# Supplementary material for: MatrixCatch - a novel tool for the recognition of composite regulatory elements in promoters
Source: BMC Bioinformatics. 2013 Aug 8;14:241. doi: 10.1186/1471-2105-14-241 (PMC3754795; doi:10.1186/1471-2105-14-241)
Supplement: Additional file 2 — Dataset of tissue specific promoters. [file 1471-2105-14-241-S2.zip]

Archive with 51 entries (49 files):
- 1k/
- 1k/All1k.seq
- 1k/AllNot1k.seq
- 1k/Breast1k.seq
- 1k/BreastNot1k.seq
- 1k/Cerebellum1k.seq
- 1k/CerebellumNot1k.seq
- 1k/Heart1k.seq
- 1k/HeartNot1k.seq
- 1k/Kidney1k.seq
- 1k/KidneyNot1k.seq
- 1k/Liver1k.seq
- 1k/LiverNot1k.seq
- 1k/Muscle1k.seq
- 1k/MuscleNot1k.seq
- 1k/Pancreas1k.seq
- 1k/PancreasNot1k.seq
- 1k/Prostate1k.seq
- 1k/ProstateNot1k.seq
- 1k/Spleen1k.seq
- 1k/SpleenNot1k.seq
- 1k/Testes1k.seq
- 1k/TestesNot1k.seq
- 1k/Thyroid1k.seq
- 1k/ThyroidNot1k.seq
- 500/
- 500/All500.seq
- 500/AllNot500.seq
- 500/Breast500.seq
- 500/BreastNot500.seq
- 500/Cerebellum500.seq
- 500/CerebellumNot500.seq
- 500/Heart500.seq
- 500/HeartNot500.seq
- 500/Kidney500.seq
- 500/KidneyNot500.seq
- 500/Liver500.seq
- 500/LiverNot500.seq
- 500/Muscle500.seq
- 500/MuscleNot500.seq
- 500/Pancreas500.seq
- 500/PancreasNot500.seq
- 500/Prostate500.seq
- 500/ProstateNot500.seq
- 500/Spleen500.seq
- 500/SpleenNot500.seq
- 500/Testes500.seq
- 500/TestesNot500.seq
- 500/Thyroid500.seq
- 500/ThyroidNot500.seq
- READ.ME
