# Supplementary material for: MatrixCatch - a novel tool for the recognition of composite regulatory elements in promoters
Source: BMC Bioinformatics. 2013 Aug 8;14:241. doi: 10.1186/1471-2105-14-241 (PMC3754795; doi:10.1186/1471-2105-14-241)
Supplement: Additional file 2 — Dataset of tissue specific promoters. [file 1471-2105-14-241-S2.zip › 1k/All1k.seq]

>uc001alv.1|6008066|6008966|6009065
AGAGAGCCTGGCCCCAGGCTCAGCAGCTGGCGTAGGAGGGAGGAGGGGCC
TCCCCAAGAAGGAATGAGGGGCCTCCCCAAGAAGGAATGGCAGAGCAGGG
AGAGGCCGCGGGGAGGGAGAAAAACCCCGCAGAGGGTGCTCTTACCTCTG
GCCCGTCCTCCCCAGGGCCACCTGTCCCCTCAAGGCGGCTGCCCCCTCTG
TGTCCTGGCACAAAGTTGGGAGATGGAGTGGCAGAGCCTGCCCTGGGCTT
CTCAGCAGTGCACAGCTCAGAGCACACTTTAGAGTCAGCCAGCCCTGAGT
CCAGGGctctctgacccttcgtgttgtcacctgtagcatgggggggcagc
agtaccccttcccagggcagcagggaagataagatgagggagcgcaggta
aaaggtgggcagcccaccccagcacacagCCGATCCCGGCACACAGCCGA
TCCCGGCACACAGCCGATCCCGGCACACAGCCGATCCCGGCACACAGCCG
ATCCCGGCACACAGCCGATCCCGGCACACAGCCGATCCCGGCACACAGCC
GATCCCGGCACACTGCTGGCAGCAGTGAGGGGAGCTCTTCAACATCACCA
GAACCCTCTGCCCTGAGAAAGGGGCTCCTGGGCCGACAGGGAAGGTCTGC
CTCCTACTCTGGAGGGGCCGCTTGGGGACAGGCCCGGGCTGTCTCCTCAC
AGCCACCTGCTTCCTGTCCTCTGCCTGTCTCCTGCCCCATCTGGCCGCTG
CTCATCCAGGAAGGTCGGAGATGTCGGGCCCTCCCACCTGGGTCACGCGC
TAGGCATGCCTGAGAGCAAAGGCCACGCCCCGACACCCCACGGGGCCCTG
GCGCGCCAGGCTTCTCAGCCCTGCGGCGGCAGTGCATAGCTCTGGCACGC
GCTGCACCAACTTCCTGTTGGGTGCTGTGGTCCCAAGGCGCGTGCTTTGC
AGCAGATGTGTGACCTGGCGTTCCCCTGAGTGCTCGGAAAATGGCCTTGT

>uc001bqc.1|28704182|28705082|28705181
agaccgcgccattccactctagcctgggtgacagagcaaaactccatctc
gaaaaaaaaagaaagagtatagggcagtgcttttaattacattcattcac
actgttgtgcaaTGGAGttttttattttttatttttatttatttttatCC
GGGCCAGGCCTGGAGTTTTTAAACTTTTATCTGATTCGTCTAGGGGCACT
TTCATCTTATTTACCTTCACATTTATCAAATTATTTCTTTCACAGGTGAC
AGAGCAGATTCAATTCCTTTTGATACTCCGTATTTCTCTATATGTATTTT
TTTCATTCTGCATTCTTATTATTCCAACGttttacttatttatttggaga
gagagtttcgctctgtcgaccaggatggagtgcatcggcgcgatctcggc
tcactgcaaccaccgcctcccaggttcaaacgattctcatgcttcagcct
cccgagtagctgggactggaggtgcgcggcaccatgcctggcttatgttc
tgtattttttgtagagacggggtttcgccatgatgcccaggccggtctcg
aactcctggcctcaagcgatccgcccctcacggccttcagagctgctgta
atcacaggcgtgagccaccgcgttcgactCTTCCAAAAACTTTTTGGCCA
GTTTATCTAAGGGCATATCCTACAGACTGAGTCCAGTGATTGCACAGAAG
TAAACGTCCTCTGCAGCTACATACCTACAAACCTATTTCTGTAACGTACA
TTCCCCAGCAAGGTCCCGCGGGAAGGATCCACTACCGCGAGAGGCCTCCC
AGCCAGGAAGGGGTGGGGCTCAATCTGCAGTAGATTCCCAGAAGCCTCAG
TGAGTTTCTGATTCTCTAACTGCGCATGCTTCTGCGCACGCGCAATAGAC
ATTCCAGGACTTCCGGGCACTTCGTAAGGTTTAAAAAGGATGCTTCGCGT
TTTCTCTCTCCTTTTTGGAGACAGATTCGCAGTGGTCGCTTCTTCTCCTT

>uc001bsr.1|31541617|31542517|31542616
AGAGAAATAAAGGGAAAAGCAACTTGCCCAAAGTCCCAAAACGAGCCAAC
ACAAATCATTTCCCTTTTTTCTTCCCTCCCTCATTCATTCATTCTACACA
CTCTTCGGAATTTTTGTTCTATGCCAGATCCATGTTAGAGTCAGGATGCT
TAAACCCGGGTCAGGGTTTTGAGCCCAAGGTCCTCAACTCTAATTCTAAT
GCTATCTCAGGGCAGTCGAGAGGCTGAAAACGGGCGCCAAACGGGGGAAC
ACGTACGCAGCATTCGCAGGCTATGGGGAGCTTTTACAGTGTTTATGTGC
TTTAACTCTGCGTAGAAACTCTCGTTCTGCCCCCGCAATGCGGGAAAGGG
TCAGGGATCACCAGATACAGCGCTCTGAGGGGAGGAAGATGAGCTGAGGG
CCAAAGGCCGCCTGCTTCTTCACTTACCGCTTGCAGCAAGGCTCCCGGCG
TCGCCTGCTGCTGCCCGGCTCCTGGGCCAGACCCCGCTCCCAACAGCAAC
TCATGCCGCTGCCGCTTGACTGGAACCAGCGGCAACTCTGGGCCCTTACG
CTTCTGCTGTTCTATCATGGCGGCAACCGGTCTCTTCAGCGCCGCCACTG
ACCGCGCTGCCGCTCTCAGGCGCCACGCAATTGGTTCCAAATTAGTCCTT
CCTCCACAACTTCCAGCTTGGAAGAACCAATCGGCTTTCAATATTTCCAT
TTGCACCGCCCTCGGATAGTCTCTTGTTATTGGGCATATCTTTCTGACGT
CATGAGAGTGCGATACCAGGATTGGTGGACGGAGCTGGCGACCGCCCTAG
GCGCGCTGGGTCTTGTGGGTGGAAACGCGCTGGCTGACTGGGGTCGGCGT
TTAGTTCAGCGCAGCGACTCGGGGACCTGGAGCTGACGCCTAGTACGTAT
GAGGAAGAACGGGGTGGGTGGCTGCCTGAGTCTGGAGGCGACGCCTCGGT
TGTGCAGTCTGAACCTGCCCTTCTCAGCTGAGGGTGCTGACAGCAAGGGG

>uc001bxt.1|34414957|34415857|34415956
ATTTGTGTGGAGCGGCGAAGTGGGGCGGCGGCGCGTTTGGCTTTGACTTC
TGATCCCCCGAAGCGCTCTGGGGTCCTTTGGGCCCCACCCCCACCCACCC
CACCGGCGGGTCTTGGGCTCCGAACCCAGGGCGCCCCGCGCACCGAGCCG
TTGCGTTTGAAACCCACAGAAAGAATTCCCCCGCTCGACGACGGCGAGGG
TGTGGGAGCTACTGGCAGGCAAATTGGTGGGAGCCGCCCGGCCCAGCCTG
CCTTGCCGAGTCAGCGCGCTCTTGAGCCGCTGGGCCCTTCCCGGTGCCCG
CCTGGCAGCGCGGCGCGGCTGGGGCAGGGGTCTGCTGGGGGCCGGGGACT
AAGGGCTGTGGGCCCATCCACACACGCCTCATCCCTTCTTTCCGGGGGCA
GCAGAGCAGCAGCGGGAGACCGGGAGCAGGAGGGGTAGGGCGAGAGAAAA
GCAGGACCTGGGCCGGGGGTGGGAGTCGGGCCGTTGACGCTCGCTCTGCG
AGGGGCTCCCTGGGAACGCCCAGGCGAGCGCCTCCTGCGGGGCCCCGCCC
CCCGAGTGCCTACAATGGTGCCAGGCCCGCACCCAGTCCTCCGCGTGGCT
TAGCGGGACAGCATGGGCTGAGCCCAGGCGCCGAAAGTTGTCACGGCGGC
GTCGCAAGGGGGCAGTGCCAGGGACTGTGGGGAGAGCCAGCCCTCCCCTT
CCAGCTGTTCCCAGATGTCATTCTGCCCGCCCAGGCGCCTGGTTCCTGAG
CTCCGCAGCATTCCACTGTTCCTAAGCTACTGGTTTTTGTTGACTTTTAA
ATATTTTCTTCTAAGGGAGAGGGGGAGGGAGGCAAAAGTCAGGAAAGAGC
AAATAAAAACAAATCAAAATAAGCCCTCCCCTCCCCAAAAGAAAGCTGTC
CTCCACCCACCCCTCCCACACAAATAGAAGGCCTCTGAACCTAACCACCT
TGCTGGAGCGAAAGCCAGACAGAACTGACCCACTTCTGCCAAGCCCCATC

>uc001cfj.1|40611314|40612314|40612313
CTTCCCAAATAACGTTCAGTAAAAGTCTGCCACAAAAAACTCGCTGTTTT
GTGAGAATTTAAGAAATGGAAGAAGAAACAAACTGTCTGGGCACCAGGCC
AAACAATATCCAAAAAGGCAGGAGTCACAGAGGAGAGCTAATGAGTATTA
GTGGGAGCAGGTATTCCAAGTGAGAGGTGACCAGAGTCCTCTGAAAATGT
GGGGAGGGGGTGACGTTCCTATATCCTGGGTTAGGGGCTTGGACTCTTAT
ATTTGGCTGTTGGAAAAAACAAGCTGGAGGACTTTGGGGTATCAACAACC
CTCAGGTTACATAAGGATGAtcatagggtcgttgtgaggattatgttggg
atagttcatgcaaagcgcttaacacagtgcctagcgcatagtaagagctc
agtaaatgttagttgttgtCTTCCTTCACTTTCTTCCATTCCCTCCACTC
CCTTTCTACCAGGCTCCATTCATTCTCTTCCAAGGACACGCAGGGGGCGT
GCCCACCCCTTCCCTCCGCCCCCACCCAAGGCCCGCCCCCCGCTTCTCCA
CGGATTGGTTCCCGAGAGGCGGAGCTGAAGGAAGAGCCCAGTGCGGCGCG
GTGGGGGCGGGGCGCATGCGCGAGCTGGGCAGGGTGGAGGTGGGGAGGAA
GAGCTGCCGGAAGTAGGCGGTGGAGGTGGTAGCGGAGCTGACGGCAGCTG
CCAGGGAAACCGAGGCGCGGGACGCAAGGCCAGCAGACAGGCCGGCCAGA
GGGTCATCTGCGTCCGGCACCCAGGAGGCTCGTGGTCCGCCTTTGCCTGG
GCTGAGGGTCTCTGGCCCCGCAGCCTCTCTTGGAGGCGGGCCTGTCCCTA
AGCCCGCCAAGGGGCGCCGCGCCGAGGGGCTGCGGAGTGGGGGACGGACG
CCCCCGACCCGGGAAGGGGCGTCCGGCGGGGCCGGAGGAGAGGGCTCTCC
CCGCTCAGGAGGTGCCCCTGGGCGGGGGACCGGGAGTCCTCAACCCCGGA

>uc001cfk.1|40611935|40612935|40612934
GAGCTGGGCAGGGTGGAGGTGGGGAGGAAGAGCTGCCGGAAGTAGGCGGT
GGAGGTGGTAGCGGAGCTGACGGCAGCTGCCAGGGAAACCGAGGCGCGGG
ACGCAAGGCCAGCAGACAGGCCGGCCAGAGGGTCATCTGCGTCCGGCACC
CAGGAGGCTCGTGGTCCGCCTTTGCCTGGGCTGAGGGTCTCTGGCCCCGC
AGCCTCTCTTGGAGGCGGGCCTGTCCCTAAGCCCGCCAAGGGGCGCCGCG
CCGAGGGGCTGCGGAGTGGGGGACGGACGCCCCCGACCCGGGAAGGGGCG
TCCGGCGGGGCCGGAGGAGAGGGCTCTCCCCGCTCAGGAGGTGCCCCTGG
GCGGGGGACCGGGAGTCCTCAACCCCGGACTGAGGCAGGGGTCTCTGGGG
GCGAGGAGGGCGCGTCGCCCTCTGCCCCCGCCGGCACCCTGGCCATGACA
GGCAAGTCGGTGAAGGACGTGGATCGGTACCAGGCTGTCCTGGCCAACCT
GCTGCTGGAGGAGGATAACAAGTTTTGTGCAGATTGCCAGTCTAAAGGTA
GCGCATCCCACCTGGCGGGCCAGGGGTCCAGCCGCGCCGGGGTGGTGGGG
GTGGGCTGCGTGAAGAGGCGGTTTCTGAAGCTTAGGCCGCCCAACTCGGC
TTATAAGTGGTAACGCGTGCTGCGCTTGCAGTGAGCCTACTGGGCTTTCT
GCAGCTGGGGGATTGGTATGGGTAGAGCTTGCGAGGGCGAGTCTGTGTGT
GTCGGGGAGGGTGGAGGTGATGGTGCGGGTGGAAGTTGCCTGGCGTGTTC
AGGTGAGAATGTCTGTATTTGAGGGCTCTGAATGAGTTCTGGGCCGGCTG
TCCAGAGAGAGCTCCCAGCATGTCACTTGCAAAGCTGGGGATGAACTGCA
TtgcgtgcgtgcgtgcgtgcgtgtgtgtgtgtgtgtgtgtgtgtgtgtgA
GAGAGAGAGAGAGAGAATGACGAGGAGGAGGAGGAGGGAAGTGAGATGGC

>uc001cpt.1|46579094|46580094|46580093
CTGACACTGAGGGGTGTCCGGGAGCTGCTGAAGCGTGTGGACCTCGCGAC
GGTCCCGCGGAGACATCGATATAAGAAGAAATGGGTAAGGTCCGGCTGGG
GGCGCAGGAGGGAAAAGTGAGGGTGGAAACTTCTCCAGTCTTTCCGTTTC
CCGGCCCTCTAGAACGCCTAGCGTCTTTCCCAAGCACTCCACGGAACGTC
CTTAGGCACCTCCCTCTCTCGTCTTTTCCGTCACCGCCTCTGTCCGCACT
CTATGTCCCGAGCGTTAGTGTCTTCCACTTGTTACGTCTGCAGTCTCCTG
ACTCCGCCCAAGTTGCGTCATCACCTTCGCCTTCATTCTTTTAGTGATGT
CACTGTCTCTTGTTCCCCAGCTGTGtccacctacctttctgtcccccact
cccccttttacttccctccctcccctccccctttcccttgcccATTCTTC
CCCCACATGACTTCTCCTTTCCTCATTGATTTTCCAGCCCGGTCGCCCTC
ACCCCTCGGAAAATACCATAGCGACCTTGCCTGCACTCCTGGGTCTCCGC
CGCCTTGCAGGAAAGGATTCAGCCCCTTCCTCAACCTCGAGCTGCCTCTG
GCGACCGGGCAAGGTTACAGCGACCACCCTGTCCATACTGCCGGCCCAAA
CCCTGGCAAAAGGTGCAACGAATCCTCTCATCCTCTGGACTCTCCTTGCT
TCTCCAGAGACCCTTTTTCTTGCCTCACTGGAAGCCCTGGAATTTCTTCT
ATGACCGGCACGCCCCCCTGCCCACCCCAGCCGATTCCCTCGCCACCTCC
ACCATCTCTTCCACCCCCACAACCTTCCTCGCACTCAGGGAGATGGTCTT
TTGAGTCCTCTTCCCCACTCCTGGAAAGGACCTACTGCCGCTAGCCCTGC
CACTCGGGTTCCCCACTCTCCAGCCCTTATTTTGAGCAGTTCAGCATTCC
GGGGTCACCCCCTCTCTGTCAGCGGACACCTTATTGCAGCTGGATGAGTC

>uc001cxq.1|54879031|54880031|54880030
cggtctcccaaattgctgggattacagcatgagccactgcacccagccAA
AGGAAGGATTTTTGCTGGGGAAGGGGCAAGTGGAGGAGGAATCCTCGATG
ACACAAGGCCTCTGAAGCAGCAGAAGGAGACTGGGGGTGCAGGGGACCCC
CTGTCCAGATTTGGACAGGAGAGGAGAGAAGCAGAAAAAGTGAGATCCTA
GGTGGACTGGAGGGAATTCAGGAGAGCCCATCAGCTGCTCACTAATGTGA
AGTCACAGTCAAGTGTGGGGACTGAGTCGGATGAGGCTGACTTCTAGGCA
GCTTGTCTGACAACAGGTTATGCAGTGTATCTAAGGACATCCTGACCTGG
GGGAACAGGAAGATGGGAAGATTCCATTATCATTTTGTAAATGGTGCCCA
GTGAAGTTTCTATTAGTATCTAGTCTCCAATCATCTTAATTAGCTGAGCT
ATTGCTCATCATCAAAAGGATTTTCTTTAGAAAGATAGCCGTAGAGTCTT
GCTTTTCTTATCAAAAGATCTAGATGACACTGCTGTGCCCCGGCCTGCCC
CACCCTCATTCCTGCCCTGCTCCACGCACTTATCTGTGCCTGGAACagga
gttagggtggagtaggaaaaagatcaaggatttgagtgcacaaggacagg
caggcatcctagctcctgaccttgggccaatattttctcgctatgggtct
cagttgcctcatcACAGACCACCTGATTTCAAAGCCCTTGTCACCCTGAA
ATACACAGAGGTCCAAGGTCATATGGTGAGGGGTTTTTATGGGAAGACTT
GAATTCTGGATGAGAAACTCAGTGTTTATTAGCAGTGAAGTCCTTTCCGG
GAGGCTGAAGAGAGTCTCAGGGCAGGTAGTTCTTTGAAAAGACCCCATCT
CTTCTCCCCACTATATAGGTGGGAGCAGGGGTCTCATTGGCTGAGGGACT
TCTGGGTCATGGTGACCTCATAAAGCCCGTAACACTGGCCTGGGCTGGGG

>uc001cxv.1|54953228|54954128|54954227
ATTCCAGACCAGGCTAGGAGCTCCCCAAGGCTGTAGCCCCGGTGCAGGGA
CCTGCAGCCATTTGCTGGCCGGTAGAGAGGCTGCAGGAAGCCACAGCGGC
TGCCTAACCAGGCCTGCAGCACCTGGACCGAAGACCCTTTTCCATCTGAA
CTGTGGGAGTTAGGGGTGGCTAAGCTCAGagacagaggtctgatcagtct
ctcctttcctcgaaactctccaaaaggtcccataccactgaggaaatagc
caaatcctcatagtcacagcccttttgtcctcccacctcatcatctcctt
gcccccttcctcactctgcttcagccccactggcctccttgctgttcccc
aagcacagaagactctcccgcatcaggcttccggactgttccctgttcct
tccatgggaatgcctttcccagacccctcctagtcactcccaggcctctg
gcagaatgtctacccatcctgtttaaaacttttccccaatagctcttgct
acccctgacaaactcttacatctcaactattgtcgtttcctccccactgc
cttagcaactcctagagggcagagatttcatctgctctgcccaccgctat
atagccagccactagaacaggccggaagcgcagaaagagctaagtaagta
tgtgttgactgactgaCGAACAAATGAATGAAGTGAGATGGGGGCTTTGG
GGATTCGGGTTCACGCACCACCCCAAAAGCATTCGAAGGCCGGGCGAGGC
CAGGCACTGCCGAGGAGGGCGGGCCGGGGGAGGAGCGTATTGGCCACGCC
CGGCCACGCCCCCAGGCCGGCGGAACCCAAGGCGCGGGGACCTGCGCTGC
CGGGAGGATTGAGGGAAGGGAACCCGCGCCGCCGGAAGGAGCCGCTCGCT
TCACGGCGCTGGGACCCGGGCTGGAAGGCAGGGCATCAGCTATGGAACAA
CCTGGGCAGGATCCCACCTCAGACGACGTCATGGACTCGTTCCTGGAAAA

>uc001dcj.1|65763112|65764012|65764111
ACTGCACCTAGCATATTGTCTGACACTCCTCAATAAAGACGCATTTAATA
CATAGACAAATAATGAGTGAACATTTTGAGTGGAGGGCCGGAAAATGTCT
ATTTACTTTGGAGTTGGAATCAGACTGTTCAAGAGTACTTTCAAAAAAAA
TTTTGCTACGTCAAACatcattgaatttcaggattgaaagagtggtggtc
atatagctcaatcccctccaaacacccccacccaccagatgcgcgaatgc
cctcttcagccttcctgataagcatgacgaagatgctggcggaagcatcc
ctggtatcaggaaactcatgacctcactagttttgatcttttccatttAG
CTTTCTTTTCCCACTCCTCCCAGTTATTGCAACCTTAATTGTAGCATTTT
ACACAACTGCTGCTGCAGAGTTCTGGAAGTCTGGGGGTGGGAGGGACGGG
GGAACCCCAGTGCCTATCTCAAGCCTGCGGTCACCGACGCGGGTCCGGGG
TGGGGGGGTACTGCCAGGGAACTCGCGGCACCGCGTGCTTGCTGAGTTCG
CCTGGGCTCTCGGCCTCCCTGCGGGCAGGGGTCCTCCCTCCCCAGCGCCG
GGTCTCTCCTCCCGCAGGCCCGCGGCCACCCGCAGCGGCATTCCCCGCCG
CCGCCCCCGCCACCTGCGCGACCGCCCTAGCCGCTCGAGTCCGCTCCTCC
CGCTCAGGGGCGGCTGCGGAGGGCGCGGGGCGCACGCGGGCGGCCACCCG
ACTCTTCCCTCCCTTCTCCCCACCCCAGCCTGCTCCTGCTCAGCCCCACC
TCCCCACGCACTCGGCTGCCCTCCTCCTCTCCTGAGAGTTGCCCCGCACC
TTGGGCGAGGAGTTCGGAGCGGCCCCATCGCAGAGCCCACGGCCAGCCGA
GCGCGCGCGACGCAGGTGCCCGAGCCCCGGCGCCGCCGCCATCTCTGCCT
TCGGTCGAGTTGGACCCCCGGATCAAGGTGGGACCTGCTTCCCTCTCCGA

>uc001dcn.1|66029880|66030780|66030879
aggcagtgagctccttgggtgcagagactatgtcctaatcgactctgcat
ccttagcttctgcaaagtgctcagtgcacagtaggtgtgcatgatgttta
ttggaataaatCGAGAAACAGGCGAATGTTGTCTATTAAAGTCATTTTGG
TCTCTAGCTACTGTAGTAGTTGGATAGGCAAAGTTACTTCATGCCTATCT
TCCTCCTCTTTTCCTTGCCAGCTTCCTTCTTTTTTTCTCTGACTGAAAGG
GCTGGACAACCGGGGAAAAGGAAACTTGTGCTTTCCAGCATACctctccc
actctacacacacacacacacacactctctctctctctctctctctctct
ctctcgctctcgctctcgctctctctcCATCCTGTTGCATTTTTAAAGCA
GGCTCAGTCAGGTTACTGAGTGCCTGTTGCTCCATCACACGAATTCCCAA
GTTGTGGGACTCACCTTCAGGGGTGTCTTGGTGGAGCACCTCTTGGGAGG
TGATCTGACCTGTTGGTTCAGGAGCACTGCGCGTATTCACTCTGGCGCTC
CTTTGTGCAACAGGAGACCAGAGGACTCCCACGGTCCCACTGGCTCCTTC
CACGTAATGTGCCCCGCTGGCTCTCTCGCCTCCCCCAACCCGGGGGTCTG
CGTCCCCTGCGCCCCAGTCCCTCTTTGTGCAGCCAGTAGCTGCAGAGCTC
TTCGTCTTGTATTCATGGCAGATGCACAGCGAGTGACTGACACGTTCCAG
GGACGGCGAATGGGAAAGAGCGCGGGCGGCCGGGGGAGGGTGTGTAGTGG
CAGACGGCCGCTGGGATTATGAATGGGGGCTGGGGGGCCGGCGAGTGTGG
GGTTCAAACCAGGATTTTCGGTCTCTGGCTTTGGATAGGCACGCAGGGCT
GTGCGTAATCCTTCAGCTCTGGTGGTAAGGGAGATGCAGTGAGCTCCCGG
CTGGGAGAGAGGGTTATTTTGCAAAACTCCCCTGGTACCGTGCCCGCGGA

>uc001dco.1|66030543|66031443|66031542
CCAGTCCCTCTTTGTGCAGCCAGTAGCTGCAGAGCTCTTCGTCTTGTATT
CATGGCAGATGCACAGCGAGTGACTGACACGTTCCAGGGACGGCGAATGG
GAAAGAGCGCGGGCGGCCGGGGGAGGGTGTGTAGTGGCAGACGGCCGCTG
GGATTATGAATGGGGGCTGGGGGGCCGGCGAGTGTGGGGTTCAAACCAGG
ATTTTCGGTCTCTGGCTTTGGATAGGCACGCAGGGCTGTGCGTAATCCTT
CAGCTCTGGTGGTAAGGGAGATGCAGTGAGCTCCCGGCTGGGAGAGAGGG
TTATTTTGCAAAACTCCCCTGGTACCGTGCCCGCGGAATATTGCAGGAGG
TCTGTGAGGTAGGTGGGGGAAAAAATAACCTGGGAGGGCAATCAGGGAGA
GGCCAGACGACTGGGGACGGCGTGCTTTGCACCCTAGAATTGACAGGTGG
TGGCCTCAGCAGTTACAACCTACTACACAGCATCTCGTCCGTGCGATACG
GTCACATTGTTATTCCCCGCACCCGGCTGAGGAGCGCAGCGCGGCAGACC
AAGTGGCACCGGCGAGCTGTCTCTCTTCCGGGGGGCGGGGGTGGACAGTA
GGGAGAGGGGGTTTAAAGGGCCAGAGGACGAGAGAAGAGCTGAGGGGCGC
GTCGCCAGCGCCTGTGTCTCCCTGGCGCGGGTTCCCCAGGCTAGCCCGCT
GGCCCGTccgcgcgcgcgcccccggcccgcgcgccccTTCCCGGGGCTCC
TGGCCTCGCCTCAGCGGCTGCAGGCTCTTCGTCGCGGGCCGGGCTGCACG
CGAGCGCCCTCCGGGCAGACTTTCGTCCCCCACCCCCGGGAGCGCGGAAG
GCTCACTCGCAGCGCATGGTCTACCCGCGCCGGGCGGAGCCCCGGCGTCC
AGAGCGCTGCGGCCGCGGCGGTGCAGCAGAGGCGCCTCGGGCAGGAGGAG
GGCGGCTTCTGCGAGGGCAGCCTGAGGTAAGGGCTGCCTAGGAGGCTGCG

>uc001dev.1|70467648|70468548|70468647
GCTGTTAAAGTAATTTGACAGAAAAAAATGAGCAGGTTTTTTGGATCTAA
AAAGCCACTGTGACAAGAAATTTTAATACCATTTTGTAAAATTTTCTAAG
GCGTATTTTATAATTAGTTTGTTCCCAATGTACTGCTACTTGATTTGCAT
TTTGGTAACTATAAATTTTACTCGAATCACTGAAATATGATAAAACTGCT
GGATTTTAAGTTAATAATTTAATATGCTGACCAGGATTTAAATGCTTTCC
CCTTTCCTTAATAAACTGGTCAGTGGAAGTGGAATCTTAATATTGTTCAT
TTTAGATGCTATCTGAAATCTTTGAAAACAAATGTGAGCATTTACACCAT
ACCTTGTAAAAGTTGTGAAATGTCTAGTCCTTAACAGAGAAGTTGCCTCT
GGTTTTCTAAAGAAATTAACTTATATTTATAAATGGGTTAAGACATGTTA
TGTAATAGTACCTCTGTCTCCATGATATTAAAGTGTATGAGCCCAGTTTT
AAGGTTTTGTAATGTATAGATAGATAAATTTTTGAGTTAGTGTGTTTTGG
TTAAGCAATTTCTTTTATGTCAGTGTGCCTGTTGTAGGATAAGACCATCA
ACAGAAAATTTACAGAATTCAAATTCAGGATGAATAAAATAGAGTATAGG
TCTTGGAACAAGGGTCAAATCATGTGAGTAATATGTAAAACATTTTGGTT
AGCCTGTAAATTTAAATTTTTTATTGGCTAAGTATTATAGTTCCCAATCC
CTGAACATAATACAGTATATCATATAAATGACTTTCATAAATATTTTCAG
GCCATAGTAATTTTTCTAGACCTATTTTTGGAAGTGAAGTATTTAGGAAT
ATACAGTATATAGAATTAGGGGAATATTTCATTCAGAATTCTATTGTTGG
TGAATTTAATTCTGGTATGATATGCTGTATTAATGTTACCTCCAGTAAAT
ACAATTCCCTCCAGATTTAGCTATTACACTTCGGTGTTAGCTCTTGGTCA

>uc001dgf.1|74472672|74473672|74473671
AAAAATTTAATGTTTTCTTTCTGGGTTTCCCATTTATTCTCCATCATAGA
CTGGGTTCTTTATATCAGTAGAAATAGGCATACAATATGCATACAAAGAG
AAATGTCCTAATAAAGTAAATGGAAGGTGCATGAAAGAGAAATTCTGGAA
GACAAATCAATAATATCTAGCTTGGATATTAGAGTCACATGGTCAGAACT
GATTCCAGACTTCcaacttactagtaactttgtgttttctcatccataat
ttgtgaataatatctacctagcagcactgtatgtatgagattaaataatg
agatatatgtaaagcatgtaaactagggtctgacacatagcaaatgctca
atTTTCTTATTCTTAATCTTACTGTTCTTGTCATTTATTATTTTACGAAT
TGCTATTTGTAGAACTTAATGTTTTACATTCTGATCTATGATTCTTATGG
TCGGAATAATCCACAATAGTATAAATCTTGGTCTATGTTGAGAATTTCTT
CATACAAACATAATTATGTAGCTCTTATACAGGCCAAACCTGCATTCATT
TCTATTAGTTATATGCTAGAGGTAATGAATTTTTATTATTTATTTATGTA
TGTAGACACATTCTATTACCACTCTTTACCAACTGCCATTATTTTGGCTT
AGGAGAAAATGATCTTGAAAACAGGTCTATGTAGTTTTAACAGCTCTTTT
GTGAACTTCGGATGTAACTGAATCATTTTCTAGATTTATCTGTTAAATAA
ATGGTCCATGAAAGTATGTATGGGTAGATAATTGATGGAAGCAAATAATC
CTATTGAAACATTTGCTATTTATTTTTGATACAGTTCTTTTAAACAGACT
GATTAGTTCCCTTTATGATTTCACCCTCGAAAGCACACACGATTTTGTTC
TTTATCATTGTTGCATGACATTCCATTTGGCAGTTGGGCTTATTTTTAGC
CAGACTATCAAAGTATTTTTCAACTGGACTGTCACTGCACTTGAACTTGG

>uc001dho.1|77519974|77520874|77520973
CGGTCGCAGGTTCCTACAGACCCCGACCCTGTTCCCTTGGCCACCTGGTC
CCCGGTAGCTGCATCCCTGGGCGGCGCACGCAGTGAAGCGTCGCGCTCTG
GCGCCGGTGCCGCACCGAGGGGTATGACTACGACCCCTTGCGCGTGCCCG
CCCCCACCTCCGCACCTCGCGCCAGCCCGCGCAGCGTGACCGGCAGCCGC
CGCAGACCCGGCTCGGGGAGGCGCGGAGCGCGGCGCGCTGAACCGGAGAG
GCGGGCCGGCTGCTGCCTTGCGTTCGCCACGCTGTCCTCCCTCCTCCGCT
CCCTGCGCCCCACCCCTGGCGGCCGCGCTGCCTGGCAGCCCGGGAAGCCG
CGGCACAGCTGCTCGGCGCCTGCAGCTCCGGCTCGGGGGCTGGAACCGAA
GCGGGGGCGGCGGGAGCGCGGAGACCACAGCCCCCGGGGAGAGGCGGAGG
GGGTCCCTGGCCTGGGCGGAGAGGCTGAGCTGAGTGCGCGTGAGAAAGAG
GGCTGCACCGCTGCTCGGCGCGGACTCTGCCAGCCCCAGCTTCAGCCCCG
GCTCAGGTCGCCGCAGCCCGGGAGCCTCCCCGCTTGCGCCCCAAGGCACG
CGCGGCACAGCCATGAACACCAACGATGCCAAGGAGTATCTGGCCCGGAG
GGAAATCCCTCAGCTTTTTGAGGTAGGGCTAGAGCTGGCCGACGGGCGGT
AGCATCCGGGGACTGCATCTCAGGGGTTCGGGTTGAGGCAGCCGCGCCCC
GTCCCACCTTCCCCACACGGGGCATGTAATGAAGGGGCTTGTAGAAGCGC
ACTCGCCCGCTCCCCCGAGGGTAGTCGCCTTTCCCGCGGGTTGCCAGGGT
CCTTGTCAGAAGGCTGGGCTTAGAAGCCTGCATCTCACAGATCAAGTTTC
AGTCTTCCAGCAGGGTTCTGAAAGCAGCCTGCTCCCATCGCGCCCCTCGG
ATGTGGACACCCAGGGTGGGCTGCAGACCGCGGCCGGGCCGCACTCTCTG

>uc001dis.1|81543532|81544432|81544531
ATTCAGTCAACTAGTTGGTTTGACTGATTTTTCCTTTGAATTCACCTAAT
TGCTGGGCTGTTTAAGTATCTGCAGATACCTTTACACAAAAGAAGGCAGG
CTTCACATTAGCTTGCTAAAAGAGGGTTATTATTTTCTTCTGAGATCTGC
TATGGACTTATTGAGTGGCTGTTGGCAAGAGTAATGATCATATTTGCCCT
CTCCTCTTTCTCATTTTTAAAACAAGAATATGAATATAAAACAACCCAGA
AAAACTCCAAAGATGCTAAATGAATAAGTTAATAATCATTGTTTATTTAA
AGATACAACTGTATTGTACAAAGAGAGGGATTTCTTTTACCCTGAAATGC
CAATAAGAAGCCATATGAAAAACAAAAATAACAATTTAAAGAGATTTTTA
AAAAGCTCCCATTCAGTAGTACAATTGGGTTCTTTTCAGATAATTAATCA
TTAAGAAATATTTAAGTACTATTTTCTATTTACATTGCAGTATATATCAC
TGGCTCTTTGAAAGTTAACAGGGATTAATTTTCTTTCAAAATAAATATTC
CACTTAACTAATTGTCTGTGTTCTTTCACTGCTGTCTACGCCATTCAAGC
CAAAACACCGATCTCATTCAAAACTCAGAATTTCATCCAAATTTGTGTAC
CTGGCCACTAATAAAAGATTTTTGGTATGCTGTCTAAAATCCTAATGACA
AAATAGGGAGAATCATAAAATGTTCATAAAAATCGGATGGGATCAAACAT
CAGCTAATCTGAGTATATTTTTCTCTATGATTAACCAGTTCTTAATGACA
ACATTTCTTATCTTACAACTGTGACATGAAGAGGGAGCTGTAGCTCTTCT
GAGACACAGTTCTGCAAGAACCAGCTTATCCACGCTCTCCGATCTCGTGT
CTGTTTCTCTTTCTCTCTCCCTCTCTTGCGCTGTCCCTCATTCATGCACT
CTTCCATCTTTTTGCCATTGTGCCAGCTCAATTTAAATGTATCTGCTCTG

>uc001dsi.1|100087327|100088227|100088326
GTTACGGACCATTTGCAACTAGCCATTCTCAGAAATCTACAGAAATAAAC
AAATACTTCAGTATGGGGTTTTTTTTTTTAACTTATATCCTCTTTGGACC
TACAGTCATTCCACAATAAAGAATGCAAGAATCTTCTCCACACGCCACAA
GTCTTAGTTAACCAAATCTTCTGTCCATTTTCTCATAACCATTAGGAGCC
CTCCAAAAGCCCTGGAAGATGGGTTTTCCTTTACCCTCAGGCATTAAATC
TCCTTAAGCATCTGCAAAAAGTTCTGAGTTACTGGCCTAACATAAGTGCA
GCTTAATCTCAGACGATCTCCGGGTCTATCTAGTGTACATGAGGTACACC
CGGACACCGTTAAGTATCAGTGGTGTTTGCACTCTCGATGGTTTGCAGAC
TGGCCACACCTTACCTACTGGGTCTGCATTCAGGAACATGTGTCCTGTCT
GTTAGCACTAGAAGTGATGGACACGTGTTGGCTGGAATGTCAAGGCTGTA
GCCAGGCCCCTTATTTTAGACACTTAGAAATCAGGACTCTGAGAACTTAG
GCCAAGTAAAAATTATCAAAACAAAGAAACAAAACACGTGGTGGCACAAA
AGACACCAGAAGCCAGGTCGTTTGCCCCTCACCATTCAGCCCTTCCCAGC
AAAAGATCCTACTGTGCAGCTCAACCTAGCTCGCAGCCGGTACCGCGGGA
TTTTAATGTGCAACTGTGAGCTCGCAGGCTGTTAAAGGAAGGCCGCGCCT
TGGCCGGTGCACCTTCCCCAGGGCAAGGAGAAAGCGCCGCTCCCGGCCTC
AGCCGCAGCAGGCTCCAGGTCCCCCGGCCCGGAGCCGACTGAGACGGTGC
GGTGCCCACGCTCTCGCGAGACTAGCGGTCGGGGCGGGCGGGTCGAGCCT
CCCGGAAGTGGGCCAGAGGTACGGTCCGCTCCCACCTGGGGCGAGTGCGC
GCACGGCCAGGTTGGGTACCGGGTGCGCCCAGGAACCCGCGCGAGGCGAA

>uc001dsj.1|100087732|100088632|100088731
ACACCTTACCTACTGGGTCTGCATTCAGGAACATGTGTCCTGTCTGTTAG
CACTAGAAGTGATGGACACGTGTTGGCTGGAATGTCAAGGCTGTAGCCAG
GCCCCTTATTTTAGACACTTAGAAATCAGGACTCTGAGAACTTAGGCCAA
GTAAAAATTATCAAAACAAAGAAACAAAACACGTGGTGGCACAAAAGACA
CCAGAAGCCAGGTCGTTTGCCCCTCACCATTCAGCCCTTCCCAGCAAAAG
ATCCTACTGTGCAGCTCAACCTAGCTCGCAGCCGGTACCGCGGGATTTTA
ATGTGCAACTGTGAGCTCGCAGGCTGTTAAAGGAAGGCCGCGCCTTGGCC
GGTGCACCTTCCCCAGGGCAAGGAGAAAGCGCCGCTCCCGGCCTCAGCCG
CAGCAGGCTCCAGGTCCCCCGGCCCGGAGCCGACTGAGACGGTGCGGTGC
CCACGCTCTCGCGAGACTAGCGGTCGGGGCGGGCGGGTCGAGCCTCCCGG
AAGTGGGCCAGAGGTACGGTCCGCTCCCACCTGGGGCGAGTGCGCGCACG
GCCAGGTTGGGTACCGGGTGCGCCCAGGAACCCGCGCGAGGCGAAGTCGC
TGAGACTCTGCCTGCTTCTCACCCAGCTGCCTCGGCGCTGCCCCGGTCGC
TCGCCGCCCCTCCCTTTGCCCTTCACGGCGCCCGGCCCTCCTTGGGCTGC
GGCTTCTGTGCGAGGCTGGGCAGCCAGCCCTTCCCCTTCTGTTTCTCCCC
GTCCCCTCCCCCCGACCGTAGCACCAGAGTCGCGGGTCCTGCAGTGCCCC
AGAAGCCGCACGTATAACTCCCTCGGCGTAAGTGCTAGGAATGCCGCTGG
CCTCGCGGGGAAACGCATTCTTTCTATCTATAGCTCGCTCTGTACATCTT
CTGTCTACGGCAGCTATTCCAGAGGCAACAACTGCTTCCCTCTGTTCTCA
TCTCCCCATTGGTGGCTGGCGACCCGAATTTGGGAATGGGGAGATTGCCC

>uc001dyi.1|109999325|110000225|110000324
ATTTTATCTTTCCCAGCTCAAGATGGATAAACTCAGAATGACAggccagg
caccgtggctcatgcctgtaatcccagcactttgggaggcggaggcgggt
ggatcacttgagaccaggagttcaagaccagtctggtcaacacggtgaaa
tcccatctctacagaaaatacaaaaaagttagcagggcgtcgtggcgctc
gtctgtaatcccagctgctcgggaggctgaggcaggagaatcgcttgagc
ccgggaggcggaggttgcaatgaaccgagatcgccctactgcactccagc
ctgggcaacacagcgagtccccgttccaaaaaaaaaaaaaaaaaaaaGAC
TCAGAATGACACATTCTTAATGTCTTAATGTATAATGAGAAGTATAACTA
TTCAGAAGTCCAAGCACTTGTGTGTGCATGGTGCTATCGTCTTGCTGTAG
GCAAACCTACATGGGAATCCACCTTGACACATAGGCCACTTCCTGAGCCT
GGACCCAGTCTCAGAGCTGGGGAACTGGCCCAATGCAAAAGGGTCGGGAG
CATCTGCAACAGAGACTGAGCTCTATCAGCTTCGGTGACATAGCCTCCAT
TCACGCTCCCCAACTCAGCAGAGAGAGCACACCATCAGACTTCTAAGACT
TAGTAGCCAAGAAGTGTTGAATTAAACTCTCTGAGACCTCTCTTTAGTCT
GACCCTGGCAGCCTCAGTCTCCCAGAGCCTGTGGGAACTCGGCAGCCGAG
AGGCAGAAGGCTGGGCGACGTCCGGAGAAGAAGAAACGGGGGAAGAACTT
TTCTCTTACGATCTGGCTTTACTCTCACGCGCACAGCCGAGTCCCTGGGG
ACCCAGCAGAGGTCCGAAGCGGAGCGGGGCGGGGCGGGGCTACGGAAGCT
GGCGAGGCCGAGCCCCTCCTAGTGCTTCCGGACCTTGCTCCCTGAACACT
CGGAGGTGGCGGTGGATCTTACTCCTTCCAGCCAGTGAGGATCCAGCAAC

>uc001eaj.1|111483455|111484355|111484454
TTGAAAGCACGGTTGTGAAGATACCCAGGACCAGCAATTTCCTTTCTGTG
TGGGACCCACCCGCTGCGATAGAATTGAGTGCAGAAGACTGAGCTTCGTG
TAAACACAAGGTCACCAGGGATCGTAATTTCAAACTCTCCCCTCCCCCTC
GCTCCCTCCAGCCACCAAAGTATCTGAACCCAGAACTCACAACAGGAACG
TGTACTCAACAGGAACGTGTACTCAATTAGCTTTTGTGGGAAAGGGTTGA
AGATTCTTGGTAACTGCTTCAACAAACCAGAGGAATTAATTAGACCGCTG
ATTTTCTCCGGAAGCGCGAAGCACTAGGCCGTTTGAGGATCTCCGCTCCG
CTTTGCCTGGGACCAGGAAAAGACGCGAGAGACGGAACTCGGCATCAGGC
ACTGCTTGGGGCAGGAGGAGAGTAGGGGAAACCAAGGAAGAGAACAGAAA
GGTAGGGCACGGGGAGCTGAGCCCAGCTGCACTCATCCCCGCCCCCGGAA
ACCCCCGCAGCTCCCGCCCCAACCAGCCCCCCTCTGGCGCCTGGCATAAG
GTAGCCCCCGGAGGCAATGAGGGCCAGCAGGAGTCTCGCGCGCCTGCGAC
GCGGGTAAGGGGGCTCCAGGCTGCGCCCACTTCCCCGAGCTGCCAGATCC
CACCCTCTGACGCACCCTTCTAGAGGGAGCGGGCTGCAAGCGCTGGGGCC
TGTCCCTTCTCCCCTACTTCGACTTACCTTACCAGACCGACTAGCGCTGG
CCGCTGGCGCCGAAGCCCCTATGCTAAAAGGAGACAGGGCTGGGCCACGG
GGCGCGCTCCCGAGCAGAccggccggccccggggcgcgcTCACGGCACCG
AGGAGCGCGCCTGCGGCGCTGCTCGTTCAAACCTTGTTCCCCTTTACGGC
AATCGCGAAAGTGTCGTGAACGTGCTGCCGCCGATCAGTCACCCAGTCGG
CTGGAGTCGGAGGCGATATTTCTAGGGGTGTACTTGTTGGGGTCAGGGTA

>uc001fnf.1|154318092|154318992|154319091
gggggcggtggggggctggggcgtctgcgctgcgggggccgccgtcgggg
cggccgggggcgccgcgggcggcggcggcggggccggctgcgggggggcg
gccggctgcgcgggggcgccgCCCCCCCCACCTCCCCCGTCCTCGCCCGC
CGTGGGGGCGGGGGGCTCCCCCAAACCCAGGAGGCAGAGTTGATCGAGAG
CCAGCTGAAGGGCGCGCTCGTCTTCCAGCAGCCCTCGGTCCTTAGCGCTT
CCCCCGAAACATCCTAGTTCTCCAAAGCCCCCATTTCTTTCCATTATTCC
AGATACCACTAGACTAGGCATGGCGAAACAAAAGCTGGGGgagagagaga
gggagagagagagagagagGTGGTggaagggaaaagaggagagaggaggg
gaggggagaggagaggagggggtgtgtggggaggggGGAACAAAGAACTG
GGGAGGGGGGAAGAAAGCGAGATAGAAAGATAGACCCTCCCCCTAAGCCC
CCCTCCCCAAACACCCTGTAACCCGACTCCCCTCGCCCCAGCCCCCGGGG
TGGGGGTGGGGGGAAAGAGAAGCAAAACCAAGAAAGCAGATCTCCTCTCC
TCTCCGGGGGTGACGGGGGGCGGGGGGCTGCAGGATCTCTGCCCCCACCC
CTCCCGCCTCGGACCTGGGAGTCTCTAGCCCCCGCTGTCCAGGCGCCCCC
GTTAGGCTCCCGCACCGAGCCCCAGTCCGGGAGCGGCGCTCAGTGGCCCC
CAATAGAGCCCAGCCCCTTCCAGCGCTCAAACTCTTTTGTTTTAAATGAA
CTGGATGGAGCAGCATGAAACTGACGGGAggggggcgcgccgggggcgcc
cggggcATGCCGGGAGTTGTAGTTTCCCGCCCTTGGGGGCGCGGGGACAA
ATTCCTTGACCCGAGGAGGATAGGGATGTGGCCTTCGGTCTTTCCTCGCA
GCTCCGGGGCAAGCTAGGAGTGGGATGGAAGTCGAGGTCCCTAATTTTTT

>uc001fnj.1|154361703|154362603|154362702
TAGGAGGAGTTGCTGGAACAAAAGGAGGGGTGGTAGGAGTGGCTTGGGGT
GGCAGCAGAAGACGCCCTGTCACATGGCGGGAAGTCAGCCTGGGCAGAGG
TCTAGGTGTCCAGGAGGggctgggtgtggtggctcacgcctgtaatccca
ggactttgggaggctgatgcaggaggatcacgtgaggtcaggagttcaag
accagcctggccaacatggcgaaaccctatctctactaaaaatgccaaaa
attagctgggtgtggtggcaggcgcctgtaatcccagctactctggaggc
tgaggcacaagaattgcttgaacctgggaggtggaggttgcagggagccg
agatcgcgccactctactctagcctgggcaacacagtgagactctgtctc
aaaaataataataaTAGGggctgggcgcggtggctcatgactgtaatccc
agcattttgggaggtggaggcgggtggatcacctgaggtcaggagtccga
gaccagcctggccaacatggcaaaactccgtctctactaaaaatagaaaa
attagctaggcatggtggtgcaggcctgtaatccagctactcgggaggct
gagaagcaggagaatcacttgaacctgggaggtgaaggttgcagtgagat
cacctgggcgacagaatgagactccacctcaaaataataataatagtaat
aataataaatgaaaaattttaaaattaaacaattaaaaaTTTTAAATTAA
AATTAAACAAATTAGATGCCCAGGAGGATACAGGAGAGCATTTGCCACCA
GGCGGACTCCCTGTACCCACCCGGCCACAGGGGGCGATGTTCCTGGGAGA
CAGGAAATGCCCAGGGGCTGGGAGACCCTCTGCTCTTCTGCTCCCTTCCT
GTGTGCTGCCTGGCAATGGGGAACTCTGAGGGCTGGTGAGCAGGGCTGCT
GAGGAGTGGGTCTAAGGAGTCCCTGCAGGGCTGGGCCAGCTCCTCCACCT

>uc001gee.1|165455866|165456766|165456865
TTAATAAGACGCCTAGCTCCCGAGGAAGCCAGCCTGGCGTTAGAAGCAAG
TAGAGCAGAAGAGATTTAGGGCTAATTAAAACAATCACACGACACTCCCC
CTCGCGTTTGCCGGGGCCGGGTCTCCTGCACTAGCAGAGCCGGGGGCGGG
GATTAGCTCGGATTCAAATTTAAAGCGGGAGGCCCGCGTGTGGCTCAGCA
GGTGCCTCATGCCCGGCTCCCGTGGCGGTCGTTTCCGCCCCTACCTGCCC
AGAGGGCCGGAAATTACCTAGCGAGGAGCGGCTTATCCATTGTTGCCAAT
GTTTCAACTGCGCGGAAACCCTGAAGAAAGTGCGGAGCACAGGGCACGCG
GGCCGCTCACTGCCCTTCCACGCGCCCCCACGTTTCTGGCCGCTGCGCTC
CTTGCCGTGCTTTTACAATGCCACAGGCCACTGGGGGAGACCGGAGCGAA
GCCAGGAGGGAAGCAAGGCGGGAGGAAAAGGGAGAAGTGTAAGAAGACAC
AGGCGCCCGGGATACTATATAATCTGGTTCTGAGCTAGAGGGAGCGCATG
CGCCGGCGACACTTCTGGCGGCAGGAGAAAGGCGCGCATGCGCAGAGCCG
AGACGAAAAATGAAGCCACAGGGTGCCTGGCTGATTGAGGGCGCTGCTTT
AGCTACCGAAGGGCCACAGCGCCCCGAAGGCGCGTGCGCAGAGCGCGGGA
AGGGGGTGGAGCTCTTCTGAGGGGGCCGGGGCGAACAGAGCCGGCCTCGC
GCGCCCCCTGGCGCGCGCCCGgggagaggaaggagcgggagggggcggag
aggagggaggaggcaagcagggcgggaggggggaggggagccagagcgag
ggagggTTTATCGACCGGGCGATTTTGGTTAAAATATTCAAAATGGCGGA
CGGAGGAGCAGCGAGTCAAGATGAGAGTTCAGCCGCGGCGGCAGCAGCAG
CAGGTAATCATTACAGCATTTTACATATTCATATTCATACTCAACCCCGG

>uc001gef.1|165564086|165565086|165565085
TAATATGTAGCATTCAACTAATCTATTCTGTTAATTTGGTAATATAAAAA
GATTTGTAGATAATGAATTTCTATACTCTTTAAGATACTTTATACACCTT
GCACTGCTTCTGGGTTTACTGTTGCCTCGTTTTAAAGTGGGACTTTCTCT
TGACGGAAGTGTGTTAAGAATTGGAAAATTCCCTATCAGTAGACTAGCAC
CATCTTGACAGCCTTGTGTTCTGCTTCTACCTTGCTAATTGTTTCCTTGG
GATTATTTGGATTGTGTAGAAAGCTTTTTGCAAATCCTCTTATTACTGAA
GTCATTGTTGCCAGCAGGAATAAGATTAAAGGTGCTTAAGTCTGTAGGGT
TGTTTCTAATTTGTACGTGTCATTTCAGTGGCATTTTAACAGAACTCTGT
CTCCTGTACCTCCCTTCTCCCTTGGTACTATCTCCAGTTAGGTCCAAGAA
GCCAGGCCATTGGAAGAAGTCTCATTTTATCCTCCTAATTATTATGCTGG
CACTCAGGAGATAATTTTTCCCTTCATGCACTGCCAATTAATATGCAAAT
AGCCTGATAAATATTTATGCAACGATTTAAATTATGCAGGGAGTGCTTTC
AGTATATTCTGTAAATGAATTGTTCATGGACTTCAAAGTGCTGGCTGCTG
TGCTAACGAGGAGAGATTTGCATAAGGCCCTAATCACGCGCATACTGATT
AAGCTTCATTATGGAAACTGCCAGCTGCAATCTTTGTTTCTATTTTATTA
CAAAAAGAGGAACTTTTTCATGCTTCAGTTGCCTTGACAATGTCAGTCCT
AGCTGGTAGGAGAGACTAAAACTCCTCTGAGCAACTGAAGTTTCCTTATT
CAGTTGAAGATTGCTATGGTGTAACAGAAGTTGTATTTTGCTTTTCCCCT
TAATCCACTTTCCACCCTACGCAACCCCCCTCTTTTCGCTTAAGAACATA
CTGTAGATTTGTTAGAAATAGTAGTACCTTCTTTCCCCACCCCAAACTGC

>uc001gfl.1|166515901|166516901|166516900
CTGGAATGCCAAAATAAGGATGAATTGTCTAAAGAGAAAACCAGAATGCC
TTTCTGGACCAAAGATTGAAATTGCTCTGCCTAATAATGTAAACAGTTTA
TTTTCACTGACTGGGGGCAGAGTGTTCCTTAGCGAGATTAATATGATACT
AGCTGCTTTTTTGTCTTCCTCTGGCAAAGGCTAGAGATAACAAAAATTGG
GGTTCTAGACTCTAGGGAGGAAGGACAACATTCACAGCTCCATTTGTAGG
AGGTGAGGAGGGCCCTTGAGAAAAGTGGGGTGTGAGCGAGTATAGGACAT
TCAGGAGAGAGATGATCAGTAGGGGACACCCTGGGAGAAAGAGATTCTGA
GCTCTTTTCTTTTCTCCGGAGCCCTGACCCTTGAGCAGTGGCACACAGAG
TGTCTTCCTTTATTCTCTGGTACAGTAGTCATGTTTCTTGGCACAGTGCC
TTGGACCTTCCATACATGCTTTCTTCCCTCCAGAGCCTTCGTCTAAGATG
CTGGAGAGTAGCTTATAGCCTGGGCATCAAGTTTGTCGATTCTCCCCAGG
ACCCTTTTCTTTATAGGTGCCACATGTCATGATTTATGCACAAACATGAT
TTGCCTGACAGTGCAGTCTGGGCCTGGAATAATTTTAATTAATGGGAAAA
TGGTCCTCAATACACCGATTAGACCTCTTCAGGTACAACAAGATAAAAGC
CTGATAATTTGGATGGAGTACTCTTCTTAAATATCTACTCTGTGCACGGC
AGCCAATGGGAAAGCCAGGCTCTCTCCCACCTGATCCAATGAGTAATTAA
GAGAGGGCTTTTTCTTCCCTACCTCTCCCCTGCCTCCACCCCGCTCCCCA
ACTAAAGCTTAACAGGTTGGTGGCATAATGTGGAGACTTTTAAGGGGTGT
CATCCTAGGAGCTTAGGCAAGAGCCAGGGTATCTTCTCTCCGCTCCCCAA
GCACTGTTCAAGTGGGTTTGAAAAGCAGGCAAGTGAGGGAAGGAAGAAGC

>uc001glq.1|176329252|176330252|176330251
CTCCTTTCTTTTCTGTTTAAATTTCCCGCACCCTTTTACCTCCCCGCCTT
CTCAAACGGTCTTTACTTTGAGCAGCAGAGACCCGGACCGCTCAATACCC
GGCTATCCCTGGGAGGGTACTTGGAAAGTAGGCGGGACAGGCCGGATGAA
TAATTCGGTGTCCGACTTTTCCTGCCTGCGGCGCAGTCCCTCCCCGGCTT
CGTTACTCGAGTGCACACGCGGCCGGGCTCTCGGCCCTCGATTGCTTCAG
CCTATCACCCTGGGATgccgcctgccgctgccgccgccgccgccgccgcc
accgccaccgccaccgccaccgccaccgccgtggctgccgGGTTTGTGGG
ATCCGCCGCGGAGCAGGAGCCAGAGCTGTGGCCGGAGCTGTGGCCTGAGA
GTCAGGGGGCGGGCAGGCTCATTCCAGAAGTGGGGGCCGAGGACAGGCGG
GCTAGAACCCGGGGCCACCGCCCCCTACCCCTCCTCAGGCTGAGGGAACG
GGCACTCGGAGCTTCTGAGGCGGCGGCGGCGGGAGCCGGTCAGAGGGGGC
GGCCCCTGGCGGCGACGCCCCCAAGCCCAGCCCTGCCCGGCCCCGCTCCA
TCCCCAGCCAGAGCCTGGTCTGACCGCGAGAGACGCCGGCGGGGCTGAAG
AAGGCGGCTCCGAGGAGGTGGGAGGGCGAGCCTCCCCTCCCGGGTTCTTC
TGCGTCCTCTCCCGGGAGGGACCCACACACACCTGAGCCCGGACCCACCC
TTGGTCGGGGCCACGCTGGATCCTCCTCCCGGCCTGGGTCCCGCCCGCCG
ACTGCAGGTGGGCTGCATCGCCCGAGCCTCGGGCAGTGGGCGACGGGGAA
GGAGGTGAGAGGTGTCCGCGCCGGCTGCCGCTCGGGTCCCTGCCCTCGCT
GCGCGCTCTCCTCCTCCCCTTACCGCAGGCAGGGCGCGGAGCCGCGCGCC
AGCCCGCCCCGAAGCCGCCGCCTCGTCCCCCTCCCGCCTCGGGGCACCAT

>uc001grq.1|183969405|183970305|183970404
CAGCAAATGTGAATCTTGATAATACAATTAAAAAATCAATTTTCTCTTTA
ATATGAATTTTATGTCTCATCTTTCCCCACACCTCTCTCGCCCCTCCTCC
TTGTCCTTTCTACGGGGCTTCCATCCTGTATTCACATTCCCCTCTACAGT
TAGTGACTACCTAGTTCTTGTCTCTCATTTCCCTCAGCAGCCCCTTTCCT
CTTCCTGGGCTTCTTGCCCCTTCAGCGTTGTCCTCCCTTCCTTCCCTGCA
GTCCAGAGTCTCAGAGGAGATCAAAGAGCGATAGTGTGGCTGCCTCGCAG
CTGAGAGAATTTTCCAGCTCCCCCTCCTGGCTGGGCCGAGTTGTGGGCTG
AGAGGCAGGAGGCTGGGCTGGGGCGTCTTGACTTTTGGGGGGAATTAGGA
AAGAGGTGTCTAAAGCCGCGTTGTACACAATAGAAAAACAAAATTCCCTT
TGTGCTAGTGTGGTGTCCCTCGGTTTGGGTCTTTGCCACACATTCTTGAA
AGCCATTGTTTACACTAGCGTTTTGCAGGTTAGGAACGGTGCCGGTGGGA
ACCGAGCTGACACCGTAAGCGCTTCCCTGGGACTGAATTGACCCTACAAT
CAGTGGAGGGAAAAGTCACCCTCCGGGGGGGCCTCCAGAGCAAAGGAGGG
AGGACGGCAACTGGCCAATCAGGAGGCGAGGCCGAGCCAGGCTTCCCCTC
GTCGCTCGTGAGCTGCAAACAGTGGAAAGTTGGGAACCTCAGTCGCTGGC
CCAGGCGGAGAGCAGCGGCGGCGGCGAGGGCAGCGGGATTCGGGCCGCGG
CGCCGCAGGCTCAGAGCTGCCCCCGGGGCATGGACCCGACGCGCCGCCCG
CACTCCGCCACAGGCTGTCCAGGGCCCGCGGGCAGATAGCAGTCCAGGAG
GAAGCCGCATCCAGACAAAAGCTGCCGCATCCCTGCCCTGCCCAACCCCT
GGAGGGATTCGAGTTTGGTGCTTGTCCCCGTCTGATTCTCAGCGCCAAAC

>uc001grr.1|184191923|184192823|184192922
ACTTCacttctgacatcagatatgtgggatttttttttccctcatacacc
aagcagttctccagcagacaccagccaggtgatcctccaattcatttctg
aaactatctagatcccacagattgaaggctccgtcctgcaagatggtcca
cccacttctgatgccaattgcaaactgtaggttgtgatctgtgcttctga
ctggctataaatcagggttcctacaaccccctcctggagtttgattaatt
tgctagagtggctcacagaacccagggacacactttacttttactcattt
attataaaggatattacaaagaatacagatgaacagccatagggtgaggt
atggtagaagtggcacagagcttcacaccatcctccaggaacctctatgt
gttcagctattctctgcatgtttagctatttcagaagctctctgaaccct
ggctttttttttggttttggtttttatggagatgtccttctgtagacatg
attgattacatcacgggccatcagtgatcatcgctgccttcatctcctct
cccttccctggattttgagggtggggttggaagttccatcctgccttgat
ctttctggtgaattagccccatcctgaagccctctggggacccccagtca
ccaatcatcttattagcatgcaaaagaaacttttatcactactgagattc
caaggattttagtagctgtatgtcaggaaatgggacaaagacaaaatata
tatttcacgatatcacaTTGTCATTTTTTAAACCCATAGTGCCTTGCACA
GAGGGAAAAACATAATTGCACCCAATAGATGTATAATTCCTTAATTGCTG
AATAAACCTCAGTGTAACAATAACACTGTAGGGAAGTCTGGGTCATTACC
CTTATCTATCATGTTTCCATGTTAACTTCAATGGGTTATTTGAATCACAT
CAGCAGTTAGAAATGTCATTATGTAAGTACTTTCTTGTCCAGTTCCAGCA

>uc001gsw.1|191294679|191295579|191295678
gccaggtcctgaggatgcagcaggcacaagactgacacgatccttgccct
cgtggTGTGGCTCTACAAATTACTGTGGAAACGCGACTGTCTCGAGCTGA
GGAGAGGGCAGAACATCTACATTTCCCCCACCCGGACTCCAGGTTCCTGA
AGTCACCTCTCCAGACGCGGGGCGGCGGTGGCCGCAGGGAACCACTCCAT
GCCCAGCTTGGGCCTCCTCCCGTGACCCCAGGCCCAGGACGGTCCCCTTG
GTTCTCACCGAATCCTTTAATGAGCTCGGTGAAGACCCCGGGGTCGCTTT
CCATGAGGCACCACTCCCCGGCATTGCCCGTCATGGCCCTGGCCACACAC
CGCCCCGATCCACCTCTCGCTCTCAGCTGCCCCCCGCACCAGCTGCCGCC
GGCCACAGATCTCAGCAAACCCGCCGCCGAGCTCGTCAACCACACGTCAC
CCCGCCTACTTCCCGACAGCCTCCGGGCGCCGTCACCTGCAGCGCGACTG
AGCGCGGGAGGACGCTCTAGCCACCCTAGAGACATCGAAACTCTTCCCAG
GCCTTGCAGCACCCGTAGCGGATTCGGAAGGGCTGGGGCCTGAGAAGAAA
GGGCGGTGATTCACAGCGCCGAGGAGGCAACATCCGGGATCCTCGCCCCT
CTGGGGCGGAGGCGGGGCAAAAGAAGAGGGGCAGGACTCGTTCCCGGGAA
CCGAACCTGGAATCCCCGGCGGCAGTGGGGCTGTTGCTGTTGCTGTGGCT
GTCGCTGCCCGTCAGGCTGCCTTCTTTTGTCGTTTCCCAGCGCTGCGCAG
GACTTCTCCTGGCGGCGCTGCGGATCCAGGGGGTCGGCTGCCAGGTACAG
GTGAGGACATTGCGGGAGGCCGGCTGGGAGCCTTTTGTGCGGCCCCAGGG
ACGCGCAAATTCTGACCAGTCCTCCATGTCTCTCACCCGCATCCCAGGGG
TTGAGGCTGGGCAAACGCCGCGAAACTATCGCTCTTCCCCGTCCCGCTTC

>uc001gua.1|195503030|195504030|195504029
TTGTCATGAATTCtataaaaattaaataattttaaatGGATAAATCCTAC
TTCAGCAAGTAAATCTGTGAGTATGTGAGAGAATAATATTGATAAAAAAC
ATTAAGCTGACTGTCAAAATATTAGAGACATGGGCAGAAAATATAAAGAC
TTCAAAATATATGTTATATAGTTAAATATCTGGCAGATTTATAAAGCTTT
GTAAAAATCAGCTATAGAAATTGCATTTTAAAGTGTAACAGTGAACAGTT
TTAACAATGGAAAAAGGCTCTGTACTAGCACTAACACCAATTAGAAAATA
AAGCATTCTGGTTTTAATTAATGGATGTTTTCATGGTGTCTAATAAAAAT
ACAATTTTAAGGACTTGAACAATTTAATCTGAGAAAATATTGTGTATTTA
AAGCAAGTGTATTTTTTAAATAAGCAAACATGTTTACATTCATCAATTAT
AGTAAAACAAAAGCTCAAGAAATCCCAGAGCATATAATTTCATGAACCGA
GAATAAAATGAGCTCTGGACTTACGACAAAATCTGCCCCTGAATGATCTT
CAGAACTCTGTTCATTTTATGCAGTAGTTTAAGTTTTCTTCTGTCTTGGC
CCAACTTACAAACAGCAGAAATCTGAGTTGTGGGAATATAATTTATGAAC
AGAAAAGATTACTTGTCTGTGAATTATTTTCTGAAGATGAAAGTAAATAT
ACAGGAACATACGGTATTCCTTTAAAAGTTGCCAGATCATAATTGTGTGG
CAAGGCAGTTATCAGAAATTAATCCCTCTATTGAGAGCAATTGAAGACAC
TATTCTAATGTAGGCCCTTTTGAGGAGGCAGCATGAACAGAAGAAAACTC
GCAGCAAAGGCTTGAGGGGGGAATGAATCCAATCCAGCCTGAAAAAATCT
GCACCAGGTTTGAAAAATCACCCCATCCTCCCGTGTAAGTGATGCTAAGA
AGCACAAACTGCATTTTGAATCTAAGTCCCTGTATTTTCTGTGAAGGAGC

>uc001gub.1|195648581|195649581|195649580
GAATGAATACATGCACTATTGCAATGTCTCTTGCATCACACGTTTTCTGC
CTTATTACTGGTTTCCATCACAACTTATCTGACCTCAGTTACCTGGCGAT
TATTTTTTTTAACTTGGCATACACTGCCCATGATAAGGCACTAATGACTA
TTTCATGATACAGTTACTGCCCCTCTCAGGTAACATTTTCACCTTTACTG
AGGCTTCTAAGAGACAAGGTCTCAACCTAAAGGAATTGCTCTGATTGTGA
GAATTTTAGGGAGTATGGTAGTTCTAGGGGCTTCATGACCTCTCAGCTTA
TACTGCCTATGTGAAACCTCTCTAGGTCCTCAGGTTCCCCTTTAAGAAAA
TGTTAAAAAGAAACAAAAAAGAATCACTTTTTTTGTTTGTACTCTAAGTG
TATCTCAAACACCTCACATATTCAAATTATTCTCTTGTACAAAATTAAAT
GCCATTGGATGTAGAAGGAGTGGAGCATAACTGGTCTTTCATAGAGGCTG
GAATTTCTCTGAGAGCACCACACAAGTAACTCTTGCCACAGTCTCAATTA
ATAAAAGCCTTTACTCTTTTTTCTTAATTTTTCTTTCCTTTCTATCCCTT
GCATAGATACTTAATAGATTTGAAGTTGCCATTAATTTCTTAACCACTAT
TCAAAAGGAAAACAAACAAAAGAAAACAAAAACAAAAACAGCATTTCCTT
TGTTGTAAAGCAAAATAAAATCAGGCCCTAATTTTCCACAACAGAAGTTG
TCCAAAATACTTATCTGTGTTTAGATTTCCCAAAATTCATTTCTTCATAA
TAATACTGTCAGCGTTCAGTGTTGTGATCATAACATTCACTAGTGTGACT
TAAAAAGGGGAGGCACCATGTGTTAAGCAGGGATAGGATCTAAGAATAAC
AAATCTGCCTGGTAAGCAGCACAAATGAGTCTTACACTAAGCCACACTGA
TCCAGCTTGGAGGGAAATGAGTCAAAACCAAGTCCCCATACTCTCTACCT

>uc001gxz.1|200583558|200584458|200584557
tgggtgacagagtgagactctgtctcaaaagaaaagaaataaaaaTCATG
GAAGACATCTATTCTGTCTTGTAAAAATTTAAGGTATATGAAAAGAGTAG
AGGAGGAGGAGGAGGGAGAAGGAagagaaattatttattgggatccaata
tgtgccaaagatagtattaggcatccttgcatgtattatttcatttgatc
cacatgactaccctgtgagatgttattcccattttacacataagaaaact
ggctaagagaagtcaagtaatttgtcTGCGGCTGTGAATTCAATTTAAAT
TCACAGCTTAAACTCTTTTCACTACATCTGAATGCATCATTTTCAAGATC
TTTTCTGGGCCTGGAGTAAGTTGACAGTATTTATGTAAAACATGTAATAC
TGTATCTGTATGTATGCTCCTCTTCCCCACGCTCATTCACATTTACCGTG
ATTAATACACATGTTAATAAAACCCTAGACTTAGAACTAGGATATAGAAT
CCAGTCGTTTAGGTACTTAATGTTTAGTTCTCTCCTCCAGAAAACAGGAA
TAATTACCGCCTTTTTTCCACTCCAAAGAATTGATGTGATAATTAGGGAG
ATAAGATTAGTTACTAGTCATAACAAGAATAAACTACAACTCCCAAAATG
CCCAGAGGAAGAGGCTGACGCCAGTCCAGGAGACAGTTCCAGCTTTAGGG
CAAAGGTGACCCCACTGGGTCCCGTGGCGAAAGAGAGAGCCGCCGGTCCT
CGCCTTTTTTCTGATGCATCCAGGGATTTGTAGTTCCCTTACGGCCACCA
AGTGCACTTAGGGCAGGCCTCTTACTACGAGTCCCGTGATGACCCGAGGC
CGGGCAGCGCCTGCGTATTGAAGCCGAGGGAGCGTGCGGGCGGTACTACT
GGCGGGAGGAGTAAAGATGGCGGCGCGAGGGTCTCCGCCCTCTGCTCCGG
GCTGAAGCGCTCTGAGAGAGGCGGCAGCGGCAACTCGAGCCCCAACAGTA

>uc001gyb.1|200697593|200698493|200698592
ATTTGAACATTTATATGAGGCAAGAGCTAGTGAGCTGAATGTGATAATGG
TAGCAGTTGACCCTTGCAGGAAAGTTTGAGCCTGGGCCTCCTATCCCAGT
GATATTCTTTATGCTAAAAATATTAGTAATTCCCTCCCACAGATTCCTTT
CCTGCCTAAGTGAGGTCAATTTCTGTTGTTTTGCAAACAAGTACACTCAA
TACTATGCAGTAGTGGATATTTTTGATACTAAggtgagcatgttttaaaa
tcggttatagtgacgattgcataaatctgaatatactaaaaatctttaaa
tggtacacctaatgggcatgtgaattatgtctcaataaagctgtttaaaa
aTAACATTAGTACTGTTAATCTCCACCAAACAGTTCTGGGAAGGGAGGCC
TAGATGGTGTCTACTAAGAGTTAAAGCAATGAGATTTAGAGCCTTGAATA
AAAGAGTCTATTTTCTTTTTTCCGTATTTCTGTTGCTAAACACGGCTGTT
GCCAACACCATCTCACTTCATTTTCCAGAGATAAGGGCATTTGTCATGCG
TTTCTCAGCCCACCACTTAACAGTTCAGGAGTGGAAGCTTAAAGTGTTTC
CCCCTCCCCCTCAGGACACGTGCATTTAGAAGAAAGGACAAGAATCCATT
TCCTTATGTAGCAGAACCTCTGATAGTTCTATCCCAGTTCCCAGCCACTT
CAGAGTGAAGACAGTCACCCAACACCTGCTACTAAAAGCCCTTATCAGCC
ATGTTTTTGCGGTTAATCTCCTTCTGATAAAGTGGTTCATTTTTCAGAGC
TGTGAATATTGGTGACATGTAGGAGGGACCAAAATTTTCAGCCCTCATTC
AACCCTCCCTTGTTTTTTATCAGTTGATTTTCCCATGTTAGAAAAGGACA
GTTGCTGGTACAATCTCATAAAATGGGCTCCAGTGTTTAGAGAAGGACAG
TCAGAGGAGTGGCCACCTGTTTGTTGAAAATTGGGCTTCTGGGAAAGTTG

>uc001haa.1|202000059|202000959|202001058
AGGGTACTGCTGGTCTGCCCTTCCATTCATCTGGGAATCCATTTCCTTGT
GGAAAGTGCAATCAGAGAGGTTCTTCACATCCTTACAACAGTCTTAGTGG
CCCCTTCTCTTTGGACTCTCCCAAGATGCAAAGAGTGTTTCCGGAGATTA
GTAGGCTCAAGAAGGGAGGGGAGTTAGCAATAAATTTTGAACAATCTTCA
AACACTTTGGGTAGCTCTTAAGGATGAACTTGTTCAGCTTCTGAGACAGG
TGTGTGACAAGTAAGACTGTGACTGATCTTCAGAAGAGCCCTGAGAACAG
GAGATCACCAGCAGCCAGGAGCTGTGGAAGGTTGCCTTGGGGGAGCAGGG
GTCCTGCTAACCCAGCATAACTTCTATTCTTAAGGTAGTACCCAGAGCAG
AGGTTCCCAAAACATGAAACACAGATGAGCTCCATCAAAATCACCTGAAA
GCTCCATCAAATTCACCTGGAAAGCATCGATAGCCAAAGCCTGCCCCCTC
TGCAGCCTCCACCCACTGAATCAGAAGAGGGTCCCGGAGATCTGCATTTC
ACTCTAAAAGGCAACCTCCAGTGCTCCTTAGACTTGCTTAGAAAATACTG
TAAATCTGAAGACTTATACAACTCTAAGTGTCTCAGAAACTCAGGGTGAA
GAATCACAAGTTCTCTACTACCCTGCCCCATTTTTAATCACACTCATCAC
AGACCACAGAGCACCTGGCAAACCCAGGAACGGTGGGTTGAAGATATGTT
TTCTTCTAGCAGATTAAGAGCTGAGCAGAGTTTCCTGTGCCCTGTGCTTC
ATTAGCACATTGGTGGTGTCGTTTCCGGTGACTGACTCTCTGTTTCCATT
CTGGCAAAGTGGTTTGCTCTTTTCACTCTGCTTTGGGTGTTGAAGGAAGA
CGAGCTTCTCACGGAGCCTCTCTTGAGCCTCTTGGCAGTTTCCCCCTCTG
TGCCCCTCACGTTTCCACCAGAAACGTGAAGGCAGAGGCCACAGATTCTC

>uc001hef.1|204796214|204797114|204797213
CGTGTTCTACCTGTGTGActccgagccttacttttctcatctgtacacag
tctctgtctcaaggctattggaatgagtcaatgatagagtgcacgtaaat
cacttgcacagagagttgttcaaacaatggtagctAGAACTGCTATTGAT
CTATTGTGGGGTAATTGTCTTAACTGCTTTGAAGGATTCAGCCCTATGTG
TTCCTTTGTCCAGTCAGATGGGAAAATATAAATGAGCCCTTCTCAATGTT
AGGAATGACAAGATCAGGCCAAGACCCCTCTTTCTCAGACTATCCGGAAG
ATACACAGATGACCTGGACAGTGTCTGCAGGCTCCTGTGTATCCTGAGGC
TTCCTGAGGGCCAAGTTCTATGGGTGGGAAGGCAGCTTGCTCTCTAGGTT
GCCATAACTCTGCATCTGATTTGCATGTGTTTGTGGTGACCCTGCAGTTT
CTTCTGGCATTTCCAACTTAAAATATTGCTGTTTCCCCAGGCAGGGCAGA
TATTGATTTTTTTCTTCTCTAACCATTCCGATTGACCCGGCTCCCCCACC
CAGCGAATgggggagggagggggtgggggtgaggaagtggatgggggaga
agggaggaggGATGGTGTTGCCCTTATAGCTAGCACCTTTTACTCCGTGG
AACCTGAGTCACCGGGGCTGATGAGAATGGGCTCTTTCCAGAAGCAAGTG
CATGATGAAGAAAGAACAGAGGGAATGTTCCCCCTCGGGTCCATCCTGGT
CCCTTCTTTCCCTGCATCCCTTATATGACCTGCAGTTCCCTGAGTCCACT
TGCCACCGGGGGCGGGTGGCACCCAGGCGGCGGGGAGGCGGGGGAGGGGC
GCAGTGACAGCCGAGCCGGCTTTGAGGAACCTTGCAGAGGAAGTGGCTTC
AGAACTGCTTTACGCGAGGGGCAGGAAAGGCGCGGGAGGCGGGGGAGGTG
CGGAGATGGCGCTCTGCACGGCGGCGGAGGGAGGGCGCTGGCGCCGGGGA

>uc001hfi.1|205327934|205328834|205328933
caacatggtgaaaccccatctctactaaaaatacaaaaattagccaggcg
tggtagcgcatgcctgtaatctcagctactcgggagactgaggcacaaga
atggcctgaacctggcaggtggaggttgcagtgagccaagatcatgccaA
GACACCATCTCAAACAAAAAAGAAAACAGATTATTTTTTGGAAAGGCAAG
TGGGTTTTCAGGGGAAAAGTAGGAAATTAGAAAGTTTTGTGATAATGTTT
GTGTATATAAGTACGAGTGTTCTTTCTGTCTCCTTCAAGGCCATGAAATT
TCTCTGGAGAAGGAATTTGAAATATGTTTTACTCATGCTCTCCCCTCCAG
GATAGACCTACCCTGAAAAGGAATTTATGGCAACCTTATCTCCAAGGTTG
CTGCCTTTAGTCAGATAAGGAAAGCCCCCAAAATCTCTGTTCCTTTCCAT
ATCACTGAAtctcaaatatcttcagcttaaaagaatcttaacgccaaata
tttgggggtggcatatcctgattcctttcagGAGAAAGACATAGATTAAT
CATCACAAACAGTAGTAATGGATGGAGAAGAGAAGAACATTTGCAACCTT
ACTGTGTCCTTAATGCTTTATTATTCTATTAAAACCTGAAATTTTGTAGG
AATTTTTCCCCAGTTTCATAATTACAGCACAGAGAACCAACCAAGGGTTA
TAGTAGTCACAAGCAAGATGATATGGGATCCCTCAAAACAATTTTACATG
CCTTAATTCCTGAGACCAAAGCATTCTCCTCACCTCTCTCTTTACTCATT
TGGTTAACTCTGGACTCAGGCCAAATCCTGTCCCTGGAAGAGCCACAAAG
TAGGAAGCCTGGGTACAGGCCTGGCAAGCGAGAACAATGTGTCACTGCAG
GACTTTGGAGCTCTCAGCTTTGGAGTCAGTTAAGACCAGTTCCTTGCTGG
GAAGCCCTAACTCTGGAGGGACAGAGACAGGTAAGGTTAGTTTACTTCCT

>uc001hfm.1|205328350|205329250|205329349
AAGGAAAGCCCCCAAAATCTCTGTTCCTTTCCATATCACTGAAtctcaaa
tatcttcagcttaaaagaatcttaacgccaaatatttgggggtggcatat
cctgattcctttcagGAGAAAGACATAGATTAATCATCACAAACAGTAGT
AATGGATGGAGAAGAGAAGAACATTTGCAACCTTACTGTGTCCTTAATGC
TTTATTATTCTATTAAAACCTGAAATTTTGTAGGAATTTTTCCCCAGTTT
CATAATTACAGCACAGAGAACCAACCAAGGGTTATAGTAGTCACAAGCAA
GATGATATGGGATCCCTCAAAACAATTTTACATGCCTTAATTCCTGAGAC
CAAAGCATTCTCCTCACCTCTCTCTTTACTCATTTGGTTAACTCTGGACT
CAGGCCAAATCCTGTCCCTGGAAGAGCCACAAAGTAGGAAGCCTGGGTAC
AGGCCTGGCAAGCGAGAACAATGTGTCACTGCAGGACTTTGGAGCTCTCA
GCTTTGGAGTCAGTTAAGACCAGTTCCTTGCTGGGAAGCCCTAACTCTGG
AGGGACAGAGACAGGTAAGGTTAGTTTACTTCCTTGAGCTTTCGTCTTCA
GTGCTGCTTACAGCCTTAGGATATCTGGTATTCAGGAAAGGAGGATGAGG
TAGCATTCAAAATTGTGTTCTACCTGGGCAAGAACCAGGGATTGACAGCC
CGTTCTCTTTCCCCAGTGCTGGCCAGAGTTACAGAAGTTGGACTGTAAAC
ATTGGCAACTATTGACAGAAGTCAAGGTCATGGCAAGACCATTTGGCCCA
TGTTTGTTGGGGAAGGATAAGCCTGCGTTTCAAAAAGACTGGTCAACTGG
ATTTGCATTCCCAGAAACCAGGAAATTTCTGAAACTGAGTTTTAAACCTG
GCAACTCTTTTACCATCCCTTTGTATTTTTGCAGTTCCTCCCTATACCAG
CTTCCTTACAGCTGTTCTGATTTCCTGTCGTAAGATTTTTTCTTTTCATT

>uc001hih.1|209565679|209566579|209566678
tgtgtattattctccccttttattgacgaggacggtaactgaaactcaga
gcagttaagtacttttcccacggtggcctaactgaaagtaaaggatctag
atagaattggaattttggtcCATTTCATTTATATAGAATGTATTGCCCTT
GGAGAGAATATATTGTAAGAAAGAGCCCGTATCTAAGAGTGCGCAggcca
agcgcggtggctcacgcctgttgggagggcaaggcaggcggatcacaagg
tcaagagatgagaccagcctgaccaacatggtgaaaccccgtctctacta
aaagtacaaaaattagcccggcgtggtggcacatgcttgtaatcccagct
actcgggaggctgaggcaggagaattgcttgaacctgggaggccagggtt
gcagtgagccgagatcgcgtcaccgcactccagcctggcgtgagagcgag
actccgtctcaaaaaataaaataaaataaaaaaTACGTATagagagagag
agagggagagagaCAGGCAGACAgcagacctggattcaagttccagctgc
agagcttgctgagcgtgtctaaccttgggtacgtcactccacgttgctgc
tctggccctcagacagctcatctgtaaaatggggatgaccaggcctactt
caccagcttgttttgaggaccacaggagatGTTTGGGAAGCCAACCGGGG
AGCTCTACAACTCTCAGAGATTGCTGGTGTTAGGCCAACAGCAAGAGGAG
GGCTGGCAAATTTGTGCTACCCTGAAGGAAAGTCCAGGAAGGACTGATTT
GAGCCAGATCTCAAGCAAGGCCTTGAGCAAATGGGTCAACACAGGAGAGG
ACGGGCTGAGCCTTGTTGTGCCTGACGGAAGAGCAAGACGGCCACAATTC
AGACGCACGTGAGGGAAATCAGATGACTGGACTTGTAGATACTAACGGTT
CTGAAGCGGGTAGGTTAGCTTTCCAACCGCCTGGATGACGGTCTCAGCCT

>uc001hke.1|211312002|211312902|211313001
TTTCACTAAGACTAGAAGGACATATATCAGGATTTTTTCCGCCTCCCTAA
TGTGTTTAAAACAGATACTTTAAGTTTACAGTCCTGATTCTGCAACAGTA
TTGTTTTTTTTTTTTCCACAATTAAATATGAATGTCTTTGGGTGGTAGGT
TGTTTCTGTTTAGCCACGGGTCCCACTACTCTACAGAAAATACCTGGCTT
GATTCATACATTTAAGGTGACTGTTTGGTACTGGTTGATATGAGTGTATG
GCCCCAGGTTTAGATAATATTTAAATTTTATACATTATCATTTCTGGCTA
TGTCTGATTTCATAGTTGTTTTTGTCCTATGATTTAAAACAGATATATTT
TTatacaaaaattagctgggcatggtggcaggcacctgtaatcccatcta
cttgggaggctgaggtaggagaactgcttgaacctgggaggcagaggttg
cagtgagctgagattgcaccactgcactccagcctgagcaacagagtgag
actctgtctcaaaaaaaaaaaaaaaTAGATTTAATACTATTTTCCTGATG
GGTTTTAAGACAATTCATTCCCTACCAGGAAACAGAAAGAATATTGTAAT
ATTGTTATTTTGAAAGAAAAAAATGTATACATACATATATATGTATCAGT
GAAAGTAATTTGCACCATTGATTAAAGTACTTTTCTGTCTTTACTTGTAT
CAATTGATGAGTGTGAACTATTCTTTAGATTTCTAGTTTACAACTCTTAA
AATTGAAAATGGGTGTATTTCCTTTGAATGCATTGTCTGATTGCTGTGCT
GTAGTTTGTAGCTTGATGTTCCCATTTTCCAGGGAGAATCCTGAACCAAC
CTATCCATGAACATACTCTCTGCCATTTTCTTAGTCCTTTTTTCGGGAAA
ACTCTTTTATAATAACAACTGTTGGTGAACCATTCATCTGAAAACTCTTG
TAAGTGTCTTTTAGTTAGACAATTGCATGGTTCTTTGTTAGAAGTGGTAT

>uc001hnm.1|220883386|220884286|220884385
CCTCTTGTACCACACCCTTCACTGCTCTTCTTTCTCAGGGTTTTCCTGCT
TGTTCTTGCTTGATTGTTCCTCTGAGTTGACTTTATATTCAACTCGAAga
gagacctttaaaggtctaaaaatggtattttttatctacagataccattt
tttccccacagattaaatgtccccggtttcttcaacttttggaacgtgat
ttccatactattcattatccttgtccttttcCACAAGTCATATAACCTTA
AGATgtggccggacacttgtagtcccagcttcttagatggcttgagcccc
ggagttcgagtccagcctgggcaacatagggagactccctcccCTTCCCC
GCAGCCACCATCTAAAAAAAAAAGTGGGACCCATAACTCAACCCATGTGC
ATGGGGGTGACACGATGACATGACTCCTGGGTAAGACTTTTTAATAGAGT
GTCGGCAAGAATGTGAGACAGCGAGCGCAATGGAGGTCTGGAGGCGGAAC
AGTAAGCAGAGGACTGAGTGGGCAAGGAAGAAAGGCCGCGCACTGCAGTG
GCGCCCCATCTGAGCGGTGGTCCTTCCACGCTGTGACAGGAAGGGCCAGC
TCCGGGCCGGCACGAGAGACCTGCTTTTCTCCTTTTCCCCAGCTGCCGCC
CACAATCCTCCTCCAGGTAAATCCCTGGCCTCATTACTCTGGGGCTCTTT
AAGTCGCCGGTTCCTGGCGAAAGCGCCAGTCACTTCCGCCTCTTTTTACT
GGGATTCTTCCGCTCTAGCCCTATTCGCTCTTCTCTCCCGTCCCCTCGAT
AGTTGGTTCCGTCCGCTCTGGCCCCGCCCTCGCCGGCCGGCTCCTTTGGT
GCCTTGAGGTGCGCCAGGGGCAGTGGCTGATGACGTGTTTTATAGGCGGC
ATAAAGCGAAAGTGCAGGCAGCTGTGGAAGGCGAAGTTCAATCCCAGAGT
CCGCCCCCTGAATTGGGGCCTTTCCGGAGGAGGAAGCTCTGAAAAACAGG

>uc001hrs.1|226336083|226336983|226337082
CACAAATCAGGTTGATTCCCGACCTCCACAATACCCAGGGCACTGTGCTG
CAGGGACACTTTCCCACAAGCCCAACCCCTCACAGCAGCACAAGGGAAGA
GGCAAGAAGACCTGAGGGTGGTGGGCAGAGCCAGGCCTCCAGCACACGGA
ACACAGAGGGActgcaacggtcctctgttcaggtgcctgagagcgggatc
tcctccgcctcaactggatctcagcttaaaggccagctcattagagacca
ctgtgacctccctTCTGGGCGGCCGTCCCCAACCCTGGGCCCCACCCCCA
CGGCCCCCGCCTCACCCCGGGGTCCCCAGGCCACCTCCTCCTTTGCTTCA
TCTGCGGCCAGCTCCCCGGCGTCTGCTCCGGGCCCAGGTATGAGCCCGCG
CGTCACTGCGGCCGCCGGGGCGCCGAGGCCAGTGCGGGGACACAGCAAGC
CTCCCGCCTTCGGACCTTCCGCCGTGGCCCCGCGAGTGCCACAGGTTTCC
ACAGGGCCGGGGCACGTGGACCCGCGCAGCCTGGGAGCCAGGAACCCCAA
CCCCGGCGAGGGGCGCCTCGCACCCCCGTCCTCACGCAGTCCCCGAGGCC
TCCCGGTGACTGCCGGGTGTGGGAGGAGGAAGGTGGCAACCAGCCCCGCA
GCTCCAGTTGCTGCAGGAGCCCCCCGGGCCTCAGTCTCCAAATACGCCAA
ACGGGCGGGAGTGAGCCACAGGCTGTCTTCGCGGAAGACTCACAGGCGCA
GGCGCAGACGGGTGCGCGCCCCTAGGGTGCGCGCGAGCTAAGACCGCGGC
CCGGGGCAGGGTGTCCCCGGCCCCGCCCCCTGCAGCCCTACCGGAGCCAG
CGCGCCTGCGTCGCGGGCGCACGGTGGGCGGAGTTCCCGGCGTCTCCGCC
CCTTACCCGGCGTGCCCCGCGCCCGGAGGCGCTGACGTGGCCGCCGTCAG
AGCCGCCATCTTGTGGGAGCAAAACCAACGCCTGGCTCGGAGCAGCAGCC

>uc001hrv.1|226336573|226337473|226337572
ACAGGTTTCCACAGGGCCGGGGCACGTGGACCCGCGCAGCCTGGGAGCCA
GGAACCCCAACCCCGGCGAGGGGCGCCTCGCACCCCCGTCCTCACGCAGT
CCCCGAGGCCTCCCGGTGACTGCCGGGTGTGGGAGGAGGAAGGTGGCAAC
CAGCCCCGCAGCTCCAGTTGCTGCAGGAGCCCCCCGGGCCTCAGTCTCCA
AATACGCCAAACGGGCGGGAGTGAGCCACAGGCTGTCTTCGCGGAAGACT
CACAGGCGCAGGCGCAGACGGGTGCGCGCCCCTAGGGTGCGCGCGAGCTA
AGACCGCGGCCCGGGGCAGGGTGTCCCCGGCCCCGCCCCCTGCAGCCCTA
CCGGAGCCAGCGCGCCTGCGTCGCGGGCGCACGGTGGGCGGAGTTCCCGG
CGTCTCCGCCCCTTACCCGGCGTGCCCCGCGCCCGGAGGCGCTGACGTGG
CCGCCGTCAGAGCCGCCATCTTGTGGGAGCAAAACCAACGCCTGGCTCGG
AGCAGCAGCCTCTGAGGTGAGGGCGAGGGGCGCGGGCCGGTGTGGGCCGC
AGAGACGTTGGAGCCGGCGGGGGCTGGGGACTGGCCTCGGGGCGACTTGA
GGTTCGCGAAGGGCACGTCGACCCCCgcggcggcggcggcgacagggccg
ggccgggggcggacgcagacgggccgggctgaggctggggcccggccgga
gtcggggctgggcggacgggcgggTCGGTGAGCTCCTCGCACCCCTCACA
GGTTCCCGAAGTCGCTCGCGGCCGCTTGTCCTCCTCTGCCTGTCCCTGCC
CCCGCCCGTCGCCCGGAAGTCCGCTTGGACGCCGGGCTCTTCTCCAGGAA
ACCTGGGCTTCCTGCTTCCCTCGCCTCTGCCTTTCTCGTTTCCCGAGGCC
GCCCGCGCGTGGACGGTTGGGATTAGCGGCCGCGGGGGCCGGTGGGGGTC
GTGGGGCCTCCCCCACCCGAGTACAGGCGAGCGAGCGGCATCCGGGCGGA

>uc001hsp.1|226531063|226531963|226532062
ACAGCACAGAGCACGCCTGCCTGTCCCGAGGGGGCCCCGGGAAGGTCGGT
GGGTTCTCTGGGGACCTAGATGAGCCAGCTCCGTATAACTCCGTCCAGCT
GGGGCACTGCCCCACCCCTGTCCCTGTCCCCATCCTGAAGGCTTCTCCAA
GCCCTTTTTCTCTTCCCACCTCCTCCTTCCTCCTCCCCAGAGCTTCCCGT
GAGCTTCAGCCGCCCGCTGCAGGACGTGGTGACCACTGAGAAGGAGAAGG
TTACCCTGGAGTGCGAGCTGTCGCGTCCTAATGTGGATGTGCGCTGGCTG
AAGGTGCCTCCCTGCCGACCCCACTCGGTTGCCTCCTCCCCTCCTCTCAT
GTGGGCGGGCCCAAGCAGAACCCCAGGGCTGGACCACCTGAGTGCCTGAC
TCGGCCTCTGCCCTGCACAGGACGGTGTGGAGCTGCGGGCAGGCAAGACG
ATGGCCATCGCAGCCCAGGGCGCCTGCAGGAGCCTCACCATTTACCGGTG
CGAGTTCGCGGATCAGGGAGTGTATGTGTGTGATGCCCATGATGCCCAGA
GCTCTGCCTCCGTGAAGGTACAAGGTGAGGGCTGCGTGGGGCATGTGGGG
CATGGCAGGTATGGGCACCTCCTCCTGTCCTCCGTGTCCCCCAGCCAGGG
GCTTGGCAGCTCTACTTTCACCTGCACAACCCTTGGCATGCTGGGGCACT
GGGTGGGGGGTGCTGGGAGCAGCTCTGTGTGTCCGGGTGTGGCAGGGCCT
CCCTTGCCACCCTAGGCCGCAACATCCAGATCGTGAGGCCCCTGGAGGAT
GTGGAAGTGATGGAGAAGGACGGTGCCACCTTCTCCTGTGAGGTCTCCCA
CGACGAAGTGCCTGGCCAGTGGTTCTGGGAGGGCAGTAAACTGCGGCCCA
CTGACAACGTGCGCATCCGCCAGGAAGGTTCGAGGACAGGCGGCTGTAGC
AGGCACGGCCCGGCCCCCAGGTCTTCCTCTGCCCCCGCCCATACTGAGCC

>uc001hwb.1|232574997|232575897|232575996
TCTGCATATATTGAATTTGGAATGGATCAAACTGCACTGAGTGCAAAATT
GTAAATTGCATCTTATATAAATGTTTTAGAACTAGATGATGGAGCAGATG
GGATCTATTAAGAGAACGGGGTGCCAGATGACTGACCATAAACATGCTTT
TTAATAAAGACTCTGCTGAGAGATTAACTCATATATTTTCTAAAATTTTT
ATTTCTTGTTCATTTTGTTTCTAAGATATTCACTCACATATTAAAAATAA
CAACGTCTCAAAACATTTGAAGCAACTCTCTTCATCCCTTTTAAAAATAC
CTTGCTGTTTCGGGGGTTAAAAAAAGCCACAAGGGAGATTAAAACAATAC
AAATATTTATTTTCCCAACTCCCCTGCCATGGGTTCTGGGACGTCACCGC
CTCTTTCTGGGGCCCGTTTCATCCTTTTCTTTTAATCCAAGAAGCGATgg
tgttgtgcgcctgtagtcccagctacctgggaggcaggctgaggtgggag
gatcttttgggtccaggattttgaggctgcagtaagccgtgttctcacca
ctgcactcgagactgggcggaagagcgagacactgtatcaaaaacaaaac
aaaacaaaacGAGAAGGCATCGCGGCTCTGTAACACTCCGTCCAGCTCTC
GCACTCTCAGATGCAAACTTCCACACAAACTCCTCGGCTCGCCTTGTCCC
GCGGGACTAGCATATCAAGCCTTCCGGGACACACCGTGCGATGATATATA
CGTATATACCCCTCTTGCCCTTGAAGGCCGGAAGTCGGTCTTACAGATAA
AAGCGAAACAGGAAGTCCCGCCCCTCTATGGAAAGTAAATGGTAGCTCGG
AAGGGTCAAAAGAGTCCGCGGTTTCGCCGCGTGAGTTGCTTTTTGCGGCT
GGGGAGGTCTACGCTTCTAGAGCTTGAGCCAGCGGGGCGACCCTGCAGTG
GCAGGACTCGGCACCGCGCCCTCCACCGCCGGTTGGTGGCCTGCGTGACA

>uc001hwc.1|232575051|232576051|232576050
ATTGCATCTTATATAAATGTTTTAGAACTAGATGATGGAGCAGATGGGAT
CTATTAAGAGAACGGGGTGCCAGATGACTGACCATAAACATGCTTTTTAA
TAAAGACTCTGCTGAGAGATTAACTCATATATTTTCTAAAATTTTTATTT
CTTGTTCATTTTGTTTCTAAGATATTCACTCACATATTAAAAATAACAAC
GTCTCAAAACATTTGAAGCAACTCTCTTCATCCCTTTTAAAAATACCTTG
CTGTTTCGGGGGTTAAAAAAAGCCACAAGGGAGATTAAAACAATACAAAT
ATTTATTTTCCCAACTCCCCTGCCATGGGTTCTGGGACGTCACCGCCTCT
TTCTGGGGCCCGTTTCATCCTTTTCTTTTAATCCAAGAAGCGATggtgtt
gtgcgcctgtagtcccagctacctgggaggcaggctgaggtgggaggatc
ttttgggtccaggattttgaggctgcagtaagccgtgttctcaccactgc
actcgagactgggcggaagagcgagacactgtatcaaaaacaaaacaaaa
caaaacGAGAAGGCATCGCGGCTCTGTAACACTCCGTCCAGCTCTCGCAC
TCTCAGATGCAAACTTCCACACAAACTCCTCGGCTCGCCTTGTCCCGCGG
GACTAGCATATCAAGCCTTCCGGGACACACCGTGCGATGATATATACGTA
TATACCCCTCTTGCCCTTGAAGGCCGGAAGTCGGTCTTACAGATAAAAGC
GAAACAGGAAGTCCCGCCCCTCTATGGAAAGTAAATGGTAGCTCGGAAGG
GTCAAAAGAGTCCGCGGTTTCGCCGCGTGAGTTGCTTTTTGCGGCTGGGG
AGGTCTACGCTTCTAGAGCTTGAGCCAGCGGGGCGACCCTGCAGTGGCAG
GACTCGGCACCGCGCCCTCCACCGCCGGTTGGTGGCCTGCGTGACAGTTT
CCTCCCGTCGACATCGAAAGGAAGCCGGACGTGGGCGGGCAGAGAGGTCG

>uc001hwv.1|233557475|233558375|233558474
CTGCCCGGGCCCCCGACCGCGGCCGCTAAACCGCTGAGTGTGCGGCCGCC
CAGCCAGGGGGCGGCTCGGACACAGCGGCTGCGGGGGGTGGGGGTTCCCG
GGAGGCCGAGGCCCCGAATTCGGGCGCCGCAGGGACCACCACCGCGATCT
TCCTCTGCTCCTTGGCCGGGCCCAGCGACTCCCAAAAGAACCCCCTTAGG
AGACCACGAAAGCCCCAGAAAATATCCCTACCTTCCTCGGAGGCGAGATC
TGACCCTGGCACGTCCAGAGTCCCCTCTCTCCTTCTCCCCCCCAAAACCA
GCAGGCCCGGGGGAGAGATGGGGAAGAAGGGCGGCGGGTCCAGCGGCTGC
TGAGGCAGAGGCTCCGGCTCCTCCTCCTCCCGCGGCGGCGACTGGTACCT
TTGTTTGGCGGCCGCTCGGGCTCCCTGGTTGGGGGGAGGGGGACGACGAA
AAATCCCCCCCGGACTGGAGGTCCGGGCCCCCAATCGCGCTGCCCTCCAG
AGGACGGCGGCGATGGACCCTCTGCAGCTCCCTCCGGGCAAAGGTCCAGG
CGGTGGCCGTGGCGGCGGCAAGATGAAGCTCAAGAGTCTCCCTCCGCTTC
GGCGACCGAGCTCCTCACTCCGGACTCGACTGACGGGCAAACATCGCTTC
CCCCCCACCGACTCTAGGTTCCCCCCCTTTCTCCCCTCCCCTAGATTTTT
TTTCCCCCCCTCCCCTACCTCTTTCCCGGATGGCCTCTTAGACGACCTTG
GATTGGTTAAAGTTCTTTAGAACCCGCCTATACACTGTTCCTATTGGTCC
CTGGATACAAACAACGACGCCATTTTCCCACCAGTTCTATGGAAACAGAA
AGTTACGCCTCAAGGCTTTCTGGGAAATAAAGTCCATACTCTGGGGCCAA
CGCGCAAATCCTCGTCCGCGAGAACTGCAAGGCCCGCAATGCCCTGCGCC
TGCGTGGACCGGTGCGGGGGCGGGGGGGAGGTGAAAGGGGCGGGGCAACA

>uc001hwx.1|233557591|233558491|233558590
AATTCGGGCGCCGCAGGGACCACCACCGCGATCTTCCTCTGCTCCTTGGC
CGGGCCCAGCGACTCCCAAAAGAACCCCCTTAGGAGACCACGAAAGCCCC
AGAAAATATCCCTACCTTCCTCGGAGGCGAGATCTGACCCTGGCACGTCC
AGAGTCCCCTCTCTCCTTCTCCCCCCCAAAACCAGCAGGCCCGGGGGAGA
GATGGGGAAGAAGGGCGGCGGGTCCAGCGGCTGCTGAGGCAGAGGCTCCG
GCTCCTCCTCCTCCCGCGGCGGCGACTGGTACCTTTGTTTGGCGGCCGCT
CGGGCTCCCTGGTTGGGGGGAGGGGGACGACGAAAAATCCCCCCCGGACT
GGAGGTCCGGGCCCCCAATCGCGCTGCCCTCCAGAGGACGGCGGCGATGG
ACCCTCTGCAGCTCCCTCCGGGCAAAGGTCCAGGCGGTGGCCGTGGCGGC
GGCAAGATGAAGCTCAAGAGTCTCCCTCCGCTTCGGCGACCGAGCTCCTC
ACTCCGGACTCGACTGACGGGCAAACATCGCTTCCCCCCCACCGACTCTA
GGTTCCCCCCCTTTCTCCCCTCCCCTAGATTTTTTTTCCCCCCCTCCCCT
ACCTCTTTCCCGGATGGCCTCTTAGACGACCTTGGATTGGTTAAAGTTCT
TTAGAACCCGCCTATACACTGTTCCTATTGGTCCCTGGATACAAACAACG
ACGCCATTTTCCCACCAGTTCTATGGAAACAGAAAGTTACGCCTCAAGGC
TTTCTGGGAAATAAAGTCCATACTCTGGGGCCAACGCGCAAATCCTCGTC
CGCGAGAACTGCAAGGCCCGCAATGCCCTGCGCCTGCGTGGACCGGTGCG
GGGGCGGGGGGGAGGTGAAAGGGGCGGGGCAACAAAGCAGTAGGGAGGCG
GCAACGACGCCTGCGCAGTGTGACCGGGATGGCGCATTTTCTTGCACCAA
CTAATGCGGTGTCGCTGGCGGCTGAGGAGGGCGGAGAGTTCTGTGGTGAA

>uc001hxy.1|234752461|234753361|234753460
CTCAAAGTGGCGGGGCTGGGGGGAGACTCAGGCAGAATTGTGAAGATATT
CAATTGCTCCTGACTTTATCAATAATCTAACATTTCAACCTAACATTGAT
ATCTATTTTATGCAAAGCATTACACTATGCACTGGAGACTGTATAAGACA
AGTTCCTTTTCTCAAACTACAGTCGAGTTGGATAGATAAAACACACAACA
CATACCAAAAGACAGCTATAAATCCAAGGCAGTGTATGTCAAGGGTAAAT
TCACCTATTCAGATTGGATCTTGAGAAGTGCATCAGGCTTGGAAAATGGG
TAAGGAGGAGAGAAAAGCAACAGTGAATCAGAACATGAGTTCCCAGTTAT
GGGACTTGTAATGAATTCCTCAATTAAAACAAAAAATAATGAAAACAAAA
GCCAGGGAGGAGAAAGCCCACGTTAATGACACTAAAATATATCTTTCCAA
ACAAATGTGGATAAAAGCCAAGTAGAGAAGATGAGAACTTTGAGGTCCCT
AACAGAAAATAAACAGTAAGCAGCCAGCCATTCCAAGTGGCTGACATGAC
TTTGTTTAACTTTATTTGTATTTCTGGCTGGTGTGTTTACAGCCAATAGG
TCAAACTATCAGTCAGTGTAGGGCCCTGAGAAGTCGGGTATTTAAGAGCA
TCTAATAGGCACAGAATTGTGCTCCATACTGCTTAAACTGTTCCCTAAGT
GTCCAATTTGGAGAAAACACCCACACGCAGGATAACTGGCGAGTGACGCG
GAGTGGCTGCGAGTCCAAGTTATCACTAACGGATGGGGAGCTTGGGCTGG
GCACAGTCCAGCGTACTGAACCCTTCCCCCACCGTTTCACCTGCATACAG
AGGTGTGTACTGTCAAAAAGCAGCGCCTCCAAGTCTCTTCTGGCACTGTC
TGGACTTGGATCCGAGGCAGACGAGGAAGCTGAGAAAACCCTGGCGTTGA
CCCCGTGGACCTGGGCGCCCCGGGAAGGCCAGCGCTTGGTCCAGGCAGGC

>uc001ibf.1|243384009|243384909|243385008
CCAGGCGCAGGAAGAAACGGGCGGCGGGGGGCGAGGGGCCCGATCCCACG
CAAGGAGAGGCCAAGGCCAGCTCGCGCCACACCCCCTCTCCAGGCCAGAG
TCGTCCGCGTGCAGCGCGGCGAAGCCCTCAGTTTCCCCTGCCCGGCAGCG
GCCCGCTGGGTCACCAGGCTCACCTGTCCCAGCCCCGGGCGGCTTAGTCC
ATCACAGACCGGGGCTCGGGCGGGCGGGGGACCAAGGGCCCTAGTCCTGC
GGCTGCGGTCGGGGAGGGTggccccccggccggcccggggTCGGTAGGGC
AATTCCAGAAAAGGTTTGCCCGGCAGCTCTCCGAGAACAAAGGGCGGGGG
GAGGACCCGGCATGTTTGTGGACTTGTTTGTGACTCAATCCCTTTTGCAC
GGCGTTTCACAGACAGACCTGCAAGCCTTGTCAGGAAGAGAAAGAACTTG
GGGGCGGGGGAGGCTGGGGCACCGCATTTCCGTCCAGCCACGCTCGCTCG
CGCGGCCCCCGGGCTCCAGGCTCGCGCAGCGGCGTTTCATTAGAgccccg
ggcccgggccgcgcgccAGGAACTTCCCCGCACGCGGCGAGATCGACGAT
CCCCCGCCCCCAGCCCCAGCCCGGCTCCAGGCCTCGCAATGTCAGGCACG
AGCGCCGCCACATAAAATGGATCCCGGCCGGCGCGGCGAGGGCGGCAGGT
TCCCGAGGCTCCTCCGCGCTGCGCCCGGGCGCACACGCGCGCTGTGACCG
CCGACCGCTCCCGGGCCACGCGGAGCCGCCCCTCTCCCGGCCCTCGCGCA
ACTGTCAGGCGAAACGGGCCGGCGGATATTGGCTCGGCGACACGCCGAGG
CTCCTCCCCGAGTCTGGATCTTTATATTTTGGGAGAATTTCTTTGAACTC
AGTTACCAAGCTCGGTGAAGGAGACAAGTTCCCACAGCTGACTCGGCTCG
GCTCTCCCACCTTCCCGGCAGCGGCCGCGAGCCCTGATTGTATCCCTCGC

>uc001ibg.1|243740026|243740926|243741025
TCTTTTGGGGGTTTCTTTCCTGAGGCAGGGAAAAAGAAACAGGAACCCAG
ACCAAACTGAGGAAAACACGATCAGAGATGAGATGGGGTCAGAGGCAAAG
GGCTGTTTGTTGGGTTTGCACTTTCATTACTGAGAGCATTGGAATAGTTT
TAAGGCGTGCAAACTGTGAGACTAGACAATTTCACTTAGAAAATGAAACG
TGCATGCAGATGTTATTCTCATGGGGATATATATCTGCATCTGTTTGTCT
ACAAGTGTTCCCTTGCAGAGTCACAGACATATACAAAACCTGGGTTCCAT
CAGCTTTGTCTGCACATACGTGGCTAAATGTGTACAGGGATGTACAATTA
AAGATTTTAAACACTTGATTTTGACAGTATATTTTGCAGCTGCTGTGCCA
AGAACCCTAAGCTACTGTGGGTTAATTGGAGTTGTAGCAAGTATTTCTTT
CTCGGCTGTCTCTTTTAGCAGAGCTtctctctctctctctctctctctct
ctctctctctctcttcccctctctccctgtttcacccctccctgcctgcc
tgcctctgcccctccctccctccctccctctctctctctGAGATAGCAGA
CACCAGAGTGAAACTGGTGCAGCTTCCTTTGAGAAGCGTGCTTGCATGTG
CGGATTGGCAGGATTGTGTGAGCTCCTCTCCCATCCATGCACTGTTCTTG
GAGGGAAATGCAATGTTGGAGCAGGGGCTGAGCTGCACTGGGAAGGTGGC
TGGGAGCTCAGTGAGGCCAGGATCATGGTTTAGCCAAAGGCTGGAATCAC
AAGAATGTTTCACCAGGGTCTGCTCTGAGAGTTCTCAGACCCCCATGGAT
TTTAGAATTTTCCAGCCTTTCCTCCTTCACCTTCGCACAATTTTACTTTC
TCCTGAGATGGCCCCAGATCTGCAAGAGACATTTGAGAGAAGCTATTTAT
TAGCAGACGTGAAGAAATGGATTCTGCACTTGATTATTTAGCCATGACTT

>uc001rau.1|10840067|10840967|10841066
agggtttgagaccagcctagccaacatggtaagaccctgtctctactaaa
aaaaaaattgggctgggcatagtggctcacgcctgtaatcccagcacttc
aggaggccaaggcgggtggatcacgaagtcaagagatggagaccaacctg
gccaacatggtgaaaccctgtctctactaaaaatacaaaaattagctggg
tatggtggtgtgtgcctgtagtctcagctacttgggaggttgaggcagga
gaatcgcttgaacctgggaggcggaggttgcagtgagctgagatcacgcc
actacactccagcctggcgacagaacaagactctgtctcaaaaaaaaaaa
aaaaaaaaaaaaaaaaaaaaaaatttgccaggagtggtggtgcatgcctg
taatcccagctacttgggagtctgaggcaggCAGTGAGCTGAGTCCAGCC
TGGGTGACAGAAACTGTCTCAAAAACAAAACAAAGCAAAACTATCTGTCA
GCCTGTTATGAAAATCTACATGTCATACACATTAAAGCACAGCAAGGAGA
GGGTTGGAGGGGTGGACCACAGCTACGCAGAGCAGAACGTACGCTCAGTG
CCTGGCGAGCTTCCTCAAAACTAAAAGGATAAGACAGGAAACTAGTTTAT
GCACTTAGAGCATTACCATGTCTTCTTTTGTAGGCATCTGTGGAGATCCC
GGGACTGCAACTCAATAACCAAGACTATTTTCCTTATGTCTACTTCCATA
TTGACCTTAGTCTTCTTGACTAGAAAGGCCAGCTGGCACCTCTGTCTCAT
GTTCGTGCAGATTATTACAGACACCTCTTTCCTTTAGCCAGAGAATGGTT
CAAATGTCTTACAGAACTAAGATCTTTTTCAGAGAAATTGCTCACAAAAG
TTAGTGACAGTTGTATTTATTTTTTTAAGTTACAATAAAATGCTCTCAAG
TCCTTTGAATGTTCCAACAAATTCAAAACTTCATTTTCTGAATGTTTTAC

>uc001raw.1|10840067|10840967|10841066
agggtttgagaccagcctagccaacatggtaagaccctgtctctactaaa
aaaaaaattgggctgggcatagtggctcacgcctgtaatcccagcacttc
aggaggccaaggcgggtggatcacgaagtcaagagatggagaccaacctg
gccaacatggtgaaaccctgtctctactaaaaatacaaaaattagctggg
tatggtggtgtgtgcctgtagtctcagctacttgggaggttgaggcagga
gaatcgcttgaacctgggaggcggaggttgcagtgagctgagatcacgcc
actacactccagcctggcgacagaacaagactctgtctcaaaaaaaaaaa
aaaaaaaaaaaaaaaaaaaaaaatttgccaggagtggtggtgcatgcctg
taatcccagctacttgggagtctgaggcaggCAGTGAGCTGAGTCCAGCC
TGGGTGACAGAAACTGTCTCAAAAACAAAACAAAGCAAAACTATCTGTCA
GCCTGTTATGAAAATCTACATGTCATACACATTAAAGCACAGCAAGGAGA
GGGTTGGAGGGGTGGACCACAGCTACGCAGAGCAGAACGTACGCTCAGTG
CCTGGCGAGCTTCCTCAAAACTAAAAGGATAAGACAGGAAACTAGTTTAT
GCACTTAGAGCATTACCATGTCTTCTTTTGTAGGCATCTGTGGAGATCCC
GGGACTGCAACTCAATAACCAAGACTATTTTCCTTATGTCTACTTCCATA
TTGACCTTAGTCTTCTTGACTAGAAAGGCCAGCTGGCACCTCTGTCTCAT
GTTCGTGCAGATTATTACAGACACCTCTTTCCTTTAGCCAGAGAATGGTT
CAAATGTCTTACAGAACTAAGATCTTTTTCAGAGAAATTGCTCACAAAAG
TTAGTGACAGTTGTATTTATTTTTTTAAGTTACAATAAAATGCTCTCAAG
TCCTTTGAATGTTCCAACAAATTCAAAACTTCATTTTCTGAATGTTTTAC

>uc001ris.1|27176584|27177484|27177583
CCCTGCGTTGTGCAGACTCTATTCCCACAGCTCAGAAGCTGGGAGTCCAC
ACCGCTGAGCTGAACTGACAGGCCAGTGGGGGGCAGGGGTGCGCCTCCTC
TGCCCTGCCCACCAGCCTGTGATTTGATGGGGTCTTCATTGTCCAGAAAT
ACCTCCTCCCGCTGACTGCCCCAGAGCCTGAAAGTCTCACCCTTGGAGCC
CACCTTGGAATTAAGGGCGTGCCTCAGCCACAAATGTGACCCAGGATACA
GAGTGTTGCTGTCCTCAGGGAGGTCCGATCTGGAACACATATTGGAATTG
GGGCCAACTCCAATATAGGGTGGGTAAGGCCTtataatgtaaagagcata
taatgtaaagggctttagagtgagacagacctggattaaaatctgccatt
taattagctgcatatcaccttagggtacagcacttaacgcaatctgcctc
aatttcttcatctgtcaaatggaaccaattctgcttggctacagaattat
tgtgaggataaaatcatatataaaatgcccagcatgatgcctgatgtgta
caaggctctcaaaaagttctagTGATGATTAATATTACTGGGGATGGGGT
CACCTGCCCTGAGCTGCAGGAGAGCATGGGGTGTCTGAACACCAGGTGAG
GGGGAACCGGTGAGGGTTTGGGGCCCAGGGATAGACTGAGCTTTCCTCAC
TGGGTCCTCTGCAGCCGGCCATGGCTAGCACCATGCGCTCTGCTGCCGGA
GCACCGTGAGGCCCAGAAACACTGGGCAGGCGGCATCCCTGTCCTTTCGG
TCCCCAACCCCGTTCCTCTGAGAGGGTCTGGGCAGGCTGGACGGGTAGAG
AGGTGGCCGGGGGGATGAATTCATTCAGTTCTTTATTGGTAATCTGCCCC
TTAACTTAGGGTCTCCCTGAGCTGCACAGAAAGACCTGATACCTACTGGG
ACCAGGCAGGGGGCACAGAGATGGTCCTTGTCCCAGCGTACATTTCCCCT

>uc001ruy.1|46591589|46592489|46592588
tggtgcagcaagttcggcagtggttgggtcccccttcccactagccacca
ctgtgggcctgggccaggatcagggaagatgagctggcatctctccttcc
agtgggctggctgccctatagcggataggtaactcctagggtctttaaac
ctctacaccaggacgggctcagtatctggtgtgtaagagactcacccctt
ccctcaagttgtctactgaatatgctatggagctgccagccttgggcaga
gatttcaggccctgaaactccacagagcatgaaaccccattctgaccctc
cctgcaggtacaccaggcccccaccaggagcagagggaagcaatgcttac
tgggtgaggtggaggaaggctgggcctcagggcaccaggggactgggaat
tggttggccaacaacccatcccaagaaggtgggtaggctttgggagtcag
taccatgtgtgagccaaggctccaaacccctggcacatgccccagggttc
catcaagcatcccttacaaagcatacatccaaagttgaaattaggaattt
cagggcagcaaatacagatcactaatccccaggtgcggggcccttctgag
cttggcccctgtgtgactgtgctggttggatgcacatgaagttggttctg
GACATGTGAGGAAGATCTCTAGACCTCATTAAATAACATAAATTTGGGTA
CTGAAGCTGAAACAAAAGAAAAACACACTTCATATGCATATTAAACTAGA
GCACCCAGATTCACAGGCGAAGAACACTATTCACATCTCACACATTCACC
ACCTGAGGCCAAGCTGAAGAGCAGATGTCATCACTCCCCTTATCCCAGAC
TGCAGAATGGACCAGAAGCTGTGGCATGTATGGATGAATTGGAATTTGAA
TTCTGAGCATTAATTTGGGCTTTATTTCAAAGTTAACACTTTAGCTATCC
AAAGGGTATTTCGTGAAGAAAAACAGAACAGTATCAGAGCATCAAAGAGG

>uc001shj.1|71015505|71016505|71016504
CAGAGGAACTGTACCACACTCCACTCACCAGGAGAAACCACAACTCTTAG
TTTCATGACATGAAGAGAGAGTTCTTGGGAAGCAGTGGTGAGGTCTTGGG
TGGAACCCAGGCCAGGCTGTGCACAtagtttgatttataactccaggtat
ttagttatacaatacagggacctccattttactttctgacctgggctgga
aaggtcagggcaggcctgCTGTATAGAAATCTGGAGGTGAATGTGAGAAG
ATGAGACACGGTTCTATGATCAGATGGAGAGAGACCAGCCCTCATTCTCA
AGAACTCTCAATAGTATGAGACAGACAGGCTTCAGGAGACCCAGGTCTGT
GGGTTGagacacaggctcagcttttgggggctcacagcccagtggcaggg
acaagagaggcctctcctaaagggcatgacttaggaaagaggctagatgt
gtagtaaatcttggctgctagagaatccagagaaggcttcatgtaggaga
tggcactgaggctgaCCAGGAAATAATTCTCTACAGATGTTCAAAAAGAT
GACGATGGAATTGTCAGGGGGCAGAAGTATCCAGGTATAGTCAGGGCAAG
GAGTGCAGGGTAAGGTCAGGTTGCGAGAACAGTGAAGAAAGGGCAGCCTG
CCAGAAGTTGGGTGTGGAGAGACCAGAAAGAGCTGTGGTGAGGGACGAGT
GTGGGAATGTTGACAGCACCTGATGGTCCAGGGGAGGAATTGAATTCATA
CAGTTTGGGGTTGGCGGGGAGGAACCGCCTAGCACAGAAGAAGGAAAAAG
CCAGCCCTCCCCTCTTCCCTTCTCCCTCCACATCCTCCAGCTCTCAGGTG
ACGGGGGCCCCTCCCAGACCTGCACAGCTTGGTGTGGGGAAAGCTTGGGA
GCCAGAGCCCCAGGCTTCCTTGTTTACTGTCAACCTAGAggaggaggaga
gggaggggagggggagaggggaggggTGGCTGCAGGGGAAGGCTGAGCAG

>uc001skp.1|74301068|74302068|74302067
ACCCCAGGGTTTCGATCCTTAGCGTTCATTTATCCTGGCTTTCAGTGATA
TTACACTTAAGCCATGCCTAGtttttctgttttctttttttttctttttt
tgagatggagtcttgctctgttgcccaggctggagtgcagtggcgtgatc
tcggctcactgcaagctccgcctcccaggttcacgccattctcctgcctc
agcctcccgagtagctgggactacaggcgcccaccaccatgcccggctaa
ttttttgtatttttagtagagacagggtttcaccatgttagccaggatgg
tctccatctcctgaccttgtgatctgcccgcctcagcctcccaaagtgct
gggactacaggcgtgagccaccgcgcctggctTCTGTTTTCTGTCAATAt
ttcctttctttttttttttttttttgagatggagtctcactctgttgccc
aggctggagtgcagtggcgcgatctcggcttactgcaagctctgcctcct
gggttcatgccattcccctgcctcagcctccctagtagctgggactacag
gcccccaccaccatgcccagctaatttttttgtatttttttagtagagac
ggggtttcaccatgttagccaggatggtctcgatctcctgacctcgtgat
ccacccgccttggcctccgaaagtgctgggattacaggtgtgaggcaccg
tgctgggccACAACGTTTACTTTCAATTTTTGTTCTACCTAATCTTTTAT
AAGAATTTCCTTTACTAAAGTTGAATACCTTTGTGTGTTGTAACCATGTT
GTTAAGTCAGTAAGAAGACATACTTGTTTCTTGGCCCTGAATGATGAGTC
AGGTTTGTCAGCCTTTGACTCCCAGTTGGGGGCCAGCAAGGGCCTTCTAC
TGAGAGGACAGCTAGCTTGGGAAATCCTAGACCCTCCACCTTCCCGGCCA
TTTCCTAGTCTCTTACCTAATACGCAAGGAGTCTACCTAACAGTGTTTAC

>uc001tdt.1|107804950|107805950|107805949
CCCAGAAGCTTGTTCTGACAGCCTTCTCATTTGAAATCCCAGGAAATATA
GATAATTCACTCTGATTGCCAAAGAATAGCCAAAGCCAGCAGCAGTGTCT
CTTTTATGACATCACGTTCTTAGAGAAAGCATGAAGGAGAGACCCTGCTG
GATAAACTAAGGTCAAAGCTGAAATTATTGTTAGAACTCTGTTTAAGAAA
AGCCTCTGTAAGTCTTGGTGCGAGTGATTATTAAATCTTCCTGTATCCGT
GGATGTTGGAAATGGTGGAGAATGGGAGTGGAGGATTCTTATAGATTCAG
AATAGATTCAGAGTAGCTGGCTCTACCAAGAAGCACAAGTTTTACAATAC
TATAGACTCTTCTGAATATCCATTATTGCGGAACTCCACAAAGCTACCTC
CAGCCCCACTGACCTGTATTTGTTCTGCAGTTGTCTATGTTGGACTCTGA
ACCACCCAGGCTCTTTCTGCACTTCGGGCTGAGTATGCAGACTTGCCGTT
ATAGTGCCTGGAGCTAGTTACAGTTCTACCCCAGGAAGAGAAGGGCCAAG
CCCTGCCTTCCACACCCAGTCTATTCTGACAGCCTAATATTTCATCCTGT
ATGCTTTACCTGGGCCAGCCTCTGAAGAAGCCATTGGGTTGCTTCTTTAG
TTTTATTATCTTCCTGGTTATTGATACTCGTTTTGCCCTGAAGTGGCATC
CATTGGATCATTCTCAGCTTCAAACTCAGAAATCCTGTCACCCAAGTAGA
ATGTCAGTTGTCCCCTTGACCAGAAGGAGATTTCAGACAGCAGGAGCTAC
TCATCAAGGAATTTGAAGGCTCTGTAACCACCTGTTGCCAACTCCCACTC
CACCCCCCTCCATCTCTAAGATAGAGAGGTTAGATTAGGCAAAATCTAAT
CCACATCATACAACTCTGTATGATGCAATTAATCAGTGATTCTATGATCT
CCCTATTAACAAATTTATGCAAATGGGATTCAAAGTAAAAGACTCACCAA

>uc001tje.1|113647130|113648030|113648129
GAGTTCAGGGAGGGTGGGAGTGGTGGAGCCTCAGCAGAGAAGTTGACGGT
CATTGATGTTGAGGAAGTAGATTGTGTGGAGGGAGGAGAATGGCATGGTG
TTTGCGCTCCCCACCAGCCTCACTTACACTTGTGGACACTGCGGCCGGTG
TCCTGAGGACGTGTGTTGGGAATTCAGCCACGGGGAATGGAGGTCCCTTG
GTTCATATAGTCAcaggctctgtattctaaccccagctttgtaattttcc
agctgtgcaaccctgggcagtggcttagcatctctgagcttgcctccaga
tccggatctgtatgatggggttattaatgcttcataaagtaggtgtgagg
agggattgaggtactaTTGGGAGAAACTTTGTAACTAAAAGGCAATTGTA
TCATTTGCATTATTACCAGTGACATGAGACATAGTCACACAAAAATTGAA
ATGTCATTTGTTTTAAAACCAGAAATTGCCCAACTTAGGGCCCTCCTGTC
TCTCACTGGGTGCCCTGCAGGGGACCAAGAGCCAGAGCAAGACTGAGAAC
CTGGGGCAGAAGCGCAGGGAGGAAGGAGGTGGGGCCTGCTTACCAACCAG
GCCTCGGCCCCTTCCCCTTTCAATCCCAGGCCCCTGCATGGCAGGGAGAG
GCCAGTTCCACCATGGCAGGTTCTTTCTAGGCTGGTGTGCAGGGTGGGGG
CCTCCAAGGAGCAGGGGCATGGGGAAAGGGGCTGCAGGCGCTGGGCCTAG
GAAGAGAGGCTCTTATCTTGTGGGCAGGAAGTGTGAGGTGTTGAGCAGCT
AGGGAACCCTGGGGAGGCGGCGGGGAGCAGGAGGGGTGTGTGTTGTGGTG
AGGAGGAGCGGAAGTCGGAAGCTCCAGCCGTCACAGCCACATTCACTGGG
CAAGCCGACTGTGAGCCAGGAAGTGCTCTTGGGGAGCCCAGGCCAAGCCA
TCCATTCTTGGGTCCTTTGGAGGTGAGCTAAGTGGGTCTGCCTAGGTTGG

>uc001tji.1|113678973|113679973|113679972
CCAATGCAGCCAAGGAGAGTGGCTTTTTGTGAATGTGCAGTGCAACtttt
ttttttttttgagacagagtctcgctctgttgcccaggctggagtgcaat
ggtgcgatctcagctcactgcaacctccgcctcctgggttcaagagattc
tcctttcccagcctcccaagtagctgggattacaggcatgcaccaccatg
cccagctaattttgtattttttagtagagacagggtttcaccatgttggt
caggctggtctcaaactcctgacctcaagtgatccagctgcctcggcctc
ccaaagcattgggatcacaggcgtgagccaacgtgcctggccAGTGCAGT
GCAATTTTTAAAGAGAAGAGTGCCAAGCTCAGGGCTTGGAGGACAGCCTA
GGGATTTTGTTTTAAGAAGATGagctgggcgcggtggctcatgcctgtaa
tcccagcactttgggaggctgaagcgggcgcatcacctgagatcaggagt
tcgagaccagcctggccaacgtggtgaaacccagtctttactaaaaatac
aaaaaatagccgggcatggtggcacatgcctataatcccagctactcagg
aggctgaagcaggagaatggcttgaacccaggaggcggaggttgcagtga
gctgaggttgcgccattgcactccagcctgggtaacagagcgagactctg
tcgaaaaagaaaaaaaagatgaaaTGCCTTGAAAAAGTAAGGCCAATGGG
TAGGGTCAGAATATGGCCTGCAaatgcactgtactatttgtgtaacttat
atgtaaatctgaaattatttcaaaataaaTACAAAAAGAAAAAAAGGCAA
TATCCCAGAACCTTGTGAAAACCTGGCCGTAGCAGGTCCTTTTTCCTCCT
GCTGAGCTGAGCAGGCATGCTCACAGATCCTCAAGGTTTCTTGAATGGCT
ACTGTCCTCCCCACTGGCCCCTCTGCCAACACCTCTGCCCCTCAGCTTTT

>uc001tnu.1|127521176|127522076|127522175
CTCCCTGGGCCCATGGGCACAGTCCCCGCAGCTCCTGGAAAGCTGCTGCT
CAGACCTGTCCAAGTCTGCCGATGGAACTGAAGCGCCCAGAGCGGGGTCA
GCAGGGGTCAAGAGATGAGGGACAAGCCAGGCCAGCATGCCTGCCCCCCA
CCCAGGCCCTTCAGACCCCACCAGACACAAGCATTGCCCTTGGtctgggg
tcaagtgctcagacccacagtccagtgccatcactcacctgccggtaact
ggacctccgtgggcctcagcttcctcatctgtgaaagggagtcctggtac
ctgaaccacaggttctcttgcgtattaaataaggtcactgagtgtggtgg
ctcatgcctgtaatcccaacactttgggagtccaaggcaggtggatcacc
tgaggtcaggagtttgcgaccagcctggccaacatggtgaaaccccatct
ctactaaaaatataaaattagccgggtgtggtggctcacgcctgtaatcc
cagctactcaggaggctgaggcaggataatcgatggaacccaggagcggg
aggttgcagtgagccaaggtctcgccattgcactctagcctgggcgacaa
gagcaaaactctgtctcaaaacaatgaaacaaaataaaataaaaaggtca
cttaggatagcactcagcagatTTCTCGGACAGAGATGGCTCGCCAAGCC
CCTTCACCCAAGCCCCCAGTCCCTGACCTCCAGCTGACCACCCCTAAGAA
CCCCAGGGGACAGGGGCTGAAGCCCTGTGGTGCACCAGCCCAGGGCAGCG
GGCCTTCGGGGGCAGACCATCTCAGTAAGAAAGCCACAGATAACACGGTT
CCATCCGCACTCACGGACAAGAAGAGGGAGAACAAATACACACACGTTTT
CTGAGAGTTTTTATCATTTTTTTTTTGTTTCATTTTGTTTTGAACACTAA
GATTTATTTTCAAACAGCACACAGACCGTCTGCGGGGCAGAGCCAGGCTA

>uc001ujt.1|175646251|175647251|175647250
TTGGATAATGAGAAAAATGTACCTACAATCATCTCATCAGAAACAAGCTA
CATCATGGAATGTTAGTTATCCAAGCCTGCACAATAATGACATTTTAAAC
TGCAATCATCTATTGGCCAGCATCACACTGAAGGCATCGTTAAACATTCA
AGCAAAGATTGCTGGCATAAACTATTAAAAGacacacacacacgcgcaca
cacacacagatacacacacacTCTCTCTCATTCATGCACACTTCCCACAT
TATAATTACATTGTTCTAAAGATAGATACTGATTTTTTTTTCCACGAGAA
ACATTATCAAAATTTGCTACTAAAAGATGACAGTGCTTTCACAAGAATAG
TACAAGTTAGCTCGCAAGTACAAGACAATGGGGGTAAACAGTCTTAAATT
TTCTAAGTAGTAATTTTAGGCTTTTCTGGCAACCATACCATACTTAATTA
TGCATAAACTTTGCAGTTTGTAACCTGAAATCTGTAAAAACAACAACAAA
AAAACCAAAAACAAGAGCTAATTTCAAAAATTATTAGATATTTGATAACC
CTGTATCATACATTATATAATTTCATATTTTTAGCCTCAAAACATAGGTG
TAAAATATTGAATTTAAGACTTGAAAAATAAAATCATTTTTGAAATGCTG
AAAATTCTAAAATTTGTTTACTTAAAATCTTAAATAAAAAAGGAAAATGA
TTATAAATGACCTTGATTTAGCTTAACAATGTGCATAAAAGCACTGTATG
TCTTTACCATGTTTTCACTCACTTAAAAAAAAGTGTTCTTTAATGTTTTT
CCTTTTGCATAATGTGCAAAATAAAAGGCAAAAAGATTAAAAGCAAATTT
CTATCTTTCTCTTGCCTAGTGCTTTTATGACTCCGTTAACATTACAAAGT
CAACAGGGACTATGCAAAACTTTGGTATAAATGATAATACTACTACCGTC
ACAGTTGAGGGTTAAGGGGTGGTCAAAAGAAATGGAAGTGGGAAGAAAGA

>uc001usm.1|191601650|191602550|191602649
TGGCAGATGCCTCAGTAGCATTACTTGCTCAACAGATTCAGCAGCATCCC
CAGGGCTCAGCAGGCATAGAGAGCTCTCCAGGTCTTGAGCACTGGAGAGC
TCCATGCTATTACTAAGGACAGCAGCTGGGCAATGGCACCACTAAACATC
CAGTAGGGGTGAGGCAAGGACCAAAATAGACTTGCAATTCACATACATTA
CTATCCAGGAAACCAACTACCCTTCCTCTTTACTAGAGAAAATTGAAGGA
ATGGAACATCTCATCCTAAACCTCTTTCCCCAGTCTCAGGTTGgattctt
aggaccagagagactattagagctgggaaagatcatagaacccacatagt
cttacctcttctagagatgaagaatgagcaacctatgaataaaatcagtt
acccaaggccaGAGTTGTTATTCTCCTAGTCCTCATTTCATCCTCCTAGT
CCTCATGAGtttttttaaattattatttttttaaCCCATGTGTCTGCTTA
CAATACCTGTAAAATCAGTGCAGTTTGCCCAAGATACCACCAGGAATGAC
TCTGGATCCCTCCTCCTTTGGAACCAGCAGCTGTTGAACCCCATAGTTGG
AATAACGTTGACATGGCACTAAGGAGGCTTCATAATTCAACCCTGGATGC
CCCGTGAATTTCTGCTAATGTCCCATCACGACTTTCCTCTTGGATCTACT
GTGATCACCATGCCTGCTAGCGTTCATCATACTGATTGGCTTATTTGGCT
TTTCCCTCACGCCTTCTTGCTGAGGTGTAGGTGTGACTTTATTATTCTTG
ACCTACCCTGAAACATTAACACTTACATCTTCTAGCTAAAATCGTAGTAA
CACCAGAGAGACAAAATGAGAAATAAACCAAACACAGGCAAGCGAGTCTT
CTGTTAATATTGTTATTAACACTGGTTTCTTAAAGTTGTCTTATCTTGCA
AGTTTATCTGAAGCTTTGGTTTCAAGCATTTCAGTCACAACACTCCCAAT

>uc001vao.1|205117860|205118760|205118859
CACGCGATCATATCTGGGTCTTGGGTGTGACCTTTGGCCAAATActcagt
gtcctcgagggtctgtaaaaggaaaagtttccactggcgcgttctctcca
aggttcgcttcagctctgctatcccagggctcctgatGGCAGCGGCACGG
GCTGTGCTTAAGGCGAGTTCCTAACAGGCCCTCGGGGCACTCCTGCATCT
CCGCACCCGGCAGCCTCGCCCCTTGGGTGTTTTTGGTGGGCGTGACTAGA
AGCACCTGCTCCTGGGCTCCTTTTGCATCTTGCTGCAGTCCCCTCCTGTG
AAGGGCGCAGCTCTGCAGTCTCCTCGCTCTTCCCTCGGGTGTTCTTTCTG
AGATCCGGTTTCAATCCTCGAGCGTGTAGCCCTCAGGTCCCCTTACAACT
CCCCAGAGCTCCGTGTGCATGCGTGCGAGAGGGAGAGAGCCAGGGAGAGA
CCCAGGTGACGAGACGAGGCTCCCGGGCTCCAGTTACTGGCCCGCAGGGC
CGGGGCACGTCGTCGCCCAGCGTgcggcggggcccgggagcgccgcggcc
ccTTTAAGAGCCGGGCCCAGGCCGTCGCCGGGACCGCAGGAGCCCAGAGC
GCGGGCGCCGCAGAGGAGTTGGGAGCCGGCGCAAAAGTTTCCTCCCAACT
CTggccccgtgcgccgccgccgccgccgcccACTCCAGCCCCCGGCTTGG
GGCCGGCCCTGCCAACGCCgccagggccagggccagggccaggaccagcg
acagggcagggccGGCAGTTTCGCTTTGGTGGGCGCGGAGCAgccgcctg
ggccgggcaggagtaggagcgggaggaggaggaggaggagccggtgccgc
ggagctgccgcgtcccgggccgccgggcacctgggaggtaacccctttcc
gcggccgcccctccccGATTCCCGCCACCTGCCGCCTGGCCAGGTGGAAG
GGGCGCTGCCGCGAGCCTCCGGGCCTCAGGGTGTTCCGGGGAGCGGCGCC

>uc001vhy.1|218971821|218972721|218972820
CACGGAGGGGCTTGCAGCGAGAAGACAGGGACCTCCGTTCCCAAGTGCCC
AGCACTGCGCCACAGGCCGGGTGGAACGGGCCTTGAGGGCCTCTGGTTTG
AGGTCCCCCACGGTCGGGCTTTGGGCCCACCGCGTGCGGCGCCGTGCTGG
GCTCCTAGGATCGGCAGCGAGTCCAGTGACTCCCACCGCACCCCCAGTAA
TCACAGGGCGGCCGTCGACCGCGGGCAGGGGAgggggtctgggaaggccc
ctggagaaggtggcatttcctcgaggtcggtggaatttggctacgcgaaa
ggaACAGCGCGTACGAAAACTTCAGGCGGGAACGCGCGGTGGCCCGTGCG
CGGCGGGTAGACGTGCGGGGCCCCGGGTGGGGCCGTGGGGAGAGGTCGGC
AGGGGGCTTTCCCAGGGCAGAGAGTTAGAATTTCACGTCCTACAGACCGG
GGGCACCTCGCCCTGGGGCTGCGGGGGGCGGCGACCGTCCCATTCAAGAG
CGTGATTCTGAGGTTTGCACAGCTGTTTCGGGCCAGCAGAGCCTTCGCTG
GCTCTTGACGTCCTTGCGAGGTGATCTCTGCGACCACCAGACAGGAGAGA
AGACCCATTTTACAGATGAGGTAGTGCTATCTCCAAGTCCTCAACGAGGA
AACCGAGAAGCCTCTAGTCCCGGGTCTTCAGAAAACGCAGAGGTGGAGCC
GCGCCGCACTCGGGCACTCCCCGGCGTGGGCGCTCCCGGCGGGCGGGCCT
TGGCCGAGGGCGCTCGGCGGCCTGGAACGGTGAGCCGGGTGCCGGGCCTG
CCACGCAGCCGCAGAGACTCAGCCCCGCCGGCGGGCGGCAGGAAGGGAGG
CGACGCCCCCTGGAGCGCGGCAGGAACCCGGCCCGGCCCGCCTCCCAGTC
CGCCTAGCCGCGCCGGTCCCAGAAGTGGCGAAAGCCGCAGCCGAGTCCAG
GTCACGCCGAAGCCGTTGCCCTTTTAAGGGGGAGCCTTGAAACGGCGCCT

>uc001vhz.1|218974164|218975064|218975163
CTGAGCAGGGGTGCTCAGGTAAGGTGGGGTCAGGAGGCACCGCAATGGGG
CTGATCAGCAGCAGTCATGGAGGCTGTGAGAGGCAGGGAGAGAGCACCCC
AGGACCTCCTTCTCCAGGCCACGCACTCCCTATGTGGGCGCCTTAATACC
TGCTAGACCTATTTGTCTGGGAGCTGCAGGAGCCTTGCAGTTGATTGTGG
AGCCCTGACAGGGGCGTTTCAGAGAAAGTCAGGAGCTGCCTTCGTGTGTC
TGGATGAAGGGGCCACGGCAAGATCCTCCTGGCTCAGGGGTTCACACCTG
GGCACACATGCAGGATTCTGCAGGCCAGTGTGCACCGAGCCTCCAACTTG
TGCCTCCCTACTTCAGGTGACCAGAAGTCAGCAGCTTCCCAGAAGCCCCG
AAGCCGGGGCATCCTCCACTCACTCTTCTGCTGTGTCTGCCGGGATGATG
GGGAGGCCCTGCCTGCTCACAGCGGGGCGCCCCTGCTTGTGGAGGAGAAT
GGCGCCATCCCTAAGGTGCGTGGGGGCCAGGTGGGGCCACGGGGGCACCT
GGACTCAGTCTTCAGGGCTTTAGGGGAAGGGGCTCCTGACTGAGCTTTTC
AGGATGGACTTGCAGACCTGAAAGGTGCAGAGTAGGAGGGTGGCAGCCTC
CCCTGCCAGGCCCTGCCCACTGTGGGGAAACTGAATTCTCCCTCATAAGT
GGAAGCTTTTTCCTACCTTGGTTTTTAGAGAGGTCTCAAAGAGCCAAGAG
GCCTACCCAAGCCCTAGAGCTGGCAGGGGCAAAGCTGGGAAGGGGGAAGT
ATCTGTTCCTGGGGCCTGGGGTTCCTCTGGAGACGGCTAGGGGGAGAAGC
CTGCGTGGGAGGAAGGACCAGGCCCGGAGAGAGGCACCCCAGCCAGCCCC
GCCCTCCCTACAGCAGACCCCAGTCCAATACCTGCTCCCTGAGGCCAAGG
CCCAGGACTCAGACAAGATCTGCGTGGTCATCGACCTGGACGAGACCCTG

>uc001vib.1|218995723|218996723|218996722
tcatcagttcaaggagcattcatggagggcagctctctgccaggctgggt
gataggctccatggagatcggggtgGCCTCTGGCCTGATGAGGAGGAACC
TCAAAACTAGGGAGGAGAATAACTGGGCACTagtggctgtctgccctagt
tcatatcagaatcactggggagttttaaaagcacccatgcctcacctccc
aaaaggcagaaAATaaagcacccatgcccaagccccaccctggcctaatt
aaatcagaatcaccagagcctggagcatcagcacgttccgaagctcccca
gctgaggctgatgagcagcAGGAGCGAATACAGCTACAGGTCCAAGCAAA
AAGGGCCggccaggcacagtggctcatgcctgtaatcccagcactttggg
aggctgtgacaggtggatcacctgaggtcaggagtttgagaccagcctgg
cccacatggggaaaccctgtctctactaaaaatacaaaattagccaggcg
tggtggctcacgcctgtaatcccagctatgcgggaggttgaggtaggaga
atcacttgaacctgggaggcagaggttgcagtgagccaagatcacgacac
tgcactccagcctgtgcgacagagcgggactccatctcaaaaagaagaag
aagaaaaaaataaTATGGAGAAAGGGCTGACATGAGGAGAAAAGCTTGGG
GAGGGGGGTTCCTTCCAGTTTAGCGGGCAGAGAGTAGTTCACAGTGGGAG
GGTTCACTCTGTTCATTCATTCATCCATCTCTCACTCCTTCCCTCCCCCT
CTCTTCCTTATTGAGCAAagtcactgtgctagacactgcggatttggtac
taaacaagcggaaatggtccctgAGTGGGGAGTAACCCTCTGTGCTCCCC
CAAGCCCCTGAGCCTGCGACCTCCTGGCACTGTTGGGAGTTCTCTAGGGG
CAGGCTGGAAGGGCAGCATCCGAACTCAGGGTGCCCCTGCTCCCAACGCC

>uc001vsq.1|232950691|232951591|232951690
AAGCAGGAGGTAGAAGGAACTAAGGGGGCAATAAGCAGGAGGAAGGAATG
TCCCCATGAGGGTGACATCTTCCCTGAGAGCCCCAGGACGACCAGCAGGA
AGCCAGGCGGGGGGCAGGCAGGAGGACTCCAGAAAGCTCGGCCTGAGGGG
AGGCCCGTGGGGGTGGTGGGGAGTGGTGCGGGGAAGGCAGAGGCTGAGCA
GCAGGTGAGGTCCCCTGGGTTTTGGGGGCCAAGCCTGGGGCTCGGGGCGA
GCAAGCATGAGTGGAGAAGGGGCTGCTGTGGTTGGGCTGGGGTGGACTCC
CCACCTGCGTCGTCCAAACATTAGTGTGAGTGCACCCACACAAACACATA
CACAATCACACACAACATGTGAGCAATGGGCAGGACTGGTCCGGCCCCAC
TCAGTGCTGTCACCATTGGCCCCACAGCTGCCCACAGCCCTAGAGCTCTG
GGCCCAGATTCCTGCCAGCCCCACCTGTCCAGGCCAAGGTAAGATGATGG
AGCAAGGGGGTGCCAGGGCAGCAAAGCCCCCCACGTGCCCCTTTCCCACA
GGGCCCAGGCTCCTGGCATCAGGAGGCTGAACCCAGGCCCTGGCCCAGAC
TGTGTGCTTCCAGCCTCCCCTCCTCTCGACACCAGAACACAGCCTGGCCC
CAGCTTCTGGGAAATATAGAAAAAAATGGGTGAATGATCCAGTGACAGGG
TGTCTTGTTCCACACAAGACACAGTGAGCAGGGGTTGGGGGAGGGGCTCC
TGGCTGCGGGAGGCACACCACACTCACCCAAATGGCATCTGTACTCAATA
CCGCACCCTTCCCTGGGGGACACCTGGTCCCAACCTGAGCTGCCTTTCTC
AGGACcccagccccagcccggcccagcccagccACACCCTGCCACTCCCT
TCAGCCAGTGTGGCTTCAGGTCAAGAGGCTGGGCAGGGTCAAGGTGGCAA
CGAGGGGAGAAGCCGGGACACAGTTCTCCCTGATTTAAACCCGGGCAGCC

>uc001vxy.1|238797499|238798499|238798498
taatcgcagctacttgggaggctgaggcaggagaatcgcttgagcccagg
aggcggaggttgcagttagccgagattgcgccactgcactccagcctggg
caacaagagcaaaactccatttcaaaaaaaaaaagaaagaaagaaagaaa
aGAAACAAAAAACACACACACACACAAAACACATTTTGTTCCTCTTGCCT
CAGGCTCCAGCATCACTCTCCTGCACgggagggcactggttggaaggtgt
gtgagggaaccttctgatggccacgctcaggaccttgagaagggtttgag
gcacaaaacagcacacacttgtcaaaactcagcaggtattcactcgtgag
cagggcattgcactgAACGCCAAGCTTTCCATCCAAAGGAAAACCCGGTG
GCAAATGGACTGTAACGATGTGCGCACTGGAGTGTTAGGGAAGCCGCCTG
AGGTCTATAATTTACTTGGAAATGCATAAAAAATAAAACGGATCAAAGCA
GGGAGGATTAACTAGATGTGACAAAGTCCAGTAACATGTGAATGGCACAC
TCAGGTGGTGGGTGTATATCCAGACGCGCAATGTAAAATTCCCGCATCGC
TGCTGAGAGCCGGCAAATGTCCGTCGCCAGGTGTTGGGGGCGAAGGGAGG
TCTAGGCCTCTGCTCCTCTGCTTCAGATGCCGGCAGGCCCCGGAGGAGCG
CCCGCGACCCCTCGGAGGCTCTCCAGGTGGGCGGCTGGGGTAAAACACAG
TATCCTGAGGGAGAAGTGGCCAAGCCTTACGGGGGATGGATCAAGTTGTG
GAAAGAAGGGGCAGAGAGCAGAATGTGGCACTGGGCGAGGGGAGACACGG
AGCGTCCTCAAAACAGGGGGTGCCTGGCCCAGGACTTCCTCACCCACCCC
CGCCCCCCACCGAGTCTGTCCTCCTTTCCCCTCCACTCtgtcaagcacaa
ggcaaggccaaggctgacagattggccggtgaataaattgaagacctttt

>uc001wbo.1|242082204|242083104|242083203
GAGGAATGACGCTCAACCTGCCCAGGTTTGGACACAACTACAAAGAACAG
CAGGACACAGAGGTGACCTCTGTCCTGAGGCTTCTCAACAGATGGGAAGT
GGCTGTGGTCTCACTGGATCCCCACTGGCACCAGCAGTGTGGGTGGGCCT
CATGTAACATCTGGGAGGGGCTTCATCCCCCCACCCAGGACCTAGTGCAT
GCCAGCAGCTATCTGGGGCCCTGGGAAAAATGTGCGAGTCTTGAGCGCGG
AGCCGCTCAAGCCACAGCTCCCAGGCCCCTGGCTCAAAGACGCAGACAAG
GCCTGAGCAGTGCTCTCGGCATCGGACCAAAGCCTGGGCACACCCTGCCT
CTCTCCCCAGAGCAGGGTCCCTGCCGAGGACTGGCCTAGAGCAAGCACTG
GAAAAGAGGCCCTGCCATACACCCTGCGTACCCACTGCCAGGACCCTCTC
AGACAAGCGTGGCACAGCCATGCTGACCTTCCATCTGGTGAACCAAGTGG
CAGCCCCAGGGGCCTGCCCTGCAGGTCACAGCTAAACAAGTCTGGCAGAA
GCCACGCTTGTTCCCCATGTACCTCTAGAGAAGCAGAAACCAAAGTCCCC
CTGTGCCCTGGGAGGGTGGGGCCGTCTAATTTATTACTGCCCAGCATTCC
TTCCAACGGGAAGTAGATGGGCGACTGCTTTGTTCACACACATTTGATTA
AAAATAAACAAACAGCATCTCCCCACCTGCATTCTCCTCTGCCTGCTCTG
TTCTTCCGGTGGGCCAAGCAGAGCCCAGGAATCCGTCACAGGGAAGTTTC
GAAGGGGGGCTGGGCTGCCGTCTCTGCGTGCTGTGATGAGGACTCGGGAC
CAGGGACGCTGCAGCCCCGCATGGCCCGGGCCCCACCACACACACCTGCA
TGTCTCCAAGTCAGGTCTTTATTGAAAGTGGCAGGGGCCTCTCAATGTTC
TATGAAAACTAACATATTAACCTCAGAATATTTCAGGAAACAAGTAATTC

>uc001wcm.1|242398060|242398960|242399059
cgatagcgagatgcagatgaactggggaagaagagggattttatttctgt
aactggttacagggagaaggcctggaaatgatcgccagaccaactccaga
ttacagtttttccagagcttacacaccttctaagctctgtgtctccgtgt
cagtgtgcattcgtctaaagacgtacgtgattcaattcttctcatctcta
actgaggtttggtcctgaagatcttcctctgaagactcagtaaatttact
tgatctaaatgggcccaggtgtttacccttatcttgttttctgctaaatc
atggaggtttggggagttccttctccacttgtttgtggaggcctggggag
ttttttcagacccccagtaaaacttgcttaatcctaaacgggtcctggtc
tcgtcatgcttcaaggcccaagaaagccctgggcaaaactcttgatgggc
ttttgttacgtcccagccctcgtgtgagggcgctggctctcagctttcag
gatttcacttcaccctcagtcagtgctgaacagttgtcgcggaggcctgc
gtgagtgaggcctggcgtgccCTGGAAACATTCCCCTGAGTTGAAGAAAG
ACTCACAGTTTTCAGCATCCAGTTACCCTCTGAGCATCAGGCAGAACCCG
CCGGCCCCAAAACCAGGCCCCCTTGGCACATGTGGGCCCGAGTGAGTCCA
GCATGAGGAGGTGCCGCTTCTGAGCAGAGCTCAGGTTGTCTCTGGGAGGA
GGAGCGAGCGTTGGGTGCGGTGGCCGCTGCGTTGGCAGCCCTGTCCCTGA
GCGGAACGCAGGTCGTCTCTGGGAGGAGGAGCGAGGGTTGGACTCAGTGG
CCGCTGCGGTGGCAGCCCTGTCCCCAGGCGTGGACTCTGCCCTCAGCTTC
ACAGTCACCGAAGAAATGAAGTTACAGGAGGGGCACACCGTCCTTTTGTC
TCTGCCTTTGAGGTTGGCGGGAACTGAAACTGGTACGGTCTTTTTGAATA

>uc001wct.1|242593650|242594550|242594649
catgcttcctgtgaagtctgcaaaactgtgagccaactaaacctcttttc
tctataaattacccagtctggggtatttctttatagcaatgtgagactgg
attcatacaGAGCTCTTCCTGAGAGAAAAAAGAATGCGAAACACAGTGAG
TGATCAAAGGATCAGGCAGGAAGTTCTAACATTTGAGAAGGGCCTGGGAA
GGCGGAGGTGGCAGACAGCATGGGAGACAGTCAGCAAGAGGGCGGAAGAC
ACGTCCCAGGCCCCGGCAACGGAGGGTCCCAGCGTGAGAGGACTCCCAAG
GCTGGAGCTGGGTGAGAGGGGAAGAGAACCCTTTGAGGCATCCTGGTGAC
TCCTTAGGGGAGGGGACCCTGTGCACTTCCAGAGAGAGAGAGGGGATTTC
CCAGCCCTCACACATCTGAGGGCCTGGGGCGAGGGGGTGCTGCCGCAGTG
GCACCGTTCCCCTCAGACTCGCTCATCAGGACTTCAGCACTGCCCGTCCA
TGGGGACGTCTGCACTCACAGTGTCCTCGGCACTGCCCTCCGTGGGGACG
TCTGCACACACACTGTCCTCGGCACTGCCCGTCCATGGGGACGTCTGCAC
TCACAGAATGTCCTCGGCACTGCCCTCCGTAAATGGGGACGTCTGCACTC
ACAGTGTCCTCGGCACTGCCCTCTGTAAATGGGGACGTCTGCACACACAC
TGTCCTCGGCACTGCCCTCTGTGGGGACGTCTGCACTCACAGAATGTCCT
CGGCACTGCCCGTCCATGGGGACGTCTGCACTCACAGTGTCCTCGGCACT
GCCCTCCGTGGGGACGTCTGCACACACACTGTCCTCGGCACTGCCCTCCG
TGGGGACGTCTGCACTCACAGTGTCCTCGGCACTGCCCGTCCATGGGGAC
GTCTGCACTCACAGTGTCCTCGGCACTGCCCTCCGTGGGGACGTCTGCAC
ACACACTGTCCTCGGCACTGCCCTCCGTGGGGACGTCTGCACTCACAGTG

>uc002qzo.1|9480318|9481318|9481317
gcctaccacgtgccatgcacggtgctaggtgcacagatccctctcaccct
caccctcaccgaccagcaaggctgcaggataacagcccctttcaaacgag
gatgccaaagcgcccgaagagtcagtgacctgcccagggtcaccagagta
aggacggatgcggccaagctcggggcctagggagagccggctccgaagtt
cCTCCCAGACGCCAGCCTGCTTGGCACCTGTCTGTCACCGTGATGGAGCA
CCTTCCAAGCGCTGGGTGCGGAGGATGTGACAGCGAAGGGGACAGACAAC
CCCGACCCTGAGAGGCGGGAGGCGGCCGAAGCGGGGCAGAGGAAGAGGCA
AGGAAACGGCCCGCGGCCGCCCGCCTTGCCGCCCCTCCGGGGCGACAGCG
GCTCGGGAAGCTGCAGTCCGCAAGCCCACGCCCGATCTGCGTGGTTCCAA
GCTCCTCCAcccgcgccccgggagcgcggccccgcccggAACCAAGCCCG
AGCCCAGGCATCCCTCCTCCGCCCGCCCCGCGGCCCCACCCATCCTTCCT
GGCCGTCCGCGCCGCTCTCGGGACCGTGTTCCCGTCAGGCCTCCGCGAGC
TCGGCCCCAAGCGGGACGAGGGCTGGGCGCTCACCTCGCAGCCGCGGGCC
CATCCCCGGGTTGCGGACTTCGGGGTCCGCGTGGGAGTGCCGCGGCCTTT
GGCGCCCAGGCAGCTACTCCCGTTCCCGCTCCAGCGCCGGCTTTTCCAGC
CCTCCTGCCCACGTCCGCCGGGCCGCGCCTCCAAGACTATGCGCAGGCGC
AGTCCTGACGTCCTACCCCCGGTTCCAAGACCCCAAGTGGTGGGAAGCCT
CGCGAGCGGCGTCCCCCGACCGGAAGTCGAGGGGAGGAGTCTAGTGCCGC
GGGCTCCGGAGTGACGGAAGTTGTGCTCTTGGTGAATGGGGTTCTTCCTT
TTTTATTTACCGGTGGCTGTGCTTCCAATTTAGGAAGACCCCGGCGACCT

>uc002qzp.1|9480563|9481463|9481562
GAGCACCTTCCAAGCGCTGGGTGCGGAGGATGTGACAGCGAAGGGGACAG
ACAACCCCGACCCTGAGAGGCGGGAGGCGGCCGAAGCGGGGCAGAGGAAG
AGGCAAGGAAACGGCCCGCGGCCGCCCGCCTTGCCGCCCCTCCGGGGCGA
CAGCGGCTCGGGAAGCTGCAGTCCGCAAGCCCACGCCCGATCTGCGTGGT
TCCAAGCTCCTCCAcccgcgccccgggagcgcggccccgcccggAACCAA
GCCCGAGCCCAGGCATCCCTCCTCCGCCCGCCCCGCGGCCCCACCCATCC
TTCCTGGCCGTCCGCGCCGCTCTCGGGACCGTGTTCCCGTCAGGCCTCCG
CGAGCTCGGCCCCAAGCGGGACGAGGGCTGGGCGCTCACCTCGCAGCCGC
GGGCCCATCCCCGGGTTGCGGACTTCGGGGTCCGCGTGGGAGTGCCGCGG
CCTTTGGCGCCCAGGCAGCTACTCCCGTTCCCGCTCCAGCGCCGGCTTTT
CCAGCCCTCCTGCCCACGTCCGCCGGGCCGCGCCTCCAAGACTATGCGCA
GGCGCAGTCCTGACGTCCTACCCCCGGTTCCAAGACCCCAAGTGGTGGGA
AGCCTCGCGAGCGGCGTCCCCCGACCGGAAGTCGAGGGGAGGAGTCTAGT
GCCGCGGGCTCCGGAGTGACGGAAGTTGTGCTCTTGGTGAATGGGGTTCT
TCCTTTTTTATTTACCGGTGGCTGTGCTTCCAATTTAGGAAGACCCCGGC
GACCTGTTCCTCACCCCCGCTTCGCCCTCACACTTTCGGGATGTCTGCGA
TTCCTGCTGAGGAGAGCGACCAGCTGCTGATCCGACCCCTGTAAGGGACC
AGCGAGAGAGGGAATGAAGCCACGGGCTGTGAGGGGCGCGAGGGGTAACC
GGAGACTGGCCTCCTCCGTCGCCCGCGCTCCCACCTACCCCGGCAGCCTG
CCTTTGGTCCGCGCTTGCGGGCCAGGCTTCTCAGGCTCGAGGGGTTGGAG

>uc002rbk.1|11590792|11591692|11591791
ATGGGATTTCAATGCAGGCGAATAACACAAGACAGATGGAGGAATATGTT
TATGATCAGCAAAGAGATCACTCATCTTGAAAAAAACAGATAAATGGGAA
AACACTGAAgtgccagccacagtactaaatactctactacattatctcat
ttaatcctcacaaagtcagctttgaagtcagcactgttatctctgtttat
ggctgaggaaactggagctcagggagtgagggaggctgtccaaggtcaca
cagctccggtgggtgagggggcagggactggacccaggcacacccagctc
cacagcGTCCCTGAGACTCTGTAAACAGAAGCCGGGAACAACAATTTCAT
TATTTATGCTTGAATTTAATTTTGTGTTTGATGGAGGAAAAAATGGATGA
TACACAGATTGCTACCAACAAAACCCAACAATTGGTTCTTTGAGATTCTA
GCTTAGTGCAGGGAGAAAGGCAAGCCGGTGATGAACGTTTTGGGGTAGCC
AGAAACAATGAACTAGGGGTGACTGGTGTGAAATTCAGTTGTGTGGACCA
TATTTTCTAAACTAGAATCTGCACACCATGCTCTCCCGCCATGTTCTCCC
CTAGGAGAAAATTGTAGCTTGCAGGCAGAAATGTAAACACATAATCAATT
CTACTATAACTTGATATATGTGTTCCTAAAAATTATTGCACCATGCAAGA
TTGGGCAATAAAAACCGCAGGGTTTATGACGAATACAGGCTTAGGGCAAC
AGCTCTCAAAAACTTCATCAATGACACATTTTTTAAAAAGATAAAAACCT
AATAAAAAGGGCAGCACCGTTTTACACATGCTAAATGGTTAAGAGATACA
TAAATACTGCAGTAGAGATGGGATTTTACCTCAAAGTGCAAAGGTAAATG
AAATAAAGTTTTTTCAATGGAAGGCTTGCAGCTCTTGAGGACCTGCCAAA
TGGAAGAAGGACAGAGACCTGGAGCCCTATGGAAAGTTCTGACACCATGT

>uc002rbl.1|11596630|11597530|11597629
ttctcttctcttctcttatgatagggtctcactttgtcatccaggctgga
gtgcagtggtgcgatcacagctcactgcaccctctgcctcctgggctcaa
gcgatcctcccacctgaaccttctaagtagctgggacttcaggtgtgcac
caccacagccagttaatttttattttttgtagagatgtggtctcattatg
ttgcccaggctggtttcccactcctgggctcaagcaatcctcccatctcg
gcctcccacagtgctgggattacaggtgtgaaccattgtgcccagccAAT
AGCTGGTGTTTTCTTGAAGATTTCCTGGGCCTCTCCAGGGGGTTTTTGTT
GTTGGGGCATGTTCCATGGTATTCACAGCAGAGTTGTTTGAAGGGGCACG
TGCTCGCTTATGTGGCTTAGGTCCACGCTACCTGTAGTCCTTCGGAGGCA
AGCCAGGCTGCCAGCTGACTGTCTTCCACCACAAAGCCTGTGTTCTTCTC
CTGACCCTTTGTTCTTTGCACAGCGTACTGTGGCTCCAGTCCAAGTACAC
AAACTTCCATGTAGTTTAAAAAGAATCAGTTTAACTGTTGGTGGTTAGAC
AGATTGGTATGTACCTGTGTGGAGAGCACTGTGACCCAGCAAAACACTTC
AGGGCTAAGAAGACACGAAACGGTGGCATTTGCCATCTGACCCGGCAGGC
GCTGGGGCAGATGAAGCTCCAGTTGGAAGGGCTACTGCTGAAtttttttt
ttttttttttttttGGTTGTTGTTGTAGCTCTGGGAGCAGATACTAGCTC
TGAAACTTTTCCCCTGGCTGGCTTGGCTGCCTCTCCCTGCCGGGCAGGGG
CCAGGAAGCCTGGGTGTCAGGCAGACCCGAGCCAGGCTCTGCACAGCAGG
GCATTACGCGCCCCACGCATCCTCTTCCATCCCCAGGCACAGATCAAAGG
CGCAGCCCAGGAGGCGGGAGCCCCTGCACACTTTCCACCTCTGCTGGGCT

>uc002rcu.1|17797994|17798894|17798993
CTAAGAGCCACTCCCTACCCCAGCTTTCCCCAGACCTCTCCCCGCTTTAC
AGTTATTCGCCACAGCCCGGGAGAGTCTGGGGACGGCCGCCTGGGAGGGG
ACGGCCGCCTGGGAGGGGACGGCCCGGAGCAGACGCCAGGTTTCCCGCGG
CTCAGGAGACCGGTGCCGCCTCGGAGAGCGCGCGAAGGTGCCGCCGGCCG
CCCGACCCGCCCGAGGAACGGACATCTCCCGCCCGGGCCCGCAAGGACGA
CCATGAACACCGCCGCAGCTCAGCTGACCCTGCCTCTCCCGGGTGGCTGG
GGGTCGCCAGCCAAGGGGGCAGCGGGCGGAGGATGAACCCCGGAGCAAGG
GAAAGCGACAGCGCGCGCCTTCACCCTACCGCCAACAAGTCGAAGTCTCC
CAAAGGAACCTGATCGGCGGGGCTGCCGTGGTACGACCGGCCGCTAAGGC
CACCCTGCGGGCGTCTCGACCTCGGCTGACCGCCGCTGGCCCCCTGGGAA
CCGCGTGCCGGCCGCAGGAGAAGGTAGATTCCCGGGAGCCCCGGCGCCCA
CCGCGGTACTAACCGCGCCTGCGCCCCGCCCTCCCTCCCTTCGGGCTCCG
CCCGCGCCTGCGCAGTTGCGGGGTTTCGCGCCGCCGGAGTCTGAGAGGCC
GGAAGTGCCCCTTAGCGGGTGGGGGAAGCTGGTAGGCACGGGCGGCTCCG
CAGTGACCGGACTCGGGGGAGGTGAGTGATTTGCCTAAGTAAAAGGGAAA
GATAATTGAGCGCCCCCGGCAGCTGGTCTACGCATGCGTCCGCTAGGCCG
GCTGGGAGCCGGCAAGGGAAAGCCGAGCGGGCCCCATTGGGGGAAAGGGG
TCAGTCACTTCCCGGAAGAggcggggccgcgcgggcccggcgcTGGATTC
GAAACGCTTCCTGGTGCTCCTGGGCCTGGCGGTTGAGCCCGGGGAGCTAG
TCTTTGCTTGGGTAAAGAAAGAGGACTTTCCTTTTTTTTTTTCCTTTTGA

>uc002rem.1|24002658|24003658|24003657
TTCGAATGACGCCGAAAGGGACCCCCAAAGCCCTCTCCCCTGGACTCAAG
GGCTGTTCTTCACACAAAAGAGCCGGGCCAGCTTGAAAAGCAAAGGGGCC
AGCGTCGCGGCCCTTCTCTGGGTGCCACCCTCCACCGCGCCCGCAGACCC
TGTCTCCAGCCGCCCGAGCGGTCTCCACTGTAGGCTTCCTACCCCCAACC
CGGCCAGACAAAGCCCCGGCAGCAGGGCCGGCACTTCCGAGCCTCCGGAC
TCGGGACGCCGCGCTCTTACCCTGGCCTCATCCAGAGTGACGCCGGCGCC
ACCGCTTCCCCCGGCTTTGGCGGCGGGGCAGCTGGCGGCGCGGGTCTTGG
AGGAGCGGGTCCGAGAGGAGATGAAATGGCTGCTGCCTCCGGTCGCCCCA
GGCTCTGCTCCGGCCCCAGGCCCAGGCCCGGGACCAGGAGACTTGGACCC
GAGAAGGCGGAGAGAGCTCTTCCGGGTGTTCACCATGGTCCAGCCAGGGG
GACGGAGTCCACGCCGCGCCCGGGAGAGCCGAGCAAGGCCGGCCCGCCGG
CCGGTCAGTCAGGGCCAGCGGAGCCGAGCCGGGCAATGAGAGACGAGCCG
GCCCGGAGCGTGCGGAGCGCAGACGAGCACAAGAGAGAGCCGGGCAGAGG
AAGGGAAGTCGGCGTGAGCAGGCGGCGTGCGGGAAGCGGGGGCGGTGCTG
CAGACCGGCAGCACAGACACTCCGCCGGCTTCGCCCTCCTCAGCGGGAGC
CGAGCGGAGCCGCCATTTCTACCCCTTTCTCTCCCGTTCTCGCTCTCGAG
CTCCGTGCGTCAAGGCTCCAGCGCCGCAGGGCCAACGAGACCGCTTCCGG
CCGCAGCCACGGCGGGGCGCTGCGAAGCCGGCCAGCCCTTCCCGGCTGCT
CGCTCCTCTCCCTGCCGCCTCCAGCTGCCCCGCCCCCGGCGCGGCGTCAG
CGCTCGGCGGCCGGGGAGCGACGCTCTAGGCTGTCAGCTCGGTGGTTTCC

>uc002rmb.1|28571485|28572485|28572484
ATGAGAAAAGTGGGTCAGCCAGGAGATCAGAATCTGAGGTTGGGTCATGG
GAACCAGCCCTAGAGTCTTAGCTAGACCTCAGAAGTCAGGATCCCAGCCT
CACACCCACAAGCATGGCCAGAAAGCAAGGATAATTTAAATATATTTGTT
CCTATCAACCAAGGCAATTGTTTCTTGATATTTGTGTAAAAAATTTAAAT
TCTACTCTCAAGGGTATTTGTCACTCAGGCTTTAAATGCCAGCTTTGTCT
GCCCAGTTTAGACCCAGCCTGCATTCCTGACTTAGTTTACCCAAAGGAAA
CGGCTGATTTTGTCAAACTTGGTTCCCCCTCTCTGGCTTGTATCTCTGAA
TTCAACATGCAGACAACAAATCTATGGTGTGCACATCCACCCAACACAAC
TGGCCACCCATGGGTTTGGAGATGGGGGGAACAGAACAAACCTCTCTGTG
TCATGCAAACCAGGGAACCTAGCAGAGCTTCTGAGACACGGTGGGAACAC
GTTTCACATTTGGAGGTAGGTTTATGGTTTACATTTGTTACAAGGTACtt
ttgatctcctggcttacaactgagaaagctgaggccacgttaagggatac
acccaagttcccacagctgtggttgatttggaattccgaccagcacctgg
gattcccaggcccacgttcttcccagcagaccCGAACACCGGCAATTTCT
GGGCACCCACCATCATGGAAGGCTGTATGGAGGCAGCTATGCGGCCCTGG
TCTGTCAGTGTCTATGACTAGAACATGCTACCCATCATTGACTCATCTGC
CTTAAGAACTCTTCCGCCTAAGTGTTAATATTTATCATTTACAGCCCGCC
ACTACCCCCTTTCAAAGGTGAACACAGTAAAATTTATGACAGGTGCTCTA
TCAGAACACAGAGGAACATAAAAGCAGGAGGAGGTGTGATAGCCCATCCA
TCTGCTGGAGCAGCTCTTCCAGAGGCCCGAGTCACCTGGAGCATTCTGGC

>uc002rmc.1|28623970|28624870|28624969
GACTGAGCCAGACAGGCTGCCCCATCCAGTAGCTTCCCACGTTCCTTGGC
AGAGTCATTGGAAGGGGAGGTGAGGGCCAGAGGTACGACCAGAGCCCAGC
ACCTGTGGGCAGCCAGATGACAGTAAAACTGGTTCTCCAACAGTAGGAAA
TAGCCCGTGCAGAAGAAAATCTGCAATCCCTCCAAGCTATTGCATTTTTC
TTTGTAAGTGTTTATATATGTATAATGAACATTTAAAAATAACAAAAACA
ACTTTTAAAAAAAATCCCTCCTTCCCTCTAATTCTTTAACGGCCTTCACT
TCCCTATGTCTAATGCTTTACTAAGTTGATAATCTGCTGGTTTCTCCTGC
TGTTATACTATAAATGTTTTATCTACGTTATTAGATGTCATTTGATGGCC
TTCGTGGTTGTCATTTAAGTAGCTGCCTATTTCACAGCGGATACCACACC
ACCCACTCCTGGCTCACTAGATACTCTAGCGGTTTGTGAGTGTTGGCTGT
GCTGTGTTCCATGTCACTGTATTTGTGACCCCGTGAAAGACATGAGACTT
GACCCAGGCCCCATAACTTGCTTCACTCAAAGCTGTGAAAGCAGTTCTCA
GGGAACAGAGGGTTTCCATTCTCTATTGTGCGCAGATTTACCTACATTTG
GGTTGTGGACACAGGCTGCGGGGAGGACTTGGGAAAGAATACATGCTTTA
TGTAAAAAGCGATGCATTTGCCCTTCCTTCCCATACTGGCTCTCCTGTCT
AAGGGAACTTGAATCAGTGAGCCAGAAAGTAGCTGGGCAGCAAGGAGGGG
ACAAGAAGCCAAGCTGGATAACCGGCCCCCACGTGATCAGAAAGCTGTGT
GACCCATTGCTAGATGTTTGGTTGGATGCAGGACACCAATGTTGGAGTCC
CAGCTCTGTCCTGGCTGGCTGGGCCCCACCTCAACCTCTGCTGTGCAGCT
TTTCCTTCTAGGAGAGGTAGACTAGGAAGTCCCTTCTATATATATATATA

>uc002rrq.1|39516281|39517281|39517280
aatggctatttaatactgtccttgtccaaaaaaatagaaacacttaggaa
gatttggaaccaagtctatcgtttactgctacaacccaaagtgcttactt
gccaagtatctcatacattgtaggtgggctcaatatatctatattgcatA
GTAGGAAAAGTGATGAGATCCACGATGGTGAAAAGTAGATCATCCAGAAA
ATCAGACTAAAGCAGAACACTGGCTGCACTGTATTAAATATGTAAGTTAC
CACAGGCATTACACTGAAGAGTAAAAACCTGCTTAAACATGGGCAAAATA
AAGTTAAGACTGAACTTTCCAATGCAAAATTAAGTTTCTTTGTGCATCCT
CAGGTGTTATGTGAAACTGGAGGAGTTCAACTTCAGTTACCAGTAAGAAG
ATACACAACTAAATCAAGACTGCTGCCACATTTGGCAACAACCTCCTCTC
TTCTTGGCAGTAACTGTGAGGCCAAGAGTTGAGTTGGCCAGGGAAGAGTG
ATTTATCTTCCCACATTTAGAAGTGGTCCCTCTACAACAGGAATGCTGTA
CCGCTACTGGACTTTGAATTCTAACCTTGTCAAACCAGTACCTTCCCTAA
GTATTCAAGTCACTTTTTAAAAAACAAGTTTAAATGGCATCGCAGTCCAA
TTCGACTTAGAGAAAACAAAGTTGCTCTTTCCAAAAAAAAAAAAAAGTCA
TTACTCTGGAAAATTAAAAGAAACTGACAGGGGGATGAATAAGGCGCTAA
AGGCTGAGAGCTGTCGATGGAAGATGGAGGTCGCTCAGCATAGTATAATA
ACTACCACCGAGGCCTGGTGGGCAGCAGCTCCCAACCTAGAGCGGACGAC
CCCAGGTTGGCGTGAAGCAGGCAGGTTTGACAACACCAGACCCCTGCTGT
CCGGTTCGTCGCGCTGACCCTGCCAACGCAACAAACGCCCAGACCTTCTC
TGCACTATGGATGAGCAGTGTGGCCTGCTCTCGTTCTGCCCTTCCCTGGA

>uc002rso.1|42574312|42575212|42575311
TCGAGTATCTCCGGCGCTGCTAGTAGCGCGCCCTCCGCCCGGCGGTACCT
GCGGGTGGCCGGGGAGTCCTCGCCGGCGCCAGCGCTGAGCCCCACCGGCT
GGGAACGCGGCTGTGTCCGCGCCGCCGACCCTCGCGCCCGAGGGCTGCGC
ACACCGAGGCCGCGGTGCCCTCTCCCAAGCCGCGGGGCCGACCCCCTGAG
GGCTGCGGGCGCCGAATGGAGCCGCCGGGGCGGAATAGCTCCCCGTCTCC
GGCGCTCCCTGCGGCCGCGAATccggcggccgccccgccgccgTCCAGAG
GCGAGAGGCAAAGTGAGCGGGTTCGGAGGCGGCGAAGAGCCGGCTcgcgg
cggcgggggcggggccTCTGTGCAGTCCTCCTCCTCGCCCGCCGGCTCCG
CGCGCGCCGCTCACCTCCCTCCGCGCCGCCCTCCGCTTCCCGCCCGCGCC
CGCACCTCCCCGGCTTGCTCGGGCTGGGATTCCCGGGCGCCCCGCCCTGG
ACCTCGGGCTCCCCGCCTCGTGACGCCGTCCTCCCCCTCCGCTCCGGCCC
GTAGTGGCGGGGAGGGGTCCGCAGGGCGGGGGAGCGGGGAGCCCAGCGCC
GGGATGCCTGCTCCCGCGTCCTGCCCTGGGCCATCGGGATGAATTGGGCA
GTCCCCAGGGCCCCTTTTAACAGCCCTGGTTCAAAGCCCAGTGTGGACTC
GGGTGCGGGGACAGACGGCGTTTGGAGAGCTTTTTCCAGAAACTGTCCGG
AGCCCAGCTCGGGTTCTGACATCGCCCCTAAGGATTTCTCAGGGAAGGCA
TCCCAGCCACGGCTTTTCCTGCCGACTTTGCTCTTCCTACCGCCGCGCGG
GGCGACCCACGTACCGCGTGCTCAGAGGGCGGCTACACGCCCCATCCCCC
AGCCTCGGTGCCGCCTGCCAGCCCGCGGAGGGAAGCGGTCCCCGACCCGG
CCCCGGCCCCCACGTTCTGGGGCGCGAGTCCTGAGAAGGCGCCTAACGTG

>uc002rsp.1|42647788|42648688|42648787
AAAGAAAGCAAGAGACACCTGTTATTTGCATGgtgctctgtgttccctgg
tttacaaagcattttcagatatcatcgcaactgatccttaccacacctgt
gaagggggaactcacgtccccattttatagacgaggaaacaggtcataga
gtcaatgtaattCAATAGTGCtttattttttatttttatattttGCCTCA
GCTATGCACAGTTTTTTCATCTCAATACTTTGTGATAAGTGACCATCACA
AATGTCATCACCAAACCACCAAAACACAACCTTCTTTTCTGGGGGCACCT
CTTAGCCCCGCACAGACCTTAAACCCAGAGTCGACAGCACACAGCTGTGT
ATCACCACACATTCCAAACAAGCCACCACACCAAGAAATCTTCTTCGTGT
TTATTATGCAGCAATGTCTGGGAGTACTTTGGAATGGACTGGCTTCTCTA
AAGAAAGTTATTTGTGTTCATTTGGGGGATCGCCAGCTAAGATTCAACGT
TGTTTTTTTTTTTTTGTATCTGTGAGAGTAGGAAGGCCGTGAAAACAGAG
GTTGTTTAGAGAATTGGCCTGGGACAATAACCATTTAGAAGCTTTAGGCA
CGTAACCAGTTAAGTGTCCATCGACATGAAACTGATTGAATACAATCTCC
TCTGTTTGGGGGTGGTGGTGATTGTGAACTGTAGGGCCCTGTTCCCCCAT
GGACAAAGGAAGCCCCTCACTCCTAAAGGTCCCTTTTCCCAGCAGAACAG
GCCCTGCATATACAGTGCCCGTCTAGAGCCAGGGCCTCCATCTGGGTGTT
GGACAGTTGGTTCTGCTCAGCCCAGTTTTGGGGTAAACGATGACGCAGTT
AGGGTGGCCTAGGAAGGGAGTTTTTCTACCTCTGTCCCCAGCTGGGTCTC
TGGCGAGGCGGGAAGCACCCGGAATCTTCCTGGCCCTAGAGCCTGCAGGC
TCCAGGCCGGCCCCTTGAATCTCACCGCGAGGAAGGCACCCTGCTGCCTG

>uc002rut.1|45731646|45732546|45732645
CCCCAACCGGCAAAACTTTCTATTTCCCCAAACACTGCCGTGCGCGCGCG
CGCGTGcacacacacacactcacacacacacactcacacacacTGACGTC
TTTTGCGCATTTCCTGCATTAGAGGGAGGGAGACTCGCTCGCACACCGAC
AGAGGGAGAGGAGACCGCGGGGGAGCGCGGGCTGGCGGGCGGCGAGCGAG
CGGCAGCCGAGAGCGGGGACGCGGGGAGCGCGGAGGGCGGGCGCCGGCGC
CCAGGAGGTGGGGCCGCGCTGAGTCGCAGTCCCTGCCCCGCCGCCGCGCT
GCGCACCGCCCGGTGCTGGCCTGCGCCCCCGAGCCGGATCGGCGGCCGCC
CGGACTCCGAGCCCGCGCGGATGTGAGATTCCGGGCTCCTGGCGCCTCCC
GATCGCCGGCTCCGGCGCGGCGCTGCTTCGCCCAGGAGGCGGCGGCCCCG
GCTGGCCGTGGGGCTTGTGGATTTTTAAAAATTTGGCTCCGAGGAGGACC
ATTTCCTCTCGACATGCATCCCTCCGGATAGACTGAACATCCCTCCGTTC
ACCCCCCCGCCCCGCGCGGTCAGAGGCAGGCGCTGAGTGTGCGAAGAGGA
TCCGGGTTGAAATCTGCGCCCCCGGTTCTCGTCCCCGCCCCGTCCCACCG
CCCCATCCCCCTCCCGGAGTCGAAATTTCCCGGGATTATGTTTCGGAAAG
GTAGGTAAGCGCCGGGCGCGGCGCCCGCTTTCCCGCAGTCCGGAGCCGGA
GAGCCAGCGAGGCGGCGAGGCAGCCCCCGCGGCTTGCAGCGGAGCCGACA
GCTCGTCTTCTCTTCTGGAGGTGCAGCTGGTGGTCGGGGGGAGAGACTTG
CTCCAAACACGGACATCCCCCAGCTCTCCCCCCTCCCTGTTTTCCGTTAG
GAACCCGGCGAGGAAATACATGCACTGGCTGAGAATCGCCCGCGCCAGGG
CGCAACGCCACAAGGTGTAGGGAGTGTGCGGGGTGGGGCGAAAGGGGACC

>uc002ruu.1|45756376|45757376|45757375
GAAGAGTTCAGGCCTCTGCTTGTCATCTGGCACTGCTCAGAATTCCCAGG
GGTCTCCGGGGAGCTGGCCCTCAGCTCACAGATGGGCCTGACTTTGGTGA
GAGGTGGCCTTCCACCAGGAAGCCTCCAGCTGGCAGGATAGGTGGGTGGG
GAGGGGTGAACTTTGGCTGTGGAAGCGTCTCAGCATTTTACTCCCCTTTT
TCAATAGTTGCTGCCTCCACTCCACGCTTTTATTCAAGCAGCACCGGTAC
CTGGCAGTAGCTCCTACAATGTTTTCTACATTGGCTCTAAAATCATGGCC
TAGTAGACACCAATGCTTGACTTGTTTTTTTGTTTGTTTGTTTTGAGAAG
TTGTTTACCATTGGCGTGACGGGATTTTCTTGGCCTTGTGAAGTACAGGG
AGCCTCAGGATAGCTTCACTGGGGGTGTCATTACATGGTCATTATCAGTG
GTAAGTTTCCCAGTCTCAAGATGGAACCCTCTGTTGCTTCTCTGCCGCGT
GTTTGGCTCTGTTGACCTTCCATTGCTCACCTGTGCTTGTTCCCCCAGCA
GCCTGTTTCTTGTAACTATTTGCCTCATAATGCAAGTATTCTAGTGATTG
AAGTGTTGCTGTGCAAAAGAGATCTTTTAAACTGAAACCAGTGCAACAAA
ACAATTTAAAACATTTTAATAATTTCTTAAAGGATACAGAGCCTTTTCCT
CTCTTAATACATGCAGGTCAGAATGACGTCAATAAGGATTATATTTTTGC
ATTAACAGGAAAACTAAGTTTATAAGACTAGAGTATGGATAGAGAGGAAG
ATGGTTCTATTGGGATATAAACTCTGATCCATACATGGAAGTAGCCCAGT
CCGTACAAACACCATTGCCTGTTTCATTCTTGACTGGACATACATATTGC
CCCATTGTGATGAAAGGTTGTGATAATGAAGAGAGTAATAGAAGGCTCAG
CTCAGGTTCTAAGGAGGGAGCGAGTAAAGGCCATGCAGGCCCATCCTTCT

>uc002rvw.1|47424900|47425800|47425899
GAGTGTTAGTAAAATGTTTGCCGTTGAATTTCACCAGCGTAAAAACAACA
TTCTGGGAAATAATTATCTGCACTTCAGTTCTTTGGGGTGGTACCGGAGG
GAATCTTTACAAAGGTGGTATTAATGGAGAAGAGGAAGGGAAGGATCCTT
AGTGATGGGTTGTTTTTCCAAGCACCTCGATCTAGTGGAtttcctttttt
tttttttgagatggagtttcgtttttgtcgcccaggctggagtgcaatgg
cgcgatctcggcccactgcaacctccgcctcccaggttcaggcgattctc
cagcctcagcctccggagtagctgggattacaggcactcaccaccacgcc
cagctaatttttgtatttttagtagagacggggttttgccatgttggcca
ggctggtctcaaactgatccgcccacattggcctcccaaagtgctgggat
tataggtatgagccaccacgcccagccAGTATTTCCTATAAATAAATGCT
CCTATAAATAAATAGTACAAATACCTTTCCAAATCTGAGAACTACTAGTG
AGCATCAGTTTTAGAGATAAATAGAACAAAGCTCCTTTTCTGCAGTAAGA
ATATATTAGCTTAATGTTGCTTTTTAAAAAAGTTTCCACTGACCTTAAAA
ACACTGAAATCCAAGAAATTGGATTCTGGAATCTGAGGGCGAGGGAATCC
CAGGGTTGTGGACACGCGGTCACATCAACAACAAAAACAAAAAGGAAATG
AAAAAAAAAAAGGGACAGCAGCCTGAAATACTAAGAATCCAGGTCCCTGC
AGGAAGCCCAGGGGACTGCCAGGAACACAGCCCCATCCCGGCCACGTGAT
CATTCTCTAGCCTTCCCCTGGGGCCTGGAGACAAAGGAGAGGGGAGGAGA
CTTGGGGACAAAGAGCAAGAGCTGTAGAGTCTAGCCCTGGGGTGAGGATG
CCACGGCTACCCGGCTGTGAGTTTCTGCCTTTGTTTTTTGATCTTTCCCA

>uc002rvx.1|47449070|47449970|47450069
tgagacggagtcttgctcctgtcgcccaggctggagtgtaatggcacgat
ctctgctcactgcaacctcagcctccccagtagctgggattacaggcatg
cgccaccacgcccggctaattttgtatcttttagtagagacggcgttcct
ccatgttggtcaggctggtctcgaacttcaaacctcaggtgatccgcccg
cctcggcctcccaaagtgctaggattacaggcgtgagccaccgcgctcag
ccTGGGAACACCTTTTCTTACATCTTCAAGTGCTAGAAATGCTTATGAAA
ACGAAAAAAGAATTATTAAGAGTAATTATAAAGAAACACTCATTTTCTTC
CCAAGAGAGCCAAGAtttcttctttcctcttctttcttttttttttcttt
CTAATTTCAAAGGAGTATAATTAAATTGCCAGGTAAAAGCTCAAAGGTCT
TTTTTATAGTGTTCTGGAAGGTTCTCTGCCTGTGTTTGTATTTCCTTTAG
CCTCCACGTTCCTCTATCCAGTTCCCGCACCCTTCCCCCCAGGCCCCATT
CTTCAAGGCTTCAGAGCAGCGCTCCTCCGGTTAAAAGGAAGTCTCAGCAC
AGAATCTTCAAACCTCCTCGGAGGCCACCAAAGATCCCTAACGCCGCCAT
GGAGACGAAGCACCTggggcggggcggagcggggcgcgcgggcccACACC
TGTGGAGAGGGCCGCGCCCCAACTGCAGCGCCGGGGCTGGGGGAGGGGAG
CCTACTCACTCCCCCAACTCCCGGGCGGTGACTCATCAACGAGCACCAGC
GGCCAGAGGTGAGCAGTCCCGGGAAGGGGCCGAGAGGCGGGGCCGCCAGG
TCGGGCAGGTGTGCGCTCCGCCCCGCCGCGCGCACAGAGCGCTAGTCCTT
CGGCGAGCGAGCACCTTCGACGCGGTCCGGGGACCCCCTCGTCGCTGTCC
TCCCGACGCGGACCCGCGTGCCCCAGGCCTCGCGCTGCCCGGCCGGCTCC

>uc002scm.1|63921617|63922517|63922616
GCTGCTCCGAATGGAGGGGGAGGGGAGGTGTTTAGGAGAAAGTAGGGGCT
GTGGGTGTCGGGAGCCGGCTGACGGGTGGACAAGGGGGGGTTAGCAGCTG
GGCTGCGACCGTTAGGGAGGGGCTCAAGGTGTGCATGTGTGAGGGAAGAG
AGAGAGAGAGAAGGGCGCCTCAGAGGTGACTTTCAGCCTGCGAGCCTTCT
TCCCGGGGCGCCATAAACGCCCCCAATTTCCCAGCTGCTAAAGGAAGAGG
AAGGTGGGTCTCGCTGGCGGCTTGAGGAGGGGCGGGGTTGGGCTTCCGGC
GACCCCCTGGATGAGTGTGTTTCCCGCTCTCGCTGGCCCGCTGTGTGGTC
TCGGAGGCGGAATTTGGGCTTCTGAGGAGCGCAGGGCAGGCGGGGCGAGA
ATATGTACGGGAAGGGTCGGTGCCCTCCCTTGGGACTCCCGCGCCGGTGC
ACGGGTCTGCCTCTAGCCGGTGACCCCTTAGTGTCCGCTGCGGGGGAGGG
GCAGCGTAGCCTTCGGCCCCTACCGAGAAAAAGCTGCGGCCGGGTTTCAC
TGCTCGAGGCGGGAAGGCGGGGAGCTGAGGCCCCGACCGGTCGGCCAGCC
AGAGCGTGGAATTGGTAGCGCCTCCTAGTCCCAGGATGTTTATGGCTGGT
GAAAATGGTTGCACTGCCCCCGCTGGCCGGCCTCGCCCGCCTCCCCGACC
CCTGCTTGGGCGGGAGCCGCTGTTAACCGGGGTTTTCGGGGGAGGCGTTT
GGGGCCTGGACGGCGGCGCGGGGAGGGGGCAGCTAGGGGCGCGGCCTGCC
AGTGCCTCCTGCAGTACAGCCCTGGAGGGCGTGGGGACTTGGGGGCGGTG
AAATAGCCGCTGTAGGTCCGCCTCTTTCATTGAAGAAATTTAAGTTCGTG
TGGTTTTACCTTTTCCGGGAGTCTCCAGCTGGCCCTCATTTGTGTCCGGA
GCTCAGGAGTTCCCAAACCGACTCAGTCGCACCAAGTTTCCGTCTTTTGG

>uc002seq.1|68609276|68610276|68610275
TTCTCTGGCCACAGGGAGCAGCCCGGAACTGGGGCAGGGAGCACTGTTGG
AAGTGGGTCAGGCTTCCCAAAGGGAAGGATGCCTCCAGCAGGGCTGTGTG
AACTGGCGACTCCATGGCCCTTGGAGTAGAAACTCACTGCATGCACCTGG
GCCTTGTCAGTCTGGTTGTTTTCTGTCAAGCTCTTGAGGTGGACATTTCC
CTCCAAGGGCCTGGGATTGTACCAGGAGGAAGTGAGGTTTCCCTGAGTCT
CCAGGGGCCTAGAGGTGGAGGCTGCTTCCCCATTGCTACAGGGGCCCCTT
TTATTGTCCTCCTGCTCCTGGGTCTGTACCTGGTCTTTCACCTCCGTTGC
TTCTTTGGGCTCTTCTGCCCTCACCTCCATTTTCGGGAGCCTGGCTGGGA
TCACCTGCTCATCTAATGAAGGAAGTTGAAGGTTAAACTTGCCTCTGAGA
CGAGGGATCCTCACGGGGCTGAGGTATCCAAACATCCTGGAGTTGCGAGC
AGACAGCACGGGTTTCTTCCTTGAGGGGGGGCTCCAGACAACAGGAGGCA
GGACCCTCTGTGGGGTGCCCGTGTTCCAAGGGATAAGACACAGCCTCATA
AGGGTGCCGTCCCACCTGCCTGGAAAAGAAGGCCCAAGATGTCGCTGACG
GTTGAAGAGGAGTGGGAAACAGCCAAAGAGTCCTGGGGCAGGCACAGGTG
CAGGAGCCGCGGGGTGAGCCCGGCCAGCTGGGAAGGCCTCACGGACAAGA
CGAGCAGGTTGCCGATGGCATGGCCAGGACCTGCGGCGGAACCAGGAACA
AAATACGCTTAGTGAGTTGTCCATTTTGAGCGAGTTGTGCACAGACGAAA
CTAAGGGTCAGAAGCGGAGAGGATACTCCTAAGTCACCCACTTCTCTGTG
GCTGGGTGCACACTGGGCATCTGGGAGTTTATGACATCACCATGGGGCTG
GTGACAGAGCCAGGGTGTGGAGGAGTGCTTAGGAGCCCAGCGAGGGTGCC

>uc002sjs.1|73908693|73909593|73909692
CCTAATGTTTCACAAAGTCTTCTGAGACAGAATGATTAGCAAGCTTGTAG
GACCTTTTTGTAAAGAGGATGTATATGGATTCGTACAGACACACATCTAC
ATGCAGAACGTGCCATTCTGTATTTGATGCATAAAACCACCTTGTCCCGG
TCTCAGGGCAGGAACAGTGTCATACAGATTTTTGTGTCTCCACTGCTTTT
GCATAGCGGCTCTTAGAGATTAAACGCTTTTTTTCCAAATATTTTATAGG
TTTTTTGACATTAAAACGTTAGTCTCATctgggtgcggtggcacacgcca
gtaatcccagtactttgggaggcagaggcaagaagatcgcttgagccctg
aagttggagaccacagtgagctatgatcacaccactgcactcctgtgaca
gcctgggtgacaccgcaagaccctgtcttaaaaaaaaaaaaaGTTAGACT
TATGTTCTTTTCTAAGCAATAAAATTAGTCTTAGATATTGCCTAATATCT
AAGACTACCAATTTTTGTGTAGAATGTAATACAAGCTAAAAAATACATTC
GAAAGACTTTCTGTCCCCCAATTTATAAATCCTGGTTAGTTTAGCTAAGT
CTGCAGTTGTGCTGGGATCAGCAATCCCTCCTTAAATGCAGGAGTATTGT
GAGTGTGATGAGGGACTACCCCAAATCAAAATAATTTTAAAAGCAAACCT
TAGCTTGCTAATTGGTTCCACTTTCTTCCTTGTTCCTTTTCCTTTACCAA
GATGGCCGCTGTGTCGTTCGCTCCTCATTGGTCGGATTTTCCGCAGGTGC
CGATTCTAGCCCCACCTACTAGCTCTCCGTTCCAAGTCCTAAATCACTGG
GAATGTAATAGACAGACGAACGGGAGTGGGCGGAGCGGGCGCCGGATGTG
ACGTTTCCGGAACCTCCGGGTGTCATCCGCGGGGAAAGGTGGGGAAGGGT
CCCGGGAACGTGGTGGGGCAGGGCCTCCGAGCGTGGTTGGACTTTGAAGG

>uc002sju.1|73908734|73909634|73909733
AGCTTGTAGGACCTTTTTGTAAAGAGGATGTATATGGATTCGTACAGACA
CACATCTACATGCAGAACGTGCCATTCTGTATTTGATGCATAAAACCACC
TTGTCCCGGTCTCAGGGCAGGAACAGTGTCATACAGATTTTTGTGTCTCC
ACTGCTTTTGCATAGCGGCTCTTAGAGATTAAACGCTTTTTTTCCAAATA
TTTTATAGGTTTTTTGACATTAAAACGTTAGTCTCATctgggtgcggtgg
cacacgccagtaatcccagtactttgggaggcagaggcaagaagatcgct
tgagccctgaagttggagaccacagtgagctatgatcacaccactgcact
cctgtgacagcctgggtgacaccgcaagaccctgtcttaaaaaaaaaaaa
aGTTAGACTTATGTTCTTTTCTAAGCAATAAAATTAGTCTTAGATATTGC
CTAATATCTAAGACTACCAATTTTTGTGTAGAATGTAATACAAGCTAAAA
AATACATTCGAAAGACTTTCTGTCCCCCAATTTATAAATCCTGGTTAGTT
TAGCTAAGTCTGCAGTTGTGCTGGGATCAGCAATCCCTCCTTAAATGCAG
GAGTATTGTGAGTGTGATGAGGGACTACCCCAAATCAAAATAATTTTAAA
AGCAAACCTTAGCTTGCTAATTGGTTCCACTTTCTTCCTTGTTCCTTTTC
CTTTACCAAGATGGCCGCTGTGTCGTTCGCTCCTCATTGGTCGGATTTTC
CGCAGGTGCCGATTCTAGCCCCACCTACTAGCTCTCCGTTCCAAGTCCTA
AATCACTGGGAATGTAATAGACAGACGAACGGGAGTGGGCGGAGCGGGCG
CCGGATGTGACGTTTCCGGAACCTCCGGGTGTCATCCGCGGGGAAAGGTG
GGGAAGGGTCCCGGGAACGTGGTGGGGCAGGGCCTCCGAGCGTGGTTGGA
CTTTGAAGGGGATCGGCCGCCGTGAGTGTGGGGCCTGCAGCCTACTCTCC

>uc002sma.1|74593736|74594636|74594735
GCTGAACAGCGGGGTGGGCTCGGGACGAGGGTAGAGGGCTGGCACAGCAG
GGTAAGGTCCTTTGGCCACCACGTGTCAGAGGTAGGCTGAGCTGCTCGTT
GGTGCCCACCCGCCACCGCCACCGCAGGATGGTAGAAGCGCCCCCCTCTC
TGAGCCCAGTCTCACCGGCTCAGAGGCGCCAgggcccccccgggggccgg
ggcgggccggggAAGGTAATGTAATTCCGGCCCAGCTAACCCGATTACCG
CGGCCTGCACCGGGCAGGGCGGCGGCGGGGGCGGGTCTAAGGCTCAGGGG
CCCGCCCGCGGGGGTCCCATCCCCGGGAAGGACGCAGAGTTCACGCACTC
CCGGCTCCTGGATTCATGGCCAGAGGTCACAAGGTCACCAAGCGGCTTAG
GTCTTTCCCCACCTCCCTTCTCTGACAGCTCCAGGCCATTTTTTGAGTTT
GGGTGGGGTAAAATGTTTATGGGAAACAAGGCGGCCAGGATCCAACCAAG
GCCTCAGTGAGGTCCCACGTGTCCCCCGTGGCGAGATTTCGCCCTCCCGC
CGTTGAGGAGGAAGAGTGTGAGAACAGACTTCCTAGGCACAGAATGGAGG
GGCAGAGTCCTGCATTGAGGACTCCCTGCACTTGGGGTCCGGGGGTAAGT
GCCAGCCCCAAGAACCCGCCGGCCTGATTTGGCCCGGGTTGAGCCATGGT
CCGTTTTACACGGATTTTGGAAAATCGAAATTCTAGGAAACACAGGACAC
CAATTACCGGTGCGCATGAACAGGGCTGGGGGGACCTACAGGAGAGGCCA
GAAGGCGCACCACGATCGCCAGCCCAAAGCGGCCGTTCCCCGCCCTTAGC
CCCTGCCGTCCCCTTCCCACACCTGTTCTCTTCCTGGGCCTGCAGCTCAC
CGGGCGCCGTTCCCCAGCCGCTTCTTACGCAGCCGGGAAACCACAACGAG
ATTTGGTCTTCGAGAGCATTTAGGCGGGGACCACAACGAATCCGGGAGTT

>uc002suq.1|95375494|95376494|95376493
GCGACCAAGCTCTGTTCCGCAGACGCCAGGGCCAAAGCCCACACTTTCCC
TAAAGCCCCGAGTGCACGCGCGTTTCCAGAACGGGAGAACTTTGGAGACC
AACTTCTGCATTTTCAAAGGGGGCCAGCCTGGGCCCAGTTTAATCTCCGG
CGGAGGACCGGGGTTGCGGGAAATGCGCCGGGGAGTGAGGGCTTCCCGGA
TcccccgccgccgactccgcgcgggccagcggcgcggggcgggccgggAT
CAGCGCCTCCCCGGGAGAGCGCAGCCGCCGCCCCCTCCTCTCGGGCTCCC
GGCCCCTCCCCAGCCCCTCGGCCCCCATCCTGCGCGTGGGAGAAACCGCC
GACCGCGCGGCCTCCAGGGGCTGGCGGAGCAGCGGTGGCGACGCGCCAGA
CTCCGTCCTGGGCTGGCCCGTgccgggcggggcggggccggctccctccg
cccttcccgggcaggcgcgggggggccgcAGGGACGCCTCCCGGAGTGGC
CGCCGCGCCTAGGCCAATGAGCGCGCGGGGAGCGGCGATGGAGGCTGGGG
CGGCCGGGAGCGCCCGGGAcccccgccgccgcgccgccgccgccgcgccc
ccgcgccccggcgccCGCGGGGCTGGAGAGGGGGCGACAGAGGCGCAGCG
CCCGCGCCGGGCATGGAGGCGCCGCTGGCCCGCGCTGGCCGTCCGCGCTG
CGTTTcgcgccgccgccgccgccgcgccTCGAAGTTTGCCGGCTGACTCG
GAAAGTTGCGCTCGGGCTCGGCCGCCGCGTCCGGTCCCCGCGTCCAGCCT
CCGGCCTGACCCGCTcgccgccgccgccgccctccacggggccccggccc
AGCCAACCCAGCAGCCCCGCCTGCCGGGGGCATGTGAGCCGTCGCCGCCC
CCGAGAGGCCGTGCGGGCTGCAGGGGCCCCGGTGCCTCCGAGGCAGCGCG
TGGGCGAGGGGTGCGCCCGGGCCCCAGGGCCCCAGGCAGCCCGGCTTGCC

>uc002syd.1|97695562|97696462|97696561
CCTTGGGGCACTAGAGGGGAGATGGAGCCGAGGGAGTGGCTCTGCAGGCC
CCTCTCTGAGAGAGTGCATGAGGTGTGGCCCCAGGCCCAAGGGTAGGGGG
TGCACAGGGTGAGGGAAGGGAGGAGAGGAAGAGGAGGAGGAGGTGGTGGC
CACAGCGGGATGGCACTCAGCCAGGTTCAGCTTCGTGGGAAAGGTCCCAG
GTGGGCCGGGCTAGCACTGGGGATGCCCTGGCTCTGTGTCTCGGTTGGGT
GGCTGACTCCTCCTGGAACGCATCCCTGACATCCTCCAGGCTGGCTTGGG
GATACTCTGGGGACACACAGTGCCCAGGCTTCCGGCCTCCCAGCCCTGGC
TCCCTGTGGACTCAGCTGCCCCCAACAAGCCTGCGAGCCACTGGAGAGCA
AGGGCAGGCTGTCCTTGCCATCCAGATGCCTGGCACAGAAGGGGTTCTCA
CCTTCGGGGTATGGGCTGACTCAGTGGGTTTCTCCTCCCTCCAGCTCTAA
CCTGCCTGTGGAATAAACAAATCACTCCTCTGGGTTGTCTAGCTGGTGCA
GGCCCCAGGGCGACGCCCCTTTGAGGGGAAAATGGGGGCATTCCAGTTTC
CATGAGCCCTGGGACTCCCCTCCTTCCCACCACTGCTGCCTACCCTCCGG
TTCCAGGTATGCAGGCTTCCTCCCTTCTGACGGTTCCTGCTGCTGGAGTC
GTCCTTCCTGAAACCCTGCCTTTGCTTAGCCTCATTCCCATCTCTCAGTC
CCATCCTGCAGCTGGGCAGGCAGTGCTGGGCCCCGGAAATGCCCTCTGCC
TCCCTGGAGCACGTGGCCTGTGATTTTCCTTGAGCACAGCACTTTGTGAC
TTTGATGTAAACATCAAACACAGCCCCCTTTCCTGTCTTCGCATCCAGGA
AATAGGTTAGTTTCAGACAAGCCTGCTTGCCGGAGCTCAGCAGACACCAG
GCCTTCCGGGCAGGCCTGGCCCACCGTGGGCCTCAGAGCTGCTGCTGGGG

>uc002sye.1|97706455|97707355|97707454
tgacctcaatctgtaattattatttttgtttctttctcagtttatctcac
ggctctccctccttagagtgttgccttcgggaggacggggtgggaccgcg
cctgcctcaagcgtgcatatccccagcaccgggcctgaaacacaataatt
cagcacgtggttgggacatgaagagatGGGTACAGGTGTGGGTGCTTGGG
GACCAGTTGGCGTGCTTGGGCGTCCACATAATGTCTCTGGAAAGTCAGAT
GGGGGTTTGGGACTTCTCGATCTGTGCCCAGCAGGCTGCGGCTTCTCTCC
AGGTTGACTCTGGCACAGAGCAGGCTCTGCCCCCTTGGCGAGCTCAGTCT
GCGGCACTGATGCCCTCCACTTGGCGTCTCTCGCGCCGTCTTTGGGCCCA
ACGCACCAGGTTCAGGAAGGCCCTGACGTGCCTCCGACCCTCTGTGAACC
CGCAGGTTTCGGGAGGCCCAGGGGCGATGCCAGACCCCGCGGCGCACCTG
CCCTTCTTCTACGGCAGCATCTCGCGTGCCGAGGCCGAGGAGCACCTGAA
GCTGGCGGGCATGGCGGACGGGCTCTTCCTGCTGCGCCAGTGCCTGCGCT
CGCTGGGCGGCTATGTGCTGTCGCTCGTGCACGATGTGCGCTTCCACCAC
TTTCCCATCGAGCGCCAGCTCAACGGCACCTACGCCATTGCCGGCGGCAA
AGCGCACTGTGGACCGGCAGAGCTCTGCGAGTTCTACTCGCGCGACCCCG
ACGGGCTGCCCTGCAACCTGCGCAAGCCGTGCAACCGGCCGTCGGGCCTC
GAGCCGCAGCCGGGGGTCTTCGACTGCCTGCGAGACGCCATGGTGCGTGA
CTACGTGCGCCAGACGTGGAAGCTGGAGGTGAGAGCGCAGCCTGGGGCGC
GGGGTCTGGAGGGGCGTGGCCGAAGAGGGGCAGTCGAGGGTTTTGGGGGG
ATAGGAGGGAGGAAAAGGTCGTCTTCCCCATTCAGTCCCCTTTGGAAGCT

>uc002szr.1|99136949|99137849|99137948
ggcgctgcttccaagattaggcctgaaTTGAGATGCCCTAGCAGCCAGGC
AGCACCTgccagagcatgaataaggctatcttggaccgcccagcgtagcc
aacctgtgctgaatgaagccacatgaatatgcccaggagaaactagcaga
agaatcacccaccttgcccacgttagagatataaaccactatttgaggca
gtttgttatgcagcaaaacttagccgaaacTATTACCTTGCTACCTTGAC
TGCTGGTGTAATTTCCCATCTCATGGAGTCACAGAGTTTTCTTGCCAACT
GCAGTGAGTTGGCAAATGGGAATGATCAGTAGCCTCAGTGTGTTTTCTGA
TCCACTCCATCCTGTATTATCATCTGCGAATACCGTTTTTCCTTTAAATG
CAATGTGTCTTTCAAAGCTGACTTGAATTTCTCACCTTTCGAGTTACCTG
CCATTTGGACTCACTTATTTGGAGGAGATATGTAAAGACCCAGCGTAATA
CCTGTATGCTCAATAAAAAGTATTTGCTGGTACTCCTTCCTGCCCGTCGT
GTGACCTGACTGCTCTGGGCTTCTGGGGGCTCCCCCTAAACTCGCTCCAC
GAAATGACCCCTCCAACCTGGCACGCCCGCTCTCCTACCTTCGCCCAGGG
CTGGCCGTTATCTCTGTGCTGTCACGCGGGGAAGTCCCATCTGAACTGGG
GCCTTATGACCTTCGGTACTTTTATTCGAACGTAGCCTGCGTCCCTGCCT
GGAACCTGGTTCCCGCCCTGAAGGACCCTTACTTAGCACTCCTGCGGGCT
GCCGGGACCCCACGGCTCCGCAGGCGGAGAGACTAGGCGCGATCCCTGCG
CGCCCCTCCTTCTCTTGCGCTTCAGGGGGCCGGCCCTCAGGGGGCGGGGC
AGCATCGCGCGCAAGGCCTGCCGGTTGCTCGGGGTCGTATGACGCACTTT
TCCAGCTCGAGCCCTCACGAGGCCGTGGGTACGACCGGAAGCCGCAGGTG

>uc002tbv.1|102319248|102320148|102320247
aaggaattaatacatgtaaatcacttagactgtgtctggcatagaggaca
ttctaaagaaaagttagctattatCATTATATTATTATATGGGTCTGGAA
TTAGTTCCTGAATCCTTCTGAGATGTGATGACTTATAAACGTAGGTTGAG
TTTACTCATGATAGGGTCATCGCAACTATGCATAGCTAAAATCAAATTTT
GCTTTTCAAGTTTGTTTTACCTGGAGCCCTAGAGTTCAGGGTTATGGTTT
TCTTTGTCACTCCCCTTGAGGGAAGCTTCTTAGTCACACTCTCCTTCTCT
TTCTCTGCACTCTATGCACTCTAGAAAAGCTCCTTTTTTTTTTTCTTCAT
CCAGGCAGAGAGGCCTACTGGGACTTAAATCCAAGGAGCTGAAATCTGTT
TTGGGATGGGGTGGAGTCACATTCTGGAACCTAGACAGAGAATTTCTAAG
TTCCAGAAAGTGCTGCTTACTTCGCATTTCCTCTCCCCCACCTTTGCTTT
TGAAACTCCTGGCACCAATGCTGCCAAGGCTGGCGGAGCTTTCCTGAGTG
GTGTCTGCCAAATGAGGAGTCAAGGAATATCTGGAAAGGCAGCCTCCAGG
TCCCCGATGTCAAGACCATTTAGAACTGAAAGTGTCCCAATATCGGGGTA
CAGGCAATAAGCATTAGTTATTAATCAGCCTGAGAAGTTGATTCTAAAAT
AGGAGGAAATGATTCAATTATTTCCTCTCAAGGGATTACTCAATGTTGTT
TTTATGTTTAAATATTTATTTGTCAACATCAAGAATTCTTAGTACATGAT
GCACCAGCATTTTTGAACAAGTCATAGATTTGGCCACAAATCAAATTTCA
GGATGGGAGGAGTGTCTCCCCTTTAAAATAGAAGAGAGTGAGTAGTCTAT
GAGGAGGGACCTACAAAGACTGGAAACTATTCTTAGCTCCGTCACTGACT
CCAAGTTCATCCCCTCTGTCTTTCAGTTTGGGTAAGCATCAATTACTTAT

>uc002tin.1|113388240|113389240|113389239
CCAGTGGGGGTGCAGGGACACCCACACCACTAAGGGCTCAGGGCGGCGCC
TTCAGAGCCTGAACCTTCCTCTCATGCTGCcatttgaacaccacaacacc
ctaataggaaactgttaacattgccactgttcaggtgtggaaaccgagac
agacagtggagattccctgccctaggtgacacaggtaataagtgacagaT
GTGGAAATTTAAAGGTACTATAACGTCTGTCTGCCTGACTCAGGCTTAAG
GCTCCCATCACCTCCTCTTCTCAGGACAGAGTCAGGAGGCCTCAGCCTGA
GCCCCAGCTCTAGTGCAGGTTCATGTGGGAATACTGAGCCTCACTAGTAC
AATGGCAGAGAGGACCAAATGGGACCAGGTGTGTAAGGGTGCCTGGCACA
GTTGGGGGAGGCTGCTGTCACTTCTCCACCGCTGCTGCTGCAGTTACCTT
TGATGTTTTAGTTTTGTTGTAGTTACACCATTGCTGGCTTTGGATCTGCA
CTGTGTCCACTCCAGGTGGAACCACGCACACAAGCCTCTCTGTCGGGCCT
GTCCTGACTTCTCCTTGTCAGGGCTGGGATCTCCTTCAAATCTGGCGGAa
gtggttctccaagtctggtcctcaaacgtcagcagcatcagcgcctagaa
gtgttaggaatacacattcccaggccccaccacagacctcctgcctcaga
aactcagggcgctgaggctctaggggctgctttaacaagacttccaggtt
atcgtgacgcaccttgaaagtctgagagctactgCCCTACAGAAAGTTAC
TAGTGCCCTAAAGCTGGCGCTGGCACTGATGTTACTGCTGCTGTTGGAGT
ACAACTTCCCTATAGAAAACAACTGCCAGCACCTTAAGACCACTCACACC
TTCAGAGTGGCCTTGAGAAAGATTTGGGGTCAAGGATCATGAGCGAGAAC
ACCACTTAAGAGGATAGTGAACTAGTCTGCATGTGAGACGCTGAGATCCT

>uc002tka.1|114056699|114057699|114057698
atgacctcatctaaccgtaattacctaccaaaggcccatctccacatacc
atcacattaggggttagggtttcaacataagaatttggagaggacataaa
cattctgtctacaacaTGAGTGGAGATCCATCTCTTCCTTACCTCTGGTA
AGGGGACCACACGCTGCAGCCAGTGAGACAGTGGCATGTTCTTGTTACAA
CTCAATCTAACTCCCCCAGAAGAGGAGGCAGGGAAGGCGGACAAAACTGG
GAGAGGGAGAGAGTGTTAGGAAGAGAGtagggtggccagaggcagcaaat
aaaatataaaatgcttaattttgaatctcagataaacaaccaataatgtt
ttttagcataagtatgtcccaaactaagcttgggaaatatttatgctacg
aaattattcgttgtttatctaaaattcaaactagctgggcatcctgtctt
ttaatctggcaaccctaAAAGGCAAGAGCCAAAAATGCCGGAGGGAAGCC
AACGGATTCCAGGAGGGACAACTGCTGGACTTTGGACTGATGATGCTCTT
TTTATATATTTAACTTTTTAAAAAAGCCTCTTTTCTTTCTTTTTACCAGC
TTTTCACTAGCtttttaaaaattggggtaaaacatacataacctaaaatt
caccgtctaaaccatttttcagcatacagttcagtgggattaagtagatt
cacaccgttgtgccgccatcactaccactcatttccagcacctttccatc
accccagcctgaaactctacccattgaacacgagctgcccaactccgcct
tgcttccccattcctggcgaccactgcttctgtctctgtgaattctgact
actctaggcacttcacaaaagtggactcatacgatatctgtagttttgcg
tctggcttctctatttaATTCTTAAAGGGGGGTGGGAACTAAACAGATCA
CAAGGGAGCTGCCCACAGAGGTAAAGACAAGGTCAGATAGGCTGAGAGAC

>uc002tlv.1|119840073|119840973|119841072
CTCCCCTCCTTGAGGAACTTTCTCAAATGTCACCTTCCCTCAATACTCCC
CCTCCTCCATTTAAAACTATAAACTTCCAACTCTCTAAGCCCCTAAAGTA
CTCTATATTTAACTTATTGTATAAACTACTGTCCCTACTtgtaagttcca
agattgcagggattcacccgctttgttcactgctgtctgccaaggtctag
aacagtgcaagttacccaacaggagttcaataaacaGCcattcatttaac
aaatatttgctgagcacttCGTCCCGTCCAAGTTTGTTAAATCAAGACAA
ATAAGACACCGTCCCTGCCTTTAACGCACCAGATGGAGAAATGCACCACA
GACATAAATGTGCAATACAGGCCTGACACTACGGCCACAAGCAAGTCAAA
GAACGTGCCAAAAGTTCAGAGGAAGAAGCCTCGGCTTCGCCTTTCGGGAG
ACCAGTCCAGCTTTCCACCATCACGCTGCTCATCAGGGACCATCTCCGGG
GGTCTCCTCTAGACCCCAAGGGAGGAGCGGGTCCCGCCCGCCATTCCCAG
GTCTCAGAGTTTACTTGTCCAGAGATGCAACTTCCGGCCTCTTCAGGCCG
GGCAAGATTTAAGGAAAGAAAAGAAACATAAGGACCTCCGTTCTTCGGTC
TCCGTCCCCTCCCCTTCCCCCGCGTGCCGTCCCCACAACGGGCCAGGACT
GAACCCAACTCTCGACCAACTCCCGGCAGCAAAACTAAGCACCCTACTTC
CGTTGTCCCCACCTGTTCCCGGCGTCCCCTTCGGCTACTCCCGGCGTTTG
CGCAAGCGGTCCCACGTGGGCTCGGGCGGGGCTAGCGCCGCGGCGGGGGC
TGGGCACGCCCCTAGCGCATAGCTGGCTTCTGATTGGCTTTCCGGTGCTC
GCCCGAGCAGGGTTGGGGCGAGTGGACCGCGCCTCTAAAGGCGCTTGCCA
GTGCAATCTGGGCGATCGCTTCCTGGTCCTCGCCTCCTCCGCTGTCTCCC

>uc002toq.1|128093126|128094026|128094125
ctggttgggttgtgggggctggttggatggtagaggctggttggATTGTG
GTGGCCAGCTGGATTGTGGGGGCCggttgggttgtggtggctggttgggt
tgtggtggccagctggatggtggtggctggctgggtggtggggggtggtt
gggttgtgggggctggttgggttgtggccagttggatggtggtggctggc
tgggtggtggggggtggttgggttgtgggggctggttgggttgtgggggc
tggatggtgggggccggctgggtggtgggcgCCAGCTGAGTAGTGGGTGC
CGGCTGGGTGGTGGGGGCTGGATGGATGGTGGGGGCTggttggattggag
gaatgaagggatgggagggctccaggatgacccccagatttccagtttgg
gtgaatggctgatggcgatgcctgtagaccacagaaagaggagggatgca
ggaACTCAgagagccagccatgcacattgcttcccatctctgttcggtga
tgtcgtgtcgcagttgacattggctttggtgggaacatgtacaccacaga
aataagcaaatgctgtgaattgggcttttcttcttgggggagctggttga
taaacatttaccagcacaccactgAGTATTAGGGGAAAGATGCTGGCCTC
TGGAGATGTGGCATTTGAGGTGTTAATGGGCCACTTTTATAACATGATAG
AGGCTTGAGTCCATGGGGAAGGACGCAGGAGAGAACCGCCCCCAACACAC
CCCCACCAGGAGTGGGGAGGCTCCACAGACCGTGGGAGTAGGAATGGTCA
GGAGATGGGGTTGAGTGGCTCCCATGAAGTCCTCACTTTTCTCTCTGCTG
TGGAGGGGAGGGGCTGCATTCAGGGAGGGAGGTGGGGCCTCAAGGCAGAG
AGAGAAATGACTGTAATCACCGTGAGACTGGGGATCCCGCACATCTGGGA
GCAGATGGGCTGTGCAAAGGGCGCGGCTGCTGAGGACAGGGCTGTGGCTG

>uc002twe.1|145496208|145497208|145497207
TTCCTCTTCCTCTCCTTCCCCCCACCTTCCCTGGAGTTCAGCTGAGAGTC
TCTTTAAACAAACAAAAACTGTGAGAAACTAAGAGAAGTCAGAGACTGGC
CTGCTTTTTAGAGGCAGAATGTGGAAAGTATGAAGATGCTAATTTGACTG
CAAAGGCTGGAAAGCAAAGGGACCTGAGCCATTTATACTACAGGCAGTAG
TTAAAAAGAGGGAAAAAAAAAAACCTTGAAAAAAATGGGTGTAACCCTGG
GCTTTGATACAACTGGCCTTTCGGCCCCCACTTGAGATTTGCACATCCCC
AAGGGAAGCTGTGGTTTGGAATAAGATGGTGCATTTAATTTCACTCAGAG
AACTTATTGGACTTGGCACCAAAAGAAAGAATTTGAAGTATATTTTTTGT
CATGATTAGTGGCCCCCTCACCACAACATTTGATTATTTTGGAAAGGGAA
AAGTTAAATCCTTGTAAAGTTGTGATTTACAATTTGCAAGCATCCAGGTA
GGGAGTTTGACTTCTGCCAGCTTGATCATGGGATCCACATTTGATTCTAG
CTCATTGATGTTTACAAAACAGTTCTGTGGGGGGAAATAGAGTTGGAATT
ATATCCCTTGATTATCCTGGGTGATTTTCTCTCCACACTACATCTTTTCT
CATTCACGATGATTTTGGTCTCTTCTGGAACTCATTGCAAGAAACTGGCA
TGTGGCTGGTTTGCTTTTTGTTTCTAATCTGCAGTATCTGGTATTTTTAT
CATGTGATTCCTTTGCCCTCACAGTTATGTAAATCTTGAGGCAAAGGAGT
TAAAAGGAGTTTCTAATTTTATACCTGAAAATAGCTTTCACTGGATGTTT
TTTCTCAAGCTTTATAATTAAGATTGGAGATCTCGTGGGTATTTTAATAC
GTACTCAAATATGTCCAAACAGCCAGAGGGGAAGTGAATGACCAACTGGG
TAGGCTGATGAATATTTTCCTGGTAAATGCATAACTTTCCCCACAACTGT

>uc002twz.1|149931471|149932471|149932470
GGGCTCATAGAGTACCTATTTATAGAAGTCAGAATAAAAGTAAATGAACC
ATGAATGCTAACACACATCTAGCAAATTTAGTAAGATTTAAAAGTTAAAT
AAACCAATGGAGCCTGCAGATTTTCTCCAGGGCCCCTTTACAAGTTTTAA
CTTTGTTTCCATTCCCCCCCACTTCATTTTACACACTGTCATGTGTGATT
CTTTTAGCCTTAGCTTTTAGAATACGAAAATGATTTACAAGCCTGTTTTT
AGAGGCTATTTCATTTTTAGTTAAACGTTTACATGATGCTGGCTTCCTAT
GTAACTGCTGAAAAACAAAAGTTTTTTTTTTCTTTTTTACAGGTGCTAGA
CTGTCAATCAGGATAAAGGAGATtgtatgaattatttgttgttgcataac
aaattgccacaagtaaaacaacaaacatttattatctcaaattttgtatg
gcttaggtgggtcctgtgcttcagggtctattacaaggctgcaatcggtt
gttagccaggacagggatctcatctgaaagctcaaccgggaaagatccac
ttccatgctcccatggttgccgcataatccagtttgttgagggcttttgg
actgagggcctcagttcctaactgctttggaggccaccttcagttcctgg
ttatgtgggccttctcaacattggaacttgcctcctcaaagccagcaaga
gatagtctgctggaaagacatccaccatctttgctatattctgttggtta
gagagtcactagaacagccgacactaaagggcaggagattacacaagcgc
attaacaccagatcgaggggCACCTTAGGATCCTAGGCCAAGGAGATATG
TGACTCCATCCCAACAAGCCTTCAGGATCTTAGATTCTTTGAGGGAAGAG
ACCTTTTTTTCGTAGTTAAAATATTTACAAAACCTTTGTGAGGTCATAGC
TAGCGCTTTGTGCTGAACTGGATTGTGGAGCCCTGGGCTAGCACTGTGCA

>uc002tyn.1|153282375|153283375|153283374
TCGGCGTCGCCTGCATGGGGGGGGGGGAGGAGGAGGACGGAGGAAGTTTC
TGCGCCGAGTCCTCCGTCGGGAAAACTCTACCAACTTCCCCAGGGGAAGG
GAAGACAACAGTGTCCCAGCTTCCCGAGCTTAGACCGCCTCACCCCGTAG
GGGGTGGGGCAGTGGGGGTCTGCCACCTTCACCCTCCCCGCCCGAGTTAC
GTACGCCCCACAAACCTGAGGCCGCCAGGGGTAGGGTGGAGGGGGCGGGG
GTAAGCAGCCTGTAGTGTTAGCGGTGGCTGGGACCGAATGCGCGCGCGCG
GTGCTCGAGGCGGAGGGGAGGAGGCGGGGAAGGCGAAAGGAGGGGTTCGG
AGGAGAGGGTTCGATCTCCGTACGCACCAGGTGGAGAGCGCGCGCCTGGG
GAAGGAGGCGTGTCGAGTAGCGGGAGGGAAGTTGTAGTACGGGTGGGGAG
AACCACACTAAAGGGAGATGGGGGTGAGCAGTTAAGGAACCGCGAGAGCG
CCAGGTAGAGAGGTGCCCTTAATGGGGGAACCTGGAGAAGAGTGTGAGCG
TAGTGGGGAAGAAGGGAGAAGACAAATAGGTTCGGGAATGTGTCTCCGAG
GGCGCGAGCGGGCGCTAGGACCCGGCGTCGAAAAGATGAGGCTTTGGGGC
TGTCGGGGCGCGCGCTCCCGTTGGTGACGCGGGGGTGGCGGAGGTCTCCG
GCCGGGACGAAGCCCCGCAGGGAGTGGATACTCGACAGCCTTCGGCCTCC
GCTCGCTTCTCCCTGCGCGCTTTCCTGCTCCCCTTTCCGGCTACAGCCCT
GGGGTCGAGCTCTGGTCGAAGCGCATTCCGCCTCTCCTTTGGCCCTGCGG
CTTCCTTTGCAACCCGCCGCCCACCCTTGCTCTCCGTGGTTTACCCCTGG
GCTCTGAGGCCTGGTGGTAGCGGCCACTGCCGCGGATTGGCTGTTGCGGA
CCCGGGGCGGGGCAGGTGGGAGAGGCTCGTTCTCCGCGGGTTTCGTTGTG

>uc002tzd.1|157000245|157001145|157001244
TCAGCTGCCGGGGCTCTCCGCCTCCCCCCACCTGTATGAGGCTGGGTCTG
GGGAACCTGTGCTCAGCATTCCACCCCCTGGAGCTTGGGCTTGGTCTTCC
CTGCGGGTCCCTGCGCTGACATTCAGGCGGGGAGCCAGGAGGCCTGGCGC
GCCTCCAGAGCCCGCCGGGGGAGCCGGGCGAGGGTTCTGGGCTCTGACGG
CGGGGTCGCAGGGTCGCCCGCCTCCTGGACACGTCTGTAGGCCTAGGGAA
GCCTGCCGGCCGGGAGGTACAGAGTAGGAGAAGCCAGATCCCAGGGCGGA
CAACGAGAAGTCGTCAGGTAAGCCAGCCCCGCCAGCGTGCCGGCGGACGA
GTGTCTCCTCTCCCGCAGGCAGATGGCCAGGGCGGCCCGCATGGGCGAGG
GCACAGGAAATCGGACACCGCCACCGTCTTCCCCAGCCTGGCCTAGCTCA
GGCTTTCCAGTCCGCCAGCCCGCTGGCAAGGCGGGGCGGAGGTCTGGAGT
CCGGCATCGCCGAGGCACAAAGCAGGAACTGCAGCCAGGGGCGAGGGCCC
TTGCGTGTGGCGCTGCGCGACCCCACCCGGCGGCAGGACCCGCGTCCCCG
TCTAGTCACGTTCATTGGGCCACGGAGACCACCTCGCTCGCCGCCCGCTG
TTGGCTTTTCCCTCCCACACCCCCGCCAACCCCGGCCCCGGTTCCCGCCC
CCACTTCCGCGTTTCCCCGCTGGGCCGGAGGAGCCTGGGCCCGAGGTATC
CGGGCAGGAGGTGGCGGCCTCGCCGCCCTGGTCAGGCCTCCGGGAGGGAG
CAGGCGCGGGAGCGGGAGGAGGAAGTCGGGAAGAGGGAAggcgggggcgc
ggcccgcccggcgcTCGAGTTACACCCGCCCAGCCCGCCTCGAGTGACAG
CCCCGCGCGCCTCGCTGGGAGCACCCGGGCCGAGGCTCTGATTCTGGGGG
GAGGCCGACTCCACCCTGGCTGGAGGAACTGGGTGCTCCTGCCCGCTGGC

>uc002ubq.1|161700811|161701711|161701810
ctcagtaactttatatgCCAAGAGTGTAGTGCAGTAAAaaaaagaaatgc
acttggattcaaaagactcacattttaatctaagcgctgcttctaacttt
acttgtgacattgagcatttaccttctcctgtttccctcatctgtaataa
aaaggaaatggaacagatgttgtctaaggacatttccagctctaaaattt
tatATCAAAGAAAAATGTCTGTGGTGCACATGCTGTCTTCCGTTTGCATG
TAAAATGTGATGTTTTGCTCTAAGCAACCTAAGAGAAATACATGTATTTG
TAAAGCATTTCCCGAGTTTGCTGGAACACACTTTTATCCCACGAACAGTG
AACCTTAAGTTCTCAAGGCAGAAAAGCTGTCTTAAGAGCCTTGTTTGCTT
CACCTCTCTTCTGAGTACCTAAGCTCAGGCTCTGCAATTGAGCTTAAACC
TTATTACTACAAAGCTTCTTCCAAGTGACTTCTGTAGGCCATAAAGACAA
CTATAATCAAATTTGGTTTTTACCTCCTGTTTATAAACATGCTTCTTAGG
TCAAAAAGCGACTTCTTAAAGGTTAAAAAGCCACTTATCAAATAAACTGA
ACTTTTAAATTTTCTTACATAAAATGCTTAATCCAAAAGTATTTTTGTGT
TTACAATTCCTGGGgtttttgttgttgttgttgttgttAAAATGCCTTAA
CTATTCACATAAAGTATCTTGCTTCAAAAGGAAGTCAGAGCTACAGTCAC
GAGTGGTTTACAGAATATTTTCTGATAGTCTTTGCTTCATTTCAGTATCG
TGCCATGATTGGCTGTTGCTAGCTACAAATAAGGAAGTCTTCAAGTTGGG
GGATTTCTCAGTGGAAGTTCCCACTTCAACATAAGGGAGAGCTCTGGACA
GTTTGAGCAGCATTGTTAGAGCCTGTGGAAAACACTTTACAACTGTGTAA
CTGTCTTCATCTTTACAGAGGAATAGTCTACAAAGGAAGACTTGTAACCT

>uc002udf.1|166033502|166034402|166034501
CCTGGTTTGTATTACAGTATTTTAAAAATTAAACTGTTTGAAACTGGATG
AATTTGCTTTATTGCCTTAAAAAATCCTAATTTGGTGTTTTCTTTAACTG
TCCTTTAATGCATGTTATGCCTCTAGGTTCAGAAGTGAAATGATTTTTGT
TTAAGTTTATTAGAATAAAATTGGAGTTCAGCTGGTCACTTTGAGGCATG
GCAACCAAGTGACTGATCTCTTTTTAATCTTTAATAAGTTCCATTATTCA
CAAATTGATGGCATTTAAGGAATCTGAAGTAATGCAAACCACATAACTGT
GAAATATTTGAATATTCTAATGCTCAGAATGAAATATTTTTCATACTGAT
TAGGCCTCGAAACTGCGTTTGAATGAAAACATTGTCAAACAGAGGTTGTA
GTGCAAATAATATAAAACATAAGTATAAAGGGTGTTGATTCATTTTAATT
CTATCTCTTTGCAAACTGAATATGCAAAATGTCATCTTGATGTTCAGTCT
CCCTCCTCTGTCTGCATATCAAAATGTATAATGAGGAGGTACACTTTTTT
CACTGAGAAAAATCAGTGGGAACTAAAAAACAGGCAATTTACCTAGGTTT
TACTATGAGCATTTTGCTTTGATTTCAGGTAGGTGAGGCATTGATTAACT
TTATTTTTCTAAATCCAAAGCAAGACTTTTTACTTCAGCTGAGGTCATCT
GCAGACATTTTCCATAGTTGGGAGCTATTTTTTGAAATATCTTGCATCTC
TGCTTTTCTCTCCATATTTCTTTTCTCCACTCGCTTCCTCTCTCCCAGCT
GCAGGGATTCGTCCTCTAAAAGAGTGGAGGTGGGAGGGAACAAGAAATGG
AAGCAAAGCAGGGAGCATGAGCTAGAGAATGCCAGGATCTGGCTTTTGTT
ATTGGTTGGCTGCCGCCTGATGGATAGACGAGGGAGGAGTGTACTCTCTT
CAGTGTGTTCTGACGGAGCCGAAGTACAGAAACCATATTTACAGGTAAGA

>uc002udg.1|166136235|166137135|166137234
TACACACACATACACACACATATTTGTATATATATTAATGTAATATTTGT
GTGGTGGAAAATTCCTGTAAATGTTGGATAGTTTTCCCTGAAACTACTTG
TTAACATTGAAATCAGATAAGGTAAATCATATGTTTTATTGAGGTAAGCT
GTCTAAAATAAGTTACCGCaattttaaaaattaataaaaaCCATATGTCC
TTTAGAACTTAAATTGAAATCTGCATTGTTCCTTTAAGTCAGCTGTTCTA
GGAATGTGTCATCTTTTGAAAAGATAAATTAATCATCTACTTCATCTATA
TACATTAATAAAAAAGATTCACCTTCTCATCTACTTTATCAAAAGTAATT
AGTATATCTATTTTTATTCACATATAGTATCTTTTAGTGATTGAGATTTT
AATTGAGGATATTTTGAAGGAAACAGCAATTATCTTTTTACAAAAAACAA
AACACCAAGAAAAAGAAATGCCAGCAATCTAATGGTTAAAACATATTGCC
AAATCATTCAGTAGCGCAAGGCTCTTTAATAACATTTGTACAAAAGTACT
TTCAGAAAATATGAGATAGGAAATGGCTTTTTGCAAGTTCTCCTTCCTTA
AATTATTATTCAACCTCTTATTAAAATAAAATCTAGTTAACTTCTTTTGG
AGCTTGCTCAAACATTTTCTATAATAAAAAAAAATCTTGTGAAGGGATTT
CCATAAGTTGTGCTGCATTAATGACTTAGAGCAGCTTCCTTATCTGTTAT
TCCTTCCTCCTAGTAGACCTCAGATGATAAAAATATCCATAGACACAGTG
AAGTCAGTGGCACGCCTGGCTCTCTCAGACAAAACTCCATGTGATCACAT
ATAGGCAGCCTCAGTGAGGCTGATGCCGTGCAGCAAGCAGTAGGTAATGA
GTCTTTGTGCAGAGTGAAGCTCTTGTTGCTGAACAATAAAGCATATGGTA
CAAGCAATAAAACACAGGGCTGGGAAATTTAAGAAGATTCCTCTGAACCA

>uc002uez.1|170148195|170149095|170149194
GTGTAAATCCGTTTAATCTCTGAACTATCTAAAGATGAATATGCTGCTGC
TCTCCTGCAATAAAGGGCAATGACTTAAAAGAGGTGGGGGTGGAGAGGCA
GAAATGTCCTCTGTTTTACTGCTGTGTAAAACTGGTCACGCCCCTTAGAA
GCACCACCACATGCCTAACTGTTGTTGATAATTAATTTACCTGATGCAAG
TGAGTGAAAAATTTAAATGATCATAATTTACGTTGCCTTTAAACGACAGA
ACAATTTAAGTCCTCTAGTTAGCTAGTTCCTTTAAAACACACCCCACATC
CCTACCAGAATCACTGCCCATCCCCCCCCACCCCCCCGCCCAAACAGCAA
TGGTTATTTATTTCTAACATAATCCGGGGACCCTTGCCCCttaaaataat
taaataatatatGCCATATTTTCTCTAGAAGGCACTagatttggcatcaa
aagacttgctttggcattcaagaacagtgtgtttgaggaggaggcgttta
tcttccctgagcctcaatttctttatctgtaaaaCAACAAAGAACATCAA
AGCTCTTTGTAATTTCTTCCTCTTTCCTCAAATAACACTTTGCTCATTAC
TGCGTTTTTAGAACTTATATCCTAGCGTTAAGTGGAAGCTTAACTGGAAG
CTCCATGAAGGTAGGCCTTCCTTTCTGATAACCTAGCGTAAGATCAATAA
ATGTTTATTAAATGAGGCACTTTACTTCACAAAGGATATGGCATTTTAAC
GGTTACAAGCGTTCCCAGTCAACGCATCCACAAAGCATTAGGCCACCTAT
AAACTAGGAATTTAAAAGGCACCAAAATCCTAGAAGTCCTAGGAGGGCGT
GGTGACGCAAGCAGGTGAACGCTGGCCGATGCTGACAACCCACTCCTGAC
GCGCTTCCGGTGCGACGCTGTCTCTCCATGCCAGGACTGAGTTGTGGGGG
AGGGAGGCGGTTAGCGGGCTTTAGCGCCTTTTCTGGCGGCGGTAGATTTG

>uc002ufc.1|170148502|170149402|170149501
GAATCACTGCCCATCCCCCCCCACCCCCCCGCCCAAACAGCAATGGTTAT
TTATTTCTAACATAATCCGGGGACCCTTGCCCCttaaaataattaaataa
tatatGCCATATTTTCTCTAGAAGGCACTagatttggcatcaaaagactt
gctttggcattcaagaacagtgtgtttgaggaggaggcgtttatcttccc
tgagcctcaatttctttatctgtaaaaCAACAAAGAACATCAAAGCTCTT
TGTAATTTCTTCCTCTTTCCTCAAATAACACTTTGCTCATTACTGCGTTT
TTAGAACTTATATCCTAGCGTTAAGTGGAAGCTTAACTGGAAGCTCCATG
AAGGTAGGCCTTCCTTTCTGATAACCTAGCGTAAGATCAATAAATGTTTA
TTAAATGAGGCACTTTACTTCACAAAGGATATGGCATTTTAACGGTTACA
AGCGTTCCCAGTCAACGCATCCACAAAGCATTAGGCCACCTATAAACTAG
GAATTTAAAAGGCACCAAAATCCTAGAAGTCCTAGGAGGGCGTGGTGACG
CAAGCAGGTGAACGCTGGCCGATGCTGACAACCCACTCCTGACGCGCTTC
CGGTGCGACGCTGTCTCTCCATGCCAGGACTGAGTTGTGGGGGAGGGAGG
CGGTTAGCGGGCTTTAGCGCCTTTTCTGGCGGCGGTAGATTTGAAGCGCT
TCAAAGGACCGGACCCAGAGAAGAGGAAAACTCTACCGGTGCAGGTAAGT
GGTATGAGGCTCAAGTTGTTCTGGCGGCGTCATTTCAGCAGTCCCTGCGT
ACGAAAGCGGGAAGGGCCTGGGAAGAGGGGCGGAGCCGGCGCGGCTGACC
GGGTTGGGTTTACCGTCTTTCCCTCGAGGTATCGGGGCTGCTTGGGCCCA
GAGGAAGTCCCTGAGGACCGCAGCAGTGCCTTTGCCGCTGTTGCAGAAGG
AGAAGGCTTGCAGTCGAGCCCCGGGGCCTGGGGACGGTCCTTCCTCTGCC

>uc002ufi.1|170297776|170298676|170298775
GTCCTCTGGTGGTGGTGAAGGTCCCTGTGAGCTAGGGACCATCTGTCAAC
ACTCTTATCACTACTAGTGTCTATCCCTATCAGGCACTAGAAGCACTTAA
TAAAATCTTGCGAATGAATGAATGAATGATATACAAAAATATTTGATACT
GGCTTTAGTTGGAACAAGAAAATGAACTTTGTGTACCACATAGACATCTG
TGACTAGAGTGGCCGTCACCAGAAAGGCTGCTCCTTCCAGCTGCTATGCT
CTAAATACAATAACCTGAATCTTAGCACGACTGGACTTCGCCTGGACTTC
GCCTTGGCCCCGGCTGCCCAAAGTTTCTCTCAAAGCTTCAGCTTAACCCC
TGATGTGCTCACCAGCACCAAGGCGCCCTCCTGAGTGCTTTGCTGGGGGT
GGGATGGCGTTTGTGGGAAAGGCCGGCTACTTCTGGCATTTCAACGGCGC
CTCCAATCCCTGACCTTTAGTTGTGCCCCATTCTCTCCACTCTTTCCCCC
TTCTCTGTCCTCACGATTGAGTCTGGGCTGGCGAAGCCTACTGAGGGAGG
GGAGTGTacacacatgcacacgcgcgcgcgcgcacacacacacacacaca
cacacacTCATATATGGTGTTATTAATAATTCAGGACTCAGAGTTTATCT
AAGAGAAGACGCTCGACCGGGTGTGAGAGAGCGCGCGGGACAGAGAGCGA
GCCAAGGAAGGGGAAGGCGGCGGCGCGCGCTGTCTCCTGGGGAAGCAGTC
CCACCTGCTGTGGGGGGCGCCGCTGGGGAGGGGCCGAGCCGTGCTCACGC
CTGCACGCCCCGCCCCGCTCGCCGCACGGCCCGGCGACGGGGGAGTTCCC
GCGAGTGGCCTCGCGCCCAGACCGTGCGGGGGGCTGTTCGGGTGGAGGCG
GGGGAGCCGCCGGGACACCAAAATAGGAGCTGCTTGTGGGGTGGAGCGGC
ACTAGCTGGCGGCTTCCGAGCGCCTCTTCCAAAGATGGTCAGAGGGGCCG

>uc002uha.1|172251327|172252227|172252326
AAAGCCAAGGATTTTCTTTCTCAAATTTATTTTTAGAATATTTTTTTCTA
CACAAAAGACCACAGATAAGGCAGAGAAAGATAAGAAAAAGACCACAAGC
CCAAGGACTTGGAATTTGAATCATAAAGGTTCATTCTAGACTTGGGCAAT
ATCTAGAACTTCTAGAACAATCAGTTTTCTAGAACATAGAAAAGATATTA
CCTTGGTGTTAGCTTTAACTCCTGCCAAATAATGCTTTAAATTATTTAAA
CTTTAAAAAGGTGTGTCAATGTATACATTGCAGGTAAATTCATGTTCCAG
TAACTTTTGTTTTCTTTGTATGTTAAAAATCTAACTGTGGAAAACATTCT
AGCTTGGTTTGAGAGTCCAATAATACAAAATGCTTTATTTCCTAAAATTG
TTTGAGAGAAAACCAAAATGCTACCACACTGCAACAAAATACTAAAGAAT
TATTTGCTATGTCAGTTGACATATTTTTATTTAGATTTTGCCTAAGATGC
CACATGAAGCCTATATAAGACATTCTTTCCCTAAAACTTACATATGTATG
TACATATATATATATAATGTTTTACATCCTAAACAGTCTACTTCACGTCT
TCACCAAATGTGCAGCAGCGTGATTCACAGGTTCACCACTGGAAAATAGA
CCTTAAAATTCCGCCAATATTGGGTCAAAGATCTTACACTATAACACATA
CTACACTGTGGGCACGGATCAACAGACGAGAATACTTTATACAGAAGCTT
CTCGACGGAAGAAGGCCTTGGAGTGGGAAATCTAAAGGAGGGGACACACT
ACATGTCCCAGCACACCTTGCGACGCCCAGCGACCACAATTCCCAGAACG
CACTGCTCGTCGCACGCAGGTTTTCCTTGTTGCCGGGGTTTGTAGTTCTT
CTCGATCGTGTCAGTTTGTAAGGCGAGGGCGGAAGTTGGATTCCTGGCCT
GAGAATATTAGGCGTAGTTTTCCAGTTTTTGGCAAAGCGGAAATACTTAA

>uc002uqc.1|188863740|188864640|188864739
tttctctgcgcctatcacaactctattttaactcctgtaaatgtgactgt
gactccgtgagctagattatagaattcctgttgacagttataattggtag
gcacagaaagcgtaaagATGGAGTTTGGAATGGAATCTGGCCTGTCTGAC
TCTAAGCCCTGGATCCACTGTAATACATTATAACTGCTAGCTTTGCAAAA
TGCCTTTTTCCTTTTCTCATCTATTTTCACACTCAAACTAAAATTTAGTA
AACTAAATTCTGAGCAGCAGAAAAAATTTTAGTAAAGGTCCTCTCATCCT
TGAAGAACTTCTTATATAAGGATACTCCTTCTTGCTCCCTTTCCCACGCA
GAACTTTACCAAAGGTCAGTAAGAATGGGCTGTTGTGTTTTCTCTCAAAT
CCTATACAGAAGTCCTTAATTCCGAGGTAAACATCTGAATGGAACAAATG
AGTATGATCTGGGGGTTAAGGCAATTTTCAAGTGTGTGTATGTGTGTGTC
TGTTTTAAGGCATAACAAAGTCCAGAGATTAAGGCCGAGTTAAAAAACAA
ATGAGGACAAACCAATGAGGACAAACCAGTCCGCTGAGGTGCGGCCAGAG
CAGCAGCAACTGTGGCTGCTTTCTTGATAAAGGCTGTGAAGACGGCACGT
TTTACTCTTATTCGTGTATTTCTTTTGACACTTTACCCCTCTATGAAGCC
TCAGAGGTGTTTTAAAATTGTGTTAGGAAACACACAGAGATAAGAAAAGG
CAAATGGTCCTGATCTAGTGTCTCAGGGAAGAGGCTGGAAAGGAAACGCG
GCGCGAGTGGGGTGGGAGAGGGGGCCTGTGGTTTTGCTTCTGTCCGGGCT
GAAGACTGAGTAAGGTAGGGCCCCTCCTTCTGCGGATGGGTTTCTCTCTC
ATTCCACCCTCCACCCACCTCCGGTTCCGCGTGCACGCGCGAGATAGTCC
AGTGGGCCCACAGATAACGACCATCAGAGATTAAAGAAGGAAAGTCAGCG

>uc002uqe.1|188864734|188865634|188865733
TCAGCGAGCTTGAACACAGGCGTCCCGTGTGGAAATGTCCAAGGAGACCG
CCAGAAGTGCGCAAGCCGGAGTCGGCTAGAGTTTCCTTCTCACCGAGAGG
GGGAGCCCGGCGTTCCCGGCCGGGAGCGACCCGGAGTCCCCAGCCCCGCG
TCCCAGCTGCCGCCAGCGCCAGTTTTGGATTCGGCGGATTAGGAAGAGGA
GGGAGGGGGGAGAGAGCGCGAAGAGGGAGGGGACCGAAGCTGGAGGGTCC
CGAGTCCAGCGCCGTGTTGGCGTAGAGAAACTTTCCCTCTCGGCCTCGGA
GACGGCGCCCCGGCCGTGCCGGAGTGGAGATCGCCAGGCTCGGAGGAACC
GGCAGCTCTCCACGCCCCTGCCCGAAGCCTGACCCGACTGCCTCTCTCAG
TGAGGTACGGAGATTTATCTAGGCTCTTCCCTGGCTGCGAACCCAGGCTC
CCTCCAGGTAGCGTGGAATCGCTTAGAAGCTGATATCCCGAGGGGCGGTG
GGGGTGGACAGCTCCGGCCACCAGTGCCCGGGAAGGAGGGCGCGGGGCTG
CGCGTAGCCGCTGGCCAGCAGGTTGTAAAAAATTAGGACAGCTAAATGCT
CAGGGAGTCGTCCAGCACTAAAGGAGGCTAAGACCTGTTGACGCCTGCTA
TGGCAGCGCTTGAGAAATGACTGGGGGAGTCCAGCGAGGTCGGGGACGCA
GCGGTCTCCGGGCTCCAGAAACCTCCTTAGCCTTTTGTGGTAACTTTGGT
CCGGCGGCGGGGGGCCGGTGAGCAGGAACTGGAGGGAGGCGGTGGGGAAA
CCGTGGATCCGTCCGGCTGAGGGTGCGTGGATCAGACTGGGCTGAGCAGG
CAAGTCATCGTCGGGTCACAGCGAGGCGACCCAGGAGCGAACTTCCAGGG
CAGCCTCCCTTTTGTTGGCGCTGGGAGAGAATGTGGGCATGGGGGTGGGG
AGGCGCGAAGCTCCGAGGCCGGGCCGCGGATACTTTAAAGCTCAGAGCTG

>uc002uqv.1|190248426|190249426|190249425
tcctgtctcaagccccgcgagtagctgagattacaggcatgtacgaccac
gtttggctaattttgtatttttagtagagacggagtttctccatgtttgt
caggctgttctcgaactcctgacatcagttgatctgcccgacttggcctc
ccaaagtgctgggattacacgcatgagccactgcgcccCACCCTTTTCTT
TTCTTTCATGCAGGTCAGTATAGTCTTGCTTTAAAAAACTGAAAACAAAA
TAAATATCCatatgatttggatatttatcccctccaaatctcatgttaaa
atagattccccaatgttggaggtagggcttggtgcgaggtgtttggatta
tgggggtggatccctcatgaatggcttggtgctttcctggcagagtgaac
tctacctctgagctcatgaaagatctggttgtttaagagtagacacctcc
cctttctctctattgttccgtctcttaccatgtgacacactggctcccct
tccccttccgccatgattgtaagcttggtctcacaagaagctgagcagat
gctggtgccatgcttgtacagcctgcagaattgtgagccaaataaacctc
ttttctttataaattatgcagtctcaggtattcctttatagcaacacaaa
cagactaacacGAACATATACAAAAGAATGCCTCTCCAACAACAAAATAG
GTATGTAACAGTAGCTTCTCACAGATAAACTTAACGTTTCTTTTTGACAT
ACATCTTCTTGTCTTTTGAATTCTTTGAAAAGCAGAACATGGTTAATGAT
AAAGGttttataattttaattattttaattCAAATTTCAGTTTTCATATA
CTGCAGTTATTTTTAATTTGAAAACTATAATGGTTGACCATGAAAAATTA
ATCTTATGTAGGTGAAAGGTACAGATTTATTTCTAGACAAATCCAGTTTC
ATTGGCATGTCAGATTTTATTGATAATCTTTTCCTTCTTATTCATTGCAG

>uc002uss.1|191835069|191835969|191836068
TGGCACATCTCCTTTTCATTTCCATTAGCATTATCCTAATTCTTGTTCCT
CAACTACTAGATTGGGGCCCCAGATGAATTCCTTGATATACTGTCTTGta
tagggcctgtatgcagtgagaaaaaggcactctttggggcagacacaatc
ccacaggagctcaactttattttagtcaccttattctgccgccccccctc
ctccccagctggcccacttttatgcagtacacaaactgaacaactgcaca
gagcagtcctCCTCCCTGCATTTAGTCGCTTTGCCAACAAATTCAGACTG
CCCATCCTCTGCTTAAGCCTCCTTTAAATTTGTTGTCTCTATTGTGCTCA
AAATCATTTTGGTGGCTCCCTGTCATCTGTATGTAGTGGCTGACCTCAGT
TTTATCTTCCATGGGACCATCACCAGTGACTCTGAGCCTTAGTTGTTGCC
ATCTTGATGTGTGACATAAGTAATGACTGTAGCACAGATGCGCTGGTTAG
GCTATGTAATGCTTCTCTCTCCCCGCCCACCCATTCCCACCACTCTAACA
CCTGTGAGCTCCTTAGGTCTGACTCCTAGTCTAGCCTTGGCTTACCTTTC
ATCCCAGCTTCATTGTTCATCAGGCTCCTATACCGGCCGTCCTCTGCTAC
CATTCTGCCAGGTCACCGTCTTCTGAATATGTTTTTTATTCTTGCTTTAA
ACTTCTTTTCTGCTTAATCACATCCAACTCACCTTTCATGGTCGAGTTTC
ACCTCTTCAGCTATCCTTCTGTGATTCTCCTGCTGTATGATAGTAGCTGT
ACCTCTAAACAGAAATGTTCATCTCTATATTCCTCCTTTTGAGGTGAATC
GCCTGCCCTATATGAACATATTATACTGGTTATCTTACTCTTAAGTATTC
TTTCCTCAGTTAGATTGCACATGCATGAGAAGCAGTAGATGTGTCTCTCA
TTCTTTCTTCTTTCATTGCCTGCTAAGTACTGTTTGTATACCAGTAGCAT

>uc002usw.1|192250206|192251106|192251205
AACTTTATTAATCTTTTTTTCCAGATTATGTTTCAAGGGTTCCCACTGCT
GTTGAATAATTAATTCCTTTTAGATGTACAAAAGCAAGTGCAAAGTAAAA
GAAGAAAAGCTAAATGGGGAAGGTGTGTAATATGAGAGGCAGGGGGTAAG
GAAAAATGAGAAGTCTGCAAAGGAATTTACGTCCTATCTGCTTAGCATTA
CACAGTGGAAGCCCACgtcagacatttgtgttgcagtcctgcctgctcag
gggttgctgggtgaccttctgcaaattacctcatctttctgggtttcaat
ttaagtatgcctgaaatgaggcggttgaattgatctccaaattcccttct
ggtgctaaacttccaGCCTTGTAGCCACTGACGCCTTCACCATCCCAGCC
TGTTTTCCCTTGGTACCGGACCAGCTGCCCTTGCCCGAACCCTGTTCTTC
CTCGACTGCGAACTTTCTAACGTACTCACAGGTTCTAAACTCTACCGTTC
CTCGTGACCGAGGGACTAAAGGGCCCGGGCAGGGGCTCAACTCTGAGAGA
AAAAAAGGCAAGAAAACTCCAAAGTTGGACAGCAAGCGTCAAAAGACTGC
ACAGCAGGAAGGCGAAACCGAACAGAACTGCTGCTGCGCGGCGACAGCTG
AAGTGGGTGGAGAACGGGAGGGCGGGGGAGGCGGGGCCGAGAGCGATTGG
AAGGACGAGGGGGCGGAGCCCGCGCTGACAGCCCCCGGGGAGGAGCGAGG
GAAGCTCTGCGGGCTGCGGCGGCCGGGTCCCGCCCCTTTGCTTCCCCTCC
CCAGCACCAGGCGGGCGTGGCAGCAGGCGTGCCGACGCAGCGTGACTTCA
CAAGGGGAGGGGCGGGCCGAGGGTCCTGCCGGCGCGCGGGCGTGTTCATC
AGTCGCTGTTTGGGACGCTGGGTGTGCGGTGTTCTGTCTCCGCTCCCGTT
TCGCTGTCACAGCCCGTTCCTTCCCGGAGCCCGGGACAGGCTGGGCGCGC

>uc002usz.1|192250502|192251502|192251501
caatttaagtatgcctgaaatgaggcggttgaattgatctccaaattccc
ttctggtgctaaacttccaGCCTTGTAGCCACTGACGCCTTCACCATCCC
AGCCTGTTTTCCCTTGGTACCGGACCAGCTGCCCTTGCCCGAACCCTGTT
CTTCCTCGACTGCGAACTTTCTAACGTACTCACAGGTTCTAAACTCTACC
GTTCCTCGTGACCGAGGGACTAAAGGGCCCGGGCAGGGGCTCAACTCTGA
GAGAAAAAAAGGCAAGAAAACTCCAAAGTTGGACAGCAAGCGTCAAAAGA
CTGCACAGCAGGAAGGCGAAACCGAACAGAACTGCTGCTGCGCGGCGACA
GCTGAAGTGGGTGGAGAACGGGAGGGCGGGGGAGGCGGGGCCGAGAGCGA
TTGGAAGGACGAGGGGGCGGAGCCCGCGCTGACAGCCCCCGGGGAGGAGC
GAGGGAAGCTCTGCGGGCTGCGGCGGCCGGGTCCCGCCCCTTTGCTTCCC
CTCCCCAGCACCAGGCGGGCGTGGCAGCAGGCGTGCCGACGCAGCGTGAC
TTCACAAGGGGAGGGGCGGGCCGAGGGTCCTGCCGGCGCGCGGGCGTGTT
CATCAGTCGCTGTTTGGGACGCTGGGTGTGCGGTGTTCTGTCTCCGCTCC
CGTTTCGCTGTCACAGCCCGTTCCTTCCCGGAGCCCGGGACAGGCTGGGC
GCGCGCCCGTGTGAGTGAGCGGGACTCAGGGCAGAAGTGTCCCCTCACTG
CGTTTTTTTTTCCTTTTATCCAAAGAACGGGGCAGTTAGTACGCTTGCCT
TCCTGTCGCCCGGTTGGGAGCGGGGTTGGTGTGCGGAGTGGTTCGCCTTT
TTTTCTTTAGAACTTGTGAGCCttttttttttttttttttttttttcttt
ttttAGGCTCAGTGCTGTCCGGGCTGGTTTGCCCGGTCCCTGACTAACGG
CTTTCTGCCCCTTCTCTCGCCACCCCTGCCCAAGGTCGCCCCTCTGCCTT

>uc002utg.1|196228876|196229776|196229875
aatatgcaggttagcgggactacctagccgtccatactgaatgggtttgg
aaatcccaactcttttctctacctgctctgtgataccaggcaagttaaag
tcttgtgtgcctcagtttcctacctcaccgtgttatggtgattaaattaa
tatatatgtggagtacttgacacaCAGTCAAGCCTGCGATTACTGCTGTT
CATGGTTTTATTTTCTCTACTAGACACCAGTAAGGCACCCCCAGAACTCG
CTGTGTTAAGTAGATTCTGGTTGGATATAGAAACACAGGCACCCCAGGCG
GAATGCAGATACGCCTCAACATGTGGATTAAGTAAGAGCCAGGAAGCAGA
GTAATGAAGCAAAAATAAGACGTCCAGAGTCACCTTTTAAGAAAATGTGG
GTTGGTGGTTGCTTAAGAGGGGAGGAGACAATTTAGATGGGATGTATGGC
GTGAGCAAAGGGCAAGAATGAGCACGGTGTAGGCACAAGTCCATGGAACT
GCTTGGCTGGATCGGGATTTTTTTGTCATAGAGTGTTAAGAAATAGTCGA
TCAGTTGAGGAGTAGAGGAGTGAAGACCTTGGAAAGTTGCCAAAAGCCTC
GAGAATTTCTCTACATGTGTGACATGTTCTCAGGACTCAACTTTTTCTTT
TAGGTTTGGAAGACCCGCAGTAAGTGTGCTTTAGAATTAAATGGGTGGGA
AGGGGAGCTAGGCAAAACACCTCGCACTTAGCACTAAATAAAGTTCGCTG
TTGCCCTAAGAGACTGAAAAGGTTACTTTAACAAAGGGGGCGGGGTTAAC
TTAACGTAGATGTTTAACTCGTATACAGATGAACATTCCAGTTGATCACT
CTGAAGCTTTTTGGCTAAAGCGTTTGGGTTTAGAGCTTCCATTACTCATT
CGCCTTGCCCAAGGCCTCAGCAACCGACGTTCGAAAGCCAGGAGAAAAGG
CGAATGATAAAGGGCGCTCCACGCATGCGTTAAGAAGCCGCCCCAACTCC

>uc002uum.1|198087664|198088564|198088663
ttggtcccaaactttaagatgaggggtacttaacctgTATAAGAATTTGT
GATTTGCACGTCTCTGTTGCTGGAGTCAAGGCAATTTGTAGTGAAGGACT
GAGCCTTATCATACTTGTACATTagtgcctaccatatagtggggcttaat
gagtatctgttgaacgaataaTCTTTTCATATGTAGACGCTGGTTCTGGG
AGGGCAAAATTAAGTCCCTATTCTTGAAGAGTTACCAGTCAATACATCTT
CCAGAGAGAACCAACTTCCTGTTGTTAAACCCTTCAATGCCTAGTTCTAA
GTCACTGACAATTACTCAGCTAGAGACCCACTCAACCTCTCCTCTCCTCT
CAAATTCCATTTCTGGAAGCTGTTACATGGCCCTTCCCTCAGCATTCTCA
ATACACCTTCTATCTAGGGACACTTGATGTTTTCTTCTTTTGGAAATCAT
GCTACTGTATGCGTTTTTTACTTTTTGAACTGTCTTCCCATCTGCTATCC
CAAGGCCTCCCTCACCCCAGATAAAAGATTCAAGGTTTCTAAGCAGGAAA
AAAAGTTTGCGAAAATGCTGTGGTTTCTTAAGAGAGAACACTTAAAATTT
GCAACAAAGGAAATGTGGAATCCTGTAAGATGTAAAACCCTCACCACCTG
TCAAGGACTACTAATTTCCTCCTCCTGCTTCTGACTTGAAAAACACGAGC
TAAATCTGTCTGCCTAACGCACAAAACCAGATGTCCACTCTTCATCTCAC
ATAATTGACATCTGCGTCTTTTATCTACGTAAACAAACTTGTCATTGAAA
AAGTCCTTGGCTTTGAAGTCGCCGGATGGCGTAAATAACACTGACACTCA
AATCCCCCGTCTGATTTCAGATTGGGTCGATTTCACGCAGGTTCTATAGA
ATTTGCCAAGACTGCTGGCCTGTTTTCTACCCTGATTCCTTAGGTGGCTT
CTGGGACAGAATTACGGTTCTCTAAGTATTTGCTTGCAGGTGGGTTTACT

>uc002uxd.1|201690731|201691631|201691730
tttttttttgagacagcatttcactcttgttgcccaggctggaatgcaat
ggcactatctctgctcaccgcaacctccgcctgtcgggttcaagcgattc
tcgtgcctcagcctctcaagtagctgagattacaggcatgcaccaccatg
cccggctagttttgtatttttaatagagacggggtttctccatgttggtc
agtctggtctcgaactcctgaccttaggtgatccgcccgcctcggcatcc
caaagtgctgggattacaggcgtgagccaccatgcccggccCAACTCCAA
GATCTAAACAAAAAAGACTGGGTTGAAAGGGAGTTTTTAATGTTTACTGT
TTGCTTTACATCCATTTTCTTGTTTTGTTAATACTTGCTTTACTTAAGCT
TTTGGGTCAAATGTCCTCGTTAAAATGGCTTTCTCTAGCGACTTTATGTT
TTACGTTTCTGTTTGTAACTGACATTTGACCTTCTTTTAACACGGTATTA
CTTGCTTCCTTATACCGGTTTCCAAGGTGAAGCCATTTGCAGGGTCGCTG
GGTTTCCCCCTCCCCCCGAAAGTCTTGCGCGACCCGGGGTGGGCCGGATA
GTGTGCAGTTTTTTGAGCCTTGGGCTGGGGACCTCCAGGAAGCTGAAGCG
GAAATTGCCTAGGCCCCTGGGGCATTGGAGGTCCTACCGCAGCTCCTAGT
AGGTGGTGGGGGCGCAGCGGCTGTCCCCACTCAGTCCTGGTGGGGTCGCA
CGTAACGGTCCTGAGCTATGCATAAGCCGTTTGACCACGCATGGAGAATT
TTACCACCCAGAGACACGCGAGTGGCCCTGTGCAAGTTTCAACTGCGCGG
GGGGCGGGGAATTCCGCAGACAGGATTCTAGAATTTATGTCTTGTGTGGT
AACATTTCAGCCGGTGGGTGGCGGGGATTAGGCGTGAAGCGGTTCAGCAG
GCAGAGGTTCTCGGACGCCCTCCGGCGAAGCCACCTGTTGATGCTTTTGA

>uc002uyt.1|202378583|202379583|202379582
TAATTAAATTACCTGAACATTTTAAAAAACCATCATGAGGTTCAAATATC
AAATATTCATAAATATTGTTGTGATAATAGACATAACTCTTATTTTTTCC
CTTAATAATGATTGTTTATATATCCTCCATTCTGTCTCACTTTATGATTA
GTATATTATAGTGGCAATAATCTTAGGAATCTAACAGAGAAAAGTGTTGC
ATTTGAAGACTACAGACTGCAAACCAATTTAAGCCAGATTCCTTGACATG
TTGTGCTGTTAATATAGTACTTTACATATAGTAAACATTAATTACATATA
TGTGGAAGGAAGCAAGCAAGAAAGGAAGAAAGTATTTCATTCAAACTCCT
CTCTCTCCATCACCATTGGCTAATATCATCATTTGTACAGTTAAGAACAA
CATAGGTGCTCACCACATAGTTTTTGAATAAATGAATGAATGGCAACCCT
TCTAAGACTATTGGATACACTATTGTTTGAAGGCAAAGAGATGCAGTAGA
TATTTTCAACTTTTTTCCTGTTTTATGATTCTGTGGTTTCTTTGACTACT
AAAAGTTAGCTAGGTAGCAAATTTGTTTTAAAGTCTGAAAACCAAAATGC
TTTCAGATAAAAGGTAGGGAGAAAAATACTCCTCAACATGTCCACTTTAG
CACCAGGAAAACCTAATATCAATATCACCATCAATGATATCATATAAATA
TCATTGCATAGATAAGCAATGTCAATCCCTAAAAACTATGTATACCAATA
GCACTAACTTGTGGCCAGAACAAGAACCTTAACTGTGCCAAATTTTATTC
TATTCAATAACAGCTGCCTCGTTTTCAGTTGTGCACATCTGAATGCAAGC
AATCCCTGTCTGATGTGGAGTTTCTTGCACTGATAAGGAAAAACTGCTGA
AGTTGTGAGGCTGCTCCAGGCAGAGCCATCATGTGAGTCATATGAAAGCT
CCACGCTGCTGACCTCTGGCAAAAAGGGAGAGAACAAGGATAGGAGAGGC

>uc002vfx.1|216654141|216655041|216655140
AAATATTCAGCATATTTCCTTGCTGTGGTTAAGAGATGTGAGAAGATACT
ATGAGAGACTCACTATGTTCACAACTTTTTCCAGTTAAATGAAGTCTTCC
CACGTTTCCTAATCACTCACATTAAGCATATAGAATGGATTAATTTTAAA
TCTGAATATAAAACTAATTGCACAGCATGTTTCACTGCTCTTCTTACTGC
CTACCTGGGGCACAGTCTCTTTGGCCTGAGTGGTCTCTTCAGTTTTTAAC
GAGTGGCTCCACAATTCCTTAGGAAGAGCTGCTCTCTTCTGTCTCCCTGG
TGGTCGTAATTTCGCCCACACCTGCCCCGTCTTTGCTCTGCAGCTCCACA
CTCCCTCAGCCCCGCCGAGAGCTCCTGGCTCCCGTCTCCAGGTTACCCCA
GGTCACCACAGCCACCTCTCTGCACCAGCGGCCCGCTCACGTACCCAGCT
CCAGGAGCTCCTTCACGATGGCTTTTCCGATGCCCGTGGCCCCGCCGGTG
ACGATGGCCACTTGGCCCTGCAGCAAACCAGGCGCCAGGTAGCTCCTGCC
CTTAGCCCAGGAGGCCATCCCTGCAGCGGGGTGCCAGAGCAGCTGAGCGC
AGGCCCTTCTGGGTCTCAGGGACATTCGAGGCGGGCGGGCGGACAGGGCG
GTGCTCGAGCCCACGTGACCACCAGAACCCCGCACCCTccccggcccggc
cccgccccgcccgccggccgcggcAAAGCCGCATCCTCCCGGAGCAGAAC
CGCTCCCCGCCGGCTGTCCGCAACCTCCGCCAGCGTCGGTCCCTGGGCAG
GTGTGGGTGAGACTGCTCGTTCGTTTCTTTAAATTTCGATGCCATTGGGG
AGGGTGGAAGGGAAATGCAAAAAAAAAAAAAGAAGAAGAAAGAAACAAGC
AGGGTGTGCTCTATTTCAAAAATTCAATCCTCAGGGCTGAAGCTCTCACG
ATTAATTAAAATTAAATCTCCAGTGCAGCTGGAAAAAGAAAGGCTGCTGC

>uc002vgc.1|216984481|216985381|216985480
AAAAATAGAGATTAAAAAGCTGAAAAGTGTATTTCATGCCACTCTGCTCC
TGAACAGTTTGGTGACTTTTTAAGTTTCCTTCCCAGACCTTTATGAGTTT
ACATACATGTACAGGTAAGGATGAAAAAAAAAAAAATCAAACTACACACA
TTGCTGTGCTTCCTTTTTCTTAGCATGTCTGGTCCATTTTTTCAAATCCT
TTAGTAGACTTGTTTGTTTTTAAATGAGCCATGTTTGAAAATAGAACAAT
AGCAACATTCATATGCACACTGATAGAGAAATGTTATATTTATCACCAAT
GGTGCTCAGGATGGCTCAGGATGTTGGTGCTCAGGATGGGGTAAAGTGAC
TCTTTAAGTCTCATGACTAATCTTCTCTCAAGAGGAGGGGCTATGGAATC
AGAATCACAAGCTAGCTTAATAAAGCCTTGAGAAATATTATCAAATAGCT
gtcttagtttccccctctgtaaaagggggacaagaatgtgttccataggt
tgtagtgcggttaaatgaggtaactcatatttatgctaaacacaatgact
gATGACTACAATGATGACGATGATGGCAGCCGGGCGCAGCGGGTGGGGCT
TAAATGGCAAGTATAGCAATACCAGGAATGGATGCCCCGGGGAGATACTT
TTTATTAAGAGCTGCCAAGTTAGTATGGCTGTCTGGGATGTCCTCTGGAG
ACAGCCGACTCCGGGTTTGGAAACCTCAACGTCCTAGGCTTTCAGGACCT
AGTGTTTGGCTAAACCTCTGGAGAACTACAACTTCCAGGGTGCACCACTT
TCGCCCCGCCCATGACGTTGCAGCTCCCGTTTCTCGCCAGGCTCCCGGCC
CGAACTACAAATCCCAGAAGACACTGCAGCCCCGCTCGCGTTCTCGTCTC
ATCATTCTTACTTTTGGAAGCGAAACTGCGGCCGCGTTGCCTGCTGGGAA
ATGTAGTTCAGCGGTGGCCTAGCCCTTCAGGCCTGGCCGCTACAATAAGG

>uc002vup.1|234190029|234191029|234191028
tgagaaatcactcactattgggaggacagtgccaagccattcatgaggga
accatgcccatgatccaaacatctcccaccatgcttcaccttcaactctg
gggattatatttgaccatgatatatggaggggacaaacatacaaattata
tcaAAGGCATAGCATGGCTACTGTGAAAGGAGGGTAAAAACACAAAGATG
ACATCACCACTGACCTCAGGGAGTGCCCAGTAGACTGAGGGAGACAAGTA
CATATTTTCCTGAAGGAGGGCACTGGATTGATGGCATGTTTAGAATGTGG
AAGTAGAGCGGCCACAGAAAGGCAGCCCGGCAGAGTGCTCGCACAAAGAC
TGGGCTAGAGACTCCCCACTGCATGTGATGTATCTGAGGAAAGTCATTAA
AATAGGTGATGGTCACTTTCCATCAAGTCCCTGGTATGGTCCATGGAGGC
AGGGTTGTCAATGTCATTTCGGCATTTCAGAGGCCTCTCAGGGTTTGGAT
ATGGCAGAAGACAACCAGCAATGATTATGCATTGCAGAGATGCAGGTGAG
CCCCAATTTCTTGCCAGCTGGGAAGTCGGTGCTAAGGGGCCTTGCTGTCT
TTCCTTGGAACATAGGATACCAATTTCTTTCTGGACAGAGAGTATTTGGT
TGGCTAAAGTTAAAATCTAAATTTTGCTTTGGGATGAATTCCAAAAATAT
TAGCTTTATTCAAATTTACTTTCACTTTATCTTTCTGAATCTTCAAGGTC
CTAAAGCATTGCTTAGTAATTTTGTTTCTAAACTCACGTTACAGCACTGG
GCATGATCTGTCCAAGGCAGAGACTATAAGCTACTCTTATAGTACTCTTA
TGAGATACATACAAGTAGGTATCTCAAAAAATGATACTCATGTATTCCTG
TTCTTATGAGTAAATCATTGGCAGTGAGTGTGATTTTTTTTTTTTTTATG
ACAGGATAAATACACGCCCTCTATTGGGGTCAGGTTTTGTGCCTGTAGTT

>uc002vuq.1|234208861|234209861|234209860
tgagaaatcactcacaattgggagggcagtgccaagccattcatgaggga
tccatgcccatgacccaaacacctcccaccatgcttcatctccaacactg
gggattatatttgaccatgatatatggaggggacaaacatacaaactacg
tcaAAGGCAAAGCATGGCTACTGTGAAAGAAGGGTAAAAACACAGAGATG
GCATCACCTCTGACTTCCAGGAGTCCTCAGCAGACTGAGGGAGACAAGTA
CATATTTTCCTGAAAGAGGTCACTGGAGTGATGGTGTGTTTAGAATATAG
AAGTAGAGCAGTCACAGAGAGGCAGCCCAGCAGAGTGTTCGCACAAGGAC
TGGGCCAGCAACTCCCCACTGCATGCAACGTATCTGAGGAAAGTCATTAA
AATAGGTGATGGTCACTTTCCATCAAGTCCCTGGTATGGTCCATGGAGGC
AGGGTTGTCAATCTCATTTTGGCATTTCAGAGGCCTCTCAGGGTTTGGAT
ATGGAAGAAGACAACCAGCAATGATTATGCATTGCAGAGATGCAGGTGAG
CCCCAGTTTCTTGCCAGTTGGGAGGTCAGTGCTAAGAGCCTTGCTGTCTT
TCCCTGGAACATGAGATGCCAATTTCTTTCTGGACAGAGAGTATTTGGTT
GGCTAAAGTCAAAATCTAAATTTTGCTTTGGGATAAATTCCAAAAATATT
AGCATTATTCAAATTTACTTTCACTTTATCTTTCCGAATCTTCAAGGTCC
AAAAGCATTGCTGAATAATTCTGTTTCTAAACTCACTTGCAGCGTGCTCT
CCCTCCAAGGCGAAGACCATAATCTACTCTTGTCTGGAAATCATACAAGT
AGGTATCTCAGCAAATGATACTCGTGTGTTATCGTTCTTATGAGTAAATC
ATTGGCAGTGAGTGTGATTTTTTTTTTTTTATGAAAGGATAAATACACGC
CCTCTATTGGGGTCAGGTTTTGTGCCTGTACTTCTTCCGCCTACTGTATC

>uc002vvi.1|234502199|234503099|234503198
tcctctttcctgtcagaggttataaccactatcctgaattttttgttacc
cattccttgcttttatttataattttatgacttgagtatatgtatctctc
taaacaatacattgtttagttttgttctgttttgaacattcatggaattg
tactatgagtatttttttgtgagtttcttttctttttttttttatttttt
tgctcaaaactgtttttgagattcatccacggtgagacgtgtaaccattg
ttgatttatttcatggctatgctgtgtcctactgtgtgcttatgtttgtt
cagcctaagggggatggtatgtggatttctggtctttgctatgaacaaca
ataccacttgtaacattcttAGATGTGGAAGTCATGACTAACTGGAAAAT
ATTATTTGAGTTGAGGCTTGGTGGGTGAAGGTAAACATCCCTCTTTCATG
GGGTCTGGGTTTAAGACATACGACCTATGGGGAAACTTATGTTCAAAGGA
TTGGGAAGATAAGGCACGTGGTCACCCTTCTCTGATACCACAGGACTTGC
AGGGGCAGAAGGTGAGAAGGGAAGGGGGCACATTGTGAACTTCATTCCAG
GAGAAGGGACATCCCCCTTTGCAGTGCATGGCTGGTGGTAGCCTTGCTGC
AGGGCATAAGAAGTCAGGGCTGGCTCTGGTGCCAGTGGCCTGTCTTATGA
GGCCAACTGTGTGTAAAGTTGTCTGAGAACTCCAGCTGCCAGTATCTGGT
GACCTGTGGGAAGTGGCACTGGATTGCTGGGGAGAGGAAGTTCCTAGCAG
CCCCACCTCCCCAGGGAAAGGCAGCCCTCTGAGGCTGAATATTTATCGCC
AGGCAGCTTTGCCAGGCATTCTGGGTGTGCAAGTCATTCATGGGGCAATT
CTGCCTTTCTCCACCAGAGACTCTTCCTCAGGGAGGTAACTTTACTGGCA
ATAGTGGACAATATTCAGGAACGGTTGTATCTGTTTACTGCTCTCCCctt

>uc002wcl.1|242397960|242398960|242398959
TCCCAGAAGACAGAAAAGACCACAGATGAGAAAGCAGTTCACGCAGAGAA
CAAAACgttcccggaccaaacccagggtcgggttgctcattcccgaggcc
cgatagcgagatgcagatgaactggggaagaagagggattttatttctgt
aactggttacagggagaaggcctggaaatgatcgccagaccaactccaga
ttacagtttttccagagcttacacaccttctaagctctgtgtctccgtgt
cagtgtgcattcgtctaaagacgtacgtgattcaattcttctcatctcta
actgaggtttggtcctgaagatcttcctctgaagactcagtaaatttact
tgatctaaatgggcccaggtgtttacccttatcttgttttctgctaaatc
atggaggtttggggagttccttctccacttgtttgtggaggcctggggag
ttttttcagacccccagtaaaacttgcttaatcctaaacgggtcctggtc
tcgtcatgcttcaaggcccaagaaagccctgggcaaaactcttgatgggc
ttttgttacgtcccagccctcgtgtgagggcgctggctctcagctttcag
gatttcacttcaccctcagtcagtgctgaacagttgtcgcggaggcctgc
gtgagtgaggcctggcgtgccCTGGAAACATTCCCCTGAGTTGAAGAAAG
ACTCACAGTTTTCAGCATCCAGTTACCCTCTGAGCATCAGGCAGAACCCG
CCGGCCCCAAAACCAGGCCCCCTTGGCACATGTGGGCCCGAGTGAGTCCA
GCATGAGGAGGTGCCGCTTCTGAGCAGAGCTCAGGTTGTCTCTGGGAGGA
GGAGCGAGCGTTGGGTGCGGTGGCCGCTGCGTTGGCAGCCCTGTCCCTGA
GCGGAACGCAGGTCGTCTCTGGGAGGAGGAGCGAGGGTTGGACTCAGTGG
CCGCTGCGGTGGCAGCCCTGTCCCCAGGCGTGGACTCTGCCCTCAGCTTC

>uc002wco.1|242399845|242400745|242400844
GGGGAGGTTGTCCCTTCCCACCCACCTGCCCCTGCCCCAGGATTCTCGGC
TGTGAGCAGGAGGATGTGTACGATGGCCAAGTTGCCTGGACTGGGTCCGC
CCCTCCTGGGGCTGTGAGTGCACAGGACACTGGGCCCACAGGCACCTCTG
GGGCTCTGTCCCCGTGGGGTGAAAGCCACTGGGGGGAAGCTTTCCTTAAC
CGTCTTCACGAGCTCTGGCGGCCGAGGGGCCACGGGGGGCATTCAGATGA
GTCAGAAGGAGCTGGGGCCCACCCCTCCTGCTTCCTCGCCGCCCCCCTCC
CAGCTGCCCCCAGTAAATCCCCTCAGGCCCCTAGGACCTGGAGGGACGCG
GCAGGTTTATCATCTCAGCCTGGAAACCACGTGACCTACCTGTTTCCCAC
CACAGCGCCCCAGGTTTCAGAAGCAGCTGAGGATGCCCTTCGCAGGGGAG
GGAGGGACAGTGAGAAAGGAGGGTGTTCAGGGCCCAGGGATCCCCCACGG
AGGCTGCCCCATCAGAACTTACCGGGGACCTGTGGCCTCCTCTGAGATTC
TGGCCTGGGCAGTGGTCATTTGAGCATTGGTTACCAAGGCTGCCTCTGAA
ATGGCAGGCTGGGGGCAGGCCAGCGTGAAAGGGACTGGCAGGAGTCCTGT
GGGGACAGGCTGGGGGCAGGCCAGCGTGAAAGGGACTGGCAGGAGTCCTG
CGGGGACAGGCTGGGGGCAGGCCAGCGTGAATGGGACTGGCAGGAGTCCT
GCGGGGACAGGCTGGGGGCAGGCCAGCGTGAATGGGACTGGCAGGAGTCC
TGCAGGGCAGCTGTGCTGGGGAGGGGTCACCCTGGGCCCTGAGAGGCACA
GGACATTGCGATGGGGTGCTGGCCTGCCAGGAGCACAGATACAGAGCTAG
AGCCCAGCGAGGCCTGTGCTGCGAGGGGCTGTGCTGTGCCAGGGGAGGCC
CCGCACCCGGGAAGCCCAGAGGAGAGTGTGCACTCACGGAGCCCTCCTGG

>uc003bou.1|212749|213649|213748
ATAATGGAAAAAAAATAAAGTGGCATATAAATCAAATGTAGTGCTAAAAA
TTATAATTTTTCCATATGAATTTTGGAATCCTAAAATATTTTTATGTGTT
TGTGGATTCATAAGGCATCAGAACTGGCTTTTTGCACTGAATATGAGTAC
AGAAGGCTTTCCTCTCCAATAGTGAATTAATAAAGGATAAGTAGGAAAAA
CGTTACGAAACGATGTGGTAACATTATAGACTCTGTATTAGGGCAAAAAT
TGTGAGATAGTAGAAGATCTGTAAATTTAAGCATGCACAATTTGACAGCG
GATGGTCGTAGCATATTTTGTAAATTCAATAGCAAGCCCCACCACGCCCT
TAAATGAAGGAAAGCAAGAAGACAATTTTTAATACGTACATGGCACCACA
CCCCTCTAAGACGCAGCAATGGGAGAAAAGCAGATTGGCGACCTGTGTGT
GCAACATGAACCGAGTGAAACCATCGGGGAGGGGGTGGGGGGCGTTTCTT
TTAAATGTCGCTTTTGCAGATAAACGAGCAGGGATCCTACCTCTTTTGAC
CGGAGATGTTGAAAAGCACGACCAAAGTTTTTGGCTTGGTCTCTTGCTTT
CCACAACGAGATAAAGTCTGAAGCCTGTAACTCTCCCTGTCCCGCGGGAG
CGTGCAAAGGGAGGGAAGATAAGCGGCGTGGGTGAGGGGTGGCGGCGCAG
AACCCAGGAAGGGAGCAGAGGCGAGAGCCAGCCTCCGGCAGGAGGGCGTA
GACCCCGGTGCCAGCCAGAACGGCTCCAGCCTTCCCGCGGCCAGAGAGCC
AGCGGCGGGAGGGGACGGGCGGGACCTCCGCGGACAGCCCCGGGTGCGGA
CCAGCGGGCAGCGGCCGGCGAGACCCTCCCTGGATCCGCCCAGAGCTTAC
CGGACCCTGCGCGCCCCCGTCCCGGCTCCCGGCCGGCTCGGGGGAGAAGG
CGCCCGAGGGGAGGCGCCGGACAGATCGCGTTTCGGAGGCGGCGCAGGTG

>uc003bpc.1|2116346|2117246|2117345
CCAGTCTCTGCCGCGGGAGCCTGTTGGGTGGCATTCGTTTCCAGCAACTT
CTGGGGGGTTTCCAGTTTCTTTCGAGAGGCAAGACAACCGCCCCGTCCCC
TCCCCGGGCCCAGACGGCGGCGAACTGTGCGCCGGGCGCCCCACAGACCC
CAATCCACTCACTCTCCTTCTGGAACGCGGGGCTCAAAATCTTCGTGCAT
TTTCTCTCTTGTGCTTCGTGTATATGTTTTACTATTTATGAAGGGTGTGG
AGGTGAGGGTAGGAGGACGTGGGCTCCTGAATCCCTCTGAACCAGCCAGA
GAGTCGGCTGCATGGAAACATTTCGCAGCGAAGCTCCTGCGAGGAGGCGG
CTTCGCGCGTCGGGAAGATCAGGCGGTTGCTTGCTGGCCAGGGTCTGCAG
ATTCGGTGCGAAGAAGCTGGCGGAGGTTGTGTAGGGCGAGTCAGTGTGAC
TGAGCACCCTGGGTGTGTGGTCTGCGTGGAGGAGAGTGGGCCGGATCTTG
AGGTGTGTTGGAGGTTTATTTGTAAGAGGAGTTCCTGAAAGGAATGTCGT
GGAACTTTTTCTAGTTTTCCTGCTGGAATCAACATAGGGGCGGGCACATG
TTTGTCAGAATAACAGTGGCATTTAACTGCATGGGAAGCTCTTTCAATTT
TCTGTAGTGGGAGCTGGATAGTTCAAGGAGTAACTCCACATAACTGAGTC
GTTTGGATACCCACACAAGATAATTTGGAACGCGCTTGTATTTTTTTGTT
TTTTGAGATTTCTGGTTTATGTCCTTTAGAGAGTGGGGTAGGAGCGTAAA
GACTGTATAGGTTGCCTATGAGCAGGTCCATACAATAGCGTTCCCAAGTC
TGCCTAATAGCAAGTTTGTTCTCTCTTTCTCTCTCTCTACCCAAGTGGGT
GAAAAAGAACAGTGTGTCATGAAGACAGGCACCTGGAGGTGATTTGGGTG
GCATTCATGAGAAAATTCACGTTACCCGTAAGTTTATTCTTGCTATTTTT

>uc003bzc.1|14834909|14835809|14835908
GGGTCCCCGGCTCTACCCTCCAGTTGTTGTAACTCAACTGTGAGTTCTCA
GCAGAGTCTGTTTTCTCTTCTTGACCCTAGGAGACCCTGCCATCTGCAGT
GCTGTGCGTGTAGCTAGTGGGTACCCAATGGAGTAGCTGTAGAAGGGGgg
atgtaagctccatgagggcagcagggagggtgacagcaagttcagccttt
tcccatggttgctgggtcatagaaagtgtttatcagtagctgctggatga
atgaatGCACTGACCTGGACACTTCATTTGAGGAGCACAGGATTTCATTT
GGTTGATTTTCGTTAGTTGGGCTGCGTGTAGAAGAAAGGTCTGTTCACTT
TGTTTACAGAATGAATCTTTAGTGGAAAATCAAGGGGTTTTAAAGATTCT
GGTGGAGGGCATAAGCCTAAGACAAAGCACGGGAGGTGGGCTTCACATGG
ATGGACGGAACCATCTGTGGCGTCCCCTGCAACTGGTGTGTAGGAGACTC
TGAATGGCAATAAAGTTAATTGTACTTTTTCTCCTTTTCTCTATTTTTGT
CATCTAGATTCACCAAAACCACCTGTCGCTCCCAAGCCAAAGACTACCAG
TCCACTGACGCCAGTGACCGCGCCCAAATTCCCTTCCTCAGCCAGGCCCG
AGAGTCTTCACAGTCCAAACTCCATGTTCAGGGGTCCGAAGCCCCCCATT
GCCCCCAAGCCCAGGCTGACTGCCCCAAACGAGTGGAGAGCCAGTGTGTA
CCTGAATGACAGCTTGAACAAATGCAGCAACGGGCGGCTGCCCTGTGTAG
ACAGGGGGCTTGATGAGGGGCCCCGGTCCATCCCAAAGTGCTCTGAGTCG
GAGACCGACGAGGATTACATCGTGGTCCCCAGGGTTCCGCTGAGGGAGGA
TGAACCCAAGGACGAGGGCAGTGTGGGGAACAAAGCCCTGGTGTCTCCCG
AGTCCTCTGCGGAAGAGGAAGAGGAGCGTGAAGAGGGAGGCGAGGCATGT

>uc003caq.1|15909672|15910572|15910671
aaaaacaatctctgagctgaggcgcaggcatcagaattCCAAGGCTGAGT
ACCACTATAAGCTAGCATAGAAACTGCCATATCTGTGGAATTAGGAGACC
TAGAAGAAATCCCACAGCACAAAAAAGTGCTAGTGCCACTTTCACTGATG
TTCAAAGTGCAGAAAAGTTGGGGAAAAAATTCTGATGGGAGTTAGAAATG
TGTTTCATTTATTTATTGTATTGTAtttttttttgagatggaatcttgct
ctgtcacccaggctggagtgcagtggcatgatcttggctcactgcagcct
ccgcttcctaggttcaagccattctcctgactcagcctcctgagtagctg
ggattacaggcgtgggccaccatgcctggctaatttttgaatttttagta
gagttggggtttcaccatgttagtcaggctggtctcgaactcctgacctc
gggaaatctgccagcctcggcctcccaaagtgctgggattacaggcatga
gccactgtgcttggccAGGAATGTGTTTTTGTGCTCATCTGGAACTTGAG
GACTGGAAGGTGAGTCACATGTCTAGGAATACATAACACTTCAAACAACA
AAATGATGCCACACTGTGAAAAGAGATGGGAAGCTATTGAATATCCCTGT
CCTGCCCTGGCTGGTGACCCCTCCCCAACATTCAGGCTGCAGGAACACCT
GAGCTCTGGGGCTCTCTGCCTGATACCCAGTGGTGGCCTTATTTATTCCA
CTGCCGAGTTCTTTCTGGCAACCTTGTACCATTCTTGGGAAAGGTTGGGG
AAGCAATAGGTAAATGTTGTTTTGGTTTGTAGACATCTTTTGGTGGGGAT
GGGGGAGCAGCTGTGCTGGAACTGGGGGAAGGGGAGCTGTGACTCAGGGG
AAATTCTAAGTTGCTACAAGCTGCAGCAAGTGTGTGTCAGTGGGAGGTGA
GAAAGGCAAACAGAGGGCTGAAAACTGAGCCAGGAACCTGCCTAGTGGAT

>uc003car.1|16190287|16191187|16191286
ctccaccctgctctctttgcttcagccatgccggctgttcctcagacatg
ccagcatactcttgccttggaaccttcacatttatcattctgtctgcccc
gaacactcaacctcaaatagctgtgcagccctctcctttacacaaatggt
aactcttccatgaaacctttctccaccactcaatgtccatttccaagccc
agcccatgctccccagccccatccctgctctgcttttttgccttcatcct
catcactatctgacccagtggatagttttaattgtatctgtcactagaat
gcaagctccatgagacacacatttttgtctgtgttattcattgctctact
tccagttcccagaacaattttggcacatagcatgtgttcattaattatgt
gttggttaaatgaaGGAAGCTTTATGAGGGAAAGAGCATGCCACTCCTCT
TCCAGCGTCCCCCTTGGTGGCCAGGGCAGAGCAGGCATTCAGCTGCTCTT
GTGGGAGAAgaagggacttgcaagatcatctcccttagctccctcatttt
caggaggccagggacagtggtccccaggaagggaaggagagtccaaccta
gtttgcctgatcccccATGGGAGGCTGAGGTTGCAAACAGACAGCTGCAG
CTCCTTGCAGCTATGCCACACACACAGCCTTTCTGAATCAGAGGGTATTA
GTCTTTCCTTCTGAACTCTTGGGATATTCCTGTTTTGATTTGGCTCTAGC
AGTGACCACACCGAGTTGTGCAAAGCCTGGGAACAGTGAGGGCATTAGGA
CCAGGAGTGACGCGCACGCTTGGCTCTGGGTTGTGTCTGGCAGAGGGCTC
TCGGCTGAGTGGAGCTATGTGTGAAAGGAAACCAGGCACTGCCTGCCGGC
TTTACATCTGTTGATCTGACCTGACTGGAAGCGTCCAAAGAGGGACGGCT
GTCAGCCCTGCTTGACTGAGAACCCACCAGCTCATCCCAGACACCTCATA

>uc003cdq.1|26640261|26641161|26641260
AGTCAGTCCATCCTTGCACACGCCACCCCCAACTCGGCAATGAAACCTTT
GGAGTGGCTTGCGGCTGTGCGCCGTGGGAACTGCAAGTGCAGATATGGGT
GGGTGAAGTAAGTGGCTCAGGGAGGGAAAGGCTGCTCGTGCGGTGGAGGA
GGAAGCTGAGGGTCGGGTAGATCTGCCCACGGTTGAGGGAAATGAAAAGG
TACTGCTAATGTGGGCGAGCGGCCAGCCCTGAGAGGCCATCTGACGAAGA
GGAAAAGGGATTTGAGTCCGGAGGGCGCTGGCCTGGGTATGTAAATACAG
ATGGGGGAGGGGCTGGGTACCTGGGGGCGCGTGGAGACAAGGAATGGAGC
CCCGGAATGCCGGGCCCTTGGGTACTTGGGAAGGCAGGCTGCTGAGTGCC
TGGGATGGGGCGATCTTCCTCCCCAGAAGCAAACAAACCTCCCCGCGAGA
ATCTGAATGCGTTGGCATCTTGGGTGGTGACTGAATGGTCAGATCGTGGA
CTAGGGATGCTTCTCCAAGCTCTAAGAGGACCATAGTCTGCTCTCTTCTC
TGGCACCCGCTTGCTTCTACGCTCCTTCACCTCTGCAGCCAGGTCGGTAG
ACCCACGCCCACCTTCCCTGCCAGGCACTCAGGAGTCAAGGATGTTTCCA
CAGCCGCAGTGTAGGAAGGGGACTCCTGCCTCCCAGGGGGAGACGTGTGT
GCGGGGTAGAGGGGAGTCCCCAGCGCGCGGCGAGTAAACAGGGGTCCAAA
GTGGTTGGAGGAGAGCGCAGGAGCGGAGGCTGCGGTGGGAGCCACTTTCC
CCCGCCCCTCCACAAATCGCACCTGGGCGGAGCGAGGGAGTGGGGGGAGC
CCTGTGCTGCGCCCGGGAGGCTGGGGAGCGCAGAGCTGGAGGGCGTGCAG
GGAAACGCAGAGCTAGGAGGTGTGGGCCTCGGGTGAGGGGAGACCCAGCT
CTTAGACCTGGGAGCCCAGACAGAGGTGGATCTGCCCACCTTGCAGCTCC

>uc003cky.1|42106849|42107749|42107848
TGTGACAGTGGAGGGTAAAGAAATGGCAGAATGTACCGCTGAAACTTCAC
agctgggcgtggtggctcacgcctatgatcccagcactttgggaggccga
ggcgggcagatcacctgaggtcaggagttcaagaccagcctggccaacat
ggtgaaaccccgtctctactaaaaatataaaaactagccaggcatggtga
cggacgcctgtaatctcagctacttgggaggctgaggcagaattgcttga
acctaggagatggaggttgcagtgagctgacacagtgctactgtactcta
gccttggcgacagagtgagactctctcaaaaaaacaaaaCGAAACAGCAA
CAACAAAAAACACAACAAAGAAGTGGCAGAATGTAGTGCTGAAACTTCAA
ACCCTATAGGATGTGGTGACTTGGGGGTTCTTTGTTGGGACCAGAGGAAA
GCTGAGAAACAGCTCGGTGCTGTTGTGTTTAGCACTGGCTTGGTAAACAG
GAGAGTAAACACAGACACTCTTATGCGTTTAAGGGATGGGCTGTCAGGTG
ATGGAGAACATGCTCGGATTAAAGTTTTATTAGGCAGTCATTGAAAGGAA
GACATTAAATGGAAAAAAGTTCTCCGAGAGACCTAGACTATCCCCAAGAA
TGCATCTGTGGCCTCCCAGGGCTTTGCCAAGTGCAGTCTCAGGACACTGC
TTGGCATTCAGCCCTTGATAAATTCACTCCTCCCCCAGTTCCCAGCAAGC
CCTGAGATGAACAGCAGACTTTTTGTTCCACTTTAATTTTTAGGCAAAAC
CGAATGCCCATCACAAAGCCCCGTTCTCCTTGCTACTCCCCTTCCCCCAA
CCTAGAGGTATCACATTTTTGGGTGCGTCATTTTCTGTTTGGGGTGGCTT
AACAAGATGAGCTGATAGGGTTCCCAGGCTGCCTGGAGTTACATAACCCA
TTGTGCTTCCAGGACAGCTCACAATCTTAGGATTTGCCCTAACAAGCAAA

>uc003ckz.1|42164929|42165829|42165928
ATATTTCAAACATATCAAACATTTAGAACTAATATTAACTGTATTTTTTA
AGGAAATAAAACATATGGGTGCATTTATAAGGAAAGTTTTAAAACCTCAT
TTCCTCACTCCTTCCCCAGAGGCAACTAACTTCCTGCAGGTGGACTTTTT
TCTTCTAGTGTGCACTTTAACGCCTTGATTACACATGTACGTGTCCATGA
AACAGCATATTGTACTGCACAAGCCCTTTGTGATGGCGCCCTCCTCTATT
TGTATGTGACAGGCTGTTTTTCTAGAAGTTTGAGCAAAAGCATGAGCAGA
GAATAGTAGTGCATCTAAGTGAAAATGTTTCCATTTTCTAAGTAATTTAC
ATTTCCTTTAAGTGGTGGTCAAAAATTATAGAAGATGTTTAATGTGTGAA
ATCAGGTTGAGGAAAGGAAACCAAAAGTAATGATTTGCAGATTTTAAAAG
GTGGCAGATTTCAAATCCAGAGTCTTCTTTCTATCGTGACCCAAAGTAGG
GTGAATAAGCTTGTCCTTACGTTTCTTGAAGGTGATGATGGTGCTGACCC
CTCTGTCTCTCCCTTGCCTGTACCCTTTCTTTTCCCTGCCTGGCATCTCT
CAGCCTCTGCTGCCAGCATCCTTGGAAGACATTTCCTCCATCTCTGCATC
ATTTTTCAGAGCCGGCCAGTTTCTATGGCAACGGTTAGATTGAAAGATGA
GCGGCGAGCAGGAGACGAGGCTTGAGTGAGACAGCCAGTGGTGGTGTGTG
TCTCTGACGTCACCCTCTAGGCGTCTGGATAGGACGATCCTGGCTACTCC
CATTCAGGGCTGCTGTCCAGTGCTGCTTTATTGGCAGTGCTGCCAGGGTC
TCCGTTAGCTCTCTGCAAATTGCCTTCCTTTCTGCTCCTCCTACTCCCTC
CTTCCCCCATAGAATTTTTCTTTTCATTGCCCACTTTACTGTTTTGGCTC
CAGACTGTCGTTAAGAATGTACAGCCTAATTCTGGTGTGTTTCGGGATAT

>uc003cnb.1|44353714|44354614|44354713
agctaaagaccgtgattttttcttcgtgggaacagcaaatagttaatacc
acaaatgtgtcttgccaggttaaatcaaaggcaataaagcccgaaattct
tgaatgaacttagagggatcctggctaaatgaacccaacttggattgaat
ttgccaaagttcagacaatggaaaagggacatgaactcaaattgttccca
aatctccgtttgccaccttgtggagaggcataacacttgggggattttct
gaggactttgtactagtggcatatgtaactcctgtgcaagtatgtgaggg
taataaagtatctggatggtaggggacaggggttgattggggcatggagc
agatggcaaggggtgcacaatgagttttgacatgcgtgcattacggagat
gcatagaaattctagttacttttaaatttggagggaagaagtctggtacc
agatgctggctttaggtaacagggaagtctagttacctctaaattcctca
ggtaaggagtttctgcctaaggatggtcggcttcatggccaccaggtgat
ctttgctttcAATTCTATTGGCTTGATTTCATCTGTGGCAGTTTCTGGGG
GGAATCAAAATTATAGGAACAAAATAAAACTAACAGTAAAACTTTCATGC
TGACTGGGGAATGCTTAACGTTTAAAAATAGGTGCTGAAGGGTCCAAAGC
AAACAACACAAGCCGGAAAAGAAATGTTTAAAAGTTAGCTATATTTATAC
AAGGAAAACCAAAAGAAATACTTAAATGAGACTTTTAAAATTCGAGGCTC
TCCACTGAGACTTGTTCCCTGGCGCCAGCTCCGGGAGTTCCGCAGAGCCT
CGCCCCCTGCCAGGGCGCCCGGGGCGAAGGACCGCACGGCGCATGCGCGC
CTCCTCCAGCAGTCCCTTTCCCCTTCTTCCCCAAGATCCAGCGCGTGCTC
GGTTGCCCTTCTCCGTTCCTTGCAGGCCCTTGGGTCAGGACCCACCACCT

>uc003cnd.1|44354047|44354947|44355046
tgattggggcatggagcagatggcaaggggtgcacaatgagttttgacat
gcgtgcattacggagatgcatagaaattctagttacttttaaatttggag
ggaagaagtctggtaccagatgctggctttaggtaacagggaagtctagt
tacctctaaattcctcaggtaaggagtttctgcctaaggatggtcggctt
catggccaccaggtgatctttgctttcAATTCTATTGGCTTGATTTCATC
TGTGGCAGTTTCTGGGGGGAATCAAAATTATAGGAACAAAATAAAACTAA
CAGTAAAACTTTCATGCTGACTGGGGAATGCTTAACGTTTAAAAATAGGT
GCTGAAGGGTCCAAAGCAAACAACACAAGCCGGAAAAGAAATGTTTAAAA
GTTAGCTATATTTATACAAGGAAAACCAAAAGAAATACTTAAATGAGACT
TTTAAAATTCGAGGCTCTCCACTGAGACTTGTTCCCTGGCGCCAGCTCCG
GGAGTTCCGCAGAGCCTCGCCCCCTGCCAGGGCGCCCGGGGCGAAGGACC
GCACGGCGCATGCGCGCCTCCTCCAGCAGTCCCTTTCCCCTTCTTCCCCA
AGATCCAGCGCGTGCTCGGTTGCCCTTCTCCGTTCCTTGCAGGCCCTTGG
GTCAGGACCCACCACCTGCCGGACCATCATTTTCCGAGTCCCTCCGGCCT
AGTCGGAGTGCTCGCTCGCGCCTCCTAAAGCTCTCAGCCGAGCGCGCCGA
GACCCCTCAGGGCGGCCGGTAAGAAGGCGGAGGGGCGGGGGCTCAAAGCG
CGCGGCGAAGGTGCAGCAGTTACCAGGGTGCTGACGTCAGCTAGAGGCAG
GGCACCGCGGAAGGTTGAATCCACGCCCTGGCTGTGCGCAGGCGCCGTAG
GGGGAAGGCCTGGCACGCTCCAGCCAACCAGGGCGTCACCTGCAGCTCGT
CCCCCTGCCCGGGCTTGCCTCGAGCGCCCTGCCGCCGCCGGAGCGGGGAG

>uc003cny.1|44814714|44815714|44815713
gtggtgcaaacacagctcactctagcctcaacttcctgggctcaagcgat
cctcctgcctcagcctcctgtgtagctggaactacaggcatgcagcacca
tgccaggctaatttttttatttttttaatttttattttatttatttttta
tttatttatttttttgagacagagtcttgctctgtcacccaggctagagt
gcagtggtgcgatctctgctcagctgggactacaggcgcccaccaccacg
cccggctaattttttgtattttttagtagagacgggatttcaccgtgtta
gccaggatgatctcgatctcctgacctcgtgatccgtctgccttggcctt
aatttttttattttttgtacaggtaggatctcactttgttgcccaggctc
gtctcaaactcctaggttcaagcagtcctcctgcctcatcctttcaaagt
gctgggattacaggtgtgaaccactgtacccagctGACAAATTTTTTCTT
AAGGGAAAGCAAattaagtatgtgagtctttcttcctgccaacagccaat
caatcagttctgcagcagacatcagctgagtgtcttctgattcagttcca
tcctgacactttatgtctggagatagggtgagatctcacaggttcagggc
tcagtcctacaagactgcgcccaacttctgatgccaattgcaagccccag
cttgtcctatctgtgctttcagaccaactggctgtaaatcaggaggtcca
tgttgcccctttccctgggtAAATCAGAAGACTATAGATCTAGTCATTTA
TTTTATTTCCTTGGACTATGGAGTACTAGTAAGATGAGGAGGAAAAATCA
TTAGAGCTTCCTGACCCTAAGTCTCTTAAGATTTACTAGAAGTCTTTGGA
GATATAGAACTGCAGCAATAATTAGAATTATGAAGTCACTGATGGGACAG
TGATGTCAGAAGTGCAGTAGTACCTTGTAATGAGGCTGGCCATAAGAATC

>uc003coh.1|44990853|44991753|44991852
CTGTGTCTTTCTGATCTGTCCATTTGCTGTCACCTCTTAAATCCTCAGTC
TCCTCAGATATCCTAGCTTCTAAAATCCCACTTCCAGGGTCTCTCCTTTC
TGAGCAATCTCTAGCACATCTAGAAAATATCATTTATAACATCAGCAATC
TCATGTTATCTTATCACAACAGAGCTCCTCACATAAAACCCAGCCGTCCA
ACCACACACAAACACATCTAAGTGCCACAACAGGTGGGGCACCTGTGCCT
TCATTAGGGAGGAAATCCTTCCGGCTTCACCTCTTTCAGTTTCCCTGGAA
GGCAAAGTCCAACCCTGCAAGCTGTCTTCCTTTTAGGTGCCCCTGTGGAG
AATTACGTAGAGACATAAGAAACATCTAATGTCCAGTCTACGAAGAACTG
ATCATCAATTTTGGAGCTCAGCAGTTTAATGCTTAAGAATGTGAGCAAGC
ACTTCCTCTCTATAACCTTATCAGACGACCTCCCAATCCCACTGTGCCCA
CTGATGCGACCATCATAGCTCTAACCACCATGATCTGTGGTTATGTTGGC
CCTGGAGCCTTCATCTGCCCAGGGAACTTCTCTGGGCATAGTATGTTTTA
CTTGTCTTGTGTTCTAAAGGTAGCACAAAGCCTATCTATAGTAGGCTCCC
AATAGTTATCTGAAACTGTATTTGAACCCACTATCTGATAAATACCATTT
TTTTTTTTTTTTGGCTGAGGGTCCTCAAAAATGGAACATCAGGAAAGTCA
TCAGAATTGCTTTAACCTGCCCTCCTTGCTTCAACTAATTTGGGTTAACT
TTCTCCCATTTATCCACACGGCTCCTTTAAAACTTGCACCATACTTTGTC
AGCCCCGCCTTAATGAGTTCCTTTGGTGACCCCAGCTTCACCTTGCAGAT
ATCCTCTCCGGGTATCCAATGCCCATACTCCCACTCGGCCATCGCAAGGG
GTTGGGGTTGGCTTTTTTTCGGGCAACTGCTCACAGCTCCCAGTAATCAC

>uc003cqp.1|46995276|46996176|46996275
accatcctggctaacacggtggaaccccgtctctactaaaaatacaaaaa
attagctgggcctggtgacacgcgcctgtagtcccagctactcaggaggc
tgaggcaggagaatcacttgaacccaggaggcggagattgcagtgagccg
agatcgagtcactgcactccagcctgggcgacagagtgagactctgtctc
aaaaacaaacaaaaaacagagccatgaggcacccacctgttgaggttaaa
gaaacaacatatgtgaagcAAGTTCTGGGCCCTGGAGTTGGGGAATGGGG
GGAGCCCCTCCACTGGAGCGTTTGGGAAGGCTTCCTGGAGGAGGGAGGGG
GACCCGTGGCAACGGTCTAAGCCTCTCTGGGATCTGGGAGGGCACCGCGG
CCCCGAAGGTATTTCAGGCTAGTCCTGCTACTCTCTAACTTCCCGCCATC
ACACTCCACAAACAGCTAGAGCTCAAAAGTTGCGTTTCGGTCTTCCCATA
AAGCGACAGAGTAGCACCTGGCATTTGATAAGCGCTACAAGGGGTCGTCA
TGGTGGTGGTGGAGATTATTGTTGAAGGACCCTCGCCACCTCCACGCGGC
CCGCCGCCCCTTCCCTGAATGGCGGCAAATGCAGTCAGGCGAGCAGCGTC
CTGGGCGGATTCAGACCCTGGGGAAGTCTGGAATTCCTCACCCCGACCCT
CGTCCCGGAGGCTCAGGCTGGCCCTTCCAATGGCACTGGTGGGGCAGGGC
AGCGGGGCACCCTCCCGGGCCGCCCGGCCCATAGGCCCCTCCTCCTGCCA
GGCTCTCCGCCCTTTACATGGTCCCAGGAGAGGCGGGGCGGCGGTGACTG
CAGCGAAGTGCAGGAAGCTGGGCGGCGGCCGGCAGTGAGGAGGAGGAGCG
AGCAGACTTGGGTGGCTCTGCGCCGCGGAGGCCACAGCCGCAGACTTCCC
CAGTAGTACCGCGCCGCTCCGCCCCGGAGTGACGCCCTCCGCCCATGGGC

>uc003cqq.1|47003488|47004488|47004487
GACAAAATGTCATGGTTGTGTGGGTCTGCACCATGGTGGCCCTGGCACCT
CTCTGAGTTGTCTGGGCTTCAGATCTGCACTAAACTGTACCAGGGAGTTC
CCCAATCACAGGGTGGACGGCTGCTCTGCCTAGGTTTTTTGGGGATCTGG
CTCAGGTCTGCTGCAGTCAGGCCTCTTGCCCTGGGGCCATTCAGGCCTTG
CCCGTGGTCTGGGCCCATAGGCTGCAAAAATTAGCCATCCATCCAAAGAT
AGTTCTGGAGGTCCTTGGGTATGAGGCCCATGGCCCCTGGGGAGCAGCCT
GAGGCCTGCTGAGTGCTGACTGTGATGTGTCCCTTGCCTCTTCATCCTTT
TCCACTCTAGCTCCCCCTGTCCACCTCTCTGACTCTAGGAAAGAAGGCTG
CCTTTTGGACTCAGCTGGTTAGGAGCTCCATATGGGGCCAGCCTGGAGGA
GCTCCTGTATAAGCCACAACCCACCCCTGGCCCCTGGGAGGGGCTTAGAG
ATTAGAGCAGATACGGGCTAGGCTAGGATTTATCAGCTGTGTTCCTGAGC
GAAGAGAACTGCAGAGTTCAGATGAGGTGGCCAGGACATGGCGGGCGGCG
GGGCGGGACAAAGGTATGGCTGAGTCTTCTACATCGACCCCTGTGGCCTG
AGGCCTTGCGCGCAGGTCAGGGAGCTGTGGGTGCCTTAAGTGAAGGGTAC
TGCAGCAGCAGGATCAGAACCCTCACCTGGATAAGAGCTCTTCCAGGCGC
CAACCTCATGCTTGTAAAACTAGTCTTGGCCCACAAGCCCCACCCAGGAC
AGGTGACTCCACCCCTCTGTAACAGGTCCCACCCTCTGTGCAGGCCAGGT
CGCTTGCAGCCTCTCTCACTGGGGCCCAGGGTGCCCCGGCCCCCCCACAT
CCCTGCGGTCTGCCGGGAGGAAGCGGTCCCCCTCCCCCACCGTGACTCTG
CGCTTCCTGCCCCAGCCCCGGGGCGGGAGGAGACATTTCCCGTTCACACC

>uc003cru.1|47818754|47819654|47819753
AAAACCATACTCTGTAAAATCCTGACCCAGCTTCAGAGCTACGCCACTGC
GTTGTTTCCTTTTGAAGCTGAATTCCACTGAACCTATACTTGAACCTTAT
CTAGAGGACTACAGCGTGTAATTGGGACAATCCCCTTTCTCATTCCTAAG
AGGTGATGTGGCCGGGCGGACCTCCAGATTTCCAGCAACTATGACTGGCA
CTCTCCCCGCGACCAGCAAGTGCCACCTTGTCCTTTGCCTAACGTTGTAC
AGTTTACGAAATCAACGAACCAACACGTTGATTTCATCTTCCCTGCAAAC
TGGGGAGACAAGACAAAAATGCTCACCTCCCTAAAAAAACAGATTAGAGG
GGAGATGGGGAAGAGAAGAGGCGTGGCTACGAGCTGTGGCGGGGAAGGCG
GGTGGAATCCCGGAGCCCGAGCTGGAAACCGTTCCCCGCTCAGCCATGAC
CCGGGCTGTTTATTCGCATCAGGAGGCGCGGGTGGCTCGCAGAGGGCGAG
AAGACCCTTCCCGCTTTCACACTGCAGGCAGCTAAGTCGCCGAGAAAGGC
AGCAACTTGACGCCCGACCCCGCCACCCAAACCCGCTCGCTCTGCGACCC
CAGAGCAGCCGGCGCCAACCCGTCCCCTTCGCGACTCCGCCGGAAGTCCC
GCCTGCACCGCCGCCGCGCCCCATTGGGCCGGGTGCTGGGGCATCCCGGG
CGCTGGGTGCCCCGAGCGGCTACGACGAGTCCCAGGTGGGGCCGGGCTCC
AGGCCCGCGGGGGAGCGGAGCCGTGCGCCGCAGGCGGGCTCCGTGACGCC
GGGTGGGGAACGCCGGGCCGGTGGCGGGACTTCCGCCACGGGACTCGGAA
GGGGCCGCGCCGCCGCTGCTGGGAGTTGTAGTCCGGCCGTGGTTGGGGGA
GCCGCGGCTCATGCGCGGTGCACAGAGGCTTGTTTCACATCTGTAACAAC
AGGTGAATTGGGCTTTTTATTCTCCCCTTTCGTGCCCTCTTGAGGAGCCT

>uc003cvp.1|49032721|49033621|49033720
CCTCAGTCAAACTGAGGACTTCAGATACTCTCATCCACGAAGACGGTTGG
GGTGGTTTTTCCCCAGGAAGTAAGAGGGCTATCTTTAGCGAGATGCGGGC
TGAGGCAGCCCTGGGGGAGTCACTACCATTGCAGCCCTACCCAGAGGTCC
TGGGTCCACCCTCCCTCGCCAATCCTCCCCAGGGTTCCAGAGATGGCCAC
CAGCCTCGGCTCTCCCACGTCTACACCCATCACCTCCAGCCTGAGGGCGC
AACTGAGAGGAACTGAGACCCAAGCAGCTCAGTAAAGTATGTCTGGGGGT
CAGGGGCACCCCATCTGGGCCAGGGCGCTGCTCAGGCAGGAGAGCAGGGG
ACGAAATCCAAGCGCAGCTGGAATGCTCTGGAGACAACAGCTGCTTTTGG
GATTCCGTTGCCCGCTGTCCAGCCGTTGGCGGGGGGCGGGGGAGCTCCTG
CCCCCAGGTCACTCGCCCTGGGGCCACATCAGAACCCGCCCATCCCCAGT
CCCAGGAGGAAGACCCGGGAGTAGGTTGTGAAACGGAGTCTAGAGGGAAC
AAGACGCTCACCTGGGCCACAGAACAATAGAAGGGGAGGTGGGGGCCTCC
CCTGGGACCGGGTCCCGATCCGGATTAGATCCGTGGGGCAGGATTAGCCC
TGTTGGTCCCACGAAGCCTGGGCCACTGGTGCGGTGACGGTGGTGGGGCG
GGCTTCGGAATCCGTCAGGAGGGAAGCGCGCCCGTGGGGCCGGAGAGGAA
GTAAACCCGCGCGTCCACCTCGGGGACACCCCCGCGCTCGGTGGCCTTTG
TCCGGTGACGCTGCCAGCGCCCGGAGCACCAGGGGCCGAAGGGGTCCACA
GAGCAGCCGCGGGACCCCCGGAAACCCATTGCGACCGGCCCCAGGAGACC
CACCACCAGGCTCCCACTGTGCCGAGCTTCCCGCTCGCCCGGCCCCGCGG
GTAGCGAAAGCGACAATGTTCCCCTGAGGCCACGACAGAGCCGGCGTGCC

>uc003deh.1|52499229|52500129|52500228
GCTGTGTACTTTGTGCTCCACGACGGCCTCCGCCGCTACTTCTCAGAGCC
ACTGCAGGGTAGGCACAGGGCCTGCTGGGGCTCAGGAGCTTGGAGTGTGT
GGTTGGGGCAGGCCTGGGGGGTCATTCTCTGGAGCCAGCTGTGTGGCTTC
AGGCAGCAGTCAGCGACTTGGCTGCAGTGGGCTGAGAGTTCCTTGTCTGA
GGAAGGGAGCTGTCATGAGGGAGGGGTCCATGGCCAGATGTGAACGCAGA
ATGCACTGAGCCAGGGCCTGGTGACTGCTTGGGAACAGCCAGTGATGAGA
AGGGGTTAGGCAGCCTTTGCCCCTGGGGCTGCACAGGAAGCCCTAGCCAG
CGACCTGGTGACTCCCCTGAGCTGGAAGAGGCTCCGACTCCAGAGGGCAT
TGCCTATGGGGCTTTGCACGGGTGGAAGCCAGGCCAGCCAAGAGGACCTG
TTCCTGCTGGATGTGCTGCACACCTAGGAACCTTGTGCTTGCCTGCCACC
GCCTCCCTCTGTCCCTTTCTCCATCACACAGATTTCTGGCATCAGAAAAA
CACCGACTACAACAACAGCCCTTTCCACATCTCCCAGTGCTTCGTGCTAA
AGCTTAGTGACCTGCAGTCAGTCAATGTGGGGCTTTTCGACCAGCATTTC
CGGCTGACGGGTGGGTGACCCTCTGTGCTTTGTCCTATTTCGGGTGAAGG
CCAGCATCACCAGTGGGCTTCCACCTTCCGTACGTGGGTGGGTTATCATA
GACAGTTATCTCTGTGCTCAAGAGCCACTTCTTAACCGGGGTGGGAGGAA
GCAGCTTCAGGAACTGCTGAGAGAGCAGAACTCACGCTCCAGGGCTCAGA
GCAGGAGGTAGGGTGTGCGGCAAGCGCTGGCCCGGACAGAAGCAGAGTGG
GCCCTGGTCTCGGGCAGGATGTTTCTGACTCACATTTCCTGAGGAGAGAA
AGCTAAGCTCTTTGCCTAATGTCTCTGTCTCCCCTTCCAGAAAAATGCCT

>uc003djl.1|58038122|58039022|58039121
TCTGGTTTTCAACGGGAATGCTATCTTTGCTTTGATTAGCGTATTTCTCC
AGGTCTTAGCCCATTATAAGCCCATTATAAGGAAACTAAAACTGGCTCTG
TGTACCCTTCCAAGGGCAGATTTTCTAGGTATATCCATAGACATGTTTGA
GCATCaagttgagtcttttatccaaattccaatgaaggagttggtgctta
gaagcaagacttgggtttaggttccagactccaaaatcctgtgtcttccc
acATTGGTGCTCAGTTTCTCATTGGATTTGGAGAAACATTTGGTCCTATT
AGGTGGCTTGGCATGAAAATCTGAAAACTTCCATGGAGTGGAAAGTACCC
ATTTTTATTAACCACTGGTTTGACTATATATGGCATTCTCCACCCTTTTC
TTTCTGTGTTGCTGTGAAATAGCATTTGGTCAGGATCCAGTTGGAGCCTT
TTCCACCCTTGATGGGCTGCTCATTTCTTAGTGGTTGAGTGTATATGAAG
GTTGTAATTATTCCCACTGGAGGGTTTAGATTGATGGGTAGAGTTTGCTG
GTACACACTCAGTAGAAAGACCAGAGTCAGAGTTTACACACACCCCCTAA
AGTTGATTTTAATAAAAAAAAAAGGTATTAATCATATTTTCCATTTACTG
TGTATTCTGTATTTACTGGGCACATTAGTATTTAGTTAGTTAGTGGTTCT
TGACATACTCAAAGCAGAACTAGTGTCAGTTGGGTAGGGGAGGGCTGAAG
GCCTCATTCTTACTTGAGAGCCTATAAGTTGGTGTCATCCAGGAAAAATT
CAAAGTGCAGCATTAATTGATTTCCTAATATCCTCTTCTTTACTTCCATT
TAAGGACACATTTTAGGATACCTCTTTCCAATTTAAACCTGGGAGTTTTT
ACTCTAGTCCTTTACCTCATGTGCTTACAAAGGCTTTTAAGATAATTCTA
GGTTTGTGCCTTTGAGCAAGTGGATTTTTGAATCACACAGGATGCTATTC

>uc003dlp.1|63238133|63239033|63239132
AAGTTTCAAGAAAACAGTCTAACTTTGGAGGAGGGACCCAGTGTTATATT
TATGAGTTTGACAAGGGAGTTCATTTGGGGGTCAGATATCAGGCAAAAGA
TCTCAGTAGAAATAAAATGAGTTTGAAAGGTACCTAAATTTCATTCCCTG
TTTAGCCTTTCATGAGATGTTTTACCTTGGCCATTTCATCCTTGCTAAAT
CTGTTTTCCACTGGCGCATGGTCCCACATTCAAGATTAATTTGTTTCCAC
CTCTTCTCTCCAGGCAGTTTCCTCTGTCCTGGTCctctctctggcatcca
caggccaagatggatcccctgccctgtgcccatggcccctgtgctctgct
ctgcgccactgtccagaccacattgcaagttatttttccccttttgcttc
ccctgggggaagtgacaatgcttatcctgtttttttgatgtaccccagca
cctaagcactgcctgcccacaggaaggatgctccataaaggcttgaagga
atgaatgaaAGAGCCAACAAATAGttatttttttatttttatgtatttat
cattattattattttGCTGTTTGGAAGTCATCAGAACTCACACAGATGTC
TCAGGTAAAGTGTGGGTGTCTTCCTCCTACCTGGAAACCCCTTCTTCAGG
TGGACAGCCGTCTTGCTGATGGTGCCAAGCCCGCTTTCCCAAACCAACAG
ACCCAAAGTTTCCCCGGAGCCAGAGGGCACCGGGCGCACGGCTGAGCCTG
CACCAATGTCTGTGGGCCCTGCCTCGCCCACCTCCTCGCCCTCCCCTCTG
GAGCGCGGCTGGCCAATGACAGCCTTCCCCTGGCTCCATGGGTTTCCCCC
TCCCCTGTTGTATCTACCCTGCCCCAGCTCTTCCCTGCCCACCCCTCGCT
GACTCGCTTCGCTTCCCCGACGCGCTGGGTTCCCGGAGCGCAGAGCCCAG
CGTTAGCGGGTGGGCTCCCCGAGGCCCCCTGCCCTCGCCGGGCTGCTCCA

>uc003dlq.1|63403063|63404063|63404062
ATGTGCATTTCAACATTCCCGCACCGAGTGGGGACCCAAAGTAGGGGGCG
GGAAGGAGAGGCACACAGACTTCCTCTCCCTGTGCTGCGGTATCTGCCTT
GGGGAAACATTGTCCACGATGCCAGTGTGAGAACATGTCACCTGTGGCAG
CCTCTCCAAGAATTTGATACAAATGCCCCCAACACACATTGCCTCAAGGT
GCTATGATTTCGGCCCTTCGAAGTAGTCGAGCTGAACTCCTTCCTACAGA
GGTTTATTTGAAGAAGAAAGCAGATCCATGTCGCACTTAAGCCTCTGAAA
CCATTTTAATTTTGAGGTTTTGCAGGAGACGTCTTTAAGTAACACTCCTG
TGACGAGTGAGCAACCAAGTTGTAATCTGTCCCTTCTACAGTTGCCAGAG
CCTTAAAAGCCTGTCTTCCAGTACATCACCTTAATGATTATTTATGGACA
GTGTACGAGTTTCCCAAATGGGGATTATGCATAACAGCTATGCATTTACA
TTAAAATGAGGGCAATTTATTTAACAAACATAACAACATTTACTTAATCT
ATGCAAATCTATTCGTAAGATTTTATAAAACCACCATTTTTCCCCATACC
CTTAAAACACAAAATTCTGGCTTTAAAAAAATCTCCTAGTTTGTTTTTAA
GCACTGTGCTTGCAGGAGGAGGGGGCTGGCAGAGTAAAGGGGAGATGGTG
CCTCTGTTGGTGATGCAGCCTGCTCGTGCAAAGCAGTCCTGCACTTCCAG
TTGTGAGCCAAGAGCCAAGTGTGGGAGCTCACCATGGTGGCAGCCACCTC
CCCACCAAGCAGGCAGCGTTCACCAGAGGGGAGTATCAGGTTCCTGTACT
CAGCTGTGGGTTGTCACTGTCTAATAATATGACCGTTTTGCCATCTCTCT
GCAAATGAGGCTGAAGCTGCTATCTGATTGGTATAACATCTCACTTTCCC
TCTGCATTGATTTTCTTCTTCTCCTCCTTTGCTTCATAAAAAGAGGGACA

>uc003doa.1|69894651|69895651|69895650
TGGGGAATGTGTAGTGGGTACTGGTCTTCTGGGAATAGTGTCTAGATGAA
TGTTTAATAATCAGTTTAATAGGTTGATGGGCTGTCTTATTTCCTGGGGT
TGGAGGTTTAAACCAGGACACCCTGTGCTAACTCTGCTCTTTACCTTGCC
AGCAATCCTCAGTCGTCCTGGTAAACAACCTCTGAGTTAAATACCTTTTC
TTTTCTGGAGAGGTTACCAACAAAGGAAAAGGCTTTGATGTCAGAACAGG
GGGCATAAACAGTGTTTATGGCTGCTGTTAAAAATTTCTCATCTGGGTAT
TTTCAAAAGAATTCCAAGTCAAAATATATCACTTATGGGAAGTATCTTCT
TTTCCAATATGATATCTTATGAAGTTGATAATTATTTTCATGGTTTAAGT
AGTAATTGATGACATTTTGGGGGTTGGAAGATTTGTGGGAAGGAGGACAT
AGATTTTCATCAGATGTCCTTGCGTCCTTTCCTTGCGAGGATTATTGATC
TCTAGTCTTCATATGTAAGGTGTTGAATTTATTTAATGTTATTAACTGAA
TCTATAGATAAAGAGGTAGTTTTGGAGCCAAGTAACCTGTTGATGTAAAG
TCTATTTTACCTTTTATGATTACCATCTAGCACCTCCCTCCTTCCTGGCT
GAATTCCCTGTCATTTTAAGTAGGCAGCAATTACTGGTTTGCTAAAGAAG
CCAGCTCCTGCTGCCAAGGATCCTGTTAATTATCACTCTATCTCTAATTT
AGCCTTCCTAGTGTTGAGAGAAGGTGCACGTAAGCGTGTGGCAGAACGTC
TGCAATCGCATCTTTGTAATAATCTCCTTTCTGAGACGGTTCAGTGGACT
CAATGTTCCGCCAAAGGGCCAAGGCAGCCCTGGTGAGTGTTTTCAGCTCT
CTTCTGTAGCTTGTTTGGTCAGTCGAGTTTGGTGTGATTGTCCTCTCCTT
TTGCTTCTGACCTAAGTAAAAGCTAATGGTTGGCATTAATCTTGGGAATT

>uc003dtz.1|101693252|101694152|101694251
TAATATTTCAATGAGGGAACGGTTCTGTCAATATGCACAAATTATAATGG
CAATTGATTTGCAGATCTCTTCTTTCCTCCTCTCCTTCTAACTCACTAAT
CAAAAAACTGGTTAACCCTCCAACTGCTTTCCCAAGTTCAAAGCAACGTT
TGGCGCAGTCCTTTCTCAATTCTCACACAACAAAGCAGTATTTCTCGGTT
CCCTACAACGACCATCACTCAATACAAAAAACCAAGCAGGTCTGCCAAAC
CACTCTCATACCCAGTCCTGGTCATCTCCGCAGGAACAACTTCAATTCTG
GTTAATAAGGACTTCAACGAAGGGTTCATTAAGGTTTTCCCTCCACCGAA
AGAAAGAATACCGTCCCCAGGGAGCAGGCTCTTGGGCCCTATTATTTGCT
CCCTGGAGAAAGTGAAGAGAGAGGAATCCCAAGGCGTGGCCTGAACGCCC
TTTGGGGGCGTGGGCAGCCCGGAGCCCCAGCCTCTTCCACTCCAAGCACC
AGGCGCGTCTTATTTTCAGCCCCCAAACGGCTACAAATCATCCGCCTTAT
TTTCAGCCTCCAAACGGCTACAAATCATCCTGTTTAAACAAAGCGGTCTG
TCTAAAAGGAGGGGCATAACAGGGCCGGGGCAGGGGCAAGACCTGGGAGT
AGGCAACCTCCCTCTCTGCCCCGAGCCGTCCCGGCCGCGCAGCCGCCGAG
TGCCACATCAGCGACGGCGCTGCACTTCCACATTCCCTTAGGATGCAGCC
AGCGGGCCTGAGAGAGGGGCGGGCCCGAGGCCCTCCGGAGTGGCGGGCCG
CCCGGCCAATCGGCAGCAAGTGAAGAGCTGCGGCCACCAATGAGCTGGGG
CTTGTGCCAGCCGCGGCCGCCGAGGCCCGTGCCCCGCGGGGGGAACAGAT
GAAGCACATCTGGACAGCTGTGCGGCCTCCTCGCGGGCCGACGTCAGCCG
AGCACGTCCCCCACGTCCTCTCCTTCTCGCCACTTATTATTTATTCGTTT

>uc003dua.1|101719853|101720753|101720852
AAACTGCTGTCCATACTCTTGTCTTAATTGATTTAATGTTTAATCTCCTT
TAACAGAAGGTTTGCAGAGGTCTCTTTTCTTCTTCTAGTACAACTTGCAT
ACTTATTTAGAGTCTGTAGTTAAAAGGGTGATTCAGGTCTTGGCAATATG
TGAAACTTCTGTCCTTTGAAAAGAAGTCATTTTTAAAATCTTGGTTTACT
TTGTTTTATGGTAACAAGACAATACATCTTCTTATTTATTTCATATGTGC
ACTCCACACTCATTCCAGCAGGCCTTATTTCTTAAGCAAGAGACAAGAAA
TGGCCTTATTGACTGGCAGGTACAAGTGCTGAAACTAGCACTAATGACTG
TGAATATTCATTCCTGAGTCGTATTTGTGTTCAGACTCAGGTGAGGGGTG
CAGACTGGAGTGTTCGTCTATTCCCCTTGTGTGGGTTAAGATAAGCATGA
GATGGTCGGCTTAGGTTGGCCCAGGTGAGAGAAGCAAAGTGATGGGTGGC
CCTGTTCCCTGTGGGAGGCTTTACTTTTCCATGCTTACACACTGAACACC
TAAGCTGGCTGGTCAAATAATCAAGAGGCAGACTTGGTAAAAATGTGAAT
AAATGAGTGTAGTTACTATATAGCCATTAAAGAAAAATCTGCTAATGGTG
ACTCAGTAGTGCCTCCCTGATTGTAAAGGACAATGTCTTCTGGTGAGCTG
TGAGCATGTTCCATGGGTTGACAATCAGATTTACATGTCTGATGACATTA
ATTGCAGGGTGCTATGGGCCAGGTTTCTGAAGTTGGGTGGAGGTGGAGGC
CACCGGCAGTGAGTACAACGCCCAGGGGAAGCATGTGAGTGGGAGGAAGA
AAAGAGAGTTTTCTGGAGCTGTTGCAATGTGTATGCTGGTGAAATCTACT
TGAGCATTAAGCAGTATCTCCCAGCATTGTTAGCTACTGAGTGGCACATC
TTCAGTACGCATGATTCGTGGGGGACTCAGGCAGAGGTAAAAGTGTGGTA

>uc003dxd.1|109790373|109791273|109791372
AACCCGAGTTCAAGTAAGAGCAGTAAGCAACAAATTCAATTATAGATTAC
CGAAGGGCAAAACCAAGTTTTAATCATGACTTTCCGTCACTGAGAATAGT
TGTGTATTGAGGGCTTGGTTTCGTAGAAAAACCAAAACTAGAAGCAAAGG
AAAAGATAAAGTTCCGAGCTTTTTCCGTTACCTACTCGAAACAACCTGAA
CTTCCCAACCTTTTGCCCCACTCCCGCTTTTCCTAGAGCCTTCAGTGAGC
GCTCTTGCCTCTCGCTGCGGCCAGCGGAACCCCGACACTCACTAGCCTTT
ACCAGTACGAAAAGACAACAGAGGGATCGAAGGACTGTCCTTTCTTTCCC
AGGCTGGGGCCGCCACTCCTCGGCCTCACTGTGAAATAAGAATTGCTAGG
GGAAGCCCCATCTGTCCTCTACCCCAGAGCCTCTCACCTCCAAGTGCCGC
AAAAGCTGAGTGGCGTTCGCCTCTGACTTCACGGCTTTGTACTGACTGAC
AGTCAGGAGCAAGGACTTCAAGCAGGCAGTGGAGTCCATTGCACCGGCCG
CGGCCCGGCTTAGGGACCACCACCGCCCAGCGTGCGCCGGCCTTTAGCTT
TCGCCGCGCTTTTTTTGATTTTCGGCCCCACCCCCTCGCTCTCAGAAGCT
TCCGGATCCGGTCGGGCTCCGGAAGTCCCTAGGCACCCTAGGGGACCGTT
CTCGGTGACGGCCGGGGTGGGCCAGGGGTCGAGGTGATTTGTGGGTCCAG
GACGGGGGTTGGGAGCTGCCCCCGCTAACCCACCCTCGTCTGAGAGGCCG
CGAGGTTTCGGCCTGAGATCCCGTGAAGGCGAGAAATCTCGCGATTTCTC
GGGAGAGGAATCGGTTAGGAGAAGGGGGATTCCTCACTCAGCTGTGCGCT
CTGATTTCGTGCGCTTCCTCGTCCTTCATGTTGGATGGCCAGTTTTTCGT
TTGTGCGTCATCCTCTACCTGAGAAATGGTCGCTTGCCCCTAGTCTAGAC

>uc003dxe.1|109790691|109791591|109791690
CAGAGGGATCGAAGGACTGTCCTTTCTTTCCCAGGCTGGGGCCGCCACTC
CTCGGCCTCACTGTGAAATAAGAATTGCTAGGGGAAGCCCCATCTGTCCT
CTACCCCAGAGCCTCTCACCTCCAAGTGCCGCAAAAGCTGAGTGGCGTTC
GCCTCTGACTTCACGGCTTTGTACTGACTGACAGTCAGGAGCAAGGACTT
CAAGCAGGCAGTGGAGTCCATTGCACCGGCCGCGGCCCGGCTTAGGGACC
ACCACCGCCCAGCGTGCGCCGGCCTTTAGCTTTCGCCGCGCTTTTTTTGA
TTTTCGGCCCCACCCCCTCGCTCTCAGAAGCTTCCGGATCCGGTCGGGCT
CCGGAAGTCCCTAGGCACCCTAGGGGACCGTTCTCGGTGACGGCCGGGGT
GGGCCAGGGGTCGAGGTGATTTGTGGGTCCAGGACGGGGGTTGGGAGCTG
CCCCCGCTAACCCACCCTCGTCTGAGAGGCCGCGAGGTTTCGGCCTGAGA
TCCCGTGAAGGCGAGAAATCTCGCGATTTCTCGGGAGAGGAATCGGTTAG
GAGAAGGGGGATTCCTCACTCAGCTGTGCGCTCTGATTTCGTGCGCTTCC
TCGTCCTTCATGTTGGATGGCCAGTTTTTCGTTTGTGCGTCATCCTCTAC
CTGAGAAATGGTCGCTTGCCCCTAGTCTAGACACGGTGAGGAGCTCTGAG
GAGAAGAATCTTGGGCCCTAGATTTTGAGGCGGCCTGGGAGGGGCCTCGT
TTTTAAATCTCTCCTACACCCGCCCCTTCTGCCCGGGGATGGTAGTTTCT
CAGAGTCAACCTATTGGCATTATGTGGCAAATTAGTCATGCCCTGACCAA
AGTATTTGTCACATTTATTCGAGAAGACTACCTCCTGCTGACCCTGGGCC
AGGTATTGCTCCGGAGGGTGTTACTCGTTAGCGTCAGTTTTTGTAAGTGA
AGGTGTCTGTTTCTCTCTGGCATGATTGATTGTTTTATAATTCTCGATGT

>uc003dyr.1|113311990|113312990|113312989
AGGTAATAGCTGTCAAGAGTTGAGTGTAATTACTTCTGTTCATGTATCTA
CCATAGGCACCACAAATACTACACACACATAGGATATACACACCCATATG
tattttttattttttaaatttCCTCCTCATCTTTAATGTTCTTGAGATGT
AGGCATCAGGGTGTATGTGTGTAGAGTCCATTTATTATCCTTTTACATCA
TTGGGACTATTGGAGATGACTTAAAATTTATATCAAAGCTTCATTATCCA
TTATGCCTGAGATGTCTCTGGAATATGACCATCAAAAGTTGTATTATATT
GAGATTCCCCCTTCAAACTATAAGTTCTCCAAACCCTAATATTAGCAGAC
CTGGGAGGGGAGGCACATAAAGCAGGTGGTAGGTAGCACCATGGTGTGGG
GCCAAACAGACCTGAAGTCTACAGATACATATGGTGCAGGCTGCCTTTGA
TCTCCTTCTTTAAAGACCCCCAATGggctgggcatggtggcttacacctg
taatcccagtactttgggaggctgaggtaggcagatcatgaggtcaggag
attgagaccatcctggccaacatggtgaaaccccatgtctactaaaaata
caaaaattagctggacgtggtggcgcgtgcctgtaaacccagctacttgg
gaggctgaagcgggagaattgtgtgaaccagggagtcgcaggttgcagtg
agctgagatcgcaccattgcactccagcctgtgacacagagagactcAAA
CAAGACAAAACAAAACAGACCCAGTGTACATGGTACTTACGGTGACATCT
CTGCACTTTATTTCAAGAAGTCCAGGCAGAGGTCCTAAAGTATTGAATTG
AGGAAGAAAAGCCATTGCTTCCCAAAGGGTGCTGCTGCACATGGGTGGGA
GGCGGCTAAATCCCTGGCACATGCATTTGTGTCTACAGGGGCATTGTGAC
CTCAGCCCTGGACTGGCCCAGCTAGAACCTGGAAAAATGCCCTTTGGTTT

>uc003edg.1|120948175|120949175|120949174
tgtgggtgctgggaaatgtagtctttattctaggcacctgtttccctagc
taaaatccaggggttctattatgtaagaggaaggagagaaaggacactgc
agaatacctcctagtctgtgctacagttagatagtttgaccaagtcacgt
tgctggtaagaacaaagccaggatttgaaccagcgttattgactctgaag
cccataatccttcagcagtgctgtcttgcctgcctgCCCAATAAGATCCA
TAATTCTGAAATGGGCTAAATGGGTGTGGGCTGCCCAGAGTGAGTAGGTA
GGTGGATGAGAAACAGACTGATGAGATGCTAAAGAAAATGAATGATTAGT
GAAGGGACTGTTGACTTATTAAATGAAATATATGAGCTAGAAAAAGTTAA
CCAATGTTTGTGTATTTTTCTTGTGTTGTTTACAACAGCATACCTGTTTT
AGTGAGGGTATTATTGTTTTTTGCAGGTGGTTAAAGTTCACCATAGTACT
ATAAGCTCCTACCTAGAAGACATAATACTGAATACCGAAGCGAATACTGC
AGAAGAACAAGCCAGGGCAGAAATAGAGAAGATGGCTGAGAAAATCAATG
ACATTGCTTATGAAATGGAAAGCCGGTGTGTATCAAGAGAACAGATTGTA
GAATGGACAGCCCATTTGCTGGTACTCATATATATTTTTTCAAGAGCTTA
CAATTTCACCACCAAGTAGAAACAAATAACTCATACTTCAGCGTCCATTG
TTTTATTAACATTAACTCTTGAGAAGCCAATATGTGTATGCCTCCGTATG
TATTCTCAGTTATCCTCTGCAATCTGGATTACTCTCATTACTTACTTTAA
GAATACTCGGAAGCATGAAAACAATGTGAATACGTGTGTGCAACATTACT
GGGACTTCATCCCAAGGTTGCTGGCTTCTATGTATAAGCTGTGTTTCCAA
CATTCCCTTCCTGGCAGGCAGGGTAACTGAAGGACAGGGTCAAATCCAAA

>uc003edj.1|120981120|120982020|120982119
aggcagacagattgcttgagccccagagtttgagaccagcttgggcaaca
taatgagacctcgtctctacaaaagaaaaacaaaaaaaaaaattagccaa
gcatggtggcacacacctgtagtctcaggtatttgggatgctgaggtggg
aggattgctttagcccaggaggttgaggctgcagtgagccatgaccatgc
cactgcactccagcctgggtgacacagcaaaacactgtctcaaaaaaaaa
aaagaaaCTCTTCAGGCTGATCAGATCTGCTTTTCTCTGATGAGTTTCTT
AGGAGCTCTACATTTCTGGTTGCTGCAATAGGCAAAGTATAGAATGGAGG
TCAAGGCCTCAAATTTCTCTGACTTCCCAGCTGGGCTTGAGAGTGACTCT
GGCCCTCAACTGAGGGCATTAGTAAGCTGTCCTTAAGAACGAGAGTGTAT
TTTCTGGCTGTATTCTTAACTCATTTCACTATAGAGCCATGTCTGATATT
AACAGTGCAGTGCTAGACTAGAGAGGCCTGGCACTCCTACAGCCTTCTCC
TGTCTTCTAGCTGGGACTTCACACCACAGACCCAAAGGAAAAGAGACCCA
AAGATCCCTGCAGAAACCTGAGAATATTTCCTTTACCTCAGTGGTTTCAT
AATCTGTTCTTAGTTTCCTGTTTCTGCTGTAAATAATTCACTATATTTTT
AAGAGAGAGAAGGTCAGGCCCTTGTGAGCCAGAAGGGATTTGAGAGATGA
TGAAAGCTACGTATGTTACCCATAACCTAAGGACTTCTGGCAAGGTGGCC
TACCTGAGCTGGAGTCATGCCTTTTTTCCCTGGACTTGGAGATACCTGTC
AGTGCAGAAAGGCCTACTTTTGATCTTGGAAATAAGTTTCCTGGGGTGAG
TTCTTAACCCTTTCCAGCTTTCCCACCCTCTTTGGCTTTAGCCATGGCCT
TCTGATCTGTGTTTCTCAGGGGACCTGCAGGCCCCAGATATAGCCCCATG

>uc003edk.1|120983246|120984246|120984245
TATCCAGGGAGGTGGTTTCAACAAAGGAGGAAGTATAAGGAGATCTAGGT
TCAAATTAATGTTGCCCCTAGTGGTAAAGGACAGAGACCCTCAGACTGAT
GAAATGCACTCAGAATTACTTAGACAAAGCGGATATTTGCCACTCTCTTC
CCCTTTTCCTGTGTTTTTGTAGTGAAGAGACCTGAAAGAAAAAAGTAGGG
AGAACATAATGAGAACAAATACGGTAATCTCTTCATTTGCTAGTTCAAGT
GCTGGACTTGGGACTTAGGAGGGGCAATGGAGCCGCTTAGTGCCTACATC
TGACTTGGACTGAAATATAGGTGAGAGACAAGATTGTCTCATATCCGGGG
AAATCATAACCTATGACTAGGACGGGAAGAGGAAGCACTGCCTTTACTTC
AGTGGGAATCTCGGCCTCAGCCTGCAAGCCAAGTGTTCACAGTGAGAAAA
GCAAGAGAATAAGCTAATACTCCTGTCCTGAACAAGGCAGCGGCTCCTTG
GTAAAGCTACTCCTTGATCGATCCTTTGCACCGGATTGTTCAAAGTGGAC
CCCAGGGGAGAAGTCGGAGCAAAGAACTTACCACCAAGCAGGTATGGTTT
TTCTTTCTTTCTCTTTTGCTGGGGGCTGACCGCCCTTCAGCTCCAGCCAA
AAGATGTGTGTGAACACAAATATACCTTCTGTTTGAGGTCAGCATCATAG
TGGGTCGTGAATCATGTTGGCCTTGCTGCTGTCTCCTCATTTCTAGGGTG
GAAAAAAAAAAGCATGAAAACAATCACTTAATGTTGAGCCCCATTACTGA
TGCTCTCTGGTCCTGCACTAGCCTCCTAGAAAAATCACCACAGGAGAAGC
CTTAACTACTGCATGAGTTACCACAAGTCACACATACAACCAGCTCCCTG
TTACAGGGCTGGAGTCCCTGGACCCAGGAAATACCACCTCCAAGGACTGT
GGGAGCTGGGGACTATGGGAACTGGGATCAACTCAGTCCTGATTCCTTTT

>uc003eet.1|123256010|123256910|123257009
agataatgctaattcaaaattctgcagatattgttctgttgttttttgcc
atttagggttgagtaagatgccaagttgttttttgtttctctgtagTCAT
TCTGTTTTCATTTTGTTTTTAGCTTTGCCTTTGGAATTTAAAATGTTCAA
AATGATTTGTCTGGATGAGAATCGATTTTCATAACTTTTGCTTTGATACA
CTAAACAGTTTGAGTTTCTAGATGATGCCCATTTTAATTCATACGAGGAA
ATATCTTCTAGTATAGTTTCTGCTTGATTAATTCTATGTTTGTCTCTTAG
GGACATCTATTAATTTTATAATGCTGCCTTTTTTTCAGACTTCTGTTTCA
GAATATTCGCTTTCATCAATGTAATCCTTGGCTATAGTAGGAATGAAATA
ATAAAAGCAGTAGCTTCTGTCTGCCCTCCTTGGTTATGCAGTCCTTACAG
AACATCTCCCCATCTCCCATCCCCCCACCCCAGCTCAGTGAAACTCTCCA
CACTTTGGTTGTGGAAATTGGCAGGGTTAGGTGGCTACTCACTCCCAATC
CACATCCACAATAAATCACTTTTTATTATCTTATCAAAATCTGTAGAATG
CCTCTTTATTCTATTTTGTTGCTGCGGAGGTTTGTTTTCTCTTTCTAATT
ATTTTATTTTCTAGGTTTTTTGAGGGAATTTCAAGAGGGGAGATTTTTTA
TTCAGGCTCATCTTAACGTCATGTCTGGAACTCAAGCTACTGAATTATAT
ATTCTTTAATACATATAGACCTACGTCAATGAGTTTAAACTGCAAGGAAA
GGGTTAAATTTCTTCCTCAAGTGTGGTCAAAATCTGTAGAGAAAAGAGGA
ACAGCTTCTCTTAAAGAAAGTTAGCTGGGTAGGTATACAGTCATTGCCGA
GGAAGGCTTGCACAGGGTGAAAGCTTTGCTTCTCTGCTGCTGTAACAGGG
ACTAGCACAGACACACGGATGAGTGGGGTCATTTCCAGATATTAGGTCAC

>uc003eeu.1|123278539|123279439|123279538
CAAACTGTCACTTTGTCACTTTTAATGTCTCCTGCTTCACAGGACACAGC
TAGCCTCCAAGAGATCAGGGAGGCATGCCCAGAGGGTGCTGCTTCTCTCT
TTTGAAGCTCAAGTGCCACAGACCTCAGAGGCACATAAATGTCCCCCACA
CTGAGCAGAGGACTTTGCAGTGCCTGATCAGGGCAGAAAAAGGAGGCATG
CACCTGGGGGAGGATCACATACGAGTGAAACCTGTCCCCGCTGAAGCACT
AGGTTTGGAGAAATCTACTGGGCATTTACACACCTTTCCCACTTCTGCTT
ATGACTTGTAGCCAAACTCAAGAGTACCACCCACTTCCAGGAATAGTGTA
CCAAGGTAACAGAAACATTCTAGATTCATACAATTGGGGTTAGATTAGGA
TCATCTGAAAATGAAGGTTGTGTATGTCAATTGCCTTCTAACAGGATGGG
TGGAGAGATGTACTTAATGAATGATTTTGGGGAAGGGCTAGAAGTGAAGC
ACATGGCCTCTCTGCCCTCACTCATTGAAGGCTGTCTTCTGAAGCCCCGT
GGAGCTCAGTGCCTGTCACATGGTTGCCCACATTTGTTGAACTGAACTGC
ATTTTCATCTATGGGCTTCAAAGGCTGTGTGTACTCTGGGATCTCTGGGA
ATCTGTCAGGGAAGGTGTCTTTGTCATGTTTGTGGATGGGGCTCCCTTTG
GGGGTTTCCCAGGGCTTTACACTCATGCTCCGAGGGTACGTTTGTAGTCA
TTCTCATCAGTGGAAATGCCCACCTGCCGGCAGAAGTTATTTGGAACCAA
GCAAGAGCACTGTCCCTGGCTGTGGTGTTGTTTCTCTAGTCAGTTCCCCT
TTCTGTATTTGAGTTCTACCGTCAGTCCTGGCATTATTTCTCTCTCTACA
AGGAGCCTTAGGAGGTACGGGGAGCTCGCAAATACTCCTTTTGGTTTATT
CTTACCACCTTGCTTCTGTGTTCCTTGGGAATGCTGCTGTGCTTATGCAT

>uc003efo.1|123795160|123796060|123796159
ATGATACTAATGTATAGGACATTATACATACATACATTTTTATTATAAAC
ACATTTGTTTTCTCTAGTGTTTTACTTTTTCTTCTGTGTTCACTCCCTCA
GCCTTTCCCAGCCCCACCTGCCCCAAACTGGGAAATCAATTTTACTACAA
AATCACAAGTATATATTTACATTTATAGAAATTTTGTCGCTTGTTTTGAA
AAGGTAGAATCCTATAAGAAAAAAAAAAGTTGTGCTCTTTCTAACACTCA
GTAAGAGAGAATTGTGAGGGAAATATGCATAATTACTTCTGCTACTACta
atagctaacatgtattaagcacttactctatgccaggcactgtgcttaga
cttttacttaccctatcttaaaacatatagcaatatgagataggtactat
tagtaagaatgaaattgggggttagagaggattgaatgacatattcacag
tcacacagctagtacctgtttcagaattccatgttagacatcctgacttc
tgagtgtattttcttaactgctatgTACATCCCCTCAAATTGCCAGTGAG
TTTTAATAGTGAAGCTATATGACATGGCTGTTGTCAGggatcacttgagc
caaggagtttaaggttacagtgagctatgatgggacactgcattccagcc
taggcaacagaAAAACAACAACAACAACAAAGAATCAGATATTTATGACT
TTATAATCATGACATGTCCAAATAGATATCAAGGTATGGGTAAGTTTGTA
TGGGAGACAAAGATAAATCAGATTGAGAAAACAATATTGTGTAACAATTA
TTACTATTATCATATTACAAAGTAGCTCCATGTCCTTGATTACACTTGGA
GAGGTAACTGTTGATCCTGTTCCTCAAACGATCTCAAATTGGAAGTCATT
GTTAAAGATTGCTGTGTATTCAGGGTAGGCAACGTAGGGTAAGTTGAAAT
TGATATAGGGTAGGGGAGGTTGAAATTGACGTTGTGAAATCTAACTTTAC

>uc003ejy.1|129116107|129117007|129117106
tgatttcaatccagtgagacatattttggacttctgacctacagagctaa
aataatagtaagataataaagttatgttgCCACCACTGAAAACAGTTTTA
TTTTGCTTTGGTTTAAGCTAACTGAGCTAATACAGCTGCCGTATTTTATG
ACACTTGCCTAAGGAAGACTTCCCATCCCTGCACTGCTCCCGGCTAACCA
GTCCTTTCTCGGGACTCCTGGAAACCTCCCACTCTCAGAGAGGTGTAGGG
TATAAAAATCACAAGCTGATGGCTCAGGATGTAGCAAATAAAAATACAAG
ACCAAAACGAAACCCAACCGGAACACCGAGTTAAACGTGAATTGAccatg
cgatatttgggacatacttaacactaaaaattactggttgtgtatctgaa
atttacctttaactgggctcatgtattttaccgggcaaccctaCCCCCCG
GTCACAGTGAGACTACACACGGGGTCTTTTGGTCATTTTGCAAGTGTAAA
AGACTAACGGGAACACCGGCATTTTTCAAAGCTCGATTTCCAAACCTCCT
TTAAACACTTGTCCCCATCCCCTCCCCGCAGGCCTTCAGTCGCTCTGGCA
CGCGGGCCAGCGCGGGAACACTCTGCGCAGGCGCACAGCGTTCCGCGGGG
GACGCTCAGTAGGGTACGGGACGCGCGCGGGGAGACCCTGTGCAGCGACA
CCGGGGCTGTAGTCGCCGTCTGGAACCAGCGCGGGAATAGGTGCGCAGGC
GCACAGTGGCTGGAGGGCAGCGGCGGCGTGGTCTCGGGCCACTTCCAAGC
AGAGGGCAGCACCTGTCCCCTCGGAGGCGCTGCCAGCGCCCTCCCTCCTC
CTCCGCAGGGCGCGGGACCTCTATTTATATCGCCCAGCCAGCACAGGCCC
ATATTGGGCAGTGGCCTCAGTCAGGCCCGCTGGCCGCCCTGCCACACGGT
AGCGTCCAAGCCAGGTCGTGGCCCAGCGAGTGGGGACGCGCCCCGAACCA

>uc003ejz.1|129123591|129124591|129124590
CTCTAGGAATGTCCTTCTTTAAAACAAACGCTAATTTAAATTAACTTCCT
TGAAACATCCCATTTCCATTTATCCAGGGAAGGTGAAGATGAGACAGCTA
ACTTTAAAAAATTTAGACTAATGCTTTTTAAGGTGAAGAGAGATTCAGTC
TCTGCCACTATGAATTGGGGAAAAAATAAAAGCTGAGCAAGGAGGGAGGA
CAGAGAAATCATATAGTTTTAGGCATTTTCTAAGTTTAGGGTAATTTAGT
TGTATATTTTAAATATTGTGACTTTTCAGATCAGCTGACATTTGGTAGTG
CCTTCCAAAGCCCAGTAGATATAATCTTTGTGTTATCTACTGCTTTGAAT
TATTTGTCCCACATCAAAGTTTGAGCAGAATTTTAGTGGACCTTTTTTCA
GTTTTTCCTCTTCCAGGGTATATTGTACAAGGCCCCAGTCATGAATTTAT
GGACTGACTATTATAACAGTTCGGTGTATTTTTTGGAGGGGATGCATATA
ACCTTTGGGGTGATTTTGCATCTCCTTGGAGAGAATATTAACTGATGCCC
CTATACCCTCTGCCTGCAGGTCAGCTGTATTTGGTAACTGGAAATGGAAT
TGCAAAATGTGCCCAGCTTATCACTTCTCTTTCTATACATGTTGGGAGGG
AAATCTTTGCAGTCCTAGAAAAATCTCTGCCACTGATTAGGAGAATTTGT
CACAGCAGTTAATTTATTACTGTTTACGTAATCAAAATTAATATTTTTAG
ATACAAAAGTAGTTGTCTTAAACTGCTCTGCTTGGAGTGAATAATATCTG
TTTATAAATACTTTTTTTAGAACTAATGCTGCATATCTAAATTATAGAGA
ATTTTTTCTTAGAAGGAAACTGCCTTTTTTCTTTCCCTTAGAAATGTTTC
CTGACATCTTTGTAGCTTCATGAGTAATCAGACATGCAAATAGCCCCTCA
GGAATCAAGCTACACTTAAAGAAGACTTAGTTGGAAACTTTGGAGAGTAG

>uc003emv.1|130749018|130749918|130750017
GCGCTGCAGGCTGGGGAGCAGCGCCGGGGCACGTCGGTGGCAGCTATCAA
GCTCTACATCCTGCACAAGTACCCAACAGTGGACGTCCTCCGCTTCAAGT
ACCTGCTGAAGCAGGCGCTGGCCACTGGCATGCGCCGTGGCCTCCTCGCC
AGGCCCCTCAACTCCAAAGCCAGGGGGGCCACTGGCAGCTTCAAAGTAAG
CGCCCCTGAGGGAGGACATAGCCCAGGGTTGGAGCAATGGtcctggcctc
tgtgagtgctgcggcctctactggaaggcctttcccctccggtcccctgt
ccttgttcctcctgtggtctcagccgagatgccctctcctctaggaagGC
AGGTAGTGTGCCCTCTCTGAGCTCCCACTGCAAGAGTCACCCTGTTGGTG
TCCAGGACAGGTGAACTGTTGCATGTTTGGGATCCCAGGGCCTGTGTCAG
CTGTGCTAACTTCTGGGTCCTGGGCACGTAGCCCCTTCCTGGAATTCCTC
ACCACAGCAAAGGGTTTTCCCTCTGCTGGCACCTCCCTGAGCAGCCATGT
CCTCCGTTTCAAAGGGGAGAGTTTCATCTTTATAAGGAGGCTCCAAAAGG
GGACCCATGCCAGGTCACTCAGAGCTGAGGCAGGTCTGGGACAAAACTGC
ACCCCAACATCAGGACTGTCATCAGCCACCAGGAATACCTCAGGGACCAG
ACCCACGGCCTGACTTGTCATTGCTGGGTCCCCTGCATCTTGCCTAACTT
CCTGCATGTAGCAGCTGCCATGACAGTTGCCATGGAATGCTGGGGAACAT
TCTCAGCCTACCCCAAGCCGGTCCCTGTGGTTACCTGGTGACAGATCACA
GAAAGTCCCACCCTGGTAGAACTCCTGGGCGTGGGTCAGAGCCTGGACTT
GCGTCACAGCAGGACCAGGCGGCTAAGCAGGGAGAAGAGCCAGAGGGGCG
TCAGGTGTCTGATGCGGTGTGCTGGCAGTTGAGGGGTGAAGGTAGTTTCT

>uc003epj.1|134325460|134326360|134326459
CAGGACCTGACTTGATTATCTCACTGGTTGCTTTTAGGAGAAAGCACCCA
CTGTTGGCTTCTGTTCTGAAAGGGCACCAGGCAAGCATGGAATCCTATCA
GCAGAGCAAGCCAAGAGCTCAATAAACTGTTTATTCATTGTTCAAGCTTC
TCCACCTATATGGATTATTAGAAGAAGTATTTCATCTTAGGGTACCCAGA
TTAGATTATAGATACTTCAAGTATTCTTTAGAATTCACTGAGGGGAAAAA
AATATGGAAAGCAGCATCAGTCATTTGGGACCGTGTTGTTTCCTGATACC
AAAATAACCGAAATGAAGAAACTACAATCTGTAAGTTAAAACAGCTGGTT
TCCAGCCTGTTAAATAAAAACCAAAAGGTGTGACGTACATGGCAAAATGG
GATAAACCTGGTTTTCTGAGTGGAGGCAGCTATTGATAATTTTACTTTTC
TTATAGCTGAAGATGAAGGAGATTTGAGGTTCTCTGAGAATTAAAATTCG
GCTGGAGTTAGCCTAGGGTGAGACCCTCAGAGCTGTCTGTTCATGCCATT
GCCTCAAGCCTGTGGACGTTTTTTCACCCTGGGGCAAGAAGAGGCTCCAG
TTTGCCCAACTGCTGTGTGTGTTCCAGGCCAGTGTCCAGTGAGGCTGACT
TGGCAGCTGCCCTTTCCACAGCCAGCCAGCCAGCCCCTGAGTGTGTTTTA
AAAGATAAGCGACAAAAAGCCAACCCCTTTTAGAGGGGCTGGAACAGGCT
AGTAGTTGCTAGGCAAGTTAAAGTAATTCAGCGTCCTTGCCAAACGTCTG
CCAGGCAAATAGGGAACTTTCAGAGAAGGGGAGTGAGATGGTGGTGTGTG
TTGGTTGCCATAGGAATGTTTCCCTGATTGGAACAAGACCACAGAGTGGG
GAGAGCAAGACGGCAGCATCTACGGTTCTTTCTGCTCAGGAATGGGAACC
CAGAGTGGGCAGTAGAGCGGAGGCAAGCCATGCAGAGGCAGGAGCAGATG

>uc003eqn.1|135686686|135687586|135687685
GATTAGGCGCGAAGGTGCCTTCCCTCATAAGGGGCTGGAAGGATGGGAAG
CATCAAGATAATCAATGCCCAGGGCACACTGATTATCTTGTGTATTAAAG
CCACCGTCCCAAGTACTCGTCACCCAGTACGACCACTGTTTCCTGAACAA
ACTTTTCTTACTcacgtgacagtcccgatgcctgcaatgctctttgtttc
ttcctttttattccagtgaacccacagtcagtctaaaaatcttaggtccc
aggtcgcttcctataggaggccgcctccaaaccccaggctgagtgcggtc
ccggtacccacccctccaggggtctcacagttcCCTAAGCACAGAGCATG
GCACCAACTGGGGAGTCTGTCAAACAGCCCAGATGAATGTCTTTCCAAAC
ACGCGGTGCCTGCGTTTCCAGGGACAGGGACACGTCTTATCAATTTCTAT
ATATTACAGCTTTGTAAACATAATATTTATAAAATCAAAGCGGGAAAGCC
TTGTTCCTTGCTAGAAATGAGCCTCGCAGGCCACCACCATCCGCACCGTA
CGACAGGCCGTCCCTCAGCTGCGGCTTCCTGCCTCAGGCAGGATGTACCA
AACGTGGAAGCGGAGACGGGGAGGTCTGGGGGTGCCACGCAAGTCCCTTT
CCTCCCGACACGAGTGCAGTAAAGAAAAACGGTTATGAGCGTAAAGTGAC
AGCCTCGGCCGATGGGAATAGGGGGAAGTCCGACACTGAGCAACGAACGC
ATTCCCGCGCCTCCAAAACCTAGGCCGGGGGCGCTGGAAACCCTTACCGG
CACCCGGCCACCGCGGCAGACGCTTGCTCCTGCCACGCCCCCCCCCCCTC
CCCCGCATCACGTGTCTGCACTCGCTTTCCTCGGATTCCCGGATGTGGGT
GAGTTCATTTGCTCGCGTGCAGGGGAAGTCTGGAGAAGGCATTGTTTCAA
TTATTAAAAGTGTGGGGGCAGTGGGCGGAACAAACGCGCCGACTACAGAG

>uc003eso.1|139809331|139810231|139810330
cggggttttgccatgcctgcctcagcatcccaaagtgctgggattacagg
cgtgagccactgagcccggctGtttctttttgtgtgtgttttttttaatg
aaacagggtctcgctctgttgcccaggctggagtgtagtggtgcaatcac
agctctctgcagcctctacctcccttcagggcccaagcaattctcccacc
tcagcgtcccaagtagctaggattacaggcctgagccgctaattattttc
ttttcttctttctcattctctctctctctttttttttttttttaccatgt
tgcccaggctggtcttgaactcctggactcaagagatccgccactctgcc
tcccaaaatgccgtgattacaggtatgagccaccacacccagcaatgctg
caagtcttatgggccaggatagtgtaatctaagaaatgatatatgaagaa
ctctcacaatagggaagaggtgaggagtgtccaggcagagagaagagcat
ttgcagaggccctgggcgagaagaaacctgcatcctttaaggacctaaat
gaagccaAGCAGGCAGAGGCTAGATCACACATGGGGGCTTCATGCCCACC
TTAAGTAGTTTGGGTCTTTAAAAAAGGAATGAGACTCATAAAGAGGTTTT
AAGGAGCGAATGCTATTGCTGCCATGAACAGATATTCCTTCCCCATAGCT
GCAGAGCAGGCACAGGGCTGTTTTTGCCCGCCAGTATGTCCCCACCGTCT
AGCCCAGAGCGGGGCCAGCGGCCGGCTCCTACCCACACTTGCTGGCAGGA
AGACTGGACGCACTGCGGGACATGGTGATGTCCTGGGTTGGGGCTGAGGA
AGGCCTATGCGCGGAGGGTGCGGCCTTCGGCTAAGGCAGAGGACCAGGGT
TGGGTCCGTGGCGGCGGGAGGGGTGGCCTCCTGCGCTGGTCGCCCCAGGG
GACCTGAGAGGCGCGACAAACAGTCGGCGCGTTTGGTACTCGCGCCTGCA

>uc003euz.1|143824133|143825033|143825132
AGCCATCATAAAAGATGTTTTAGACTTTCCCTTCAGATAATTAACCAGAC
AGTGAAAATGCATTATACATTTTATAAGTGAAACTGTTCTTGCCTCACTT
AAATGGTAGTATTGGACTATAACCCGTGGGGCATCTTCTGGTTTTAACGC
TGTATAATACTATAACATGTTTTCAGTTACTATTCAAAGATAATTTTGGA
TATTTGCTTGAAATTAGTCCAGTGACTCTAATTGAAATTCAGTAAGATGT
TAGGGTTTGTTTGTTTGTTTTTGGTTTTACAATTTCCTAATTATTTCTGG
GAATTAATTCTTCATGATTTTTTACATGATGAAAACAATATTGCCGtttt
cttttcttttttaagagatagggtcttgctgtattgcccagactggagtg
cagtggctattcacaggagttatcatagcacgctacagccttgtactcct
gggctcaggtggtcctcctgcctcagccttccaagtagctgagattataa
gcacataccactgtgcccagcTCAACATTGCCATTTTAAAATTAAAGTGG
CAAAGGAACATTTATGAAAAGAATATGGAAGCTCATAGGGTAGTCCCATT
CCATAGGAAGAAAACCTGCTTGGGTAAAATCTAAGGGGTAAGGTGAATAC
CACAATGTATTTTAAGCTCCCCAGCTATAATCAAATAGAATGATGATGAC
ATCCACATTTTTGCCTCTTGATTTTTTTATGGTTCTGAACCACACCCATG
TTGCAGATTGGCCTTTCTACTGAGAGTAAGTTCCATCAAGATTAATATCT
GTAGTAATAGGCAGAACACTTCAGTGTGGAATTGCTTCTTTTCTTTGGTC
AAACACTAACTTTGGCAGAGGATAGACACAGCTTAGGAAGACTGAATTTT
AAGTCTTCTGAATTGTTTTTCTGGACTTCCAAATCTCAAGTGATAAGACC
AGCAGAAGCAGGTATACAAAAATTTATCTCTGTCAATAGCAGTAAGACAG

>uc003eva.1|143857528|143858428|143858527
cgtcacccaggctggagtgcagtggtgcaatctcagttcactgcaacctc
cacctccctggttcaagcaatacttgtgcctcaaccccccaagtagctgg
gattataggtgcatgccatcaggcctggctaatttttgcatttttagtag
agacaggatttcaccatgttggccaggctggtctcgaactcctgacctca
agtgatctgcctgccttggcctcccaaaatgctgggattacaggcatgag
ccactgcactcgaccAATTTTTAAGAAAAGTTTTCTATCATAGCTGTCCC
TTGTGAATGAATGAAAAAGTTGAGCTCAGTTATTTTAGTGCTGAAGGATG
CTCAGGAAATCTTTGAATTATATTGCACCATTTTCATATATTTTACCCTT
TGTCCAAAGGACAGTCAAGGCTGTTATGTAGAGTAGGAGACTAATATTTA
ACAAAATAAATGATATCCCAATTCATACTTATATTCAACAGTCAGTAGAC
ATTCCAGTTAAAGAAAATCTGATAAAAAATGGACAGGTTGATATGGAATA
TGAATACTTACTTTTTCCAAAATGAATGATACAGCTCCCTGTTGTGAAAT
GTTGTTGAATAAGGAGATTGCTAGACATATAGATGAAAATATTTTCCAGG
TTTTCCTTTAAACTAGAAGGAAAATTCTTCAACTATTTCATAGCTGTTTT
TTTTCACATAGTGATTTATTTCAGTGACCTTGTGATCTGTAAACTTGTAA
TGGAGGGCTGAAAATGGGAAGTAACATAGGAAAAGGGAAGGGCTGTGGTG
AGAGAGACAATAATTTGCAAAGAAGAAGAGGACATGGGGTACCAGTAGAA
CTTCTACTCACCAGAGATACTGAAATATTCTAGAACCTCTGATCTCAGTC
AATTCTCCATAGGAACACTATCAAGTCTTTTTCCATAAAAGTCAGATAAA
AGAAAGATCACATTTCTTGATATTCTTTGAAGCAACTTTATTTTTATTGT

>uc003ezh.1|153467618|153468518|153468617
actcctggcctcaatcctccctccatggcctcccaaagtgctgggattac
aggtgtgagccatgccatccagcctgccctgctcttttctcttctccacc
tggactctactcccttttgatcttgccaacttctacacacctttcaaggc
accagttaaatgtaaatcctccaggaacccttcctttgccatcctcagag
ccctcattggattgcttcccacatacagcacttatcccttatgcagaatt
aatcggtttgtctctcacctactagaggcgttatccttgagtgtagggac
tgtcttatccattcttgcatcactggcatagtaggcactaaatgtagttg
ctgaatgCTTAATAAGAGGAATGGAAGTCTTCGTAGCTTGGGGTAGATAC
TAATGGGCAGATAGAAAGTTCCCATCCCTGTTCTCTGAGAAAGTGTCAGT
GTTCTTTTAGTTTGCTTAAACTGTGTGGGTACTTGAGTCCTTTTAAACGA
TTAACGCTGGGAAGAGGCACCATTTAATTAATTAATTTGTTCTGGAAGGG
ATCAGTGTACAATTTTAACTCAGTGCTTTGTGGATCTAGCTAAAGGTCAA
GAACTAAAGTCGGCTATTAGTGCCTCTGGAAGATATTTCTGCACTTTAGC
ACCTTTCTGATGTTTTTCCTTCACCTCGAGCTGGCCTCACTCTCTTCAAC
AAAACCGAACCTGCAGGAAGAATGTTGTACCATATCCAGCATTTTTGTCC
CAACAAACATGGGACAAACGTTTTTCACTAGAATCATCCTTGAACAAGTT
ATCCGAATTCCTTACATTCAAAGGAAATCCTGCCCCCAGTCTCCAAAACT
TCATCACATCACAGACGTTCAGGATTCTTTCCATTCAAAGCAAAGCCAAG
TTACATCTTATAGCACCCAGTGAATTATGATATGGGGCTGCGGTTTATTT
GCTCTGGCGACAATATGGCTTACTTGCCGTGGAATATCCCGGTATTTCAG

>uc003ezk.1|153498460|153499460|153499459
AGTCGTACTGTAGTATTTTCCAAATAGTTTTGGAAAGTAGTTTTTTAAAC
GAAATTTAGTGTTAAAATGGCAATATTAATCTTAAACAATTTAAGTTCTA
GATGTTCGTGTTTTTTAATGTACGTATGTATTTATATCCTATACTCTAGT
TTCCAAAAATTATAAATATACCATATGCCAATAGAGCAATTTTGGCTCAT
GAAGAAGTATCATCAAATACTAGTTATCATACTGTGTCATTGCCTCTTTA
AAATGTGAAAATTTTACTTTTTAAAGCCTTGTTTTCCTCATTGGCAACAT
TCAAACAAAAAATAAAGAAGAAAAATCCTGATAGAAAAAGTAAGTTGTTA
AAAGTAAAAATGCCCTGCTCTAAGAAGTAGTCTTGTGGTGCTGAGTTAAC
TGATCATCAGGCAACAGGGGATCCCTCATCCCCCACCCTCCAGCTTTGTT
TGGAATTGTACTTCTGAAGTGCATCACGCTGCTCAAATCAAATTGCTCAC
TTAATATTTAATGTTTCTGCGATGGAATCACTTTCTCCCTTGAGGTTGAC
TTCAGATTTACCAGACACACTGACAACACTGTACTCCTTATTTTCCCCAC
ATGACCTCAGCTTCTGCTTTAAAAATGTACGAATAAAGGATGCTTTTGTT
CATATCTTGCCTGCCTGTGATATATTGACAAAGTGTCTGCGGGCTCAATG
GAATAGTTTTACAGTATGAGTGCTGTTTTCAGTGGAGGGGCAGGACTTGG
GCTTTAGAAGGAAGTGAATTGGATAGGTCAGGAGAATGTACCATTTGTAA
ACACCCCTTTCCTTTTTTATTCACGTGTCAGGACAGCAGGAGCAGGCTGT
TCAGTGCCCGTCCCTGCGCAGAGCCGGAGGGAAAGCAGCTTGGAAGTCAG
CTGCAATTTTTAAACCTTGCTTTTTATTCCCTGGTAATGATCTTCAAGTG
CTTAGACTTGTCTGAGAAGCTGTTTTGAAACTAACATGGTTTAGTCCACT

>uc003far.1|157320030|157321030|157321029
AAGAAAAATACATGCACCTTCCCAAGTTCTTTACATGCAGCAGGCACTGA
GATAGTTGATCCAGAAGAGACTTAAGTTGATTGAGGGGGAGGGTGCCTGG
TGCTTAACGGGTCACTAAACAACTCTGTGATAGACCCCTAGGTGGACACT
GACATCATTATCTCCTAAACTAAAACAGAGTGAGATCCATGGGTGTGTGT
GGGTCAACCCCATGCATCTTAACCATAGGGCCATCAGCTTGGCTTTCTTT
GTTTCTCCCAAACTAGTTTTCATGTACACTGGGCACACACATACACATCC
ATGCACATACAGGCTCCCACCATTCCCTCCCACTCTTCTGTTTTTTCACA
CCAGTTTTGGCCTTCACCTTCCCAATTATCAGATGATTCTCATGGCTTCT
ATTTGTCAGAAGTGCTGGGAGGGGCAGTTACTGAATCGGTTATGAGGGAT
TACCATTCTCACATTAGGAATGAAAGAGTGCCTGACATACGTTATGTGGT
TCACTGACATTCAAAGaaatataaaataaatttaaaatGTTCAGGTTTGC
ACAAGAGAAATAATCTTTCCCTTGCATTGATACTGTTGAACTTATTTGAG
GAAATTCACATTAAAACTTTTAAAACTCCAAAGGGACTCTAATCAGGAAT
GGCTAATGAGCCTCCAGAAATCTTTTATAACTCTAACATGATTATCGAAT
GTAATTTACCAAACCTATATGACCAAAAGTTCAGAGTTGTCACTATTAAA
TAAAGCAAAAGTCCTAACTTTGCGGAAGAAACAGCCACTGCCAAACTTCA
GTATTACAAAGTTGTTGGGAGTTGTTTTTAAAATTTCCGTGTTCGAAGAT
ACCACAGGTATTGGCCAGCTTACCTCTTCACTAGGAAAGGTTAGAGATAC
ATTTTCATCCCAAGCCACAGACTGGGCTCAATTACAGCTTTGTGGCAGGA
TAAGGTTAAGAGAGGTGGAGTGGGCAGGGACGAGGGAGGGAGGCAGAAGC

>uc003fct.1|160473237|160474237|160474236
ATAAACTGTTGTTAGAAGTTGAAGATGGTTTCCTTAATTTTTATTTTGCA
ATCTTTATGGATTGAATTAAAAAATAATTTTTGGACATGCTAAATATTCT
GAGAGGTGTTTAGAAGTAGATTCTATATCCTTAGAGAGCCTCTAGTTCCC
ACAGCAGCTTCTCCAGGGAAAAGCCCTTCTTCACTATATTCACCACAAAT
TAATGGCAGTTATTCATTTTTTAAAGCAGTACCAGAAGCTGATCTTAGCT
TAAAGGGGAGGCTTCATCTCACATATGAGCAGCAAATTGATTTTCTCTTC
ATGGCACTGTATCGATAGGGTTAAGTATTTTGATAGAAGACCATGCTATT
TAATATAAGTAGATTTTCAAGAAAATCACTATGCTAAATACTTCACTAGA
AGGACTTTATCTATATACAGCAGCAACTGTGACCTGCTTTAGAGATGACA
TCATTGGGTGTCATGTGGCTCTTTATACGTTTCAGCCTCAGAAAGAGATA
ATCTGTGAAAGCCACAGAGCCTGATTTCTGCTGTGATAATCTTCAGCAGA
CCGAGGCTGGGGCGAGAATGAGGCAGACCTGTTTACATGGTGTGTGCAGT
GCCTTGTGGAATTCTTAACTCTATTTTATTGTATTATTTTTAATCGAAAA
GTAGATCAGATGATAGCATGAAGTGAATCGGCTGCTTTGGACTAATGGGA
TCTTCTTTTCTGCATTAAGATCAAGAACTTTTCTGGAATCCTCTGTTCTC
CGAGTAGCCTTGTCTTCTCTGTGTGTTTTATCAATTTGAAGAACACTGGC
AAAAATCAGCAAACTTCATCTCCCAAAAAGCTCTCGCTCTTTTTTGCCAA
TACTTGAAGATTTCTGCTCCAAAATCTACTTTGAGCTGCTTGAGCATGGT
GGTTGATAACCGAAGGGCAAAAGCATCACTTATTTAGTGTGTGTTATAGA
AATTTTTTAGACAACCTTACTAGCTAACCCAGGTGACCCTTTACGGATTT

>uc003fgx.1|171618458|171619358|171619457
cgcactgcaacctccttcaagttattctcctgcctcagcctcccaagcag
ctggggttacaggcatgcgccaccatgcccggctcatttttgtattttct
gtagagatggagtttcaccatgttggtcaggctggtctcgaactcctgac
cttaggtgatccgcccaccttggcctcccaaagttctgggattacaggtg
tgagccaccactcccggcctagtatgtgtcattgacaattgttcctacct
caaaggctgttatgaggattaaatgagctaatgcatgtaaaatgcatctg
cataatatataacacagctcgataaatgtgagttgctattGTTGATTATT
ATGGCCACGTTTGCCGCTGATGATGTTCAACCACTGAAAAGCATCGTTTT
CTTTCTTCTAGTAACTGTGTGTACTGAATGCCTCGCGTTTGTCCCTACTG
CACTTTTCAGTCTGTCACAATCCTGGGTCGTCGGGGGACTGTACCGAGCG
CCCTTGGAGTGCTCGCAGCAGGGAAGAAGGAGCGAGCAGGGAGGAGCTGA
GGAGGGTCGGAGCGGAATGGACACCCAGAGACTGAGATGAGAGAGGGGCT
ATAAGAAGAGAAACCAGTCGCAGGAAAACAGAACTCTCGACAAACGCACG
CCCTCTTTGCGCTCTCCGTTTCTCTGGACCTGGATGGAATTGTTTTACTT
TGCATCGCCGGACTGCGCTGCGGACGGGGTGGGGCGGCCCAATGGCCCCC
CTGGGGTTACTCTGCTCCCCTTCACGCTTCCCTcccggccccgccccgcg
attggccggcgcgccccggggctgccgccgATTGGTGCTCGCCGGCCGGA
GCCGCGGGGCTTAAAGAGGGGGCGGGGGCGCGCTGCCCAGCAGCGCTGCT
GTCCCCGCCGTGCGCCCTTCGCCGCTGAGCTCGCAGCCTCCGGCGCCCAC
CTCCACCTCCAGTGTCCCGCCTCGGGCCGTCGCCCTCCAGCGGCTCGCGA

>uc003fgy.1|171620821|171621721|171621820
ACTTAAAGGATTTTCCCGGTTTCCTCAAGATGGGGAGAAACCTGTCCCTG
AAGCCGCCAGTCAGATAAGACTGTGCTCGCCCCTTAAGCCTCCTCCAAGC
ACGCCCTATTTCCGGTCCTCGCAGTCGGAATCTGAATCCCTCCTTTCTCC
TTGCTGCCTAGTACTTGGCTCTTATCCTCACAAAGGCACATTTTATCTTG
TTTTTTGTTGATTGTTCGTGAGTGAAGTTCTCCCACTACGTTTtaaattc
cttgaagatagagatggcgtcctgttattctctttgcttcctcttctgga
cctggcatggcctctggcacacaatagctgcGGGCAGTGCTTGCCTGGTT
TGCCTTACGCTATCCTTTCCTTCATTTTGAACTTTCAGAAGGCCAGAGGT
CAACGAACGCAGATCTAGACTCAGCTTTGGCTAATGCTGGTGTTggcaga
cccgggccagcctccggcatccaggactcacaatctgggtgaggggggac
aaattgctagcctcagtgaaccacggttgtcttcttttaaaagttaaaat
cagatcaaccacccatctttcacgattatttgaggattaaatgagataag
aaatgtaatctcctttgagatagtagatgcttcatgaatggtacctatag
tattTTATTAAAAGCTGGGCATGGTATTTGTAGGGATCTTTGAAGCATAA
AATTAACTTTGTTTTCTTCTCCTGAAATTAACTTTACTGAGCATTCAGTG
CCAAGTGGTTTGTTTTCAGAGAACAAAGGCTGTCCTCCAGAGGGGAGTGC
ATACTCTGGGGGTGGGGGGGGGGTGGGGGGCGGCGCTAGTCCTTCCTGCC
TTCCCCCTCCCTCATACTTTGGGTGGAGGCAGGAACAGTCCTCTGTCCCT
ATCTTTTGGTGTCCGGACATGGCCTTGGCACTGTAGCATGTGGACAGCCA
GTGCCATGGATTTCAGAACCTGCATTGCCAGTTGACTGCCTGCTTTGTGT

>uc003fir.1|175638056|175639056|175639055
ctgagtgtccaatatccattatatcactcggtatgcctttgcttatccat
agcttaggtccaacttataagtgagaacataggatatctggttttcaatt
cccgagttacttcacttagaataatggcctccagttccattcaagttgct
gcaaaagacaatgtttcactcttttttacagctgagtagtatcccatgga
gtGTGTGTGTGTCTGTGTGTGtatacatacatatatacacacatgtatat
gtatatatgtgtgtttgtgtatacatcatatatatatatatatatatata
tatatatatatatatataacttatcacatttctctatccattcattggtt
ggcagttaggttgaAGAGTCTGCATCTTTTAAGACCGTCCCCTCTTAATA
AGCTGGGTTATTAAGTAATCTTGCAACACACTGTTGTCAGCTAAAGCTCA
AATTTGGCTTGGCAACCACACTTCAGTTTTGACACAGTCTTTCGAGGAAT
TCCTGAAATTAGTTTCCAAAACTGTAAATTTGCTGAGGCTATTTGGCTGT
TTAACTATTGCTTCTTTTTATGCAGTGATTTAGCAACAGGTAATGTAACA
ATGCGGCAGGAAATCCTCACTACCCTGAGGTTTTATATTAGAGAGAAAAA
TATCTTTTGAAATCCAAACAATCTTTTCCAATATAATCGTCTATGAAATG
TTAAATGGAAATCAAATTAGCACACTAAGGCTAAATTCAATTGTATATAT
AAATTCACTTGTAATATCATCAAATTCACATATTTATAGCTTATATTCTA
TCTATAAAACACCTGGAAAAGCCAATCACtatttaataaaatattaactt
aaattattaaCATAATGAGTGATGGATTTAAGTGATTTAAAAGCAAACAC
TTACTACTCACAATCCACCTCTGGATAAATTCACATGATCAAAACCTGAG
TCAAGGTTCAGTTTAAAGAATGCCAAGTCCATCAAAAAATTGCACCCAAG

>uc003fit.1|176058804|176059804|176059803
GGACAAAGCTTAAATAAATTGCCTTAATTCTGTGATATCTTTGCTTTCTC
ACATACAAATGAATATTTAAAGATACGTCTCCAATTTGTTGCTCTTGTTT
GCTGGGAATTATTTTTGTTGAGTCACAACAGttaatctaagttaatattc
accatgcttctattcaaaaggcaatgcaaatatcatgactctccttttac
aaatgaggaccttgaggcaactcaggattaggttgaacagtttttttcag
gtctctcagttaataagttgcataactgATGTCAGTACATGATCTGGGAC
ATCAATGCTGCAGTTCAGCATTCATTCCACTCATCagaagaacaagaggg
agagaaggaagaagaaggaaaaggaagaggaaaattagaaATTGTTTTTT
gtttattgtccattattcacagtgtttagcacagccatacattagtgttt
tcaatcttcgtactaatcatacatacttcatacatactagatattattct
attttatagtttaggaaactgagtctcaaagaagttatattctttgctta
cagtcacacagcaagtaTTAGAGATAATCCAAAACTTGTCTTCACACTGC
TGCACAAAACTGACTCTGAGCTGTTCCTTATTTCCCTATGGTTTAAAAAA
TAAATGTCGTGTAATACACTTTAAATTTGATTTCTGTAGGAAAAGTAGAT
TAGAAACACTCAAAAACAAAGAAACCAAACTCTGTGAAGCTTGGTGTACT
GGTAATATCAATGCTCTTTTAGGGGAAAATATAAATATGTTTCTGGACTA
AAGTGAAAGTAGAGAATTAAAAGTTTATATCAAAACTGAAACAAAGCAAT
GTTTTGTGAAGTACACTTTAATAGCCATACAGTGGATCAAAAGATATGAT
CTCACTTCATAGTAAAACAGGTCCTGCAAGCCCAGGTAACTCAGGAAGCA
GAATGGTAATTATTCACAGAAGAAAGCAGGTAGTATACTGTTACAATACT

>uc003fjd.1|179736017|179736917|179737016
TACATCTGCTGCTCTCTTTAAGCCCTTCCCTGGAGCACACCATCTAGTTT
CCGTAGTAACTACTACAATACTATTGCTCCTGGAGTAGCAGGAAGAAAGG
AAATGCGGAAGAGAATGAATAAATTGTGTAGTTCTATTAAGAACTTTCTC
CGCTTCCTTACTTGCAAAGGTACTTAACTTTTCAGAGTAGCACTTCCAGC
TAACTGATACCCTCTTCTCTGACCAATGTTAAGAAATCCCTCTTCTATCT
TCCATGATCATGACTGTCCAAAGTGGAGCAAGATAACGTACACATTCCCA
TTCTTTCCATCCATCATTCATTCTTGCCGTTTGACAGTTGTGCATGGCAT
GTGATTGCTTCAGCCTGAAACACAAAGCTTTGTAAGTCAGCATAAAATAA
ACACTTTATGCACTGAATGATCCATTCAGTCTAGTTGATCTATAATTTGA
GATTTTGTGTACATGTGTACCTTAAGTCATATCTCAGTAATAATGAGAAC
TTTTCCTATTTGGATTGATTTTCATACCTAACTCCAGAGAACACTTATTT
TTGTAACTGGGAAGAGCAGGAATCCCTTACTGGGAGTGAGAAAATTGTTT
GGAGAATCCTAGAGTGTTTACTACCAAGTTCGCTTTCCATATAGAAAATA
TCTATTTGGCTCTCTCTCCTATAGTTAAGGAGGATTTGGAAATCTGATCC
AGTGCAGGGCGATGTCGGTCTGGGAAGGAAGACTGTGAGCCCTCTCTCCC
TTTTTAATATGAGAATTCGAAAGCAGTGGGGAAGTGATGTTGGACCTATC
ACAGCATTGCTAACAGACAGCCTATTACAGTATTTAATAAAAACAGAAAC
AGCATGCCTATCATAGGCTAATAAATCCTACCTCCTGCACGCTTTAAAAC
AGTATGAAGCAGCTTTAACGGAGCTCCAGATAACTAATTTCAAGCATGGC
TGTCTAGCGTGCCTGTCACTCCTATTGTCCTTCCAAACTCTTTCAGACAT

>uc003fkv.1|182763202|182764202|182764201
ACATCTGAAATGACTGTTTAGTATGAAGTAAATAACACTAGGATGAAAGC
CTGAAGCTTTCTAAAATAATATCCACAAGGAGGTGTCTATGATTTTTACT
CCTTTTAGGTACATTTCCAAAAATTTTCATTTTATGCTTCATAAATCATT
ACATATCTAAGTTCTACATATTTACCATGCATATAAATGTGCACACATTC
ATTTATTGTTAGAGCTAAATGAAACACCTTTCACATGACTGTGTGTTTAA
TTCTAAGTTAAGAACATAAGGAGTTAAGTGGTGAATTTCTACTTCTGTGT
TTGACAGTATGGCACCAGGCTGACTTTTCAACAGAATCCTATATGGATAG
ACTTCCATGAAAAATGGGTGAAACTTCTAACAAAATGGCCTTTATTCCTA
ATATCCACATTACTAAAGTACTGTACTAGTCCCTAAGGACAAAAGTAGTA
TAGAGGACATAACACTGAACTGACTGAGTTGTTTACTGGCTGTGCTACCA
CATGTGTATGACTTGCATTGTCCTGTCATGTCCCTTATCGTTGATTTGCT
CATCTATAAAACTGGTTACCCTGCCCTGCCAACCTCATAGGATTGCTATC
GAGcatacacacacacacacacacacacacacatacacacacacacacac
tctgtctctctctctctctctctctctctTTTAGATTGCTATGTTTTACC
TTGTATCCTTAGCAGCATTTTTAATTTTTTGCCATATAATCAAACTTTAC
CTTTACGTAGAACTAAAAGAAGCATTCCATGCTACTTTCCAACAACGTGT
AACATTTTAAAACAAGTTCACTTACCAAAAGGGAGACAAACTGAAAGAAG
TAACACAAAAATACAAATGCAAAATTGCTTTTTTCTAGAAATGGTCTAAA
ATTTTTATTGTGAGAGAAAGAATAACAGGGAACACATTTGTTTGTTTCCT
TTGGGACCTAAGACAAACGTATTGAATATTCTGGTACTTTCCCCTCTAGC

>uc003fkw.1|182809844|182810844|182810843
ATGTTTTACTAAGTGAGCTAAGGAGAATTTTAGAATCATGCAATTTACTC
TGGAGGCATTTACTGTACATAGCTATAGTGATGGTAATTTCTTTCATTGT
TGAAGTGAAAAGATAACCATCAATCAGTTGTCAATTGGTCAATTGCAGAA
GTGATGAAAAGAAACTGGTAGGAACAATCACTTCTGTGGCTACCTAGACC
ATTTGGAGGCATAAGAAAAGTATGGGAACTGGATTGCATTTTAAAAAGGG
ATTGGACCAGATTTTCAAAAAGGTTAATAGGCATAACTTCTTTGTAAAGG
ATGGCTTTGCAGTTATGCATAATCAGGAAATGCattttaaaaatgaaaaa
ttttaaagacaatgaaaagtttaaaagtaaaaattatttatttaattaGA
TCAGGTAAATAAGCCCAGAAGACCTTGAATTTCAGTGTGTTCCTAATGGA
GGAATAAATATAGTTTACTAATAACCCAACACATGTATTTAAAACAAATT
AATGAAAATTACTTTGCACTCATGCCTTAGGTTCTAATCTTGGACACTTT
GAAATAAATAACTTTCCAAGTATTTATTATGAGAAATAGAACATACAAGC
TAATTGTGAACACTGTTTTTAAGCAAATATTTACAGATAATTTAATTTTT
TTGAACCTATGGAAGTTTATATAAAGGTTAAGATAAGAGCAATTTAAAAA
ATCATTAACTTGCATAAAAGGCAAATGGCACACTTAGGGACTTAGTGCTG
TAAGCAAGATTTCATTTTAATTTATCCTATTTTCCTAAGAATGGCAATGT
TATTGATTTATTCTGAGAGAGTTCCCCACACACATAGTGATTTTTTTTTT
TTTTTTACCGTGGTAGGTAATAAAAAGGATTACAGGCCCCCAGAAGGATG
AGATATCATCAGTTTGTAATCCAGCCCATGGTTTCCTAGATACCGTATTG
TCTATTCTGTTCCGCTATGTGAAAAATGTTGAATATCAACAATGGGTTTC

>uc003fph.1|186528495|186529395|186529494
gaaggaaTAAAATAAAGAAATATGGTAGCTCAGAAGGGAAAGAAGCTTAG
GAATGTGGCAAGAGATGAAGCAGTATCATATTTTATCTTGCAAAGAATAG
AATTTGGGATCCATGTTCTCACTTTACATCAGATCAGCCGGTGGTTTGAA
TGTCAGAAAATACTACGTTTACCAAGAACTTTCTTTCACTAGTAAAAAAG
TCAGGGAGAATGGAGATGGGGGAGGACTATAGTGGAGAAACAACTTTCTG
GCCCTTTTCTGCCATGATTGTACAATGTATAGCTTCTGAGGAGGAAGGGA
AAGTTGTCTTTTTGTTTTTTGTTTTTTGAAATGGAGTTTCAAAAAGGAgc
ctcagcctcccgagtagctgggattacaggcacccaccaccacacccagc
taatttttgtatttttaatagagacagagtttcaccatgttggccaggct
tgtcttgaactcttgacctcaggtgatccgcccgtctcggcctctcaaag
tgctgggattacaggcgagagccactgcAGGTGGCTGGGAAAGTTTTATG
AGAGGAAAGCAAGATATTTGAAGCTCAGAGGACTATCCTTTTCTTTTTTC
TTTTTTCCAGGAACATATGGGAAAGAAATCCCCTCGGAAACCAAAGCCCA
GCCATCGGAGATTTTAAGATTTTTCAGGCTTTCCTTATAATCTTCCTTAC
ATTTGTCTCTTTAAACACATTTAAGTCGACCTTTGAGAAGTTGCTGATAA
GCAGTTATCAAACAAGAGTTAGAGTAACAAACCCTCCCACCTCGCTGTGT
TGGTTGGTAGCTTCCAAGGCCACTGTAAATGTGTATCAGTGTGAACCTGA
TCCAGAAACAGCCAGGAAGGGAGCAAAGTTTAGTTTAGTCTGTGAGGAAA
CTGGCGGCTGCTGGTAGTTCCATGCTGTCTGTTCAGACTTCAGCTTGGTG
TAAGTAGTTTTTTTTAAAAAAAACTATTATGACATTTTCATATAAAAAGG

>uc003fpi.1|186562763|186563663|186563762
TAACTGAAAAGTGTAAAAATAAAGAAGAAAGAGATGCCTCTTGAGTGAAT
TTAATACAGCTGTTTTTGCTGTTAATAATAAAACATCTTACTGAAACCAA
AATTTGTTCAAAGTTTCATTAAGTGCCCTTTTGGAGCTGTGTCTTAATCG
ACTGCCAGAAGTTGAATAAACCAATGAGGAAACACTGTACCCTACTTAAA
AGTAGCAGTAAATTTTTCTTCCATATCCACTTTTGATACATCATGAAGGT
CAGCAAGATGTTACTGCTGTGCAAAACAGCTACATTCGTGTAATATTATT
TTCCATATGTCTGTTTTCTTAGTTACTAGATTATTGTTCCCATGCGTTCT
TCCCGACAATTTTGCTTTTACAAGTCCCGACAATTTTGCTTTTACAAGTC
GTGGTGAGCAGGGCATACATGTCCACTAGTCTGCTAGTTTTAGAAATGGT
TTTCCTGACTTTGATTTGTTTTGATCGCATCAGGCATATTGCTGAACAGT
AAGAAAAGGGTTGAAGAAAAGAGTTCTAATGAATAAAAGATGGGATTTCT
TCTATATGCATTTTTGTTATCCTTGATTCCACAGAAATTCTATTTTGATT
CCTTCATTCAATAACAATAATAATGTTTTTATGACTATCACAGCTTGAAa
cacacacacacacacacacacacacgcacacacacacacacacacacaca
cTCAAGCTGCCAGTCTGTCTTAAGGCAGTGGCAGATGCCTGATTGGCGGG
CTCTGTTTATTCTGTGACCAGATTCCTTCTAAAAGAAGGAAGGCCATGTC
TGCCTGAAGCCTATTGGCTGGGCCTACTCTGGACCCGCCCCTCTTTTTTT
TTTCATGACACACACCACAGCGAAGTCTGTGCGGAATCCTAAACCAGCCC
AATTTACATCCATTCATGAATCTGTGACGTCAGCAAGCCTTTGGGCTCCT
TTGCGGTGGGCTGGAGGATTGTGTGGGTGGAATCCCCCTCCCCTTTATTT

>uc003frx.1|190830909|190831909|190831908
GACTTTCCTGATATTACACTGATTTGGGAATATATGAACAATTTTATGGT
TTCCTTTCGAAGTAGGTCAAGTCAAAGCAAAACCAAAAACAGCAAAAACT
GTAAGACATAAAGAATAGAGTGGAGCCGACTGAGAGATTAAAATAAACTA
GAATATTTTTATTAACAGGCAATTTGAAATAATTTGTGCACTTCAGAATA
TTCTACAATAATATATTATTTCCAATTTTAATATCTTTAAGAAAATTACT
ATATTATATGTAAGTACATGTGCATGTGTTTGAGGTAGGATATTTAACTC
AATAAAGGTTATTTTCTTTTATTCGGGTCAGGCAAAGCTTCTAAGGGGAT
GTGAAAGGGATATCTCTTTCTCTTAGCTGAGAGGAAGAGTGAGTTCTAAG
TTAAATATAATCAAGGAATTTCCCTGTCTTTGCTATTTGAGATTGTGACC
ACAACAGGCGGTTGGCTGAAAGGGAAACTGAAGGGCGGGGAGGGAGGGAA
ATAGATGAAaaaacaaaacaaaacaaaacTTCCCTAAGCAGCTCTACAAA
ACATTTTAGCCCCAGAAATAGTCACAGAAATCCTCAAATCAAACCAGTAT
CCAGATACAAGGAAGTGTTATGTAGCTGGAGCAGGGTGGACACTCATCAG
CTCAGTTCAGTTACAAAAGTCCAGGCTGCTGAAATTAAACTCTGATGCCA
TTCATGCCAGCATCCAATCACGACAGAGATCAGAAGTTCAGAGATGCCTC
CAGCTCCAAATTGCCAACAACAAGTGTGGCTACTATACGTCAAGGACTCT
GAAGCCGTGAGAGAGGGGGAAGAACAACAGTAGAGAGGATGCCCAGCTGG
TAAGAATCGAGTGTTTATGAAGTTTTAGTCAATTGATGAATCTCATTGGC
TAAAATCAAGAAACGCTCCGCCTCTTTGCAAATATGTATGAAGGAGAGAA
GTGCCTAAACTTCTATGTCTGATAGCATTTGACCCTATTGCTTTTAGCCT

>uc003fsb.1|190989242|190990142|190990241
TTTTTAAAACAAAAGCCAATTGATATCTTATGCTTTAATACTTATTCCAC
TAATCATTTACATAGATGCATCACGTGCAGTAATCATTTTTATTACCTAT
TCACAAGCAAAAATATTAGTATAAACTGGGTACAATAAAATAGAGAAAAG
AAATATTCAAATAGATAAGCGTTTTGTTAAAAAAAAAAAAAAGAAGAAAG
AAAGGACACATTTATCAGGATTCCTATTTCCCGTACATAATATGGATGTT
TGTTTGTTTTTGTAAGTTAACGGGACCGGTGGTTTAACTTGTTATTGAAA
CATGCTCGAAAAAATCAGGTAGCTTATTTTGTAATTGCTTGTTATGAAAC
CACTGGCATTTCTCTGGGGAAAATAAGTTAAAAACTCTTTAGCTATCAGG
CAGTGGGTTTTAATTTTTTATATTGGTTAAATGTAACAGTGGATTTGCGT
ACTCTCTCCTAATTTCTAACTTTGTGTAATCATTCTTGAAACCCCAAATC
TAGATTTTAAAAAAGAAGCCTTCTAAAAGTTTTCCTGAAGTTTACTTTTC
AGTTACAAAGAGTAAAATAACTTTCTGAAATGCCTTCTGTAAATCGTGGT
GGTGGTGCGGTTTGTTTGGGGAGATTTGTTTTGTTTTTAAAAGACAGTGC
ACTTTCTTATGAAAGAGACAGGGAAAGTTTTACCTGTCTGTCTCCTGGGt
ttgttttttttttctttctttctttttcttttAAAGATTGGTGATAAGGA
ATTCTAACTACTTAATGAGATGGGAGAGGCCTCACTCCATTGGAGTGGAG
GAGTCCAGGTGGAAGTTGATGGATTGGACAGGTAAAGAGAAGAGTCCCGC
CTCCTCATGCCTATAGTTGGGTATATATTAGGAAACCTTAAATTATGTAC
AGAGAGAGAAAGAGAGAGAGGGACTTGAGTTCTGTTATCTTCTTAAGTAG
ATTCATATTGTAAGGGTCTCGGGGTGGGGGGGTTGGCAAAATCCTGGAGC

>uc003fyr.1|199160548|199161448|199161547
ATAGGATAACCCAAATAAATATGCAATAATTCGGAAATGTGAATCTCTGG
CGTCCACTAATCCACCTCTACAAGTATCTACGGAGGACCTACTAGGTGCG
GACACGAGGCAGCTAAACGAGTTCTCCTAAAAGGGCGATAAAGCCTCCTG
CAGGCAGTCCTCCTCATACCTCGGATCCAAAAAGAAGAATGGAGGTAAGA
ACTTAAGTCATTTCATTCATtttttttttcttttgtagaggttgggggag
gtggtctcactatgttgcccaggctggtctcgaactcctggcctcaagcg
atcctcccgcctcggcttcccaaagagctgggtttacaggcgtgagccac
tgtgcccagtcTCATTTCTTGAAAGAGATAAATAAGTAGAGGGGAGAAAA
GAAGTATAGAAAAAGAAAAAAGAGAAGGAAGAGGTCCTGCTGCCTTCGTG
CTCCCGGCCTTTCTCTTCCATGCTAGATTAGGATCCCAGAATTTCCGTTC
TGTCTATTGCTGTGTGTATCGAGAGAAAAGCACCCCACTGTTGGCAAATC
AATCTTACAGTCAATCATTCTTTAGGCAGCGGGAACATCCTCCACTCAGG
GTTCGCCTTTCCACCTACGGCGTCCGGGGACGCAGGAAGTAAACTAAGTT
GTTTCTATGGCAACGCACAGCTTTGGCGGATTTAGCTGGCTACCATTTTG
CCTTCCCTTGTTCCCAAGTAGTACATTTTGCAGCCTACCAAGATGAAAGG
ACTTAGGAAAATAATTGTAAGAGTGCTATTGAATGTGGCTTATTTCAGTG
CGAAGCCGATTTCCGAGGATTGTTTTTCTGGCGTTTGGAGAAGATGCCTA
AATTGAGGGCGGAGTCGAAAGATGTTTAATCCCACAAGGCCACGCGGCGG
GGCCTCGTCCTTCTCTTACCGCCATCTTGGCTCCTGTGGAGGTGAGTGAA
GGGTCTGCTGCTGAAATTTGGGGGCAAATAACCGGAGTAGGTTTGTTCCT

>uc003fzt.1|42326|43226|43325
AGGAGAAAAGTTGGTAGAGAGGCTGGTCCCTTACTTCCAGCAGAAAAGAG
GTGTTCAGGCCCTCACTTCCCTAAGGGAAGAGAGCCCTCATGGctgcgct
caatgtggcagccacctgccatatgtagctactgggtacctggaatgtga
ctggtttgaagtaaaatgtgctgcaaacataaaatacacagtgagtttag
aagaattagatcagaaatacataaaatacacagtgagtttagaagaatta
gatcagaaatatactttatttctaattatatatcaatcacatattaaaac
aatattttgatacaatgagttaaaaattattacaaacaacttcactcttt
aaatattatttttgacgtggctaataaaaaCGCAAAATTCACaaattaat
attttattttttaaaGGATTGCTTCCCTCTTAAAATCTCAGGTGTCCTAC
TCAAAAGACTAGCGGCCAGAAGGGTTATGAAATCTAAAATATTAAAATAA
TTGTCATTATATCACTTCCGTTTGTGAAAAAgtgtgtgtgcatgcatgtg
tgcatgcgtgtgtgtgcgcgcgtgtgtgtgcgcgcgtgtgtgcacgtctg
tgtgtAAGTGTATTTTACAAGTGGACATAACCTTACACACAACAAGGTTA
AAAAAAACACCCCTGGGCTGCGTCAGGCCAAGCCGGGAGAGAAAGCCCCG
CCTGAAAGGGCCTGGAGGCCCCAGCCTGTCACTCTTGCCACATCAGTGGA
GTGTATGGTTGCAAATTCTGTTACTCAAGGCCCGAGGGCGGGGATTGGAG
TAATATCCAATCAGAGTGTCGGAATGAGAACTGCCCAATCAGGCCCGCAG
CCAGAGAGGAGGGGTTGGCTTCCGGGATCTGGCGCGGCGTTTTCCTCTGG
CTCCTGCGAGGGCTTGGTTTAGGGCTTCAGCTCTCTGCGTTCTCGGCTCC
GGGAGGCCTCGGTGATTCAGCCACAGCCTCTGCCTCCCGTTGCTCTGTGA

>uc003fzw.1|113501|114401|114500
aaacaataatattttggatatagtaggctaaaattatcacaaacaatctc
acttgtttttattattttcgatgtggctaataaaaaattgaaaattcact
aatagctaacattttatttttTAGAGGATTACTTCCTTCTTAAAATCTCA
CGTGTCCTACTCAAAAGACCAGAGGCCAGAAAGGTTATAAAACATTAAAA
TAATTGTCATTATATTGTTTCCGTTTGTGAACAAGTTTgtgtatgcacgc
gtgcatgtgtacgtgtgtgtgcatgtgcgtgcatgcatgcgtgtgtgTAT
AATTTATATTATAAATGGACCTAACCTTACATACCACAAGGTTAAAAAAA
TGACCACTGGGCTGTACCAAGCCAAGCACAGAGATAACACCCCAGCCTGg
gccgggcgtggtggctcacgcctttaatcccagcattttgggagacatag
gcgaacagataccctgaggtcaggagttcaagaccagcctggccaacatg
gtgaaaccctgtctctgctaaaaatacagaaattggccgggtgtggtggt
gggcacctgtaatcccagctacttgggaggctgaggagaatcgcttaaac
ccgggaggcagaggttgcagagagccgagttcgcgccactgcactccagc
ctgggcgagaagagccagactcaaaaaacaaacacaaaaaaCCTGCCTCA
AAGTACCAGGAGGCCAGAGCCTGTCACTCTCGCCTCATTCAGTGCTGTGT
ATGGTTGCAACTTCTGTCACTCAAGGCCTGAGGCGGGAGACTTACAGCTC
TATCCAATTAGAGCGCTGGATTGACAACTGCCGAATGAGGCGCGCAGCAG
AGAGGAGGGTGCGGCATCCGGGATCTGGCGCGGCTTTTGCTTGTAGCTCC
AGCCAGAGCTCGGTTAGGGCCTCATCGCTCTGCTCCCGCTCCTTAGGGAA
GCCTCGGTGATTCTGCCACAGCCTCAGCCTCTGTGGCTCTGTGACCTGCC

>uc003gfc.1|2440080|2440980|2441079
AGGCCTGGTTTCCAGCCGATCGTCAGAGTCCCAAGGCCCAGCAACCTTCC
TCACAAAGGCCTCGTTAAGAGGCGAGGAAACAAGAGCCGGGAGAGGGGCG
CGGAACGGCGGGCGGGACGAACGACCAGCTCCGCGCCTCCGGCCAGCTGC
GTCGAGCCAGGGGCACCGCGGCTGTTGTGCGGCTGGAAATCTAGGAATGG
GAAGGTTCGGGGCCTGCTCGGCTCCGGAGGCAGCTGGCGGGTCGTCCCTG
GCGGCGTTGGAGCGGTCAGTGGCAGCCGGGCACGGGCGACCGGGTCGCCC
GGGTCGCCCTCAGACCGTGACTCCCGAAAAACCTTgcgggcggggcgcgc
ccgcgccgTCTCTTGCCGGAAGGTGCGAGTTAGTGCGCTCGATTGTGGGC
GGGGGCGGAAAGAGGCGCGTTTTAAAGTGGTAACAGATGGTTTTCTTATC
CAATAGGATTAAAAAATTTGTCCTTACCCGGCCGACCGCGGAAGTAGAGT
AGGCGGGCGGCCAATGGGGACATGATGGGGGGCGGAGCCGAGGCCTCCGA
AGCGGAAGTGGGTTGCTGTTGAGGCGGCGGCATCTTTCTCGAGGAGCTCT
CCTGGGCGGCTGAAGAAGGAGCTTCTTCTCCGGAGTGCGCCGGCGGTGGC
GCCTGCGGACCTAACTAGCTCCAGGTTAGGCCGAGCTTTGCGGGAAAGCA
GCGGTAAGTCAGGGCCTTGCAGATGCGAGGTTTAGGCAGCTTCGCGGCCT
ACAGAGGCCTCGGCCCGCGCCTCTTGGGGGAGCCGCGCTGCGCGGCTTGA
CCCAGCCGAGGCTTTGCAGCCCGGGACCTCGAGCCAGCTCTGGTCGCTCG
CACTGCCGTCCGCGCGGGCGCACCGAGCCCGGCTTGGCGCGGGCAACAGA
AGTTAGGAGGTCTGCGTCTGGGTCTCGGCTCACCCTGGGGGGCCGCGGCC
ATGGGGCTTAGTTCCTAGCCTAGGAAGGGAAACTGAGACTCTGGGAGGGG

>uc003gkx.1|8250959|8251959|8251958
gtgtgtgtaaagctccgacctatcacagcacAGGCTGGAGGGATCCCTCC
CATTCCCACTTCCTAGAGCTGGGCCGGAGCCCGCAGCCCACACCCACCAC
GTGGGTGCTCACACTCCTGTGTTGGCAAGGGCATCAGAGCAGGCAGACAG
GCGGGACCAACAGGGCAATTTGAGTTCAGTTCTGCCTCTTGTCCCAGCTG
ACGTGAGCCCAGGCCAGGCTTCCTCAGCAGGCAGGGGCGAGATTACGTGC
TTTGGCCTTGGGTCTGCCTGGCTGGGAAGGTTTCTGCTCTCAAACCTGGC
TCAGGCCTGGAGACGGTGGGAGGGTAAAGAGGTAGACCCGTTGGGACAGG
CCAGGCTAGCAAGGAGAGCTTGCGGTGAGGAGGAGGGGAGCCCATCTCTT
CCCCTAAATGTTCCCATTGATGGAGCCAGTGGCCCGGAGGGCACCCGGGC
AGAGACGGAAGAAATTGCACGTGAGCGTTTGTGTGCATACGTGTGCCTGT
CCATGTGTGCACACACTTGTGCTTGTGAGTCTCTGTGTGCCCATGCATAt
gtatgtgtgtctgcatgcacatgcgtgtgtgtgtgcatgcatgtatgtgt
gcaggcatgcgtgtgtgtgtgtgtgCAGTAAATGGAAGAGGAACAGAGAT
CAGAGCTGAGGCTGGCAGGGCTGAGGCAGCCGGTGGCTGGTGGACTTCCC
CAATCCCAGCCTGGCGGGGGACTGGGTGCCCCTAGCCTCTACTACAGAGC
CTGGGGGCTGGGCAGCGGGCAGGCAGGACAGGGCCTGGACCTCGTCCAGG
AAAGAGCTAATGATCAACCGGCTGCGGTGTCTGTGCAGCCGCCCTGGGCC
TGCCTCTCCGTCACCGGCCCTCAGGCGCAGGGAGGAAGTAGGGCAGGAAG
CAGGGGGCGGAGGCCGCTGTGCAGTCAGCCTGGCTGTGGGCGGCCCCTGC
CTGCTCCGTCCAGCTGGAGACAGCCCCGTGGGGCCAGCCAGCGCTGGGCC

>uc003gno.1|14949809|14950709|14950808
AATCTGTTGGTTGGTGTGAACATATGCAATACtttatttattcagtattt
tttgagcacctattatctatcaggtactaagcaagatctgttttgagata
taccatcaaataTTTTTCAAATCATCATTTTCAGTTGATCACACTGTAAG
TTGGCTATAATTTGAATTCACAAATGCTCCTCtgtgtgtgtgtgtgtgtg
tgtgtgtgtgtgtgtgtgtgtgGTTTAGTGGCAGTTGATGGAAAGTAGTA
AAAATAATAACATTTGTAACATTGGTTACAGATCAAATGTCAGAAGATTT
ATTCAGCCACAGACACTGCAAAGTAAGCATCTTCTCTAGTTTATGATTCG
TATGTAAGATAAAGTTTAAAATAAGACCAATGCAAACATCATTTTAGGTA
GTTCCCCTTTTGTGAAAAAAATTGCATATAATAATTCCGATTTTTCATTC
AGATAAATTAGGCACAAATTGCATGGAAATAATTCTGTTAGCAAAAGTGA
CGTTTAAACATAATTTCACTAGCATCACTTTTCCATAAGTTGGGGCATAA
ACTTTCCTATGTACTCTTTTTGCTTCCAGTGAAATGATATCATTTGGTCT
TTAGGCATCACTTTAAAAGGCAAAGCAACTAGAAGTAACATGGTAAGAAG
AGCAATGGATAAAAGAGAGAAAGAGAACTGTTTAGATACCTGAGACTCCT
GCTTTTCATTTGCCTCAGTCTGGGGTTTGCAGAAGAACACTACCCACTCC
TACTTGTTCTTAACTAGTGTATATATTAAGCTCTTTGAAATGTGAGTATT
ATGGGAAGGATCGCAGTTGCTTTAAATTATAGAAGTTGGCAAGTCCCTGG
GAGAAGGAGTGGGAGGTTGTTTAAACTGAGAAAGACAGTTGCAAAACTTC
GTACAACAGCATGAGCTCCAAGCTTCAAACGCATTCTCATGCTCAGACGA
GCACTTTATTTTTCATCAAGTTATTTTTTGCATTGTTTTGGAGTAGCTTC

>uc003gnp.1|15037865|15038765|15038864
CGTTGGTCAAGTGTGTGGTCAACATCCACTTCACTAACTCTGGAAACATT
CCTTTCAATTAGAGTTCTCATTGCTTGAGAAGAATGAGAGGAAAAGAAAG
ATAAAAACAAGATTTTTTTCAGTCGTCTAATTTCCATAAATGACATCATA
AATTATATATTGCTGTTGCCAAGGAAATATAAGAAATACATAGCAGAAGG
AAACAAAGAAATTGATTGCACCATAGACGACTAGTCATATGCTTTGGAGA
ATCATTCTGCCTTTTGAGATGTTATGATCAGTTCTTTACAGGCACAAAGA
CATATTAGTTTTCTAAAAATACCCAATCATTTATCCATTCAGCAAAGAAC
AAAGAAAACAAAATCAGTGCAATTCTCATAACCCTCTTTCTTTGCACAGC
ACATAGAATGAGGGGCTATTTTCCTGCCATATTTACCAAGAATAGGGACA
GTGTTCATTATTCCACAAGACACCATCCTAGGTCCAGAATCTAAAGGCTC
TACCTCCAAAACTCTCAAATATAAAATGGCTTTTTTCTCTAAGTTAACAA
CTAATTTCCAGTCAGTGAGTAATTTTTTTCCTGAAACATTCACTCAGTGG
AAAACAAATGAAGAGGGAAAAAATTAAGTAAACAAATCTGAAAAAGAGGC
CACAACACACAGAGATGGAGAAGCTCTAAACTTACCACTGAAGGAAAGCA
GGCACTTAAAGTTTATCCCAAACAAAACTGTAATTTTAACTGGTCCCCGA
GTTGAGCCTCACTCGATGAATGACTTCCAGGGCCTTTGGCTCTTTGGGAC
TAAACGAGAAAATTATTTTTAGCACAACTATTTGGAAATCTTTGAGAATT
TGGATCTGTTATTCTGTCTGGTACCAAAGCAAGTTTTTCACTGAGCTCTC
ATGAAAGATCCTCAGTCTCTTGTGGATTTAGAATCCTGCAGCAGCCCACC
ATCTAAGAGCAAGGTATGGTGTTTACTCTTTTTTTTAGAATTTTGGCAAA

>uc003gof.1|15291626|15292526|15292625
atattatatatataagaatatatatatattctcctttatatgttttttgt
ttcacatatatatataaatatatatCTCAACCACAAAAAAATTTGGTTTG
TGACAAAGATGCACTTATTTGCACGAACCTATCTTGTTAATGATCAAGAA
ATCTGCTTTGTTACAATCATTAGAGGACAGAAATATACATACATATTTAA
ATCTATTTAATGAAATGCAGTTTTATGTTAAAAATCAATGATCTGCTAAC
CTAAAGAGTCGCACAGGAATACTATGATTATTAAACACAATGCGATTCTC
TAAATAAGTAAACACGTGCAATGATATCAAAGTTCAAAATTCTCTAATTC
TTCCACAAAGACTATGAAAATCACCTTGGAGTGTATGAACCAGCGTCCTG
GCCCCGCCAGGTCGGGGCTGGGGCGGGCGCGGGCCGGGAGCGCTTACCCC
GCGGCAGGAGCGATTCAGCGCCACTACCTGCTTCGCCTGGTTGTGGTGTG
GCTGCTGCGCCAACCGAAAGGCCTCCTTAATCCGCAGCAGTCTCTTTTCG
CTCCCATGGCTCTGGGACTCTGTCCGGACTAGCCCTGTCCGCGCTCGGCT
ACATCCGGCCCGCCCACCAGCTCAGAGGCAGAGTTCTCCGCGGTGTCTCC
TAGGGTTTCTTGTCAGAGGGCCCCAGGCGCCTAGGGAGTCGTTACCGCCC
TGGCATTCAAATAACTCCCGCGAGAGGCGGAAATCCCGCGAGACTGCCGA
CAGAGCGTAGGGAAGTGGAAAAGTGGAGCCTGCACCGCCCGCTCCCGGCA
CCCCCGGACACCGCCCCGGTCTCACGCATGCGCAGAGGGCCGATCCAGTT
CTTTTCGGCTGGAATGGGGAATTTGTGAGGTAGGCCGGAAGTGGTGTTGC
GGAGGGAAGTGTGGGGAGAGCAGAGGCGCAGCTCTGCTGGAGAGACCTGA
GGCTTGCAGCGCTGGGCCCGGCCGGGTCGCTGCGGCTGGGCTGGAGGTGA

>uc003gpu.1|20306002|20307002|20307001
tattatataattaatatatatTCACAAAATGGTAACCTCATATAGTTACC
ATTAATATATCCATATAGTGAATATATATGtggatatattaattcacctg
attgcagtcatcactttacaatgtatgtatagcaaaacctcatgttgtac
accttgattttttttttttttttttttttgagatggagtatctctctgtc
accaggctggagtgcagcggtgcgatgtcagctcactgcaacctccacct
cctgagttcaagtgattctcatgcctcagcctcccaagtagctgggatta
caggtacgcaccaccacacccagctaatttttgtatttttagtagagacg
gggtttcaccatgttggccaggatggtctcgatctcctgtccttgtgatc
cgcccacttcagcctcccaaagtgctgagattacaggcgtgagccaccgc
acctggccatacaccttaaatatttacaatttttatttatcaattgtact
tcaataaagttggCATCAATTCTATAAAATATTCTAAAATAGATTATAAA
CTAATGTCATAAAATATTTCGTAAAAACAACATTTCCTGCTACCCCATGA
CATTTTTTCCATGCAGACTGTAGCTGAACTATTTTATGCTTACTGCCTCA
GGGAGGAGTTGTCATCATAAAAGTTCTCATGCTAAAAGTTGAATTCTTGA
CTTTGGACTTTCAAAAGTTAAGGTCAAGACCAGCCATTATTTGGAAGAGC
TAGAAGAATATGTCATCAGTCAGAGTCAAGGTCTAGATCTGAGAGCAAAG
AGACAGTATGCTCTGTCCTTCCCATCCTCCATCCTCCCCCCAGGGCAATA
CCCCAGAGCTAATAAGCCCCTAGATACCCCTGAACCTAGGGTATAGGATG
AGAAGAAATGGCCTTGTAGTGTGTCTAGACAAAAGACTCTACGGCAACCT
CATAGGTTCCCATGGTTTCTACAAGGTAGAAACCAACAGCTGAATTTCTT

>uc003gpw.1|20310139|20311139|20311138
AATTTATTAATTCATtttattcattcagaagacattagttgaatacccac
tgcattatgcttgaagctggagaaataaaaagggcaaagttaaaatcctt
atcctgaggaaactcacaatctaatgaagATGCTTCTGGGGTGCTGGTCA
AGTAGCAAGGATGGAGCTACAGGAGCACAGAAGGATTACACAGCCTCGAG
TGCTCAGACAATGCCAATTTAGTGTTACCTAAGCAAAAAGTTAGGGCTTT
GGGTTGGCAACAGTAGAGGATGCTAAAGAGGAGTGCAGTGGACAGGTCCA
AAGGGCTTGGACTTAACTATGACAACCCAAATTGTTGCTGGTGGAATGCA
ATACAAGGGAATATGCATTTTCCTGCAGCATCAGTTTTGTTATGATGTGG
AGCATAAAATCGTGCTTTTCACtattaaatatttttactattaaaaataa
tGTAGAGCACAAAATCGTGCTTTTTACTATTTAAATGCGGATATACTGTG
AAGAATGCAATAGCATATGAGATTCATAAAATACGACAGGAAACGAATTT
CCACAGCTAGGCTTATGATTTAGCCAGATAGAACAGGAAACTACAAGAAA
ATCCCACAGCTGGGCATGCAGATGGCTTCGGCTCTCACCCCTGAAGACTC
GGGGGGAGGAGTTCACAGTCTTCAGTTCTCCGAGTATTGAGGGTAAGATA
GCTGAGGAACAATGAGTATTAAGTGTGCGAGAAAAGCGTTTAGGAGTTAA
GCACATGGACTGAAGAGAGGCTAGGGCGCAGGCGACTGGGAACCCGTCAT
CGTCCCTCTGCTCTCCGGACCTCTTATTCGAAAAACATCCTCCACCACGT
GCCCCTTTGTCGCCAGAGACAGCGCCTGCAGTGCGTGAGCTGCCCCCTGA
ACTCCTGGCGCCTGGTTGCCTGGGCAACCCTCTTCTGGGGCGCCTCCGCG
ACCTCTTACCATTGGTTTAGACGACGCAGCGTGCGTCTGACGTCATTGCG

>uc003gsv.1|36010512|36011512|36011511
ATCAGCCCTAAAGCTGGTCCACAATGGCAATTGTCTTTCCGCTGCATTGT
CTTTCATACTTGTTTTCATGCACATGTTTCTACAGTGACATCAGCTTAGT
CAGTGCCAGTTACCACCCCAAAGCTCCCTGAAAGCACATTACAATGAGGG
TGAGTCCCGGCCAGGCTGAAGCATTGAGCTTCTTTCCAGTCCCAAGCACT
GTCAGAGACTAGTGTGGTTAGCTCTCAATCAGGAGACCTGATCACACTTG
ATCCTTGATATTGCATCTATCACAGAGGAAAACAGTAAGAGCTCCCCATC
TTCCACACaatttttttaattttctttttttttaatGAAAGGCAGATGAG
GTAACCAAGGAGAAAGCAAAGTTTATATAACTCAGATTTGAGCTCAGGCT
CAATTCTGAGAGTTCCACACATGCCTCATAAGTGTGCAGAGAAGGAACCA
GTCTAGAAAGTTATTTGCATAAAAGCTGAGGTGTTTCTGGGGTAAGAAAT
GAACCTCAGTTTCAGAAATAACTGTGTATATGAGATATGACTTGACAGAA
TTCTGTATGCAGGGGAGTTAGGATGGTTTTACCTAAAAATGCATGCACAT
ATTTTATAAATTTAGCATAAAAATTCATtaaatatatatgaatgtattaa
atattgcatgttaagtatatcatatgtaatataaatattacacattatta
tatagcataattatatatagtacatgttacatatatgtgaaatatacaaa
tatatatcatatCATACACTGAGAGCTCTAGTCATTGGGGCCAGCAAGTG
TTTAGAGTTGAGCACCGAAGTTCCACTCCTTAGATGCATGATTATGTCTG
AAGGAAAAAAGTTTTAATTAAAAAAAAGAAGGCCTATTTTATTTAGTTCT
GTGGCATATCAGGGCACAGTCAATATTACTTTAATGTCATGTGACATGAG
GGGTAGGAAGCCACTTCCTTTATCCTATCATGTTTTACCACACAGCTCAC

>uc003gvy.1|41081676|41082576|41082675
AATCTAGGAATTTAAGAAAAAAGTCTGAACAGCATCATTTTGGGATATAA
GTGAAGTAGAACTGATAGGAAGGGGAACACATCCTCTTTGCCTGAGGAAG
TTGGAGTAGTTCTACCTCTGTTATGGCATTTAAAAATTGTATATTTAATT
TTTCAGTGTATTTAACTTCTCTTTGTCCTCTTGAAGTTGGGAACATTCAG
TTGTACTCTGAACCAGTGGATATTGTGACCTGGCGCTGTGCCACTTGGGC
CAGCTTTTGCTTCCTTAATGAATGCACTTCCTTCATCTGTTAGTGATAAG
CAGGCAAGTGAGGAATTCTTATCTGCATCTATGGATTGAACATCTGTTTC
TATTCCACTGTGTTTCAGTTTTAACTTCTTTGCTTAGAAATTAATGTGAG
CAAGTGAGCCTCCTCTTTTTAAAGCCATTTTGGATTGAGAGTATTTGTTT
TCTGAGCATTTTATATGCATTAAATTGATAATTTAGATTTTTTTTCTAAT
GTTTTGAGTGATACAGAAATCATCATCATGGGTTTCCTTAAATTTCTGTG
GCAATGGGCTTATTAAAAATGTAATTTTGTGCATGGTGATTTTTGGAGGG
ATATCAAACTTATCCTATGGGTGTTCAGTTTTGTCAGAGAGTTATGATAC
ATTTTATTCTGCATATTAAAAATGTTCCAGAAAGGAAAGCAAAAAAATCA
CCATGGCAACTCAGTAGAATGCCCTTATTTTGTTTTTCTGAAAGGAAAAT
TCTAAATCTGAGTAAGAGGTATAAAAAAGAGCAGTGCAGATTGTGTCTCT
GGCTTCCAGGAAGTGAGCTCATAAAAGAATGGGTTTGATGCCCTGGGTGA
CTCTGTGTTATTTAGGACCCCATTTGTTTTTTCTCATAAGGAAGAGCTAT
AAAAAGGTGGCGTATATATTGACACTACTAAAACAGATCTGCCAAAGAGC
CTGTTGAATTTTTCTTTGTAATGCAACTTTTTGGAGCCAACTGTAAGTGT

>uc003han.1|54789120|54790020|54790119
AGCCCCACTCTGCCCAGGTCTGGTTCCTGGAGCATCAGCGCCCCCTTTCC
CTCGCCGGCAGGATCGTTTCCTCCCGACACTGGCCTCTCGCCTTGGGCGC
AGGGTTTGGGGCTCAGCTGTCAATTCCAAGGAATTCGTAGGGTTCGACCC
ACGCGGCGGGAGGGAACGGAGGGAGAATCAAAAGGCATCCTCCCCCACGA
CGCGGAGGCGGTGGTACGATTCCTCAAACGCCCAAGCTTGAGCTTTTTTT
GTATGCGAGATAGAAGCCAGGGCAACCTCGCCCAGATAACCCCGAAAACA
AAGGCACGACCAGATAAGTGACTTCAAGGGAGTAAAGGTCGTTCTATCGG
AGAACGTTCCAAACCTACACAGACCCTCTTTTCTTTGTACCGTATTTCAG
ACCACCCAGTCTTGTACACACACACACACCACACAAAACAAAAACCCATC
ATTGTCATATTGGACTCAACAGTTTGCCCAATCCTATTAAATAACTAGCA
ACTATATAGCCCTTCCCCTAAAAGACCCCTAGTTCAAAACGGCGCAACCG
CTTGGAGATTTCTCCCGAGGGCCCTATTTCTCGTTGGGCCGAGTTTGTAG
AAGGGACATTTCTTGATTCTAGATTTATATTCTCTCTGGGTATTAAATGC
AATTTTGTATGTTCCTTTTCTTCTTTTCAAAGAGAATACAAAACTATAGC
AGTCTAAGAAAATAACCCCAAAATGGGGAGGCAAACTCATTCTGGAAATG
ATGGGCTGTTTGTAGTTTCACAAAACCTCTTTCCCGGCAGAGCACCAACA
CCTCCCCCTTCCACCACCCCCCATCCCATCTGGTCTGCTTCTCCCCGCCC
CCCAGTTGTTGTCGAAGTCTGGGGGTTGGGACTGGACCCCCTGATTGCGT
AAGAGCAAAAAGCGAAGGCGCAATCTGGACACTGGGAGATTCGGAGCGCA
GGGAGTTTGAGAGAAACTTTTATTTTGAAGAGACCAAGGTTGAGGGGGGG

>uc003hgy.1|74514718|74515718|74515717
AGATGCTTTAAAAGTGTTTTTCTCTCAAGCAGTTGACAGTCTCTTTGAGC
ATGTGGACCAGTTCTGCTGTTTTAAGGAGCTATGCCCAGCCTAGCATAGG
CAACCAACTTACAGAATAAGAAATGCTGTTAATGGAACATAGATTTTTGT
AAAATGTATTTTCAGTTGGCCCTTGACTTACTTTGCTCTATCTCTGCATG
ACCCGTATTGATGTCTTAGTTCACCTTGCTGACCTTGAGGCACTTCTATC
CTTTTAAGTTTGGCAGGCAAGATTGGTTGCCTAATCTGACTGACTCCTTT
GAATTTGTTCCCGTGTGGGAGGGAGAAAAAAATGTATTTTTTTTCCCTTT
ACAAACCAGGGACAAGATCCCTTTGATGAAGTGAAATAGTCTTCTTTTTT
TAAGCAAATACTTTATTTATAAGTATAATAGCTTTTGGGGGGCAGCAAAT
GGGAAAGGTGAAGTCTTGTACTCTAGAGCATGATTCAAATAGATAGGCTC
AAATTAAACAAATGGAGGGATAGTTTGTTCTGCCTAAAAGCAGTAATAGG
AGGGGAATCTAGAAGCTGGGTCTGGATGGGAAGACATTAAGAAAGGAGAG
GGAGAGAGAGCAAGCAAGAAGGAGGTCGGTCAGGGCTCTACAAGAAGAGA
GTCAGGTGGTATTGATACGAGTGGAAAAGATCTTTTTATGTTTTATGCCT
AGTTCCTTGATACAAACTTGTGGTGGGGGGTTCTTGAAAAAGTGATTGGG
GACTATCTGATCTGGGGTTTAGGGCAGGGAAGAAACAGCATGTAAAGGAG
AAAAGACAGAGCATTTGTTAAAGAGAATTTAACAGCAAGAGGAAATAAGA
ACCAATGATACCAAGGATAAACGCAGTCCTTAACTCCCCTATCACTGAAT
TCTTAGAAATATGGGGGTAGGGGTGGTGGTGGTAATTCTGTTTTCTCCCC
ATAGGTGAGATAAGCATTGGGTTAAATGTGCTTTCTCTCTCTCCCTCTCC

>uc003hgz.1|74519796|74520796|74520795
GTGGGTTATTTGATTTTATAATCTTACCTTTAGAATAATgaaacacctgt
gaagctttagaaaatactggtgcctgggtctcaactccacagattctgat
ttaactggtctgggttacagactaggcattgggaattcaaaaagttcccc
cagtgattctaatgtgtagccaagatcgggaaccCTTGTAGACAGGGATG
ATAGGAGGTGAGCCACTCTTAGCATCCATCATTTAGTATTAACATCATCA
TCTTGAGTTGCTAAGTGAATGATGCACCTGACCCACTTTATAAAGACACA
TGTGCAAATAAAATTATTATAGGACTTGGTTTATTAGGGCTTGTGCTCTA
AGTTTTCTATGTTAAGCCATACATCGCATACTAAATACTTTAAAATGTAC
CTTATTGACATACATATTAAGTGAAAAGTGTTTCTGAGCTAAACAATGAC
AGCATAATTATCAAGCAATGATAATTTGAAATGAATTTATTATTCTGCAA
CTTAGGGACAAGTCATCTCTCTGAATTTTTTGTACTTTGAGAGTATTTGT
TATATTTGCAAGATGAAGAGTCTGAATTGGTCAGACAATGTCTTGTGTGC
CTGGCATATGATAGGCATTTAATAGTTTTAAAGAATTAATGTATTTAGAT
GAATTGCATACCAAATCTGCTGTCTTTTCTTTATGGCTTCATTAACTTAA
TTTGAGAGAAATTAATTATTCTGCAACTTAGGGACAAGTCATCTCTTTGA
ATATTCTGTAGTTTGAGGAGAATATTTGTTATATTTGCAAAATAAAATAA
GTTTGCAAGTTTTTTTTTTCTGCCCCAAAGAGCTCTGTGTCCTTGAACAT
AAAATACAAATAACCGCTATGCTGTTAATTATTGGCAAATGTCCCATTTT
CAACCTAAGGAAATACCATAAAGTAACAGATATACCAACAAAAGGTTACT
AGTTAACAGGCATTGCCTGAAAAGAGTATAAAAGAATTTCAGCATGATTT

>uc003hjk.1|77150480|77151380|77151479
TTACACAGCTCTCTGCTCCCATCACTTTGTCTTCTCTCAGTTTTCTTTTC
TTTTCTCCTTCTCCTTCCCCTCCCCTCttcttttcttttcttttctttct
ttttgagaccgttttttttttttgcccaggctagagtgcaatggtgcaat
ctcagctcacggcaactttcgtctcccaggctcaagcgattctcctgcct
cagcctcccaagtagctgggattacaggcatccaccaccatgccaggcta
atttctgtatttttagtagagaccgggtttcaccacgttgcccaggccgg
tctcgaactcctgacctcaagtgatctgcccgccctcccaaagtgctgca
attgcaggcgtgagccactgcacccggccCTTCTCTCAGTTTTCAAAGGG
GACAATGCTCCTTCCCATGGCACTGTTTTTGCTCATGCCATTCTTCTGCC
TGGAGCGACTGTGCATGCTCCTCATTCCTGCCCTCCTGCATAGTAGTTAC
TCACCATAGTTACCCAGGCCAGCATCATTTCCCTGGGAAGACTTTCCTGA
ACCCCAGAGGGGCTCTCACCGCACACTTGCAGAGGCCTTGCTGAGCCCGT
GTCCGCAGCAACGCTACGTTTCCCTGCAACCCTATGGTTAACATTTCCTT
CCACCACTAGGCAAGGAAGGCCTGCGACGCTCCCCGTCTGAgcatggtgc
taaacacagtgcctagcacccagtaagcgcacaCGCATGAGGGAAGGAGC
TGGGAGCTGGCTCGGCAGGTCTGGAAGTTGGATAGGGTCTGTAAAGGGCT
GCCTGGCTCCAGGGGCCTCACACGCAGCGACCTCAGCCGGGCCCAAGGTG
CGTGTACTGCGCATGCCCAGCCAACTGGTCTTCCAGAACCTTCTTCAGTG
AGGAGGTTATACCCGGAGGTCTCGACGCTCGCTCGTGCTGCTCGTGTTGC
CGCTGGGTACGTTTGCTGCCAGTGCTGATCCAGCCGGAGGCGAAGAGAAG

>uc003hjo.1|77213986|77214886|77214985
gcttgtatctctttttttactcaaaattttgtttgtgagatttatccaca
ttgttatatatggtcagagtttgttcgttttcattgctatataaaatttc
acttacagtctaaccattctactgttgatggatatttggtttccagtttg
ggggttattatgaatagtgctactatcaacattctattaatgtattttgg
tgtatgtatgcgtgaatttctttggacatTTTTGTGTTTTTTAAATCCAC
AGTCAGTGAACCCTAAGTGTTCCTCAGCATTGCAGTCAGTATATTTACCA
TGTATGCGTTACTCAAATGACAGCTGTAGTTGCAGGCATTACCAAATCCT
TCCCTCCTTAATGTTATCACTGGACTTTGTCTATACTTGGGATTCTTAAC
ATGTTGTATTTTGGTTAAGTATGCGTATTCATGTTTTTTATTAGATTTTG
AGTGCTTTTTAGTACtttgttttacttgcttatgtatcccgactcctgac
gaggtacctgaaatatagtaagcTAGTTGAGCGAATGGTGATAGCTGTCA
CCATTGCCAGTGATTAACAGAGCAAGTTTCCCTAGTTATGTGAATCACTT
AGCCTAGAGTAAAATCCATGCTTTAGTTTGATATCTCAGTGTCAAAGGAT
TAGGAATGGGAAGTCATTTCTCTCTGAGAGAAGCCCAGAACTGTGGGCTC
AGAACTGAATGTGCTGTGTGGCTAAAGGGAATTGCTATGGCTTTACAAGC
CTCTTGGAGATTTAAAGTGTTAACAGCAGTGATTCCAAGGCATAGTGTGG
GGGGGCCAGATATAAATAGCAGAACACAAGTAGCGTAGTGTGCCACTGCC
AAGCTACTGCTGGGGGTGTTTATAAAAAGAAAAGCATTCCTGTCTCAGCT
CTCACTGTCAACAACATCCCATCCTGAAGACTTGCTTACCACAACTGAGA
GTGGGGAGTCAGTTTGAGGCCTAGCATCACTTAAACTTCCTCCAAAGGCA

>uc003hjv.1|77353316|77354216|77354315
ACGGAAGGAGTGGGGAGAGATGCAAACGACAGAACACAACCGAAGGCCTT
TTTAAAAGTCAGGATCCATAGCCTTACTTATCACTGTAAAGGGAACAGAG
TCGGCTCCATCCTTCCTCATCCTTCTTTAACCCTCGCCTACCAAGCCCTG
GAAGACAGGGACGCAAGAAGAGCTCTAGCGCGGAGGGTCTGCCTGAGTGC
TGGTCTTTCCCATACAAGATGTAGCAGCAGGGATGGGAGGGTGAGCTGGA
CGACTCCACAACACACACACAGCCCGCCCCGCCTCACCTTCTCGATACTC
TGGTCTACAGCCTTCTGGAAGACCCGGGCCACCAGCAGCGTGACGCTGGT
CACCAGCAGGAGCAGGGACAACGTCCCCGCCGTGTAGAAGCAGCATCGGC
CCATTCTGTGCGCCGCTCACGGGCCGGGCCGGGCCGCACCCGCCAGGGAT
CCAACTGCAAGGAGGGAGGAGCCGCCGCAGAGGCGTCGAAGACCCGGGAC
CCTTCGGCGCCACGCCCACGCCCTCCCGGCGCACGGTTCGTGCGCGCAGC
TCTGGGCTCCGCGGCCTGGCGAGCGCGGCCCCGGGTGCACCGGGCGGATG
GGGCCGCGGAGGGACGGGCCCGGACTCGGTTTCGGTTTCCTTCGCCGGGC
AGCCGTGGCGCCCGCCTAGCGCAGCTCGGGAGAGTGCAGGGAGCGCGCAG
GGACGTGACGTTCGCGGGCCGGGCTCGCCGCAACCCCGCGAGGCAACCGC
CGGCGACTGCGCGGGGAGGCGGGCGGGGGCGGAGGCCGCAGTCATGTGCC
CTGCGGCGGCGGCAGTGATTCGGCCCGCGCCCTCCCCGGCCGGTCCCCGG
TGGCCCTGAGTGGCTGCGGCGCCTGAGCCAGGCCCGGCCTGGCCGCTCCC
AGCGCCCTGCACCGCAGGCCCAGCGCTCGCCCCACCGAAATTGCCGAACC
TGGTTCACACACTCATTTACTCATTCCGCAGATAGGTCTGAGGGCCTCCC

>uc003hke.1|77574376|77575276|77575375
CATTCACATACTACCATTACATAAGGTTTTACTTTTTTTTTTTTTTTTTT
GTCTTTGAGCCCTTCAAGTGAAGTTACCATTGAAAATCAAACAATACCTG
TCCAGTGTTGTAAATTAAATATCGTGTAGTTTGATATCATATACCTGCCT
TTCCATATCAGCCTTTCATTAATTATAAGTACAAACACCAAAATAATTGT
TATCAAGCCCCACAGTAGTTTTTAACTTCAGTTTTCAACTTAATTCTCAT
TATCCCATACTTTTAAACAGAAAAAAGTTTTAGTACATATATTACCTGGA
AGTAATTCTAATCTGTTCCAATAACTAAATAGCTGAGGCTTCTGGGTTAG
ATATGGTTATCTTCTACTGTTCAAATTTTTAATACAAAGCATGAATGTTA
AATTTGTATATAACATTATTACAAAATGACACTGGTAACATGAAATCAGA
ACAACATTCTTTCCCGAGTACCTAGTACTTACCCACAAGGCATTGTAGAT
TTCTTTTCATTTAAAGAGTGGATAACAATCTTGGAGTAGATAACAATGAA
AACCTAGAAAAAAAAACCCACCTCCTGTTTTTATTGAGTCAAACAAGCAG
AACTTTGATTGGAAAGTCCCATTTCATATATTACACTGGTAGTATTTTCT
TCTAACGAAAAAAAAAAAGCCCTTGTGCCACCACCTTGACATGTACTTAA
ACGTTTACCCAAATCACTTAGGcattgcttctcaaacttggctgcatagc
agaattgcctggagggtttttaaaaacacaaatgcctatgtctcactccc
tgaaattctcctttaattggtacgaggcggggcTATTCTAGGAACTATTT
TCTATCCCTTGGCAATTAGCCATCTGTATAGTATTTTTAACTTCCTACGT
GTTATTAACTGTAAGACTGTTTGAATTGTCAGGTCTTTGTGGTGAGCTGA
ATTCTGCATGGCAGTGCTTACTGTGCAGAAAGGTTGCAATGCCTCACTTT

>uc003hkf.1|77855277|77856177|77856276
TGTCACAGAGGCCTATACTGATTTTGGAATTGGAAAGTGCTGTGGTCACC
TCATGAGCTAGTTCCAAGTCCATGAGTAACAGGTATATATATATTCATAG
CTCCTTCATTGTGGAGAAAATAGCCAGGAAGGATCTTCTCACTTATCTAT
AAGAAAAAAGAAAAGCCAGAAGCTCATTTCCCAGGTATATATAGGAGCCA
GTGAAACAACCAAGTTAAACAGAGAGAGACACTTTTAGTGGTCCAGGGCT
TAATATTCTCACAGATCCAATCCCACCCTTCCTTTCCCGCTTAGATCCCT
GCATTCTCTCTTATCTATCAACAGGAATTCTTATGATCTAACTTATCTTG
GCAGAAACTTCTCTCTAAAATCTATCAAGCCTTGGGCTAGGGTAATGAGT
CGGTAAAGGAGACAAAATGTTCTAGCTTGAAACTGAAGATTTTCCAAGCC
GATGCTTTTCTCCATAAGCTTCTCATTCCTTCCTCACCTTCTCCCACAAG
TCATTATAAAAATAGTCTGATGTAATTATTAAGCATTTACCCTTATATGG
GGATCTCGGATCACCATGCTTCATAAAGTAAATCAAGATGAATGGATAAT
AGAAGCTCAGAATCTGACTCCTCTAATTCATTCTCAATTGAACAGCAAGG
TTAGTTCTGCGGTGCTGTCCCTTGGCAGTGAGTTCTGTCCCTGTGCTGCT
GACTTAGTGTTTTCATGACAGTACATCTTAGGAAGATGCGGTGAGATGTT
GTTATAGAACCACTGCTTCAGTCGACTCCCTAACTATGGGAGGCTTAAAG
CAACTAGCACTTTTGTAGACAGTGGCATTTTTGCATATGGAGGAGGGCAT
GTGTTTAGCAGAGAAGATCATTTAAGGAGACTTCCTGATTTCAGTTTGAT
GCATTCTATCATCAGATGATTTTCCTTGCTTCCCTCCTCCTCTTGCCCAC
AAAAATAGAATTCCAGCATTTCTAAGCTATAGGCTATTGTTCAAGATGCC

>uc003hpk.1|86614407|86615307|86615406
gtagctgggactacagacatacgccgccacgcccaactttttttttattt
ttttaattttttttttatagagacaggagtctcattatgttgccaatttt
ggtctgaaacccctgggctcaagcgatcctcctgcctcagccttccaaag
tgctaggattgcatgactgatccactgTAAGTGGGTTTCTAAAACAGAGA
TCTTTACAAAGCTTTTTGAAATAATTTGACTCAGCATGCCAGGTAACCAG
AACTGTAAGATCACAATTTGAAACAGACATTGTGGTGATGGTGGGAAGAG
ACGGCCTGCATCAAAACAATGTTTACTAGTTTGTCCTTTTGTCCCATATT
GTGTAACTCCGAGAGTTCTTACACCACCGTAAGAAAGTAATTATACTTTG
AATTTCTCTAAGGCTCTAGTTAGAGAGCATCCATCTAAATGTGCATTTCC
AGGAATATTGCTTTAATGGCCCAGGTAATTCTAATTGGAGAAATAAAATG
TTAGCGAGACAGAGTTGGTAGAAGCAAGTAAAACCGGTGTATGGGGTTTG
GCCAATGAAATGCAGAGCTCCTTGAGGGCAGGAGACATGTATTCACCAAC
CTTCTCGCGCCCACAGCCCCAGATCTGTGGCCAACAAGTATCTATGATGC
ACTTGAAAGGAACGAGCGATGCCAGATGCGGAGGAACCAGGCAGGGCGCA
TTCTGTCAGTGGCGCCAGGCGGTGTAGCTCCAGCTCTCAGATAACCCAGG
CTTTGGGAGGGCGGGGCTCCTGCCGGCCTCCCCTGTAGTGCGGCTCGAGT
CCTGTGAAGCTACCAGTTGCCAAATGAAATCTGAAACCTCGAGCTGTGTC
TGAGGGTTGGCCCCACTCAGTTGTTCCAGCCTCTTGTACTGTATATTTAC
ACATTCACACACAATCACCCTTTCTAACTTCTGGGACTCTTTGCGCAACT
GCTAGGATTTCTCAAGTGCATGTGGCAACACAGCCCAGCTCCGGGTGGAA

>uc003hpl.1|86917974|86918874|86918973
CATTTCAAAAAGGtaattttaaaaattattataataaGCACATCACTCTT
TCAGTTAGAAAAACATAATTTATTCACCAATAAATAGGAAATACATGAAA
GACACCAATGAAAATTGTTATGTTGCTTCTCTGTTTTATTTAACAAATTA
TACAATCAACAATAATCAAAACCAAATGTGTGTATTCAAAAAATCTTGAT
AGATTGAAAGTGGGGATTTGTGATAATAGCAAATGTGTGTCTAGTTTAAG
AGCCGTGGAGTAGTATCACTGATACTAGGTAGAACACTTATTCTGCCACC
TGTCACAGCACCATGCCTTACTGAAGCAGTACTCTGTAAGGACTAATAAA
TGTTAGCATCCCTTGAAACATGGCAGCTCCTGAGTTGTAAAAATATTCTG
GACAATCAGCAAAGGAAAAGATTATTTCCTAATATACAAAGAAATTGGAG
ATTAAAGGGAAAGTTTCAATATTAAGGATTTTAAATCCAAAGGAAATGTT
TTCTCTGAGACAGTTCTCACATCCTAATTGTGTTACTGCTCCCTGCCAAT
TCCTTTGCTTATTATGCAAGGATATAGAGGAAAAGGCAAACTATTTCCCC
TCAGGTATGTTAGTGTagtggaaaaagcattgaagcaggagttgtgaaac
ctggttatttgttaactgtggcactaactagccgtgtgagtgaccttata
caaatcatatttttctctgggtttcacttcccttatctacaaaatgggtt
cacccggctaaattatatttaaggtcctgatgagctttctatgattcCTA
TTTCTTATTTTGTTTTGTTTTGTTTCTAAATGCTCAAATACTACATTATT
TAAGGTATATTTCCTTGTAGGTTTTTTTTCCCCTCTCTGTCTCTTTCTTC
AATATATGGGATGGGAGGATACTGACTAAGTCTGAGAAGGAGGAGAAAGA
AAATTAGCTACAGGAAGAGTTTATATCCCCTTCTACAAGAAAACTTAAAT

>uc003hsu.1|91266808|91267708|91267807
AAGGGGAGAGAGGATCAGGGGAAAATAAATTATGTAGGCAACAGAACCAT
GCATCAAAAGTCTTTTCGATTTCTAAACTGGCAAATTTTCTCCAGGGGAC
CATCAGTCAAATGATGTCAAATTGAGCTGATTCTCTTGTAATGCCTGTAT
TGTGTAGGGCCTTCCTTGTAGGAACACAAGTTCCACTCTCGGACACAGTC
GCAGTGCTTGCATTATCTTACAGAATTGATTGCTGCAAATGGTTCCTGGG
AGGTGTGACCTGCTTAAAGGAAAGAAGCTAGGTTTCTTTTCTTGTTACTG
AGGAATGAAGACACTTGTCAGGATGTGAATTGTGTGGGTGAGAAGGAAAA
GCGGCGAAAGAATCTGGTAATTCCTTCCCTTACAGGAGGAAGAGAAAAAA
GATAACATCGGAACCTTGGAGAGGAGAAATACAGTGCATTTATTTCCAGC
ATCCCCGCAGTCACTTCACGTCTCTTCAGACTTCCCCTATTCTTTAGTCT
TGACCTGCCTATGCACTTGAACTCCACATAAGCACTAGGATGGACTGGGG
GAAAAGGCCAGGTCAGCACGGTGGGATACTGCTTCCCCTAAAATGAAAAC
TCAGCAGCGGGCCAGCAGTGGGTGTGCGCGCGTCGATGCCAGAGGATGCG
TGCGTGGAATCCGGCGGACGCAGTGGGCCGGGCACCGCCCTCCAAGCCGC
CCCGCCCAGCCCACCACACTCCTCCTTGTATAAAGGCCGCGCTTGGGCCC
GCCCTCCTCACAGCCCCGGAGCGCGGCCTGCCGGGGAGGTGGATCTCGCG
CTCCCCACACAGTCACACTCCGCGCACTCACACACTTGGAAGCGCCTCCC
CACGTCCCTCCCCTGCCCTCCTCTTGCTCTGCTCTTCTCTCCCTCACCAC
AAATAGTCGCCGACCTACTGCCAATCCGCCTCTCCTCTCTCTCTCTCTCT
GTCTCAACATGACTGACTGGGAAGCGGTGGCTCGGGCAGAGCAGCTCCGC

>uc003hsw.1|91374304|91375204|91375303
TACAGGGGGATCTAGGGCAAAAATAATTGCTGAAATTTAACATTTATCTG
GGTGGGCCTCTGCGTACCTCAGCCTCTCTTAttcttttttttttttttct
tttgagatggtgtctcgctcttgtcacccaggctggagtgtgatggcatg
atctcagctcactgcaaagttttgctccctagctcaagcaattctcctac
ctcagcctcccaaatagctgggattacaggtgcccgccaccacgcccagc
taatttttgtatttttagtagagatgaggtttcactacgttggccaggct
ggtcttggcctcctgacctcagatgatccgcccgccttggcctcccaaag
tgctaggattacaggcttgagcgactgcgcctggccCAACCTTTCTTATT
CTTTTGAAAATGCTTCTGGAGTCCATTGATACATTCTGTGAGACCTGGTG
GGAAGAAATAGGCCTCAAGGCACACTGAGTTTTTGAGTTGCCCTCTACAT
TTTTCAAGCTGATCAttattgagtccctattatctgacagatactctgct
aagttatttatttaaattatctcattaaacattatcacaatcatattaga
tggggactgttattatttccatcttatacacaataaatttgaggcataga
gaggttaaatttgagcagtgtcactgtaactcacttttaaaaactgtgtg
ataattaaatggcagtccttagttttaacccagttatggctggctgtaag
ttccatcccgtcatgaccattatgttTCCTCAACTTTTCTATTTTCCTAC
TTCCTTTGCTCTGCTCTCAGTCACTGGGAGACGAAAGTGCTGCTGGTTAG
CACAGAAGAAACTGCTGCTGCTGCGGCTTCTACTGTTGTCTGCCATCTCT
GTTACCATCGAGACCGGGGCTGTGTATGCTCGAGGTGCAGGGAGCTAATG
TATAAGGAGTTAAATGAACTCTTGCTGCTGCCAAATATGTTGTTATCACT

>uc003htb.1|95346881|95347781|95347880
tccgcatcccaggttcaagctattctcctgcctcagcctcccgattagct
gagattacaggcgcccgccactacgcccggctaattttttgtatatttag
cagagacggagtttcaccatgttggctaggctggtctcaaactcctgacc
ttgtgattcacctgcctcagccccccaaagtgctgggattacaggcgtga
gccaccactcccagcttattgtacatttttaaatgactaaaataactgga
ttgtttgaaacacaaaggataaatgcttgttatggataccccacttaccc
tgatatgattattacacattgcatgcctgtatcaaaatatctcatgtacc
ctataaatatgtacacctactatgtacccgcaaacattaaaaattaaaat
atttttaaaaaattaattaattaatCAAATTCCATTCTAAGAACAATCAA
GCCGAAAGTGAGGAATTACTTTAAATGCTTTGAAGCTCAGCATCCCGGGG
TTCTTATCCGTCACTAATTACCTATACATTTGCAGGTCTCAGTTTCTTTG
CTTTGTAAAcataggcttcttgtaaggattgggattatacactgaaaaag
cttagcacagtATTATTACTATTATGCTATCTACATTATATTATAGGTGA
AACACTACAGATTATAATACATACAATATATACTAATTGTATTATATATT
GTTATTTTTTGTCATTATGCTATTTACTATTGTTCTATTTAATAACTCTC
TAGATAATTTAACAGGACAAAGGTACAGAACAATCTGGCCCTTACAAGCC
GGCGGAGACGGGTACGAATTACCATGACAACAGCGCGCGCCTCGACATTG
TCGGCTCGCGCGTTGTTTGGGAAGAAAAAGCCTAGGCTGCGTGTTGCGTC
ATCATTACGCGCTCTTAAGGTTTCTCCGTGGTGTTTTGGAAGGTCCCGGC
ACGGCTACCGTCGCCCCACGCTAGGAAATTTTTTTTTTATTTTCAACCTT

>uc003htd.1|95347138|95348038|95348137
aaacacaaaggataaatgcttgttatggataccccacttaccctgatatg
attattacacattgcatgcctgtatcaaaatatctcatgtaccctataaa
tatgtacacctactatgtacccgcaaacattaaaaattaaaatattttta
aaaaattaattaattaatCAAATTCCATTCTAAGAACAATCAAGCCGAAA
GTGAGGAATTACTTTAAATGCTTTGAAGCTCAGCATCCCGGGGTTCTTAT
CCGTCACTAATTACCTATACATTTGCAGGTCTCAGTTTCTTTGCTTTGTA
AAcataggcttcttgtaaggattgggattatacactgaaaaagcttagca
cagtATTATTACTATTATGCTATCTACATTATATTATAGGTGAAACACTA
CAGATTATAATACATACAATATATACTAATTGTATTATATATTGTTATTT
TTTGTCATTATGCTATTTACTATTGTTCTATTTAATAACTCTCTAGATAA
TTTAACAGGACAAAGGTACAGAACAATCTGGCCCTTACAAGCCGGCGGAG
ACGGGTACGAATTACCATGACAACAGCGCGCGCCTCGACATTGTCGGCTC
GCGCGTTGTTTGGGAAGAAAAAGCCTAGGCTGCGTGTTGCGTCATCATTA
CGCGCTCTTAAGGTTTCTCCGTGGTGTTTTGGAAGGTCCCGGCACGGCTA
CCGTCGCCCCACGCTAGGAAATTTTTTTTTTATTTTCAACCTTTGTTACA
TAGCACTGAGGCTACAAGATCGTAAGTACTGAGGGAAGAAAGAACAAGCG
AGCGATTGAACGTTAAAAAGATGCCTTAGCATGCACTCCACCTCTGAACC
TTCCTGTGTGTTCTTAATCCTATCAGCTTCCTCTCAGCTGGGATCGCGCC
GCGTCAACTTCCGGGCGGATGCCCGCCAGCACGGCCTCCGCCGCTCCCCT
TCTTTGGCCCCTTTGTGTCCCCGCAGTGTCGAGGCGCGGGCCCTGGCAGG

>uc003hug.1|100161943|100162943|100162942
aataggaagaagggaaaaaggacaaagaaaagaggaagttagtgatgaga
ggtcagaggggttcccaaataaggaatggCATGTATCCTAATCTGGGACT
CATTTAGCCTTATCTCAACCTACTGGAACAAGTTGGAGCAGCCTGGGAAT
ATACACATCCTAACATTTAACCGGGGAATGATAAATCCTTTATGGATTTA
AGAAACTTTGTAGAAGAACTTCTTCATGCCTTACAAGGCCCTTCCTGGGG
GCAGGAAGTGAGATTCCAAGAGGACCCTATAGCAGTAGGCAACCAAGAGT
CAAAACAAGCATATGCAGTAGTCATAATCATGCTAGTATGACAGTATGAA
TTAGCCAGGCATATATAGGAGTTTAGATGGGGGAATAGTGGAAGCCCACA
AAACTTCCACGTTTGGGCCCTCACCAGAGACACTGGTCTAGAAACACAAT
AAAATGTCTGCCTGGGTAGTCATGATCATTCTATTATGAGGTAGACAGGA
AACAGAGCAGGGCCAGGAGATGGAAGGGGCCTCCCTTGCCCTCAGGAGTC
CCTGACCAGGGAAGATCCCTCCATGCTCTCTGAGGGTGGCGGGGCTCCAA
AGATCCTGGCCAGGAGTGCTTTGTTGGAGTGGGCCTTGTCCTAGGCAGTT
GCCAGGTGAGCCCATTCACACCCTACTGGCTGTGCTGCTTTCCGGGCCCT
CAGTTCCTGCTCAGTAGGACGTTGGGCAAATGTCCAGGAGCCATCTGGGT
GAGCAAGATCCCCATCAACAGCAAGAAAGCATTGTCCCCATTCCACACTT
TGAAGATAGAAGATGGTCTCACACTTGGCCTGAGTGACCTCCACTCTCAG
GTGCTGCCTGTGTGCACACCTGGCGCTCAAAGGCAAGGTGCTCGCTGTGG
TGGGACCAGGTGAAATGGTGCAAGTACTTGAGATTCCATAGGTCATAATG
GGAGGGGCTGCACCTGTGGGTACCCATAGGCGTGTTGTGTAGACTGGCCG

>uc003hvy.1|102929886|102930786|102930885
TTTTTTCAATATAATATTTCATAAGTTAGATGAAATCTTTTGTTCCATTA
TATAAAGTTCAGAAAATCAACATAAAATTAATAATGATGTTAAAGAAACT
ACTGGAAACCAGATAAATACAATACAATCTATAATTGTTTTCAAGTTTTT
TGGACATTTCGCATACTTCTCCAAGTTTTCTACATTATGTTATAAAGTTC
TAATAAGTTCATTTATGTGAAAAAATTAACTTTTTTTGATACTTGATATT
TATATTATTACTAAAAAGCACTTCATCCGAGAGAAAGTTTCAAAGAAAGC
CTTCCTTTTATAGGAAGAGGAGAGGAACATTTAAACTATGTATTATTACC
AAATTGATATTCAAAAAATATATTCAACTTCAAAAGGCAAATGACTAGTT
TAGACATGCTTGAGAGAGAGACATTCACTTTAAGGTTCTGGGACAACTCC
TTTGATATATCTCCATCTTAAAAACAAGCAAACAAACTCTTGTTTGGAGA
GGGTATTTAGAGCCATAAATAATTTTTTACTGGGTCTATTTTTGAGTTGG
AGCAGGAGTAAGAAATACATTTTATATGGAATTTTAAATCACTTTTCAAT
TTATGAACCTAGCCTAGAAAGTCTGTGTAAAATGAAATATTTTAAAAGTT
ACAGTATtatctgtatcttcatttctatatgtatgtatctatcatctgtg
tacctactcatctatctatctaattatTCTTTCTTTCCAGCAAATGTTCA
CTTCTGGTTTCCCTACGTCTGCCTGGAAGTGGGGGCAGTATGGCAGTATG
GAAGACCTAGAAAGGGACAAGGAGAGCTACAATAACAGCGGTCTAAATAT
ATCCTAGGATGAAAAGGTGAGGAAGGAAACAGGCGCAGAAGTGTTATAAG
AAACCAAAGCGGCCTTTTGAGAAGGGATGTAAGAGCAGGCCCCTGAGCAG
TTTCACTTCCTCTGGGCGCCCAGCAGAGCGGAGCCCTGGCCTTGCGGGCA

>uc003hyg.1|107455401|107456301|107456400
tgtatttttagtagagacggggtttcaccatcctggccaggctggtcttg
aactcctgacctcaggtgatccacccgcctcgacctcccaaagtgctagg
actacaggcgtgagccaccgcgcccgaccATTTTATTTTCAATCAGATGT
CTTTATCATCACATAGCTGAAAATAAAATAACCAAATAAAACACAATGAT
CGAAAAAGATAAAACACTAATTAGCATAATCAGTGTTCTTTTTCCACTAC
CTCTTAAATGGTTGTACATAAAAAGGCTCACACACAAAAATACACACACA
TACATTCACTTACACCTCGTGAGTGGAAGAAAACTACCGGGGGAAAAAAA
ACGTAGAGATGAGAGATTAGATGAGGGAAACAGCAGTGCAAGCAGTTGGG
CTTGAAAattcattcattcaacaaatattttgaagcccctattttaagtc
agttgtttttccagctggtgggcaaaggataatgaacaagtcagactctg
tgccctcaaagaacttaGAGTTTTAAACGACTCGAATGGGGAAAGAAAGT
AAAAAATAGGGCAAAAGACGCCGATTTTATCATGAATAAAATTTCACATT
TCTTCAACAGGAAAATGATACTAATTCATTTATTTTATATATACATTCTC
TCAAGAGGTTATTTTTGTCTCAAATAGATAGAAACCAGGACAGGGATCCT
TGAAAAGCAGCCACTGACAATCCTCAAGTAACTTCCTTCCTCTGCTTCAC
TTTCTCCTACTGCTCAAGGGGGTGTTACACTTTGACGACTGACTAAACCT
CGAGGGCCAGAAACAAACCAAAGCAAAATTCTGCCTCCAAGGTGAGTAAT
GGAGGGGCGGATTCTAGATTCTCTAACCTCCTTTAGCCTTCCTTTGAGGC
AGTGACAGAGCGATTACTAAGCCTACGGTTCCCAAACGACTCAGGTGAAC
CTGATTTACAGGAAAGGCGGGCTGTAGCTAGGGATGGAGACAGTACCTAT

>uc003hyh.1|107456223|107457123|107457222
GCAAAATTCTGCCTCCAAGGTGAGTAATGGAGGGGCGGATTCTAGATTCT
CTAACCTCCTTTAGCCTTCCTTTGAGGCAGTGACAGAGCGATTACTAAGC
CTACGGTTCCCAAACGACTCAGGTGAACCTGATTTACAGGAAAGGCGGGC
TGTAGCTAGGGATGGAGACAGTACCTATCAGCAAGCGGCTCCACAGCTCG
GTTCTCTATCTATTCTGAAGACATGCGGGGCCACTCACTGCTCCTGATAG
TCCTCTACCTCCCACAGACCCCACCCACTACGACACGGAAAACTGGATTA
CCCAAATACCTGCCTCTGAGTCTGGGGACGCAGGCAAGCACAAAGACAAG
GGGGATGGAGCTTCTACACAGGGCCCCAGCGCTGTCGCTGTGGCTGCTGC
TGCCGCTACGGCTTAGTGCACCAGACGCTGCATTTCAGGTGCTCCTACAA
AAGAGGCCACTCCTGGAACGCCGGGAGCTCAGACGCTGCCCTTTGCTCGC
GAGCCAAGTCAGCCAAGGTTAACCTTCGCGGAACCCGGCGAGGAGCGCAA
GCCTGGCCTTCCCCAAACACAGATCCGAGCTTTTCACCCTCTACCCTCCC
CTCAGCCTGGCCTTTTCTTCCGCCCTCACAGCCACCGCGACCCAACGCTG
AGGAAAGACCCCGACTTGTGGTGTCCTTCCCCTTGCCCAAACTGGCCACG
AAAGGACATATAGCGAGAGAGAAAGAGGTGCGGGGGGACGGGGGGGGTCG
ATTGAAAATACTGGGTGAGGGAATGGAAGACGAGGAGCGTGGTATGGCAG
GTTAATGGGACTGAGCACAGGAAGAGGAAGAAAGAATTGAGGGTTGAATC
TGTAGAACACTCAGGCTTTCAGCAAGGACACCTCATTGGGTCCTTTCTCA
CTGCTATAGTACGCGGGTGGCTGGACCTACATGCTTCCTGCTGTGGCTGT
CTCGGAACCCGTGGTCCTCCGCTTCATGTGAGTGACGTCGTGGCGGGTCA

>uc003hyn.1|109032977|109033877|109033976
tagcccaaggttgaaccaagcactgataggagatttgttaaaggtcaggg
gcacctccactcagaatccctctgtggttaccaAAAtgtgaaccctgaaa
atctgagacaggtctcagttaatttagaaagtttattttgccaaggttga
ggttgcacacccatgacacagcctcgggaggtcttgaagacatgtgccca
aggtggtcagagcacagtttggtttcatacattttagggggatatgagac
atcaatcaacatatgtaagatgaacattggttcggtccggaaaggtggga
caactcaaagtggggagaggccttccaggtcataggtagataagagataa
atggttgcattcttttgggtttctgattagcctctccaaagaaggcaatc
agatatgcatttatctccatgagcagatgtgtgactttgaatagaatggg
aggcaggtttgccctaagcagttcccagcttgactttttcctttagctga
gtgattttgggaccccgagatattttcctttcaAAATAGGAATGAATATG
TTGTGATCATTATCTTGATGACAAACATTTCGTCCCAAGATTTGTTCACA
CATGATGAATGTGCTATGTATATTTAATCTTAATGAAATCCCAAGGAAAA
TATTAATTTTAACACTAATAACGATAAATGGGCATTGTACTCACATAGTG
TTCTTACTCCCAGGGGCACAaagctcttcacaattaattatttcagtcat
tctcatagcagtcccatgaggtgggtGGCTGAGTGTGTCCTCTTGGAAAA
AAAAAAGAAAAAAGGTTACTAATTGGATTTTCTTCTGTTCCACATTCTGT
GTTCTAGAACCGAGTAGCTACCTTATAAAGACCATCTGTACATCCACTGT
GAAATGGAGTTTCAAAATCACAAGCTTCTTTCCCACATGAACATAAGACT
AGGAGCACATATGGAAGAGTAAAGTTGAAGGGAATTTGGATGATGATTTG

>uc003hyq.1|109129488|109130388|109130487
TTACAGGCTGCAAAAAATATTGTCTATAAACGCGGCTTGCCCACTGTTAG
GGgctggagctctctgaacctttactggctcaggatactacatgattcat
gctttctttgctcagataaactctgctaaacttgtttgaagtttttttgt
taacaATATTTAAACATAAAGCAAATAAATTAATAAGAATCCTATATCAC
TAAGTTACAGTAATTAGAAAGTATTCACCTGAGTGAGAAGATTGGCCAAG
CTGCTATCCAGTCTTCCATTATTTGACAAGACATTTCTTTCCTATGCTTT
CTAATAGTATTCGTTATTCCAGAAAGGTTGCTCTATGACCTTAAACCGTC
CACATGTTCACTGCACTGATAGACGTCCAACGTCAAGATGGGTAACTAAA
GGTCAACTCTCTCTTTACCTTCCCTGAGCCTGATTTTTGCATTGTAACTC
ATGGTCACTAGACATTTGTTTTGGGTGTTCGCAGTCTACATTTATTTCCC
TTTTAGGGGAAACAATCACTGTCCACGGGATTAAAATAATCCCGAGTTGA
TTATTTGGTGACATCAACCAACGGTGCACATTTTGGGTCCATTACCAACA
CAGCCAAGCAGCACATATTTCTTCAGAGCCTAGATATGCACATGTCATCA
AAGGATAGCATTTTACAGAGTCAACACCACTCACTTCATAGAACAAGGGG
CCAGTGGCTTTTCAGAAGAAGGGTCTGTTCTCGGCCCCACACCAGAACGC
CAGCCGCCAGGTCCCGCTGCTCAGCAGGTCTCAAGCCCGCGCTCACTCGG
GCTCCGGCTGCTGACAGCTGCGAGCCCGCGCGTGTATACCCGCTCAACGC
TGGGACGTTACAGCCAGGGCCAATGGGCAGAGCGGGACTCGAGGCCCCGC
CCCCGCCTTGTGGCGTCACGGGGACGCCGGGGGCGCGCGGGCTGCAGGGC
CGCGTAGGTCCCCGCCCCCAGAGTCTGGCTTTCCGCGGCTGCCCGCCTCG

>uc003ibd.1|113957787|113958687|113958786
ATGAAATTAAGATAAAACCTGATTTTTTTTACCAGCCTTTAGATTCAGTA
TTAGACACAGAACATTTTATAAGGATCCTTGATAAGGCTCTTACTTCCTT
GTCTTATCACAGAAGTAGAATTAGAAGCTCTGTAACAAATATCCAACCCC
TCCACCATTTTGATAATCTGTTTTTGGACTGggtatatagtaggtgatca
ataaatgattattgaatgaatgaatGTAAGCCTGAATGGATGGTTCTGAC
TTCCTGTCTGCTTATCTGCCTATCCGTCCAGGTCTGTACATCTATTTCTG
TTGGACTATATGTGAATCCTCTCAAAATAGAATTATTGTGTATTGCACTG
AGTCTCATGGTTACCTCACTGAGATTGCCCATGAACTAAACTCAGTGGTG
ACTAGCTTAAAACACACACACACACCACCTACCAATATTTTATGACTTAA
ACatatatatatgtatatatgtatatatagatatatataAACTCTTATAT
AAAAGATGATCTACTGAAAGGCGGTGGGGTATGGTGGTGGTAGTGATTTA
TAGATGAAATCACTCCCACGGCATTGGCATCTTGGCAGTAGCTTATTCCT
CAGCTTCTCTGAACTAGGCGTGGAACTCCAGTTACTTCCCATATATCTGA
TACATTTAGGCTGCAACAAATTCAAGTGCTTTTCTTGCTTATTTTTCCCT
TCTTTTAGAACAGAAGAAACCAGAAAAAAAATATTTTGTGAGAAAACAAC
AGTTCCTTACTCTGTACCACCTGCTTAAATGCAAACCAAAGGCACTCAAA
TGATGCAACCCAAGAGTGTGGAAGAGGCTGGCGGATGGGCTGTCACGTCT
GGCTGATCTGATGTCAGAGCAGATCATGTGGTGCTCTGTGGGCAGCTGGG
ACTGGCCCGCCGAAAGCACATGGATTACAGTCTGAGGCTGTAATGGGAAA
GTCGGTTCCTGGGCTGCTGTCTCATAGACATCAGCTTGCAGGGAAGCTGG

>uc003ibf.1|114189233|114190233|114190232
TGGGTTTCTTGTTATAAAAACAAGCCCCATTTTTTTAAAATCAAGAAGAA
TTCCAGAACTTTATAGTATACACCCCTTGAGAGGAGGGATTGTGTTTTAT
TCATCAGTCAATAGACACAATTAGGTTAAGAAAACTTTTGAGATAAGTTA
TAAAATATTGCAACTCCATTAGTTTTTTATGTTTTTATTACTGATAGTGT
CTTAGATatttaacaagccttgattaactgcctttaatgtgccatggatt
atgcttggttctgggaaattcagtTCTCCCCCTACCCAGacacacacaca
cacacacacacacacacacacacacacacacacacacTCCTGATCTAAAG
CTCTTGGCCTATCAAGAAAAGATGGTTAGGTATCTGGGCAGTTGTGTAAT
ACATTGTCACAGGTATACTGTCAGAAGCTTACATTGGAAAGAGAAGGCAC
AGGAGAAGAGAGTGGTTGGGGTTATCTGGAGGTTGGAGAAGCTGTTCTCA
AGGCTTTATGACAGAAGTCATCCTTGAGTGTAGTTTCAAAAGATTATATT
TTAAACCAAGTGAATGACATCTGAAAAACATAGCTTTCTTATATTCACTT
TAGGATATTAATAACCAATCCTTTTCCTTAAGTAGCCTCTTGACTGGCTA
AATGTACCTCTTCAGGTTCAGAGACACATTCTAGAATGTTACAGTTTTCT
CATTATGCATTGTATCTGTTCCGTGTTGAAGTACCTGTAGGAAGAAAATT
AAGTACAGGTTTTGTGTGTAGGTTGAGAGCTGATCCTATCAAGGGTGTGT
CAGAAACCAACCAGCAGAGTCCCCAAATCATTCGAGTCCCTGGCATTCTT
TTTTCAAGGCTTTCTTCATTGTAACCGGTTCCTGATGGTAATTGGTTGAA
TCAGATTTAACAATGCAGTCAGATAAACAGTTGTGGCAGCTGCTGCCATG
GCAACGTCACCGTCCTTACCCTCCCAGTGCGCGCCCCTTCCCCACCCCTC

>uc003ieo.1|123518717|123519617|123519716
cgtctctactaaaaatacaaaaaattagccgggcgtagtggcgggcgcct
gtagtcccagctacttgggaggctgaggcaggagaatggcgtgaacccgg
gaggcggagcttgcagtgagccgagatcccgccactgcactccagcctgg
gcgacagagcgagactccgtctcaaaaaaaaaaaaaaaaaaaaaaaaaaa
aaaaaaaaaaaaattctagattatcattgagatcattaatgggcacttga
tcgaagcaacataatgaacacacattttaataaccactaaagaaaaatat
ttttattgaaaatgcactgcttaacgagggggatgggacttttcttccaa
taagcccatctacttccggatgcaaattacgtctatttgttcttttcctt
tttctttttctttcttttttaaagagatggcagtctcactaatgttgccc
aggctggacttgatctcctgggctcaattggtcctcctgcctcagcctct
ccagtatctgggaataccagtgcccaccaccatgcctggcttccttcttt
tttttaaaaaaaaagatttacatctgacttaattactgagaaaacttatc
cctataaaaaggtagatggacactgaaattttgttataacaaagttactc
catcctttggattactttttgtttacatgccgaaatttgttgggtgactt
agtattcttattttccacgaactatcacctaacacctcgagtagggcctc
cttcaacctttaggagagcaaagaattgaaaacatccacactggatttgt
catccggatagcagagccatttgctctcaaAGACTCCATCTGTTTTCATG
ATTGTTCGCTCACTGGCCAAGCTTCAGGACGTGTGAGGTAGTTTTTCTGT
AAACAGGAAGGCCACAGTGGAGGCCAAGCCTTCCCCATGGGCACCTTCTC
AGATTGCGATTGTGGATGAAATGAGGGATTTTCTTGAAACAACCCTCACG

>uc003iep.1|123519198|123520098|123520197
tcctcctgcctcagcctctccagtatctgggaataccagtgcccaccacc
atgcctggcttccttcttttttttaaaaaaaaagatttacatctgactta
attactgagaaaacttatccctataaaaaggtagatggacactgaaattt
tgttataacaaagttactccatcctttggattactttttgtttacatgcc
gaaatttgttgggtgacttagtattcttattttccacgaactatcaccta
acacctcgagtagggcctccttcaacctttaggagagcaaagaattgaaa
acatccacactggatttgtcatccggatagcagagccatttgctctcaaA
GACTCCATCTGTTTTCATGATTGTTCGCTCACTGGCCAAGCTTCAGGACG
TGTGAGGTAGTTTTTCTGTAAACAGGAAGGCCACAGTGGAGGCCAAGCCT
TCCCCATGGGCACCTTCTCAGATTGCGATTGTGGATGAAATGAGGGATTT
TCTTGAAACAACCCTCACGCAGGTACCCCTTGGGCAGCCTTCAACCGCTC
TGGGGAAGGAGGCCCCAGGCATAGACAACTGCAGTATAAATAATCATCCC
TACAGTGCTCTGTCAGGGCTGTAGGGGGGCACGGGACAGTAAGGGAGGAG
GCTGAACTGCGCGATTTTACCTGGCTTCTCCAGAAGGGTAAGGCGGCCAG
TTGGACCCGGTCCTTGTGTTCGGAGAACAGAGTCACCCAGGCCTCGAACG
CCTGCGATGGTCGGCGTCTCTTCCCTAGGTGACGCAAGACGCGGAGCTCG
GCTGCACGACGCTGGCGCAAGCGCGGGGGCAAGAGCGCCGGCCTCCGAGA
CGGTTAGTGATTGGACGAAGCAGGGCGCGGGGGCGCAAGCCCGGGTCCTG
CAGGGGCGACGCGAGGCCTCTTTTGAAAGATGCGGCCCTGACCCTGTGAA
CCTCGCGCAGAGCGGCCTGAAGCGAGAGGTTGAGGCTGGGAGGTGGGAGC

>uc003ifb.1|124539232|124540132|124540231
GAGAGGAGGGGAGGGGAGGGACGACCTCGCTCGGCGCGGCCCCTCCCGCC
GCTCCCTGCCCCCTGGGGGCCGCGGCTTCTGGGGGCTCAAGGTTGGGTGG
CGGGGTGGGCGACGGTCTGCGGCTGCGGAACGTAACAGGACAGGGTCTCC
TCCATCCCCGATTACCCGGAGCGGCGGCGCGGTGGCCCAGGTTGTCCTCT
CGGAGAGCCCTTCACGCCCAAGGGGGATTTCAGGCGGCTCTGGGGATGTC
CCCGGAGGCCCTCTTTGGAGGAGTGTGCCTCAAGCAGGGGGACGACAAAG
GCtgtgtgtgtgcgtgtgtgtgtgtAGGCACATCCCCGGAATTCGCCGAT
TACCCCCTCGATAGAATTAGGCAGCCCCAAAGCCAGCCGCAACTTTCTTC
TGGTTTGGAGCACAGTGCAAAGACAGGGGAAGGGAGAGGGCACTGCCACT
TTAAAAGTGGGGAAGTCggctgggcgcggtggctcacgcctgtaatccca
gcacttgggggggccgaggcgcgctgatcacctgaggtcaggagttcgag
accagcccgaccaactgatgaaaccccgtctttactaaaaatgcaaaaat
tagccggccgtggtgacgcgcgactgtagtcacagctactcgagagactg
aggcgggagacccgcttgaacccgggaggcggaggttgcagtgagccaag
gtcgcgccactgcactccagcctgggagacaaagtgagactccggctcaa
aaaaaaaaaGTGGGGAAGTCCGCCCTCCTGAGCTCATGGTAACCTCAGCC
TCCTCCCCTCCTCCTACCACAGAGAGAGGGAGAAAGAACTTGTTTTCATT
CATAACTTTTTCCTTTTCCTTCTTCCGTCAACTATTTATTCAGTGCGGAT
TGCAGAGGGCGCAGCTCCACCGTGGTAACTTGCAATGTGGCCGCCCCTGC
GCTGGCTTCTTTCTCCTCGGCCCTCGGTGAACCCAGCTTTTCCTTTAAAG

>uc003ikd.1|146622506|146623406|146623505
GCCGAGCGGCTCAACCCGGGCCGAGGCTCGGGGAGCGGAGAGTGGCGCAG
CGCCCGGCCGTCCGGACCCGGGCCGCGAGACCCCGCTCGCCCGGCCACTC
GTGCTCCCACACGGACGGGCGCGCCGCCAACCCGGTAAAACGAAACAGAC
CCGAACCGAACTTTCCCTTCATGCCGCGTCCCAGCCCTCCCCTCGGCGCC
CCGGGCTTTCCAGCGCCGCCGCCGCCGTCTCTGCACGCGTGGGGCCGCCG
CGGTCGTGCTGGGCTGGGGGCGCGGGCAGCGGCGGGAAGGGGGCTCTTTC
TgcgcggggcgggccgcgaccccccccccccATGATGGCGCCTCCCGTCT
GCTCGGAGGAGCGAACCTGCTACCACGTCTTCTCGCGCCCAGCCCGCCGG
GCTCCCCTGGTGTCTTTGTTGGGTCTTCTGCTGTGGGAAGCCCAGTTCCC
GGGCCCCCGAGCCTCGGCTCCCGGGCCTGACCGCGCTGGGATCTCCCCGG
CCGCGCTCCCCTTCCGCGCGCTCCTCACATCTCTCCCGTGCTGCCGCCGG
GCCGAGGCCCGTTCGCGTGGCCCGCGGACCCATTGTGTCCCCCGCGCCGG
CGGGGCGACCCCTGCGGGAGCTGGAGGACGACCGCTGGCGCTGCTCTCCA
AGGCGCCTGGTGGAGCGGGTCTcgcgggcgggggaccccggcgccccggg
ccccTCCACATCCCGCACGGGTTTTCTTCTCGGCCCCAGCAAGCCTCTTT
GGGGTCGAGGTCAAGGAAAGTTCGCACCGAGATCCCCTCTAATTTATTCA
AAGGTTTGGCGGCGGCGCGTAATTTTTTCCCCCTCTTCCGCCTACACCCG
CTGCGTCTCCTGGTGTCTCGTTCCTTTCCCTTTACCGGAGTCGATTGCCT
CACTGCATGTGTATTCGTGAGTTCGCGGTTGAACAACTGTTCCTTTACTC
TGCTCCCTGTCTTTGTTAGTGTTTCTCGGGGTTGTTTCTGTAGGAAGGTG

>uc003ing.1|154292819|154293719|154293818
CCGCGTGTCTGGAGGGAGAACAGGCTCTCCGGAGTTTCCCGGGAAACCAC
CCCCCGCAGAGGCAGGTGCGGCTGGCTGGGCCTCGCGGGGAAGGGCTCTC
TGGGCGGAGTCGGGGCACTCGGGGCCTGGGGCGTGGTCGCCGGGCTGCCG
TGCGCTCGGGATCAGTCTTTTtatacatatatatatgtgtgtatatatat
atatatatatatacacacatatatatatGTTATAAAATTCTAACTTCGGT
GGAGTACTTTACTTTGATATTCCACTTGCAAAACAGAACCACTGATTCCT
TCCTGCTTGACAAGATTGAGTCGCTATCAAGGAGCTGCCCGTGCTTTGGA
AATGGTCCAAATCGACGAGGAACTGCCAAGGAGCCCCCTCAGACAGTAAG
GTTCTGTTGGCCAGGGTCCTGGGGACAGACACGAGTGTTGGTGCGCGCGA
CTGAAACGGGAGCAGAGCAGTTGAATGAGCTTCTTACGCTTTGCATGGTG
CGCAGAATATCCCACCGATACCCAGAAATCCAGTAGAAATAGGGACGAGT
GTTGCTGCGAAAGAGCCTTTTGCATTTGAAATGCATGTTAGGTTAACTGG
AAAGGCGCCTGCCTCTTGTTTTGTTTCAGAAATACTGTTGGGAAAAGGAT
CCGATTTCTGCTCGGAGTGAAGGAAGTGGTCTCTGGAGAATTCCTAGGTC
AAGGCTGGCATTTGCACCTTTTCATGGTCTTTCCCTGCACAGTCACTTCA
GCGGCGGCGTCGCTGGGGCTGAGGCCGGGTGACTGCGGCTAGGCATGCGG
ATTTAGTTCCCCGCCTGTCATCTTTGTGGCTCCTTGTGGGGGAGGGGCGG
GCGGTCTGACACAGTTATTAAACCTGGCAGCTGCGCTGGCGGCACTGAGG
AGCATTTTGAGTGAGCTTGCAGAAAATGAGGGGCTTTCAGCTGGTCGCCT
GCTTGTCACCTCTCGCTGCCTGAAAGGCAGCTCTCAGAGCCCTTTCCTGT

>uc003inh.1|154344167|154345067|154345166
caacacagcaagactctgtctcaaaaaaaaaaaaaaaaaTAGTAgaccag
gcgcagtggcacactcctgtaatcccagcactttgggaggccaaggcggg
cggatcacttgaagccaggagttcaagacccacctggccaacatggcgaa
accccgtctctactaaaaatacaaaaattcaccaggtgtggtggtgcatt
cctgtaattccagctactcaggaggctgaggcaggagaatcacttgaacc
caggaggctacggttgcagtgagccaagattgtgccactgcactccggcc
tgggcaacagagcgagactccatctcaataaataaataaataaataaata
aataaaataaaGATGTGCCAATCAAACAAGTGTTTGCTCTGTAGATGAGG
TGAGTGCTCCTGATCAGATAGTATATTCAATAAAATAAGCATGTCATCAA
ACTAACTTTCTTGGCCTTTGTTCTTTGGTTGAAAAACTCCCGTTGACCTC
ATGAATACCACATTTATTAACCCCGGAAGACAACAGATAGCTAATGCAAC
ATAAATATCTGTGGCTTTAAAAATACATATTATTATGTGTGCAGTCTACA
AACACTTTCCTGAAATTGGTCTTCTGTGGGCAGTGATTTAAACTTTTCAA
CTTGGACGCTTTTCCTACTGGGGGCTGTAAAGATGATAACTCAGCCCTTA
CTCTTCAGTGTTTCTCATTCCCGTCTCCCCTACTTCGGAATGAAACACAA
TATCTTAAGCAAACAGAGCCCAAAGAGGCTGATCATTGGCTCTCATTGTC
CCCTGATACTGTAGCCCCGCCCCTTTGGCTTGTGCTGACTAGCTGTTTAT
ATTTTAGTAAGGGCCACCCTTTAACTCGGCAGCTTGATGACTATAATGGG
CCCAGTTGTCTGCGGGCTGCGGGGAGCTAAGTCCCCAGATTGGAGGAGGC
TGGCTCTGGTCTTCGATGCACAGGAGTGGCCGTTATGGAACGCAGGTAAG

>uc003ipu.1|159311853|159312853|159312852
TGCCCAGCAGAAGGTTTCTCCGGGTCCTTGGACGCCGGCTGCTCCAGAGC
TTACGCACCCGCGGGACGCACAGGGAGCAGATGAACCAGTTTATGAGCTG
CCCCGGCTTGTCTGGACAGGTCATTTCTCTGCCGCATCCACATGTTGAAC
GGAGTTTAAAGTCTGCAGTTGGCTCCTGCTAATGTGATGCATGGTTTCCT
GACTTCAGCTGCCGCGTCCGCTTCGGGATATAAGTGGTCTCCAGTGGGCA
GAGGTGGAAGGAAAGGGTTGGTGATGAAGCTGGGAATGTTTCTGACACAA
CAAACCTTTTAAATTATCAGTCTCCCCAAGGAGAAATGCGGCTTGTTTCT
GGGAATGAATGGATACAGAGTTAACTGAGTCACAATTTCAAACCATTTAA
GTTCCTCTACAAGAGTCAAGAAAAAAAGTAATCATTTCCTTTCATAAATA
TCACCACTAAATGtttttaaaaataaaatttaaaaGCATGCAAACGAGAT
AGATGTATAGATTTGATAGTCACTTGAAAGTAGTGAAAACAAGCCACAAA
AATCCAAGAGTGTTTTATAACTTGTACCTAGAGTCATTTAAGTTGACTCT
GAAGCAAAAGCGTTAAAATGTGACAAACCTGGGCTTTTCCTTTTTGAAAT
TCAGAAAGAACTTAAGACAAGTAATAGATAATTTTTTAATACTCTATACC
TATACCATTTTTATTTTTTAAAGTCCTGAATTAACTAAGTACAAGCAGCA
AGTATTAACAATAAAATTTAGAAACATATTCTCTTAGTCTAAAGGTACAA
ATTGTACTTCATATTAATAATATGTTCCATTAGCTTACATTGTTAGTATA
ATACAAAGCCATAAATGTCCATATATCTTGGAAGCAGTTGCATTTATTCT
GTTtctctctctctctctctttctctctctctcACACACATACACACACA
CAACACAACACAACTCTGACTGCTTTTTATTTCTTTTCTTTCCACCGAAG

>uc003iru.1|169653891|169654791|169654890
TTCCAAGTTAACTGGGAGCTTTTGTGTTGCTCTTTTTGCCCCCCTTATAT
TTGATTCTGCTACCTGACCTTTAAACAGAAAAGCTTTCTCTTCTTGCTAT
CTATGTTTGTTATTTAAAAGATCAAAATATTAAACTCTTGCTATATCTAT
TTGTCATTTGAAAGATCAAAATATTAAATGATTGTGAAACATTTTTTGCA
ACTGTAAGAGGGTTGATACTTTTCCTGAATATTATTCATTCAACATTCAT
ttatttctttgacaaatatttaagagatgctcatgatgtcctaggcattg
agctaagaactcaatgttgcaatgtggataagatccagtccctgtgtgtt
catacttatttaatactattatagacaaggCCTTTAATACATACCATAGT
CATATATCAATTTTTAATTAGCAATATGAAATAAGAGAACAATGGGACTT
TCCACTCAATTTGACAGGTGGCTAAATTTTCAGTTACTGAATTTACTATT
TTAGGGTAATCTAGCACATGACCAAAATTTAAATGCACAGAACAGAAGAT
CAGAGTAAGAAGAGCTTCCATTTGGATTATCACTTTTTCTACTTGGAGTC
ACATACTGTACTTTAAATTGATTAAGAACATGTTAAAGGTCCAGGTGGTG
ATTTCCAGCTACAAGTCCAAAGTATAGAAGAATGTGTTTAAATCCTACGT
TTATCAGATCCATAAATATAGTTCCTTCTATGTTAAGTGGCTTTATTTCT
AAGAACCCAGCCCTCGGTCCTGGGGGTGCTTCCCAGCCCGCTGCTGGAAT
TCCTGATCGTGGCAGTCTGCTGAAACATGAGCTCAGTTACCAAATATAGC
TGAGTGGAGTAAGAGGACAGATGAGAGTCTGAGGCCACAGTTGCCTCAAA
GTGACCACGGACCAGGCAGTCTCTAATGAATAGGCAAGGCCACAACCTCC
ATTCTCCCAGAAAAGAAGAAATGCTCATCTGAAATTCATCACCTCTCTGG

>uc003isi.1|170777396|170778296|170778395
CTGCCCACCAGGCTATTAGCATGCTACTGCTGTGGCCACCATTCTTTCAC
TGCATCGCCCTGCCCTGCATCGGAATATAGCACCTTGAACACGGGATCAG
GTTTACTGAATTCTGTGACCCACGCTGGGAGCTCAATAAATGTTTGCTAA
ACGGAAATGAACCCAATTCAGACCGTGTAGAAACCCCAGATTATATCTTT
TCTCCAAACATTCAATTTCCAAGCAGTATTTTTGAAAATGCGTGATGGCT
AAATTCGAGTTATCCTTTTTGTATGTATGTTAGGCACACAACCGGCGATG
ACATACAAGGCGAGGTGACACCACTGCACTCCCAGCCCGCACGTCACCTA
TAAGCACAGGGGGCTTTTGGTGCTGGTTTATTTTTGAAGGCTGGTACTTC
TCTTCGATCTAAGTTTTAGGAACCTGTGCTCGTCGACGGCTGCCAATACT
TTTTATTTTCAAGGCTGACGCTCGCCAGAGTTTCACAAGCTGCTCCCGGA
CGCTGTGGTCTCTCGCTAGAGTGGATCCGAACTCTGCGTGACGCTGGGAA
CGGCCAGCGTCTGTTGCCTCACGAAAACATCTCCCACAAGGTGGCCGCCT
CGCGCGAGGTCAGCAGCAGGGCAAACAGGGATGCGTGAGTGACTGACGTG
AGCTAATCGCTAATGACAGGCTTCACAGCCCCGGCGGCCCTCAGAGCCAG
GCACCTCGCACCCCTCCTCCTCCTCGAGACCCAGTCCCGGCCCGCCCACC
GTTCCCACGCCGCCCAATAGGCGCCGACGCTACTCAGCGAGTGGCCGGAG
GAGGAGGTGTTGGGACGGCCGGACGCTGAACGGCCGTTCACGTCAACGTA
GTGACGTCACGCGTCGACGCTGGGGCGTACCTTTCGGGCTCCTGACTCCT
GCCGCTTCTCTTCCCCTTCCGTGGGTCAGGGCCGGTCCGGTCCGGAACCT
GCAGCCCCTTTCCCAGTGTTCTAGTTCGCCCGTGACCCGGAATAATGAGC

>uc003isj.1|170816887|170817787|170817886
TTGTTTAGTGACACTGTGTAACAGGCATTTCAGGAGGAGAATCTCCCAGT
CTAGAGGAATCCTCTCAGAGGTAGCTATAAAATATTGAACTCTGATCTTC
AATAAGCATTGTGCGGTTTTTGTTTTTGTTTTTAATGACAGTTTTAAACA
AGAAAGTTGCTTTATTTCTGAACTTCATAAAAATTTCTATTAAAGAGACA
ATTTCTGAATTTTATAACAATTTCTAGAACAGTTGAGTACCTCACTTTGA
GACACATTTTTGCTAAAAGTTAAAAACACAAAACCCTTATGAGATAAAAT
AGGAAGCTAGTAGAGATAGGAAAGCCCTCTGCTTAGTAAACCTCTTTTTT
GCGTAGTTTAGACACATACAATAGTAAAGTTACTTAGTACGTTGATAGTT
TTCTTTCTCCTCAAAAGCTACAATGTCTTACTAGCTAGTTCCTTCAAGAA
AGGAAACAAGAAGCCGCTGGAGGAGATTGGTGAGTGGGATAAAACACTAT
TCAACTCTTCAGTTATTCGGTTTTTAAATCCTCAATGAAAGGCTGCTGTA
TTATAGAGtattttttttttatttttaataGACTTAGAACCAAGTTTCTT
GAGAAACCTTTGGCATATTGTAGTTTTTTTATGGCTATGACTCACATGAC
ATTACTGTATAAAACTAGTACATTCTCTCGTAAAACCACACAAACTTACT
AGAGTGCTGCTCTCATTTTTCTACATTAGAAATGAAAAAGGGCATTGTCT
GCATTCAAAATTTCCTTTTTACATCTCTGTATTACTTTTTCCCCTTTATA
TTTATCTTAAAACCAAAAGAAATAATGTTTCTATTGTTTTACTGTAGTTA
CCACTGATGCTACCGAAGCTGTATTGTGAGTGTTTCAAAATTCTCAAACC
AGTTTTGTGTGTTGTACTTGGAGCTTAGTCATTGTCATACGTAGCAGGAC
CTGATTAAGAAGGCTGTGCCGCCTCTAAGCCTTGCTAGATTGTAGCCACT

>uc003ivk.1|184350845|184351745|184351844
GTATGTAAGAACCATGCTAGTGGTGCTAGTGCATTAAATTAGAAAATGTG
TTGACTGATGGTGGCCACACTCCAGCAAGGCATCTGTGGTGTTAACCTGC
CCATGGCCGCTCCAGTAGCCAAGGAAAATCTCAAAAGCAAAATGCAAGAG
AGTGAGAAAAAAAAAATCTATTGTAATTAAGTCTGAAACCTGTACTCTGC
TTAGGAAACTGTGTGGTTTCTTCATTAGTTTTAAAGAGAAAAATCCTACA
GAGAAAGCGTCTTAAAGAAAAAAATGGTCTTAAGAGAGAGTATAAAGCAA
TTTCAGAAGGTGAGATCACATTGATATATGAATGAATACTTGGTGTATTT
GGTTCAGTTAAAAATTTTGTTGAGTGACTGTTATGTACAAGATACTTATA
AAAAAAATTTGTCCTTCCTCTCAAGGAGAACTTATAGTAGCCTTCACAGT
TGAATGTTTAGTTAATTTATAAATGGGCATCCAGTCTGAAATTAGTGTAA
CCTGATGTGGATCTTGTCTCCATGCTACTGATAGGATTTTCATGATACCA
GTATTTGAATCTTGGGACACATTTTTCTTTTTAATGGGGTATCTGTTTCA
CTgcagagctagagctagatcccaagcttcctcactctcagcttggcgtt
ctccctgATTTAGGATGCCTTTATTTATTTAGTGTATAGATTTATCTCCA
AATATTAAGCAGTGAACTTTCAAAAGGGTATTACGACTTGTCCTACTTTT
TTGGATATATACATCTGTATTTTATCCTTGGTTTTTTTTTTTCTTTAAGA
TTTTAAATGCAACCTAGACACTTGTGGTTAGGGTGCTGAATTTTGACATA
TGCGGTTTGACGGAAAGAATCACTGGTGTGTCAATTCTGGTTTGTTGTAG
GTTAACGAAGCCCTTGTCATTTGCTGATTGTGTTGGGGATGAGCTGCCGT
GGGGATGGGAAGCAGGGTTTGACCCTCAGATTGGTGTCTACTACATCGAT

>uc003ixs.1|186586638|186587538|186587637
gaacctgggaggcggaggttatagtgagccaagaacatgccactgcactc
cagcctgggactgtctaaaaaaaaaaaaaacaacaacaacaacaaaaAAA
AAAGAGACTCTGTCTTAAAACAATTAATTTCTAAATAAAGAGTTGCATGT
TTAATATTTCACCTTTGTTTGAAGTGGTCATTTCCAAAGAAAGCTCAGAG
TTGAAGTATACCTGTTAACAAATACTCAGAATTCATTGTAGAATTTTTGT
TTTTGTTCTCGTTTTTATCTTGCCTAAATAATTGTTCTCTTCCCCATTCC
CTTTATAATTTTGCCAGTGACACACTTATTATGTTTATTTAAACTTGAAA
AAAACCTCAAGAGTTGTAGGGTAATACCTCAATGTGTTGTACATCCTGAA
AAGCTGTTATATTTTCAACATAAGGGACAATGCAGGATGCTGAAATCATT
GTATTTAAACTGTAAAAATGTCTGCCTTATATAATTATGATTTTAAAATC
TACCCTGAACTTCTCAAAAGAAGGATTTGTTTATAATACACCGTACAGTA
ATAATTTTATCATTTCCAACAGATAAATGGCAGTGTAATCGATGAGATCT
TGTACATTCCTTTGTAATTTGTGAGCACTTCATACGGAGAGTCAAGGGGG
AGGGCTCATCTGGAGAATTTTGAATCCCAGTATTCTCCCCCACCCCGCAG
AGTAGGTTCTTTCCCCATGGAGTATGAGGCTATTGTTTTGTAGTAAACCT
TAAACTCTCAGACTGAAAGTAATTAGAACTGGAAATTAGTAACCACTTTT
TTCTAAACTTTTCCCCTTTATTTTTATTTTCAATGTAAAGTAGGACTTTG
CTATAAAACACGTGACCCTAGGGAAACTTTTGAAGTTAGCGGTATAGAGA
GTACCACCACCAGACGCCACCATGCCTGCGGAAGGAGGAAAAACGGACAT
GGAAAGGATTGGCCTCTTTAGTGAGATGGAATATATTACTGTGGGTGATA

>uc003ixt.1|186586538|186587538|186587537
tagttaaaccctgtctctactaaaaatacaaaaacagctgggcatggtgg
cgcgtgtctgtaatccagctactcaggtggctgaggcaggagaatcgctt
gaacctgggaggcggaggttatagtgagccaagaacatgccactgcactc
cagcctgggactgtctaaaaaaaaaaaaaacaacaacaacaacaaaaAAA
AAAGAGACTCTGTCTTAAAACAATTAATTTCTAAATAAAGAGTTGCATGT
TTAATATTTCACCTTTGTTTGAAGTGGTCATTTCCAAAGAAAGCTCAGAG
TTGAAGTATACCTGTTAACAAATACTCAGAATTCATTGTAGAATTTTTGT
TTTTGTTCTCGTTTTTATCTTGCCTAAATAATTGTTCTCTTCCCCATTCC
CTTTATAATTTTGCCAGTGACACACTTATTATGTTTATTTAAACTTGAAA
AAAACCTCAAGAGTTGTAGGGTAATACCTCAATGTGTTGTACATCCTGAA
AAGCTGTTATATTTTCAACATAAGGGACAATGCAGGATGCTGAAATCATT
GTATTTAAACTGTAAAAATGTCTGCCTTATATAATTATGATTTTAAAATC
TACCCTGAACTTCTCAAAAGAAGGATTTGTTTATAATACACCGTACAGTA
ATAATTTTATCATTTCCAACAGATAAATGGCAGTGTAATCGATGAGATCT
TGTACATTCCTTTGTAATTTGTGAGCACTTCATACGGAGAGTCAAGGGGG
AGGGCTCATCTGGAGAATTTTGAATCCCAGTATTCTCCCCCACCCCGCAG
AGTAGGTTCTTTCCCCATGGAGTATGAGGCTATTGTTTTGTAGTAAACCT
TAAACTCTCAGACTGAAAGTAATTAGAACTGGAAATTAGTAACCACTTTT
TTCTAAACTTTTCCCCTTTATTTTTATTTTCAATGTAAAGTAGGACTTTG
CTATAAAACACGTGACCCTAGGGAAACTTTTGAAGTTAGCGGTATAGAGA

>uc003izo.1|189557883|189558883|189558882
tgtattttatgtgtggcccaagacaatacttccaatgtggcccagggaag
ccaaaagattggacactcctgATTTAAAGGGAAAAGGGAGGGCAGATGAA
GAAAGAGGATAAAAAAAAGAGAGAGAAGGTAGACAAAACAGGAAAGTGGT
TAGTCTTTggaggctttgattagcacttactgaatctacattttacatgt
gaaaggagtgggtagcgaaacagtgaattatgcatagtgctcagtgcgtc
tgcatttttgcataagataaagtaaacatagaggaggtgctcaaatatgc
attcctctcaggtgagccaagggatgccctctaggcctgtctttgtcaag
gtaccggtgaagataagctgttagtttacattgtcaaggtgaaatagaac
agcgttctgttttagggtaaagctcttggggcccacgaggaatttccttg
tgagcaatttgtgaaggaggccaccgggggagacatgtggccttctgtct
ttgcagctatctacttaggaacaaaatggaaggcagtttttgcatgatgc
agttactgagcttcacttttccctttggcatagtgagtttggggtcctga
gatttttatattcctttcacaGCCTCACTATACTTGAATTAAAATACAAT
CTACATGTTAAAACTGACCACATCATTCTTTCCTGTGTGTCTTCAAAGGA
TTTAAggcccatccagataatccaagatgatctcatttcaaagccttaat
tatatctttgatgactctttttccaaataaggtctcaattagaggttcct
ggaataagacacggactcatctccctgggggccaccattcagcctGATCC
GGAAGGAAGGCCATGATTTCAGCTCTCTGGGATTTGAGACAAAGAGGCCC
CTTTTCTTTCATTTTATCTTTTCATGTCTCTTCTTGCCATGTACCCACAT
GATTGAGTGTGGGCTGAGGGTGAATCCAAGAAGGGCTTTGTTTTGTGGTC

>uc003izp.1|189612728|189613728|189613727
TACAATTCCagagccacaggtccctcatctcacaacttgtccccatgttc
tcatttgtccctctgatcttacttgtcagcccttcccagcacctggggat
cgtgcattgtgAAGCAGCACACTCAGGGGTTCCCTGCTCCGTGTTTCCCT
CCCTAATGCCAAAGGGCCAGGAGCCATTGTGTCGCAGAGTAGGCTGCTTC
ACTTGTGCCTGAGGGAGGACAGACAATATGCTCATCAGGATTCAGGGAGG
AGAGTGTGGACGCTCAGACAGAGGAGTGCtgtctttgtttctcgctgcta
tatcagaatgccacagactgggtaatttataataaacagaaatttgcttc
ctcacagttctgaaggctgagaaggtcaggatttaggggccagcatctgg
tgaggggcttctcactgcattcttccacggtgccaggtggcagtgcaaga
aagcacataagacacacagcaagaggaggctgaactcacttttataacaa
acccactcaccccataatgaatttactcctgtgttcaacacataaacttt
tggagacacattcaaaccataacaTGTACTATTGAAATGGAGCTCTGACA
GGAGACACCTTGGGTGCCTCAAGCTGGAGATTCTGCTTTGCATCCCCAGT
TAATAATTAGTAGATAAAAGAAAGAGACTCTTTGGGCACTGGGACCTGGG
GTCTATGAATGTTGAAAAGGAAGAGCAAACCATGACATCAGGACTTGAGT
TTCTCACACCCCTTTCTCCCACCCCCACCCAGGCAAAAATAGATACAAAA
GAAGAAGGAATTACAGAAGAAGTCACATAACATTATTGCCTACAACTGAC
TGTTTACCTTGAATACTTGAAGACCAGAATGAAGATTCTTGGGGTGAAGA
ATTACAGCCTTAGCATGGAGCAGGCCTCGGTGCATCGGCTTTCAGCTAGG
CATGCCTGCCAATGTTCAACGTCCTCCTGGGATACGGAAGGCACCGTGAT

>uc003joe.1|43637647|43638547|43638646
aggtcccctctccaattgtgacaaccaaaatgtctctagacattgccaaa
tatccctcggaactaaattgtccccagttgggaaccacGAATTATTAATC
CCTAAAAGACAAAGCAGCAACTCCTGACCCCTACAAAAAGTTTTAAATCA
ATAACTTAGTTTAAAATCCTTACTAAGTGGGATCATTACTAATCTCACTT
CATTGTACCTTCAGTATCTGGAAACCGTCCCTATGGTCACACTTACCACG
GCTCATTATTATTTTAAAACATGGGGCTGTGTCATTTCCTGTCTGTGAGT
TTGGACTGCAGTGGGAATCCATTAGTTGAATGACCTTCTGTGTAGGTTAA
TCACAAGACAAGTTCTCAAACTAAGGGTTTCCCTGCGGCTCATTTCTTTT
TAAAGTTATGGAATACCTGTTCTGCTTATACCTTTTAGATTCATAATTAT
TTTTCTTGTATCAAAATTTCAATTAATAGAAATAAATGACGTTACTGACA
CTTCATGATGATTAAGTTTTGGGCAAGTGAACCATTTTACACTCTATTTT
TTATTCCTCCCACTTTTAGTCAGAATACACCTGCAGAATAAGTAACAGAA
CTGTGTGAAAAGAACGACTAGGTCATTACGGTTAATAGTTTTAGAAAAAC
AGCCGAGGCCTGGTCTGGAAAGCTCACAACCTCCACCCAGATGCTTTCCA
GCCTCGGGGATATTCGTACTAGCAGTGACACTAGCCAGCTTCCTCTAGGC
TGGCTCTGATGTTGGAAGACAAGCACGCAGATGTGTGTTACTTTTCAAGC
CTGGACATCGTTTCTGAGGAATTTAACTCCACCTCTCCTGCCAGAATGGA
AAATCAACGCCCCCCATTCCCGCCCTTCACCAACCCCTCTCCGCCTGCCC
CTTTCCCTTGGGTCCTCTCTGTTACAGAAGTTCTGATTTTTCCTAGCGAG
CTGGAGGAAAGGCAGGTACCCGGAGTGGAGTTATATTACCTGTTTCTTTG

>uc003jtb.1|61734733|61735633|61735732
gattcattcaacaaatatttacagagcatctaatttacggcaggcagact
ttctgcgcttatgtattcataggaataaaattaataaaCCAACAACTCTC
TCCCTTTCCTCTTCCACACCCACCTTATCGATAATGCTGTTAATAATGAG
AGGATTTTTCAAAATGTGCTGCCCAATCCCCGTGTTGAACATGAGTCCTG
TAAGAAAATACGAAACAGCATTAATTTTCCTACTGAGATTAGATATTAGG
CAGTACCAGAGAAGAAAGCTGCATGGGTATGGGGAAGATTTCTGCGCCAA
CCAGGGCCACGAAACGTCACGCCAGGACTGACAAACTCTTTATAAGTTCA
TCCTCCAGCTGGAAAGGAAGTCAGCGGCGACGCGCAGGGCCTGCGGCCGA
GTCGGGGACCCACCCCTGCCTTCCGCGCTCACGGGAGCGCGTCCTGACCG
GCCTCTGCCGATCAGGTCTTGGTCCGCACCCCAGGCTAGGTCCTGCCGGA
AGACCTGACCCGACCGACCCCAGCTTCCTCGCGGGGATCCGCACCTCCAG
CGCTCTTCAGCTCCCGGCGCTGCTCCTGCCGCCCGCGGCGGCGGCCGATG
GCCCCCGACTTGACCTTCGGCATCTCGGCAGAAAGCGGGCCCACAGGCCC
GGGACGTCAAGGAGGACCAAAGAGGGCTAGCGTGAGAAAGCCACCACGTG
GGGATCGCCGCCACGCGCCGCCCGCACCACTCTGGCCCAAGCGCCGGAGG
GGCAAGGGTCCGCCCCCTCCCGTACGCTCTGAGCTCCTCCTCCAGAAAAA
GGGCGGACCTTGGAGCCCACTGACTGCCGGGAATTGGAGTCACAGAGGGA
GGAAGGCCGAACCGCGGGAGCCTACAGATCCCAGAAGACACCGCGCTACC
GAGGACTGCAGTCTGGAGTTGGAGCCCTTGTCCCAACCAGGGCTGGATAA
GAAGGTGTTGGTGTGGTGCTCTCGGTGTTGCGAAGGCTGTTTAAGTTATA

>uc003jtc.1|61743450|61744350|61744449
gcgattcccctgcctcagcctcctgagtagctgggattacaggcgcccgc
caccgcgccaggctaattactgtatttttagtagagacagggtttcatca
tgttggccaggctggtctcgaacttcggacttcgtggtccggccgcctca
gcctcccaaagtgccgggattacaggtgtgagctactgtgcccACCCCTT
ATTAtttttgaaatgggtgtgtgtgtgtgtgtgtgtgtgtgtgtgtgaac
tctctatatgtcccaggttggcttcgaattcctgggctcaagtgatcctc
ctgcctccatatctggagtagctgggactacaggcgcgcgccactgcgcc
tgAGTAAGTTCTCTTTTTAAGGATAAGAAAATTTAGGTGACTATGCTAGC
TTTTAGCAGAGGCAAGCAGAACTGGATTTATGTCCTTTTACATTTTTCCA
CTCTTGCTATTACTCAGGAGTAAGCGCCAAGCAATTTGGGTAACTTAAAA
AATAAATATTTGCGGGAGGGAGGGTGGACTGATGGGAGTAAGATTCTTTA
AATAACTCTTCTCTGCTGTGACGGATCCGCTATTGATATCTAGAATATAA
AGCGTGAAATGGTTCTGATTGAAGCTTCAATCAACGCAGGAAACAATTGA
GCTCCCTGGGAGTCGGAGAAACCAGACCTATGGTTTCCATGGTGACAGAT
CCGGCTAGTCCGGACTCCTGGCTCTTTATACTGCGCAAGCGCACTGCGCA
AGCGCACACAACTGATTTGGATACCCCGCGCCTTTTGGTTCAAAGACAAA
GCCCCTCCTTCCCCTTCCCGCCGTTCGCCTATCGCCTTCTCTCTCTGCCG
GTCGCATGCGCGCTGGTCTCCTGTGACGTAGTTTTCGCGCGTCCGCGTCG
TTTGGAGCTGCGACGCCAAACATGGCGTGTTCCTAGAAGCCGCTTTCGGC
ATCAGTAGGCGGCGGCGTGGGGTCTGGCAGCGTGGGGAGAGGGACCAACC

>uc003juo.1|65475518|65476418|65476517
TAGTTTGGTCAAGTGTTCTTCCGTGTTGTCCAAGAGTCATTCCTTCTTTA
CAGTCCCGCACCAGTAGGCCAGGCCGCTTGGTTTCCCAATCCGAGACCGG
AAGGAACCGGGTAGACATGAGCACAAGACTCTCATCGACTTTTGGGGAAA
ACAAAAACACCGATAAAAATCCAGGCGGTGAAACGAGCAGCAACAGCCCC
AGGGACCCGGGAGCTGGAGGCCGCAGCCGCGCGAGAACCGCCGGGTTGCC
GGGGCGACGCTTCCGGCTGGCGCGCGCAGCCCCGGGAGCAGGGGAGTTGT
GAAATGGGCGGCTAGATCTGCCCGGCGCTGTGAATTCGCCAGCGGGAGCG
CGCTCGCGGCCGCGCGTTCTCCGCTTTCCCGGCTCCGTCGCTGACGCGTC
GTAGACGTTGGGGAGCGGGAAGGCAACGGCAGCGGGATCGGGATGAACAG
CGGCGGCGGCTTCGGTTTGGGCTTAGGCTTCGGCCTCACCCCCACGTCGG
TGATTCAGGTGACGAATCTGTCGTCGGCGGTGACCAGCGAGCAGATGCGG
ACGCTTTTTTCCTTCCTAGGAGAAATCGAGGAGCTGCGGCTCTACCCCCC
GGAGTAAGTGCTGGAGCTCGGCTGGGGGAGGGGCGCGGGCGCCATAGAGA
CCTCGGGAGCCGAGGCGTGGAGGAGAGCGCGGACGCGGGCGCGCGGTGCA
TGTCACGTGATCGCGCCGGCTTACCTTGGTGCCCATATTTGATTAGGGCA
CCCGGGTTCCGCCGTCCTGCTCTCCTTAGTCGGATTTGGGGGGTTAACTA
CTGCACGGAGCCCTTACCAAGGATTTAGAATGGTTGCCCTTTCTGTGCCT
CCGGGACTTGTGTTCGCTGCTGGGTCTTCGAATTCCGTGCCCCCACCCTC
TTATTTCCCCCCGAACTTAAGATGGCCGCAGGTGGGCCCGGAACAGCCCT
CATGGCAAACGTCTCAGAGCGTTTTTCCACTCTGAAAATCGCGGAGACCG

>uc003jwu.1|68822974|68823874|68823973
TACCTCATATTTATATAGTGCTTTTACTTCCTCAAGTATGAATTGTGCCT
TAAGATCTAATGTATGGGAGAGTCACATCTCTAACCATTTAATTAAAGGT
AGAGAAGTGGGTGGGATTGGATAGAAATTTATTAGCAATGCTGACATTCC
AGATTGGAACACAAAGACAAGCAGGATGTAAGAAACCTAAAAGTTCGCTT
TCAATGCAGATAGTTAAATGCCAAGAACTATAATTGCCACATCCTGGAGT
ACAATTAAAAAATATGTTGAAAAACAACCAACATACATAAAAATATACAC
AGTGTTAAGTGCAGACTATGAAATTTCCCTTGGAAACAGAATCCAGATCA
AGAAATAGAATACAGCACCCGGAACTAAGGTGCTTTTTCGTTTTCTTAAA
AAAAAAAAAAAAGTAAACCAAGTTTATTTTGCTTTTTAAGTAGTGTTGTT
CTTAAAGCACTACAGGTTGGTAAACAACGTATAAGGTGCTTTTTCTCAGG
CCAAAGAGCCATAATAGTTTAAATTTCCCGGTCCTCAAGAGCGGACCGGG
TGGGCAGGAGAGGACCCTGGGGTGGTGATGTGTAAACTGTATTATGCACT
TTAGCCTGCTGGATGGCAACTAACACCTACAGTAGTTCACCCTCATTTTA
ACCCCTCTAAGTAATTGTCTCTTATTCTGAATCTAGAGATTCAGAAACAG
CGCCAATGTTTACACACGACTTTTGAAATTTTCCCAGGAGTCTTTCGTTG
GAGCAATACATCTAGATGCCTTTTTCCAGCAACAGTTTAATCAAATTCTG
GAAGCAGAAAAGTGTCCTGTGAGGACGTGCCTTTCCTATCAAAGTGCTGA
GTGCCTGGACCCTCTTTCCGGAGGAAACAGTCCCCTCTGGACCTCGTTCG
GCCTCTCTCCATCAGACACCCCAAGGTTCCATCCGAAGCAGGCGGAGCAC
CGAACGCACCCCGGGGTGGTCAGGGACCCCCATCCGTGCTGCCCCCTAGG

>uc003kcg.1|72178875|72179775|72179874
CAAATAAGTCATGCTTGATACTTACATTTTGTTGTTTTTGTTTAAGCATT
TAGTTTTAGTGAAAAATGTCATTAATAGCTTCAGTTGACTGTAGCAGATG
CAACTCATAGTAGCTTTAAaaacctatattcgtgtctcagtcttcactga
ttaagtgtggttgtttgctcagatcttttttagctttagttgccacatgg
aggcaaataatacctcactaggttgtaatgaaaatcaaatgagaaaatgt
agtatgtgaaaatacttTAATGGAATTAAACACTACCCAGTTGTAAAATT
ACATCATTTTTATTGTGTTTCCTTCGACCCAAAGTCCTTACTTTTGGAAT
GTAGTTATTTCATAATGGAATTTATTTCCCTTAATAGGAGTTCAAAAGTT
GAAGTTTATGCAGAAATGCAATTTTTTTTAAGTCAAGTTCTGCAAATGTT
GCATATAATGGTTTTCGAGGTCTGGGTTGCGACTGCATCAATATTTTAGA
CTTTTTAGTGCCTTATATATCAAATTGAAATGTAAACATTTTTATTGCTT
CTAATTATTGCTGAACTGTCAGGGAAATTAACAACCTTTTTACCCTATTT
CAATCATTTTTCGTTAATTCACCATGTGTATGTAAAATAATATACCCAAA
ACAGATCTCTTCAGGTGTTTCGCAGGGGTTTTGATAAGGACTTGACTTTT
TATTAGCCCTTAAGTCAGTAGTAATCTGGACGGAATTAGAGATGGGTTGG
GTTGGAGAAAACTGCGTGGCACTAGGACCCAGGGGGCTCCCGTGAGCGGA
TCTTGGGGCCAGATTGCAAATTCGCGGTGACTCAGTCTGGTCGGCTCCTT
GCGCTCGGCGGCCGCGGCGGCAGCAGCAGCAGACGCTGGCGGCCGGGCTG
CCAGGAGCAGTTCCGCCGGGTTTCACTGTCCGTGACTTCCTTCGGGGCAC
CTCAGGCAGGTCCGCGGCGTTTGGGGAGCGCTGGGGTTGTGGTGGCGGGG

>uc003koq.1|108111668|108112568|108112667
AGCattgagtttctaacatttttaggcaggctcaggcactgggagtacag
gattgaaagacagttcccgtccttaagggactcagagtaaactggagTTG
CTGAAAACCATTCTAAAGCAATCCACGTTAATAACAGATACAAGTAAAAC
GTGGGAACGTACAGGAAAAAGTGACCAATTCTGAGGCTGAAAAGTGCCTA
TTTTAGGGGTGGGGGCCTCGCGGCCCTAAAGCAGCTTCCCTTCCCGGAGA
TTTCAGCTCCAGGGATCGCCCAGCGCCCTCCGGGCACACTTAACATTTTA
ATCACGCCTCCGCCCCCACTCTCCGAATTCCTTTCCGGCTGCCGACCCGC
CGAGTAGTCCCTTCCAGGCGGCCTCAGCTTATCATCGCCGGTCCGGCCAC
TTCCCGGCCGCGGCCAGGCGAGCCTCCCAAAGTTTCCTGTGAGGCCTTCG
TCCGTCTCCGGCCCCATCTCACCACGGCAGCCCAGGACACCCGCTAGGGA
GGAGCAGGTTACCGAGGCGGGGAGAGCGGCACAAACGCGCAGACCTCGGG
ACTCCACCCGGGCTGGTGAGCGAGCCCAGAAAGCGGCGACCGCAGCTCCG
CGTCTCCACTCCCAGGGCCCGCAGCTTGGGCTAAGCGTGCGCCCACCCAG
CCTAGGGCCCAAGTCCTGCCCCTTCGGGGACCGGGCCAATCGGCCGCTCC
CCGCCTCCTGGGAGGTAGTGGAGGAGGGGGCTGAGGGCCGGGCGGCTGCG
CCCGCCTTCCGCTCTTGCCCATTGGCTGAGGCCTCGAGGGTGCCCGGAGA
CCGGAGTGCAGCGGGATTGGTTGCAGAGGTTCGTGACAGTGGCGCCTATT
GGCTGTGGCAGCCCCCGTGACGCGGGGTGGTGACTGGCTCCGGAGTCTGA
GGGGTTCGGGCTTGTCAGGTTCTAGGTAGGTGCGTTTCGCGCCGCCGGCG
GTAGGCGCTGTTGCCCGGGGCAACGCGGGGGGAGGGGGGAAGAGGAGGGA

>uc003ksj.1|118815146|118816046|118816145
CCTCCATAATGGGCAAAGTGATCTTTCCATAGTGTAAATGTGTTCCCACC
ACTCTCTGGAGTAATCCTACTTAAAACCGTTTTCAGCACAAAATTCAAAC
ATCTAAACATGATCTTGCTGGCTTTGCTTTTGTGGCTTTACCCTCTTTCT
CCCCAAACCTAGCTAGTGTTTGTGCTGCCTGTAATGCCCTTCTTTCTTTG
CAGGGGTCGCCACTTTAGGTCCTGGTCCTCCTTCAGAAAGTTTTTCCTCT
TTCTCCCCAGCGGGGATAGGGTCTGTTTATTTTGACACCATTAGCTCACT
TACACACATTGGTCACAAGTCTAGGCTGCACCGTTATTGAAAGTTTACCA
TCTGACTCTGAGTAGCTTGAGGATCCTATCAAAACTCAGGAGATGCTCAG
TAAATGTTGATTGAACTATGACTgttctcaacatacaaacgcaagatcat
ttaggaacacttgtcaaaatgtttttgccccttgagattctattttggga
ggtaagcagtgggggtccaggactctgcattttgacagtcccctgatgtt
tgcatgtagaagtgcagggattaTTACACTGACAAATCTTTACCATCCCT
AAGGGGGACTTTCCTTCCCAGGGGCTATCTCTGGAAGCCCCTCAAGGATA
GGGGCCGCATGCTGTTTCTCTAGGTCAGCAACTAAACCCAGAAAACGTTT
ATTGAGTGAATGATGAAACGACAGGTGAATAGATGAACGCAAGGTGTCGA
GTTAACTATTCTTCTACACAAGTCCTAGCAGCTCCCATTGCTTCCAGCCG
CAGAAATGGCCCCTGGAAGGCAAGTCTTCCAGCGAGTGGAGTCACTCTTA
ACTACATTTCCCAGGATTCCAAGGGAGCCGCGCGCTCTGCGCTCATCTTC
CTACCAGAAATCGGCAAGTCACTGACCCTCGTCCCGCCCCCGCCATTCCC
CGCCTCCTCCTGTCCCGCAGTCGGCGTCCAGCGGCTCTGCTTGTTCGTGT

>uc003ksk.1|118815446|118816346|118816445
TACACACATTGGTCACAAGTCTAGGCTGCACCGTTATTGAAAGTTTACCA
TCTGACTCTGAGTAGCTTGAGGATCCTATCAAAACTCAGGAGATGCTCAG
TAAATGTTGATTGAACTATGACTgttctcaacatacaaacgcaagatcat
ttaggaacacttgtcaaaatgtttttgccccttgagattctattttggga
ggtaagcagtgggggtccaggactctgcattttgacagtcccctgatgtt
tgcatgtagaagtgcagggattaTTACACTGACAAATCTTTACCATCCCT
AAGGGGGACTTTCCTTCCCAGGGGCTATCTCTGGAAGCCCCTCAAGGATA
GGGGCCGCATGCTGTTTCTCTAGGTCAGCAACTAAACCCAGAAAACGTTT
ATTGAGTGAATGATGAAACGACAGGTGAATAGATGAACGCAAGGTGTCGA
GTTAACTATTCTTCTACACAAGTCCTAGCAGCTCCCATTGCTTCCAGCCG
CAGAAATGGCCCCTGGAAGGCAAGTCTTCCAGCGAGTGGAGTCACTCTTA
ACTACATTTCCCAGGATTCCAAGGGAGCCGCGCGCTCTGCGCTCATCTTC
CTACCAGAAATCGGCAAGTCACTGACCCTCGTCCCGCCCCCGCCATTCCC
CGCCTCCTCCTGTCCCGCAGTCGGCGTCCAGCGGCTCTGCTTGTTCGTGT
GTGTGTCGTTGCAGGCCTTATTCATGGGCTCACCGCTGAGGTTCGACGGG
CGGGTGGTACTGGTCACCGGCGCGGGGGCAGGTGAGCATGCGAAGGTTGG
AGGCCGCGCCCCTTGCTGAGGCGCAGCTGGCTGCTCTTTTCGGGCCGGCA
TACGCGCGCAGCCGCAGCTGAGGTCACCCCGCTGAGGTGGTGGGGAGGGG
AATGGTTATTCTTGAGGCACCGCATCTCTTGAGGAGGAAAGAGCCGGAAA
CACCTGGTCTCTCAAGCAGGTACAGCCCGCTTCTCCCCAGCACCCCGGTG

>uc003ksr.1|119979781|119980681|119980780
GATCTAAGTTCTTACTCTTTTATTCATACCTCGTTTGAACAAGTCTCAAA
TGCAGAAACTGTAGTGTTTTGGGAGCATGTTACCAAAGTGTAAGGTGGGA
ATGAGGGGCCACACATTCCGGCGGCAACAATCTTGCatttctgaattgag
tgcagcctcacaggccaagctccaactgccctctggaacttagaatcctt
atagtatcaacatcaagagatcacttagcctctgctttaatacctccTTT
GTCATGTAGATTTAGTGTAGTCTTTAGTTCCCATGACCCCAGAGTATGTT
TCCCTGAGGTTGGCTCAGCCCATTCACATTTTGTTCAGCAAGCTTAGGTT
TCCTGATGCAAGGTATCCCTTTAAATATTGGAGGATAGCCTTCATTTCCA
GAGGCTACTCTATACTACCACATTAGTTGCGTGTTTATATCCGTTTCTGT
GATATGCTTGACTGTCTCTTCCTGATGACTGTCCTTAGAGCTGGTCCTAA
TATGTCTATATTAATAACTCATTGGGCTGCAAGACAAAAACAATATTGAA
TGATGAGTCAGTGGTAACCTACAAAGCATCCAGTGATTTGCTATGGTATA
CTGTTTTCAGAAAGAATATGTACTCAGTAAATGTTCTTGAAGACTTGATT
GATTGACTGATCAATACTCATACTTCTTATGTTTTCACTCACAATACGTG
GTCTTTCACATGCACTTCCTTCCTAGACATGTTCTGTGTTCACTCTTCTC
TTCCATCCATGTGTAATTTCCATCAGTATATCCTATTCCTTCATGACGAA
TGCCTCCCCATCCATTCATAACCTCCTGCACCATGTCCAGTCCAGTGTTT
TTTGGAAAGTCTAAAGTAAATGAACTATTTTTTAAAGTTTTCTAATTTTT
TTAACAGAAGCTCCATTACCTACTCCCACCTCCCCACATGATGAAACAGG
GAAACAGTGCTGCAGGCATACAGTGACAACAGGACATCAGGAAATGCCCA

>uc003kul.1|127011711|127012611|127012710
TGGTCCGTTGTGAGCAGATGGGGTTTCCCTCTTAGAAGATGAGCTTGGTT
CCAGTTTCCTAGAGCCTTTGGGTAATGGCCGGTTGCTCACAAGAGCTGAG
GAGACAGCATAGCTGACAGGCACAGTCAGAGGCAGCTTTAAATATCACGC
ACCCCATCATTTGGTGGGTGGGTGTGTTGTCGCTAACTGTGCCGCCACTT
CAACAAAGAAAGTGGTGAGTTGCCAAAAAACAAGGATGCTCCGTCTTAAG
CATTAGGCTGAATTCTTCTTAGAGAAGTGTTTTTTTAATGAAGAATTTTA
TCCTAAAATATTTTCCAAATTTACTTATCCAACGAAAGTAATTTAAGCAT
TGTAGCAAGTAACTAGAATCTGCAGAATGAGAACAACTTTCTCTCACAAA
AATCAATCTTCTTTATTCATCGAGTGGTCTCAGGTGCCCTGTGTGGGGTG
GGGGCTTTCCCAATGCCACAATTATGCAGGCTGCTCAGAGAGACACTGGA
CCTGGCAACCAACTGCCCAGCTAATTTACAAGCAGGTGACAGGTGGTGAA
ACTATGATTTTGATATTTTTAAATGGTTCTTTCCTTCCCATAAATGCTGC
TTTTTGGAAAGGTCACTTTAGTTTTCTTTAGGAAAATGAGCCTTTTCTCC
CTCTCCCAAATGCTAAGTTGATGCCCTTCCCCAGAAGTCTTCCTGTTAAT
TGAGTTGGCCTGAAGGTCATCAACAATAATCAATATGAAGACTTGCTGCG
ACGTGCTAATTGACACTCCCAAAGAGGAATAGTGTCAACAATCAATAAAG
AGGACAGAGCACTGGTAGATTTATGGCTTTGATTTTGAAAAGGTATAGGA
ATGCCTGTGATGTTTCCCCACCCCCCAACCCCGTACTCCTTTTGAATGTT
AATGCTTTCTTGAAGATGATTTCAGACACACTGCTAGGATACTGCCTCTA
CTCGCTGAAGCAGAATCCTCTGAAGAGTTGCTGAGGCAGAACTGAAATCA

>uc003kum.1|127015705|127016605|127016704
AGATTCCACCCATCAACACGGAGGCCAAGGAAAATTTAATGAGCCAAATA
ACTTATGGCTCTTCAAATTACAAGATCTGTGGGTTTTAAAGTGTCATTGT
GACTTGAACTAGCTGTCTTTCTTTCAAACAAGACTTACTTCAAATGTGAT
GGTCCAGCACCTCAGTCCGGCTTGATGACTTGTGCTTTTGTTTTTCCTCT
CTGCATCAGTTAGCTGGCACCTCGGGTTTTGAATTCAGTTCCCTGGACTG
TAAGGGGTTGAAGATTTGATTTAACTTATATTTAAAAAGGCAATGATCCC
AGAACAGCAAATAATTCCTCAAGGAGCTTATTGTGTAATAAGGAGGAGAT
AAACACTGTCAAGACTCGCACTGTAATCAGTGCTGCCACCGAGTACAGGT
GATGTCTCTGGAGATGGAGTAAAAAACACCCCATCCTTGGTGAAGGGAAA
CAAAGAAGGCCCCACCGAGAAGTGGGTATTTGGTGTGAACCCTAAGGGAG
GGAGAGATGGAAAGAAGGAGAGGAAAGATGCTTGCCTCATAGTGCTTGCC
TCCCCTCCTCTCCACAGATGGAAAGAAGGAGAGGAGGCAAGTATTATGAG
GTAGGAAACCTGGAGGTGTTAGAGCACAGCAGGTATTGGATCAAGCTGAA
AAACAGACAAAATGAGGACATTCTCCACAGGTGTCCACAGACTCAGTTAC
ACGGAAGTTTATTCTGATCAACACATTGGCCATTTTACTGAGAACTAAAT
GTGATTTGGTGTTGACTCCTTTCTAAACTTATAAAAATAAAACTCAGATC
TTAAAAATTCCATTGTCAGCATAGGTCCTAATCTGTGGTCCGGAAAACAT
CTGGGCATCAGGCCCACAAGGGGGTTAATGGGCTGTGGACACTGGGGTGC
AAAGGTTTTCTGAGGGGAAGAGTGGTGAGATCTGGGCTTAAAAAGATGAA
TCGAGATGCAGTGTGTAGGAAGCATGGGCAAGGGATGAGGAACGCCACTT

>uc003kzx.1|134208368|134209268|134209367
caggctggagtgcagtggtgcgatctcggctcacagcaacctccacctcc
tgggttcaagcgatcctcctgcctcagccttccgagtagctgggattaca
ggtgcgcaccaccatgcccaactaattttcgtatttttagtagagaaggg
gtttcaccatgttagtcaggcttgtttcgaactcctgacctcgtgatctg
cccgcctcggcctcccaaagtgctgggattacaggcgtgagccaccgcac
ccaggctgtccagagtttttattggtgtaggtttgatcaactgttcacat
ggcttatctgtctccagtccctcAGTAGTTTGAATGAATGGGCTTGCTTG
TTTCGTGTGTTGTGTCCTGGCTTGTGTGTTTGTCCAGAAAAGTTGTTTCT
CCTCCTTTCTTTCCTACTGGCAGGGCAGTACCTGGCTCAGGGCTGTGCTT
ATGGTAGAACTCAGTTCTATGAATTGTCCATCCTCAAATATCCTTCATTA
CATGGGGGAAAAGGGCAAGCATCCTCCTCTAGCCTCTTCCCACTGCTTAA
TAAAGTGTCTCCCTTTCAGTAGCTGCCCTAATTCTGGATCCTCTCCATTC
TGACATCTGGAAATTCACAGGAGGAAGGAGTGAGGAAATGAATCCCTTCT
AAGTGGGTTTGTGTGAGGTGACTGATATGTCAGATATCTCACAAGAAAAA
CATAATAGCGGTAGTTTGTTGTTCCATCCTTTCCTGTGATTATGGAATAA
TGAATGCGACAATTCCTGGGGCGTGGTGGCTTACGCCTGTAATCTGCGTG
GATCATAGGATGTCCCATAAAATAAAGCTTTTCATTATCACATGATCCTG
GGCATGAAGAGTCCCAACTCCCCTGACTATCATTTATTTGTCCTGTATCT
AAGAAATGGGGTCAGCAGGAGTTCCAGCATCTCAGAATTGTGGTGAAAAC
CAATACAAGTAAGGAAGTTATTAATTCCCCATTTGGTGGGTTCCTCAACC

>uc003ldl.1|138238340|138239240|138239339
AAACATGTCTCTGTCATCATCGATATATGCTTTTACCTAAACCTCAAAAT
CCAAAATATGATGGTGATTTCCCTCATAAAATGTGAATTCGGTAGCTTAT
TTTAAAAGCGTGATTCCTTGTTGAATGTACAAGACATATAAATGCACAGA
CTTACCCATTCTTCTGAGCACATTGGAGGCTGCATTCAGTCGCGGTTGTT
AGACTCAACGCAGTGAGTCTGTAAAAGGCTCTAACATGTAGGAGCCTTTG
ACCAGTTTCCTGTTTTCTGTGTCCCAGGCTTTCCAAGTAAAATTGAATCC
ACCAGGACGAGTTGTTTTTTCCTTAGGATATCCCTCTGGAAAGCATTGGT
TTCATTTTCTGTGATTGCTCTGATCCCTAAATCAGTTTTGAATATAAGTT
ATTAAATTTCTCCACCTCTAACTGCTCAGCTGGTTAATCAAAGCTTCAGT
CTCCTTTCCGCAGCCGTTAGTTCTCTTGGTCTTAACTTGTTGATGGCAGA
TGGGTGGCTTGTTGCAGAGAAGAGCTCCTGGAGCAGCATGAGTGCATTTA
CTGAAAAGCTTTTCCGAGAAACGGCACAAGAATGGATTTGCTTATGTGCT
GCGACCACACAGAACTGTATATAGGCTGACGTCACCGGATGACGTGTCTT
TTGTTTGGGTTTTCCAGAAGCTTTACTGTTATAAAGCACCATGCTTTGTA
ACAGCATCGGGGTCGTTGCAGGACCCCCTGATTACAATAAAGCGAGAAAG
AAGAACTCCTGACTTAAAAACATGATATTCCTTCAGTGTAGGAAGCAGCA
GTGAGGTTGTAATAAAGGCTGCATTCAAGAAGACCCATCTGAACAGTGAG
TTGGGTTAGCAGAGTGATGATTTTTAATGCTTGTGAGAGCCAGTGTTAGA
CTGCCGATTCTGCATAGAGAGATCATCTAAATGGGCAGAAGCCTGCACAA
TTTATGAAGTGCTGATTTAACACCAGCCTATGCAAGGTAGTGTCGCTGCA

>uc003led.1|138704517|138705417|138705516
acccgggaggcggaggttgcagtgagccgagatggcgccactgcactcca
gcctgggcaagagagccagactccgcctcaaaaaaacaaaacaaaacaaa
aaaacaaaaACATACTCTCTTCTTTACATTGCTTAGTGTCACTAGAAATA
TATCTTGGGGCTTGTCAACGATGACAGGAAGGAAGCATGGGTAAGAATAA
CTATGGGGCCAGTGCACCCAGGATCACGGACTACAAAATTCTTGAACCCG
GAGGTCACACTTTTCTATCCTGTGTGGACAGGGCATTTCCTCCTTTAGCC
ACAAAGAAGTTGCACATGTATTTGTATTTTGCGTTTGCATCCAGCTTCAA
AAAGTGTGTTTTTGTGCCTGCACATGTCTGAGTGCGGATGTTTGCATATC
ATTTAGTACGCCTCTGTGATTTCCCTTAGTTTATTATTTTTCTGTGTCAG
GATCTTGACGTGACTCGGTGCATGTCGCTGTTTGTGTGACATTGTGTATC
ATTCTTGGGGTGTGTATGGGTATGTGTGTGCTATGTCATTACCTAAATAT
TACGTTTTTGGGGGGGTGTGTGATGTCTGTGAAAGTCCACGCCTGTGTAT
CTTGTCAGGGTGCTCTTCAGTCCCCAGCTGCCTCACTCATTGCATATCAT
CATTCTCGGAAGATGGGCGGGTGTGGGAACAGTGGTACGCCCCCATTCCT
GCCTTCCAGAGAGAACGTGCGACAGCGTTCCTGCTACACCCGGCAGCCGG
CCGTAGGGGCGCGCTGGAAAGGCTGCTGCGCGTGCACACGTGTGCAGCCT
TGGAGACAGACTTCGGGGTCGCGCGTTCTCGCGCGCGCTCTCTAGTGGCT
TCGGAGGGCAGAGCTGACAGAACAAGAGGGCGGGGTTGGCGGCGACGGAA
GTGAAGTCACTTCCGGGCTGGGGTGTTTGTTTGGACTGGAGAAGGGAGGC
GGCGGGCGAAGCGCACGTCGAGCGGGGGAGCGGCGCTGCCTGTGGAGATC

>uc003lee.1|138705129|138706029|138706128
CTCTTCAGTCCCCAGCTGCCTCACTCATTGCATATCATCATTCTCGGAAG
ATGGGCGGGTGTGGGAACAGTGGTACGCCCCCATTCCTGCCTTCCAGAGA
GAACGTGCGACAGCGTTCCTGCTACACCCGGCAGCCGGCCGTAGGGGCGC
GCTGGAAAGGCTGCTGCGCGTGCACACGTGTGCAGCCTTGGAGACAGACT
TCGGGGTCGCGCGTTCTCGCGCGCGCTCTCTAGTGGCTTCGGAGGGCAGA
GCTGACAGAACAAGAGGGCGGGGTTGGCGGCGACGGAAGTGAAGTCACTT
CCGGGCTGGGGTGTTTGTTTGGACTGGAGAAGGGAGGCGGCGGGCGAAGC
GCACGTCGAGCGGGGGAGCGGCGCTGCCTGTGGAGATCCGCGGAGGCCGA
CAGGATTCGTTGGCTGCCGTCCCCGCTGCTGTGCATTGGGTGAGGGGTCC
TCTCGGGCAGAGTGGCGACAGGGGTGCGGAGGTCGAGGGACAGCAAGTCG
GCGACGGCAGAGGGGCCTAAAGGGTTCCCTGGGTGGTTGGCCACCGAGTC
CATTGCGGCCTCCGTTGTTCATTGCCTCTTTCCACCAAGTCTGAGGGATG
AGCTTGGGCCGACTTCGTCTCTGTCTTCTCCGAGACATGGCCGTCGCTTT
TTTTTCATTGTCATTATTAATGATTTGGATCTCGCAGCTCTCTATCCGGG
TCCTCAGTGGCGCGAGGGTTGCCGGGATAGCACTTTCTCCTGTTCCTCAT
TCTCCCGGTCCTTTATCCCTCCGCCGGGTACCCTTTCCCCTGCCCCCCTC
CCACCGCCTCGGCAACAAAGCTTATTGTTTCTACCCACTTTACGCCTGCG
CGTCGCCACGCGCAGCCCCTACTTGCTGCGCGTGCGCGCCTCAGCCGAGG
CTGGGGTTTGGGGAGAGAGGGGCGGAGGGACTGGCGGGCTCTTGGCGTCT
TGGGGGAACGCTGCAACCGTCGACGGGCCTGATCAGAAGATCGTCTTTCT

>uc003lha.1|140145059|140146059|140146058
TATATCTTTGCATAAGATTTACATTTTTCTTTTGACTATGGATTATATAA
AGATTCTCAGTACGTGTCTCTGATATTGCGATTCAATATCCATATGATTT
TTGTTGTAATATGACAATGTTTGGTCTTGATAAGAAAAAAGCATGGATGA
AAATTTAACATAGGAATAAAAGATCTAGTGGACACCGATTCAATTAGGAA
TACTGAGTTTTGGAAGTCAGAGTTATAAGTTCAATACTTAGGTCATTATG
TTATATAACAACAAGGGAAAATGTCACAAATATCTTTATTCTAACAGTTA
AAGTATCAGAAAATGATGAAGTTGTTCATACCACATTAAAGGAATTTTAC
ATGTGTTCAGAAATTTTCCAAAAATGTCATCTGTAAGTACCTGATAACTA
TATATACATGTGCATATGTACGTGTGTGTGTATAATATCATTTAAAAAAA
AACACCCAAGCTATCCTAGAATAAGGTGAATCATATCAGTCAAACTACCT
TATTTTAAAACTTTGACATTCAGTTGCaaatatttaataataaaaatata
taaGCTGATAAATCGTTTTAAATAAAATGATGTAAGGAGAGGTTAAGTAG
ATCTTAAAGTTTCTAATTCAATTGTAATATGTTTGTAATCATTACTAAAA
GAAAATACTGGATTACACACTCTCCAATGAGATTTGAAATGTTCTGGGTC
TTAAAAGGACATAAAATTGAAAATGATTGCATTTAACAAATTGCAGACGG
ATATAGATTGCATTTTGAAAATCAACGAATGGATCTAAAATTTACATTGG
CCACATGATGTCGCTGTACACCACAAAGTCTTGTCAATAGAAGGGAGCTA
CTGATCACTAAAAGTGAAGGAGGAAGCTCCATTTTGTCACCGCCTGAGAG
AAGACAGAAACGGTAAAGAGATAAATGATTGGAAATATTAGATAAAATGG
CATGATTTTGAAGTAAGAGGAGAGCATAAGAAAGGTGTAGTCCTTTTGCA

>uc003ljk.1|140697637|140698537|140698636
CTAGTGTGGTGAAAAAccccttccggctctagctttatcaaatagacctg
ctttctgtttctgtaatgttccatgctgtctcttaccttcaagcatttgt
tcagaggttctagaacacttcttcagcctttttcttgattcaatcctact
ttttatgattcagcttcaatcatgccctcaaaaagacttttctgacccca
aatctagactggatacccctcctaggtattcctccatcacccagtgtttc
ctacctcatatcacagcagttaccatactctattatactctctttacttt
cttatgtcctcctccaaccttcacgcttgagaccagggcctgtgtttatc
atgttcaccatttctagctccagctgcaatcatgcaaagtgggaggcaca
tgtacccaattaagtgtctgatgattcaataaTTTAAAGGCAGATTTTGA
AGGTAAATGCAAAGCCATCAACCATAAACGTTCAAAATATATAACCTTAG
AAGAAAACGTAGCTAACGTTTCTTAATTGATCTTACTGCTTCTGATTATA
CAATAAGAGATGGAAGATGTTTGGAGCAAGGGCAGTGGTGGCATTGATTA
ATGCCTTGAGCAGTCAATAATACTTTCCTAGCAACTATTATCAAGATCAT
GTTCATTTATACCATTCTTATTAATCCTGATAAAAAGATTCCTGTTTTGA
AAGATCTAATTCTAGGGTATCTTAGAGCTGTAAGATTCTTTAAAGCGCCT
TGAAAGTCAACAAAGGCAAACAAACAAGAAGTAACTTAGGTTTTCCTGAG
CAGGTGCAGAAATTATTTAGGCCTCTGAGCGTCGCTGTTGACCACCTAAG
GAGTAAAAGGCAGCGAGACATCCAATCCAGCAATACGGCTCCCACAGCAC
AAGGGGGTGGAGGTTTGGCCCTAAAGCTTCAGGACACCAAAGAAATTCAG
TCGAACAGCCCACCAGTTCTCTCCATAGGGACCTGGGTCCCGTGAATGCT

>uc003lsp.1|149999512|150000412|150000511
AGATTTCATGTTTATTCTGCAAGTGCCAATGGAAGATGTGGTGGGGACAA
GGGAGGAATACCGAAGTGAAGCAGTAGAGGCCCCTGCCCTCGAGGCCGTT
GCAGTCTCTGGGGGAAAATAGGGCCCAGACCCTCATTGCTACAAAGCAAA
ACACTGGGAGggggcagcatggcccacgtgactggccctgcactgggcat
taggccaacctgggcttgaatttcagctcttcctctggctggctgtgtga
ccttgagcaagttgctgcacccctctgagccagcgtcttctctaatatgg
agatgaggatagtgctggcctcatgggttgctgtggaagtaagtgaagta
aggcCCTGTCCTGCTACCTGGCATGTGGTGAGTATACCCTGAAAGATTAC
TTTTACTAGAATAAATAATACACAAGGTGGTGGTTATTAAGTGATGCAGA
CAGAACATTGGTGAAGGCTTTTTGGAGGGGGTGGTGGCATTCTAGGTAGG
CCGGAAATCTGAAGGATTAGGGCATGTAGAAAGGATGTGAGACAGAGGAG
GGTTCCCGGTAGAGGGGGTCTGTGCAAACGCTGCTTTGCAGGCAGGAATT
CATTGGGCAGCTGTGGGAACTGCAAGCCACTGAACTCCCTCCACTGTTGC
TGAGGGCACAgagagaaggtgagtgagctcttgggcaggccccgatagca
ggggtttgaatgccaggatgaggactctcctcttgatcctccatgtcctg
gggaggcagcagagggttttgagcaggagagaggcatgagtggagcccgg
agggaggaagatgaatctggcagcgtggggcgggtagattggcgggggag
agactgggggtggagaggccatttaaaaggctgttgcaaaatcGGTTTTC
CTGATAAAGAGCTGGGCTGAGTCATCTGTGGAGGAGAAAAGTCACATCCA
GCTCCTTCATGTTGCTGCCGATGTGGGATTTTCCTGGCTTCGTCAGCCAA

>uc003lub.1|150795845|150796745|150796844
CTCTAAGGTAGTTACTTGAAATTTttaaagtgtagtttatatacaataaa
atgcacagatcttaagtgtacagttgaatgagttttgacaaatgaataca
ctggtgcaacttacccagaaagtttctttttgcttgtttgcagtcaaaca
tcacctccctcacatacccaataaccactgtctagatttttgtcaccata
aattagttttgcctgctcttgaactttatattaatgagataatacagcat
gtattctactctttctagcctctACAGTACTGAAAGGCAGATTGAAGGGT
GGTTGGAGTGGATGTTGAGGGCCACCCCACCATATCCACCATTCTGCACC
TTCCTATGGCAAATTATGATCAAGGACTCCAAGGGTCTAAGTGAGGGGTC
ACAGGTTCTCACACAACCATATGGCAAATTGTGACCAAGGAATCTTAGGG
TCTATGTGAGTGGTCACAGGAGAACCCACAGATTCTCAAGCTGGTTGTAA
Agtgtaaccttgaacaaatgcctctgtctctctgaggctcagtttccaat
gagtaaaatgaatgaattgccatagaccatctcaaaTAAATTCTAAACCC
TAAAGCCACAGTATCATATATAATGATACATTATATATGTCCTAGGACTA
TCCAGTCACGTTTGGTAGGAGAAAGGTAGCTGAAGCTGGGAAAAGGACTC
tcagagttgcaagatctgagagctgaacttctcctattcatttcattggt
gagaaacagaagcccaaactgacgggacctgctagtaagtggcagggctg
gtctcagactttttttttggctcctacatcctcactttttcAGTGGCAAT
GGGTGGTTCTCCTCTCATCTGAGCACTCCCAGGCCCTTTGTTCCCATTGT
GAGGTAACACTGAGGTCTGCCCACCCTACAGATGGGGCTTTGGGGGTTTG
CTCCAGAGCTCTTCATCCGCCTGGGCCCAACCCTGGAACTATTCCTTTCA

>uc003luc.1|150806455|150807355|150807454
gagaatgtttcaagtgtgttagagaaaaaatgtgtattctgtttctgttg
aatggaaagttctgtatatatctgttaggttcatttggtttaaagtgcaa
ttcaagttcattatttccttattttctctctagttgctctatccattgtt
gaaagtgggatattgaccctcctactattgtgttgctatctatttctccc
ttcatggccattaatattagttgtatgtatttaggtgctccaattttgca
tgcatatatatttacagttgtgtcttcttgatgaattgacccctttatta
ttaaacaatgatcttctctgtctcttgtgacagtttttgacttgaagcct
atttGTTACATAATTGTTAAAGGAAAAGTCTGTAACAAGGAGGTAAAAGG
AGAAGCCTAGATAATACAATACTGAAATGTTGCCATCCATTTAAAAATGT
TACTTTAAAAATTTGAATGTATTAAAAGATAATGTTGCCCTACCCCACAG
TTCCATTTCCAGTAGCAACCACAGATGATAGTTTGTGTATGCTTCTGAAA
AATTGGAAGTTTTAAAAATATGCATATTTCTTATTATAAAAGCAATACAA
ACTCATCGAGATGTGTAAAAGAAAATACAGCCAGTGTAAAAATTAGCAAT
ATTTCACAAACCCACAACTCAAGGGACAGTGCTCTTCGACTGGACTCTGC
CCCATGCCCAAGATCAATGCCCTGTTCAGTTCCTATTCGCAGTCCCCAGC
GCCCAGGAACATAGTCCTTCCAGCAGTGGCAGTAATAGGTCGCCAGGTGG
TGCTGTGGAGCAGAGCTCCGGAGCTCAGTGAGAAAAAAGGCGCGGCCGCT
CAAGGGAGCACGTGACCTCGGCCTCTGGCGTGGGCGGTGGGATCACGTGA
TGAGGTCCGGAAGCGGCTGCCGGGCAGCAAAGGAGGATGGCGAGGGGCTG
ATACTGAACCCGGGAAGGGTGGGCTGTGCTGAAGCCAGAGCCGGAGCCGG

>uc003lwa.1|155114355|155115255|155115354
TGTGCAGCAATATGTTATGGCGTCAGTTATAAGGTGGAACATTAAACACT
AGTTTTAAACCACCTAAGAGTGTTAAGAAAACGTCATTGAAGAGTGAATT
TTATTTTTCAACAGACAAAAGGGAGGAAATGTTTTTCTAGCCTTAATTTA
TAACTGGAAGTTTATTGATAAGGCATTTTATTTCATAGGGCTTAATTTTA
TGCATAGTAGTAGTTGCAGAGTTGTCTGGTGATGATTTACACATTCGTAA
TTATTTCTAACCTCTGTTTAAAATTCTCCCTTAACTTTCCACATTTGATG
ACTTTCCAGATACAAATGCTGGCTTAGAGTCAGCCCAGTTTTGCAGCCAT
GAAAGCCAGAGAGGACCCAAAGAAATGGGTGACGCACCCATCAGCCACCT
GCCCTCCCCAGGCTGCCACCTCTGAACTGTGATAATAATGTACATTAAAC
TCTGTCTCTTCAAGTCAAAAGACTGCCAGAGTGCAAGAGGCCCTGATGCT
ACATTTTCCTAGAATATGGTGCATTTTCTTTGTGATTCACCATGAGATGT
TATCATAGCTTATGGAGAAATATTATTAACTTTAATTTACTGAAATTGAG
TGCTCTATGAAACATTGAATCAAGCTGCTTTCTCCTTAACTGGTAAACAC
ATTTATTAAAACAAAAAGATTAGTAATTTATTGTGCCCTACCTGGGTTGA
TTCACATAAACCACAAAAATAACATTTTCATAACCTAGGACTTGATGTTT
TATTTCTGTTTGTTTGTACTGCTCTGAGACCTATGCTAAGAGACTAATAG
AACTATCAGACCTCTCAAATCCAACATTATAAAACAATTTGTCTTGGAGT
CATTTGCTTTGTGGAGGAAAACATATATTGGCTCTTTGCTGTAAATCAGA
ATATTACCCAGCATGTTGTCATAGCTGAAGGTTTTCTCTCTAGTGCATAG
TGATGGGTAAGTTGAAAAGGACTGGTTCTTGGGATTCTTTCTTTTATGGT

>uc003lwd.1|155685444|155686344|155686443
ACCCCACTGCTTCCCAAGGCGAAAATCTAATCCTGCTCAAAGTGCCCAGT
GTAATTTGATGCTAAACTCACGACCCCACCGAATCCTATTACTTACAACA
TCCCCTCAAGAACATACAACACTTAAAATCTGGCAAGCCAGTTCTTTAGA
ATAAGTTGCCAATGGGGTGTGATTTTTGGAAGTAAAATGTTAATACCAAA
AACAGAAAAAAGAAACAGTTCAAAACAAATGCTCCTCTCTCTTTAAATCA
CCTCTTTTCTACAATGTTACCTTGACAACTTTGCTCTGGCTCTTTAGATA
TGGGGGTTTTTCAGTGTGGGAGAAGAGGGGTGTCCTCCTGTTTTGAGGTT
TCCTCTTGTTGCATGGAAAGGGAAAATGTCAAAGGTAGAGCATCAAATCC
AGCAGAATGTACACAGGGCATCTTGAGGGAGTGTCATCCAGAAATAATCA
CAGGTGCACAGAATTAGGACGCATTCTGATTCAAAGTACATTCTTTTCTC
TTTTCTATTTTCCATAACCATAACACACATTCCAACAGCCTATAAAATGT
TACATTTTTGGACCAGCACTGTTGCAGAACAGAGAGCAACAAAAGTGCCT
GAAAAATAATTGCATTATTTTTAGTTGCTGCAGCAAAAAATGTACATATC
AGGTTGAGGGGACAGCTCCGAAGAACTGTACCAGTGTGGAAATGCTAAAA
ATATTGCTCCCCCTCAAGCAATTGAAATTTTGAGCAAAGATTTAGGAAGC
GGCAGGTAGGGAGATCAAATTAGAATTTACATCTCTCAGCTGTAATAAGC
TTGTTATCAGGACTGGCAAGAGCTCAGGGGGCTGACAGGGGTCAGCTGGG
GACTCAAGTGTAAGGAGCAAGTGAAAAAGGAGCAGTGTTGAGCAGAAGAA
AGAGAGGACTTATCTCCAGCATCTAGCACTACAGAGCAGAGGCTGTGTGG
AGAATGGCTGAAAAATCAGAATTGGTTGTAGAAGCAGTTTTCTTTCTGGT

>uc003map.1|169712458|169713458|169713457
CTTGCAGTTTCACTGTTAAGAGTACTGCATTGTATTCTAATTATATGAAT
CTCGGTCATTCCTTTATGACATTTCTGAGGAATACTATCTCAATCAAGAA
AAGCCCTAATTGCACTCCTCTCCTATCCCGGTGAGAGAGCACAGACTCGT
GCCTGCTCCGCAGGGGTGGAGGCTGGAATTCAGTAGTCTGAGTCGGGGAT
GCCTGGAGCAGGAGGTGGTCAGGGGCATTGTCCTTTCCAAGTCAGGAAGG
CAGACAGCACCTGCTGTTGGTGCCAAGGTTACTGGACAGGCTGCGAGGGC
TCTGTCTGTCTGTCCGATGTTCACAGGCCAGCTCCCCGGAGGCTCAGCAC
TCAGCCCAGCTTCTCCGAGATGCAAACCAGGCCACTCTGAGGCTGCCTAC
AAACTTTCTGCTGAGTGCCGACAGCTGCTTCCTGCTCTGCGGGGAGTTCT
TCCAGATCCTGATCAAGGCACAGAGAATTGATCTATCAGATTAACCAGGA
AGGAAAGAGTGGGAGAGCGAGTGTGGGAGGCTGTGGGGCTGAGTGTTTTC
TGCGTAGCAGTCCCCTCCCTTCTGACTTGAGTATTAATTGCTACATTACC
GCTGCCATGTAAGAAAGACAGTCAGCAAAGCCTGGGAGAGCTCCAGCTCC
TCCCTCCCTGCTCTGCTCAACTTCACTCTCCTCCTCGGTTCCCTTGGAGT
ACCTTGTGCCCCGGCAGTGCTGTCCCGGCCCTGGCATCCTGAGGTCCTCC
CGTGGTGAGGACTTAAGTGGACAGCAGGAGTGGGTGGAGAGAGGGAGGGA
GAGTTTGCCCTGCAGGCTCTCTGGATGCAGAAGCCAGACTCGCTGCAGAG
GCAGCTGTGCTGTTCCCGGAGCCTGGCTTCAGGGGTGCATCCGTCACTCA
GGGTTCATTCACCCAGGCAGGCTCCAAGTTCCTGGGGTGCACAAGGTGGG
CACTGTCCCTTCTGGGTGCTGACAGCAGAGCCTGGCTCCCCTCCGCCACC

>uc003mas.1|169862725|169863625|169863724
ctttgggaggccaaggcgggtggatcacctgaggtcaggagttcaagccc
agccagcccaacatggcgaaaccccgtctctattaaaaaatacaaaaaaa
tttagctgggcctagtggtgggcgcctgtaatcccagctactccggaggc
tgaggcaggagaatcgcttgaatctgggaggcagaggttgcagtgagcag
agatcgcaccactgcactccagcctgggcaacagagcgagactccgtctc
aaaaaaaaaaaaaaaagaaaaagaaaaaTGAGAGTGTAAGGGCCCAGAGG
GGCTGAGGGCTCCTTTCTCCTCCCCAACTCCCTGTCACTAGAAGGTGGGC
CCTGCCATAGGAGGATTCTGCAGAACCCTCAAGGACCCGCGGAGCAGGAC
GGCACCTTCTTCCCATGACCACCCATTTGGATGTGTTTTTCACCCCTTTC
TGGGTGGGGCAGACTTTCCCCCTCCCCATGAGTTCAGGCAGTGGGTTAAA
TAAGATTTCCCTTGAAGTCGAATGAAATCACAATGCACcacacacaggga
cacacacacacacacacgcacgcacgcacatcacacacacacacacacac
acacacacacacacacacacatacacacacacaGTCTCCCTGGGGCCAAT
CTACTGCCCCCTGAACCTCACCCATCAGCCAGGTGCCTGGCCCCGGGTCT
GTCTCTTAGGGTTACATGCTCCCGGGGCTCCCGCACATACCCCGGCAGAT
GAGGGTGCGCAGGGGTGAGGGCGCAGGGCTGGGCGTcccccgcccccacc
gtgcagccctcgcccccgccccgcccctccgtagttgcccgcccgccgcc
ccctccgccgccccctccgccgctccgactctcgccccGAGCGCTGGCAG
CAGGCAGCAGGCAGCAGGCGGGCGCGCTGTGGCTCCGCGCCGCGCGGTCC
GGGCTCTGTTCATTCATGATTGGTACTCGGCCCTCCGAGACCCAGCCCGA

>uc003mbb.1|170501975|170502875|170502974
ATCCCTAACTGGATGTTCAGTAAATAAATGCTCTTGTTAGACAGTGAGGC
CTTGGAACCCAGGCTATTATTGCTGTTGGTGATACAGTCTGAACCAAGTG
TTCTGCCCTATCCTTTATAGATAAGATTTTATACCCATCACAAATATTAA
TTATTGCAAATTTGCTTTTTCAGTTATAATTCAAGTTTGGGATATATTCA
AGCATGGTCTTCTCATCTTAGTAAATTGCCAGTAGTAAGATGGCTAGTTG
TGAATGCTATCTGTCCAAAACATGACTTTTTTTCCTTAGAAGAAGAAGCC
TGTCTCTGTATTTGTTAGCATTCAATAAGGAATGAAGTATAGACTGTCTC
AAAGgcctaccatgtaccagtatgctggatactttatttactttggtcat
tataacaactacataaagcaagtatcataccagttttagggatgaggaaa
tgaaacctcagaataaatgactgtcaataatagctaatgaattatagacc
agtgtttcagaccttgagctcttaagtacagagGCACATGAAAATTGAAT
TATAGGCATTTACATTATTTTTCTAGGCATAAGTAATAAAGACCTGGTTT
CTTAAAAGATTAATAAACAGTTTGTTTTTTATTTTTAAAATCTATTTTAT
CCATTGCAGTATTTTGTACCTAAAATTAATGATTGTCACAAATCACCTGC
TCTTATCTGGTAAGCTAGTGGGATAAACAGCTCCATGATCACTCACTGTT
GTGTAGCACAGCTAGTCCAGATTTGATACCTCCACAAAATAATCCACTGT
GGGAAAACAGAGTTCCAAATGGAAGTTTTTGTTCCTAAAGGATGACAGAA
CAAAGGAATTTTCCACTTAATAATTCTTGTATGTGTTGCTATGAAACACT
ATTGAATAACATCATGGAATCAGAATACTTGAACTGGAAGAGATCATATA
ATATATAGTCTAGTAGTTTTTCTGTTTGCTCCGTGGTTGGGGCAGGGAGG

>uc003mcv.1|173332390|173333390|173333389
AGTCCCCTTTCCACTCTTGGGAACACAATGGAAGCTGCCAGAAGCTGTGG
CAGAACTAGCGGAGGGTGAAGGAACAGCATTTCAGGCAGATGAGGTGGGT
AGGCCCTTTCCTGACAGCCATCCCCGAGGTGTCCTCAGGGGACCATATGT
CCCAGACCTGCTGCTGGCCAAATGGAATTCATGACTAGGAATATGCACCG
TTTGGTTAACTGCGCTCCTGCAGCTGTTTGATGAGGGGTGGGGAGGGAGG
AGCCAGTCACCTCTTTTGTGGGCTGAAATTCCATCTCACGTCATGGATCC
TGGGCTCCCAGGCTGCGCACCCCCAAGCCCGCCTGCCTCTCTCCGCTTGC
GCCGCGGCTCACGGGGGTTGGAGACGCACCTTCTCCACGTGCCGTTTTCA
AAAAGCTCAGGCAGGGAGTCGTGTTTTGAGTTGAGGCTACTCACTTCACT
TCTTGGTAATAATAAAAATTGAGGGAGGCGGCGTCGGGGGAAAAAAAGGG
TTTCCTTCTTAAAGGGGAAGGGGGGAGATGAAAAGGGACGACTTTATCCG
GGAGCTGTGACTGCCACCTGGTGGACAATGTCAGCTGAGCAAGACAAAGG
CTCCCCGCTTCCAATCAGCCCTTCCTGCATTCTTCACTCTTCTGGTCGAC
TGTCTCCCTCCGGGAGAAGCTCCGTGGAGGGGAAGAGAGAAACAACCATA
ACACAGTGTGACGGATGCTGTGATTGgcgcggtctcgaataggggctcag
gctgtggcagccagagccacacagcctgggtttgagtccctgccccggga
cttccctgccgtaactttggctgagcgacttaacctctcctgtgcctcct
ccttcttatctgtaaaacgaggctcacggcccctacctcacagaattggc
agttcctgtctcctaggtcgtaaggatggaataacgcactccatgtacat
accgagcacgggtctggctcagagacagggctcagaaattggCTGGTAGC

>uc003mcw.1|173347805|173348805|173348804
gtgagccgagatcgcaccattgcactccagcctgagtgacagagcgagac
tccgtctcaaaaaaaagaaagaaaaaGAGAGAGAGAGGGAAAAGGGCTTG
CCCAAATAACCCAGCTGGCCAGTGCCTAACCAGCTTGGGCCTCAGACCCC
TGTCCCCCTACCCCTGTGTCTCTTGGGGATCACAGCTCCATCACTACCAC
CTGCCAGGCCAAGGGCATACTGGAACCTTCCGGCAGCCAAGGGCTCTGTG
TTCTCCCCCAGGCTCCCAGCGTCACGTGGCTGATGCTCCAGGCTGCTCAA
GTCCCGTGTGGGTTCCTCACTCTGAAATCCTCCCGCACCCAAGCATGGGG
GCGTCTCCCTAGTAGTGACCTGGTCCCTTTCTCCCACCCTCTTCTTGGAG
TAGCTCATTTCTTCTGAGGGGTCTGCACCTCGTCATCGTCCCCAACCCAA
CACCCGCCCTCTTCCCACTTCCCTCCATCTCCCCTGGGCCTCTCACCTCC
CAGCAGCGTGCCCTTCCCCTACTCCTGCAGCCCACGCAGTGACCGGCTGC
CTCGCTCCTCAAGCCCAGCTTTCTCCCTCCAGCCCCCCAGCAGTGGTCTG
GCCCTAACTTCCCTGCCCCACCCTGCATGGTGGTCCCCGCCACCCCCACG
TGGTGATCCGGCCTTAACCCCGTCACCCCATCCCTACTGGGTGGTCCTGC
CCTAACCCCACCACCCCCATCCCTGCGAGGTGGTCCGGCCGTAACCCCCT
CCCCCCATCCCCACGCGGTGGTCTGGCCCTAACCCTGTCACCGCATCCCT
AGGGGGGTGGTCCGGCCCTAAACCCGTCCCCCTCATCGCGGTGCCATGGT
CCGGCCCTAACCCTTTGTCCCCCCCATCCCCACAGGGTGGTCTGGTCCTA
ACCCCCCCCAATCCTCACGCGGTGGTCTGGCCCTAACTCCCTCCCCCCAA
TCCCCGCAGGGTGGTCTGGCCCTAACCGCTCCCGCATCCCTCGCCTGCAC

>uc003mde.1|175155315|175156215|175156314
cctgggcgacagagcaagactccgtttcaaaaaaaaaaaaaaaaagaaag
aaaagaaaTCAAATGAGCAATTACATGAAGAAAAGGAAGTTATTTTGCCC
TCTGCTTCTCATGTGTAcattcattcagcagatataactcaacctctatt
gtgtgccagtcaccatgctaggagatgaagatacagagaaacataaaata
tggaactagtttttattagcctggcaactgaggatagaggtgcatgagta
acacaatatgatgagaagtgtagtggagggttgtaaaggctgagggatcc
tagaggaggcggtgactgactgtgccttaggggccaggaaaatttgcatg
gaaaatgaggatgctttcacttgcagataaagcataagtagtaaggaagg
gagaaagtctcagccaaagggaagggcaggtgctaaggccctggggtgag
CCTGTTCAGAGTAAGTGGTCCTCTGTCATGATGGGCACATAGCTTGTCTT
GCTAGTGAAGGATCTCGTCAAAAAGTTAGTTTAGAGAGCTTTCTCTGGGA
CATGGTAAAAGACAACCTGGAATGAAGTACTAGCGGCAGTCAGGCCAGTG
AGTGGGGTTGGCAACAGAGCAGGTAGGTAGACCTGCATTTGGTTGCTGGT
CACAGAAATGGAGAGTGAGAGATATTTCTAAGTCAGGATGCCCTAGTGGC
AGACCCCCAAGTCCTCGAACTTCAGGGCAGAACTGCCTGGGTGGGAACTC
TCCCATGTCTCCTTGATTTCACTGCCACCTCTGCTGGCGTCCTCTCTCAT
CTCCGCCGCCAGCCCCCGCCTCCTTTCTCGGGAAGCTTGGGTCTCCCTGG
GAGCGGGTCTGCCCTTAGGGGGAGGCCTCTGGGCTCTGTGCCCTGCAGCT
CGGCAGGCATTCGAGGCGGACAGAAACGGGGCTTGGCGCCCCCCGCGTGC
ACGTGTGCTAGCCCAGGCAGGAGGGAGCGCCTCGGCGGAGGAGTCAAGGA

>uc003mdf.1|175230206|175231106|175231205
TCATTAGGTGAGAGTaataaaacaaaacaaaacaaaacaaaaATGAGTGC
AAGGGGAAGAGGAAAGGCTGGGGGTGGGAGCAGATGTTGTCCTGCCTCTT
GGAAGTCCTTTTACTTTCTTGGGCATAGGAGGAAAAGAAATGGCCTTCTA
GAATAAATTTTGCCAGAGGAGTCCTTATTCTTCACAGGATATCAGATCTC
AAAGGGATTGGCGAGTGGCTTGCCTAAGGTCCACTGCAGTTTTGCATCAG
TCTTCTCTTTCTGGGTGCGCAGTGGAGGTTCCTGACCCACTGCGAGGGTC
TTGCCCACACGCTCCATCAGTGtttcctgagtgctcctgtggctggacac
tgtgctggggggctgcaaagatgacctggccaaggtccagtcctggagct
gctcacaggcaagaggcaaaccaacaggtggaacgggggtcgctgaggca
agggcttgtctgggagtggcaggagccgcaagaagtgcaaccactctgcc
tggagaaaccaaggagggctttcccaaggaggtgaactttgagctttgct
ttaaagaacCCTTCCTCCACCCCTTGCCCCCACCACTCCTCAGGAGCAGC
AAGCTTGTGGGCCTGGAGCTGTGGCCAGGATGTCTGGTTGCAGGGAGGCG
GCAGGGGCGTCTGCGAGGGGGAGGAGAACAGTGTAAGGTGGAGGAGAGAG
GGGAGGGGAGCGAGAAAAGAGGGGGAGGAATGgagggagaaggagacggg
agggagggagagagggagagaaggaggggacgaggggggagggagggaga
gaaagagagagaggagagagagagagagagagagacagagagagagagag
agagagagagagagagagagagagagagagagagagagaTTTGAATTTCC
CATCTGGAAGGGGAGCGGTAGAACGTCAGGGCCCGGCTGAGGGGCGTGAT
TGGAGGGCGCCTTCGGCAGCCGCCCGCGGCAGAAGCCGCGGCTCCAGCTC

>uc003ndk.1|21952752|21953752|21953751
ATTTGAAATGCATTATTAATTTCTGTTCAATACAGATCGTTGATGTCAAA
CCAAAAATAAATGTGGGCCCTACTCCTGCTCTGGCCATTACATCTCTCAG
CAGCCCAGCAATTAGCACCAACCTTGAGAACAGAGTGCCATCATTGATGT
GACAGTTTCGTCCCTATTGTCCTGTTCCTGGGTGCATGGGTGACCCTTGA
CCTCCATTGGTCTCGGAGTGGGAAACTGAACTTATGAACTGTTCGGGCTG
CGCTGGCCTCAGATTAACCTGGGCAAGGTTAACTTTCTCACTCTCTTCTT
CAAAAGTGCTTTAGAGGGTGAGGAAGTACTAGGAGtaaataataatttta
aaaaatGGTTGGGAGGGGAAAAACAATTGCATCAATTTCCTGAGTACAGA
CACCCCTAACCTGCCTTTTGCAAATAATCTCCCTTTTGTCTGCTCTTAGG
GGTTTTGCAGATGAAGCCTTGGCTTTGGCTTGTCAATGAGGACTTTTCAG
AAGCTCCAGAATGCCTTTAGCGGCTTTGCAGGAAGCGGTGACACAAAGTT
CCAGCCAGTCTCCCCCTCCTTCCACTTATTGTTTCAGAATTGTCAGAAAA
CAGGCTGGGATGAGGAGGAAGAGCTACTGTGAGGGCTTTTTTTTTGTTGT
TAGTTTGGCTGCTGAATGAAAGCAAGCACTTTATTTAGAAGTGAGTAGGG
AGGGAAATGCAGCTTAGGGTTGACACCCTTCTGGTGCTTATCCATAAATA
TGAAATGGTGTTAGAACACCAGACACCAGAGAGCTTTCTGATTGGCTGTT
GGTGATGTCATCATGTCATTAATACTGTGCTCAGAAAATAAACTGATCCG
CCTGTtttccttctttctctctttctttctttctttctttctAGCTGAAA
TGTATGAAATCCATTTTGTAATCTAAAATGAGGTGCTTCAGTCAGGACAT
TTCGAAAGAATTATTATGTTTCTCATGTGTTCAGAGTCATTTTGGTATTC

>uc003nhq.1|26490432|26491332|26491431
GAATACCACCTCCCCGTGGGAAAGGGTTTTTAATCCTCACTCAGTATTCT
CAGCACGTCTTATCCAATAGCTTTGGAGTGAACAACAAGACCTTCATAAC
AGCCACTGCAACTGCTGTCACCTTTCCTTTGCTACCCCTCCCACTCCAGC
CATGCCTGCTTCCCCCAAGGCCTCCCGCGCACCAGGCCCAACCTTCAAAG
CCAGCAACATGAACAAGAGTCCTCTGGCTTTGGAAAGACGGCGGCTTATG
TTTTCCTCCTCATGTTTCCTCCCCAGCAAAATCACTCTACATAGAGAGCC
CTCTCCTCGTCTACACCAGCAAAGCCACTGACACCTTGGGGATCTCAAGG
CTTTGTAAAAGAACGGAAGgaaagaaagaaagagagagagagagaaggaa
agaaagaaagaaagaaagaaagaaagaaagaaagaaagaaagaaagaaag
aaagaaagaaagagaaagaaagaaaggaaggagaagagaaggaagagaaa
gagagaaaggaagagagaggaaggaaggaaggaagaaaaaagaaagaaag
cgagaaagaaagaaagaataaagtgagagagagacatatgaaagaaagaa
agaaagaaaaagagaatgagaaaggaaagaaggaagcaaggaaggaagga
agaaaggaaggaagaaaggaaaataaaggaaaaaagTCTTGCTTCCAAAG
ACAGAAAAAGGAAATAGAAATACCTAATAATCCCAAAAGGTTATTTGCTG
CTTGAGATTTTTGGGGGGTTTTTGTGTGTGTATTCTACCTAGTAACAGCT
GAGAAATAAGGCTCGAGACACCATTGGTTGGTTCAGCCTCACTCGGCCAA
TCCTGGGCTCTAAACTGCTCAGTGGAAATCTTGGGACTTTTTGGACACCC
AGAGAACAGGTCCCAGATACCGAGTCCGCAACTCCAAACATCGCGATTAA
TAGGAGGTGAACACAGCTTTTCTCTTCTCTTTGGGATGCTTTGTTGTCTG

>uc003nhs.1|26490510|26491410|26491509
TGAACAACAAGACCTTCATAACAGCCACTGCAACTGCTGTCACCTTTCCT
TTGCTACCCCTCCCACTCCAGCCATGCCTGCTTCCCCCAAGGCCTCCCGC
GCACCAGGCCCAACCTTCAAAGCCAGCAACATGAACAAGAGTCCTCTGGC
TTTGGAAAGACGGCGGCTTATGTTTTCCTCCTCATGTTTCCTCCCCAGCA
AAATCACTCTACATAGAGAGCCCTCTCCTCGTCTACACCAGCAAAGCCAC
TGACACCTTGGGGATCTCAAGGCTTTGTAAAAGAACGGAAGgaaagaaag
aaagagagagagagagaaggaaagaaagaaagaaagaaagaaagaaagaa
agaaagaaagaaagaaagaaagaaagaaagaaagagaaagaaagaaagga
aggagaagagaaggaagagaaagagagaaaggaagagagaggaaggaagg
aaggaagaaaaaagaaagaaagcgagaaagaaagaaagaataaagtgaga
gagagacatatgaaagaaagaaagaaagaaaaagagaatgagaaaggaaa
gaaggaagcaaggaaggaaggaagaaaggaaggaagaaaggaaaataaag
gaaaaaagTCTTGCTTCCAAAGACAGAAAAAGGAAATAGAAATACCTAAT
AATCCCAAAAGGTTATTTGCTGCTTGAGATTTTTGGGGGGTTTTTGTGTG
TGTATTCTACCTAGTAACAGCTGAGAAATAAGGCTCGAGACACCATTGGT
TGGTTCAGCCTCACTCGGCCAATCCTGGGCTCTAAACTGCTCAGTGGAAA
TCTTGGGACTTTTTGGACACCCAGAGAACAGGTCCCAGATACCGAGTCCG
CAACTCCAAACATCGCGATTAATAGGAGGTGAACACAGCTTTTCTCTTCT
CTTTGGGATGCTTTGTTGTCTGGTGGTGACTGTGCCCATGGGTGAGTTGT
ATCGGAAAATCGTCATGTGAGGATCAGAGGGGAAAAGAAAACAGAGGTTA

>uc003nmi.1|29533308|29534208|29534307
ggcatgatgaaatttctggagtgatggaaatgttctatatcttcagtagg
gtaatggttgtctggatgtatacatttgttcacattcagtgaattgtcca
ttaaaatatgtgcacttcattatgtaaattataccttaattttaaaaaGA
GAAAGGAAATAAACCAAAGTCAGGGGGGATTGAATGAGCACATTCGAGGC
TTGAGAGGAAGGCTGGAAATATGGGACACTCAGAAGGTGTGGATCAGGAG
AGAATAGTGCCCTTTTACTCCCCAGTGACACGGAGAAGCAGTGGTGACCT
TTTTATATGCCAAAGGGAACTCAGTTGCTGGCACACTTCCTTTGAATCTT
CACATTCCTTCTTAACCATTAGTAGCTGTGGCCAATTAGCTGTCTATAGG
TTATGGGGCACCTAGTCTTGGCAGAATTAATGAGCTACTTCTCTCTATGG
GATGGGAGTCTTGGGATTCCTCCCCCCATCATCTCACTATGCCTTTTTTT
CTGCCTTTAATGTCACTAAAAGAGAGGTTAACTTACTGGATTGAGGAAAA
GAAGTCGTTAGCAAGAGTTCCATAGTAAAGCGCTAACTCTAGCTCATGTG
TCTGGCAGAGCAATGGTGGAATgtggttagcgcatagcttcttcagccag
cccacctgggttaaaatttggtctttggtgcttactagctatactttcca
gaacaagatattcaacctctacatgtcttcaattattgatctgtaaggga
aggtaataatagtacccaccttttgaagttataaggagccgtaaatatga
agcgcttttttgagtgcccatggaagtaagcactagcaatcaatACTCTT
AACTGAAATCCAAGTTCCAATAATCATCAAGAGTATAACATTCCTCTTTA
GTTTGCTTTTAGTTCTCATTGTGAGATCACAAGTGGAGGCTCCAACCAGT
CCAGAAGTTCCTTTCTATGGGGAAGCTGTGGCAGCAAGGCCGTGAAGAGA

>uc003nvk.1|31727299|31728199|31728298
aaagaaaaaaaaagaaaaTCTGGTGACCAGAAAATCAAGCTCATCTCTCA
GGCTAAGGGGCCTAAACGAGGAAAAGCTAAAGGTGTCTTCCAGAACTAGT
GAGGTGTCTCACCTGGGCCCCCACAATAAAGGTACGAGTTTGAGAGTCCA
AGGTCTTCACCAACACCTCCAAGCTGTCAGGCTCCTCCACAGCGGTACTG
GTACTATCATTAGGCTCCATGGCCGACAGGTCTCTAAAGAAGAACGAAGG
AAGGAAGGCCCGCTGTTGCCCAGACCAGAGTGTACCCGAAAGACTCCCTA
GCATTAATCCCTGCCCCAATACCTAAAAAGTTTCTCCTGCACACACACAC
ATTCACACCTGTCCCCATCCCCCTTCTGATTCCGGGGCACAGGGAGAGAA
ACACAAAGGGCAGGAGATCGACGGCTTAGGGAGCTGGAGGACGAGAGGTG
GGAGGGGCTCCACGACGCCAATCACAATAAGCAGGGAGCCAGTCAGATTA
GGAAGGAAGCACGAGACCAGAGACTAGTGTCATCACCGGTCACGGCAGGA
CAAGCGCCCCAGAGGTCGGAAAATCCTGGGACAACGCGAAAGCGGTGGTC
GCCCCACACTCTGCGGAGAAAGTGGTTTCGCGCACGCGCGCCACGCCCAT
CGAACCCTCCTAACTCACTATAGACCCGAAACGGCACTCACGGGGCGACA
GACCTGCTAGCTGACTGCCCGCGTCTACTGCCTTCCCACGGTGTTCCAGC
AGAACGGCACAACTAACCCACAGCCAAacacacacacacacacacacaca
cacacacacacacacacccacCACCCCGCGGCTCCGCCCCCGACTTCCCC
ACGGACCGTCACTTCCGGTCTCCCCCAAACCTGCCACCGACGGCCACTTC
CGTTTCCCCGATAGTATTTGGGGATCTCGAAGCGATACTTCCGGCTCCCC
CCAGGTCCCCAAGCTTTACTTTTGTGGGGCACGACGAGAAAGTCCGCAGC

>uc003nvl.1|31730649|31731649|31731648
atgatttgccaattttacagatgaaaaaacagacatagcagttaggggtt
ggtggtgttttgtttgtttggagacagagtctctgtcgcccaagctggag
tgcagtggcacaatcagggctcattgcagcctcgacatcccaggctcaag
caatcctccctcctcagcctccctagtagctgggactacaggcgtgtgcc
accacatcggctaatttttgtattttttgtagagacagagttttgccatg
tagcccaggctggttttgaactcctgggctcaagccatccgcccaccttg
gcctctcaaagtgctgagattacaggcatgagctacctgccctgcctgta
gttagggtttggacacattctgcctgacaccaacatctatcctctctaac
agccagattacatagcctctttgTAGTAATAAATGTTGAGTGAATGTGTC
AGTGAACACTGCCAGGGTATACATATTTTTCTAATTGTAAACTAAAGAGA
GCAATCCACCGTGCCCCAGCACCTGCATCATACCTGTTCTAAAGCATTta
ccaagttgtattgcaatggtttgtctacacagctagttttccctctaacg
acttcttcaagatcaggggctatgtcttattcgtttttttatgtccccgg
ggattagctagttcttgggaaacaactgggacttgggattcaaaacagtt
tgctaagtgaatgaatGAGAGGCCCAGTCAAGCTACTTCCCTTCAGTGCT
GCACAGTGCAACAAATAACCAGCTCAGATACAGGTTCAAAGACCACAGGC
TTCTCCCTGGACAGCTCAGCTCTCCTCATAACTCCTGAGAAACCCTGGAC
ATGCCAGGGTGTACTATGGAGTGGTTGCATCCGGAAGAGGGGGAGGAAGT
CCCAAACACTAAGTAATCCAGGTTTGGGTTGGAAAACAAGGTTGAAGTTA
CTCATTAGCAGGTGAAAGGGTCAAGGGTCGAACGCAAGGGAGCTGAAAGC

>uc003nwb.1|31781662|31782662|31782661
TACTTCATATAGTTTTTGGTATGTATGGAATATTTCATCaaaataatttt
aaaaataaataaattaCACATTAAAACTGTAATAACTGCATGAAGATCTG
CCTTAGGAGTTTTTGCCGTTCAGAAGGATGAATCAGCCCGTTAGCCTTGT
CCCTGAGTAATAATTTAATACACTTATTAGGGTTTCAGGAGAGGTCCGGG
GTATGCCAGACAACCACAGGGAAAGTCATTCCAAATCATTTACGGGACAC
TGACTCGATACACAGTCTTGTGCTGGGTTCTGTGGAGGACCAACATAAAA
ACTCAAACTCAGTTTCTTCACTCATAGCTGACAtttcttttcttttcttt
tctttttctttttttttttttttttttttttttttgagatgaagtctcgc
tctgtctcccaggctggagtgcagtagcacgatctcggctcactgcaacc
tccacctcccgggttcaagcgattctggtgcctctcagcttcctaagtag
ctgggattacaggcacatgtcaccacgcctggctaatttttgtatttttt
gtagagacagggtttcgccatgttggccacgctggtctcgaactcctgac
ctcaagtgatccacccaactcATGGCTGACCTTTCTTAGGAGTGAAAGAG
ACCTCAGAATGTACTTCCAGACTGACAAGAGCTAGACAGGCAGGACCACT
TCTCTGCATGGTTTTTTGCATGGAAAGTCTTTATTTGAGCCCCTTAGCTG
ATGTGGAATCAGAAGAGCAAAAAGGTCATCTTCAGAGTGGCCTGGGCTGG
GTCCTTTTCTCTCCAGGATAGAAAAGTGGTGGTCACTTTATCCCTAGTAG
ACATGCTGCTGGGCTTTATCGCCCCAGCATTCCCATCCCCTCCAGAGCCC
CTTGTCACTCCAGACCAGCGAGTGTGGGCCTTTATCTGGACTCTGCTTCC
TCCCTGGGGACACCAGGTCTTGGAGCAAGAGAACTTGGCAGGCTCTCCCC

>uc003nwf.1|31790111|31791111|31791110
TTGATCCCCCCAAGCTTCAACATTCCTACCCTGTAATTATCCCTGCCAGC
TTTACTACCTTGGAGGAAAGAAATAACCACGGGTGGGGCTGGAGGGCCTG
CTGATGTGCTTGCACTGGGGAGAAATCACTAGAAAGGAAGGCATGGATGG
GATTTGGGGTAGGGGGGTGGTGATACAGCCTGGAAGGCTGGGGTTGAAGA
GACTGGGAAGGAGGAAGGCCCATCTGGGGAATCAGAGCCAGCATGTACCA
GGAGGAGTAAGACTAGGAACAGGGAGTGAAGATAGGGGAGACACAGGTGC
CCAGGAGAGcagctcttttcaaaaatattgatctcaggacctctttacac
ttttcaaagttacttaagactctgaagagcttttctttatgaggttatat
caatatttactacattaaaaattaaaacagaaaatttaaagtaggtattt
attgatttatttaaacaataaaaataataaagtattacatgctaacaaaa
tacagttttgtgaaaaataactattatttctccacagcacagtgagaagc
tgagcattgctttacatttttgtgaatctagtgtcaggcttcgtgggaga
tgcctgggttttcctatctgcttctgcattcagtctgttgggatatgttg
ttttcgttgaagtccagtatatgaagaaaatctgaccttacacagatagt
tgcaaaaggaggaCcctcaaggaccctgtgaaagggtatcagggatcctc
aggggttcttgTTGGTCCACAGACTGCTGCTGAGGATAAAGGAGTTTGAG
GACTCCAGAGGATGCTGAGAGCATGCTGTGGGGCCCCTCCCTGTCCCCAC
TGGGGCCCTTGGTGCCTGCTGGGGGAGACTCTTTCTTCCTTTTTTATAGC
CCTATAAAGCTCAAGGCACGGGGGATATAAGGCAGGCAGAGCCGGGCTGG
GGAGGGGGGTGGGCAGGAGGTAGAGGCGGTCCTGACACGGGCAGACTGCG

>uc003nyc.1|31972642|31973542|31973641
GACGGTCCAATTGGGGCCCGTTTTAGCTGCACTCACCTCTCTCGGTGGCT
CCTCTGGTTTCCTTCTCCAGCAGCAGCGCCCCCATCTCAGCGGGGGCCTC
CCCCTGGGAGGGGAGACAAGGGACAGGAGGGCTGGTCAGCCCAGTAGAGA
GTTGGGGGGTCCAGGATGCCTGGGCCCTGGGAAGAGAGAGTAGGCTCCGG
GGCCTACCTCTTCCTCTGTGGGGCCCCCCCCTTCCGCGGCCTCGGCTGCC
CGGAGGGGCCGCACGACCCCTCCCCCGGGCCCGCATCAACCCCCTCCCTC
TCGGTAGACCCCGCATCTCTGGGGCCGAGAGAAGAGGAGGGGGAgggggc
ggggcctccgcgccccggccccgcccccTCCTCCCGGCTGCACGCGCCGC
TCCCCCTTTGTCCCCCAGGCCGCGGGGACCCCGGGCACCAACCCCTCCAG
CACCCGCTGCCCCCCAGCCCGGTGGACGGCCCCTCGTGCCCCTCACGCGT
GCTCCTGGGGCCCCGGCGCCCGTCGCCCACTCAGGGGCAGCCGGCGGCTG
CACGCGCGCCTCCGTGCCCACTCCCCCCACCTCCCACACCCTGGTCCCCT
CATCCGCCCCCGGTGCTGGCCCCCTGGATTGCTGCAAGTcccgcccgggc
cccccggccccgTTGCACCCCCGGAGCATTGCACGGGCGCGCGCTTcccc
cgggcgcgcgcgcgggcATGCACCCGCCTCTCCCCCTCCCCTTCCGCACC
TCGGCGgccgccgccgctgcagctcccgccgccgccgccatcgccgcTTG
CGCTgggggccgagccggcgcgcggccgccccgggTCACGTGGGCGAGGG
AGGGAGGGCGAGGAGGAGCCTTAAAGGAGCCGCTACATGCTTTTTGGCCA
TTTTCCCCTGAGAGCGGCCTCGGAGATGGCTGTGACTGTCCTAAGCTGGG
AGCTGCAAGGGAGAATTCCTGTCATTCCTGGCCTCAGTTCTGCAGGGACC

>uc003nyg.1|32002472|32003472|32003471
ctccatcttctaggttcaatcagttctctAAGGACTCACTTATAAATCAA
AAGGGTTTTTACGAACCTAAATGATCACTTCAGAGAGGTTTCATGTTCAT
TTTTTTATTGGTCTTATTTATTTTTACCCTACATTGTTCAAAAAGGTATT
GAAAAGACTTCTGTGGGTCAGGGAGACTAACACACTAGCTTCAAGTTTCT
TTGCTTCCTGCATTTCATACAAGTGTAGGTTATGATTTAAAGGCATATCC
CAGCCCCCGCAAAAGTTTTATTCCTTTGAGTAACCAACCCCAAATGTATT
TACTTTGCCAGTTGGGAATTTCATCTACTAGACTTTCCGTAAAAATGTTG
TAAACATTTTTCCTGTCTCCAAAACTAAGTGTTGATTTCATTTTTTCCAC
CTAGATTATCTCTAGGGAAGGATTGTAGGGAATAAAAAAGTATTGTCAAT
CTTCCTATTTATCAAGAAGTTCTAAAAAAATTAGTTTCACCCCCCTCGGA
AGTTTATCTTCAAGAAGACAGAACTGTTCTAGGCTCTCAGGAAGTAAAAC
CCACTTGGTACAACCCAAAAGAACACTAAAACTTTACTTAAATGAAATAT
TTTGCAATATCTTGGATGGTTTGTGGGTTTGTGTGCTTTAGACTATTGAC
TATTCACACAAGAGCAAGGTGCATGTGTGCACACACGAGCCCAAATATGT
GTTTGCCTGCGTGTTTGTGAGCATGCGTGTATGGTGCACATGTGCACGCA
TGGGTGGGTGGAGCGTGGGGGCAGTACACAAAGCCTGTGGGGGAGATCTA
TTGACCCTATAGATATATTAGCATCAGGGAGACAGGGCAAAGGTTTCACC
CTTCAGTTCAGTCCCCAATCCCTGCTTATTATTTCCCTAACAGAAGACCA
TCCCCCTTGCCACTCCCTGGTTTTTCTTCTCTGGCAGCAATGAAGCAGCT
GCTGACCCAGCTCTAGTTTTCGGGAAGTCAGATGACCTTTTCCCTCCCGC

>uc003nzw.1|32228378|32229278|32229377
CTGCTCATTTCTGGCAGCTCTGTTGGTAATGTGTGCTTGTTCCCCCACTT
TCCCTTTGCTTTTGAGGCTGCTTAGAGTCTCTGGGCTGGTCAATGTTCAG
ATCCATTCCCTAAACCCCCCTACTCCCACCCACCACCTCCCACCAAGACG
CATCTCCAGCTCCTGAGTCGACCTGCAGTACAGCGTTATTAGTCTTTTTA
TTTGCTTATTGCATCTTGGGAGCGCGTGGGTGGGTGAAGGGAGCGAGGAT
AGGAAGTCTATGGAGATTTACACCAGTTTTTTTTTTTTTTTAAACAAAAA
CACAGCCAGATAATTATTATTCTTCCCTTACGTCCCCCCAGCCCCCACCT
GGGGCAGTCGCTCTCCCGGCTGCGTCCCTTTTCGTCCATGTCCTAGCAGA
GACTACAGAGCAGTACAGAGGCTCTCGCTGAAACCAGTCCCAGGCTCCAC
AGAGTCAGATCACGGCTTCACACCAGTCGTTCTGGTCACTTAGGCGTTCG
CGTGAGCGCTCAACCCCTTACCGCCACCTCATCGTCACTCTACACCATTC
TGAGCGCAAAAATGTTTTGATTGAGACAAATTTAGACCAAGCAATGACCT
TGTAAACAGAGAGAGGGGCTCAGACATGCTGAGAAATCCTTATCTCTAGA
GAAACGTCTTTAAATGCTAAGTAAAAGCCCTAGCAAGTAAAAGCCCTGAG
GCACTAGGGTGTCGGTTAGGGGTCACAGGCGGAGAGGTGGGGCGCCTGGG
GGTTTCGGTAGGGAGCCACCCACAGATAACTCAGACAGCCAGATTCTGGG
GGTCGTTCAGGTTGAAAGACTGGTCGAAATTACGCGGGCATGAGTCAGCG
CATCCCTACGCGCCCTCCGCCCCTTGAGGGTGGGTCGCTTATAGGGAGGG
GAGTAGAGTAGGGCAGGAGAAACTGGGCCAGGCTGCACTTAGCTCAAGGG
GCCTCGAGGACTCTCTGCGTCTCTGGAGACAAGGGCACTACACGCACTTC

>uc003nzy.1|32228599|32229599|32229598
GCGCGTGGGTGGGTGAAGGGAGCGAGGATAGGAAGTCTATGGAGATTTAC
ACCAGTTTTTTTTTTTTTTTAAACAAAAACACAGCCAGATAATTATTATT
CTTCCCTTACGTCCCCCCAGCCCCCACCTGGGGCAGTCGCTCTCCCGGCT
GCGTCCCTTTTCGTCCATGTCCTAGCAGAGACTACAGAGCAGTACAGAGG
CTCTCGCTGAAACCAGTCCCAGGCTCCACAGAGTCAGATCACGGCTTCAC
ACCAGTCGTTCTGGTCACTTAGGCGTTCGCGTGAGCGCTCAACCCCTTAC
CGCCACCTCATCGTCACTCTACACCATTCTGAGCGCAAAAATGTTTTGAT
TGAGACAAATTTAGACCAAGCAATGACCTTGTAAACAGAGAGAGGGGCTC
AGACATGCTGAGAAATCCTTATCTCTAGAGAAACGTCTTTAAATGCTAAG
TAAAAGCCCTAGCAAGTAAAAGCCCTGAGGCACTAGGGTGTCGGTTAGGG
GTCACAGGCGGAGAGGTGGGGCGCCTGGGGGTTTCGGTAGGGAGCCACCC
ACAGATAACTCAGACAGCCAGATTCTGGGGGTCGTTCAGGTTGAAAGACT
GGTCGAAATTACGCGGGCATGAGTCAGCGCATCCCTACGCGCCCTCCGCC
CCTTGAGGGTGGGTCGCTTATAGGGAGGGGAGTAGAGTAGGGCAGGAGAA
ACTGGGCCAGGCTGCACTTAGCTCAAGGGGCCTCGAGGACTCTCTGCGTC
TCTGGAGACAAGGGCACTACACGCACTTCAGAATGAAGAGTTGTAAGTCG
CTGACCTGGGGCGGACTGGAGGGTGGGGTGGGGTGGGTGTTGAGGGGCAC
GCCCGGGCTGGCATCAGCCCTCCAGGCCACCCTGCCACTCACCCAGCACA
CGGCAAAATGCAGAGGACTACCTTTCCCTGGTCCGCCCCCTGGCCGCCCC
TTGGGGAATGCAAACTTCGTGTTCTGCTGCGGAGCCAGACGCCTGTATTG

>uc003ojp.1|34589741|34590641|34590740
AGGTTCTGAATCCATGTAGATGTGTGTGCACGTGTCTTAAAGATGTGCGT
ATGCTGATATTAGTGTCACAGTTACGTGTGTGTGTGTTATAGGTGCACTG
TAGGAAGATACACAGACTTGTGGAAATGCATGTGTGCAAATATATGTAAT
GGGCGTTTGTATCTGTAAGTGTGTTGTTGGGGTGCACATGTCCTGGACAC
ACGAGTGCTTAGGGCCACCCATGTGTGCGCTTGAGTGGTGTGTGGCAGCC
ATGGCCTGTGGGAGAAGTGTCGGAACTGGCATCACAAGGTCTCGGTGCCG
ACAGctagcccaggaaccttggactctccaattcttttacagctgtggcc
ctcagcttccaatctgtcaaatgggtatgaagccttatggcacgaggttg
tgcatgagcatCTCTCACACTCAGCCTGGCCTAGAAAAAACTCAAAATTT
TGAATTTTCATCAAATGAGAGAATAAATGATTAAACAAATAGAAATGCTT
CACCCAGCAGCAAGCGCTTAGATTTTAAGGACCCAAGCAAAGTGCATGGA
AAGGTGCAGCTGTCTGGAAGGACGATTGGGAGGTGGGATCTTGGGGAGAA
AGGGAAGAAAGGGGATGGAGCAGGGCTTCCCAGTCGAGGGCGGCGGCCGA
GCCTGTGTCCCCACCAGCGTCTCTGTGGCCGTGAAGTGTATGCATGCGTG
CCCATGTTGATGCGGCGCCGTGCGGGAGGCGGGCATCCCCTGCTGTACAT
GGGAGGGAGGCTGTCTGTGCAGAGCATTGCCCAGTTGCCATAGAAACGAG
CAGAAGGAGGTGGGTGGCTGGAGAAGGAGGCGGGTCGGGATCGGGGAGTG
GGGAGGAGGCAGCGGTGGAGGGAGCTGGCTCCTGCAGTTCTGGCGCTGCT
GCCTTCCTGAGTGAGCGGTGGAGGGAACCCTAGAGGACAGAGCCCCCAGC
CCGGCAGCAGGCCCCCTCTCCGCCCGCCACCACGGAGGAGAAGGAGGACA

>uc003olw.1|36318022|36318922|36319021
ACTCCTCAGGAATTGTCTCTACCCGGCATCTCTCACTTtttctttctttt
ttcttcctttctctctttctctttcttccttccttcctttccttccttcc
ttcatttccttcccttccttccttccctttctttctgtttctctctctct
ctccccctcccttcctcccttccttttctttccttctttctttctttcct
tttttttttttttttttgatcagggttcttgctctgtcacccaggctgga
gggcagtggtgcgatcatggctcactgtagcctcaaactcctggactcaa
gcgatcctcttgcctcagcctgccaaatagctaggactgcagctgctcgc
cgccatacccagctatattttttgtagagacagggtctcgctatgttgcc
ttggctggtctcaaactcctaggctcaagaaatcctcccccctcagcttc
ccaaGTCACTGCCAGACATCTTTCTTATTGACATCCCCATCTCGAGAATC
CAAGTTAGTATTAACTGAGGGATTAGACTTTGCCTTGCCCTGAAAGAGAG
AAAAACAAACTGACCACCACTCTAGAGACTGTTTAGTCTCAAAAGTCGGC
GCAGTAacacacacacacacacacacacacacacacaACCAACCAACCAA
AAAAAAAACAGGTAAaggcagacaaattccaacccatcccctatgtgctg
tgccctgggcaaaccctctgacatccttcagactcagcttcttcctctat
gaaaagggacaataacacttacctcttgtgggtgtggggcagatgagggc
caatgttaataaaccactcaCATTCATGCACTCACTAATCAAAGCTTTCA
TTGTTATCAAGGATAATTCTAATTCAAGTAAGCTATGAAGATGGCATGAC
AGACACAAAATCAGCCAGGGGGAGCCCACATTGGAGGGCAGTCCACAATG
GAAGGCTTCTTGGAGGAGGAGATGATTGAGCTGCTTCTACTAAGGTAGGC

>uc003omv.1|36946723|36947623|36947722
ctcaaaactctccaatgactcacatcacatcttactcagaataaaaccca
gtctctaccatgccctataaggtatcatatcttatgatttccagcacagg
ttcctgcctcagggcctctgtgtttgctcttccctccatccaaaatgttc
tccccacagttgcaaggttcactttcttacttcattcagatctcttctcc
aataatgtcagagaggagttccctgacttttctactaaaattccatcccc
acacccttttcctgctttattgagagcaataattctgtctctttgtttat
aggtatctccctagagcttaaaaaagtatctgacacaaaacaggtactca
gtatttgttaaatgaatgaatCGATAAAAGAACCCAGGATTTTATTATTC
TCAAAATATTATAAAGTCTTTCCTTCTTATTGATCAGACTACTTGCATCA
CTATAATTCAGACAAATATTATTTGTTCTTAGTGAGCAGTACATGTAAGT
TATGAAAAACTCTACCAAGCCTAGGAGTAAAGGTTGGTTTCTGGTCAATT
CCACACATGTGTGTTTGAGGAAGGCAGGCGTTGTCACCAGAATCAACCAA
CACAGACCTTAGTAAGTGGAAAAGAGAGCTCTGGCTGCCTTATCACCTAT
TTACGACAGAGACTTCAGAAACTAATGCTGGCTTTAGAAAAAAAGACGAA
AAGGAGAAAAAAAAAAGAAAACATAAACTAATGTTGGCTTAACTGTACCT
GTCCCTGTTGGGTCACCTCCTTGGATCATGAAGTCTTTGATAATTCTGTG
GAATTTTGTGCCATTGTAGTAACCTCGACGAGCCAACTCAGCAAAGTTCT
TACAGGTCTTTGGAGCATGCTTCCAGTACAGCTCCAGCACAATGATTCCC
ATGCTGCAGAGGGAGAGGACAACAGCTCCAGTAAACAAAAAGGTCAGGGC
AGACAGGAGTATTATGGAACTGCTCCAGGACTCTTGATTTTCAAGCTTGT

>uc003oow.1|39867219|39868119|39868218
CCAGTGGGGGCACCATTTGCTTGCAGAGGGAGCTGGGGAAAATAGGAAAC
AGAGAAGATCAAATACTCCCCGTGAGGGTGTTGCCAATCCCAGAGAGGAC
AATTGCTCTTGACCAAAGCAATCTCTAGTTCAGTCAAGGAGACAGACCAC
AATCACATTTAAAAAAAAAAGAAAAAAAAAAACTAAAAGGAAATTTTAAA
AGTATGAATAAGAGCTATTGTAAACTGCTCAAACTATGCATACAAGCAAT
GAAGTAAGATGAATTGACTGGCACTGAATTGGAAAAGCTATACAGAGGCA
GGGAGTGTGGAACataatttaataaaaataaacttaaaaaaatatatata
CACTCCCAAAAAAGAAATGGAAAAGTTGTTAGGGCGTGGACCAGGACTCC
TAATTAGCTGTTCTGTTGTGCCTGATTTCGCTCCTGTCTTGCCCAGCACC
CCTTGGGACACACTGTCCAGTGCAGGGACACTTTGGGGAGGGACAGGGGA
TTCCTTGGCACCGGGACCTTCACCTCCGAGCCGGCCTCAGACCAGGCCAT
TTGCCCGTAGCCCAGAGGAGGAGCCGGGGAGAAACCCGCTGCCCAGGTGG
CCACTTTTGCCTCTTTGACCCTTCCATGTTTCCAAAACAGAAGGGGCCCT
GAGAACGCTCCCTGCCAAAGTGGGGAACAGCTACCCTCATTGTACGCCTC
GCCCTGCCGGTGGCGCTCTCCCCCCGCCTGCGTTCGGTCTGAAAGTGTGA
AAATTACAAATCCCAAGAAACTGCAATCAGAAGTCTACCTAGGGAAAATT
CAGAGTAACCTTGCCATAAATATCCCGCTCCAAGACGCCTGACGTCAGAG
CGGGGCGGGCGGACGGGCGCGAGGCCGGGCCTGGAGGGGCGGCAGCCGCG
GCTTCCCGGGGATAGCGCGGAGCACGCAGCAGCGAGCGGAGCGCGGGCGG
CGGCGCCGTACCTCGGGCTGCGGGAGCGCGGGCGCCCTGGGGTCCTCGGA

>uc003oox.1|39867870|39868770|39868869
AGAACGCTCCCTGCCAAAGTGGGGAACAGCTACCCTCATTGTACGCCTCG
CCCTGCCGGTGGCGCTCTCCCCCCGCCTGCGTTCGGTCTGAAAGTGTGAA
AATTACAAATCCCAAGAAACTGCAATCAGAAGTCTACCTAGGGAAAATTC
AGAGTAACCTTGCCATAAATATCCCGCTCCAAGACGCCTGACGTCAGAGC
GGGGCGGGCGGACGGGCGCGAGGCCGGGCCTGGAGGGGCGGCAGCCGCGG
CTTCCCGGGGATAGCGCGGAGCACGCAGCAGCGAGCGGAGCGCGGGCGGC
GGCGCCGTACCTCGGGCTGCGGGAGCGCGGGCGCCCTGGGGTCCTCGGAG
TAAGTGCGGCCGGCCCTGGCGCTCCCCGTCTTGGGGCCCGGGCCGCGGGG
AGCCCTCTCCGCTGGGCTCCCACACTTCTCTCCCTCTGCTTTCTTTAGCA
TGCCCCGCGGGGCTTGGGGAGGCAGCAGCTCCGCAGGCTGGCGGTTTTGT
TTCTCCAAAGTGTTTGCAGGAGCCGCCGACCCCGGAGTGGGCTCCCAGGG
CCtgtgtgtgtgtgagttgtgtgtgtgtatgagtgtgattgcgtgtgtct
gtACTGGCACATCTGGACATAGGAAATGTCTTTGGAAAACTTTTTAAAAA
TGTTTTTTGCGGCTTTGAAACCTGACCCCTGGTTGTCACAAGTGGACAAA
CACAGAAGATACCCCGCAAAACTGACAACTTTTTGGTGGTGGCTTTTCCG
GGTTCGGCTTGAACCTTCACTTGGCTGGGCTGAAGTCTTCACAAGCCCCC
AGCTCCCACTTGCAGGCCTGGCCTCTGGCCAGTGGGCAGGGCAGCCGTAA
GGTTCTTGTTCTCAGTGGCAGTGGGACCCTGGGCGGGGGAAGGAGCATCT
CAGGAAAGGGGTCCCCGGACTCTGGGGCTCTCAGCACCTGCGGTCGCAAA
CCAACCTCATGCCCTGACTTTACCAGGCGTCGGGACTCTGACTTAACCGG

>uc003osf.1|42639035|42640035|42640034
gctggaattacaggcatgagccaccaagcttggtcTGATTATCTGTAGAA
ATTAAATGTCTCTATCAAGAGGAAATCTTTTAATTGGCCTAATAGACTCT
TTTTCCTTTGCAGCAAGATTTGTGATAAAGTTTATAAGTGGTCATCACTA
AAGTTTTTGAAAAATTTTTTAAAACATGTTTTAAACCTTCAAAAAAGTGG
GTAATGTTCACCTCCATTACTCGTATAAAAGATATGGGTTCGATGGATGA
CAGGACATAGAACCACAGGAATAGAATGTAATTCattcattcctttgaca
agtatttgagtgcctaccctatgccagacTGGCAAGTCCttgagggtcta
ccatgtgccaggcagtgttcttgaagctggggatacaaaaatgaacaaac
gagaTTCGGAGAATAAAACTACAGTTCCCACAGTATCTTTCTCTTTGGCT
TTTTTCCAGGGGGCGCTGCTTTCCGCGACTGTCTTCCCATGATTCTCGTT
GGGCAGAAAAGCCCCGCCCGCTTATCTGCCATTTAAGCCAGCGCCCCTTG
AGAATGGACTACAACTCCCACAATGCATTCGAGGGGCACCGTGTTAGGGC
GCCACCTTTTTCCCGGCTGTGCTGTACCTACAGCACCCAGAACTACAGTA
CCCAGAAAGCTCCGCTTCCCCTCCTGGGTGTTATTGCCCCTTTCCTGGTG
CAGGACGCGGTAGTGGCCAGCGAGAGTGTCAGGCCTGGGGTTTTCTGTGT
CCTTCCCTGGGTCAGGGACGAGCCAGTGACTTGACTCTTGGGCGCTAAGC
TTGGGAGGGAGCGCAGGAGGCCGCTGTCCTTCCTTTCCGGTTCACGTCAC
CCTTCTCTCCCTCTGTTGCTCCACCTGCAGCCACTTGGACGGCTCCGGGA
CTGATTGCCTGGGGCAGGGGTGGCAGTCGAGGCCGCCGGGGCCGAGGTGA
GGCTGCAGCTCTCCGGGCGGCGGTAGCGCTGGGGAGGAGGAGGAGAGAAG

>uc003osh.1|42691832|42692832|42692831
AGGTTATATATAGAGTAACTATGCCCATAATTATATCTAGGCTTCAAAAA
ATTAACATCTAATAGTAATATGTCAATGTGTTGATATTAAATTCTAAGAA
ACTTCATAAATAATCTTTTCATTCTTTATCAATAGAATAAAATTTTAGCC
GTGAGACTCCTTGTTCATCACCTCCTATAACATGAGTATCTATTATACAA
TGTTTATGAAATAATAAATGAAGAGTTTAAACCTATGCCATTGTGAATTA
TGGTATTTTTTTCTATTAAAATTCATATAAGGAAACTAATCTCAGTTTAA
ATGACATATATATGAATATGATTTAATAAATATATTTGTGCATTTTAAAA
TTAGCATTGCAGTCTTAGTCTTTAAAAAAAAATAGATTTTTTTTTGGAGG
GGGGGCATGATCCAAATTAAATAGCCTGTATATTTTGTTAGAAAATTATA
TTTAGAAAACTTTGATTTTATAAATAGATTGCAAATATTTCATGCTAAGG
AAAACATGTATTTTGCTTTTTTTTTTTTTAAGAAACAAGGTCTCTTCAGA
ACTCTAGGTTATTAATATAGTTAAGTTCTCCCTTTTAGCAGCATGTGCAT
AAGCTAACCACTTATTTTTTTGCATTCACCTGAATTACGAAgtatatgag
aatcacttggagagctctttcaaaatacatgtgttgtgttccattctcaa
atctactgaaacagattcaccaagaatggcggcccaagcatgtatgcttt
ggaagagtcatcagatgattctgatatgATGCAGAAGTAATGAAAGTCTG
ATTTCATCAGAAACAGTGTAATGCTGCTGTGGTTTAGCTCCACCAGCATA
CAATGACATCTTGGGAGCTTAGTAGCTGTTACTGCCTATTTGGGCTGGTA
AACTGCCATTGTGCTCCAGAAGAAAGAATCGATATTTATACAGGATTCCA
CAGTTTCCATAGTGAATCAATATCTATACAGGATTCTATTGGTAGAAATC

>uc003osn.1|42856867|42857767|42857866
AGATTGACTAGCTCTCTTTTAAGAATGAGGGGGTTATGTAATGAAAATTC
CGCAAATATAGAGATAAAAGATATCTACATAAAGAGAAGGCAGTAGAAAA
TGAATGTTTTGAGAGTGATTTACTCTGCCTCACCTTCCTTTTAGTCACTG
AAGTTTTGTTTTCCTTTTTAATGTTCACATACGGGCTTCACAGGTAAGGT
TTCAAGAATTTTGGAATGGACAAAGAGTGTTGCAAAGGAAAGCTTAGTAC
ATTTGAAAGTTAGGATGAACCAGTTATTTGCCTAATAACTAAGTTAAAAG
TCGTTTTGGTTTTTAAAAAGCATATGCAAAACGTATTCACTGAGGCTTGC
TCTAATTAGAGTTCTAAACAAATCTTGTAGGGTTTTTTTTTTTTGTCTTT
AATCTCCCCCCTTCCCGTGTCAAGTTAAACTGGgtgggtgggtgggtgtg
tgtgtgtgtgtgtgtgtgtgtgGAGAGAGAGCCTGCAAGAGAATTAGCAC
GCACCTCGTGGATCTTAGTAATTGTTTTAAAGCCAAATAAAACTGTTTCT
TGAATAAACCAATACATTTCTGAAGTTGAAAAGAATCCCAAAGGAAACGA
ATGAACATCCTTGCAGCTTGATTTTCCaaaaaaaaaaaaaaaaatttttt
aaattaaaaaaatCCTAATCTCCACATTTTTTGCCAGGCGAGAACCGAAG
TTTGGAGGTAGACGAGCAGGCGAGCGGTTTGCCCGGGCGCAGAGCATGAA
ggccgggcgggcgcggggagcggcgccccggcccggcgcgggggTGAGCG
AGAGAGAGAGCGGAGCGCGTGTggccggcgccgctcggccgggagctccc
gcgctccggcccccggccccgcgcccgccgccgccgccgccgccgccCCT
GTTGCGATGGCGCAGAAACCCCGTTGACAAGGCACTGCTTTTTCATGACG
GTGAGTTTCCCTTTGAGTGTATTATAATTTTGTGATAAAAATTTCAAGGA

>uc003osp.1|42895871|42896771|42896870
GGGCACCTCATCAAGTAGAGGAACTAGGCAAGTGTGTCAAGTAAGGAGGG
AAGCTGGGAGAGTTGTGGAAGTGTTTTTCTTTGGTATAGGCTATTTTTCA
CTTACATTTTTATTAATTAGTTTGTTCCAGAGACGGACACTTAAAAAAAA
TGAATTCACAAAGGATACAGGGGAATTCAATTTAAGCGGTCATGTTAAAA
AAGTAATATCTCCTTTATAGGCTTAATGTATGTCATAATTGGCTAATTTT
TTCCATATGATTATGATGCCTGAGAGACAAGCCTATGGTATGCTGATGAG
CCATGGTTAATACAATTTTATCTCACTAAATGTCGTCAGGATTTAAGGGA
AGACCTTCACACAGATTTTTCTGTATCTACGTGATGATCATTTTCCTGCT
TTTCCTTTCTGTCCCATCTTCACTCCTCCACAGTCATGTTACACTAGTAT
AGTCATGTGAGTGTGCCCATGAGTGACTCCAAGTTGAGTTCTAAAAAGCA
GATTTCACTTAGCCAGCTGCCCTTGTCAGTTTCAGCCTTGGGAGTCACCT
TTTGGTATCTTTTCCCACTGCTTCTTCCTCCTTTCTCAACCATCATTTCT
CCTCTCCACTGGATTCTACTCACAGGGTTTGTAATCTCCCAGATCATTCA
GCATCTGAATGAATTCAGCCGCCAAGGGGAAGATCACTGGCAGATCCCAG
TGGGGGTACTTACCCCTTCCAGACTCTTCCTGAGGAAAGCAAGTTACCTT
CCATGTAGCAGGAGTACATTTTATACTAGTTTGGCCTTGTGACTGTTAGA
GTGGGAAGTCTGAGGGAACTGGAGAAGAGATGCAGTTTTAACAGAGGAAA
AACATTTAGTAGAGACTGTCCCTTCTGCCTTCGGGCGTGTCCCTCTTCTG
GGCATCTTTTCAGGATTTCATTCCTACGTCCAACTGCCGTTCACAACTGC
CCTTTCCAACTGCTCCAGAACTCTTGGCCCTGGCATTCCGTGATGTAAAT

>uc003otr.1|43115492|43116492|43116491
tcgcccaggctagagtgcagtggcacgatctcggctcactgcaacatctg
cctgtgggttgaagtgattctcctgcctcagcctcccgagtagctgggac
tacaggcacacaccaccacacccggctaatttctgtatttttagcagaga
cgaggtttcaccatgttggccaaggctggtcttgaactcctgacctcaag
tgatctgcctgcctcggcctcccaaagtgctgggattacaggcgtgagca
ctgtgcccagccAAAGACTATCTCTTTTTACATCAAGCCTCCCAACATCA
GGGTCTGCCCCCAACCCCAGGTCCTTTCCTAGCAGCCCACCCTCTCCCCA
GTCCCCAGTCCCTCTGCCTGGCTGCTCACTCTTGTTGTAGAAGTTGGAGT
ATCTGTTCAAAGTGCCCCTCAGGTAGGAGGGCAGGCAGGTTCTGGGGTTC
AGTGTGTGGCAGATTGAGGCAACAGGCCAGGAGTGTCGGGACAGGACAAG
CACAGACACTTCTGGCATTGCCCCTTCATAGTAGAGGtcctcattctcct
cctcttcctcctctccctccGCCACATCCACCACTGCTGCTGCCCCAGCT
TCCTCTTCCTTCTCGCTCTTGTGCTCCTTGCCACTGGCCCCAAGGCCCAC
CTGAAGGAGCACAGGGTTCCCAGATGCCATGGCCTCCTCCAGTCTGCTCC
ACGCCCCTCTTCCCCCTACCCTCTTATTTGCTTATCCCTTCCAAGGCACT
CACCTGTATTTTCTTCTCTGTATCCTCCAGCTTCAGGAGTTCCTGATCCA
GCTGCTGGAGCTGGTAGACGTGGAACTGGCGCTGCAGCTCCTTAGAGGTG
CTCAGGCTCTGCAACATCTGCTGGGGGAGGCGGTTGGGGAAGCAGGGACC
GATCTGCTCCAGCACGGCCCCCTCCAGCCAGCTCGAGACCACGCCCAGGA
GACGGTCCGCCATGTAGTGCCTGCAGTGCATGCAGCCCGGGCCAAGCCTC

>uc003ovu.1|43704356|43705256|43705355
GATGCAGTCTCTCTTGCCCTATGGCGGCACACGCAGTTGGTCGGGGTGCT
CTTCCTGGGATCCCCTTTCTCTACTTCTCTCCTGGGGTAATCTAGATCAG
AAGGGGGAGTCCTCCCTCTCCACTCTTCCTCCCTGAGGTCCTGTCACCTG
AGAGTCCAGTCTCTGCCCTTCCTCCCTGGGGTCCCGGGACCTGAAAGAGG
TGTTCTCCTCCCGTGCCCCTCCTCCCTGGGGTCTCGACACCGGAAGGGGA
GATTAATTATCTGGGTCCCGCCTCCCTAGAGTCCTGGGCCGGAAAGAGTG
GCTTCTTCCCGCCCTACCACTTCTCAGGTGCTCACCTCGGGGGGCAAATA
CGGGGGGTTGTTGGCTTTGCCCCCTCTGTTCCTTCCGTTCTTCTTCTTTC
CCTTTGGCCCCCCGCAGCCGCTGCTGCTGCCGGCCCCCCTAGCCTTGAGG
GTTCCGCCCACGGCCGGGCCCCCTCCGGGCCGGCAGCAGCCGCCGAACAG
CTCCGATACCCGCGAGTCCATCCGCCGCTGCCGCCAGCCCCCCGCCCGGC
CCCTCCCCCGAccgccgccgccgtcgccgccgccCTTACTGCCACTGCCG
TGTCCGGCCGGCCTGAGCAGAGTGGGGTGGGGCTCTGCACAAGCTACGCC
CCCCACCTCCCTGGCCTCCGGGTCGCGTCAGAAACAGCCGCGGGGCACCA
CGGGATATAGAGTCCCCAGGCCTGGGAATTCACTTAAATGACACGTCGCC
GCCCTACAACTCCCAGGAGGCATCGCGGCGCAAGTGGCCGCGGGAGTCGT
CGGAGGCGTGGGGAAGGAGCGCGCCTTGGCGCGCAAAGGCTTAAGGGAGC
TGTAGTCTGACTTCCAGTCCTCGCGCTATGTTCTTTTTCTAGGACTTGGG
GGGAATTTAGAGCCTCGAGGCCTGGGGTGGGGACGCGAGGACACCAGCGT
AGAAGAGCTTACATCAGAATCGAGCTTTGTGGGCGCTCCGGGATTTGGCC

>uc003pbk.1|53036854|53037754|53037853
aaaCACGGCATTTGGACTTCCTTATTGTAGCTCGTTCTCTCTCCCCTTCA
CTCTCTCGCTCTCTCCCCTCCCTCAGCACTTTCACCTCCATTTCTGTGCC
AAAGATGTACTACAAttttttttttttttgagacggagtctcactctgtc
gcccacgctgtagtgcagtggcgcgaacactgcaacctctgcctcccggt
ttcaagcgattctcctgcctcagcctcctgagtaactggtattacaggag
cgcgccaccaagcccaactaatttttgtattcttagtagagacggggttt
caccatgttggtgaggctggtctcgaactcttgacctcgtgagccacccg
cctcggcctcccaaagtgttgggattacaggcgtgggccaccgcgcccag
cGGATATACTGCATTTTTAATCTCTCCAGAATAGAATGGATTAGAAATTT
AAACTCTGTAAACTCGTTGAATGTTTGGAAGCCTATTAGTCCCTGGCACC
ACTAGAAACTTTAAAAACTCAGTAAATGTTTGCTAAATTAAAGTTATAGG
CTATGAAGCCTATCAGTTTTCACAAAACAGGCAAACCCGTAGTTAAAAAG
ATTTAAATTGTGTAAAAGCAAAGTATCACCTTATGAACAAGTACATTCAC
TCAAGAAGAAATCAGGTAGTTTGGGCTTTAAGAGGTGGGGCCGAGGACCA
AGTGTAAGTTCCGGTGCTCAAACCTGAGCGGCCGACTACAAATCCCAGAG
TGCCTCGCGGGCGCCGTCTCCACGGCACTTGGGTTTCAGGGCCATGGAAT
CGCAAGCCCTTTTCGCACTGCATTATGGGATCTGTAGTGAGACATGCCTT
GCGTTGGCTCTTTCCTCCTGCTGGGCGCCAAAGCGCGTCTTTTCCTCAAT
CTCCAGTCTGTCTGTGCTCTCAAAAACTTTAGTCGTTATAACAACTGTGA
CTGTTGAGAAATTTCACTGTTTTCCTGCATTCCTGGCGCGGGACTCTAGC

>uc003pbm.1|53037315|53038215|53038314
ACTCGTTGAATGTTTGGAAGCCTATTAGTCCCTGGCACCACTAGAAACTT
TAAAAACTCAGTAAATGTTTGCTAAATTAAAGTTATAGGCTATGAAGCCT
ATCAGTTTTCACAAAACAGGCAAACCCGTAGTTAAAAAGATTTAAATTGT
GTAAAAGCAAAGTATCACCTTATGAACAAGTACATTCACTCAAGAAGAAA
TCAGGTAGTTTGGGCTTTAAGAGGTGGGGCCGAGGACCAAGTGTAAGTTC
CGGTGCTCAAACCTGAGCGGCCGACTACAAATCCCAGAGTGCCTCGCGGG
CGCCGTCTCCACGGCACTTGGGTTTCAGGGCCATGGAATCGCAAGCCCTT
TTCGCACTGCATTATGGGATCTGTAGTGAGACATGCCTTGCGTTGGCTCT
TTCCTCCTGCTGGGCGCCAAAGCGCGTCTTTTCCTCAATCTCCAGTCTGT
CTGTGCTCTCAAAAACTTTAGTCGTTATAACAACTGTGACTGTTGAGAAA
TTTCACTGTTTTCCTGCATTCCTGGCGCGGGACTCTAGCCAGAGGCTCCG
AGGACTTTGTAGCGACTGTCCCAAGCGTCCAGTTCGATGCTTCTCAGGGC
GGCTTGCTTTAAGGGCCCACCCCTAAATTTGGGTTGTAAAAATTTTTGAG
GTAATGCTTGTTCAAGTTCGCTTAAGTGTTCACTCAGCCCAACACGCGGG
TTGGGCTTGAGGTTCGGCACCCGGGCAGCCTCACCCCCCGCGTCAGGCGC
GCGCACACAGTAGGTCCGCGACCCTTAGCCCTCCACTAGGCAGCCCGCGG
GGATGGGTGGCCGGGCCGCCCACACGGGCAGCACCGGCACTGCGCATGCT
CGGCGCGTCGGCGCAGGTTTCCGCAGCTGAGGGGGCAGCTCCGCGGCGGC
GTCCGGGGTCTCCAGTAGGGCTGACGCTCCGGTGCTCGCACAATCCCCCG
CCTCGGCTGGCAACGGGCGTCCCTCCACTCCCCGAGTCCCCGGCAGCCGC

>uc003pcg.1|53990772|53991672|53991771
acaaaacagaacaaaacaaaaccaaaaccaaaAAACAGGTGTTAAAAGGA
TGTTTTAAACAGGCTGAAGTATTAAATCACCATAGAGAGCAGTCTTAGTT
TACTCTGAAATCCGTTTCTATTCTTCTATTACCTTCCACATATTTTGTTT
TGCTGCAAAACACAGGGAGAACTATTTACCATTAAGTTGCCCAATTAATT
TTCTTTAAGGCATGTAACATTTTCTAAAGAAATCTGAAAGTACTTGTTCC
ACTGAAAAAAATGAGATTTATCTTCTATATCATAACTTTGCTCCCAGTGA
AAAAGCCAGGATAATGAAGAACAAAATCCATTTTTGTGAAGGAAAACACT
TTTATTTCATGGTATTTTTAAACATCATTTTGTCAACTCTCCATGGAATA
AAGTTGACAACACCCCTTGAATATATATTTGCATGTCTTTATAGTTTTAA
TTTGTTATACTTTTGCTCTTCCTCTTTAAGCAACATTTTGAAAAATCTAC
AAAGTAATACAAACATATCTACAGTACTAGGTTGCAAATTGGAATTTGGA
AGCGCTAGATCTGCTGATTTTATTTGCTATCTGACTATCACATTTGTTCT
TTTTAACTGATTTATTAGGTCTGTATTCTAGAGTATATTTTATTCTGTTG
CAACAGCTATTAATGAATTCTTTGATCGTGGATTTTTGTCACATACATCT
GTATTGGTTCAGGGAGCCTAACCTGTTGGAACATTCTGCTGAAGAGTTTG
CTTTTATATCTAGGGACATTTATCATTATCTAAGGCCAGCTGCCTGACTT
CTCTTCAGTGCTCTGTTTATAGGGTTTGAACATCTATAAATGGAAACACT
AGCTAACCAGAAATTATCGCTAGGGCTCTCTGATAGTGTCCTAGGCTCTC
ACAACTTGGAATGTCCTGCAATATCTAACATGTAAGCACGTCGAATCATT
TTCTAGACAGAATCTGAACCTCTGTGTCTCTCAGTCTTTCTCTCTTTCTC

>uc003pch.1|54055294|54056294|54056293
aaccaaatcaGACGATGTATCcatattcaccttttttggaatattgacaa
gtttctctccaaagtagatttaccaatttattctccctttagcaatatgg
gacctgttgctccacattctcactagcatttggtattgccaatttggtgg
gtagaaaatcatatttcattatgattttgatttgcattttcctgattact
agtaagattgaatatctttcattttttttttggtcatttgtatttctgtg
aatttcctcctcatataatttgcaaattattttatttaAAAAAACTGAAT
TATAGAGCACTTAATATACTTTGACTTGCAAATCCTTTCTTGATTTTATT
ACTGCAAATATATTCTCCCCAGCTATAGAATACTGTAGTATTTTTCATAA
CTCTCTAGAAGCAGTTAACTCATGTGTAATGTTTTGTATTTGTCTATCTG
TTTTTCTCATAAGATTATAAGTGAGAACAGAAATAGAATTTTTCATTTTT
ATTTCTTCAGTTCCTGGCATATCCACCAAAACTGTCTGAATTAATTTGAG
AGTACCAGTTAATTTAATGTAGAAGCTATTGTAAGGTTGAGTTTCTTACT
TAAGGCTTTCTATTTGAAGGCATTTCTGTCAACCCTAAGTCATGtaatat
atacatatattaatatatactaatatacatattaaatGTGACATAGTTTT
TGTAGCCAAGTCAGATTAGGTCCTTTTTTAACTTTTAAAATAGAGCTTCC
CTCAATTTCCAGGCAAAGAGTTTCTCTTAGAACACTGCTAAGGTCAAGAT
AGGTTAATATATTCAGATGGGATTGAAATAACAGATGCATTGCTATTTCC
AGTCCAGAGTTGTTGGGGAAGCAGGGAGGAAGGAGGGCATAATTTGTACA
GTGCTTTGTCATCTTTGCAGCTCATCAATATCAGCAGCTGACACAGGCAA
GTGTTTGTCAATGAGTTCTATTGGCTGACACTGACCTTGCCGTTACAACC

>uc003peo.1|64403444|64404344|64404443
TACTACGGTCGAGAAAAAGCGCTCCTCTGATTCGCCCCTCCCGGCGGCGC
GGAGGTGTGAGCTAGAAGCCCGCAGGCGGTGCCGCGTCCTCCGAAGACAG
GGAGGGGCGCGGCAACGCCGGGAAGCGCTGCAGCCCGGGGCCCCACGGAG
GCGCGGCGCTCGAGGCCCTAAAGCGCGCAGGCGCGGCAGCGACGCAGGCC
GCGGCCCCCGGAACGGTAAACAGTGGGGTCACGTGACACGGCCCCTCTCC
AGCTCCCGCGCCGCCGCCGCACGCCGATGGCTGCGGGGTCTCGCGCCGTC
GCACCGTCCCCACGCGGCAAGCGACCTTCGGGCTCAGGGCGGCGGCGGCT
GCAACGAGGATTAGGAGGGCGGCGCGGAAGCCAAGAATAGTGTCGTCAGC
AGCAGCCATTTGGTCCCAGGAGGAAAAGAGGCTGTGGCAGCGACGCCGAC
GTCCTGCGCGTACCCCCTCTCCGCGGCACCCACCGGGCCCCCTCCTCCTC
CTCTTCGGCGGCGGCAGCGTCCACCATCTTCCTCTTGCTGCCAGTGGTAG
CGCTCGTCTGGCGGAGCTGGGTGAGTTGCGGCTGTGGCCGCGGCCAGGGA
GACGGGCAATCCTCCCCTCCCCCATCCCCTTCCACACGCACAGCGCCTCC
GCGGGCCTCTCCGCCCCTCCCGCGGCGGACTCTCCGCGCTTTTCTCCCGC
GCAGCCGAGAGATCGCCTCTCGGGCCTCTTGCGCAACGTCCTCGGCCTAC
CTGGGCCGCGCCGCTGGCGCCTGTGGACCATTTGGACCGCGGGCTGGGGA
GGGAGTCGCAGCGACGCGGTCGCCAGGCGGAGGGTCGGGACCACGGCCTC
TCTCCCGACCACTGGTACCCAGCCGTCTGCTGCGAGGGCGCCCCGCCGCC
GCTGAGGCGCGGGCGCGCAGGCCCGAGGCACGGCGGGCGCTGCCTGGAAG
GCCCGTCTCGCAGGCCCCCGGATCCGGCCGTTGGGGCCTCTTCCTTCTCA

>uc003phc.1|74227627|74228527|74228626
CAAATTCATTGATCGTAGGTGGCCACCTGGCGATAAGGACTGCAGGGCCT
AAGAAAGTACAAAAGATGACCTTTAGTAGGAGCTCCCAACCCAGAACCAC
AGGAAATCAAAAAAAGCCCGCAcgggcggatcacgaggtcaggaaatcga
gaacatcctggctaatacggtgaaacccagtctctactaaaaatacaaaa
aattagccgggcgtagtggcgggcgcctgtagccccagctactcggaggc
taaggcaggagaatggcgcgaacccgggagggggagcttgcagtgagccg
aaatcgcgccactgcattccagcctgggcaacagagcgagactctgtctc
aaaataaataaataaataaataaataaataaataaataaataaataaata
aataaataaataaaaataaaaaataataataataaaaaaaGCCCGCACGA
ACTAGGAAAGAAAATACACAACCGGCCCTCCGTGCGATCACCCATCTCCC
TCACCAGGAAAGTAGCTCCAAACCGCCAATCAGCGGCGACGCTGGACGTA
GACGTCCTACCCCGTGATATTAAAGCAAGATGGCCGCGCCCTGCAGATTG
TCTCTTGTTGCGTAAGTTTTTTTGACCGTCACTCGTGTCAGCTTCAAAGT
CAGATAGATTTTTCTCCCAGCATGTTCTACTTCCGAGGCTGTGGCCGTTG
GGTCGCGGTTTCCTTCACCAAGCAGCAATTTCCGTTGGCACGGTTGAGCA
GTGACAGCGCGGCGCCCCGGACTCCGCACTTCGACGTGATAGTCATTGGT
GGAGGACATGCCGGGACTGAGGCAGCCACCGCCGCCGCTCGGTGCGGCTC
TCGGACTCTGCTCCTCACTCACCGCGTGGACACGATCGGTGAGGAGCGCG
GGTGCTGTGGAACTTGGCGTAGGACGCAGGCTGCTTCCTTCCCGCCTCCC
CCGGTCTGAAGCGGGGGACCTCTTCCTTTCCTCAAAGCTAGTGAGAATCC

>uc003plw.1|88173539|88174439|88174538
GACAAACACAAGGTTTTTGTTAACATAATTTTAAATACCTGCCTGATATT
TTACTTAAATAACGTGTTTAGATTTCTAAGGCTGTGCTATTATAAATCTT
GTTACTCTGAACATCTATTTTTACACAAGCTTCTTCCACATTCCGGGAAC
ATTTTCTAGAAGGCGGAAATAAAATTGTGTTATATTATGATGTATATTCT
TGAGTTTTTGTGTTGATTCATTTCCTAGTAATCAGGGAATGTCCTTAAGC
AAAGCATATTCTGCATATTTGTTTGCAGTTTGAGAAAAATTACTGTTTAA
AAATAAAACCTTGTTGTTTGATGCTCTCCTTCTAATGAGTATTTAATCCT
TTTTCACACTTTCACGTCTGAAGGTGGGCCTAACGATATTATCGTTAAGG
GATAAAACCTCATTATTTTGACTCGGACACTAATGTGTTCTTATCATGTG
CTTCTTGAATGAGCAGTTTTCTCTTCGGGCATCTTGGAGCGTTCTGTTAC
AGACTTCCTTTGAACAACGGGACATGAAATAAAACCTCGATACTTTTTAC
TTTTGTTTTTTAAAACTAGATACTTTTACAAGAACTCTATTTGCCCAGGA
TACAGCCCTTCCGTTTTCCCAGCCTCTCCAACTGGCTCCTCCCTCTCCCC
CACCCCGCTTTCAAAGCCGCCTCATCATTCCCACGCTAGCAAGTTAATAT
CCTTATTTACGAGAACTTGTGTTTCACAGTCTTAACCACGGAGGTTAAGA
TGTCTCTGCCTGAAATTCCTTTGTTTTTAAAGTTTTTCCAGCCCATCTTT
TGGGGGAAAGACCCTCAAAGTGGGACCCCGCCCCACCCCCACCTGGCCCC
GCCCCCTCTGGTCCGGAGCCTTCCATCTCCATGGTTACGCGGCGGTGGCT
GCGAGCGCCCAACTGCTCCGACCGTCGCGGTGAGGGCCCCAGGACAGAAG
CAGACAGACACGGCTCCTGCTGTCGATTCCGATCCAGGTCAGCCTACTCG

>uc003plx.1|88202162|88203162|88203161
catagcttactgtaccttccaactcctgggttcaagggatcgtcttgcct
cagtctcccaagtagctgggactacaggcaggtgccaccatgcctggcta
atttttttaaaaaacttttttgtagagatggggtctcgccatgttgcccg
ggctggtctcaaacttgtggcttcaagttatcctcccgccttggcatccc
aaagtgttgggattataggcacgagccaccatgccaagccTGTTGTTCAT
CTCTTAAGTGGTCTTTCTTTCTCTCCTGTCTCTTGTTGAATTCCTCTCTT
TTAAACTCACTAAAATGAAAACATTTTGAAATACATGGTTTAAAATGTCT
GTTGtttcctttttttttttttttttttttaaccaagtcttgctctgttg
cccaggctggagtgcagtggtgtgatctcagctcactgcaacttccgcct
cccaggttcaagcaattctcctgtctcaactttctgagtagctggaacta
taggcggacaccatcacgcctggctaatttttgtatttttagtagagata
cggtttcaccatgttggcaaggctggtctcaaactcctgacctcaggtga
tccacccaccttggcctcccaaagtgctgggattacaggcgtgagccacc
acgcccggACTTGTTTGCTATTTTTATCAACATTTTAACTCTAAAGCAGG
TGGGCTTTGTGCCATTGACCTGGCCAGCAGAGATCCAAGCAGTAAGTAGT
GAGAGGACTGTTGGGCTGGTGACAGAGGAGCACAGAGGATGGTCTGAACA
CACAGGCAAGAAGACCAGAAACAAGCTAGGGACTAAGTCATCTGAGGAGG
GTGGGGGGAAGTATGGTAGTCAGGACCATGGACAGCTCAGTTGGTGCTGC
TATTCTGACATCGTGATGTGCTGTGTTCTGACATTGTGTTATTCTGACAT
CGTGATGACATCGTTGATGTAGCACTCCAGCTCCCCTTTCCAATGAAGCT

>uc003pmv.1|89846315|89847215|89847314
CAAAATACTCTATGTTGCAGAGCTGTTTCACTTTCTCCCTTTGAGACGCA
AGCCGGCTTGCCGCCTCCTCAAGTAACCAGGCACAATGTTCTGATCCCAA
AGTCTCACAATCCTTCAAGTATGAAATCAGTAAAAACTCCAACTTCCATT
TATGGATTTACGGAGAACTTTTTATACATCGAGGGGCTAATTCAATCAGT
AAGTCACTTTGATTTTTACTCTGATCACCGAGACTAATAAGCAGCGATGC
CGAACCAAGTAAATGAAAGAATCGTGAGCCATACTTCAGTAGATAAAATT
TAAATGTAGACTGATTTTCTTCACGATTGCTAGGGAAGAAATCCTTACAG
CGTACTTAGAAATCTTTGTTTTAAAATGATAACGCTGTTATGTTGGGCTG
AAAATAAAACGGATACTTCCCCAAGGTCAGCAGCGGAGGAGGCAACCGTG
GCCTTGCCAAAGTCATcccctcttcccagcccccgttcttcctgccgccc
tccccctgccccctcccttccccacccccatcAACAAACTCCGCCGGGAC
ATTTCAGTACCACCACTCCCTAGCCCGGCGAAGCGCAGGGGCGTGCTGGG
GAGGAGTAAAGAGGGTGGGGCGGAAACCCAATTTCATTGTTCGCGGGACC
GATTCTTCCCAAAAGAGCTCGCTGGCAGCGCCTGCGCAGTGCGCCCTCTT
TGTGCCAGGCTGCAGCAAGCTGGTTGTTTGTGTGTGTCTACCCGAAGCTG
CGGAGGCGGAGCGAGGGGGCGTGGCCTGCCTTGTCGCACTCTAATTGGGC
TTTCGCAGGAAAGTGGGCGGGCGCGGGGCGGAGCTTCCGATAACAACACT
CGGAGCTGGGGCTGTGGCTATTTGTTGCTGCGCCGCCACCGCCCGAGTCA
TGTTCCGCGATCTTCTCAGGCTCTCCTAGCAGCATCCATCGCCGCCACCC
TATCTTCACTGGCTTCATTCACCTTCTCCTTCTCTCTTCGTTGCTGAGCG

>uc003pmx.1|89847373|89848273|89848372
GGGTGGCCGCCTTGCGCCGCTTGGCTTTTCCTCCCGAGGTTACTTTGGGG
CCCTCCCGATGGTGACCACGGCTCCGCCTCCTTTACCCCGGATCCCGGAC
CCCCGGGCACTGCCCCCGACCCTCTTCCTCCCTCATTTCCTAGGGGGAGA
TGGCCCGTGTCTGACCCCCCAGCCTCGCGCTCCAGCAGCTCTGCCCAACC
GCAGCCTCGCCGTGGCGGGAGGCACTCCTCGGGCAGCGCCGAAGAAGCGG
CGAAAGAAGAAGGTGCGGGCCAGCCCCGCAGGGCAGCTGCCCAGCCGCTT
CCACCAGTACCAGCAGCACCGGCCGAGTCTGGAGGGCGGCCGGAGCCCCG
CGACCGGCCCGAGCGGAGCGCAGGAGGTCCCGGGCCCGGCCGCCGCCTTG
GCCCCGAGTCCTGCAGCCGCAGCCGGCACGGAGGGAGCCAGCCCCGACCT
TGCCCCGCTGCGGCCCGCGGCTCCCGGCCAAACCCCCCTCAGGAAAGAGG
TGAGGCCGCCAGGGGGCCGTTGGGGAGTCGGGCCCTTAGACGGTCGCGGC
CGAGCTCTGGGGCTGCAGACCCTGCAcccggggggtcgggcgggtggggg
cggggtggggggggcggcTGTTTACTCGGGAGGGAAGTTTCCGTGACGCC
CGCTCCATTCTTGCTTTGGGGGAAGAAGGGGGAAGGGGAGGCATGCGCTG
GCGCTTCTGATTGGCTCCCAGGAGTCGGCCAATGAGAAGCGCCGCTGCGC
CCCAGCAACAGCCCCGATTTAGAAGGCTGGCGGCGTTCCAGGGGGTTTCG
GCGTTCCGGGCGCGCGGCGGGGTGGGGGCAGGGACAGGGCCCGCGGGAGG
GCTGACGTCAGCGCGCGCTACGTGCCCGGCGCTCCGGCGCCCATGAAGGA
GGCGAGGCCGGGTGGGGGCAGCTGGGGAAGGACTGGGCCCGGCTTTCGGC
CTCCCGGCTATCGGGAGCCCCAGTCCTAGTCGGTGAAACGCGGAGACGGC

>uc003pyz.1|122833860|122834760|122834859
GCATGTTTTGTGCCTAAAGACAAAATTGTCATTAGGCACAAGGCATGCGT
GTGTCATCTGAAATTTCAATTTTAAGTTGAAATCTGAAATTGACACTTCA
AACAGTTACGGCAGAGCTATGACTATTTGTTTCAAAAACAATATTACTAC
ATTAGCATTACTGCCAGGCGGTTCCAAATGACGACAGGCACTTTTTAATC
ATAATCTGCGCCACTGAACAAAGAGGGCGACATGAATCCAGGAACGACAG
TGCGGCAGTCTGAGGTCGCCAGGAAAGAGATGACAACAGAGTGGGTACCC
CACCGAAGGAAAGGGGCAAAGACCTTTGTAGAGATGGCCTGCGCAGATAC
AAACAAAACCACGAAAAGGGACCTCAAAGAATGGGAGACAGCGTTCACGA
AGCAGGGGTGGGGGAGGGGCCCTATTCTAGTTCTCTTCCTCAATTTGAGT
CATCTTCCCATCGCCACTAAACCTTACGGCCAGTGATCAGTTCTTCGCAA
GACCCAAAGCTCTGAAGCTGAGTCTGAGTGACGAGAGGAGACGGGAAGAA
AACGGGGACAGAGAGGGCACTCCCTGTTGGGTGGGGCACCACATTCCCGC
CGGGCTCACCCAGCCCCGGCTCGGATCGCCTTCTCTTTGGTCTCTCACAC
TAGCACCCCAGAGGCCGCAAAAAGCACCTTACCCAGCTCGCCATGGAGCA
CAGCCCCAGGACGCTCCCCATCTCCACAACGTCACAAGAGCAGCGGATAC
AGACAAGATGGAGACAGCTTCTTTCTCGCCTTTCCGAGATTATTTACTAT
CTGCGAGACACTTCCGGACGCACAGCGCAACCCGCCCCTCAGCCTCGCGT
CACTTCCTTCCAGGCCTGGGTAGGATAAAACACGGAGCGCGCAGCGCTGA
GACTGCGCATGCGCGTCACTAGACGACACGGCTGTCTTCTTTCCTGGAGA
ATTTCTCAAGGACTGCTGGCTGGAAACTTAACGGCTAATGTGGATCTGAC

>uc003pzb.1|122972175|122973075|122973174
cttgctgaacctcagtttactatctgaaaatagagaaaattattactata
ttgtggaggtatgaatattgaataatttaaagaacttgattgtactacca
ttagcacacactgaataaaatattagtctgattatATTTTCGTATTTCCA
TATTTAGGCTTTTGCCTAAAAAGGGAATTTGGAAGTGGTCATTGGCAGGT
GTCATAGGCTTTGGGTGGCAAGTCAGAGCATAGTATGAATGAGCAAATTA
GTAAAGACTAGAGATAAGAGAAGACTTTGAGTACTAATTAAGAGTTTCAG
GAGACCAGAGGAGATTTTAAGACTTCAGTGAGAAACCACTTTCTCAGGAA
GCAGATAAATTAATTTTATCAGCAGTATCGTCGTCCATGTAATATGGCTT
TTAAAAAGCACAGTGAGACCTTAGTAGTAACGACTTTATTTTTCTTAGTG
AGAACCTGAAAGTGAAACTTGATATACATTATTTTCTGCTTTTATTGCAC
AAAAAGTTGTTTCCATTGCATATTGCTTCCTAATCTGTTAAAATAATCTG
TTAACAAACTCGAAGACCCAGATTCGGGGCGTAGATAAGCCTGTGTACCT
TCCTACCTTCTCCAAACAGCCAACATTAGATCAAAGGGCAACCTTAATGA
CACCTGGAGCACAAACCCTGCTCAGGGCGCGTACAACCGGAGGGACAGAA
AACACGATGCGACGTCGGAAAGCAGGAAGGGAATTGAAATTCCCGCAGTC
ACGTCACAGAAATCTTAGCAGAACCTCATCATCGCCCAAGGGAACTGGGA
GTGGCGGGCGGGGAGGACGCGGGTTGTGTGACGATCACCGATAATTAGTT
GGTGGTTAACGCACAAGTAGGATAAAAGAGCTCGCCCCAGGCTGCCAGCA
GAAAAAAGCTACCGTGGCACGTGCCCCGGGGAGTGATGCGGTGGCCCGGT
TTGCACGGAGAGCGGGACACCGCCTGGGGAGCCGCGCTCGTAGCCTGGGG

>uc003pzs.1|125345312|125346212|125346311
CAAAAATGTGGTCATTGGTACCTCACGTATGGGAAAATTCTGTAGTCTAA
TCCCCACCCCCAGCCTCCAAAAAAAAAAGGATTCCTGCATTGAATTTTGT
TTCAGTAACACATTTTACATAATAACTTATAATCATTGCCGTTTTATAGA
TCATTTATTAATAATATATTTACATATGAGTCTATGCTAGATCTTGCCTG
AAAACAAAGTATTAATAAACAATTGCTTTATGTGCCTACCCTCTAAAGGC
ATTTGGTTTCTAGATGATATGCAAACACTGGTTTCTCAAGTCATCTTTGG
TATATAATTGATACATTTATAAAGTAAAATATGTCAAAAGTTGATGACTT
TATGGTATGTGAAAGTAATTTACTCACTTCCTGGTGAGAAGAATAGGAAT
GGGGTTGCATTATTCACCTGTGTTACCTTTGATGAGTACATTGAAGAGCT
GTGAAGGGAATTCATTCATCTTTCCTTGGCTAGCAGGTTTGCTGCTGGTT
CATGAAAGGGAAAGAAAAGGGAAGAAGCACATATAGGTGTCACAGTAAAA
GGATCACTTCATAGAGTAATTTGTTTTAAGGAAAAGCTTTCTATATATTT
CTTCTTCAACGCTCCCCCCTCAACCACAAATAGAGGTTCTTAACTTGAGA
GTCTATTTATTTATTTATTGTCTTCAGAAGGGTCATAAATGCTCAGAAAT
TTTATGTAAAATCAATTTTTATCTTATGAGTGGGCCCATAACATTTATTA
AGTCTTTGGACCATTACCCAAAAAGGTTTAGAGCCACTGGTTTTAAAAGG
CTTTTGTGTCTTGTGATGTAGAGACAATCAGATTCTGGTAATTATTTGGT
TTTCATGGTAACTAAGATGTGGGATAGAACTCCGACTGTGTACTTTATTT
AGTATACAGAGGAGGACACAAACATGAGAAGATTAAGGTAGAGAGTGAAA
TATGGTCAGGACAAATGTGAATTTAGAGCCTGAGTGATGGTTTAGTGGAT

>uc003qae.1|126143099|126143999|126144098
atcgaacccgggccgcggcggtgagagcgccgaatcctaaccactagacc
accagggaACTTGCACAACGCTTCTTCCTAAATATATTTGTTGTGTTAAA
AATCTGCACTTAATTCCTCTAACCAGTAGGGGATAGAGTATTGCGTCTAA
GCCACACCCACTTTGTTCTTGTTCTGAGTCCTGGTCCCTGAATCTATTTC
CTGAAATTGAAGCAAATTCTCGGAAGCGCCGGGATGGCCCCTTAAGGAAA
AAACCTATACCCTCCAAATCTAATCCTCTTCCTATTGCCATGCTGGAAAA
TATATCCTGGAAATTCTCATTCTTTACGTAACATGTAAATCTCTTTACCA
AGACAAGTGTTGTCTGGACGCGTACTGTCCAGAGCCTTGTAATTTGCTTT
ATTATTTTATTAACCATTTTAGCTGCTCTTTCCAAATCTAAGTTCTGTCC
CTCTCCGTCTTTCTTCGTTCTCTGTCACGCGGATGTTAAGTCCCTCTAAA
CATTTTACTAAATCTAACGATAGATTGCCACCAGCTGAGAGCGTTTCTCG
GCGAAGAGCCGGAGCGACGCGCTGTCCTGGGTGCAGAGCGCGTGCTCAAC
AAATATGGGTGATGAAGGGTCACGTAGCCTCATAGCACGCGGTTCTATTT
TATTTATTTGGCACACGCAGGCTAACGAGGCTGAGAGAGCTGTGGGTGGT
ATGCCTAGTGAAGGATCAGGACATCTGCCCAAGGCTCCAAGCAAGTCCTT
CAAACCCACTGTGTTTGTTATCCTCCTACTTTCCAAACTGTGTTATTATC
TGGGCAATTGCTTCACTTCTCCGCGTTATATACTAGACACGGCCAGGAAA
TGATGCAATTACCAAAGGAGTCAAGACACCTTACAGCCCAGCCTTAATTC
AGAAACCCTCATAAAGTAGATGCAGAGGGCAGTAAGATATAACTCAACTT
TGAAAATGTCAGCCGTTATAGTTGAAGAAATCTGACCCAAGAGACTTCGC

>uc003qaf.1|126152793|126153693|126153792
TCATGGGACCGCAGAGGGAACAGCACCCAACTGGGGATGGGGAGCTCACA
GGCACAGGCCCCGCAGCTGATGCAAACCTTCCCCCTCCAAGGTTCTCTCG
AGTCTCTGCCAAGAGTCGGCTGGAGGGCCCAACTGCTATGTTCTTATTGC
TGTAATGACTGCAATTTGGCAGCATCCAGGATGGTGTACCGGGAACGGGA
GGGGGAAGGAGATGGTGGGCCCCTCTGTTAAACGCAACGCCAGAAGGGAC
ACAGGATGAATTTATTGTGGCCATCGGTCCTGAGCTGGAAGGAAAGTCAA
AGGGCTTTAAAGCTGGGGAAAAGCTCTAACTCCTGCTCTGCTGTCAAAGC
CTTACTTCCCACGAAGAGTAGGGGCCAGGCGGGCCAACTGTAAGGGGGAA
GCGGCCCGGGGTGAGGTAAGAGGACCCTCCTAGGTGCCGCTGCCAGGCGG
CGGTTCGCTGGGGCAGCAAGGCGCCCGCACTCGGGAGGCGCCACAAAGGG
CCGAGGCCTGCGGAGGCCGCACGCGCAGCTCTCCGGGGCGGAGCCGCCGG
GATCGCGGCAGCGGAGGCTGCAGCAGCCGCGGGTAGCCGGGGTGCCCAGC
CTCCCAGCTCGGAGGTCGCGGGGGGCGGGGAGGATGCCGCAACTGCAGTC
CGAGCGGCAGAGCCCGGCGCGAGCTCCCAGGCCCCCGCAACCGCTGTGAG
GCGCAGCGCGCGCCACTGGCCGGGAGGAGCTAGAGGCGGGCGTCTGCACA
GCGTCGCGCCACCCGTGACTGCCCGCCTTCAGCCGGGCCCGGGACCCCGT
AGCGGCCCATGCCCTGACGGGGGGCGCAGCTGCGGGGCTGGCGAGGCGTC
GCGCGTGGGAAGAGGCCTAAGACACCCCGACTGCGGCGGCTGCGCACACC
CGATCCGGAcgcggggccccgcgggcgcgcgccTCGGAGCTCCCGCCTCC
TCCTCTTGCTCCTCCTCGGCGTACGGTCCTCCCCTGACCCCTCCTTCCAC

>uc003qck.1|131507153|131508153|131508152
cttcccagtGTAGCCATATTCTTAATGGACTATGTTTTACAGGTATTGTA
TCTGAAAATAGAGTATTACAAGAGAATGAATTAAAGGACTTCTTAAACAT
CTTGAGTGGTAAATTAGTCTTTAGTAAATATGTAGAGTAAAAATTATATT
AGTATTCCAGGATTCTGTTCAATCTTATTAGTTCGGACAGCATTTGTGTC
TGTCAATAAAGGCATGGGTTATAATGGCACTGGGGAGACCACCATCTGAT
AAATTTAGCAATTAACTTTATCAATTTAAACATACACCTTCTTTCTCTTA
CCTCCACCCAAGGTATATGATTGTTCTACCCATAGCAAGAAAACAAAAAA
AGACCAAATAGGAAATATGGCTTTAAAGTTAGTATATCACCATGGGAGAG
GAGTTAGGGAAACTGTAAGATCATTTGCTTTTTAATAATTGAATTTTCAG
AAAAGCATATTTAGAACCATGTATTTTTAACTAAATATCCAGTGTTAAAT
ATAATGATGGAGAGAAACAACTTAAAAGTCTTTATTGAAGAAAAAATTAT
AGGCCAGAACTTGTACAAATAAGAACACATAAGTGATATTGCTAAAAATA
AGAATGAGAATGACTGACAAACCTTGCTGGTTGTTTTAAAAGGTACGTGA
AAAAACGTAGTTTTAGAATTAAAATATAGCTGTAAAAGATCTTGAGGATT
ATTGATTGACTCAGTTTTCATCTAATCATACATTGAATACTGTGTTTTAG
AAAATGATTAAAGCTTTATAAGTGTACAAAAATATAGAGTGTGGTATAAA
TGTTTATATAAATAGCTTTATGATATATTTGAACACAAGTAGTACATTTC
TTAACAGATGTTAATTTATATTGAAATCAGTGAGCTGAGTTATTTTCATT
TAGGATATGTTTAAATAATGACAAGTTAAATAATCCTTTTTTTTCTGTTT
GTGATATGTTAAAGGAGGAATTAATTCCAATGAGTGTGAAAATGTATCAA

>uc003qcm.1|131612296|131613196|131613295
GAGGTGTTCAGCATCATCCTGTTCCCTCTCCTTCTAATCCATGGGAAATA
GGTGTGCCTAGCTAGTAAATAGAGGAGTAAGAAAGAATCAGGGTGGAATT
TCTGGCACTATGAACAATTTTTCTTTCCTAGAGTGTCATAAACTAAGGCT
ATTCCCTCTATAAGATAACAGATTTTGAACAATTACATGAAATCTGTTAT
TTCATGTAATAGAGTTCAAAATATAGCCTTTCTTAAAATTAGTTGTTTTG
CTGCCCCTGAATTTGCTCAATCACCTTGTGGCTTCATTCAGAAAGATGCC
CTAATCTTTTGTCTTTTTGTCAGTGATGCATCTATATTTGGGTAATTTTC
TAGGCTGTTGACATATTTGATGGTATAATTTCAAAATTAATATTATTGAT
TACTGCTTTACTAGGGGAATAAGGCAATATATCAGAAAGCAGGAATTTAA
AAGATATGCCGTACCGTACAGATAACAGTCGATAGCCTCTTTCCCCACAC
TTAGCCTATCATTTCTATTGTTCATGCAGTTTGCTAGGTAGTTAATGGTA
CTTCATACAAGTTGTGATTCCAGTGTTCTGCTATGTTGGGTTTTCTATTC
ATAAACCACAATCTCCTAGGGATAAAAGAAGGCTCTTCCTCTTTAAGTAG
CAGACAGAAAATATGGTTTTTTTGGGGGTTTGAATTTTCATGTGTAATTA
CTGCAGTTGTCTGTAGGAGAAAGGGCTCATTGTGGTTTTTCTCGACTACC
TTTCTTAAAGACATATGCAAATAGCCAGACAGAACACATGGCACTGACCT
ATGGCCAGGGACTCACAGTTTTGTGAGAATACGGGAGCGTATAGCCACTT
CCTTCACTGAATGCCAGTCCCAGAGCAGTTGCATTAGGCTGGAGGACTGG
AGGTGGAGCCTTTTTTGCTCACGGCAGCAAGTTCCCTTCTCCTTTCTCTC
CCCCGGCGGCGTGTGCATTGGCTCTTCAAGCTGCCTGTGCTGCTCCGTGG

>uc003qet.1|134799546|134800546|134800545
AGGGGCATGTCACAGCACCTTCCTTTCTTCCAAGAAATGCCAGGTCACAG
GGGGTGTTCACTTATTCTCAAGTGACATTCTTGTCCTTAAAATATTTTTT
TCCTCCATTATGGTTGTGACAATTGTTAGCATAAATATTAGCCTGAAAGA
AGGACAATTCTTATGAAGCCCAAATTGGGTTTAAGTTATAAGTAACAGTT
GTGTTTTTAAAAAATAACTCATCCTCATCATACAACCAGATAAAGTAGAA
ATCAATTGTCATATAAGATATACAAAATTTGGGTATAAATAAAAAGATAA
CAACTGGATTAAAATGATCCTTTGCCATATTTTACTCTCTTGGAAGTGAA
CTCTGAGCATACATATAATGATATGCCTAAAAAGTGTCAATGACACAGCT
ATTTTCAATGAAATTAAGGAAATAAAAGACCCAAAATGCTCATACTTAAG
ATTTGTTAAACCTTATCCCTGGTCAACATTCTATGCAGATCTGAAACTGA
AACTATTGCAAAATGATGCAAGACTGTAAGTACTCTCTGGAGTTTGGGTG
CATTATTTTTGTAATTCCTTTTATGTAATGGAACTATTTCTTTTTCCAGG
GCCATATAAACACCTGAAGAGAGGACGATGTCAGGTCGACAGATTGTGGA
ATTTAGATTCAGCACCTAAGCTATTTGAGGTTGACACTCACTGAAATCTT
GAGTGTTTGCACCTGCTGTGGAATAAGTCATTGTCCTTGGACACCTTACA
AGGTGGAGTTTGTGCACATTTGGGAAGAAGGAGGCGGCTGGCAGAGTGAC
TTCCTTATCGACCCACTCACCAGCATCTCCATCTCCCTCAGGGGGTGCTG
TCCACCCACCGTGTTTTGTTTACATCAGTAGCAAAGACATATGAATCATC
TTCCACTTTTTAGCTATGAATGAAGAAGTAACCTCTGACACCCACTAGTG
CGACTGGCCCTTACATGCTGGTATATGTCAGACTCTTAGCATCACTCTCA

>uc003qhr.1|138229373|138230273|138230372
CGGCATAGGGGTGAGTGTTGTTCTGATTCCTAAGTTTACCTAAGACTGGG
GCCACGGGGTCGGGTGTCCCCTGGGACCTACGTCTCATGCAGCCTGGGGT
CCAGAGCTGGCAGGAACAATGGAGATGGGGACCAAAGGCTGTCACCGCTG
CTTTTTCTCGAAATGCCCGCCCGGGTCCTGTCTGGGGCTCCCGCCTACGC
GCTCATCACGTGCACAGCCCAAACTTTTCAGAGCCGGCCCGAGGCCTGCG
GGCCCGGGCGCCAGGGTGGTTTTTAGGGTTTTCTTTCTTTCTTATTTCCC
TTCTTCTTCTCCACAGTTGATGATTTTCTGCAGAAAAACAACTGCGAAAA
AGAACCTATTTCATTTCCAGTTCCCATCACCGCGATTTCCACATGGATGT
GACGTGACCCCAGCTTCCGAAATGCCCAGGTGACTCACGCGGGGACACCC
CGGGGCGGGGCGAGGGAGTTTCTCCGGGCGCCTGCAGGGACCgggcgggg
cggggcagcggggcggggcagggaaagggggcggggcggggcCCGCAGGC
CCGGTCGGGCGGAGGCCGCGCGCGCCCCTCGCCCCCTGCGCCCTCTGGCG
GCCGGCTGGACGCACTTCGCAGCCCGACCCAGAGAGTCACGTGACTTTGG
AAAGTCCCGTGGAAATCCCCGGGCCTACAACCCGCATACAACTGAAACGG
GGCAAAGCAGACTGCGCAGTCTGCAGTCTTCGTGGCGGGCCAAGCGAGCT
TGGAGCCCGCGGGGGCGGAGCGGTGAGAGCGGCCGCCAAGAGAGATCACA
CCCCCAGCCGACCCTGCCAGCGAGCGAGCCCGACCCCAGGCGTCCATGGA
GCGTCGCCTCCGCCCGGTCCCTGCCCCGACCCCCGCCTGCGGCGCGCTCC
TGCCTTGACCAGGACTTGGGACTTTGCGAAAGGATCGCGGGGCCCGGAGA
GGTAACCGCCGCGCCTCCCGGAGAGGTAACCGCCGCGCCTCCCGGAGAGG

>uc003qhz.1|139053497|139054497|139054496
gaggcggagggtgcagtgagctgagattgcaccacagcactccagcctgg
AAGACAGGTATGAAATCACAACCACTTAAGATTCAAACAAACTTGTGAAA
AGTTTTGAAAAGAGTTATTTCAGTTACTGTAATTAGAACAACCTTAGTTA
ATATGGAGAATTTGGGGGATTTCTGGCTATGGACAGTAGCCTATTGGGGC
ATATGTACTAAAGAACAGAGAAAAGTGATACATTTAAATGTAAAACCAAA
CTAGTAAAGGAAGGAGTTCTTGACCTTCAGGGAGTTTCCTCTTGTTTTTT
AATTCCCACAATAGATCAGTTCACCTATCAATCAGATCTCCCTCATCACA
TTCTTTGTCAAGGGTAAAATTCTGGTTCTCCCACGTACCTACACCCTAGA
CAGAAAACGCATAGAAGCAACTCGTGATTGCCGCATAGACCATGACATCC
TACTAGGACAGTGTATCCTACCATATGCATGAAGTCATCACTCACATTAA
GTAGATATATTCTGATTATGTCAACAACCTTATGAGATCACTTTGATTCC
TCCCCACTGATTTTTTTTTCTTGGAGGGGGACGCTCTCCCAGGTTGGGAA
CTGTCCACAATTCATATGAATGTGTTGACGGCACAATCAAAGAGATGAAC
GCAAAAATGTAAAACTGCCACGAATTAATTATACAACTTGGAGAAAGATG
TATTATAGCAAGCAATCTCACTGAAATTAAATAATTGAAAATTTTGAACT
CTTAGGCTGTAAGGTAGTTAAAATATAGCTAAGTTTTTCTAGCTAGCTGG
AAAACGAGCTATTCGAGATTGCATATGAAGTGATTCTAGGAGAAAAAACT
ATTTCATCCAGAGCTGCTGAAATCTAGGCGTGTGTTACATCAACATCTCC
CCTCCCACCCAGCAATCCATCAACCATCTCCAATTTATTCTTTACACTTA
GGATTATGACCAAGTTCACGTACTTAAAAGGGAGAAACCACAGAGACATC

>uc003qjq.1|143970109|143971009|143971108
AAAACAGTTGCGCTGTCCCCAGCATCTAATGTCATGACAGCCACGAGGCC
TGGCACCTGATTTCTCCAGCACTGTGTTCACCCTTGTGTCCTGACAGCGT
AAGCAGTTTTTGGTGTCTTTGAGAGTCATCTTTACACAGCCAAATTAAAC
GAAAGAAGTGAAGTAGGGCCTTCCTGTGTTAGTCAGTCTTTCCTGATCTT
CACATTTCTTTAGCCACAGATGATAACGGACTGTAGAATCCCCTAACCTC
TTTTGACAGTTCTTTCTTGAATTATTAGTGACATTCGGTGAAAATATTTG
AATTTCTCTGTTAGGATAGGTGAGCAGAAATGCTGATCAGAAATAGAAGA
ACTAGTCATGATGAACATAACTAAAATGGAATGGCAATACTCAACTTCCT
AATATTTATTTGGAACAGAGATATTAAAGATAGTCTTTATTTTTCAATGT
TTTATCTGCTACTCCCTGCCTCCTCCCCCAACAACAACCAAAACACTTTA
AAATTTTAAATTGAAAAGTTGCCCAGTCATTCAGTGAGGTCAATGATAAA
GGCTGAACCATATTTAGACAAACCCCAAGGAAAGGATAATGTATTGTATT
TTTAAATATTCCTTTTTACCTTTTCATGATCAGTGCCTCTTCCTGCTCCT
GTTTGCCCTGGCATCTTTTGGAAAGCTCTGTGTTTTGCATAGCATGTGCA
CTTTTTTTCCTGAAATGTGCAACACATTCAACATTGCAGTGATTTTTTTC
CCCCTCCTTAGCTTAGAGCAGAGGTGGAAACCCCAGGGGATTCAAGTACC
CACTTGATAGGCTCAGTCTCTCTTAATCAGCCTGTAATGGAGCTAATGGC
TGTTTGTCATCCTTGGAGATATAAATTTCCTGGCGGTGTCTCCTGCAGAC
AGTGCATGAAGTATGCTCAGTGTGCCAGCAAGGGCTGATAATCAGCAGAA
GGACAGGGTGCTTCGTTAGTCAGAAGAGCCAGGGCTTCCCGGCTGCCAGG

>uc003qjr.1|144039894|144040794|144040893
ttttttacattttaatgaaatatatgccttcagcaaagtgcacacatcat
tacagacatctcaatgaattttcataaaatgaacacatccagtaaccacc
atccaATCTAATGCACCatatacagatgttccatatactgtatatatata
tacacacattatatatatataGCATGAAGATTACTTATACTAATTAATCA
TTAACTGTAAATATGAAGAATATTTATTTGTATTCATATTTTTAAGAAGA
TTGAGATTTAACAGGATATTATAGAAGGGTTTAATTCACCTTTCAAGTTT
GTTATAGTTTTTTTCCCCTTTTGTGTATTTTAATCACTTTATTTCACAGT
AATTCTTTTGAAATAAAGGAGAGGTCAGCACTCCAGAGTTTTAGGTGGGA
GACAGCAAAAAGTATATTTTGTTGATCTCACACGTAGACCTACCATTTAG
ATTTGTTGTCAAGCCTGATTGAGGCCATTAGTGCCGTTTTTAAAAAATTA
TATTTGTTAAAAGGAAGATAATTTTTAAAACGAGAAAAAAATGGGCACAA
GACATGAGAGTGCCACAATACTGCAAATAGAATGTAAGGAAGGAAATAAC
TTTTAAGAAACAAATTTTGTTAAATTAAGTACCGTGACTAAATACTTTAA
TTCCTTTTCTTGTAGCCCGTAAGGATCATTTGACTTTGAACCTTTTAAGT
CAAAGAGGAGTAGTCTGAAAGCCTGAACTCCCTACCACCCTGAGGGGGTG
CGGGTGCGGCGGGGCCGGCTGGGGGcttcccccaccccctgctcctgcgc
cctccccccgcttccccctcctcccctccctatcgccctcaccccccttc
ttccccCGTGACCCCTGACCCCAGCTAATCTGCATAGAGGAATGACAGGC
ATCCGCTGGGCAGGATccgccgcgccggctgcggccggccgggcTGGGAG
ACCCGCGCGGGGTAGAAGGTGAGGGGACCCGGCGGGCCGCTCGGCACAGG

>uc003qof.1|151687615|151688515|151688614
CCACACCAACTCATTCGTCACTCGTGTCTTTACAAAGAACAAACCTGAAG
CTTCAATGAGAAAGAATTGAAGTATTCTAGGGCTGCCTGAAATCTTCTGA
ACTTTTAACATAGGCTTTGATTTCCGAGTTGTGTGCTTGCATGTTAGAGA
TATGATAGTGTCTAAAAATTGGAACATGGCATAGTTTGATCTAAAAAGTT
AGCTAACTTCTGCCATTTAGAAAAAGACCCCATGCTCAAGTCTGCTTTTG
AAAAGTTGCCTTGGTCAAGTGTTGAAGACAGCACTTGTTAGAAGGAACAA
GTTCACTTCTGAGAGCCCTTCTCAAAGAGTTTAGGAAACAGCACTACTGA
GAGTTGCCAGTCTTCAGAGCAGTGCAACGTGTGTGTATGCGTAAGACACA
GATGGTGAAAATATCAAATGCTACAGATGCCAAGAAGGGAGGTGTTGGCA
CCACACCAACCTTTAAACAAACATAAGGATGCAGAATGCAGTCTTTAAAA
TGGAGGGAGAATTTACTGTCTGTGTGGCTATTTCCTTGAAATGACTTAAA
AAGCTGAGATACAGAAGTATTAGTAAATCGGTGCCAGGAATGAAGTAACC
GTTTAGATCCAATGCGCCGGCTCCAGCATCGAACTCATGCCCAGCACCCT
TTAAACCCTCCCGGGACTCTGCAGAACCCGCTGACCACTCACAGAGCCCA
GCTCGGGGGAGGGCTTTAAGGTGAAGCACGTGACCCCCTGCTTGTGCGGC
CCGGGCGGGGAAGTTTGCGCTCCCGAAGTCCTGGAGCTCAGCAAGGGAGG
GGCCAGCGCCAGCCCGCGTGTGGGTGGCTGGGTGGGGGCGTGGGTGGGGG
TCCGCCTATAATTATCTGGGGAAATGCATCCGCGCTCTGCTTTTCGCTGC
GGCAGCTCCGAGGGCACCTCCGGTTCTCCCCCATCCTCCGGGAGTGTCTG
GGCGCTCAGTCCGCTCTGATCCCGCCGAAACCACCTGCGGTTGGCAGGCA

>uc003qqw.1|158321906|158322906|158322905
AACAGCTGATGGAGGCTTCTCGGGCCATCCTCACGTACCCATCACAAGCG
AAGGGAATTAAGCCGCCAAACCACCCCAAAGAGTGACTCCAACTCAGCCC
TAAACACCCATACCCACCCCACCTCCCCTGCAGCTCTGACAGGCCAAGCC
TGGGCGCTAGAACCCCGCGCCAGAAGGCCGGGCCACACACTCCAGCGTAC
ACGCGCGGACACGTGCCGGTGTCCAGAGCCGGTGGGAGAGGCGCTGTCAC
CATCTGACAGGAGAGGAAGGTGGAGCGCAGAGAAGTCAGGGTCACGTGGT
AAGTGGGGGTCGTGGTCTGGGGATCACGGCTCCAGGTCTCTTCGCGACAA
CGCACCGTTGACCCCCAACACCTCTCCCTGGCGGGGTCGGTGACCGCAAC
AGCCTCCGGGATAGAACGCTAGTGAAAGGTAACCTTTCTCCAGCCCGCTC
CACGCGCTCCGCACCCGCTAAGCGCCTCCGCGAATTAACTCAGGCCTCCG
CGCCGAAGTAGGCGCAGTTATGACCCCGCTTCCCCGCAGGGAGACCGAGG
CACGCAGGGTCGAAAGGACTCGTCCAGGGTCGCAGGAGCCGACCACACAG
GGAGGCGCAGCGCCCCCGGCGGGAACAGTCAGCGGGTCCAGCCTGGCGGA
CTCCCGGGCCGGGCTGCCCATATAAGGCTGCGGGCGGCCGGCATCGCAGC
CAGGCTCCCGGGGTCGCCCCGCGCGGGGCATCCTCCTCCGCAGCGAGGAA
TGCGTGGCATCCGGGAGGCTCTTCCGCTCCACGCCCGCCTGCGGGGAGCC
TCAgccccggggcgcggcctcgcgcagctgcctggccgctggggggagcg
cggggccgggcgggaggcggcggcgcgcccTCACCTGCCCCAGGCTGGGG
AGGCGCGAGTggggaggaggaggaaggggaggaggccggggaggagCCTG
GCGCGGCGGGAGCGGCGGCGCAAAGTGAAACTCTGGCAAGTTGCGGGCGC

>uc003qvl.1|167331905|167332805|167332904
GCGCACCCACACTCTCCAAGGCAGGGCTCGGTCCGGGGGCTGGTTTTGCC
AAGGCGAGGGGCGAGGGGCAGCCCAGGCGGCCGGATGGATACCAAGAGGG
CGCGTCAGCTCCGGCGGGACGGGGCTTCCAGGGCCCGGGAGGGGTCCAGG
ACTCCCCGCCGGCGCCTGGCTGTCGGCGGAGGGCCGCGGGGCAGGAGGGA
GTGGAGACTGCGGCCCCAGTTCGGGCAGCGCGGAGCCCACCCAACGCCCT
CCTCGGCCCTCGGCTCTTCCTGGGGCCATCCCGCCCCTGCACCTCGGCCT
GGCACCTTTCCGGTTAGCCTCGGAGGCCGTGGCCGAGCAGGGTGCGTTCG
CCTGGCTGGGGGGCCTCAGAACGTTATTTCCGGGTGACAACCTGCAGGGC
CTTCCGCCCCTCGCGACCTCTCGGGAGTCCCTTCCCCGGCGCCCCCCCGG
GGCTGCAGGGGCTGCAGGTTCGGTCTCGGGGCCTCCTTACCGCAGTCCGC
CCGGCTTTAGGCTAGTGGGCTTTAACTACGTCGATAATATGACTCCGGCG
ATCTTGTGCGGCGATGGGATGCGGCCGTGGGCGGTGGAGTCCAGGCGGAG
TCCGCTCTCCACACGCGAGGGCGCCTCCTCCTCACCGCTCGCCGGCTTCA
AAGCTCGCGCCTCAGGCGACGGCAGCCAACGGGTTGCCGGCTGGAGGCCC
CGCCGACGCCCCGCCCCTTGCGTGCCCACCCGCGCCCCGCAGCCCCGCCC
CCAGCGCCGACCCTAAGTTTCGGCGCTCAGTGGTCCGGCGCTCCCCAAGG
CTCGGTGTCCAGCGTCAACCCCGAGGTCTCTATGCCCCGCCTCCCGACGC
CAGGGGGCAGGGCCAGCGCGCTGCGCGTCGGGGCGGGGCTTTGGCTGCGT
CGGCCGCGTAGCCCGCGCGCGGAGCGTACCCTGCTGCGGCCGTTGGCCGT
TAGCGCGGCTTCGGCGGTTGTCTTGGAGAAGCAAGATGGCGGCGACGGCG

>uc003qvn.1|167455330|167456230|167456329
ggtctgcaagcacttcaaacagaaaaggcccttcttttatccagtaaggg
ggagccactggggccagcagagtctttggaggggaccctggacaaacccg
ggaaaatggccagtggggttgagcaggacacaggtcctgctgtgtctagc
tggttccccagagagatgataaggggtgcgctccagcttctcaggctcac
tcaggcgtgaggacgtggagctcagggctctgcaggaaggagcgacccag
gtgaggtgtggtcaagatagagcagagCTGGGCAGCGGGCAGTGGAGCCT
CGTGGGCAGCCTGGGGGTGGGGAGGCACAGTGCACTGGGAAGTGGAGAAA
GTGTGAGTCCATCAGGCTGGCTGAGAATTGATCACGAACCTATTGTCTGT
AAAACTTTTGTTATTTCCTGAGACGTGGTTCACAGCAACCCAGGTGCGAA
CAGCCTTGTGATTCTAGGGTTCTTTTCTATTTTTTAAGCACTTGCATCTA
CAAATAAATTTCTGAGTGACTTGTCGTCAGCTGCTTTCCTTGATATGTCT
AAAGACAGGGCAGTGACCCGCATCGTCACCCAGAGATTCTGTCTCTGTGC
CACATGAAGATTAGGTGCCCGCTTTTGATTGAGGAGCTCCTCTGTTGCTC
TCAAAGTATCTTGTAATAATAGCTGAGATGCATGGAGAACCACCTCTCCT
TCAGGCGCTGCTCCTCGGCTTCCGTGGACGGGCATGGCTATTTCTCGGaa
ccctctgaggttagagctgtcatggtctttcttctgaaagaggaaaccga
ggcttgctggggctcagtggcccttctgtggctgcacagctttcggggtg
gggccaggactgactgactccacacaaaagtgctcccggcccatgtcttt
aacTCACACGGCCTCTTGCAAACGTTCCCAAATCTTCCCAGTCGGCTTGC
AGAGACTCCTTGCTCCCAGGAGATAACCAGGTAAAGGAGTATGAAAGTTT

>uc003sls.1|2247521|2248421|2248520
gccataacctctgggtctcaagtgaacctcccacctcagcctcctgagta
gctgggactacaggtgtgcaccaccatgcctgggctaatttttttttttt
ttttaattcttaaaaaccttttttagagatggcatctcactacattgcct
aggctggtctcgaactcctaggctcaaacgatcctcctgcctcagacttc
caaagtgctgggatgacaggtgtgggccaccaagcccggtcTCTATGTCC
ATCTTTCTGATTTAAATAAATAAATAAAAGTTACCACCCTCATGGCTCCA
AGGCCAAAGCTTCTAGCTTCTGCAACACCAAAGCGTGCTGACAAGCCAGG
AGGCACTGACTGCTGACCGTGAGTCGCTGTCTTCCCCTCGCTTAAGGGGT
CTCCCGGGAAAATGGCACAAGCCGGTCCCGGGGGCCAGGGCCCACTCGAC
AGCCCAGGAAGCGCGGGCAATGGAGCTACCCGGCCCAGAAGCGAAATCCC
GCCCCGGGCTCGCCCCCGGCGCCTTGGATCTGGGCCCCGGCGCTGCGCCC
CCCACCTGGACTccgccgccggccccggcctccccacggccccgccggcc
cTGCCCCTGGAGACCTGAGGGCGCCCTCCTCCCGGGGAACTGCGACCCGG
AATCCTGGCCTCGCCCCTGTCGCGCTCGCTGAGTGCGGGGACGGTGCCCA
GCGCTCGGCACCCAGCCCCGAGGCCAGGACCGAGGAAGGCGACCGGGCGG
ACCCCCAACCACTCCCGCTGTCTGCACGCGCAGCAGCAGCGCCCAGCTCA
CCCCGCCATTGGTGTTCCCCGCGCCTGCAGCGCGCCGCCGGAAGTGCCTG
GCCTCACTTCCGGTCAGAGGCCACGCCCCCGGAAGCGGCGGTGCAGGTAC
GAAAAGCGCGCGCGGGGATTCCAGGAGTCGTGGTGACCAGGGAGGGGAGC
CGGGCCAGCGGGCGGCAGGAGACTAGGGGAGCTGAGCCATGGGCTTGGGG

>uc003tbz.1|30974772|30975672|30975771
cctccctcccttccttccttccttccttccttccATCTGAACATCTACCA
AACACACCTGAAACTACTGTGAGCAGGTCTTTGCCTAGGATTAGGGCACA
GATATGAATCAGGCCTTGTCCCTGTTCTCAGGTCATGTGGACCACAGAGC
CCAGAAAGACACCCAAATGGCTTGGCTCATCCTGTTCACTGTTTCCAGCA
GGTATTGGGCCACATGCACCCAGAATGTGACTTCATCACCCAGCTGAGAG
AGGATGAGAGTGCCTGTCTACAAGCAGCAGAGGAGATGCCCAACACCACC
CTGGGTATGGGGCCTAGGAGGCAGGTGGTGGCTTCTCTGATTCCTTTATA
TCCTCCAGCCTCACCCCTCGGATTATTGGGACAGCCCTGCACCTGGGCTG
AGTCTCTGCTGCTCCTGGCTCTCTATCCAGGCTGCCCTGCGACCTGGGAT
GGGCTGCTGTGCTGGCCAACGGCAGGCTCTGGCGAGTGGGTCACCCTCCC
CTGCCCGGATTTCTTCTCTCACTTCAGCTCAGAGTCAGGTGAGGGGTGCT
GGGTGTGGCGGTGGGAAAGGGAGGTGCTTTCATCTGGAAGTGGCAGAATC
ATcactggatttgggggcaggctaacctgggtttgtataccaacttcccc
tcttctggggtgacctcgggccagtcagtctatcctgatctctgcttcct
gagctgtgaactggggagaacaaGAGCATTAACTGTGCAGGAAAGTATTA
GAGTGCAGAACCTGTAAGTGCTGGACCTGGATGCCCTCCAGGTGTTAGCA
GAAGCCTGGCTGCAAGGGTGGAGGAGGGCAGGCCTGCCTGACTGCCAAGA
CACCACCAACTGCCCAGGATGGAGAGGGTGGGGCACTCTGCTGCTCTGCT
TCACTTCCCTGGCCTAGGTGCTGGGACAGTGAGGGCCTCTTTTCTCCCTA
CTGCCCTTAGGATGCTGGCAGCCCAGCTCACCACTCCTCACCCCTCAGGG

>uc003thm.1|40140099|40141099|40141098
AAATCTGTGTACGGGTGGCagtgtattggttaaaagcacgagggctcgaa
aacagaacgtacggctctgccactctttcggataatcttccggaagtcac
tcaacttctctaagcctcagttcgctcatctgcaaaattgggctaacaat
agtacctcagagaggattagacaaaataatccacgtaaagggaatattag
taccgtgcctgccataaagtaagagctcggcaaacgctggctattattat
tACCTGGGGGTGGGTCTGCTGCTGCCCTGGGGAGTAGCCGAATTGCTGCT
GGGACCCCGCGGGGGACCTGGAGTAGGAGCCAGGGTAGCCGCCAGGGGAC
GGAGACCCGAACCGGCCCCCCGGGAAGCTGCCGCCGTGTCGCGGAGAGTG
ACTGCTCCCGTACGGCCTAGACCGGGGCCCGTACGGCGGCGTGTGGTGCG
GACTCCCGTACCCGTCTCGAGGGGAGGGCGGCCGTGGTCCGCCCCCGCCC
GGGGTTCCCCGGAAGCTGCTTCCGCTACCCCAACCTCCTCCACCCGGACC
AGGGTAAGGAGGAGTTGGGGGCCGAAAATTCTGTCGCTGCATATCAGGAG
CCAAAGCCGAAAACCTCGCAGCCGCGTTCTCCCACCGGAACTGTATCAAC
CGGCCCTCCGCAGAGAACTGCTAGTCCTTTACCAAAACAGTCCTCCGACC
GCAGCCACCCTACGGCACATCAGTTCCGGCGTCACAAAGGTTCCGCCAGG
GGCGGCGGGATTACCTAAATCACTGACTTGGCGAGAGACTCAGTGGATTT
AAGTGAAAAGAGGAAGAAAAGGAGACAGGAAAGGACGGACACCCAAGCCC
AGCAACAACCTTTCCAGTCTGAGTGCCCTTGGTCTGACCGACAGACTAGA
AGCTGGCCCAGCAGGCGACTAGTGCTCAgccccgcccggcgggggcgggg
TCTGCGGCGTCCGTGGGCGCCCCCCAGTGGCGGCGGGTGGCGCCGCACGG

>uc003thp.1|40798580|40799580|40799579
ATATTTCAAGGGATCTCCAATTTGTCTTACTCCCTTGTTCTGATTCCGTA
TTGACCAGCAACCTATTAATTGCCATGAAGAAAATATGCTGATGAAATAT
GCTGGACTTGTAGCTATCTGGTCCATGTGACAATGGTTTCTGATGCAAAC
AAAGTCTCTTCTTGAAATAATGCTTCCATGTAGTTGACTGTAGGTGGAGA
ATGGGCCAATCATGGGAACACGAATAGCAGTGCTTCATGTGACAGCAGTA
TACATTAAGGAGTGGTAATTTGGTACCCATATTAGTTTTAAAGACAGTTT
GATTTTGAGTATGTCAGCTTTCATGGGACTGAGAACTAATAAGAATCAGG
TACTGGGCCTTTGGAGCACAAGGTTAGATCTAGTTGGAGTTCCCTTAGAC
Aagttgttcccaaatttttccatgtatcagaattgcttaggaaggctttt
aaaagtacaaattcctgtgctggagattctattcagtagatcaggCACAG
TCCAGCTATTTGTATTATTTAAGAACACTCCTTAGATAGTTATAATGCAT
ATCCATATTTAGGACGCATTGTCTTAGACTATCTCCATACAACATTCATA
TATGCCTTGTTTTAGCTGATTTTTAAAGCCATAATTAGATTTCATGAGTT
ACTGGATTTGCCTGCATTATACTTATAAATTTGATTCTAGATGGAATTTC
TGGTTGATTTTCTAAGGCACACATCTCTGGGTTTGCAGAAGAGGTGGAAT
GGAGGGGTGGCAACAAAAATTGGAATTTGCGTCTTTGATGTGGTAAATAG
TCAGCCAAGCTCACTACTCCTGTCCCTAGAGACTGCACTTCAGAAATGAT
GAGTGATTACTCTTAATTTTAATGACATTCTTTCTCTAGTTAGTCATTTC
ATTGGTCAGCTTCTGATACTTTTTACTTTGTTTTCATAGTTATAGGATAT
TATACAAGACTATTTGCATTGACTAGTAACATCTATGCTTGTGGCTGCAT

>uc003tjk.1|44044294|44045294|44045293
AAGCCTCCCCTGTTTGCCCTAGCCTCCTACTCATCTAGCAGCCCAGGTGA
TGTACTATCTTtaataataccatttgcctaaatagtactacctgccaggc
cctgggtcaggacccttagggagatcatctcatttaatcctcaacaacct
ggtaaggtcggatcaacttcctccatattCAtttttttttttgagacgga
gtcttgctctgttgcccaggttggagtgcagtggcacgatctcggctcac
tgcaacttctgcctcccgggttcaagcgattcccgtgcctcaggctcccg
agtagctgggactacaggcacccaccaccacacccggctgattttttgta
tttttagtagagacggggtttctccatgttggccaggctggtctcaaact
cctaacctcaagtgatccacccgccttggcctcccaaagtcctgggatta
caggcgtgagccaccgtgcccggccCTCCTAGGTTCTGACAAGCAGTACA
GATGCCACACACCTGGCTTTCTTCTCTGACCCCGGGGGTACCTCAAGTGG
GCTCCAAGGAAGGGGACAGGTGCCTCTAAGGTGCCCCACTTGCCGGCCTC
TCAGAGCCCCACTTGCCGGCCTCCCTCCTTACCCACCTTGGAGCTGGGCG
TCTTCGCGAAGCTGAGGGCCTCGGTAGTGAGGGAGAAGTAGAGCTTCTTG
AAGGAGGAGGACATGAGGGGGCCCTTGCCCTTGGTCCTGTGGATGAAGAG
TGGCCCCTCCTTCACAGGTGGCGCCTGCAAACTCAGCGTCCGCTGCAGGT
CCAGCTCTGCCAGGCCAGGGAGGGAGGGGAATAGAGAGCCCAGGGAATGA
GGGCGGGACTGGGGGGGGGGGGCGGAGCAGTGGGCGGGGCCATGGGGCTC
AAGGGCTGAGCAAATCTGAACAGCAGGCAGTGGACGTAGTCATGGGGCTC
AAGGGCGGAGCAAACATCAACAGCTGGTGGTGAGCGGGGTGACAGGTGGA

>uc003tjm.1|44044646|44045646|44045645
tttagtagagacggggtttctccatgttggccaggctggtctcaaactcc
taacctcaagtgatccacccgccttggcctcccaaagtcctgggattaca
ggcgtgagccaccgtgcccggccCTCCTAGGTTCTGACAAGCAGTACAGA
TGCCACACACCTGGCTTTCTTCTCTGACCCCGGGGGTACCTCAAGTGGGC
TCCAAGGAAGGGGACAGGTGCCTCTAAGGTGCCCCACTTGCCGGCCTCTC
AGAGCCCCACTTGCCGGCCTCCCTCCTTACCCACCTTGGAGCTGGGCGTC
TTCGCGAAGCTGAGGGCCTCGGTAGTGAGGGAGAAGTAGAGCTTCTTGAA
GGAGGAGGACATGAGGGGGCCCTTGCCCTTGGTCCTGTGGATGAAGAGTG
GCCCCTCCTTCACAGGTGGCGCCTGCAAACTCAGCGTCCGCTGCAGGTCC
AGCTCTGCCAGGCCAGGGAGGGAGGGGAATAGAGAGCCCAGGGAATGAGG
GCGGGACTGGGGGGGGGGGGCGGAGCAGTGGGCGGGGCCATGGGGCTCAA
GGGCTGAGCAAATCTGAACAGCAGGCAGTGGACGTAGTCATGGGGCTCAA
GGGCGGAGCAAACATCAACAGCTGGTGGTGAGCGGGGTGACAGGTGGACT
GAGGAAGGCAGGGCCATGGGCTTGGAGGCGGGACACGCGTCAGTAGCAGG
TGGCGGCGGGGCTATGGAGCTCAAGGATGGAGCAAATGTCAACAGGCACA
GATGATGGGAGGTGAGGCCATGGGTCTAGGGGTGGGGCAAACGTCAACAG
CAGGCAGTGGGCAGGGTCACAGGAAGCACAAACAGTGGTGCGTGGGTCTA
TGGCCTGGGGGCCTGGCAAATGTCAACAGCAGGCGGTGGGTGGGGCCACG
AGAGGAACAAACAGCGGTGGGTGGGGCCGTGGGGCTCAAGGGCGGAGCAA
ACGTCAGCAGTAGGCTGTGGGCGGGTCTGTGCAGGGCGGCGCTCACCGTC

>uc003tov.1|50314023|50314923|50315022
ccccacgggttacgcgcgggtcccgcagcgccgcggccgagccgggctgc
ccggcccgcggacacagcgccggccgccgcatcccgtgcggggccgcggc
gcgATGCTGCGCTGGAATGAGGAAgcgcggcggcgaggggagggcccggg
cgcggtgcgcgcgggggtggcggcggcgcgccgagcgggcccggcgcggg
cgagcgggctgcagccggcggcggcgccagcaggtacggcccgcacccgc
cgccgccccggcggccTTTGGGGGCTGAGCCGGAGCCCGGCGCGATTGCA
AAGTTTTCGTGCGCGGCCCCTCTGGCCCGGAGTTGCGGCTGAGACGCGCG
CCGCGCGAGCCGGGGGACTCGGCGACGGGGCGGGGACGGGACGACGCACC
CTCTCCGTGTCCCGCTCTGCGCCCTTCTGCGCGCCCCGCTCCCTGTACCG
GAGCAGCGATCCGGGAGGCGGCCGAGAGGTGCGCGCGGGGCCGAGCCGGC
TGCGGGGCAGGTCGAGCAGGGACCGCCAGCGTGCGTCACCCCAAAGTTTG
CGGGGTGGCAGGGCGCGCGCTCTGGCCACCCGCCGCTCTGGGCGGCAGCA
GGTGGCAACGCAAgggcgcggcgggggcggccggcgcggagggggccagg
tacgcggcccgcgggcggcgctgtgcgcgcggggcagccggtcggccggg
AGCGCGAAAGCCTGGTCTGAGCCGGCTGGGGGCGGGGAGTGTGGCGGAGA
AATGGGGAACAATGCGAGTGAGCAACTTCAGGAAGTCATTGTGAAAGAAA
GCTGGGAAGAGCTCCGCGGCCAAGTTAGCAGGACACTCTAACAAGTGACT
gcgcggcccgcgcccggggcggTGACTGCGGCAAGCCCCCTGGGTCCCCG
CGCGGCGCATCCCAGCCTGGGCGGGACGCTCGGCCGCGGCGAGGCGGGCA
AGCCTGGCAGGGCAGAGGGAGCCCCGGCTCCGAGGTTGCTCTTCGCACCC

>uc003toy.1|50317963|50318863|50318962
ATTCAGATGAGGAACAAGATAGGAATGAGGTTTTGTTAGGGACGCAGAGC
ACCTAAAACCAAAGGATATCGACAGTAACAAAGCTGTTTTTACTGTAGTG
CTGACTGAACACTCATGCTGGTGTCTTCATGTGGACCATGGCTTTCTTGT
ATTTCTTTGCAGTTTAATAAATGACTTCATATCTCAGGTTACCTTTCCAC
ATCTCCTGGAATATATGTTTATGTCCTTAAAGTTTCAGTGTCGTCACTTT
AGTAGCTTTAGTTTGAGTTTTTAAATGTTTGGTAATATTCCAACAAATAT
TTTTTAAGACATTATGAAACCTTATGAAGTGCCATATATTACAAGTGAGA
TAAAACAGCAAGCAAAAGAAGGTTTGCAGAAGGTTTTTAAGTGGCGAAGT
GCGGGCCTGCCCATTTTGGTGTCTCCTTGGTGGTTACTCCTGAGAAGGGC
CTGGAGGAAGAGCAACTGAGGCCTAATCTACAGGCAACTGCCAAATTGTT
TCAGTTGACGTTTTTCCCTCTCATGTTTGACTATAATAAATAGGTAGTTG
CCAGTGGAGCCTTCAGCCAACCACCTGGTAATAAACTGTTAAAAATGGTG
CAAACCCTAGGTCACAGGTGTGGGGGCCATTTGTCTTGCCTGTTAACAGG
CCTGGCCTTAATTCTTTTCTCCCATGGCCATTTCTGCCTTTGGGGAACTC
ACAATTCCTGTTGACTAAAAGAGCACCCTTTTCCACCACAAGCCTGACAA
ATCAGACGTCCACATAATTTCTGAACTCGTTTTGGTTAGGACAGGAAGCA
CAGGCTCCCTTCCTGTCTGTGTTTTCCTAAGAGAAAACGGTCTTCCCTCC
TTTTTTGCATATTTGGCAAGTGGTTCCACCTTTCTCTGCACCCTGGTGGA
GTGTGAAGGCAGCAGAGGAACCTTTTGGAGGAGGAAGAGGACACAGAGGC
CCTGTAGCCAGGCACCAAGATCCCTCCCAGGTGGCTGGGTCTGAGGGGAA

>uc003tvy.1|70234724|70235724|70235723
GGCCGGATCTGGCGAGCGGAGGGTGATTCGGCACGCGTACCTCCCCGCCG
CGCTGCCCGCGACGTTTTGGGAGGGGGTAGAGAACTGCTGTGACTTTTGA
GGTCCGACTCCTTCCGGCCAGCCTCGCGACGCGCCAGCTCCGAGACAGGC
CGGTGTGCCCTGAAGGCCCCGAAGGCTCTCGGCGCGGTTTGGGGGCTTGG
AACGTGTCCGGGAGCCGGCGGCGCTGTGAGCGCTGGTGAGTTTGCCGGCG
GGGTGGGGTGGACTCCGCGCGGGGGGCGGAGAGGACGTAGCGCTCGGCCC
GGCGCCCGCCCCCTAGTGCTGCCCCCACTTTGAGAGTAATTGAGACTTGA
GCGTGACTGCGGAGCCTGGAGGATGCGGGCTCCCCGAGCGGGCTTCCCCT
CTGCCCGGCGCGATGGAGCGGGTCGGTGAGCGGAACAAAGGCGCCTGCCC
GGGGGAGCGGGTCTTCCGCTGAAGAGCGCGGGTGGCGCGCCGCGACGGCC
GCCTGCGGGCCAAGGTGGGAGGCTGTGCGGCCCCAGGCGCGGCGCGCTCC
GCCGTGGGCGGGCGGCGATCCCTGAGTCCGGCACCTGTGCGCCGCTCCCT
CTGTGCCTCCCGGGCAGCCCCGCCTGCCGGCCTCGGAGTCCGCGGCGCCG
GCGGCTAGAGGTCCAGAGGCGAACCACTTGCTGGTGCAGAAGAGAAACCC
TCAAATCCCTGGCCTTTCGCGGAGACGCCTGGACGGGGCCGTGCGCCGTG
GACTGAGCAGGCGTCTCGGGGAGCACTTCTGCAGAGCGAGGACTTCCATG
TGAGCGATTCCGTTCTCCCCACCACCAATCCGACCTCCCAGCCGTCTCCG
CCGCCCGAGCATCCTTGAGGTGGGACGAGCAGGGGCTTGGATCCCTGCCG
GCCGTCTGGTGTGTGAGGCTTGCACGGCCCCTGGCTGCCCCGCGCCTCGC
CGGAGCCCGAGGGGGCGCAGGTCCGGGGCGAGGGCCGGCCGGGCTGTTTG

>uc003tvz.1|70402763|70403663|70403762
tgcaacctccgcctcccgggttcaagtgattctcctgcctcagcctctgg
agtagctggaattacaggtgcctgccaccatgcctggctaatttttgtat
ttttagtagagaagaggtttcaccaaattgataatcaggttggccaggct
ggtctcgaaatcctgacctcaggtgatccacccaccttggcctcccaaag
tgctgggatcagagtcgtaagccactgcaccctgccCTGGAGGGAATGTT
TCAACCTCATAATCCCGGCCTCTCAAAGCCTGCCTCTCCTTCATGCCTGA
CACCGGAGGGGGAACAATGACTGCCATGTTCAATAAAACTTTTGTGGGAG
ATGATTTAAATTGCTTTGATGACACCCTTGGGAGTTGGGACTCCTTTTAG
TAATTTAGGTTGAAGGAATGTGTGCTTTCATGAAAGAGAGGAAATGTATC
TGGACTCTGGGCTTGAAGCTCTTCTTTCTAAGAGGAGGCTTGTTGGATTT
CAAAACCAAGACGACACCACCTCTTGGTGTGCTGGCAGACACAGAGAGAG
GACTGTCTGTCTTCCCTCCTGTGTCCCTCTCTGCCACAGCTGAAATGGCT
GATCTTTTCAGAATCACTGACTGGGGGATGTTCATGAGCTTGGACAGGAT
AACAAATGGAGGTGGGTTATTTTCTCATCCTAATAAGTGAGAAACAGCTG
TTCTTCCTAGCTTGGAAAGCAAGTCATTTGTTTTCTacacacacacatgc
atgcgcgtgcacatacacacaaccacacacacaaacacacaTGGTTATCA
ACATGCTGCTAGGAAAAATTAAAAATTGCGCATCATATTTCTAAAAGAGG
AAGCAGAGAAAAGGGATTTCCAGAATTCTAAACACGCCTCCCATCACTGC
GTCTCCTCTCAGCTAGGACTTTCTGTTTGCACAGCCGAGGCCTGCAGGGT
ACATTCCAGAGGTGGACTTGGGGCTGGCCTTGAACTTCCAGACCCTCTCT

>uc003ucv.1|74825482|74826382|74826481
CCAGCCAGAAATCACATACCCTAAGAGGTAAAAATGCATTGCATTTTTTA
AAACTGAGCAGCTACGCAAATTAGGATGTGTCTGGACGCTCTACTGTCCC
CAAAATAACCTCAATTTTTTTTTAAAAggccaggcacagtgcattacgcc
tgtaattccagagctttggggggccaaggcgggcggactgcttgagctcc
ggagttccagaccagcttgggcaacatagcgaaatccccgtctctacaaa
aaaataaaataaaaattaaaaataaaataatataaaaataaaaataaaaG
GGGAGAGAGAACAGGTAGAAAGGAAATGCATTCAGTCTATGGGGATTTCA
CGTTCCGGCTTCAAGTCCACGGCCCTGTGATGGGATGTGGGCAGGGCCTG
AGACAGGCCGAACCCAACTCTTCACAGGGCCGAATTCTTTGCCCGCAGCC
CAGCACCCCGAAGGAGCTTGCCTCGGCTTCAAGGCGCACCTAATGGGCAC
CGGATCGCTGGGGCGCTGAGGATGCCGCTCCGGGGCCTCCACGAGGCGGC
CTCCCACGCGCCTCGGCCATGTTCCCCCCATTTCCAGGGAGGTCGGAAGC
CGTGGTTCTCAAAGAGGGCGAGCGAGAGGGGCGACCGCGAGCCCAGCTCA
CCTCGAGCTCTCAGCTCTCTCCAAGGATGCAACACCGGATCCGCCTCGGG
GACTGGGAAAGTGCCCTCAACGGCTCCCACAGGCGCCCCGCCTCCTGGGC
TCCCATTGGCTGCTTTCGACGTTGTGCTCCACCCTTTCCGGGCGGGGCGG
AAAAAATACTTCCCGTCTCTCCTTTTCGCCTAGTGGCTCTGTCAAAGGTC
GAGTCCGTGACGTCAAAGAGCCTGGACCAATCAGAGCACACCGGACTGCG
TTTTTTTTCCGAACGCCCGCAGCAGGGTCAGAAGGGAGGTGGTCGCCCTC
CGTCGTGGTCTGGCGTGTATTCCGAGCCTTGGTGTCTGGCGGTTTCCGAG

>uc003uil.1|86618959|86619859|86619958
cttatgaacattaaatgagtttaatatacgtaaaacatttacctgtcaca
tacgcactcaaagaatgctggctCACATTACAGAACCCAAAGGCTTATTT
ATCCTTTTCGTTTATAAGGGTATTAAAACGCGTTTTCTATTTAGGATGGG
TTTATACGGCTGCAACCCAAGGAGCATCTGTACTTTTAAGAGGAACTGGG
CACAGCAAAACAGCATCTTCCTAGTCTAACAGTGAGACTACATTCACAGA
GGACACATTTCATCAAGAACGACTTAACACGCCCAGATATCTCATATTAT
GCCCCTGCGGTAAGGCAAATCAAGTATGAAGACACACACTCCCTGTTTTC
TTCAGCACTGAGATCACTGGTTCCCTCCGTTCCACACCGCGGCTCCCTCG
GCTCGGAGCCACAGGGAACTATGAAAATCGGCACGCGAGGCCTAAGTGTC
CCCAGAACCAGAGGAACCACAGTTGCGTCATAGCAGAAGGACCTCTTTTA
CAGCATCAGCAGTGGGATAGTCAGTGCCGAGTTTTCCTGGCAGGACAGCC
GACAACCACCGCCACAGACCAGTACAAACATTCCAACCCAGGACCTTTTT
TCGCGCGCCGACACAGCCGGAAGTGACGCGTACAGCCAGCACGCTGGGCC
GCCAGCGGGACAGACGAGCGGGAGGGGCAGCGTGCGGGGAGCTGGGGGCG
GGGCGCGGCCGCAGCTCCGTTTCCGGTGGCTCGTCGCGCTCGCTCACTCC
AGCTGCAGCCACTCTCGCCCGTGGCTGCTTCCTCCATCCTGGTATTTTTT
GGAGCTTCCATCCTGGTTCTTCCAAAGTGCCCGGACCCAAAACAGGAAGT
AAGTGCGATGGAACCTTCAGGTTCCAACCGCCGCCAGGGCCGCTCCGCCC
AGTGGAGCCTGTCCGGCCCCCTTGCTGCCCGCTAGCTCCCGCCGGCTGGC
GCAAGCTGTCGGCGCCGGGGCACTGCGGGCGGGGTCGGAGCCTGGCCTTC

>uc003ukk.1|89806625|89807625|89807624
GAAGGAAGGAATATAAAATTGATGTAATTATTGGTTTTTCTGCTGTGTGA
ACTGTAAGTTAATTTCCATACATTGTTTTAATGTCACTTTCTTTTAACAA
AAGAGTTGAGCTTCAAGTCAGTGACAAGTAAATACAGAACataaaatttt
aaaaaataacaaaaaaatGTTCATCAGCTAATAAAACACATTTTTTCTTT
GTTAAAAGATAAAACTACATTTCATCTATGAAAGAATTTTCTGTCAAATC
TTACATGGCAAGATTGACAACAGTAATATTTTTTTCTAAGATGAAAAACA
TTTTCAAATGAGAGATGAACTCCTTAATAAAGATGTAATCAGTCTTGTCA
GGGAGAGGATTTACACAGTAAGTAAAGAGAAGTTCAAATTTGAAATTAAT
GGCACACAAGAGAGCAGTTCTCATAGTCCAGGATCAGTCCTCAGACATTT
ACTTGAAGGATTATTATTTCCTTTACATTTTGGAAGAAAAAAGTATAGAA
GAGGTAGGAATAAATATCAGTTATTATAATAGAAAAGTTATAAAGAGAAA
AAGAATTCATACTAACATCTTCTCCAGCTCACCTATACTAAATTATTAGC
TAAAAAGAGAAATGACAAGAGTTTCAGATCATGCTGAGAAGCAAGAAAGA
ATAGAAAATAATGTGTCACATTCAATTTCAGCCTGTAATTTCATATTTCC
CCTAAAAGGAAATATCTCAGGATACTGAATTACAAGTTCTAGCTAACAGA
TCGAGATGAAGCAGATGCTTTATACCAAGTAAGGTGCCAGACACAAACTC
AAATTTTTAAAGGAAATAATCACAAAATTCTTAGACCTCTTACGTTTTCC
ACTCCCAATGAGAATGGAAGAGAGGGTGCCTGATCTCTTTCTTCATGCTC
ATTTGGATGGGCTGGGGCCTCCACCAAGTGTACTGATACTGCTTATTATG
TTATTCCTGAAGCGGTAGGGCATAATAACTGCATTCTGATTCGTGTCCAG

>uc003uko.1|89813025|89813925|89814024
gccctgcatgatccaatcacttccctacttccacaatggggattacaaat
gaagatgagatttgggtggcgacacagagccatatcGTATCAAAGTATGA
AAGGTTTCTAGGATTTATTAGTTTGGGTTGTTAAGAGTTATACGGCTGGC
AACGCTGTGCAGGGCCGTTTACTTCAGCTGCATACATTTTTTCGCTGCAT
GAGGGGTTGGGGAGAGCTACTCTCTTCTGGTCCTGAAAAGTAATCAAGAG
AGAGAGGGATTTTTCACATCGTGTCTTAATTCTCACAAAGGCACGCTTCA
AATGACGGATAAAAACCCGTCTTCCCGACTCCAAGAAGCTACTTTCTGAC
AGTTGTAAACAAGCTTCTTTCTCTTACTGCACAGGAGAGTCCTCTTACAG
ATCTCAGATCCTGACATTATTTTCAATAAAACTTTGTGCGGCCGCTAGTT
TTAAATTCATGGTCTCCTGGAAGCTTTGGCTGGAGACTACTCAGCTCGTC
ACTGAACTAACGGCTTTTGGGGGTTCTTTTTTCCCAGTTGAGTTTCTGTG
TCTTTTACACGTTTGGTTTTATGGTCCGTTGGAGGTTTTTTCACGCTGAG
GGTGAAGATTCTTAGTTTCCTCAATTAGCATAAAAGCTGCTCCAAGGCTG
CTGAGTCTTCAGTTCCATTCCATTCAAAATGTTAATTCCTGAGACACGCA
ACCTACGCCCTACTGTCCTTTGTCCCACGGCTTCTCGAGATTATCTCTGT
GTTTTAATAGATAAAACGCCTTCTCTCCCCACCCGTGGGGTGCAAAGCAC
AGCGCATGGGGCTGGTGGCGCCCGAGAGCATCACACAACGCATGCGCCAG
TCCGCAGGTGTGGGCGGAGGAGAAATCGCGTCGGCGGCAGGGGATGACGT
AAAAAGGCCGCGCTGTACTGCGGCTTGTGCCGCTTCCGCAAGAAGGTTTC
CTGGCCTGTTGCAGCCATGGTGCATTGCAGTTGCGTGTTGTTCAGAAAGG

>uc003uqv.1|98939308|98940208|98940307
gagaccagcctggccaacatggggaaaccccgtctctactaaaaatacaa
aataagccgggcgtggtgagtgtgcctgtaatcccagctactcgaaaggc
tgaggcaggagaattgcccgaacctgggagcagaggttacagtgagccga
gatcgtgccattgcactccagcctgggggacaacgagactccgtctcaaa
aaacaaaacaaaacaaaacaaaaACGGGAGATTATTACTAAgagatgggg
tctcactatgttgcccaggctggagtgcaatggtgcgatcccggctcact
gcatcctcagcctcccgggtccaagtgattctcctgcctcagcctcccaa
gtggctgagattacaggctcgcgccaccacgcccagctaagtttttgtat
ttttagtagagacggggtttcaccatgttggccaggctggtctcgaactc
ctggcctcaggtgatccacccacctcggcctcccaaagtgctggcattac
aggtgtgagtcaccgagcccggccAAGGGAGGGTAtttctaatagacagg
ggtctcgctatgttgcccgagctggtctcgaactcttgggctcaagcgat
cctgcttcttcagcctgtccactagctaggcttacaagcgtgggaccccg
cgcctggcTGAAGAGAGGTATCATTAAGGACGAGACCCCCTTGGCCAGGG
AAGCCCTGCGTAAGCAACGCCCCTCTCTTCAAAGGGATGCCCCGCTCCCT
CCGCCCACTCCCAGCCTTCCAGCCTTGGCTCCCGAGGACACGACTCCGGG
CCCTGCCACCTTCTGATAGGCTCGCGAGACCGAGGCTGCAAAGAGAGCCG
CCCCCCATTGGCCAACCGGCGAGTCCCGCGCGCCACCTCCTGGGAGATGT
AGTTCCGGGAACAGCTGGCCCCTGCGACTCGCGGGTGTGACGTTGAAGAT
GTCGGCCTTCTGAGCCGACTGCGGTGGTCAAGAGGTGGGTTTGTTTGGAA

>uc003uri.1|98993483|98994383|98994482
TCCAGGTTCAGCAAGGTGTCAGAATGTCCTAAGGGTTTCTGTCCCGGCGC
TCTGCCTGTCCCGCTTGTGCACAATGCTTTTGCCTATCCCTGTTTCTGCA
TAGATTTTAGTCTTCCCACCAGGGACGCAACTGTCAGTTTCCTCCGTCTC
TCTCGGTTCTATTCCAATCTGCTCATCTCCCCTCCCGTCCCCGCTTTCCC
CAAGGACCTACTGAGATTTCGATCCCACAACTTAGTGGGTCCCATCTCAC
CCAGGCCCCGCAATCCTCGCCTTCTACTTGTCAGCGTTGTACTACACTCT
GAGCAGGCACCCCTGTGCTACTCACGGAAGCGGGACCATTAGGTCGGCCA
TTCCTCCTCACCCCACGACACGCACCCACTGGGTCGGGCCGCCTCCTTGC
AGGGAGTCTCAAGGATGGGCTGGCGTCAGGGAGGGGCCCAGGGGGCGCTT
TCCCAACACTGGTCGCAGTCATTGTTGGTATAACGGCTAGAGACGCCCAG
TGAGTTAGCATGGAGGGCAGTGGGACCGGAAAAAGACGTGGAAAAGCTGC
GAAAACGAGCCTTCGAATCATGGACGCGCGGGCCCAGCTCCTCCTCCGAG
TTCCTCATCCGGGGCCGTCACTCACATCCGGGGCCCTCACTCACATCCGG
GACCCTCATCCGGGGCTCTCACCCACATCCGGGACCCTCATGCCTGGGCG
GAGGAGGGGGGGCCCTCATTCGGGACCCTGCACTCCGTCGCCGGAAGTGC
CACCGAGAAGCGCCGGCCTCGGGGCTGTCTACAGCGGCCCGGGAGAGGCT
GTGGTGGCCCCGAGCGCGAGTGTGTAGGTGACAGGACAGCGGCCAGGCCC
GCCCCTCCCCTCGGTGAGTACCCGGAAGCCGTTTTGGGGTCGCAGCGGGG
TGGCAGCTTGTTTTGCCTTCACGGGAGTAGAAGGAGGCGGCGTCCGGCCG
CGGCCGACGGTAGTTCGCTTCCCCGAGAGTGCGCGGAGGCCCGGGTGCGA

>uc003uvq.1|100046760|100047660|100047759
GTCTGGAGTCCCAGATGGGAGGAACCTCCAACCCATAGAAAACAGACTTT
GAGCCTGGGGAAGGAACAGTGGCTCTCATgcactttgggaggcttaagtg
ggaggatcgcttgggcccaggagttcgagaacagcctgcagaacatagcg
agatcgtctctacaaaaaattacaaaaagccaggcatggtgatgcacgcc
tgtaatcccagctactcgggaggctgaggcaggagaatcgcttgaaccca
ggagttggaggctgcagtgagcaatgatagcgccactgcactccagcctg
ggcgacagagtgagactctgtctctaaaaaagcaaaaaagagggcgggca
cggtggctcacgcctgtaattacaggactttgggaggctgaggcaagtgg
atcgcctgaggtcaggagttcgagaccagcctgaccaacatggtgaaacc
ccgtctctactaaaaatacaaagaattacccgggcgtgatggcgcacgcc
tataatcccagctactcgggaggctgagacaggagaatcgcttgaaccct
ggaggcggtggttgcagtgagccgagatcgtgccattgcactccagcctg
ggtgacagagcgagacttcgtctcaaaaaaaaaaaaaaaaaagcaaagaa
aaCAGGCTTGGTTCCTGCAGAGGCTTCTAGAGCCTGGAATGAAGAGGAGG
AAAAGGGCTTCCCGGTGGGAGATTGACTTGGACCATCTCAAGAATAGGGA
GGAAAGAACAAAGCCCAGTTCGAAACCCCGCCCCCGGTTCTCTGAGTTAC
TTCAGGGCTCGAGTTCGAGCCAGTACAACTGTTACGTCACCGGAATCCAG
CCAATCGCAGACGACAGAAGGAGGGCGTTGTTTGGTCTTTCAGCACACCA
ATCGGCGTATAGTTACGGCAGAAACAAAGACGTCCTAGCCAATGACAGAG
GCCGTACGGCGGAAGTATAGAAAAGGACTCTCTGGAACATGGCAACATTA

>uc003uyu.1|101245011|101246011|101246010
CTTTCCAACTTTCTGCGCCCAAAGTTGCAACAAACCAAGGTGTCTGAACC
ACAGGAAGTTTCTTGGGCTGTTCCGCTGAAGCGGCGCGGGGGGACACAGA
ACTGGGCTCCCAGACTTTTCCTGTCGTGGCCTAAACTGGAACGGCTTGGG
CGAATGGGGGCTGCCGGGACCCCCAGCGCTACCGCCGTTGGGGTGCGTTC
GGGTGCGACGCTGGCACCGCCGCTGTCCGGGTGTGGGGCATCCACGCGCG
CGGCCCCCTGAGAGGGTCAGGGCTGTTTCCCCCTCAACTCCACTCCTCCA
AACATGCCACGCTGTTCCTGGTCGTGTCGGTGTCCCGGTCCTCGCTGGGC
GCAGAGGGATCAGAGTGTTGCCGTCCACCGTCGGGGCGCCTCCCACGCAC
GCTGCTGCGGGGGGCCTGGGCCACGCAGGGGTCGGGTGTGGGGGGTCCCG
GGCAGGTGGTAGCGGCGTCTCCGCGCTCTGTACACTAACCACTACAGGGG
CGCTCCGACGTTCCCCCCAACCGGAGTCTTGAAGGCGCTGCGCTCGGCCA
CCGCGGGCGATCGCGATCCCAGCGGGAGACCCCCCCCACCCCCGCAGCCC
TCCCCAGGTGCGCGGTGCCGGGGGACCCCGGGCGCTGCCCTCCAGCGCCC
CCTCGGGGCCGGGTCTGTGGCCGGCGCGACCGCGGACTTTGGGGGGGGTT
GTCCCGAGGGGCGGGGGTCGCCGGTCGGCCCgcggaggggagggggaggg
cggcggtgggggggttgggggagcaggggccggggccgcgcgcgcgaggc
cgggccgcggccgccgcgcccTGGGGCTGCGACTCCGGCTCCGGCTCGGG
CTCGCCATGGCTGCGGCGGTGCCGTGAGGAGGAGTCCGCGTCCTCGGTGG
CGGCGGCGGCGGCCGGCTCCAGGCCGGGTTTTGGCGCCGCCCGCCTGCTG
CCTCCTGGCGGCTCCTGAACTCCAGCCCCCTCTCTATCAGCCGCTCACTC

>uc003uyx.1|101246601|101247601|101247600
ccgccGTATTCCCGGGGAAAGTTTGTGGGGAGTTGCTGCGGGGGGTGAAG
CGCCTGCCTCTCCAGGAGGAGCCGCCGCCACTGCCGCCGGCGCGGCGGAG
CTGGGGCTGGTGGCGCTGTGGTGCCGCCGGCTCGGGGGAGGGTCAGAGCG
GCCACcggcggcggcggcggcggcgcggcccggctccggccaggcgggcg
ggtggccgggcaggcgcccgcgctcgctacccccggccggccccggccgc
cgcccccggctgtcaccggcccgggccgcgccgccgcTCCGGCACCCCGC
GTGTGGCTCCCGGCGCGGACCCCCGGGTTTGTTTACGTCCCGGGGAGCGC
CCCGGGGCCACCCGCGCACCTCGCGGCCGCCGCGCTCTTTTGTGTGCCTG
TGTCGGTGACGCGGACCTGTTCCTCCGTGGCGGACCCCCGCGGGGGCTCT
TTGGGGAAACTTGGCGAGGGGCGGCGGGGGTGCCCCGCGCGCAGTGTCGC
TGGGTCCCGGTGTCCCGGACCGCCGGGTGCGGGCGCGGGAGGAGGAGGCT
GCAACTTTCCCCTAGGCAGGCCCCAAGCTGTTCCCCCGGGTGCCCGGGCA
GTGTACGCTGCCTCCCCGCCGCCGGTCCGAGCCGCGATCGCCGCGCGCCT
GGGGGCTCCGGCGGCCCCCGGTGACCTGCGGCGCCGGGTCCCTTCCTTGC
GTCCCCTCGGGGCTTCTGCCCTCTCTGCAGGGCCCGCCATGGAGCGCGCG
GCGGGTGCGCTCGGAGATGCCTTCTCGGGCCGGGTTCTCGAAAGCAGAGC
CCCGGGGGCCCGTTGGGACCGTGGCATGCCGGGCGGTGGTCCGCGCGCGG
AGTccccggcgccgcggggggaccgtgccggggctccccggcccgcgccc
gAGTCGCCGCCGTGCCCAAGGGGCGAGTGCCTGCCTGCCACCCCCCGCCC
GGAGGAGCGGCGCACCCTTAGGGTCCGCCCCGCACGTGCCAGCTCGGCGC

>uc003vdk.1|105303599|105304499|105304598
AAAAAAGGGGGGAAAAAAGCCAAAGTCAAGGGGGGAGGGAGAGTGTTTAT
TTGCAAACAGATCGATATAAATACTGTATATGAAATTCTTTCAAAAATTG
ACAATGCAACATTTTCTCCCAAGTCTGGGTTTCCATCTACCTGGCCCAGA
TAGGTACCCAAAAAACTATGCAAGCAGCAACAAAGTAGCCTTTTAAACGG
ACAACACCGTGGGGCTGCGAGCCCACCCCGCGGGCTGCCACGGGGAGCCG
GGCACAGACAGACAGACAGCCCTGGCAGCCGGGCCTCTCCCTGTGCATTG
ATGATCTGTCTCTGTGTGTATTTATTTAGAGAGAGAGGGAGAAGCATGGA
GGACACCGGGGGCCACTCTCTCTCTCACACACACACTTTTTCCCAGTGGC
TCTAGGTGAATGGAAAGGTTACAGGATAATAAAAGGAGGAGGAGGTGGTG
GGGTTCTTACTGTCGGAGCAGTGTAATTTGGCGGCGTCGATCCAGGAGGA
CCAGGGTTTGCCCAGAAACGCCTCCGGACTGGGCACTTTGCGATCCAGTG
TCGCCATTGCTCTTCCTTCTTGTTGCTTTTTCCCTGTTCCTTCGGCAGCA
GCAGCCGAGAGACACGGGATTCGAGAACGCTCCGACGTCATCTTCGGAAC
GTTCCGACATTGAGTGTTCTGAAAGGgggagggagggaggaagggcggga
tgggaggagggcggcggaggaggaggggagagggagcggaggagggGCGG
GCGCTCGGGCTCCCGGAGCCGGCTCGGTGGGGCTCGCGCGCCCGCGGCCG
CCAGGGGCAGCAGAGAGGCACCTGCAGTccgcgcccgcccgcccgccggg
gccgcccgcctgccggggaggggcagcgcggacgggcgagcgccgcgTGC
GGGAGAGCGAAGGCTGCAGCGCGCCCGGCAGCCGGGATGCAGCGGCGCCG
CCCAAGCCTGGGGCGCAGGGGTCGGGGCACACGGGGATAGGCCCGACGCG

>uc003vdl.1|105389920|105390920|105390919
CTATCCCTCGTTGGTGACCTCCGTGTAGCAGGTGCTAAAAGCTGGTTCAC
CTGTGGGGCATGTGTAGTTTTCAGAGCGCCTGTGGGGTCTCGTCCAGACT
GGGAGGCTCTGACTCAACTCCCCACCTTCTTCACTGCATTCCTGCCCCCA
GCCTTGGGCTGCTGGCCTCTCCTCCCCTAGCTGGCAGAGGAATGGGAGAG
GTGGTCCAAGCCCAGCTGCCTTCCACTGTGCCCACTACTTCTCTTACTGC
ACCATGTCAAGGGGACAGGCCACTGCTCGGCCGTTCTCTCTCTGCTCTGC
TGTTGCTCCTTCTCagtggagactagaccccagcccgcgtttgttcacat
gccacatcttgtgccctggcacagggctgtgtGGAACAGAAAGGCATCGT
GAAGGGCAAGACCTGCATCACTCCCCAGTGGGCAGAAGCCTCACCACTCC
AGTAACCTTCCTTCACAGCCTTCTTCGAGGGCTGGAGGGGCGGTGGTGGG
GGGTGGAGTCAGAGGGCAGTCTTCCACCTCAAGTCAGCCTCGAGGAGGGG
TCTGCTCCCAGCTCTCAGATCTTGTCTTTAGAACGAGTGCCAGTTAATTC
CCAAGTCTGAATCCTACTCATTGATTCAGGACAGCAGAAAAACTCCCACT
TCCCACCCCTGTTTCTGGAAATGACCACAAGCCTGGCTACAGGGCGACCG
AGACCATCATGGGTGGACTACGCACGTCCAGCTCTTAGTGTGGTCTCCGT
GTCTCGGTTTTCTCTTTTGACTTCTCTTTTGGAGCTCTTGGTTGAGACAC
TTGGTGAGTGTGGACTTTTAAGGTAAACTCTGAGCTGACCAGGACTGGCT
GGTTGGTCTCTTGGGTGCTATGCAGTCACAGAAGCAGGTAATCAAAGAAC
AAACAGTCCTGTGGTGTTTGGAGTCTCCCTTGGCTACCGCCAAAGCCTCT
GTTTGATTTCTTGCATGGCAACAAAACCAGGAGGGGAAGCTGAGTGGCTT

>uc003vdu.1|106292076|106292976|106293075
GGGGCCACCTCCCAGGATGGAATCTGCCTGATGCTGTAACAGTGTTCAGC
TCCCCAATTTCCCCATGATAACAGGCAACCTCCTTCTGTTTTGTCTACAG
TTAATTAATCAGTCATTGCTGACAGTAAGGCTCCATCCTCAACACAGGAT
ATTTTCTGAAGCATTAATTTTTGTTTCAATAGTTGATCCTTGTTTGGAAT
ATAATGTGTTACAATGTAGTGGTACTTAGTATTAAAATCAAAATACCTTT
TTATTCATCTTTCAATTTTAATACTTTTAGCATTTCAACCATTATTTGAA
GGGTTACTTACTGCAGTATGTCACATTTATATACACACATGCACATGCTG
CAGTGCTTTCAGTTTGAGCCAGTGATATTTTAGGCCCCAAATGCTCTGAA
AAAATAGAGAAAGCTCTCACCAAGCTAAGGAAGTGAGCTTGCAGACCATG
CCTTTAAAAATTTTCAGCTTGATAACTTAGTCCTCAAGATGACTAGGTTT
CTCTTCCCCCACCCCTCAGTTAGCATGTGCGAACAAGGATTCTTTTGAAT
TCCCAGGAGGGGAATGAGTTTAATTTGACTGGTAAAAGTCTTCCTAATAG
GATACCTAATACTGTGGCTCTTAGAACTAGCTACAAAGATATTTCATATG
TTTATGTCTCATAATGGGTAATTTTGGTTTGGATTTATGTCATTTTGTCT
CAGTATCACAATTTTTGAAAAATTAGTTCAAAGAGAAAAAAAAAAGAAAA
GAAAAACCATGGTAAACATTGCTCAGTCTCATACTCCTACCCTCTCTATG
CTAAAACAGGAAATGCATTTCTGACACTTTTAAAATGAGCAATCACACGT
ATAATCAACTTGGTTAAAACTTCCTTCCTGGTAACTGCAACACTTCCTCT
GCATCTGGATATGAAGGGAGCCCCAGAAAAGCGGAAGAATTTAGACGCAC
ACTGGGTAGGTTTGAATTTGTTTTGTTTTCAAAAATTAAACAAATGATCC

>uc003vdw.1|106292259|106293159|106293258
TGATCCTTGTTTGGAATATAATGTGTTACAATGTAGTGGTACTTAGTATT
AAAATCAAAATACCTTTTTATTCATCTTTCAATTTTAATACTTTTAGCAT
TTCAACCATTATTTGAAGGGTTACTTACTGCAGTATGTCACATTTATATA
CACACATGCACATGCTGCAGTGCTTTCAGTTTGAGCCAGTGATATTTTAG
GCCCCAAATGCTCTGAAAAAATAGAGAAAGCTCTCACCAAGCTAAGGAAG
TGAGCTTGCAGACCATGCCTTTAAAAATTTTCAGCTTGATAACTTAGTCC
TCAAGATGACTAGGTTTCTCTTCCCCCACCCCTCAGTTAGCATGTGCGAA
CAAGGATTCTTTTGAATTCCCAGGAGGGGAATGAGTTTAATTTGACTGGT
AAAAGTCTTCCTAATAGGATACCTAATACTGTGGCTCTTAGAACTAGCTA
CAAAGATATTTCATATGTTTATGTCTCATAATGGGTAATTTTGGTTTGGA
TTTATGTCATTTTGTCTCAGTATCACAATTTTTGAAAAATTAGTTCAAAG
AGAAAAAAAAAAGAAAAGAAAAACCATGGTAAACATTGCTCAGTCTCATA
CTCCTACCCTCTCTATGCTAAAACAGGAAATGCATTTCTGACACTTTTAA
AATGAGCAATCACACGTATAATCAACTTGGTTAAAACTTCCTTCCTGGTA
ACTGCAACACTTCCTCTGCATCTGGATATGAAGGGAGCCCCAGAAAAGCG
GAAGAATTTAGACGCACACTGGGTAGGTTTGAATTTGTTTTGTTTTCAAA
AATTAAACAAATGATCCTTCAGCATCATCGCCTCCGCTGCTTTATCAGGT
ATTGCTTCCTTCTATTTTTTGCTCTTTGTGGGGTCTGACTCGGAATAGTG
GCACTTCCTTCTCGGCTAGATTATCTGAAACTGTTGTCGGTTCTTGAGAT
GATACTACCACCGAATGTCTGTGTTTCATTGTCTAGTCCAACCTGTATTG

>uc003vdz.1|106596553|106597453|106597552
GGACCACGGTACCACCCAATGGGAAAGGGGAAGAACCGAATGGCAGTTCT
GCAGTCCAATAAGAGGGCGAAAGAGCTGGGCGGGGCTCAACCCCCAGGGG
GTTGAGGGGAGGGGGAAGACGAAGCTTGAAAGACTTGGTAATGGCGACGG
GTTTGGTAAGTAGGAAAGTTTCGGTTGAGGAGTAAGAGCTGCCGCGGGAG
CAGTAACCCGCGCGGGGGAGGCCGACGTCGGTCGGAGAGGGGGTACGAGA
GCTGCTGGTGGTGTTGTCGTGGCCGGAGCGGCCCGCGCCTGGGCTGCCGG
CACTTCGCGGCAGGTTTGTTGTCTTTCAGTTAGGGAAGAGGTGGGGGTGG
GGAAGGGAGGGGCAGGAGCGCGGGGGATTGGGCAGACTGGAGGGCTCGGG
TCCTCGTTCCTTCTTCTCGGAGGGTTGCCCTTGGGGTGGGGGCAGTTAAC
CGTTCGATTGGTGCCCGCGGCGAGCCCACCGGAGCAGCGTCTCCCGCGAG
CTCACCTGGGCTTCggggcggcggcgctagggggtctcgggcgggggccg
ggaggaggcagggggagggcgaagttccgggccaggtcgcgcggtgggtg
gccgggccgggtgtggagatggggcgggccagggcgggggaaggggccga
cgcagcgccggggCTGCCCAGGAAAGTTTGACTTCAACTCCCCGTTTGTG
GGCGGAGGGTCGGAGCTTGGCCAGGGGTGGGGGGCTGGCCGGAGGTGGGG
GACCCCAGTGAGGCGCCGCCTCCTTCTGGACTGAGGGGGATTCTGGCTGA
GCTGAGGAGCTCGCGGAGCCGCTGGGCCCCGGGGCTCATTGTTACGCAGT
TCGAATGAATGGGCTCCCAGGCGCCTGCGCGCTGGGGCTGAGCCGAGGGG
AAAAACAAGCCCGGAGTCCGGGCTGCGGTCACATGATGGGGGGAAGGGAG
GGGAACGCGATGAATGGCGAAAGAGGGTGGGGGATGGACTTGGCGTGAAC

>uc003vho.1|115636916|115637816|115637915
Cctctgtccccaacaggctaagacattaggcaggtccctgcacctctgga
gtcctcagttccctgcaaagtgaggaagctagactaagtaatcgttaggc
tcccttccagACCGACCAATCTGATGGTATTAGATGCAATTGCTCCTGAA
TTAGGGCATGAAATGAATTCAGCTTTGGTGCACCAATGTGATGACTCTGC
TTCATCAAAGCCTGAGCACGCGATAGGCCTAGCACCATCTCACACAGAGA
CAAAGGGCAACCCTCTGCTTCCAAAGGAATGACACAACCTGTTTCTGAAG
TGATTCACATCATCTTTACTTTTGAACAACCCAATGCTCAGAAAACAATC
TAAGAATCTTCGCTGACTTTAGGGATGTAAGATACGGTTTCTTGACAGTA
TTTGGGATTGTGGAAAAAAGCAATTGAGGAAAGGGCATCTCCACAACGCA
ATATTGAATTTAGTGCCCAAGGTCCATCACAGGAATCCCTAACGATCCCT
ACAATCTCTCTCTCTCTCTTTTTTTTCTCTCTTTACCCTGAAAATAAACT
GAGAAGTTAGTATTGGGATAACTATTCCCCTTGACCCAAATAAAAAGTCC
TGGGCAAACACAGGTACAAATTGCCAAATGGAAAAAGTTCTTCTCCATCT
TCAGCTAGAGGGAGGCTGGGGATCCCAGCTCTTTAGAAGCCGGCCCGTGG
ACGCCCAGAGAATCCCTTCGGAGACCAGGTCAGGGTCACTGAGCTTGCCC
AGCAGGGCGCCGCCTCGGACGCCGCCCCGCCTCTCACCTTGCCAGCGCCG
CGCTCGGGCCGCGAAGGTGCGTGCGGCGCTCGGTGATTGGCGGCGGCCCG
GAGCTGCCCGGCTGCCATTGGCTGCCCGGCCCCCTTTGTTCCCGGGTCCG
GGCCGCAGGCCCGCTGCGGCGGACTGGGCGGCGGAAGTTCGACGGCGCCG
GGCGAGTGGCTGTTGAGCGGCGCCGCGGGAGTTCCGCAGGTTTCCCGTGT

>uc003vhp.1|115649370|115650270|115650369
TTTTTTCCAGAATAAGGGATGGTGTGAAAAGGGTATGCAATAAATAAATA
AGCAAGCATGAGGACCTGGCAGTAGGGTTCTTACATCTCTCCCTTCCTTT
CCTGGTTTCCAAGACCCCTCTCCTTGCTATAAGACTTTGTTTTTGTTCTA
AATGCCTGTGAATGCTAATTTGGGGCAAAAGAGAAAAACGAGAAGACTGT
CTTTTTGCACCCCCTTTTCTGTTTTCTTTGCTGTCTCTGTTGGGCATTAC
TCTCTAGGTTTCCTTGGATCCTCCTGCTCCTCTGGGCAGCCTCCTTCAGT
GAAGCCCTCAGCCAATGCCATGAGCCTTTTCTTTCATTCTCCAGTCTGTG
AAAACACATCTGTACTGCCGTCTTTTTCTGCATGTGCTCCAGTTAGATAG
TTAAAGAATTAGTGGCAATAAATCACTTAATTGTACAGTCAATCTACTCA
TCCCCTCACCCATGTATTATGATGGGTTACCCCTGAAGAAATAATACCAT
AGCCTTTAGGCATCGCAAGAATGATCGCAGTATTCAAGTTTGGGGATAAA
GAGCCTTAATTAAGACCTCTCAAAGCAGCTCTCTGTGGGATCCACCCTTT
AGAAGCAGCTGTGGAGATAGTGACACAAGACCAAATTAGGAATGGTTGCC
ATGATCCAGATTCTTTTATGGAACTCCTACAGATGCGTTTTGGAATCAGG
TTTTTAAAGTCCCTTTTATAGCAAATAAATAGGAGGTTTTGAGGGCTGTT
TATGAGCGCATTCCATTACAGTGTCTTTCAGCGGAGCCAGAGCTCAGCCA
ATCCTAATTAAGAAGCAATTTCAGCTGCAGTCATTGCTTATTATAATAAT
TGTGACATTTTTATAGCCCTACATTGTCTTTCTCAAAGTAACGGATTCAG
GAGGAGTCCTTTTCTGAGTAGAGTCCACAGAAGAGGTATTCTATTGGTAA
GCATTTCAAATGACTTCCTTCATACAGTAGTATAAAAATAATTTGATAGC

>uc003vku.1|123028256|123029156|123029255
taagaaatgaaaatgaatataaaatatgaaatgagtttctaatgtaagtc
agaaagaggtcactgagacctgcaaaacgagttgttttagtaggggggtg
taggggatagaggccagatGGCTTTGTGAGTGCCGATGGTGGCCTGAGTT
AATCCAAGGATAGCTGTGTCAAAACAAATTTAAGGCAGACTATTTTCATT
GGAAAATCAGTAAGACAATAAACTTAATTGGTTTTTTAAAAGAAAACAAC
CTTCCTCAATTAAAAATCCCAATTTTTTTGCTTGTTTTATTAATACATTT
GCTACTCATTTTTTTAGACTATATATGCTCAATAACTTGACCTAAAAATT
CTTGATCAGATTAGATGTCACTGACTGCCCTATCTCCGTCTGTATATCAG
ACTAGCAATTATTAAACAAAAATCAAAGACAGCAAATTAGTATGACAAGA
AGATTGTATTTAATGAAATTTGACCTGAATCTGAAAGATGGAGAAAGAAA
AATAGTGTGTATTAAAATATGTCAAAAGTGGATTAGGCTCTGACAACACA
AAGACTTACAGATTTGTCTCTTGAACAAATACCTTTAAATTGTGCGTTAA
TTCCAAGTGGTTTGGTTTTGTTCCATCAGTAGCAACACTCCCTGCAGCTG
AATTGGCAGGTCCTTTGTTTTCATAAGAGTTCTTTGAACCAATCAGGACA
GAGATAATCTTATTATACCTCTGTAGGCTTGCGTTTCTTTTGATGAGAGT
CTAGAGAAGTCATGGGTAATACTTTACCGTGTGCCAGAGACCGCTTATGT
TTCAGTTGTACAAGGTCAGGTCTTAATTTAACCACCAACTGGATACTTAA
TTTTAGATACACAGAAGCACACATTGGCTCCAGGGCACTTCCTCTGATTT
AGGAAGGCAAGTCCCTGGATAAGAATGACAAGATGATCATTCCAAAAGGT
GAGATTATGAAATATTTGATCTGTACCTCACCAACTAGCTTATTGAATAG

>uc003vkw.1|123035447|123036347|123036446
TTTGTAATATGAAACTGGAGATAAAACTACTAAACGGGTTCTATCGTTAG
TATATTTGCATAGAAATTAAGCATCAATCAGTAAAGCCCCAAAATTTGAA
GAGAATTCGGCAAAAATATATCTGTGACCTATAAAGAAACACAAGGCTAA
TTTTAAGAGTTGTGTGTATTTAATTATACAATTATTCATTCATTTAGTAA
ATGCTGAGTTTTTATCCCATGCCAGATATCATGTTTAGTTTCTACAGATC
ATTTTGCCTTTTATATCTTTTTCTAAAATGTTGAGTTGTGTTTCTTCGAA
GTAACATAAAAGTAGCATTTGTTTTTTGGACTAAGATTGTTTGTGTGTGT
GCATGTTTTCAAGGTATCAGAAGAACATACTTTGCTGTTAAGAAAGATGC
TATTTAAACTGATTTAGTTCTCCCCATCATGCTTAGGATTTCTCTTCAGT
AGAAAAGGCAAATACCATAAAGAAGGAATCGCTGTAACTTATTGCTTGTA
AGTAAAATTACCTGTGACTGTGGGGTAAAACCCAATTCTGACAGTTACAC
TTCTATCTGAAATTTTTGGGGAACTAGTTGATTCTGTTGTTTAAATCATC
CTAACGAATCCATTCATGTGATTTGCCACTTTGTGCTATGCAATTCTTTA
AAAATAAGCATTCAGCCACCAAATAAAAAGCAAAGTTATAACAGAATTGT
ATTTATATTGATTTCTCCACATCTTTAAAAGTATGCATACAAATGATCAA
AGTGCATAAAAATGAGAATTCGTATTGTTTGGTATATAACAACTGTATTT
TTTTTACCGTACCaaaaaaaaaaaaaaaaaagaaaaTGTCTTTTAACTCT
TGCCCTTCCTCTGATAGGATAAATCCTGATGATTCTCTCAGGGACCTCTA
GTAGATTAGCTCAACACTCGAGAATCATTGCAGCTTCAAGGTAAAAGAAA
AATTCCCAGGGAATCAGTGTCCCCCATTCCACACAGCCGAAACCTGCATC

>uc003voi.1|128364606|128365506|128365605
GTTCAGAACCACAGGTCGACGGTCAAGGTAGTAGTGAGAGGAGGTGGGAC
AGGCGACCACGCCGCTGCCCCTGGGATGACTGGAAGGCGACTTAGGGGAG
CTGGGGCGAGACAGGTGCAGGGTTTGAGGATGAGAAAGGCACAGAGTGAC
TAGAGGATTCCCGCCTGCAAGCACATCTGGAAGGGGTGTCTGGATCCTGG
GGGCAGCGACTGTGTTCTAGGGCGAGAGCCACCCTCGCCAGGGGTGTAGG
CAGGCGAGAGGAGGGCCTGGAGCTGTGGGTCGGCCACACTGCGCCCTCAT
TTGTGTGCAGCCCCGGAGGACCAGAGTGGGGAAGCACCCCACCCTCTCCC
AGGGCCCAACTGAGCACTGCAGCGGGAGGTACGGGGTTGTCAAATGACAG
TTTTGCCATTCCAGATTGCCAAAAGAGCCAGTGGCCAGTCTAGGGCACCG
CGCCGTCTGGCATCTCCCTGGAGGCCCTGGGCCTGGCCCGAGGCTCAGCC
CGGATCTGCAGTTGCCAGGTCAGTGCGGGGCCCGGAGTGGATTCGCGGGG
CGGGGCGGGGCACTGCCCGCGCCCGGAGCTCAGCAGCAGCTGCCCAGGGG
CGGGGGCGGCAAGACGCGGAAGTGCCCGGCAGGTTGGCGGACCGGCGGGA
GGCGCAGCCTGGGCAGAGCTCAGCTTGGTCCCGCCGCCCGGCCGGTGCTC
CCTGGCGCAGCCACGCAGGCGCACCGCAGACAGGTGGGTCCCGGCCGCCG
CGCTCTCCTCTCTGCGTCCGCGCCCGGCGCGCCCCGAGGGTGGCGGGAGC
GGTGCCGGCTACTGCCCCCAAGTCTAGGCCTAGACTGGGCCCCGCGCCCC
CCAGGCACCTGCGGGCGGCGGGATGAAGACTGGAGTAGGGCGGGGTCCGC
GTCCAGCTGCGCCTGGAAAGCGAGCTCGGGGGGGTGCCTACAGCAGGGTG
CGCCCGGCCGGCCTGGGACTTCCAAAGCGCCTCCCACGCCCCGATCGGTT

>uc003vrl.1|132910755|132911755|132911754
ATACTGCTTTAGATGGTGAAAACATTTAATATATTTATTGAATTGAAATA
GTTTGTTGATTTAAAAATTCTGCTATGATGGTAGGATAGGGTAATGGGAC
AATTCTAGAGAGGAGCACATCTGGTATGTGGCATGTTCATTGTCCGAAGA
GAACCAGTTCTGGTAATGAGTAGAGCATTTCTTGAAATTAACATTGTAAT
AAGCACAGCAAAGCAAAGAGGGTTTAAATCATAGTGGTGCCTCTCTCCTC
CCTGGCTTCCCTGATGCCCAGTGGTATACAATTCAGAAATATCTGATGAG
TGGTTATAACATTTCTCTGATTTTCCCCTTTCTTTTCTTCATCTCCAGGT
TCATCTTAAATGAACCTCTCCTTGGTCCCATAAGGCCAGTCTGTTTTTGC
ATTCCTCAGTTCTGATTTCTTTTGGCAGGAGGACTACATGTGGTTGACAG
ATTATATCTGAAAAGGGCTTTGGTAATTGCTCGTTCTCTTCAGTGACTGT
GTTGCTGACAGATGGGCACAGTGAATATTGAAAGTGTTCTGGACCTCCGC
TTACTCCTTCAGCTCATGAGTGCTGAGCACTGCCAGCACTTTTCTTATTA
TCTATTAGCAAATTTAAAAAGAATTGCTTGGATCTTTACATCTTTTTGGA
CCTATAACTAAATCACATGTATGGCTAGGTTCTTTCCCACCTCTTCTACC
CCCAACCCCCGTTATGTATTTTTTGGAATAGAGAAAATTCTCAAGATGTT
AATGCAGGCTGGCATGAATGGGTGCCAATAGTTCTTACAGACTTGTTAAA
AGATTTATTTTTTGCCTGAGAATTACACATATGGCCTAGAATGATAATAT
TAGGATCTGTGTTGGTTGAGATAATTGGCAGATCACACCTTAAGAAAAGT
GATTGGTTGGCTTGTTTCTTTCATTTTAATCTGTTGTCTCCGTCACAGTC
AAATTAGCATTATGTAGTATATTACTACACTTAAAAAATTATTTAACCCA

>uc003vsa.1|134113810|134114710|134114809
TAGTAAGTGCTCCAAAAAAAGGGGATTTCAATTTTAATTAAGTACTAATT
GAGTGAATTCTGTATTGAAAAGGACAAGACTATGTGTGGGCCAGTTACCT
TAATTCTCATTAGCATCTACTAATTCTGACCCTCTTATAGCACACATCCT
AACCATGAAGAGTTGGTCGGAGCACTTTCAAGACGTCACCTGAACATTAT
GTCACCTCTGCGGGATATATGCATCTGTCTACCCCAGCCCAAAGCAGGTG
GTGGGTCTCTTCATACCCTCTCTGATGTGCATCAATTTCTAGGAATTTCT
AGTACTATCTCCACATCACCAAATCTGAGGAAACAAAAGAGATAAGGAGA
GGAAAGTGAAGCCAGTGAGGATATCCAAGCCTGTAGGACCTTAGGTTTAT
TCTGGCCAGTATTACCTGCTAAAAAAGACCTACGCTTTTGGTTTCCCTTT
GGTCACTTATTTTTATAACACATGCAGACGTATTTTGGGGAGGTGTGCCT
CTTTCAGGCTAGAATTTAGTCTGCTCAGCAGACCCGGGTCCTGTCTCCTT
CAGGTTTTAGAATTGCATAACAATTTAAACTCATTTTGTATGTGCAAGTA
CTTTGAAAAGAAATATACTATTAAGACTCCCTCTGGTAAGAAGCCTTCCC
CACCCCCACGCCCAATAAACTGATCTGTTAACTTTTTGTTTCAGAGACTG
TGCTTTCTTTTTATTGCTGCATTTGTGTTCTACAAGACAGCCTCTTTCTC
CAAGATTAACATTTCTTATGATTGTTCCTGACAATGGATTCACTTCCAGA
GGCCCTGCTAAGGATAACCAAAAAAGGGCATGGAGCAGGCTGGTTTTGGC
AGCGTGCACGCAGTTTCAGAGCTTTTTAGGTCTTGGGTTTTCTGATGAGT
GATTTCCTGAGCATGCCTAGGGAATGACAGGCATCTCCACAGGCAGGCTG
CATCCACCTTGGCTGGGGTGTCGTCATTGGCTGCCTATTAGAAAAACGAC

>uc003vsd.1|134225798|134226698|134226797
CATTGTGGAGATCGGATTTGTTCTCACTTGACAGAAAGCCAGTCCCACGA
GCAGCTTGGTACCCAAATACCAGTCTGTTTAGTGCTCATTAGAGATGAAG
AACCATATTCATAAGTCAAGCTGAGACGGAGTGTCATCTCCAGACAGAAT
CAACACCACCCCCTCCTCAGGAACTGGGATTTGGCTGCTTTCCAAGCCGC
TGCTGACCAGGTTCCATTGCCCAGCTTGGCTGATGAGATCACTGGCAGAG
TACCATGGGTGCAGACGGGGCCTGCTGTTTCAACATGTTCTCAGGAGGGC
TCTTGCCCACATTTCTTGGAGAGGTGTGAGCACCAAACATGCTGAACCAT
CCAGCCCATCACTGAGCAGGGCCATCTCTCTTCATCCCTTTTCATTTGGT
TTGCATTTTTATGTCATGCTCCTTCCCTGGATAAAAGGGATAAGAGGAGT
TTCTCAGATTTGATTTCTCAGTGGGAACTGTTTGCTTTGGAAGCCACCTA
CACCAATGCTAATTGAGAACAGAGCTCAGAATGGGAGCCTGAGAACTGCA
CCCGGATGAACTTTTTGGTGGGCTGATTTCTGTTGATCTTGTCAGAATTA
GGTTGTATATGCATGTAATACCATGATCAACTATTTTCCAAAAGGCTGAG
CAAATGCATCAGTGTCTTTTTCCTTTGACCAGTTACTTACCTTGGAAAAA
TTATTTGTAGTTAAGCATATAAAGTCTTCATCAGGAAAACTACTGGAGAT
CCTGGCCCTGACTACCCAGCAATAACATTTCTGGAACTCCCGAAGCAATC
AGTGCTCTCTGATCGCTAAACATGATGGGCTTCTATTAGAGAGATTACAG
TAAAAAATAACAATCAGCTCTCTGATGATCCTGTGAGGAGGGAACGGGTT
GGGAGGAGTAGATTTGGCTGAGGACAAGCCCAGACTTTCGTCACAGGGAC
AGACCAACGTGTTAACACAAAGGGAGAACACGGGAGCATCCTGCACCGTG

>uc003wal.1|142135892|142136892|142136891
TGTGCCTCAGTCAATTACACAACTGTGTCTTAGTAGCCTTGGTAGGGCCC
AAATCAGGATATTCTCTAGGAAGATTCACTTTGTACTGAGCCAAGCATAA
TCTCACTGCATCGAAAATAGAAAATGATCATCTGATCATTCTGGTTCAGA
CTGTCAGCCCTGAGCAGGTGGGTCAGTTTGCATCACCTGAGTGCAGATTG
CAAGGACAACAGTGAGGCTGCATAAAAAGAACCTATGACAGGATGCACAT
GAGAGAGACAAATGTCTTCACATTGAAGAAGGGGAGGAGTGCGCCATTGG
TTTTCCATCCTCCAGAGGCACTGAGAAAGCTCCTACAGAAACTGTGCCCC
CTCCTTCTTTGAAACACTTCCCATCCTTAAGCCTTGGTAGGAAGGAGAGA
AATCTGGAAGCCCAGAATCCTATGGAATGCTGAGTCTCCCTTCTCCTTAC
CCCTTAGTGTTGGAATTTTCATTCCCCAAAATCTTGCATTTGACCTTCCT
GCACACTGACTGGAGAGAAGCATCTTCATATTCACAGGAATGAGCCTTAG
ATAAGACTTTGCTCCTCTCATGTGGGCCCCAGGAAACTGAAATCCAAGCT
TTTTACCAACGCTTGCCCTTCCTTAAGTACATTAAATACATTCCCAATAG
GTGGAAAGATTTGTAAACAGCTAGGCCATTCTCCCTCCTTCTAACCCTCA
TCTCCAGGGCCTAAGAAAGCCCAGCTCTGTTATCTGGGGCTTGACTTTCC
CTGTCTTCCCCATCCCAGTATCCTTGCAGGAAACAGCCGGTCTCGCTCTC
TGCTCTCAGAAGGCAAGTTTCCTTATCACCTGTGAATCACAAACCCAGAG
AGTGGCCAAACATAGCCAGGCTGATGCAAGACCCTGGGAAGAGGAAAGCT
GCAGGTGTGTTTGTGCTGGGAGGAGTGGTGACCCTCACCTCACAGTCACC
TCCTCTCTGGATCCTCGTGAGGTATAAAGACGAGTCCTCCACCACCAGTC

>uc003wap.1|142177777|142178777|142178776
CTCCACATCTTTGTTATTGAACCCAATATGTCACCCATTTACCATGTGCT
CAAATCCCTACCTACTGCTGATTCTCAGATCAAATCATAACCCAGATTTA
CCATGGTCCAAACTCTGACATGTGATCAGGGGCATGTCATTCTGGTTCAG
GCTGTCAGCCCCAAGCAGGTGGGTCAGTTTCAATCACCCTGAGTGCAGGT
TGCAAGGGCAACCATGAGGCTGCATAAAAAGAACCTATGACAGGATGCAC
ATGAGAGACAAATGTCTTCACATTGAAGAAGGGGAGGAGTGCGCCATTGG
TTTTCCATCCTCCAGATGCACTGAGTAAGCTCCTACCTAACCTGTGCCCC
CTCCTTCTTCTCATCCCTATGCCGTGGTAGGAGGGAGAGCCATCTTCAAG
CCCAGCATCCTATGGAATGCTGAGTCTCTCTTCTCCTTACCCCTTAATGT
TGGAATTCTCATTCCCCAAAGCCTTGGATTTGACTTTCCCACTGAGTGAC
TGGAGAGAAGCATCTTCATATTCACAGGAACAAGCCTTAGTTAGATAAGA
CTTTGCTCCTCTCCTGGGAGCTCCAGGACACTAAAAAGCCAAGCTTGCTA
CCAACGCTTGCCCTTCCTTAAGTACATTAAATATAACCCCAATAGTAAAA
TATATTCCTAAACAGCCAGGCCATTCTCCCTCCTTCTAACCCTCATCTCC
TCGGCCTAAGAAAGCCCAGCTGTGTGATCTGGGGCTTGGCTTCCCCTGTC
TTTCCCATATCAGCATCCTTCCAGGAAACAGCCGGTCTCCCTCTCTGCTC
TCAGAAGGCAAGTTTCCTTATCACCTGTGAATCACAAACCCACAGAGTGG
CCAAACATACTGATGCAAGACCATAGGAAGGGGAAAGCTGCAGGTGTGTT
TGTGCTGGGAGGAGCAGTGACCCTCACCTCACAGACACCTCCTCTCCCCA
TCCTCGGGAGGTATAAAGACGGGTTCTCCACCAGCAATCAGGCACACTCT

>uc003wco.1|142694623|142695523|142695622
TCCTATAAACAGAATGGGCGACCAATTGTGTCTACAGAGGGGGTGGGCTG
AGCATGGGCACGCATGTCCCCAGCCTCCTGGACGAGCAAAGTCAGTCAAA
GCGCTGGTGATCCCTGCTCCGCGTGCGTAGCAGTGTCTGTGCCTCTCCTG
CCCAGGGGCTAGAGAGCAGTCTCCAGTGCAGGGTCCCCATCCTATCTGAA
AACAGTGGAGTCAGTGACCCCAGGTGGAGGGACTTCCAGTTTTAACAATG
GGTTGGTATGAAGGCCAGAAGGAGTGAAACATGTGAACTTTCTGGCGAGG
AGACTCCCTCTTGAATCATCCATATGTAGCCCCGGGGTCACTTGCGAAGA
GTCTCTAACAGCTTCTGCCTCACTCCTAAGCTCTGACCGCTAGGCTTTCA
CCCCAGCCGCCGGTCCTGATTCCTGAGATCCCAATATTGAGCACCAGGTT
TCCTGGAATTGTGTGCTGCGGCTGTGATGTAGGTTTCGGTCGCTGGAAGC
TGCTAAACCATAGCTGACGCCCCCTCCTAAGCCAGCCTTCCTTCCCCGCG
CGGGCATCTGTCCAGGGCCTTGTCGCGCTCTCAGTCTCCTTCGCAGCCTG
GCCCCAACCGTTCAACTTCAATAAAGCAAAACTCCAGCCACGCCCGTCTC
CGTGAAGTTATCGCCATAGGCCGGCCAGGGGGCGCGAGAGGCACCGGGGT
GATTTCCGCGGGAATCGATAACCAATCGGATTCCCAGGCCGAACGGAGCA
CACCCGCCCGCCCTCGCTCTTTCCCCGCCCTTTGCCCCGCCCCGCTCCTT
CCCCTCCTTTTGTCTGTCCGCCGAGCACCCCACTTCACCCCATTGGACCG
CGCGGCCGCCGCTAGAGCTCTGCGCCTGCGCACGCACCGGGCCGGGGACT
GGGTGGCCTGGTGTGTGGGCGCGGCAGGGCGCAGGCGCAGGCGCAGTGTG
CGTCCGCGTCTGAGGGGAGGGATGTGGGGGAAGCGACGGCCCCCGGTTTG

>uc003wcq.1|142695802|142696802|142696801
CCCAGGCGTGCGGCCCTGCAGCCCCCTCCCCTCGGAGCCCCGGAAAGCAG
CCGTGTCCGCGCTTCCTGCCAAGGGTGGGACGCCCGCCCGAGCCGCTCCG
AGCCTGACTCCGCGCAAGGGCCCGCGGGCGGACCTCTTGGCCTTGTCTCT
CGTGGGAAAAGACTGCCCCAGCCTCCCTTTGTTCAACCCACGAGGGTTCT
AAAGGGGAGGTCTTTGCAGTCCTGCCCGCTCTTGGGTTCTCTTGAAGATT
CTTCATCCTTTCCTCTGGCTCCCTTATGAGGGAAACTATAAAAAGACCAT
ACTCTGTCTCCTTAAAAATCGACGAGACCTTCTGCAGACCTCGGTGCTCT
GCCTGATGTGCATTTGATTTGTATCGATTGTATCATGATCTGCATGGCTT
TGCATAGAATGACCAGATTTTCAAAGAAGTCAATACAGGGTTTGGAAATT
GAGTACTTTTGGCAGAACAAGGGGGTTCCTGTGGCTCCGAGTGTCCATGC
CTCTGCCCCGGTCATTCCATTTCATGGCAGTCATCACCCAGGAGAACATT
GTAATGCCTCCTGCTCGAGACTGAAGATTAAGGTCTTCGCAAAGGGAACC
TGCAGAAGGACACAGAATTAAGACGTAGGAACTCCGTGGTGCCCTTCGCC
CCTCCTCCCCTTCCAGTTGTGTCCTGAAATTCTAAATGATTGGAAACTTT
TATAATGTTCACGTTTAAGACTCTCATACTACAGAGTAGAGGAAGGAGCG
GGTGTGCAGAGGGGGTGATGCTTCAGATTAAAACTAAAGAGTTGATTGAA
AATTCAAGTCTGGAACTCGAGAGAGTTAAGAACTATAAGTCAGTAAGTTG
CAAGTATGGGTGAGATTGTCTAGGGAAAGGCTCTTTGAAGGGGCGTCCCT
AATGGAATATCAATATTAAGGGCAGGCCAAAGGCCCTCTAAAGAAAACAG
GAACTGGGTAGGCAGAGAGAAGACTCCCAAAGAATGCTGTCATGGAAACC

>uc003weu.1|145443485|145444385|145444484
TTCTTAATTCTTAGTGCTTGCAATGCCTCAGGTACCTTGAAATAGTTACC
CATATGCCTGCTTATGTATTTCCGTTTTGTGTTTGTGTTTGTATGCGTGT
TTGCCTAAGTGTAGTTTCTCCTGGCAGCAGCGTGTGTTTGGTGTACGTGT
GCATATGTATGAGTACGAATTAATTACATATCGAAAACATGTGCATTAAC
GGCATCTGCAGTCCTCCCTCCCTGCTCCAGTCAGTCGGGATGTTTAGCAC
CGTCACTTGGTGTTAGGACCACTCGGAAGACCTGCCTGTCGGACGCCTGA
CTGTGGTTCCCGGGGGGCCGGAGCTCCAGGAGCCTGTACCATCTTTATCT
GAAGGGGAGGAGAGAAGGAAAGGAGAAGGCATCCGAGCGAGGGTGTTCTC
CTTCCTGCAGCCGGGTAGGGGGCAGCCAGGTTTGGAGCAGGGTTCTAGGA
TTACACGGCAAATCCCCAACTTCAGCACCGCGGACAGCATCACCTCCCGC
CCAGGGAGAGGCGCGCGCCTCCTTGCTCCGCCCCCGCCCCAGCTGATGGA
CCCCGGCCGGTCGGCTCAGTCTCCCTTTTGCTTTCAAACGAGGCCAGGGC
AGGGCAGAAGGGTTTTGACAGCCAGAGGGGTACGGTAaggaggaggaaga
ggaggaggaggcggaggaggaggaggagccgaggaggGAACCGAGAAGGG
AAGAGAAGGGAGGGCTTCCCTCCGCCTCGCTCGCCGCCCGGGCTCACAGG
AGCTggcggcggcggcggcggcggcggcgTCTCCTGCTCTCCGCGGCTGT
TGCTGCTGCTCGCGCTCCGCCGCCCGGGAGATGCTTCCTCGCGCGGCGCA
GCGCTGAGGCCGTGCGTGCGCCCCGGCTGCGCTGCGCGCTCCCCACATAC
ACAAGCTCTCCATGTGAGCTGACAGGCGAGTGGAAACCCCTCGAGTCACG
CTGCCCGGCGGCGGAGGGAGCGCTCGCCCGCAGTGGCAACAGCTGCACCA

>uc003wmo.1|156125261|156126161|156126260
GAAGAACAGCCCGAGCTCACAGGGGCGGGGAAGAGTTCTAGCTCGCGACA
GCCCCTGGGAGGAACCCTGCACTATTTGTGGCGTCGAGTAAAGCACCGGA
AGGCTCTGCTCAGGAGCGTGAACGACACCGCCCGCTGCAAGCCTGGAAAG
GAACGCGTTGCCTCAATTCACTCCGATGTGTCACACACGCGGCTCAGTCA
CCTAGGGAGCAGGAAAAGGCCAGCGGGCCACGCAGGGCTCACCCGGGCCT
GCATCCAAACGCAAACGGCCAGGCCCACGAAGCAGGAAACACAACCCGCA
ACGAGAAGCAAAGGGATCCACAGAGAAGGGCCAGGAGTCACGGACGACGC
CAGGCAGTCGGCGCCTGCGCTTCCGCGAGCCAAGACGCCTGAGCGGCGCG
GGGGGATCGGGGGATCCCCCAGAAAACTGCCCTCGACTAACAGCGCAGCG
AAGGGGCGGTGCGCTCGAGACCCTGGAACGGGAACGACCACAGCCACCGC
AGGGAAACAACCGGGGCCCAGGCCCAGGTGGGCGGGCGGCTGAGGAGCGT
GGCTGCGCCCACAAAGCCGCCGGGGGCTGCGGACTACAGCGAAGCCGGCG
CGGGGCTCGGCCCTCACTACACGAGGCCTGGGCGCCTGCACGCCCCCGTG
CTTCAGCCCGCGGCTCCCGAACACCCCCGCCAGGCGATCCCCAAAAACGC
CCGCTGCGCGAGCCTCGACGGGAACGCACCTGCGTCTAGACGCTGACGCC
GTGCGCGGGGCGGGGGCCGGCGAGCATGCGCAGTGTGGTGTGGACAGGGC
GTGGTTGGCAAGCATGCGCAATGTGGGCCGGGCGGGGCTGGCGAGCATGC
GCAGTATGGGGCGGGGCGGGGCAGGGCTGGTGAGCAAGCCCGCGGGGAGC
GAGCGCGGAGGCGGGCGTTGCTACGGCAACGGTGGGCGGCCAGGGAGTTG
CCTGAGGGAAAAGGGGCAGACGTCCCTGGGTTCCGGTGTTCGCGGAGGAG

>uc003wmr.1|156127581|156128481|156128580
GCCCTCAACAcagtaagtcttcacttaacatcatccataggttcttagaa
actggagctttaagccatgcagtgtacaaggaaaccagtttcaccatagg
ttaattgatataaataagaggaaagttcccacagcacattcctggtcaca
aaaacatcgccaaacttctaaataaagaccaaagcacttctaatatgaaa
cactgaagtacatatgagctctacatttaagaaatatcattacccaattt
ctggtgaatccatgagtgaccgggttgtggaggggctgtgttaaagataa
tgttggccaagccaaagctctgaagcacctccccctaccatgcagtttca
aaacaaacaggagccacttctcagcccgctgggcctttcttactgcatcg
ggtattgtcctgcatctctgtgtgaataccgtatgctttacgagttttta
tttgacaataatttgtatcctttcattttccaacctgcttattccagttc
agggtggcagggggctgagcccatccaggcagctcaggaccaaggcgggc
aacagtcctggagaggacggcatcccatggcagggcacactcacactcac
tcagacggggacgccccagtgagcctcacgtgcacagctttgggatgtgg
gaggaacccggggtacctggaggaaacccacagcacatggggaggacgtg
caaactccaaacagacagtggcccctgctggggatcaattttttttctca
tcagcgttatagggaaacaacattagaagaaatatgttcaagggccttct
gTGCCAGTTCCTAGATTACTTGAATAACTTTCTATTTCTCCTCATCACAG
TATATTTTGAATACATCTGTCTTCATAAAATACACCATGTCCAAAATCTA
AAAGGGCCAATTCCAAATTATTCCACCAGCTTTGAAGGGAATTGAAGCAA
GAATAACAAGAGTAAGTTctgtgtgaaaagacctactttagatacttcaa

>uc003wub.1|11570976|11571876|11571975
CAGCAGACCTGTCAAGGGAGATCTGTTTGCCCGGTTCCTCAAATCACATG
ACAGCGGCAGCTCCCTGTGCCTGTGTTCCCAGCCCTGCAATGCTGGGTCA
TTTGGGAAGCAGGAAAGTGTGGTGGTCAGCAGAGCTGCACGCCCATGGCA
CGCagagaatgagctccccatcaccaagagtattcaagtagagtacggat
aatcgccttggagggaattcctgatttaagcaggagcttggaattctgag
gtctcttcctattctaagaagccatggatttctttaatttgaagttcagt
accggctccatttctttcttgctgtgtgacttgaccacaggcagattcct
aacctctctgagccggttacctcatctaggttaataatatagcatctgcc
tgcttgaccctattgtaaggaGCTCAGAAATGCTGTTATAGCAGTACTTG
GAAAAAATTGTAATTTGTAATTGGCATGCTAGGAGGAGCTGCGCTGCTGT
TACTATTATCCCATGCCCAGAGGGCGATCGCACAACATAAGCAAATGCCA
CAAAGCAGCCCTCCCTACCTCAATCTAAAGGCAAGACTAGAGTCTGAGAG
GAGTCTTGGGGTGCAGGAAGCACATACGGTGAACTGAGCATTTCTCCCCA
TGAACGGCGATTCCTTGGGTCCTTCTGAGTGACCTTCCAGAAGCATCTCT
GTAACCTTGTGAACACTGACTTTTTTAAAACTGTCCAGCCAGAACTTCAT
TCCCTAGCAGAGTTTCCTTCCACTTTTACACACACCAAAAAAAAAAAAGA
GGCTTGCTGAATTAATGAACCACTTCTCTTATCTATTTTTCCTGTTATCT
AATTCTGAGAAGGAAGCTGGGAGCTCAGAGGGAGCTGGGAGACACGGCTC
ACAACGTCTCCCTCCCACCCGGCTGAGAACAGCCTGGAATCCCTGTGCAG
AGTTTGCCTCACACCAGGCCTTGAGCAGCCGCAGGGACGCCGCTCCCCAC

>uc003wuc.1|11598225|11599125|11599224
AGACCTGTCTGAGGGACTCTCCGGCTCGCAGCCCCGCTGCGCTGGGGCCT
CCAGGCTCTGACGCCGACTCCCAACTCAGGCCTGACACATTCCCCTCCCC
CATACCCTGGAAGAGCCCCCTCCATGAAGAAGCTCCCCTGGACCGCCTGG
CTCCCCAGCCCTTGCCACGTCCCTTGGATTGGTGCAGAGCCGCCGCAGGC
TGCAGAAAAAAGGGGGAAAGATTAGAAGAGAGGAGGCCACAGGAGATGGG
AAGTGTCGCCAGGAAGGGATGCAGATTGCATAAATACATAAAATTGAGGC
TGAGGCCTGGGCTCCCGACCATCTCCCTGGGATTTTGGGAAGGCAAAAGG
GAGGCTTCGGTCTCTACGCTCTGATTTTAGGAGGCAGTCTGGGTGTCTCC
TGAACCTCCAAGGAATCCGGGGCTGGGAGGATCCCCACTACCCCTGCCCA
GGAACTAGCATCCAGCCGGGCACCCCGGGTGACCCAGTGCCCCACACAAG
ATCGAGAGTTGAGCCCAAGAGGTCACCTTCTTCTCTACTGGCCCCGCCCC
TCGCCCGCCGCTGCGGGATGAGGACCACAGGAAGGGGGGGCGGGGAGGGA
GAAAGGGAACTCATTAATAAAGCTGACCCTGGGCACCACAGCGAACCCAA
TCGACCTCCGGCTGGGTTGCGGGTGATTCCCCGCTCCCTGGCGGTAGCAC
TTGGGCATTTTCCGCGGAGACCCCAGAGCCTGGACTTTGCCTGCTGGGGG
AGCTTTCCGCACAGTCCCGCAGCCTGCGCCCAGCGGAGGTGTAgccgggg
ccgcgcacccccgccccgcccTTGCACGTGACTCCCACAGGCCAGTCAGC
GCCCTAGGGCCGAGTTGCTGGGCCGGGGACCCGAGCCGCGAGCTGGGGAC
TTGGAGGCGGCCGGCGCAGGGGCCGCGAGAGGCTTCGTCGCCGCTGCAGC
TCCGGGGGCTCCCAGGGGAGCGTGCGCGGAACCTCCAGGCCCAGCAGGTA

>uc003wyv.1|18112173|18113073|18113172
gtttacagtcacagccactttatagctgtgagaacttggcctagtcactt
agtttccctaaaactcagtttctttttcagtaaaatggagctacgagtac
tgcttacttaaaggacttgttgtgaggattacatacgtGTATTAAAAGAT
AACTAATGTGTTTAAGGCAACTTTCTCAACAGGATTTCCCTCTTGGTTAC
TTGTAACAGTGACGCTCACCCTCCTCTGTCCCCAGTGGTGTGTGTCCCAA
AGGACCCAGTTAATCCTACAGGCAGCAAGCTCGTAATAATTCCTGCTCCT
CTTGCACTAGCTGATAAAAAGCCCCTAATGATCCTGGATGTCCAGGAAGA
TTGAATTCTGTTGTTTGCAATGCCTATGGGAATTCCAGAGGGAAGttttt
gtttttttgaggcagagccttgccccattgcccaggctggagtgcagtgg
cgtgatctcagcttagtgcatcctcctcctcctgagttcaagtgattctc
ctgcctcagcctcctgagtagctgtgattacaggcacccgccaccatgcc
tggctaatttttctatttttagtagagatggggttaatttttgtattttt
agtagcgatggggtttcaccgtcttggctaggctcatctcgaactcctga
cctcaagtgatccacctgcctcggcctcccaaagtgctgggattacaggc
gtgagccaccacacTAGGGACGAAGTTTTATTATGGCCGAAGGACACTTA
CTGGAGAGGGTCTCCAGGAGGTATGAATGACAAAAAAATTTAACTCCTTC
ACCGTCAGACCGAGAGCATCACCCCCTGAACATGGACTTGCAGAATTCCA
CAGAAGAGAGGAGACTGGCCTAGACAGACAGCCCCAGGAGCTGAGGGCCC
AACAGGCTTTCTACCCTGGATGCTGCTCCCATGCCCTGACATGAGGCCCA
CTACAATGGTATACTTGTTTGCTCTTTCCTAATTAAGAAACAAACAAACA

>uc003xcp.1|22899974|22900874|22900973
ccaaagtgctgggattacaggcatgagccaccacgcctggccCCCAGTGC
ATTGTTATGGCAATTTTCTTTCTCTCTTCCCTTCTCCAGAATTCTATCCA
GGGCCAACCCGTCAAAACATATTGAAAATGGAGAGAAAACAGAGCTCAAG
TAATTTGGAGTGACATGGAGGCATGATCACCTCAGTATAAAGGTCCTTAG
CATCCCAAATCAGGAGCTATCAAACCTATAGGACTCACAAAAAGGTAAAC
TAAGGTCCAGAAATCCACTCCAAGAAGCATAATGGCCAGTCTAGATTTTA
CACTAGATCAGTCCTGCTTCACATGTCTCCCGGCTGGCCAGCCCCGGATG
TCCGGCCACTGTGAGCCGATAGCTTTTCTGCTGTTTGTTTTCTACCTGTG
TGCAGGTGAGCAGAAGTAGGAGCAAAGCCTCCTCCCATCAACCAGCAACC
ACCCCTACCTTGCTTCTTCGTGGCCTTCCCTCTCCCCACCTTCCATGGCC
TCTAGCTCAGGTAGCCAGAATTAATTACTGGTGGGGTTGAAGCCATAACT
TGTTCCCTGGCTGTAGGCCAGGCTCTCAAGATGTGCGTCAGAAAGGCCAG
TGAGTGAAATTCCAAAGCAGTGTGAGTCACCAGGGGCTGAGAAGAACAGG
CCAGGACAATAAGAGCAGGATGTGGACCAAAATAGTGCCCTGAGGGCCAG
GGGCTGGGCCAGGCATCAAGAATGCTCACCTGGCCAAAGATGGGGAACAG
GGCCTCCGGTCTAGGTGGTTTATCTCTGTGCTCTGCACAGCCCTGGACGG
GGAACAAAGCCTCTGGCCCAGGGTTTATCTCTGGGCTTTGCACAGCCCTG
GAGGAGGAGGGAACTGACCAGCAGGCCGGCCCCCTGGTCACAGGAATCAT
GTCCTTCACCTGCCTTCCCATAAGCTGGACTTTGGATCCCAGCCCTTAAA
ACCCTTGTGTTGTTTCTTCCTGCAGACCTGGTCGAGAACACTACTTCAGG

>uc003xcq.1|22912506|22913406|22913505
TAAGGGCCATGGAGGGAGGAAGGCTCTCAAGTGCCACGAAAATTCCCAAA
GCAGCAGAGGGCTTGTATGGAAACGCCGGTTATTCGTCCCTAcccggccc
ccgccccccgcccccccgACTGCCCCTGCCGTCGCCTCCCCGTGGGCAAG
TGGTGGGGGCCTGGGCTTACAACCACACGTTCTCCTCCAACTAGCATCCC
TTCCAGGGTGCACTAGGATGCCTCTCAGAGGTTCTCCCCCGCCTCCCGAA
GGAAAGGGGAAAACCCCGTGGGCGTCCGGAGAGCCTTTGCGCCTCGCCAG
GTGGAGGGACCGGCGCCACCCAGACCCGCGAGCCGAGACCCTCCCCGCGG
CGTCGCTGCGGGAGGGGCGGAAGAGCGCGGGCGGTGGGCGGGAGCGGTGC
TGCGAGGCGGGATCTGCGGGGCGTCCAATCCCCTTCTTcccccgcccgcc
ccctccccgccccccgAACGCTTTCCACCAACTGCGCGCGGCAGTGGGCG
GGGCCCGTCACGGCTGTCGTCTTGGGTGCGAtttttttctcctccttttt
ttaccctcccgtttttttcttttcttttttttttccctatcctttttttG
TGAATGAAAAAAGGAGGTCGCGAGCGGTACCTGGGACTGCAGCGCCAGGC
GTCTTCGCGGCAGCGCCTTcgccgcgggcccgggcgcgtagcggcggcgg
cctcgcccctctcccggcgcccctgcgcgccgcccgctgcctccgcagcc
cggctccgcgcgccgccgTGACATTGGGCGCCTGGCGCGCGGGGCGATGC
TGATCCGGAAGGGGCAGCGGCTGCAGTGCAGCGCGCGCGTCCGCTCCTGG
GCCCACGTCCGGCCTGGGCTGCCCTGCCGGAGTTTCTGAGTGGCCGCGAG
CTGGCCGGGAGGCTGGAGCCCAGCAGCAGCGCGGCGGCGCCGGCGTCGTC
CCAACTTGCAGGCGCGGAGGGACCCCTGACATTTCACTAAAATGAGCGTG

>uc003xeb.1|24353553|24354453|24354552
TTCCAAGTTTGCTTATGTTTTCCCAATTTGTAAATATCAGTGtcaatttc
cccacctgcaaagtggggattaTATTTTATAATGCTGCTATACATGGCTG
CTAACTGGGAGCAAGTGAACTGTATGAGGACAATTCTGTTTTTCAACCAC
AATGGATGAATATTAATGTCAGATGGATTTTTCCTCTTATGTTTCCTTGT
AGAAAAAGTCGTCCTTGGAGCAGAGGGTCTAAATATCAAAAGGAAGCTTC
CAATTGACATAGATTCGTTCAGTTTGTGGAAATATTAGAGACATATAGAT
GCGGGTGAGAAATAGAATCCCAAATGAAGATAAAAGGATTCTATTGGCCA
TGGGATAACTCTACTAACATAACAAGAGAACACAGACATACAGATGGAAT
TGTCGAGGCCCTTTGCACATCTGTCCATTGGTATTCTTTTTTGTATTGCT
TTGAAAGGGCTCTATATTATATGGACACTTACTCCCACCTTTTATTTATT
TATTACATACATTTCTGTAGTTTGGATATTTTAATTTTAATATGTGATTT
ATGCCATATAAATTTTCAATATTTCTCATTTAACAAATGTTCCTTTTAGT
TTTTATATGGCATACTCTGCATAGAAAGAATTTAACCATCTTCAACCAAA
GCATATATAAATATTTTTCAACATTTTTTTCCTAAGACATTCTTGATTTT
TTTCCACTTTTGAAGTTTTCAGATATCTGGAATCAAATTTATATTAGACA
TGACGTAGGAATCTATGTCCAGCCAACCTTCACCACCACCACCTCGGTAG
TTGTCTTTAATTAGAACATGATGTTCAACCTCCAGGTTTTAGCCTCAAGC
ACCTAGCAAGTTGTGTAACTCCCTCAAGGAACACTTCCTTGTTGTGGATC
AAAACTGCCCACCTATCTGTGAGGTGCTTCATCCCTGCAGTGGAAGTGAG
GAGGAAGAAAGGTGAACTCCTTTTCTCAAGCACTTCTGCTCTCCTCTACC

>uc003xec.1|24388406|24389306|24389405
AGAAGTTTATATATCTCCACAATAATGAGGAATTCTCAGCAGGAAAGTGA
AGTGAGGATATGGATGAAACACTGACAGCTAGCAAGTTGAAAAAGAAGAG
CAGAACACAAATGTCTGAATCCTGGGAAACACCCATCATTAAATAAAGAT
TTGGCAATAAAAGTGCAAAGCTCATACCTAACCATTCCTCCTCCCTCCCC
TCTGATTGAAACTCACTGATTGATAAAGCATCTAATCTTTGTGATCCCTA
AAATAGCTTCAGAATATTCTCCACAGTGAATTTTAGGCAGTGAATTTTGG
GTAATTTTTATCAATCAATCAATGGAAATCCTGTTGTGAAACACATTTGT
CATCCAGCATTTAAGGGATAATGGGAATGCACAATAAAATAGTAGGAGTG
TCCGGGGTAATAGAAACCAAGAAGAAATTTCTTGAAACAGAAAATAGTCA
ACATTAAATGTGGAGAAGATGACCAGAAAGGAAAATATGTTCACAATGTA
TTTGATAATTAAGAGAATATTTGTGGGTTATTAAGAATAGTTTCAATGGA
ATAGTGGCAGTTATAATCAGAGTGTAGTAGGTTGAATACGTGGAAGATGA
AGATTGAAGAGATTCTAATGCTATATCTTAGCAGTATTTTGATCTTTAAG
GTAACAGGACAGCAATGGCATGGTAACAAGCAGATACTTGCGGGATTCAG
GAAAGGCAGGTTAATTTCTTATTTTTATTATGAAAGAAGTTTGACCATTT
GCATTTATCCCTACAGGACACCTTATGTTATTATTAAGTACATTTGATCA
GGTCTAAATTGATAATTGATACAAGATCCCGATAGTACAAAAAGGGAATG
CAGTTATAAGGAGACAACAAAAGTCAGAGTAGACTGGACATGAAAAGTCT
GGTTTGCCCTCGTAGCTATTTCCTGGAGGGAAGGGGTAGCTACAGTTTCC
TGTCCCTCTTCAGCACTTCTCCAGCTCCAGTGGGTTTTTAAATTACATAT

>uc003xey.1|26302958|26303858|26303957
TTTGGCAGCAGAGTCCTAAGGAATTGGTGGTGACTATGGGATGGTGGTAG
CCACTGGGGCTGCCTCAAATGGAAAGGAAAGGGTTCTAAGTATTTATAAA
AGAAAATTCTAGTGTATAACTGAGCATCTTCTAtttaccagcacttgata
ctactaaatcgtcacagcaccccggtgttattattatctctgtttacaaa
tgaggaagctgaagctcaggtcacacaggtagacaggaagtgatggggtc
agattcccagctaggtctgcctTGGAGCTTTCCTTCTTGTGAGGGTGATG
TTCAGTTCACTCTGGAACTGGTGTAGCCATCGCCACATTTAGAGTGCATT
TTAGAGTTTGAGCCAGTTTTGATGATTTTACTTCAACTTACTGATGGAAC
TCCTTGTTCATCCCTGGAACTCTCTAACACTTCTGCTGGGAGTTTAGAGG
GATGGCCACACCAAGCTGCTTGGGTACATTTTCTAAAACAAAATTTATTG
TAAGAAATGGAAATTATGAACAAAATATACCACTATCTCTTTTTGCTGTG
AAGTTAAGTTTATTGGCTACTGTTAACAATTTATTTACTTACTTACTTAC
tattcttttgtagagacagggtcttgccatgttccccaggctggtgtcaa
actcctggattcaagcaatcctggtgcctcagcctcccaaagtgctggga
ttacatgtgtgagccactgtacctggccTCAACTCTTGTTAAAATTAAAG
CACCTTAATACGTTTAGCAAACTCATCAGACCAATAAATATTTTCAAGAT
GTATGCAGAATTACCAGTGGCACATCCCCTTTTTCTGTGGCTCCACCCCT
TCAACTTTTTGTCCAAGAAAACTTTTCGTGTTTGCCTGTAGCTGATGTGC
AGTTGTTTCTGCTCCCAAATCAACAGGGTTTAATGAAAACCCTAGAAAGT
AGAAACCCGTGGGAGAGAAAAGAAAAAAGACAAGTTCACAAGGTATGTTT

>uc003xhd.1|28802939|28803839|28803938
CTCAAGCGCCAATCGAATGGAAACGGATTGTTAACAGCCTATTATAACCC
TCACGTGGGAACCAGGACGTCCAAACCTGGTTAACAGAGCCCACAGAGTT
CATGGGCGAAGGACTGTGACAGTCAACCTCTTGTCTGAACAAAAAGACCC
ACTAACGAGTGAAAAAAGACCTCCTGGGAGGGATGGGGTGGGGGAGAGGG
AATTCAAACCTTCTCAACAACAAAAAGCAGCTTTCCTTAGCCCACTCCAC
TTTCCAGCTCAATAATTGCTACCCCTCCCGTGCGACGATTCCCTGCCCAA
CGTAGGAAAAAAAGAGGTCCAAAAGGTTATAGCATCACCTTTGCCCTCTG
ACCTAGGAGCGAAGACTCACCAGTTTCATAATGGACTTTTGGTGGTTCAA
TAGCAGTCACTGAACTCCTCAAACCCAGGAAGCGTCTTCCGGTGCAATCT
CCGCCACCTGCCAGCCGAGAGCATCGCGGGACTTGCAGTCTTTCATCCTC
ACGTCCCTTCCAGGGGAATAATGGGAAATGTAGTCTCCCCTCCAGGCATC
ATGGGAACTGTGGTCGCCTTTCCTTTTCCTCCCTTTCCTCTCCGAACGCC
TCCTTCCGTCAGCTCAAATTCATCCCAGCCGCCAATGCATCCTCCCTCTC
CACCCCAGCATGATATCATGTCTTCCTTACGGGCCTGGGGCCCATGGTGT
TCTGGGATGTGTAGTCCCGACGGCTCCGACTCCCCTTTCCCTCCTCCCAA
AGGGAAGGCGGATGGGCACGGGGCTTGCCGGAAGTTGTAGTTCCCTTGGC
CCTCTAGGCGCCGGGCTCCGCAATTTTTCTCAGGGGAGGCAGGAACTACA
ACTCCCAGGGACGCCCGGCGGCAGCAGGTGGGAGAGGGGCTGTTGATATC
AATATGGCGGTTGTCAGCCAGACAAAGACAGTCAGTCTGATGTGATTGAG
ACAAGGGAGGTTTTTCAGGGGGAGACTGGGAGATAGGGGCCTcccctccc

>uc003xhe.1|28803243|28804143|28804242
GGAAAAAAAGAGGTCCAAAAGGTTATAGCATCACCTTTGCCCTCTGACCT
AGGAGCGAAGACTCACCAGTTTCATAATGGACTTTTGGTGGTTCAATAGC
AGTCACTGAACTCCTCAAACCCAGGAAGCGTCTTCCGGTGCAATCTCCGC
CACCTGCCAGCCGAGAGCATCGCGGGACTTGCAGTCTTTCATCCTCACGT
CCCTTCCAGGGGAATAATGGGAAATGTAGTCTCCCCTCCAGGCATCATGG
GAACTGTGGTCGCCTTTCCTTTTCCTCCCTTTCCTCTCCGAACGCCTCCT
TCCGTCAGCTCAAATTCATCCCAGCCGCCAATGCATCCTCCCTCTCCACC
CCAGCATGATATCATGTCTTCCTTACGGGCCTGGGGCCCATGGTGTTCTG
GGATGTGTAGTCCCGACGGCTCCGACTCCCCTTTCCCTCCTCCCAAAGGG
AAGGCGGATGGGCACGGGGCTTGCCGGAAGTTGTAGTTCCCTTGGCCCTC
TAGGCGCCGGGCTCCGCAATTTTTCTCAGGGGAGGCAGGAACTACAACTC
CCAGGGACGCCCGGCGGCAGCAGGTGGGAGAGGGGCTGTTGATATCAATA
TGGCGGTTGTCAGCCAGACAAAGACAGTCAGTCTGATGTGATTGAGACAA
GGGAGGTTTTTCAGGGGGAGACTGGGAGATAGGGGCCTcccctccccctt
ctcctcttcctgcgccggcctcaacccctccccagtcccctcccGACGGG
CGCCCCACGCGGAAGACACCCCTCCCCCTCCCGCCTTCCCTCCTCCCTAT
CTCAGCCCTTCGTACTGGGACGTTGGGGAGGGGGCTGTGCCGGGCGGAGA
GAACTCAGCGAGGATTCTGAGGTGAGTCGAGCGGTTTTGAAGCCGGACTA
CCTCAAGTCTCTTTCCTCACTTCTTTCTCTTCACTTAAAACAATTTTTTT
GGAGGGGTTTTGGGGAGGAAGTGAGCGGACGCTGGGGATGGGTCTCGTAA

>uc003xkt.1|38081167|38082167|38082166
aacctggcaactcagttaggtctttcttcaattttgttgaaaaccaataa
ttgagaaccaATTGGGAAatcaatatctacgtatttcccatggcgtccag
tggcccagagattcctacactatcggtggacacatcacagtaagattaga
ctgaggattggcgaggggtgcgccgttcttgtgtaaagcgggagaagagt
gtattatCGTTAGGCAACATTTTAGGATATAGGATAAACACTGGTGTCCT
GAAAACGTTCCTGGCCGCAACACTCTCAGAGGTTTGCATTCTCGAGTTTG
GAGACCATGGCTCTGAAAGACTCAACTCACTCCACTGATGCCAGCCacca
gctactgttgatgacttcccaagttcgtactttcagtccacacctcttcc
tttcgctgggcaccaaacttgtctacattccgagtgccCCGGCACACCCC
GGGGCTTCGCTTTCCGCCTCTCACAGTAGGAAGCGGCGAGCCGCTTCTAG
TGCCCACGCCGCTCCTCGGCTGCCCGGCCTGGGTTTTCCACCCTCGCCCC
TGGAATCGGCCTCCCTAGATTCCCTTCCCTCTTAAAATCATTTGGAAACG
GGCTCCAAGGGGCGACCCTGCGCAGAAAACCAAATTCCATCCGGGGCGGG
CAGGGAGTGCTAGACTCCAAGGAAGACGTTTCCCACATTCGGTGGTGAGG
AGTGTTTGGCGGCACGGCACGGCCAGCGCTCTCAAGGACCCTCTTCTGCG
CAGAATATCCAGTCGTAGCCACGAAAATACGCCGCGTCAGTCCCTGACTC
GAAAGGAAGTCCTCCAGAGAGCCGCACTAACCATCTAGCTTCCTCCACCT
TCAGCCTGCCAggcccgcggccaccgccggcgcgggaggccggcccACCT
CTGCCCGCGCGCCTGGCCTTAAAGCGGTCGTGGAATTATGCTTCCTCAGG
CAGGCGGTGGACGCACCGCGGGCTTTTTCTGTTTGAAGACTACAGCGTCA

>uc003xku.1|38081605|38082505|38082604
CCGGCACACCCCGGGGCTTCGCTTTCCGCCTCTCACAGTAGGAAGCGGCG
AGCCGCTTCTAGTGCCCACGCCGCTCCTCGGCTGCCCGGCCTGGGTTTTC
CACCCTCGCCCCTGGAATCGGCCTCCCTAGATTCCCTTCCCTCTTAAAAT
CATTTGGAAACGGGCTCCAAGGGGCGACCCTGCGCAGAAAACCAAATTCC
ATCCGGGGCGGGCAGGGAGTGCTAGACTCCAAGGAAGACGTTTCCCACAT
TCGGTGGTGAGGAGTGTTTGGCGGCACGGCACGGCCAGCGCTCTCAAGGA
CCCTCTTCTGCGCAGAATATCCAGTCGTAGCCACGAAAATACGCCGCGTC
AGTCCCTGACTCGAAAGGAAGTCCTCCAGAGAGCCGCACTAACCATCTAG
CTTCCTCCACCTTCAGCCTGCCAggcccgcggccaccgccggcgcgggag
gccggcccACCTCTGCCCGCGCGCCTGGCCTTAAAGCGGTCGTGGAATTA
TGCTTCCTCAGGCAGGCGGTGGACGCACCGCGGGCTTTTTCTGTTTGAAG
ACTACAGCGTCACACAGCAACGCGCGCGAGAGAAGAGAGTATTCTCGCGA
GAAGTCCAGGGGTGGCCGTGATGGCGGCGGCAGGAGCAGGACCTGGCCAG
GAAGCGGGTGCCGGGCCTGGCCCAGGAGCGGTCGCAAATGCAACAGGGGC
AGAAGAGGGGGAGATGAAGCCGGTGGCAGCGGGAGCAGCCGCTCCTCCTG
GAGAGGGGATCTCTGCTGCTCCGACAGTTGAGCCCAGTTCCGGGGAGGCT
GAAGGCGGGTAAGAGGTCCTGCCGCCCGAGGAAGACGCGGGAGGGAGGCC
CGCCCCTCGCGAATCCCGCGGCTCCTGGAGCCCTGCCGCCCGCCCCCTGC
GAACCCAGGCCCCGCCGCCAATGGCTCGCCCTGCCTCTGCGCCGCTTGGC
CCGTCCCCTCTCAAGCATATCTCGGATAACGCCCCTTCCGCACCTTTCAC

>uc003xlb.1|38207363|38208263|38208362
atttttatatttttagtagagatgccgtttcaccatgttggccaggctgg
tcttgaactcctggcctcccaaagtgttgggattacaagcgtgagccact
gcgtccagccCCTTTCAACTTTTCACCTCAGTTATGTCTTCCTGTTTGGA
CAGCAGTATCTCATCTCCAACCTCCCTGGCATCTTTTAAATCCTGTTAAG
GTTGCCTCTACAAAACAAAACAAAAAAAAATTATTAAttttattgtttgt
ttagagactagtgtcgcagtgttacccaggctggagtgcactggcgccat
ctgggctcatgcagctggcaccaatgggctggggcgctccttcagcctca
gcctcctgagtagctcagacccaggcgctgacaccacgcccgacacctct
acattttttAGGGATACCTTTTTGGTAACCTCTAAATCATAATAAATGCA
CGGAGGACGGGCCAAAGCCTTTTTGCCTGGCAAATGCTAGTGACACCCGT
TCTCAGCACCCAGAAGCAGAGGCCAGGAGCGGGGCGGCTGTGGCTGCGCC
CTCCGCCCTACTCCGCTAATCCCGGGGCCGCGCAGTCCCTGCGTCCGGTG
ATCACCGCGCTGCTCCTGGCGCACTAGTAGGGTCTGTAGCGTATCCCGAG
GATCATTCCGACTTTCCCGCCCCGTACGTGAGGGGCCGCCTTGAAGCCTC
TTCCGCCACGGACACTCGAAACTGATCTTGAAGCCCCTGCCGTCACGGAT
ACTAGAAACTGATCTCGAAGCCCCTTCCGCCACGGACACTCGAAACTCTC
CCCCACTGTTAGACCTCAGCAGCCAGCAGCCCGCCGCCCGGCGCTGCAGC
TCCCTGCCCGCAGGAGCCACGTCTCGCGCGACTCCCCCCACCTCTCGCGA
CACTTGCCGCCCGTGCCCTGCGGCCCTGCACGCCCCACCCGCGGTCGCGC
GCCGCGCTCCCCGCCGCCTCACCTTTTCGCCTGGCATCCGGGCCCGCTAC

>uc003xlc.1|38207727|38208627|38208726
tcagacccaggcgctgacaccacgcccgacacctctacattttttAGGGA
TACCTTTTTGGTAACCTCTAAATCATAATAAATGCACGGAGGACGGGCCA
AAGCCTTTTTGCCTGGCAAATGCTAGTGACACCCGTTCTCAGCACCCAGA
AGCAGAGGCCAGGAGCGGGGCGGCTGTGGCTGCGCCCTCCGCCCTACTCC
GCTAATCCCGGGGCCGCGCAGTCCCTGCGTCCGGTGATCACCGCGCTGCT
CCTGGCGCACTAGTAGGGTCTGTAGCGTATCCCGAGGATCATTCCGACTT
TCCCGCCCCGTACGTGAGGGGCCGCCTTGAAGCCTCTTCCGCCACGGACA
CTCGAAACTGATCTTGAAGCCCCTGCCGTCACGGATACTAGAAACTGATC
TCGAAGCCCCTTCCGCCACGGACACTCGAAACTCTCCCCCACTGTTAGAC
CTCAGCAGCCAGCAGCCCGCCGCCCGGCGCTGCAGCTCCCTGCCCGCAGG
AGCCACGTCTCGCGCGACTCCCCCCACCTCTCGCGACACTTGCCGCCCGT
GCCCTGCGGCCCTGCACGCCCCACCCGCGGTCGCGCGCCGCGCTCCCCGC
CGCCTCACCTTTTCGCCTGGCATCCGGGCCCGCTACTCGCCCACTGGGAG
CGCCGTGGCGCCTGGTGTTCGGCGCGAGCCCGGCGGGGCTGCAGGTTCCG
CCCTGCTCCGCCGCGCCCCGCCCGGGCTGGGGTAAAGGCCGCGGCCGGGC
CATGCAGTGTCCTCCTCAGGGAGGGCAGGAGAGCCTGAGGAGTGGCGGGG
CCGCCAGGTGAGACCGCGTCGGGCGGGCGGCTGGACCGAGGGAGGCCAGG
CTGGGTGCAGGTGGGCGGCGCAGCGCTGCGGGGCCGGGATGCGGGGCGGG
GGAACCTCGGCTCCCGGGAAGCCCCGAGCCTGGGGGAACCCTGGGCACCC
TGTGAACCCTGTGGTCTGCACTGGCTGCCCTGCTGCTGTCGCGGGGCTGC

>uc003xrp.1|54925920|54926920|54926919
tgctgggattacagacgtgagcaccatgcccagccttttttagtagagac
agggtttcaccatgttggtcaggctggtctcgaactcctgacctcacgat
tcacccacctcagcctcccaaagtgctgggattacaggcgtgagccactg
cacccggccccttataattttatatgaattttagaatcaactatcaactc
ctgcaaaagaaaggagctgacatatgatagccattgtgttgaatctgtaa
agcaatttTACAAAAGGAAACTTTTCCAGTTCATAGACCCCAGTAATACA
CATCCCTTACCTTTGTGCACCCTCAAACCCAACAGAAGCTATTGGGCATT
AGTTGCCTCTTGACAGAAAGGTATTCTACCTTTTCCACTCTGTTTAATAA
TCTTATATTTATAAAGCAGTTTATAAATATGAAGTATAGTGTTAGAAGCC
AATTCTTGGCTTACTCATTGGGTACCTAGTCATCTCATAAGAAAATCAAT
TTAACTTACTCCACATGATGTATGTAAAAAGAATAATAATTCTTGAGTTT
AAGTTTGGGTATGAGTTTTGCATATGTTACTAGCTACAAAGATGACTGCT
ATTAAGATGACCTTTTAAGAAACCTGGAAAGATTAAGCCAACCATCTGCC
TGTCAATTGCATAGCCCAAGATTGTCAAGTACTATTGGCTATCACACACC
ACTAACACAAGAATTTTTGCCAAACAATCTATTTAATTTATCACTATATG
CTAAGCTGTATATCACTTGGATCATTTCTTTCCATTTTGATTTAGGATTA
CATTTTAATTAAGAATACATTTCTGCCTTTAGAGGGCACTCATAACATAC
AGTACCTAGACATTCAAAATAAGCAGCTCTACCAGGAATAGAACATGAAA
GATCTGTGGATAAGCTGCTGATCCACAAAGCAGGTAATCCTTTTGCTTTC
ATTAGTATAACTTTTGGAGAAGTCTCCCCACAGATTCAGAGCCAGCCCAG

>uc003xsd.1|55690279|55691179|55691278
ttctctttctccccatccctccctactcctctctccatttctctctcATA
GGTGGCCTGCAACAAAGTCAGTATTTATGAGGCAAAGTGTGCAGTTTCAT
GACCTTTTTCCTTTTGTGATTGGTGTGGAGACAACATTGTGGCGCACATG
CTTGAACCTGGTCCTGTTTCCCCAGAGGACCCCTTACCTTGTTTTTGTTG
TTCAGAGCTGAGGCAGGAAGCCCCGTAGGAAACCCGATTAGGTGAAGCAT
CTTCAAGTCCGATTAGACCACAGGTAGTCATTAGAAGGATCAGGTGCCAT
CTGGGGACTTTATGTGTGACAAAGTCCTGAAACATGTTCAAACCCCAGTA
TGAGTAAGGGAAGCAGTGGAAGCGTGCTGGGTATGCAGAAGCATAAAATC
ATAGCATTTCATCGTGTGCTGCTTCTGCTGTTTGTCCTGCGTTATGCTGA
GTCACCAAATTGTGTACGTTCACAGTCATTTCAGAATTACATCAATGAGG
TAATAAGCAAGAGTGCCTAAATAAAACAAAAGGCCTAGATCTTTATTTTT
AAATGATTACCAGGAGCAAGTACTGACTTAGAAACTTATCAGAATGAGAA
AATGTCAAACAATTTCATTTTTAGCCTGCACAATAACAACTTTCTCCTGT
TAACATAAATAAATGAGGGTTAAAAGTTGTCTGGGAGAGAAATGCTTGTG
TACTGGTGAAGTACTTTTTCTGGAGGATAACACTAGGCAAGAAAGAAGAT
GCAAGGGAAACCTTCATGAGGAAGATTTCACAACTGCAGAGCATGCTAGG
AACTGGTTTGCTTCTGGCTGTTGTCTCCTTAGGGTGAGCTCTGTCTGGTG
ATTAGCATCACCATGGATTAAATTAATTGGCTGTACTCAATCCCTTGCTG
GACATACTGAGAATAAATCCAAAGACATTAGTTTCTTTGCACGAAATGAG
GTTACATATCCAGTGACATTTATTTGAGCTATTTAAACAACTTAAACATC

>uc003xwp.1|67741504|67742404|67742503
CTGTTGCTGCTCGTGCCGCTGGCCGCACTCGGTACACTCGATGCTGACAG
AACCGGAGGCCGGGAAAAATAGACGCGCCTGACACTTCGGATCCGGGCAG
CTCCCGGAAAGGATTCTCCGGTCTCTCCGCTTCAAAAGCCCCCCCGAAGC
AGCCGCCGACGCCAAGGACGACGGAGTCTGTGGAGCCTCAGGGGGAGGAg
gtggcggcggcaacggaggcggcggcggcggcggcTGAGACATAGCTCCT
GGCTCTCGTGTCTCGCTCCGCGTCCCAGGCGACCCTCAAAAGCTCATAGC
CCAGACCCCCACCAACCCGACTCGGTCCAGTCCAGGCCCAGGGCGAAGCA
CTTTCCTTTCCCTACCAGCTCTTCCTCCTCCTAAGCGAAGGCGGAAGCGC
CGGACGTTGTTTCTCTTCTTACTTCTCCACTGCCGTAGCCGTTGCCCCGA
ACGTAACGGCCACCACCCCACCCCGCACTCACACTCACTCACTCTCGCTC
TCTCTCCCTCAGACACAGACATACACGCCCTCATTGAGTGTGCGCAGGCG
CAGCTTCCGCTCTGCCCTCTGGGAATTAGAGTCTTCCAGCCTCTGTGCTG
GCCATCAAGCCCTAGGATCTTGAGTCCAGAAGGAACTACAAGTACCGTGA
GGCCAAGCGGTTCAGCGCTAGAGGAGAGGAGGAAGAGGACGGCAACAGGA
AAAGGGGCGAAAGAAAGATGGTGACTCGCGTTGCCTGCCGGTAGTTGTAG
TTTTACTGGGCTCTCCTTCGTCGTCTTCCCCACTCTGCAGCCCAAGGCAA
AGAGTCTGAGAGACCACATTTCCTAGGATGCCGTGCGGTGCGTCTAGCTG
CACTTCCTCCTTAGGCGGAGGGGAGGATTCAGGGAAGCTTGGTTAAAAAC
AGTTATGGCAGTGGGAGTCGAAGCGAGGGTCTGAAGTTCACGACTACTAG
AAGGGGAGGGGAGTGGAAAGGCTCTCAGTGAAAAAGGTACAGTAAATAAA

>uc003xwr.1|67786544|67787444|67787543
GTACAAATCATTGTCTCAAAATCTAAGGCATGATATGCACATGGGAATCT
TTAAGTACTTGTCTGAGTCTATCTTCAAGTGATATCTGATAAGACCTAAA
TTACAGTAGTGTTGTGGGACGAAGAAAACAACCCACTCTACTTCAAAATC
TTAACCACTTGACTCCACATCCATTGAACCATGTAATTCTTAGTTCTCCA
CTCAGCTTCTCTATCTGTTAAAAGAGATAAACAGATCTAAAACGCAGCTT
CTGTAATTCAAGAATGAGTAATAAGGAGCTGTAAAGTGTGCACTCAGCTG
ACTTGGAGATTAATGGGAATAAAAAAAAGAGTCAGTAGATCTAAAAAGAT
GTGTGGAAAGGAAATTTCTCTGCACACAGGATCTGCCAATTTGTGAAAGT
TCTCGACTGTTTATAAACACAAGGGCCGTAACTCTGCTAATGACAAAAGT
GGAAAACTGTCCAAATAATGCTAAATGAATCACAGTTGTTCTCAATTATT
TGGATATTTAATTCACTCCTCTGAGTTTCCAGTTTACACCAAGCCAACCC
CCCCAACACCACGGGCCCACCCGGGGGGTCCTGATCCCTGCACACACCAG
GTCATCTCTGTTGGGCCCCGGCGCTCTGGCCCGCGCCGGTCTTGGGCCCC
AGGGTAGCGGCCACTGCGGGCGGAGCAGAGGGAAACACCAGAGTCTGTGA
CTCCAGACAGGACCCACTGTGTCCTCTTGAACTTTGCACAGCGCGTGACG
GGGGCAGACGGTGCACCGTGGCCCGGCCTTTCGCGGGGGTCCTCGGGGAA
GAGAGAGGAGCGCGGGTTTCCTCGGAGGCCTGAGCGGGACGCAGCCTGCA
GCCCCTCCCCGCACGGGCTGCCCCCGGCCCGCCGCTCGCGCCGCTCTGCT
GGGATCCGGCGCCTTCCCCGGCTGTCCTCGGCCTCCCGCGCGCTCCGCGG
GAGGAGCCGCCAGCGGCCGTGACGCGTCAAGGAGGAAACGCCGGCGCCCG

>uc003xye.1|70540512|70541412|70541511
AATTCCTTAGATATCTGATGGAATTTTTGAAATTGTGAGATTTGTGGCAA
TTAATTGATTTCCAGATATCTTCTTAAAGTACTGTAACAAGTATAGCCAT
TTTCTGGTTCAGACTGCTGTCAAAGTACTTACTTTCATTAAACAGTTCAG
AAAACCAAAAAAAAAAAAAAAATGCCCCTAAGAAGAAGGTATTGAAATGA
CCAAAAATTGAAAACATTTCAAAGCAAAATTGTTAATGAGCTGTTTGAGC
TATATGGACATTATAAGTGCAATTAACTAGAAGCCAATAAAAATAATCAA
TGACAGAGTGCAGCCCTCTGGTACCAAAGTGCTTTTACAAAGAGATGTCT
GTGAAAGCAGCAAGTGATTAAAAAAGCCACCTTTATCTATGGGAGCGCGT
GCTATTTTACATGAGTAGAAACGAAAATGATTTTCATTGACTATTTCTGA
AGTTCAGCCTGTGGCAAACAGTGAAGAGCTGTGTGTGGGAATAGAGAAGT
TTCTGCTCTTAGCTGCGCCCCCACCCCCTCCTTGCCAAGAATGTTGGAGG
CAGCCACGATCTAATCAAAGAAAGGTAGGAGTTTAGATTTCAAAATGTAG
ATGTCACATTTCAGTGCCAACTACTCCTACATTAACCCTTTATCAGCAAG
TCAAGATGAACCTTTTATCTCCTATGGAAGGGAAAACGTCTTGCTGAGAT
GGCCCTTCCATAGACGGGCAGTAAAAATGTTTAGGGTTTCTGTGCATCCC
ACTGAGGGTCCCCATCATCTCAGGGGGAGCACGAGGAGTTGTGAAAAGTA
ACGCACAACTGGTCATCAGAATAATTCATTCCCTCCACCTTCTCTGTAGC
ACCTCCCACTTCTCCTCTTTTTATAGCAGTCCTTTCTCTCTGAAAATCTC
AGGTTACTTGACTGGGAGTTCTCAGACCTCCAGTTTCAGCCCTGCCCTCA
GCCTCCAATCCGTAAGAGACACCCAGCCCCAGCAATTGGATTGGGCAGCC

>uc003yij.1|99197796|99198696|99198795
GGCTCTTTTCAGTTGGGAGAGAGGCAGACCAAGTATGAAgctaatgaaag
aagttggtcataaaggactgcatgttttatgattcaatttataggaaatg
tccacaacaagcaaatccatgaagatgcaagtagattgtcaggggccggg
ggagaggagaatggggagtgaatgctaatggggatgggatttatttttgg
ggtgatgaaaatgttctgaagaaagtggtgatggctgcacaactctgtga
gtatggtcaaaaccactgaattgtacatgttaaagggggtgaatcttacg
gtacgtgaattatatctcaataaagctgttaCCAAGAAAACAAAAACGAC
CCCCTCCCCCAAAACAAAACACAGGGTCTGAAGGCTTCTAACTGGGGAGA
GCTTTCTGGCAGGCTGTGCTCCGCAGCGAGGCAGCCCCAGAACGAGCAAA
GTCCCATGGAGTGCAGGTTCCTGGTCCCATCGTGGCTCCCAACTCTCTGT
GGGTCTTCGGGCGCGTTGCTTACTTTCCAGGCTCAATTTCCTTGCGTGTT
AGCTGGGGCTCCGGCCCGGAGTGGCCCCAACCCCGAATCCCCGAACCCGC
ACGCCCTGGGTCCGACACAGCTTCCACCAGCCACGTTACCTGTAGGGTCC
AATGGCCCCTGGGGCTTTCGCGGTGCTGATCACCCTTCTGATCAAGGACG
ACATGGCTAAGCCTTCCCTCTTGCAGCCCCTTCAGGAGAAGAAGCCCCAG
CACCAGCCCTGCTGGCTTCTTACTGGACTGACCAACCACAGCAGCGCCTC
TGCCCCACAGCTCCCGCTGGGGGCGGGCTCGTGCGGCATTCTGGGAACTG
TAGTTTCGGCGACGCTCCAGGCCACGTGGAGGAAGCGCCCGGTCTGGCGC
ATGCGCTCTCCAGCGCGCTCTCCAGGAGCTTTGGCTCGGTGGGTACTGTC
GCGGAGGCTTGTCATTCTGACCCGGGGATTCCTCACAGCGTCTGGCAGGT

>uc003yji.1|101238931|101239831|101239930
gagcgagactctgtctccaaaaacaaaaaacaaaaaaCATAAATACAATA
AAAATTTAAAGTATTTAAatatatatatacatatatatatgtgtgtgtgt
gtgtgtgtgtgtatatatatatatatatatacacacacacacacacacat
atatatatgtataGtgtagaggcagggtctcactgtgttgcccaggctgg
tctccaactcctggcctcaagccatcctcccgcctcggcctcccaaagtg
ctaggattacaggcgtgagctcccgcgcccggctGATGCCAGCGTTTTAA
CTCTACAACAAACTGAAACTCAAACGAGAGGAAGTGGACCTCTCACACCA
ACTCTTATGCCCAATTGGTCCTCTGCCAGTGAAGGCGGGGAAGGTGAACC
TGTGGCCGTCGGCAGATCTGCAGATCTGCCGGACTGCGGGTCGGGGCGTG
GCAGGGGCCTAGTCCCCGCCCCGGCCGTCAGCCTGTCGCCTCTGGCTCGG
GCCGGGCGACGAGACCCTCCCTCAGCACCTGCAGTGCAGCCAGAGCCGGT
GCGGCGGCCGCGACTTCCCCGACGCGGGGCGCTGAGAAGCAGTGAGTGCC
TGTGTGTACCTGCCGGCCGGGAATATAGGACTTGTCGCATCTCAGCCCTT
CCCTCCCGGAGCGGGGGCGAGAGGTCGAGGCGGGGAGGCGAAGGGGCGGT
GGGCCGCGAGGGAGAAGGAGCGATGGGGTGGACGTCCTTCAAGGCCGGGG
AACACGCGGGGCTTTCCAGGCCGCGGGGGACGGTGGCGGGTGTCGGGGCG
CGGTGGCAACGCTGGAGTTCCCGGGTCCACCGGCGCGGTCAGCCCTGGTG
ACCCAAGCCAGGGGCTGGGGAGCAATCTGAGACCATTGCGGCTGGGCTGT
GGGGCTCCCCAGTCCCGGCAGGTCCTGGCGCCGCTGTACATAGAAACCGT
TGCCACGGCGGGAGGATGCCGTTTCTTTTCGGTCTCCGACTGCAGGGGGC

>uc003ylh.1|104378942|104379842|104379941
AAAACTATCGTTTTCAAATGATACTTTAAAAGTATCGTTTTCAAACGATA
TTTTAAAAAGTATCGTTTTTAAATGATACTTTTAGTGATACTTCACTGCC
TGGTAGTCACTAGAGCCTGATCACAAAAAGATCTCATTAAGTTCGTAGAA
ACTGGAGAGAAATAGTCTTCCAATGTAGAAAATTAGAAATTTAGGGGAAA
ATATTCTTCCTACATAGAAATTTATTCTGCAATACATCAACTATCCAGCT
CTTAATGATGTTAATATTTCTTCATCACTACCTGTCTCCCAACATCAGTA
AGCTTTTGATAAAACTGGGGAGGAATTCCCCACTCCAAATTCGTCTTTCC
CCACAGATTCCAAAACTCTTACTCTGGTTGTTCAGGGTTGTCCTTCTAGG
TATGGAAATATGACATTCCTTTTCTGCAACAGGATGATTTATCTGACAAG
AATAGCCTCCATCTACAAGTTACTTTGCATTTTTCAAAGTACTTCTACAA
GTTCATTTGCTTCTCATACTATTCtgcctgtttcataggagggccttaca
ggttaggtgtaaacacttgtaacgaacttggcactatttgacttacagcc
agtgctcaattaacgttaaccatcattACAactattgtcattcctatatt
gtgaggaaactatgccccttaaagattagggtaatttatctaatatctat
gacagagttggtaCCCCAAACTAGGTTGATTTCTACAGCAGTTCAACTTC
CTATTAGGGTTTGTATCAATAAAACTGTGGGACCCGCCAGGGCTGGAATC
CCACTGCTACCTGAGCATCCAGTTGGTGACCAGGCTCCCCGAATTAATAA
AAGTATTTGTTGTTGTTTTTATAGCAGTTGTCCAGGAAGTATCTCCTTTC
GAACTCAAGTCACTTGGGCAATTGGCTTTACAAAGCAAATTGGCTCCGTT
TAAGGATTCTTGACTCCTGAAATCCGCAAGGAAGTGGGTTCTTTTAGAGC

>uc003ylp.1|104581251|104582151|104582250
CGAGGAGGTGACGCCGCCCCCGCGGGATGAGCCCGggaggcggaggggcg
gaggaggtgctggcggcggcactgagcggcggcggcgcagggcgcgcggg
ccttccgcgccgactccatcgacccaaggggcggcggcggtggcggcggc
TGAGCGACCCTGGGCCGGGCGCGTGATGAGGAGGGGCCGGCGCCAGACCC
CGCTGCACGTCGGAGCTCGCCTGGATCCGGGCGTTGGCAGCCGAAGGGCC
CTGGCCCCGGGACTCTCCGCCGCTAGCCCCCGTCATATCTTCTCCGCTTT
CGCTTCTCCACTCTAGCCGGGGGTGGGGTGGGTGGGGTTGGGGTCTCCGC
GGGGGTTTCCGGCCCCGCGGCCCGCTCCCGGGTGTGCCTGGAGGAGTTCT
CCCTCTGTGGCGCGCGGGAGCCCTGTGATGCGTCAGCCGGCGGGACGGAT
GAGTTGCTTCTCCGGGAAACCGTCCTCGCTTCCTCACGACCCTCTCGGCT
CCCGCCTGGGTGCCCCTCGGGCCGGCAGTACTCCGCCTCCGGGCGCTCGA
AGCGAGTTCCCCGGGGGCTTGTTCGCAGGCACCCCTTCCCCTCCGAGGCG
GCGCGCGCGCTCCCGGCCCTGACCGCGGCCGGACACACTCGCGCCCCGGT
CCGCCTGTCGCCCTCCCGCCTGCTCCCTCCAGTCACCCCACCCTTAGCTG
TCCCCGCCACCTTACTCCACCACCCTCCCCCGCCTCTCCGCGCACTCCGC
GTCCCGGCCTCCAGTTCCCCTTTCCCTTGAACCGCTCACTTCACAGCCCT
TCGCCCCCGGGAAGAAGAAACATTTCCCGAAGCGCACTCCTCAGCCCTCC
TTCCCCACGCGCTCGCCCTCCCCTCCCCCTGCTTTTCTTGGGGGAGGGGG
GCTGTCGCCTTGGATTGAAGGCCATTGATTTGTATGTATTTGTCCCAGCG
CTGGAGGCTGCCCCAGCCGCCGCGCCGGTGCCGCCGCTGCCAGTGGAGTT

>uc003ylr.1|104899691|104900591|104900690
AAAGGTTAAGAGCTATTAAAAGTCAATGAAAATACTAAGCATCTCTGCAA
GTGAGTTAATATTTAAAATTTGGTTTACACACTAGTTTTAGAGATCTGTT
ATGGAAAGATGGATGTACTTGGGTATAGAATAACCTAAATGTTTATCAGA
AACAGAATTATTCACTGAGAATAGATGATGATGGGGTGGCTTTCCAAGAC
CATAGGAGCCTTCAGGAAACATTTTCTTCTACAAAATGCTATGACCACCA
TTATTGAAATAAATTAGTAATAATTGATAAAGTGTCTCTGGCCTTGACTG
TAGGGTTTTTCCCCCACCTGGATTTGGAGGGAAGTTTTAATTTAATGTGT
GGTGTTTAGGTGAATTTTAATTGAAAAGCTATAATGTTTTTCTAAAATTA
TGTGAATAACCATGTAGTCACTATGTATATAGCCTTTAGAAAGGACCAGA
TTCAACATTATCCACTTTTCTTTAAAAATAAATAAATGGAGAAATTTTAA
AATAAGAAATTAAAACACCTAAGTACATGTTTTCCAAATGTACTTCTCTT
AGAAATATGGCATTTTAAATGCAGATGATAAATGCTCTATTGTTGATCAT
ATTTTTATTGCTTCATGACATCAAAAGAAGAATATACCACTTATTTTTAG
AGTGTTCTGGTCCTTTGCAGCATCTTGCACATTGAAGAGATATATGCTGT
TGCTGGAGTTGTTTTTCAGGAAAAGAGAAAAGGGTTGGGGAAATGCATAA
TTTCTCTTACTCTTACCCAGTAGTAGCATTGAGAAGATACCTTGTCCCCA
TTTTTATTACTTCTGATATTTTATTGCTGGCAGCCAGATGTGCTAAAACT
CCTGACGACAGCATCTATTCATTGCATGTTTTTAATAGGCTTAGAGAAAT
ATGAGTAGAGTACATGAAAGCAGCTCAGCTTCACACTTCAGCTGGGAATG
CCCAAAAAGCTTACTGCTGTTTAGAATTCTTGCTACAGTCAGGAGAAAGC

>uc003yxx.1|144420081|144420981|144421080
ggtagagtttagagatttttacatattATCAGCCTGGGGGCTCCTCCACC
CACACAGCCCTGAGCGTCCACCCTGGCAGCTGTTGCCCGTCTGCAGGCCC
CCCCGCCCTCTGCTCCGCGTGCCCCTCCAGCTCAGGGGTCCCCTCGCCTC
GGCTCTCTGCACCCCTGCTCAAAACGGTCAAAGAACCCTCCCCGGCCGTT
TATTTTTCCCAGAAAGTGACAATTTTCTCTTTTCAGGTCGTAAGCACAGA
ACTGAGGGAGAAACTGTGGCTGAACAAGAGGAAAATGAGGAAGGAGTCCA
TGAAGGGGCTTTGGGGAACCTGTAACATCCTCCTCAGGCTCCCGGGGACG
CCCCTGGAAAGCAGGCAGAATCGAGGGCGCTGGGGCCCCCGCGAGGGGAG
CGGGAGGTCGCGCGTCTCGCAGCGGTTCCCGGCCGCCGGTGACCATCGCT
GCGGACACATCCCGAGGAGGGAACCCAAGAGGGCGGCGGGGGGGACTCGC
GAGCTGAACGTGGAAGCAACTCCAGCCGAGGACCCCCGGAGGCCTGGAGT
GCACGGAGGGGCCGCGGGCAGCGTGGGGACGGCGCCGTCATCTCCCGAAG
CCCGGCCCCGCGCTGGCTCCCCGGGCGGTGCAGGGCCGGCGTCGGGAAGG
AGGCTCCGAGGCGCCGGCTTCTGCGCCCCACGCAGCGCCGCTCCCCGCGC
CCGGGCGCTTTGCAGGCGCGGGCGGGATCCGGGCCAGCGTGTACGCGAAA
GCCACGCGCGGGCGCAGCCCACGAGGGGAGGGGCGGGGAAAGGCCTCCTC
TTCGCTCCCGGCCCCGCCCCCACACGGCCACCGAGGCGTGCGGTCCTCCC
GGGGCCCAGAGCGTCCCGGAAGTGCGCGCCGGCCGGGCGGAGTGGGGCGG
GGCCGGACACTTCCGTCCGGCGCGCGGCGTCCTCCTCCCGCTCGGAAGGT
GAGTgggcgcgggcggcggcggcggcTCCGGGTGCCTGGGACCAGCCCAG

>uc003zbj.1|145274800|145275700|145275799
ACCAATAAGTGCAGAGATCGCTCGGGGGCGGGGACCTGCTGCCGCGCTCC
AGGCTGCGGGTGGCCAGAAGGCAGCGGGGGCGGGCTCGGCGCGCGCGGCT
CCGCCCACTCCGGGCCCCTGCTGGGCGGGAAGGCGGCGCCCCGGCCGAGG
TGGCGGCGGCTCCTCAGGTAAACGGCGGGTGGGGATGAGCCTTCGGCGGC
GCTGGGGAAGAGCCCCTCGGGGAAGTCTGGGCTGAAGAGCCTGGGGCGGC
TCCCTTGGCGGGGCCGCGGAGGAAGCCGAGTCAGGAGGCGCCTCCCCAAG
GTCACAGGGCGAACGCTGGGAGGGTCCTGGGTGTCGCGGGGACCTCGGCT
CAGGTGTGCGCCGCGCCACAGCCCGGAAGAGAGGCCGGAGCTGTGCGGCT
GTGCTCCTCCTCTGCGCCGCTAAGTCGTCTCGGCCGCGCGACCACCCCTC
TTCGGGGAGCTTGGTGGTCCCCGGTGCCCGCCCCTCCGCGGGAGCCCGGT
GGTCCCCGGTGCCCGCCCCTCCTGTGAGCCCGGTGGTCCCCAGTGCCCGG
CCCTCCCCGGGAGCGCGGTGGTCCCCGGCCCTTCTCCCCCCAGGCGGGGC
CACCGGGGGTCCTCTCTCCGGGAAGCCAAGCATACGCCCGGAGCCTGCAA
AGCCGGCGTGCCCCGGGCCTCCGTATGCCTTCCGTATTCTCTGACGATCG
CGAGCAGGAAGGTGATTTGTCCCTAGTCACGAGGATGACTGGTCATAGCG
TGCCGGGCATAGCGCTGGCAGGGCCGCCGGGAGCCAGCCCTCACTCAGCC
AAGGTGAGACTTAGGGGGTCGGATTTTCGGGCAGCGTCAGTGCAGCTGCA
GTGTGAGGGTCAGAGGAAACCACTCTGCGGGCGCTGGTGGCTCGGTCCTA
CACACTCTGGGGAGGGGCTCCTTTGCCTGCTCAGTTGGGGAAGGGACAGA
CTCATAAACTCAAGTGCAGTGAGGTAAGCAGAAAAGGGGTACGGGGGTGT

>uc003zcg.1|145567333|145568333|145568332
GGAGGGGCCCCTTGTGGGCGGAGGAGGGGTCACTGGTGGGAGGAGGAGGG
GCCACTGGTGGGAGGAGGAGGGGCCACTGGTGGGAGGAGGAGGGGCCACT
GGTGGGAGGAGGAGGGGCCACTTGTGGGCGGAGGAGGGGCCACTGGTGGG
AGGAGGAGGGGCCACTGGTGGGAGGAGGAGGGGCCATTGGTGGGAGGAGG
AGGGGCCACTTCTGAGAGTTGTGAAAAGGCCTTGAGGCCTGAAAACCTCC
CACTTTCAGCTACTGTGGCACCCTTAGGCCAAGCTGACTCAGGAGCCCTC
GTGGATTCCACAAGGATGGTGTTTTGTTTCATGCTCACAGTGGGGTCTAG
GAGGGCTTGCAGGcagtaagtgccaggacccgtgttggcgcccgaggatc
cctggcatgttcggggacggtgaggtcagtccagcagcggtgaggtcagt
ctagtagcagtgaggtcagtctagtagcggtgaggtcagtctagtagCGG
TGAGGTCGTCAGTCCAGCAGTAGCCTTGCTGGCTGCATGGCATGCCCGGG
CCTGGGCCCCTACCCAGCCAGGGCTGTCACAGAGTGAGTAGCAGCAGCCT
AGGGCACTGCAGGAGGCTGTGACGTCACTGACGTTCCCATAAGAAGCTAA
GTGACAGGGACCAAGGGTGGCTGCAAAGTGAACCCCAGAATCTGAAGCCC
TGGCCCTGGGAAGGTCTCCCCATGGGCACGGGAGCTGCTCCAGGACCCCT
[truncated: 1,301,417 more chars]
