# Supplementary material for: MatrixCatch - a novel tool for the recognition of composite regulatory elements in promoters
Source: BMC Bioinformatics. 2013 Aug 8;14:241. doi: 10.1186/1471-2105-14-241 (PMC3754795; doi:10.1186/1471-2105-14-241)
Supplement: Additional file 2 — Dataset of tissue specific promoters. [file 1471-2105-14-241-S2.zip › 1k/Breast1k.seq]

>uc001grq.1|183969405|183970305|183970404
CAGCAAATGTGAATCTTGATAATACAATTAAAAAATCAATTTTCTCTTTA
ATATGAATTTTATGTCTCATCTTTCCCCACACCTCTCTCGCCCCTCCTCC
TTGTCCTTTCTACGGGGCTTCCATCCTGTATTCACATTCCCCTCTACAGT
TAGTGACTACCTAGTTCTTGTCTCTCATTTCCCTCAGCAGCCCCTTTCCT
CTTCCTGGGCTTCTTGCCCCTTCAGCGTTGTCCTCCCTTCCTTCCCTGCA
GTCCAGAGTCTCAGAGGAGATCAAAGAGCGATAGTGTGGCTGCCTCGCAG
CTGAGAGAATTTTCCAGCTCCCCCTCCTGGCTGGGCCGAGTTGTGGGCTG
AGAGGCAGGAGGCTGGGCTGGGGCGTCTTGACTTTTGGGGGGAATTAGGA
AAGAGGTGTCTAAAGCCGCGTTGTACACAATAGAAAAACAAAATTCCCTT
TGTGCTAGTGTGGTGTCCCTCGGTTTGGGTCTTTGCCACACATTCTTGAA
AGCCATTGTTTACACTAGCGTTTTGCAGGTTAGGAACGGTGCCGGTGGGA
ACCGAGCTGACACCGTAAGCGCTTCCCTGGGACTGAATTGACCCTACAAT
CAGTGGAGGGAAAAGTCACCCTCCGGGGGGGCCTCCAGAGCAAAGGAGGG
AGGACGGCAACTGGCCAATCAGGAGGCGAGGCCGAGCCAGGCTTCCCCTC
GTCGCTCGTGAGCTGCAAACAGTGGAAAGTTGGGAACCTCAGTCGCTGGC
CCAGGCGGAGAGCAGCGGCGGCGGCGAGGGCAGCGGGATTCGGGCCGCGG
CGCCGCAGGCTCAGAGCTGCCCCCGGGGCATGGACCCGACGCGCCGCCCG
CACTCCGCCACAGGCTGTCCAGGGCCCGCGGGCAGATAGCAGTCCAGGAG
GAAGCCGCATCCAGACAAAAGCTGCCGCATCCCTGCCCTGCCCAACCCCT
GGAGGGATTCGAGTTTGGTGCTTGTCCCCGTCTGATTCTCAGCGCCAAAC

>uc002uqc.1|188863740|188864640|188864739
tttctctgcgcctatcacaactctattttaactcctgtaaatgtgactgt
gactccgtgagctagattatagaattcctgttgacagttataattggtag
gcacagaaagcgtaaagATGGAGTTTGGAATGGAATCTGGCCTGTCTGAC
TCTAAGCCCTGGATCCACTGTAATACATTATAACTGCTAGCTTTGCAAAA
TGCCTTTTTCCTTTTCTCATCTATTTTCACACTCAAACTAAAATTTAGTA
AACTAAATTCTGAGCAGCAGAAAAAATTTTAGTAAAGGTCCTCTCATCCT
TGAAGAACTTCTTATATAAGGATACTCCTTCTTGCTCCCTTTCCCACGCA
GAACTTTACCAAAGGTCAGTAAGAATGGGCTGTTGTGTTTTCTCTCAAAT
CCTATACAGAAGTCCTTAATTCCGAGGTAAACATCTGAATGGAACAAATG
AGTATGATCTGGGGGTTAAGGCAATTTTCAAGTGTGTGTATGTGTGTGTC
TGTTTTAAGGCATAACAAAGTCCAGAGATTAAGGCCGAGTTAAAAAACAA
ATGAGGACAAACCAATGAGGACAAACCAGTCCGCTGAGGTGCGGCCAGAG
CAGCAGCAACTGTGGCTGCTTTCTTGATAAAGGCTGTGAAGACGGCACGT
TTTACTCTTATTCGTGTATTTCTTTTGACACTTTACCCCTCTATGAAGCC
TCAGAGGTGTTTTAAAATTGTGTTAGGAAACACACAGAGATAAGAAAAGG
CAAATGGTCCTGATCTAGTGTCTCAGGGAAGAGGCTGGAAAGGAAACGCG
GCGCGAGTGGGGTGGGAGAGGGGGCCTGTGGTTTTGCTTCTGTCCGGGCT
GAAGACTGAGTAAGGTAGGGCCCCTCCTTCTGCGGATGGGTTTCTCTCTC
ATTCCACCCTCCACCCACCTCCGGTTCCGCGTGCACGCGCGAGATAGTCC
AGTGGGCCCACAGATAACGACCATCAGAGATTAAAGAAGGAAAGTCAGCG

>uc003edg.1|120948175|120949175|120949174
tgtgggtgctgggaaatgtagtctttattctaggcacctgtttccctagc
taaaatccaggggttctattatgtaagaggaaggagagaaaggacactgc
agaatacctcctagtctgtgctacagttagatagtttgaccaagtcacgt
tgctggtaagaacaaagccaggatttgaaccagcgttattgactctgaag
cccataatccttcagcagtgctgtcttgcctgcctgCCCAATAAGATCCA
TAATTCTGAAATGGGCTAAATGGGTGTGGGCTGCCCAGAGTGAGTAGGTA
GGTGGATGAGAAACAGACTGATGAGATGCTAAAGAAAATGAATGATTAGT
GAAGGGACTGTTGACTTATTAAATGAAATATATGAGCTAGAAAAAGTTAA
CCAATGTTTGTGTATTTTTCTTGTGTTGTTTACAACAGCATACCTGTTTT
AGTGAGGGTATTATTGTTTTTTGCAGGTGGTTAAAGTTCACCATAGTACT
ATAAGCTCCTACCTAGAAGACATAATACTGAATACCGAAGCGAATACTGC
AGAAGAACAAGCCAGGGCAGAAATAGAGAAGATGGCTGAGAAAATCAATG
ACATTGCTTATGAAATGGAAAGCCGGTGTGTATCAAGAGAACAGATTGTA
GAATGGACAGCCCATTTGCTGGTACTCATATATATTTTTTCAAGAGCTTA
CAATTTCACCACCAAGTAGAAACAAATAACTCATACTTCAGCGTCCATTG
TTTTATTAACATTAACTCTTGAGAAGCCAATATGTGTATGCCTCCGTATG
TATTCTCAGTTATCCTCTGCAATCTGGATTACTCTCATTACTTACTTTAA
GAATACTCGGAAGCATGAAAACAATGTGAATACGTGTGTGCAACATTACT
GGGACTTCATCCCAAGGTTGCTGGCTTCTATGTATAAGCTGTGTTTCCAA
CATTCCCTTCCTGGCAGGCAGGGTAACTGAAGGACAGGGTCAAATCCAAA

>uc003hpl.1|86917974|86918874|86918973
CATTTCAAAAAGGtaattttaaaaattattataataaGCACATCACTCTT
TCAGTTAGAAAAACATAATTTATTCACCAATAAATAGGAAATACATGAAA
GACACCAATGAAAATTGTTATGTTGCTTCTCTGTTTTATTTAACAAATTA
TACAATCAACAATAATCAAAACCAAATGTGTGTATTCAAAAAATCTTGAT
AGATTGAAAGTGGGGATTTGTGATAATAGCAAATGTGTGTCTAGTTTAAG
AGCCGTGGAGTAGTATCACTGATACTAGGTAGAACACTTATTCTGCCACC
TGTCACAGCACCATGCCTTACTGAAGCAGTACTCTGTAAGGACTAATAAA
TGTTAGCATCCCTTGAAACATGGCAGCTCCTGAGTTGTAAAAATATTCTG
GACAATCAGCAAAGGAAAAGATTATTTCCTAATATACAAAGAAATTGGAG
ATTAAAGGGAAAGTTTCAATATTAAGGATTTTAAATCCAAAGGAAATGTT
TTCTCTGAGACAGTTCTCACATCCTAATTGTGTTACTGCTCCCTGCCAAT
TCCTTTGCTTATTATGCAAGGATATAGAGGAAAAGGCAAACTATTTCCCC
TCAGGTATGTTAGTGTagtggaaaaagcattgaagcaggagttgtgaaac
ctggttatttgttaactgtggcactaactagccgtgtgagtgaccttata
caaatcatatttttctctgggtttcacttcccttatctacaaaatgggtt
cacccggctaaattatatttaaggtcctgatgagctttctatgattcCTA
TTTCTTATTTTGTTTTGTTTTGTTTCTAAATGCTCAAATACTACATTATT
TAAGGTATATTTCCTTGTAGGTTTTTTTTCCCCTCTCTGTCTCTTTCTTC
AATATATGGGATGGGAGGATACTGACTAAGTCTGAGAAGGAGGAGAAAGA
AAATTAGCTACAGGAAGAGTTTATATCCCCTTCTACAAGAAAACTTAAAT

>uc003izp.1|189612728|189613728|189613727
TACAATTCCagagccacaggtccctcatctcacaacttgtccccatgttc
tcatttgtccctctgatcttacttgtcagcccttcccagcacctggggat
cgtgcattgtgAAGCAGCACACTCAGGGGTTCCCTGCTCCGTGTTTCCCT
CCCTAATGCCAAAGGGCCAGGAGCCATTGTGTCGCAGAGTAGGCTGCTTC
ACTTGTGCCTGAGGGAGGACAGACAATATGCTCATCAGGATTCAGGGAGG
AGAGTGTGGACGCTCAGACAGAGGAGTGCtgtctttgtttctcgctgcta
tatcagaatgccacagactgggtaatttataataaacagaaatttgcttc
ctcacagttctgaaggctgagaaggtcaggatttaggggccagcatctgg
tgaggggcttctcactgcattcttccacggtgccaggtggcagtgcaaga
aagcacataagacacacagcaagaggaggctgaactcacttttataacaa
acccactcaccccataatgaatttactcctgtgttcaacacataaacttt
tggagacacattcaaaccataacaTGTACTATTGAAATGGAGCTCTGACA
GGAGACACCTTGGGTGCCTCAAGCTGGAGATTCTGCTTTGCATCCCCAGT
TAATAATTAGTAGATAAAAGAAAGAGACTCTTTGGGCACTGGGACCTGGG
GTCTATGAATGTTGAAAAGGAAGAGCAAACCATGACATCAGGACTTGAGT
TTCTCACACCCCTTTCTCCCACCCCCACCCAGGCAAAAATAGATACAAAA
GAAGAAGGAATTACAGAAGAAGTCACATAACATTATTGCCTACAACTGAC
TGTTTACCTTGAATACTTGAAGACCAGAATGAAGATTCTTGGGGTGAAGA
ATTACAGCCTTAGCATGGAGCAGGCCTCGGTGCATCGGCTTTCAGCTAGG
CATGCCTGCCAATGTTCAACGTCCTCCTGGGATACGGAAGGCACCGTGAT

>uc003qof.1|151687615|151688515|151688614
CCACACCAACTCATTCGTCACTCGTGTCTTTACAAAGAACAAACCTGAAG
CTTCAATGAGAAAGAATTGAAGTATTCTAGGGCTGCCTGAAATCTTCTGA
ACTTTTAACATAGGCTTTGATTTCCGAGTTGTGTGCTTGCATGTTAGAGA
TATGATAGTGTCTAAAAATTGGAACATGGCATAGTTTGATCTAAAAAGTT
AGCTAACTTCTGCCATTTAGAAAAAGACCCCATGCTCAAGTCTGCTTTTG
AAAAGTTGCCTTGGTCAAGTGTTGAAGACAGCACTTGTTAGAAGGAACAA
GTTCACTTCTGAGAGCCCTTCTCAAAGAGTTTAGGAAACAGCACTACTGA
GAGTTGCCAGTCTTCAGAGCAGTGCAACGTGTGTGTATGCGTAAGACACA
GATGGTGAAAATATCAAATGCTACAGATGCCAAGAAGGGAGGTGTTGGCA
CCACACCAACCTTTAAACAAACATAAGGATGCAGAATGCAGTCTTTAAAA
TGGAGGGAGAATTTACTGTCTGTGTGGCTATTTCCTTGAAATGACTTAAA
AAGCTGAGATACAGAAGTATTAGTAAATCGGTGCCAGGAATGAAGTAACC
GTTTAGATCCAATGCGCCGGCTCCAGCATCGAACTCATGCCCAGCACCCT
TTAAACCCTCCCGGGACTCTGCAGAACCCGCTGACCACTCACAGAGCCCA
GCTCGGGGGAGGGCTTTAAGGTGAAGCACGTGACCCCCTGCTTGTGCGGC
CCGGGCGGGGAAGTTTGCGCTCCCGAAGTCCTGGAGCTCAGCAAGGGAGG
GGCCAGCGCCAGCCCGCGTGTGGGTGGCTGGGTGGGGGCGTGGGTGGGGG
TCCGCCTATAATTATCTGGGGAAATGCATCCGCGCTCTGCTTTTCGCTGC
GGCAGCTCCGAGGGCACCTCCGGTTCTCCCCCATCCTCCGGGAGTGTCTG
GGCGCTCAGTCCGCTCTGATCCCGCCGAAACCACCTGCGGTTGGCAGGCA

>uc003vhp.1|115649370|115650270|115650369
TTTTTTCCAGAATAAGGGATGGTGTGAAAAGGGTATGCAATAAATAAATA
AGCAAGCATGAGGACCTGGCAGTAGGGTTCTTACATCTCTCCCTTCCTTT
CCTGGTTTCCAAGACCCCTCTCCTTGCTATAAGACTTTGTTTTTGTTCTA
AATGCCTGTGAATGCTAATTTGGGGCAAAAGAGAAAAACGAGAAGACTGT
CTTTTTGCACCCCCTTTTCTGTTTTCTTTGCTGTCTCTGTTGGGCATTAC
TCTCTAGGTTTCCTTGGATCCTCCTGCTCCTCTGGGCAGCCTCCTTCAGT
GAAGCCCTCAGCCAATGCCATGAGCCTTTTCTTTCATTCTCCAGTCTGTG
AAAACACATCTGTACTGCCGTCTTTTTCTGCATGTGCTCCAGTTAGATAG
TTAAAGAATTAGTGGCAATAAATCACTTAATTGTACAGTCAATCTACTCA
TCCCCTCACCCATGTATTATGATGGGTTACCCCTGAAGAAATAATACCAT
AGCCTTTAGGCATCGCAAGAATGATCGCAGTATTCAAGTTTGGGGATAAA
GAGCCTTAATTAAGACCTCTCAAAGCAGCTCTCTGTGGGATCCACCCTTT
AGAAGCAGCTGTGGAGATAGTGACACAAGACCAAATTAGGAATGGTTGCC
ATGATCCAGATTCTTTTATGGAACTCCTACAGATGCGTTTTGGAATCAGG
TTTTTAAAGTCCCTTTTATAGCAAATAAATAGGAGGTTTTGAGGGCTGTT
TATGAGCGCATTCCATTACAGTGTCTTTCAGCGGAGCCAGAGCTCAGCCA
ATCCTAATTAAGAAGCAATTTCAGCTGCAGTCATTGCTTATTATAATAAT
TGTGACATTTTTATAGCCCTACATTGTCTTTCTCAAAGTAACGGATTCAG
GAGGAGTCCTTTTCTGAGTAGAGTCCACAGAAGAGGTATTCTATTGGTAA
GCATTTCAAATGACTTCCTTCATACAGTAGTATAAAAATAATTTGATAGC

>uc003znz.1|19398024|19398924|19399023
GGTGGCTTTCCTCTAGGGATCCTGGGAACCAGATTGGCTTTCATTTACAA
ACCGCAGAACAGTTACAGAAGCAAAAGAAGgtagttatgactggatctga
ggacatcttgcctgaattgaatttccagctctgtcacttgctaatagaag
cccctcacagggtctctgctgggcacactaaatgagtgatacatggaaac
tcttcagacagcacctggcaTGTGTATGTTATCTATCACCTCTTGAACCT
CGATATCTTGGAGATGTCATAACTGCCACACTACATCCTCTGCAGTTTGG
GATGGCTGACGTTTGACCCTTTGCCTAAGTCCCCATATCGAAGGCTAGAT
TAAGCCTTAACGCTGGAGCCAAGGGGAGGGAGGGCAGGAACGTACTCTAA
ATAGAAGTGCTCCCCCGGGGACTGGGCGGCCCAACCTGCTCCAGCAGCCG
GGAAGGTCTTCCTGCCACAGTGACCGCAGCGAGTGGCGTCCGGCCTCGGA
GGGACTGAGGGCACTTCTCTGGTGTAAGCACTGGCGTCCAACGCCGGACG
CAGCAAAATCGCTGCAAACTCTGGGTCCAGAGAGGTCCAGGTCCTCCCGG
GTTTCTTTTTATTTTAAATTTTTTTCCAGGGAGAGTTCTGGCGCTCCTTC
AATCGGGGGAGGCTGCGAGTCTGAGCCAGGAGATGGGCGTGGGCAGGCGT
GGGTAGCACCATCGAGGCCCTGGCCACCTGCCGGGTGCTGGGTAGTCTGG
AAGAGTCTGGAGCCCGGTCTCCGCCTCCAGGCGCCCCACCCTGGACCCCT
CCTCCACGCGGGTCCCGCCCCACGGTGGGCGTGGCTTCCAGGGGGAGGGG
CCGGGGAGGGTCTGCGAACGAGTAACCTCCCGCAGGCGAGGCGAGGCGGG
GCGGAGCGCGGGAGGCCAGTTGGGAGGCGCACATCCGGCGGTTACCCGGT
GCTTCATAAAGCCGCTTTCGCCGCTGGCTGTCGCCGCGTTTTGCCTCCGC

>uc004bwy.1|130837743|130838743|130838742
gggaaagggaagattttatccctatttctttttttctttttgagacggag
tctcgccctttggcccaggttggagtgcaatgggtggatctcagctcact
gcaacctctgcctcccgggttcaagagattctcctgcctcagcctcctga
gtagctgggattacaggtgtgtgctaccaagcttggctaatttttttttt
taatctttagtggagacagggtttcaccaggttggccaggctggtctcga
actcctgacctcgtgatccacccacctcggcctcccaaactgctaggatt
acaggcgtgagccaccgcgcccggcctcatccctatttcatagaggggta
agctctagagagctgaagtggcAACACTTGATTCTATCTCAGGTCGGCCT
GATCTCAATCCTGGTATTTAGTGTAAGACCCAGATAGGTGGCCAGAACTG
AAGACCCCTTGACTCCAGCTCTCAGAGAGACACTGTCTAGCGGCGAGACC
TGGCACTTTTGCAAACAACTCCAGAACAAGGGGGAGAGTGGCGACAGTAT
AAGAGCATGCTGCGGGAAGTCAGGGGCGGTAGTATTTGAAAATGGGCGCT
TGGAGAGTGGGAAGGATTTGTCCTTGTGTGGAACAAGAATAGAGGATCCT
AATACGAGGGCTCAGCCTGCTTTGGCGTACTCCAAGAAAGCCCCTTGGAG
GTCTGACTGCTCCGCTTCAGCCCCTTTAAGAATGGCCCCGCCCCACCCAG
CCGCCCATGTCGATCTAATCTGAATGACCAATAGTAGAAGAGAAGAGACC
ACTTTCGCGCTTCAACCGCACTAGGAGGAGGGGAAGAGGGCGGGAGAGGC
GGAATATAAGCTTGGTCACATGACCCGCCTAATTGGCCAGAGGCTGCGGC
GGCCCTGAGAGACTCAGCGATGCTCATTGGCCAGAAGAGGGTGGGGGCTT
GGCGCTAGGCCACGCCCCCGGGCGGCCGGTTTGGTTGCGCAGCCGCCGGG

>uc001hvf.1|230599434|230600334|230600433
aaacagctttaggaagcctactgctacatccactgtgagaatgttaattg
ttcaatatgcctctcatgtgaagcccatatggaaaattccttttggggcc
aattctaagagtcagtttgcttcctctgaattcttgatatgctttctgtt
cttcaaaggttgagaggaatggaccttacagtgtttcccttCACACCTGG
ATCTATGTTTTGTGTCTTCTTACATTGGATTCAAATTTACAGTTTACCTC
TTCCTGATAATTTTTCAAACTCTTACTGtttttgtttgttttttgagatg
gagtttcgctcttgctgcccaggctggagtgcaatggcgctatcttggct
catcgcaacctctgcttctcgggttcaagggattctcctgcctcagcctc
ccgagtagctgggattacaggcatgtgccaccatgcccggctaattttgt
acttttagtagagacagggtttctccatgttggtcaggctggtcttgaac
tcctaacctcaggtgatccacccgccttggcctctcaaagtgctggCAAC
ACCAAAGTGttattttattttatttttttaaaGGCAGTcttgcgtaaatt
acttcacttgacccacagttcatgtggttgtaaatgggaaccccacctcc
tacctatgaaggatagataccattggggttaaatgagatggatgaaaagt
tcagagaatagtgtccgccacacagcagctattaaaaactgctagGTACT
CCTTCCTGAAATCGATCTGGGATTCTATGAGAAAGGAGCTGAACAGTATT
TAATACAAATCAAGGTTCTAAATGACCTGAAATAAATTCACATACAGTCA
GACTGTTGACATGTTAGATCACAAAAAATCTAGTCACCTGACAACACCAT
TTCTTATGTGGACTTCTTTTAAACATTTATTAAAAAAGCAAAATGTATGT
TCATCTCAAATCTAACAGTTAAAAATGGTAAAGCAATACAAACAATGTGT

>uc001grb.1|183028974|183029874|183029973
AGTGATGATCTAAACAAGTTCTCAACAAATATGTTGAGATCTGATGTTAA
AATTTGGGGAGgggccaggtagctcacgctgtaatcccagcactttggga
agtcgaggtgggtggatcgcttgaaatcaggagtttgagaccagcctggc
caacatggtgaaaacccatctctaccaaaaatacaaaaattagccgggaa
tggtgccgcatggctgtaattccagctacttgggacgctgacagaggaga
atctcctgaacccaggaggcggaggttgcagtgagccgagatcacaccac
tgcactccagccttggcgacagagtgagactccatctcaaaaaaatagaa
taaaataaaataaaaAGTCGGGGAGGGAAACCACGATGTAATACTTGGGA
CTGGAGATTTTAGGAAATGATCTGGTATTTTTCTGAAGGAGAAAAGAACA
ACTCCTTTTAATCTTTTGGAAGCAAGTCTCTTCCATTTTCAACATTAATG
GTTATAGGTCACCATCCGTTAAGAAGAtgtgttttgtctatttccattaa
aatgtaagttctaggaggaaggaacaaagttgtttttcgccatggtatcc
ccagtgcttggtatataacagagactcaattagcttgctgaatgaCCAAA
CAAATGATTTCAGCTTTTGATAACATCTTTGGAACTTGAGAGCATACACC
TTGGCTTTTGTCtttattcatttatttatttattcattcatttTGTGCCC
TTCTGGGAATGAACCAGGACTATTTGAATGGAAAGAGAAAAAAAAAAGCT
GTCATAGTTTAAAAATTGGCATATGTTCTCTTCCAGATTAAATTCCCTTG
GACCTTTTAATTTATGCTagaacaagcacttatcttttcttttttttatt
actaagcccaacacagtgcgtggcatgcagtaactgttcaaataatgttt
gtttaatTGACGGGTTTTAAGCTCGATAACTTAGCTAAGCCCTTTGCACA

>uc002tah.1|99564691|99565691|99565690
AGTGAAGAGGAACTAACATGTAGTGTTAGTTGCTTAGGCGTCCCTAGGTG
TTGGAGtttttttttttttttttttgagacagagtcttgctgtgtcgccc
aggctggagtgcagtgccgagatctcagctcactgcaacctccacctccc
aggttcaagcaattctactacctcagcctcctgaatagctgggactacag
gcgcctgccaccacgctaggctaatttttgtattttcagtatagatgggg
tttcaccatgttggccaggctggtcttgaactcctgacctcaggcgatcc
gcccgccgcagcctcccaaagtgctgggattacaggcatgagccaccacg
cccggtcGGGGTCTTTTCATGATATTGTCTCTTTtaagtcttatcactac
cattttgcaggtaaagaaacaggagcagagagattaagcaactggcccaa
gatcacactgcagctaagaggtgaggtcagattgtgaacccaagtcccct
gCTCTTCCCCTGGGGCGTGCTGGAATCACCCGAGATCACTGGAAAAGGGG
TGGTGGTGGGGGTCCCCCACTGCAGCTGCGACACTGGCCAATAAGGGCAG
AGTGGGGGCCCTGTAGCTTTCAGTGTGGGGTTTCAATCCCAGATTTAACT
CTGCCCTGGGATAAGAAATTTTTCCCAACAGAAAGATTGGTTGGTTCAAA
CTCCTAATTTACTTTGTCCCGGGATGGTATTACTTTGAGGTCTTTTCTTT
TCAGAAGGAAAAATAAAATCTTGCCTAAGCAACCGAGGGTTAGAACTCTC
CCTCAGGGTTCTTCTTCCCCGCTCTCTGTTGGGACAGTGAAGGGGGCTGT
CCTCTGTTGGGTCTTCCTAGAAGCGGGAGGCATTCAGGAATTCTCAAGGG
ACCTCAAGCATGTGTTCAGACTGTGCTAGGTTAGAGACAGAGCTTGGGGG
TGCTCAATTTCATTTTGGTTTTAATTGGGAAAGGAAGAGCATCAACAAAC

>uc003cpq.1|46451599|46452499|46452598
AAAGAACCAATGGAAAAGCAGGAAAATTATTCCTTCTTCATTTCTCTCtt
cattatttaaaattattctgtcttcacttctctctccttttctctgcttc
ctacttagctctttagaaatgcaattataatcttttatctccccttcacc
agacactcccaacagggcaagttcatctaactatgtgctcttagttagac
gctacagagcagaactctctcccaccaagagactaccttgagacataaca
gtcaattcacaagccaaaatatgcccgctatgaaactctcccatctggaa
attttttggctgcttttacaacctagttttgcccacaaaggcaccagcag
taaccaactcaactgcctggtagacaaggcaccaaagccagtacccagac
cctctacctgctcacttcctgccttgcatgccacgccccccatttaaaag
cctctgctttctgctccaaaggtgaagcagttacccttaaggaaagaagc
ctgtacttcttcccctaaggtagctttggaataaaagtcactttatacca
aacctagctcttgttaattagactctgcaagtgatgagcaactgaaccta
catttcagttataATTCCTATGCTTGCTCTTCCTGCCCTGCCTTGGGGAC
ACGCACACACTCCCAGGCACATACATGCACGTGCACTGAGACAGCTATGT
GAATAACCAACAAGATCCCCTTAGGAAAACCGGTGCTTGGCCTGGCCTTA
AATTCCAGACCCTTGGGCATCATACCCAAGACTGCAAGAAAGAGGAGGGG
CTGGACCTGAAAAACTTGGAAGGGAAGGTCCAACTGTACAGGTATTTTGT
CAGGCATGTGATTTCAGTATAAAATTCTAGAAAAGATGAGTGACACTTTA
TAAGGAGAGAATATCAACAAAATTTCTCATTTTACTTCTTGCTAAGACGA
CAGCAGGGAATTGTAAGCAGATGGATGGGCAATCCCCACCTTCAGCAGGG

>uc003hah.1|54020193|54021193|54021192
AACACACCttttttttttttttttttttCCAGTAATAGTAGACGTCGCCA
TGAAAGTGAAGAAGGAGATAGTCACAGGAGACACAAACACAAAAAATCTA
AAAGAAGCAAAGAAGGAAAAGAAGCGGGCAGTGAGCCTGCCCCTGAACAG
GAGAGCACCGAAGCTACACCTGCAGAATAGGCATGGTTTTGGCCTTTTGT
GTATATTAGTACCAGAAGTAGATACTATAAATCTTGTTATTTTTCTGGAT
AATGTTTAAGAAATTTACCTTAAATCTTGTTCTGTTTGTTAGTATGAAAA
GTTAACTTTTTTTCCAAAATAAAAGAGTGAATTTTTCATGTTAAGTTAAA
AATCTTTGTCTTGTACTATTTCAAAAATAAAAAGACAGCAATGACTTTAT
ATCCAAGAAAGGAATGTGAATGAGTCACTTAACAGGGAATCTAAAGAGCT
GTGTTAGCTGTGTACATACACAGATTATCTGAGAAAAGGTCAAGGGTTCC
ACTTGGGCCACAGTTTTTTTGTTAATCAAACACCACTCTCTTAAGAGGCT
GCATCACAAAAGGCAACAAAGGGCCCCTCTAAGGCTTGAGATTAAAACTA
GTCTTTATCATTACTGCTGTGACACTCTTGCTTAGTATATTAAGAGACTC
ATACATTTTTGATATCACAACTTTTTGATGGCTTTTCAATATTCTAAATT
TGGGTTCCTGGTGAAACCAAATGGGGTACACTTTCATATCCAAATTAATA
AAACCTATAAGGCATCTGGGTGGCCTCTATGAAATAAATTAATTAATTAC
CCATAGTGTAGTTTCTAGGAGGCATGTGTACACACACTCTTCATTGTGGC
ACAAATTTAAATCGCCTCATGACCATGTCTGTGAGCCAGGGTCAAGCTGG
TTTGGCCTTCTTGATGCATTTTCCAAGGCCCACTGGTGGAGCAGCATGAG
TTTTTATACAGTTACTAACGATTGTGGAAAAAAAGAGCTTTAGCCATTTC

>uc003mzv.1|11290618|11291518|11291617
tgtgatgtattttctcccattttctggcttgacttttggttttttaatgg
tatcctcagaagaataagagtttttaatgttgacaaagtccaataaatca
ttttttttctgagttaagtttttaaagtgtttcaaatatggaaattttgt
ctacctaagataacaaagattttctcctgtgttttcttctaggagtttta
agttttacatttaggtctatgatccatttgggttaatctttgggtagaac
gtaaggtacacattcattttatttcatagatctagttgttcccgcaccac
tttttttttcggaagagttttcattccctccttgaagtgccttgacattt
tgtcaaaaataaattaatgcttatatgtgtgggCAAAATGGTACATGATA
CATTTAAATAATTTGTCTGTAAATCTCAGTGGGATACCTGAATAAAAGAG
TGGGCCAACCATTAAAAATGATAATTACATGATTACAAATCTCTTATTTT
CATTAAATATAGTTTGCTTTAAATTATTTCTTTATGACTATTCCAAAACA
AATAGAAAAATTTTCTTTGATTCTAAAAACCACATGACTGGTAACATCCA
TATTATGAAAACAAATCATCCTATATGTTACTGAGTGTATGGGTTTTTTG
GTGAACACAAGTCTTGTTCCAGATATTTGAATTTGATAATGTTCACAGAT
TCTAGAATTTTCTTTGAATGCAAATACACTTGGAAGTGACACATATACAG
AGAAAACCAAACCCTCAATTTTCCTAAAAAAATCCAGACCTATAGCATTG
CTAAAATAATCATAATTTAACTTTTTATATTAGGAGTACCAAAGTAAGCC
AATATTTAATTCTGTGACAGAGGAGTATGAAAAAGAAAACCCAGTGGCTA
TGAAAACAGAGATCTAAAAATTTAATGATTTAAAAATAGCCTCTACATAC
AAGACGGCAAAGAGTAATACAGATTGAACATTTGGTTTTAAAAATGTGAA

>uc003sli.1|1821053|1821953|1822052
CTGAGACCTGGAGGAAAAGGGCTTTCATGAAGGGTTTGTGGAACCTGACG
GAGTGTTCTAATGGTGGGCGGGGGGGGGGGGGGGTTGCTGGGAGTGGGAA
GTGGGACGTGAGGCGGGGGTGGCAGAGCCGGAGCTGCCCCACCTTTGAGG
AGTCTGGGTGGAGGCGGCAGTCCCGGGCGTGGCCCTGGCCCAGGCCCACA
GTTCGCAGGCAGGTGGCAGGGTCCACGCCTCCCTGCTCCTTCCTCCCCCT
GCCCCCGCCCCCACCATGGGTCTCCCTCCGTCTCAGCATTGGAGGCTCTG
GAGCAAGGCCGTTCCCCTGGCTGCACCAGCTCCCCTCTGCTGGGCTCAGA
TAGCGGCAGCTGCACCTCTGAATCATCGGCTCATATTCCCCATGGCTGGA
GAAGGCCGGGGCCGCCGAGTTGGGAGGAGGGGACTCGCTCTCCAGCCTCC
AGGGCCAGATGCTCCATCTGCCCCATGGGGCGGAGCCACCCCACACCCCT
GGGTTTGGTGCTGCCAGCCGGGTCCAGGCCCTCTCTTGGCCCTGGAGAGA
TGGGCACAGAGGGCAGTCTCCCCTCGATGCACCCTTATCTGTGAGGACAG
TCCCCCCAGCCCCTGTGCCTCCATCCGGGTTCCATCAGCAAAGGGAAGTC
CTGGAGCTGGGGCCCGGCCTTGAGGCAGAGCTGGAAGCTGCTACGCGGAG
GGGCCTCAGCCCATGGTGGTGGGGAGGGCACCCCAGCCACCCTTGGTCCC
AGCTGCCACCTGTGCACTCCCTGAGCAGAGATGCCTGACTCACCCTAACG
TTGTCCGGGCTGCAGATGGCGGCGGCTGCTGAGGGAGCTCCTTCCCCTCC
TCCCGCCCACCCTGCTAGGGCTAGGCCACAGATACACAGGGCGAGTGGGA
GTGTCTAGGGGAGAAGATTTTATTTCACAAGGTGAGGAACCCAGGCTGGT
GGCCGACGCCCACACACCAGGCTCCGGGACGCATGGGGTCTGCACGTGGA

>uc003wwm.1|12984342|12985242|12985341
caaaaaatacaataattagctgggtgtggtggtatgcgcctgcagtccca
gctatttgagaggctgagttggaaggatcgcttgagccagggaggtcaag
gctgcagtgagccttgatcataccactgcactccagcctgggcaacagag
tgagaccctgtctcgaaaacaaacaaatcacaaaacaaaaaaaacaaaAC
AAAACGGATTATAAGGTTAGGGCCCCCCCCCCACCAACCTTTTTCTATGC
CCAAAGTAAGTATTTGTTGAAATACAACCTCTTCTAGGATAGACATCACA
TTGGGAGACATGTGATTTGTTAAAATGCCATCACAAACTGTTTAAAATCA
GTAGCCATAGTATCTATATATAGTATCTATGTCACCTTCATCAGTTTAAA
TTTAAGACTCCAACAGGTTAATTTGTCTTTTTCAGTTTAAAACTTAAGAT
CCCATGAAGTggccgggcgcggtggctcacgcctgtaatcccagtgcttt
gggaggccgaggcgggtggatcacaaggtcaggagatcgagaccactctg
gctaagacagtgaaaccccatctctactaaaaatacaaaagttagccggg
cgtggccgcgtgcacctgtagtcccagctgctggggaggctgaggtggga
gaatggcgttaacccgggaggtggaccttgcagtgagccgagatcgcgcc
actgcactccagcctcggcgacagacagagactccatctcaaaaaaaaaa
aaaaaaaaaaaaaaaaaaaaaGTCCCATGAAGTTGGAAATTTCCAGTCTC
TGTCATCTGAAAATCAGCAGTGAATGAAAAGGAGGCTTTAAGATGATCGG
GATCCTAGATGCTCTTCCCTTTGCAGTAACAGAAGCTAATCCAATCAGtt
cagtatagcaaataataaatttattaggtgcctacaagtacaaaatactg
aaagccgctgcaggggattataaagatgtgtaagagacaagccctgccct

>uc004ari.1|93364293|93365193|93365292
aggaaggaaggaaggaaggaaggaaggaaggaaggaaggaaggaaggaag
gaaggaaggaaggaaagaaaaagaaagaaagaaagaaagaaagaaagaaa
gaaagaaagaaagaaagaaagaaagaaagaaagaaagaaaATAAAAGAGG
GATGCAGGTGAGCAATAGGAAAACATTATATAATTTTCTAGACAGGCATG
TTAAAGAGAAATATATAGCTCTTTCCTACTGTTTTTCCCTGGGAAGGATT
AAGAATAAGATAAATTCAATTCACGAAAGGTTTACTGAAGGCAACTTCCT
GTGTGTTCAGCACTGTGGTAGAAATCCAGCATAAATGCTTAGAATGATTT
ATGCAAAGGGTGCCTCTTTGTGGAGATGGAATTAAATGATCCACAGAAGT
TTCTTTTATTTCAAAGAATCTATTCATCTATAAAGAAATGCATAATACAA
GGCCTAGTAGCCAAGATAATTGTTTTTCTCCAGACTGTTGAATTGCAACA
TCATTTTCTTCTATTTACATTTAAAGCATTCGGGTCATTCAACGTTTGAG
CTCCTTCTAAGATTTATATAAACAGATTTTTGAAATGCAGATAATTGTTA
TTTGATGTAGCTCTTCCTTATTGCTTTAAAAATGACTTAGAGAACTCAAA
TAAATTAATCTGGAGTAATCTTCTTTTTAGTGATCCAAAGCAATTGTCTT
TCAATAAACCCTGTGCTTATAAGAGCTGCATAATCCAGTCGGTGTCCCTG
TCTCCTCTTGCTTTTGCCTGAGCTACTGATGTGTATAGCAGGACACAGGA
AGAGAATCACAGTCATCTTAAAAAAAATTATTCCCTTCATTTTAATCTGT
CATCTTTGCTGAACAATATCATTTTAAGAGCTTAATCTTGAAAACAGAGC
CACatttaatttttattttattagaaaaattCTTTCTGTCTACACAACCA
CAAATAGTGTTTAGAGATCCCAAATTAAATCTGCTGTTGATGTGAAGTGG

>uc001gjq.1|7775297|7776197|7776296
TGTAGAAGCCTGGTTGAGTAAAGACATCGCCCATCGTCACCCCTCAATTT
AGCCCCCACCAACTTCTCTACTTTCAGACCCTCCCCACCCCCACTCCTGC
CAGCTCCAGCACTCTCGCTCCGGACTCAGCCTCTCTTAAGTACCCTTTCC
CCCCTCTGGAGGCCAATGCTCCTTCCACTTCAGAAAGTTTCCCCCATCCC
CAAATTCCCAAGGCTAGCCCTCCTCCCAACATCTTCTCTGACTCCGCGTA
CATGTCTAGCGGGGACATCTTGCTGACAAACGAGCGGATAGAGAAGAGCA
TCCCGTACATCAGCTTATACTCCTGGAGGGAGAGGGGCAGAGTTAGCTCT
CGGTTGATGCGGGAGATGGGGTGGGGGGTGGGAACGAGCTGGGGTTTGGA
GAGGAGGGGCTGGGTTGGGACTATAGGTGTTTGGAGATGAGAGGTCGCCC
GGGCTGCACCGGGGCCCTCTCGTCACCTCCTCCTTGGGAATCCCTGCTTG
CTTCTTGCGGTGCCATTCGCTGTAGTGCAGACACACTCCATTCCGGTCAA
ACAGGTACAGGTTGTGGACAGTCATCTGCAGGGCAGGGAGTGTGAGCCTC
GCTCCGGGGCCGCCCCCACTCCTTGGGCTCGGGTTCCCGGACCCACAGCC
TTCCAACCAGGTGGGGACCCCACCCACGGACTCACCGGAACTGCTCCGAG
TGCCCGTCAAGAGTTACTTCCGGTTTCCACGGAGCTCCGCCCCTTAGGGG
GGTTCTCGCTCGGCCGCGGCTGGGCATTAACTCCGCTCCAGTGCTGCTTG
TCAGACTCCGCCTCCCTCCCTCAGCCAATCTGTGGCCACCGGAGCCGCGC
ACGCGCGGCCAGGCGCTCGGGATACAGAAGTGATGTGAGTGTCTGCGAGC
GTGGTCTCGCGGGCGGGTGACGTCATCGAGGCGAGAGAGGCGGAGCCGTG
GACAGTGGGCGGGAGGCTGCCAACGGTTTTGAGCGTAGGGGGAGGCGTGA

>uc002kut.1|19705981|19706981|19706980
atctgatcactaaacgttgtatgtgtcacaacatcactatggactccata
agtatttatcattattatttatcagttTTTAAAATAACATATTTTTTAAA
TGAAGGAGCTCACCAGCCAGCATCTTAGTATTTGAGCCCCTGCTTTCCCA
ATAACTGACCTTATACCTTTCTCTAATCCGGAGCCTCCCTCTACCCACTC
TCAACTCCCCAGTAGAGTTGAATTCCAGAGAATATCCTGGATTTCTTAGA
GGACATTATGTTCTAGCTTGCAGCAGGACTCTCGTTGTTTGAGGTCCAGT
CAACCAGAGCTGTCTTCAGATGATTAAAATGTGCCATAAAATGAAACTGT
TTAATTTCTCTGGCTATAAGTATGTCTTTTCTTAAAGATCAGGGCAAAAG
CACAACGTTAGCATGATTAATAAAAGTAGCAAACACTCATTCTGTGTATT
CCATACATCCATAAGTACGTAGGCTTAGCAAAACCTTTCACTTTCTTTCC
TGGCCCCCTGGTAGCCGAAAACCCCAAGGTGATCTGCGCATACGAGTTCC
CACTTTTTAAACCTGCAAAAACAAATCTGACCTGCTGTGGTCTTCTGGGG
ACTCCAAAGTTGTAATATTTAGCCCACAGGTTGCCTACATTCTTCCCCTT
CCTCCATCTCTTTTCTAGCCTGATTAAAATTGATAGCCCGAGGGAAAGAG
AGGGACTCTGGATTTCCACCCTCCTACCCAGGGCGTGTTCCCTGCCCGTG
ACTCAGCCTGTGATTTAGGGCGTCTGCAGGGTGAGGTGGGTGGAAGGTGA
TGCCCGCCCCACCTCACAGGAATTACAGAGCGGTGCGCTTACCTGCGGGA
CTGTTATGTGCGCTCTGGCACAGGCTGACTCATGTGTGAAGTTTAAAGGT
GGGGCCCCTGCCGCAGACAGCCTTCCTCACCTGAGTCAGGCAGGCCCGGG
CACTGAGCAGGAAGGGCAGGTATAAGAGGAAGAGGCAGAGGTTCCTGCGC

>uc004edm.1|79561720|79562620|79562719
TATTCAAACAGTTATGTGATAGTTTCTATAAATTGGACATACTGTAACAA
AACATTATTTTGAGAAGAACTCTGTCTTTTAAATGTTCTTTTTAAAAATT
AGTTGTTGGCACTCAAAACAATTATACTTATCAACCATAATACTTTTTTA
ACTGtttctttttgagacaaaggcttgctctgtttctcaggctggagtgc
agtggtgtgatcatggcttacttcagccttgaccttctgggctcaagcaa
ttctcctacctcagcctcctgagtagctggaatgacagatatgcatcccc
acaccgagctaatttctttttatattttttatagagtcgaagtctctcta
tcttgcccaggctagtcttgaactcctgggctcaagtaatcctccagcct
cagccttccaaattgctgggattacaggcatgagccaccatgaccagccT
CTTTTTAATTGTTTAAGAATTTTTTTTAAAACAAAAACATGTTCACTTGG
GGGTAAAAATTAAATAGAGAATATTTTCCCAAATTCTGTATTTCAGAAAT
TACAACTTAATTTTGAAGTTACATGTAGGCAGTTACAATACTTACAAAAC
AAAAATGTTTGCCTATCTGTGTGAATCTGCATGGTTTAACTGGTTATTTT
CACTATTTTTTTCTCCTTCCTCCCTCTTCACTATTTTTTAACTTAAGTTC
AAGTATCTTGAGGAACCTGTTTTTAATCTTTAATATATCTAGTATAACAT
TGTCTTTTTTGAGATTTGGGACTCAGAATTGCCCTATTTAAATTTATTTT
TTGAAAATTCCCCCATCTATAAGAGCATTAATGATGCAATAATAATATTC
CTTGTCTCCTGGCAACAGTAACCCTGGAATTGCAGCAAGTGAGGTGTAGA
GAATGTGTGGAGATCAGGTGATGCAGAACTCTGGTAAAGGATGTTAGTCT
TCAGAGTAAGACTGTTAAATTCAGCAAAGTCTACTATCAGAAGACACGGT

>uc004eqe.1|114733275|114734175|114734274
atgatctaaatttatgacacatattaaatcatttaagccttacaaccatg
tataaaatagtgaactgcgatatgatggagttgctcttatcttcatcccg
ggatgagaaaatagaggcagaagagttttaagcaatttgcacagttaata
aagtgtggagccagaatttgaacccaatctggctccagacctcTTTACTA
CAGCTCTCAGTTAGAAAATTATTTCTAACTGAGATATTTCGGTTCAGCAA
GTGTTGGCTTAGTTCCTGTGTGCTATGCCAGCAGAAAATATAGTTCCTAC
ACAGAAGAGCTTACATTTTTGACATAAATCAAAATGTATATACTTGAAAT
AAATGCTACAACACCTTAGCATATGGGGTGTAAATGTTGTGTATGGATCA
GCATGAATAATAGAGACTGTTAGTGAGTGGCTTGAGAGTTAATTTGCCTT
CGCAAGTAATGTTCTTGACTATGGACGAGTGACTTGGGCACTGGGGAGAA
GCTGTTCCATGTGTTCTAAAATAAGCAGGTTACTTGGCTACTGTTCAAAC
TCTAAATAGGTATATGGGTTGTAGCTATTTGACCTGAACTAACTTTAAAT
TCCCCTGAGTCCTTATATGATTTTGGGGAAAAAAAAAAAAGGAAGAAGAA
AAAAGAAAACTTTTCTCTGTAAATGCTGCATTTAAATTAGAATTTATTAA
ATTCTCTGCAAAATACCGCCAGGCTGACAGGAAGGGGATTCGTAAGTATT
GTATCATTCTTTTGTCAGGGTGTTCTCTTTTTCTAGCAGGAAGTGTTGTG
ACTTGCTCTCTAAAGTTGCAATTGTAAGAAGAATGTTGGGTTTCCAGATT
GCTCTTCTGGGCGTGGGAGAAGGTTCTGTCTATCAGTGCTGCGAGAAAGG
AAAGAAACAAGTTTGCTCTCAGCGGGTAACTATTTTAATATTATTTTGAC
AGGCTCTAACTTTGAGATTACTAAATCTAAATTTAAATACTAAATGATTA

>uc001gmi.1|9753750|9754650|9754749
ctgcaacgtaccctgtcctggttttcttttccacaacacttaacaccatc
cacacccacatcacagaacatagtaggtctactgtttttgtctgctagaa
tgtaagctacctgagagcagggctctgtttctcacactgatgtgttccca
gaacctagagcagtgtctggcatataccagatgctcagtaattattgaat
gaatagatGGATGGgaccgggcgtagtgactcatgcctgtaatcccaaca
ctttgggaggccgaagaggacggatcacctaaggtcagaagttcgagacc
agcctggccaacgtggcaaaaccctgtctctactaaaaatacaaaaatta
gccagttgaggtggggcgtgcctgtagtcccagctactcgggaggctgac
acaggagaatcgcttgaacctgggaggtagacgttgcagtgagctgagac
tgtgccactgcactccagcctgggcgacagagcgagactctctctctctc
tctctctATATATATATATATAAATGAACGGATGGATGGATGGATGAGAA
AAGAAACAGCCAGGAGCTCCAGAGATGAGAGGGAGGCAAAGGGCTGGAAC
CCACAGAGACAGGAAGTCACCAGGGGGAGGGGCCTGAGGCCAGGAGCATA
GCATCCATTTGGGTGCCAGTGTCCAGATGCCCTTTGTCTCCCGCTAAGTC
ATCGGAGGTGAAATCACCACCAATCTCGAGAGCCTAGGAGGGATGCCAAG
ACAGGTCACATGAAGAATGTGGCAGCCCTCCAGGAAAGAGGGTCGCCTAG
GGGGACCTAGTGTCTCTGGACAGTTTATTTTACATGGGATGAATCTAGGC
ATCTCGAGGATACACACAGAGCAGAAGAAAAAAAAAACGAGATGGGATTT
AACTTCCTGAAAACTCTTTATAATAATGCAGGACAACTGTATATAGCAAA
CGCCTTCAAAATTTAAACTCTTTAAACATTTAATTCTTCAGCATTAATAC

>uc001rdn.1|16591673|16592573|16592672
AGATGCTATTCGCTTTTGTGTGCTCATTATTAGCAGGTTGGAGATGAGCA
CAAACCAGTGCAAAGACATGTTAAAGTTATTTGATCTAGGCCAACCCTAA
GTCTGCCCAACAGGAGGCTGAATGCTCAGGGAGAGgcctgtcacatagta
ggtgcgcaataaatgtcaattaaactaatgaCTATTAAATCTCTGCTTTC
TATTACCTTAAATTACATTAAAACCACATTTAAAAAATATAACAATGTTT
TTAAGAAAAAGTAATGATCAAAAAGGCTTTTGCTAAAATTGTATTTTGTG
CTAATGGCCTATTACAATAAACATGCAGATTGTTTTTGCAACTTACTGAA
GTGAACACTAAACATGTTTGGCCTACATAATTTCTACGAAACTGTTTAAG
TGATGATTCAGAGAGTGGTTTGCCTAAAGTGATAGTTAAAAGGAAAACAC
TTTTGCATGGCATGTTTTACTACAGATATAATTTTCAGTGCCCTGTTTCA
GTTAAGGTGCAACATCTCTTCTGTAAAAATGTAGAATTGAGTTTCCTGTT
TTAATTCATTATACAGAATAGAAAATTTGAAATTTAATCTGACAACAGCA
ACAGAGTTGCTTTCAGAAAGATCACCTAAAATTTGTATAAATGTGCAAAA
TTACACCCAGCAATTGCTACCTTCATTTTTGAGAGTTTTATTTTCCCCAT
AAAAATAAATAGCGGTAAACGACCTAGCGCAGAGATCCTAAACATTACAT
TCAGAGAAACATTTGGGGTGCTTTGTCTATGCTTGTTATGACTTAGCTTT
AGAAAGTAAATGTCCTTACACACCTTTTTTTTCTTTTCATGGACTTAACA
TATGCTTTCTAGAGATCATCTTAAATTTTGCCAATTAAGTGCAATCAAAT
AGTGTAACACCCCTTTTATTAAAAACATAAATCCAAATGTAAAAAAGTGA
ATGAAAGAATCCAGCAGATATTTATTAAGCAAGATGAAAGTGAAATTACA
