# Supplementary material for: MatrixCatch - a novel tool for the recognition of composite regulatory elements in promoters
Source: BMC Bioinformatics. 2013 Aug 8;14:241. doi: 10.1186/1471-2105-14-241 (PMC3754795; doi:10.1186/1471-2105-14-241)
Supplement: Additional file 2 — Dataset of tissue specific promoters. [file 1471-2105-14-241-S2.zip › 1k/Cerebellum1k.seq]

>uc001bqc.1|28704182|28705082|28705181
agaccgcgccattccactctagcctgggtgacagagcaaaactccatctc
gaaaaaaaaagaaagagtatagggcagtgcttttaattacattcattcac
actgttgtgcaaTGGAGttttttattttttatttttatttatttttatCC
GGGCCAGGCCTGGAGTTTTTAAACTTTTATCTGATTCGTCTAGGGGCACT
TTCATCTTATTTACCTTCACATTTATCAAATTATTTCTTTCACAGGTGAC
AGAGCAGATTCAATTCCTTTTGATACTCCGTATTTCTCTATATGTATTTT
TTTCATTCTGCATTCTTATTATTCCAACGttttacttatttatttggaga
gagagtttcgctctgtcgaccaggatggagtgcatcggcgcgatctcggc
tcactgcaaccaccgcctcccaggttcaaacgattctcatgcttcagcct
cccgagtagctgggactggaggtgcgcggcaccatgcctggcttatgttc
tgtattttttgtagagacggggtttcgccatgatgcccaggccggtctcg
aactcctggcctcaagcgatccgcccctcacggccttcagagctgctgta
atcacaggcgtgagccaccgcgttcgactCTTCCAAAAACTTTTTGGCCA
GTTTATCTAAGGGCATATCCTACAGACTGAGTCCAGTGATTGCACAGAAG
TAAACGTCCTCTGCAGCTACATACCTACAAACCTATTTCTGTAACGTACA
TTCCCCAGCAAGGTCCCGCGGGAAGGATCCACTACCGCGAGAGGCCTCCC
AGCCAGGAAGGGGTGGGGCTCAATCTGCAGTAGATTCCCAGAAGCCTCAG
TGAGTTTCTGATTCTCTAACTGCGCATGCTTCTGCGCACGCGCAATAGAC
ATTCCAGGACTTCCGGGCACTTCGTAAGGTTTAAAAAGGATGCTTCGCGT
TTTCTCTCTCCTTTTTGGAGACAGATTCGCAGTGGTCGCTTCTTCTCCTT

>uc001bsr.1|31541617|31542517|31542616
AGAGAAATAAAGGGAAAAGCAACTTGCCCAAAGTCCCAAAACGAGCCAAC
ACAAATCATTTCCCTTTTTTCTTCCCTCCCTCATTCATTCATTCTACACA
CTCTTCGGAATTTTTGTTCTATGCCAGATCCATGTTAGAGTCAGGATGCT
TAAACCCGGGTCAGGGTTTTGAGCCCAAGGTCCTCAACTCTAATTCTAAT
GCTATCTCAGGGCAGTCGAGAGGCTGAAAACGGGCGCCAAACGGGGGAAC
ACGTACGCAGCATTCGCAGGCTATGGGGAGCTTTTACAGTGTTTATGTGC
TTTAACTCTGCGTAGAAACTCTCGTTCTGCCCCCGCAATGCGGGAAAGGG
TCAGGGATCACCAGATACAGCGCTCTGAGGGGAGGAAGATGAGCTGAGGG
CCAAAGGCCGCCTGCTTCTTCACTTACCGCTTGCAGCAAGGCTCCCGGCG
TCGCCTGCTGCTGCCCGGCTCCTGGGCCAGACCCCGCTCCCAACAGCAAC
TCATGCCGCTGCCGCTTGACTGGAACCAGCGGCAACTCTGGGCCCTTACG
CTTCTGCTGTTCTATCATGGCGGCAACCGGTCTCTTCAGCGCCGCCACTG
ACCGCGCTGCCGCTCTCAGGCGCCACGCAATTGGTTCCAAATTAGTCCTT
CCTCCACAACTTCCAGCTTGGAAGAACCAATCGGCTTTCAATATTTCCAT
TTGCACCGCCCTCGGATAGTCTCTTGTTATTGGGCATATCTTTCTGACGT
CATGAGAGTGCGATACCAGGATTGGTGGACGGAGCTGGCGACCGCCCTAG
GCGCGCTGGGTCTTGTGGGTGGAAACGCGCTGGCTGACTGGGGTCGGCGT
TTAGTTCAGCGCAGCGACTCGGGGACCTGGAGCTGACGCCTAGTACGTAT
GAGGAAGAACGGGGTGGGTGGCTGCCTGAGTCTGGAGGCGACGCCTCGGT
TGTGCAGTCTGAACCTGCCCTTCTCAGCTGAGGGTGCTGACAGCAAGGGG

>uc001cfk.1|40611935|40612935|40612934
GAGCTGGGCAGGGTGGAGGTGGGGAGGAAGAGCTGCCGGAAGTAGGCGGT
GGAGGTGGTAGCGGAGCTGACGGCAGCTGCCAGGGAAACCGAGGCGCGGG
ACGCAAGGCCAGCAGACAGGCCGGCCAGAGGGTCATCTGCGTCCGGCACC
CAGGAGGCTCGTGGTCCGCCTTTGCCTGGGCTGAGGGTCTCTGGCCCCGC
AGCCTCTCTTGGAGGCGGGCCTGTCCCTAAGCCCGCCAAGGGGCGCCGCG
CCGAGGGGCTGCGGAGTGGGGGACGGACGCCCCCGACCCGGGAAGGGGCG
TCCGGCGGGGCCGGAGGAGAGGGCTCTCCCCGCTCAGGAGGTGCCCCTGG
GCGGGGGACCGGGAGTCCTCAACCCCGGACTGAGGCAGGGGTCTCTGGGG
GCGAGGAGGGCGCGTCGCCCTCTGCCCCCGCCGGCACCCTGGCCATGACA
GGCAAGTCGGTGAAGGACGTGGATCGGTACCAGGCTGTCCTGGCCAACCT
GCTGCTGGAGGAGGATAACAAGTTTTGTGCAGATTGCCAGTCTAAAGGTA
GCGCATCCCACCTGGCGGGCCAGGGGTCCAGCCGCGCCGGGGTGGTGGGG
GTGGGCTGCGTGAAGAGGCGGTTTCTGAAGCTTAGGCCGCCCAACTCGGC
TTATAAGTGGTAACGCGTGCTGCGCTTGCAGTGAGCCTACTGGGCTTTCT
GCAGCTGGGGGATTGGTATGGGTAGAGCTTGCGAGGGCGAGTCTGTGTGT
GTCGGGGAGGGTGGAGGTGATGGTGCGGGTGGAAGTTGCCTGGCGTGTTC
AGGTGAGAATGTCTGTATTTGAGGGCTCTGAATGAGTTCTGGGCCGGCTG
TCCAGAGAGAGCTCCCAGCATGTCACTTGCAAAGCTGGGGATGAACTGCA
TtgcgtgcgtgcgtgcgtgcgtgtgtgtgtgtgtgtgtgtgtgtgtgtgA
GAGAGAGAGAGAGAGAATGACGAGGAGGAGGAGGAGGGAAGTGAGATGGC

>uc001dcn.1|66029880|66030780|66030879
aggcagtgagctccttgggtgcagagactatgtcctaatcgactctgcat
ccttagcttctgcaaagtgctcagtgcacagtaggtgtgcatgatgttta
ttggaataaatCGAGAAACAGGCGAATGTTGTCTATTAAAGTCATTTTGG
TCTCTAGCTACTGTAGTAGTTGGATAGGCAAAGTTACTTCATGCCTATCT
TCCTCCTCTTTTCCTTGCCAGCTTCCTTCTTTTTTTCTCTGACTGAAAGG
GCTGGACAACCGGGGAAAAGGAAACTTGTGCTTTCCAGCATACctctccc
actctacacacacacacacacacactctctctctctctctctctctctct
ctctcgctctcgctctcgctctctctcCATCCTGTTGCATTTTTAAAGCA
GGCTCAGTCAGGTTACTGAGTGCCTGTTGCTCCATCACACGAATTCCCAA
GTTGTGGGACTCACCTTCAGGGGTGTCTTGGTGGAGCACCTCTTGGGAGG
TGATCTGACCTGTTGGTTCAGGAGCACTGCGCGTATTCACTCTGGCGCTC
CTTTGTGCAACAGGAGACCAGAGGACTCCCACGGTCCCACTGGCTCCTTC
CACGTAATGTGCCCCGCTGGCTCTCTCGCCTCCCCCAACCCGGGGGTCTG
CGTCCCCTGCGCCCCAGTCCCTCTTTGTGCAGCCAGTAGCTGCAGAGCTC
TTCGTCTTGTATTCATGGCAGATGCACAGCGAGTGACTGACACGTTCCAG
GGACGGCGAATGGGAAAGAGCGCGGGCGGCCGGGGGAGGGTGTGTAGTGG
CAGACGGCCGCTGGGATTATGAATGGGGGCTGGGGGGCCGGCGAGTGTGG
GGTTCAAACCAGGATTTTCGGTCTCTGGCTTTGGATAGGCACGCAGGGCT
GTGCGTAATCCTTCAGCTCTGGTGGTAAGGGAGATGCAGTGAGCTCCCGG
CTGGGAGAGAGGGTTATTTTGCAAAACTCCCCTGGTACCGTGCCCGCGGA

>uc001dco.1|66030543|66031443|66031542
CCAGTCCCTCTTTGTGCAGCCAGTAGCTGCAGAGCTCTTCGTCTTGTATT
CATGGCAGATGCACAGCGAGTGACTGACACGTTCCAGGGACGGCGAATGG
GAAAGAGCGCGGGCGGCCGGGGGAGGGTGTGTAGTGGCAGACGGCCGCTG
GGATTATGAATGGGGGCTGGGGGGCCGGCGAGTGTGGGGTTCAAACCAGG
ATTTTCGGTCTCTGGCTTTGGATAGGCACGCAGGGCTGTGCGTAATCCTT
CAGCTCTGGTGGTAAGGGAGATGCAGTGAGCTCCCGGCTGGGAGAGAGGG
TTATTTTGCAAAACTCCCCTGGTACCGTGCCCGCGGAATATTGCAGGAGG
TCTGTGAGGTAGGTGGGGGAAAAAATAACCTGGGAGGGCAATCAGGGAGA
GGCCAGACGACTGGGGACGGCGTGCTTTGCACCCTAGAATTGACAGGTGG
TGGCCTCAGCAGTTACAACCTACTACACAGCATCTCGTCCGTGCGATACG
GTCACATTGTTATTCCCCGCACCCGGCTGAGGAGCGCAGCGCGGCAGACC
AAGTGGCACCGGCGAGCTGTCTCTCTTCCGGGGGGCGGGGGTGGACAGTA
GGGAGAGGGGGTTTAAAGGGCCAGAGGACGAGAGAAGAGCTGAGGGGCGC
GTCGCCAGCGCCTGTGTCTCCCTGGCGCGGGTTCCCCAGGCTAGCCCGCT
GGCCCGTccgcgcgcgcgcccccggcccgcgcgccccTTCCCGGGGCTCC
TGGCCTCGCCTCAGCGGCTGCAGGCTCTTCGTCGCGGGCCGGGCTGCACG
CGAGCGCCCTCCGGGCAGACTTTCGTCCCCCACCCCCGGGAGCGCGGAAG
GCTCACTCGCAGCGCATGGTCTACCCGCGCCGGGCGGAGCCCCGGCGTCC
AGAGCGCTGCGGCCGCGGCGGTGCAGCAGAGGCGCCTCGGGCAGGAGGAG
GGCGGCTTCTGCGAGGGCAGCCTGAGGTAAGGGCTGCCTAGGAGGCTGCG

>uc001dev.1|70467648|70468548|70468647
GCTGTTAAAGTAATTTGACAGAAAAAAATGAGCAGGTTTTTTGGATCTAA
AAAGCCACTGTGACAAGAAATTTTAATACCATTTTGTAAAATTTTCTAAG
GCGTATTTTATAATTAGTTTGTTCCCAATGTACTGCTACTTGATTTGCAT
TTTGGTAACTATAAATTTTACTCGAATCACTGAAATATGATAAAACTGCT
GGATTTTAAGTTAATAATTTAATATGCTGACCAGGATTTAAATGCTTTCC
CCTTTCCTTAATAAACTGGTCAGTGGAAGTGGAATCTTAATATTGTTCAT
TTTAGATGCTATCTGAAATCTTTGAAAACAAATGTGAGCATTTACACCAT
ACCTTGTAAAAGTTGTGAAATGTCTAGTCCTTAACAGAGAAGTTGCCTCT
GGTTTTCTAAAGAAATTAACTTATATTTATAAATGGGTTAAGACATGTTA
TGTAATAGTACCTCTGTCTCCATGATATTAAAGTGTATGAGCCCAGTTTT
AAGGTTTTGTAATGTATAGATAGATAAATTTTTGAGTTAGTGTGTTTTGG
TTAAGCAATTTCTTTTATGTCAGTGTGCCTGTTGTAGGATAAGACCATCA
ACAGAAAATTTACAGAATTCAAATTCAGGATGAATAAAATAGAGTATAGG
TCTTGGAACAAGGGTCAAATCATGTGAGTAATATGTAAAACATTTTGGTT
AGCCTGTAAATTTAAATTTTTTATTGGCTAAGTATTATAGTTCCCAATCC
CTGAACATAATACAGTATATCATATAAATGACTTTCATAAATATTTTCAG
GCCATAGTAATTTTTCTAGACCTATTTTTGGAAGTGAAGTATTTAGGAAT
ATACAGTATATAGAATTAGGGGAATATTTCATTCAGAATTCTATTGTTGG
TGAATTTAATTCTGGTATGATATGCTGTATTAATGTTACCTCCAGTAAAT
ACAATTCCCTCCAGATTTAGCTATTACACTTCGGTGTTAGCTCTTGGTCA

>uc001dho.1|77519974|77520874|77520973
CGGTCGCAGGTTCCTACAGACCCCGACCCTGTTCCCTTGGCCACCTGGTC
CCCGGTAGCTGCATCCCTGGGCGGCGCACGCAGTGAAGCGTCGCGCTCTG
GCGCCGGTGCCGCACCGAGGGGTATGACTACGACCCCTTGCGCGTGCCCG
CCCCCACCTCCGCACCTCGCGCCAGCCCGCGCAGCGTGACCGGCAGCCGC
CGCAGACCCGGCTCGGGGAGGCGCGGAGCGCGGCGCGCTGAACCGGAGAG
GCGGGCCGGCTGCTGCCTTGCGTTCGCCACGCTGTCCTCCCTCCTCCGCT
CCCTGCGCCCCACCCCTGGCGGCCGCGCTGCCTGGCAGCCCGGGAAGCCG
CGGCACAGCTGCTCGGCGCCTGCAGCTCCGGCTCGGGGGCTGGAACCGAA
GCGGGGGCGGCGGGAGCGCGGAGACCACAGCCCCCGGGGAGAGGCGGAGG
GGGTCCCTGGCCTGGGCGGAGAGGCTGAGCTGAGTGCGCGTGAGAAAGAG
GGCTGCACCGCTGCTCGGCGCGGACTCTGCCAGCCCCAGCTTCAGCCCCG
GCTCAGGTCGCCGCAGCCCGGGAGCCTCCCCGCTTGCGCCCCAAGGCACG
CGCGGCACAGCCATGAACACCAACGATGCCAAGGAGTATCTGGCCCGGAG
GGAAATCCCTCAGCTTTTTGAGGTAGGGCTAGAGCTGGCCGACGGGCGGT
AGCATCCGGGGACTGCATCTCAGGGGTTCGGGTTGAGGCAGCCGCGCCCC
GTCCCACCTTCCCCACACGGGGCATGTAATGAAGGGGCTTGTAGAAGCGC
ACTCGCCCGCTCCCCCGAGGGTAGTCGCCTTTCCCGCGGGTTGCCAGGGT
CCTTGTCAGAAGGCTGGGCTTAGAAGCCTGCATCTCACAGATCAAGTTTC
AGTCTTCCAGCAGGGTTCTGAAAGCAGCCTGCTCCCATCGCGCCCCTCGG
ATGTGGACACCCAGGGTGGGCTGCAGACCGCGGCCGGGCCGCACTCTCTG

>uc001dsj.1|100087732|100088632|100088731
ACACCTTACCTACTGGGTCTGCATTCAGGAACATGTGTCCTGTCTGTTAG
CACTAGAAGTGATGGACACGTGTTGGCTGGAATGTCAAGGCTGTAGCCAG
GCCCCTTATTTTAGACACTTAGAAATCAGGACTCTGAGAACTTAGGCCAA
GTAAAAATTATCAAAACAAAGAAACAAAACACGTGGTGGCACAAAAGACA
CCAGAAGCCAGGTCGTTTGCCCCTCACCATTCAGCCCTTCCCAGCAAAAG
ATCCTACTGTGCAGCTCAACCTAGCTCGCAGCCGGTACCGCGGGATTTTA
ATGTGCAACTGTGAGCTCGCAGGCTGTTAAAGGAAGGCCGCGCCTTGGCC
GGTGCACCTTCCCCAGGGCAAGGAGAAAGCGCCGCTCCCGGCCTCAGCCG
CAGCAGGCTCCAGGTCCCCCGGCCCGGAGCCGACTGAGACGGTGCGGTGC
CCACGCTCTCGCGAGACTAGCGGTCGGGGCGGGCGGGTCGAGCCTCCCGG
AAGTGGGCCAGAGGTACGGTCCGCTCCCACCTGGGGCGAGTGCGCGCACG
GCCAGGTTGGGTACCGGGTGCGCCCAGGAACCCGCGCGAGGCGAAGTCGC
TGAGACTCTGCCTGCTTCTCACCCAGCTGCCTCGGCGCTGCCCCGGTCGC
TCGCCGCCCCTCCCTTTGCCCTTCACGGCGCCCGGCCCTCCTTGGGCTGC
GGCTTCTGTGCGAGGCTGGGCAGCCAGCCCTTCCCCTTCTGTTTCTCCCC
GTCCCCTCCCCCCGACCGTAGCACCAGAGTCGCGGGTCCTGCAGTGCCCC
AGAAGCCGCACGTATAACTCCCTCGGCGTAAGTGCTAGGAATGCCGCTGG
CCTCGCGGGGAAACGCATTCTTTCTATCTATAGCTCGCTCTGTACATCTT
CTGTCTACGGCAGCTATTCCAGAGGCAACAACTGCTTCCCTCTGTTCTCA
TCTCCCCATTGGTGGCTGGCGACCCGAATTTGGGAATGGGGAGATTGCCC

>uc001eaj.1|111483455|111484355|111484454
TTGAAAGCACGGTTGTGAAGATACCCAGGACCAGCAATTTCCTTTCTGTG
TGGGACCCACCCGCTGCGATAGAATTGAGTGCAGAAGACTGAGCTTCGTG
TAAACACAAGGTCACCAGGGATCGTAATTTCAAACTCTCCCCTCCCCCTC
GCTCCCTCCAGCCACCAAAGTATCTGAACCCAGAACTCACAACAGGAACG
TGTACTCAACAGGAACGTGTACTCAATTAGCTTTTGTGGGAAAGGGTTGA
AGATTCTTGGTAACTGCTTCAACAAACCAGAGGAATTAATTAGACCGCTG
ATTTTCTCCGGAAGCGCGAAGCACTAGGCCGTTTGAGGATCTCCGCTCCG
CTTTGCCTGGGACCAGGAAAAGACGCGAGAGACGGAACTCGGCATCAGGC
ACTGCTTGGGGCAGGAGGAGAGTAGGGGAAACCAAGGAAGAGAACAGAAA
GGTAGGGCACGGGGAGCTGAGCCCAGCTGCACTCATCCCCGCCCCCGGAA
ACCCCCGCAGCTCCCGCCCCAACCAGCCCCCCTCTGGCGCCTGGCATAAG
GTAGCCCCCGGAGGCAATGAGGGCCAGCAGGAGTCTCGCGCGCCTGCGAC
GCGGGTAAGGGGGCTCCAGGCTGCGCCCACTTCCCCGAGCTGCCAGATCC
CACCCTCTGACGCACCCTTCTAGAGGGAGCGGGCTGCAAGCGCTGGGGCC
TGTCCCTTCTCCCCTACTTCGACTTACCTTACCAGACCGACTAGCGCTGG
CCGCTGGCGCCGAAGCCCCTATGCTAAAAGGAGACAGGGCTGGGCCACGG
GGCGCGCTCCCGAGCAGAccggccggccccggggcgcgcTCACGGCACCG
AGGAGCGCGCCTGCGGCGCTGCTCGTTCAAACCTTGTTCCCCTTTACGGC
AATCGCGAAAGTGTCGTGAACGTGCTGCCGCCGATCAGTCACCCAGTCGG
CTGGAGTCGGAGGCGATATTTCTAGGGGTGTACTTGTTGGGGTCAGGGTA

>uc001fnf.1|154318092|154318992|154319091
gggggcggtggggggctggggcgtctgcgctgcgggggccgccgtcgggg
cggccgggggcgccgcgggcggcggcggcggggccggctgcgggggggcg
gccggctgcgcgggggcgccgCCCCCCCCACCTCCCCCGTCCTCGCCCGC
CGTGGGGGCGGGGGGCTCCCCCAAACCCAGGAGGCAGAGTTGATCGAGAG
CCAGCTGAAGGGCGCGCTCGTCTTCCAGCAGCCCTCGGTCCTTAGCGCTT
CCCCCGAAACATCCTAGTTCTCCAAAGCCCCCATTTCTTTCCATTATTCC
AGATACCACTAGACTAGGCATGGCGAAACAAAAGCTGGGGgagagagaga
gggagagagagagagagagGTGGTggaagggaaaagaggagagaggaggg
gaggggagaggagaggagggggtgtgtggggaggggGGAACAAAGAACTG
GGGAGGGGGGAAGAAAGCGAGATAGAAAGATAGACCCTCCCCCTAAGCCC
CCCTCCCCAAACACCCTGTAACCCGACTCCCCTCGCCCCAGCCCCCGGGG
TGGGGGTGGGGGGAAAGAGAAGCAAAACCAAGAAAGCAGATCTCCTCTCC
TCTCCGGGGGTGACGGGGGGCGGGGGGCTGCAGGATCTCTGCCCCCACCC
CTCCCGCCTCGGACCTGGGAGTCTCTAGCCCCCGCTGTCCAGGCGCCCCC
GTTAGGCTCCCGCACCGAGCCCCAGTCCGGGAGCGGCGCTCAGTGGCCCC
CAATAGAGCCCAGCCCCTTCCAGCGCTCAAACTCTTTTGTTTTAAATGAA
CTGGATGGAGCAGCATGAAACTGACGGGAggggggcgcgccgggggcgcc
cggggcATGCCGGGAGTTGTAGTTTCCCGCCCTTGGGGGCGCGGGGACAA
ATTCCTTGACCCGAGGAGGATAGGGATGTGGCCTTCGGTCTTTCCTCGCA
GCTCCGGGGCAAGCTAGGAGTGGGATGGAAGTCGAGGTCCCTAATTTTTT

>uc001fnj.1|154361703|154362603|154362702
TAGGAGGAGTTGCTGGAACAAAAGGAGGGGTGGTAGGAGTGGCTTGGGGT
GGCAGCAGAAGACGCCCTGTCACATGGCGGGAAGTCAGCCTGGGCAGAGG
TCTAGGTGTCCAGGAGGggctgggtgtggtggctcacgcctgtaatccca
ggactttgggaggctgatgcaggaggatcacgtgaggtcaggagttcaag
accagcctggccaacatggcgaaaccctatctctactaaaaatgccaaaa
attagctgggtgtggtggcaggcgcctgtaatcccagctactctggaggc
tgaggcacaagaattgcttgaacctgggaggtggaggttgcagggagccg
agatcgcgccactctactctagcctgggcaacacagtgagactctgtctc
aaaaataataataaTAGGggctgggcgcggtggctcatgactgtaatccc
agcattttgggaggtggaggcgggtggatcacctgaggtcaggagtccga
gaccagcctggccaacatggcaaaactccgtctctactaaaaatagaaaa
attagctaggcatggtggtgcaggcctgtaatccagctactcgggaggct
gagaagcaggagaatcacttgaacctgggaggtgaaggttgcagtgagat
cacctgggcgacagaatgagactccacctcaaaataataataatagtaat
aataataaatgaaaaattttaaaattaaacaattaaaaaTTTTAAATTAA
AATTAAACAAATTAGATGCCCAGGAGGATACAGGAGAGCATTTGCCACCA
GGCGGACTCCCTGTACCCACCCGGCCACAGGGGGCGATGTTCCTGGGAGA
CAGGAAATGCCCAGGGGCTGGGAGACCCTCTGCTCTTCTGCTCCCTTCCT
GTGTGCTGCCTGGCAATGGGGAACTCTGAGGGCTGGTGAGCAGGGCTGCT
GAGGAGTGGGTCTAAGGAGTCCCTGCAGGGCTGGGCCAGCTCCTCCACCT

>uc001gee.1|165455866|165456766|165456865
TTAATAAGACGCCTAGCTCCCGAGGAAGCCAGCCTGGCGTTAGAAGCAAG
TAGAGCAGAAGAGATTTAGGGCTAATTAAAACAATCACACGACACTCCCC
CTCGCGTTTGCCGGGGCCGGGTCTCCTGCACTAGCAGAGCCGGGGGCGGG
GATTAGCTCGGATTCAAATTTAAAGCGGGAGGCCCGCGTGTGGCTCAGCA
GGTGCCTCATGCCCGGCTCCCGTGGCGGTCGTTTCCGCCCCTACCTGCCC
AGAGGGCCGGAAATTACCTAGCGAGGAGCGGCTTATCCATTGTTGCCAAT
GTTTCAACTGCGCGGAAACCCTGAAGAAAGTGCGGAGCACAGGGCACGCG
GGCCGCTCACTGCCCTTCCACGCGCCCCCACGTTTCTGGCCGCTGCGCTC
CTTGCCGTGCTTTTACAATGCCACAGGCCACTGGGGGAGACCGGAGCGAA
GCCAGGAGGGAAGCAAGGCGGGAGGAAAAGGGAGAAGTGTAAGAAGACAC
AGGCGCCCGGGATACTATATAATCTGGTTCTGAGCTAGAGGGAGCGCATG
CGCCGGCGACACTTCTGGCGGCAGGAGAAAGGCGCGCATGCGCAGAGCCG
AGACGAAAAATGAAGCCACAGGGTGCCTGGCTGATTGAGGGCGCTGCTTT
AGCTACCGAAGGGCCACAGCGCCCCGAAGGCGCGTGCGCAGAGCGCGGGA
AGGGGGTGGAGCTCTTCTGAGGGGGCCGGGGCGAACAGAGCCGGCCTCGC
GCGCCCCCTGGCGCGCGCCCGgggagaggaaggagcgggagggggcggag
aggagggaggaggcaagcagggcgggaggggggaggggagccagagcgag
ggagggTTTATCGACCGGGCGATTTTGGTTAAAATATTCAAAATGGCGGA
CGGAGGAGCAGCGAGTCAAGATGAGAGTTCAGCCGCGGCGGCAGCAGCAG
CAGGTAATCATTACAGCATTTTACATATTCATATTCATACTCAACCCCGG

>uc001gef.1|165564086|165565086|165565085
TAATATGTAGCATTCAACTAATCTATTCTGTTAATTTGGTAATATAAAAA
GATTTGTAGATAATGAATTTCTATACTCTTTAAGATACTTTATACACCTT
GCACTGCTTCTGGGTTTACTGTTGCCTCGTTTTAAAGTGGGACTTTCTCT
TGACGGAAGTGTGTTAAGAATTGGAAAATTCCCTATCAGTAGACTAGCAC
CATCTTGACAGCCTTGTGTTCTGCTTCTACCTTGCTAATTGTTTCCTTGG
GATTATTTGGATTGTGTAGAAAGCTTTTTGCAAATCCTCTTATTACTGAA
GTCATTGTTGCCAGCAGGAATAAGATTAAAGGTGCTTAAGTCTGTAGGGT
TGTTTCTAATTTGTACGTGTCATTTCAGTGGCATTTTAACAGAACTCTGT
CTCCTGTACCTCCCTTCTCCCTTGGTACTATCTCCAGTTAGGTCCAAGAA
GCCAGGCCATTGGAAGAAGTCTCATTTTATCCTCCTAATTATTATGCTGG
CACTCAGGAGATAATTTTTCCCTTCATGCACTGCCAATTAATATGCAAAT
AGCCTGATAAATATTTATGCAACGATTTAAATTATGCAGGGAGTGCTTTC
AGTATATTCTGTAAATGAATTGTTCATGGACTTCAAAGTGCTGGCTGCTG
TGCTAACGAGGAGAGATTTGCATAAGGCCCTAATCACGCGCATACTGATT
AAGCTTCATTATGGAAACTGCCAGCTGCAATCTTTGTTTCTATTTTATTA
CAAAAAGAGGAACTTTTTCATGCTTCAGTTGCCTTGACAATGTCAGTCCT
AGCTGGTAGGAGAGACTAAAACTCCTCTGAGCAACTGAAGTTTCCTTATT
CAGTTGAAGATTGCTATGGTGTAACAGAAGTTGTATTTTGCTTTTCCCCT
TAATCCACTTTCCACCCTACGCAACCCCCCTCTTTTCGCTTAAGAACATA
CTGTAGATTTGTTAGAAATAGTAGTACCTTCTTTCCCCACCCCAAACTGC

>uc001gfl.1|166515901|166516901|166516900
CTGGAATGCCAAAATAAGGATGAATTGTCTAAAGAGAAAACCAGAATGCC
TTTCTGGACCAAAGATTGAAATTGCTCTGCCTAATAATGTAAACAGTTTA
TTTTCACTGACTGGGGGCAGAGTGTTCCTTAGCGAGATTAATATGATACT
AGCTGCTTTTTTGTCTTCCTCTGGCAAAGGCTAGAGATAACAAAAATTGG
GGTTCTAGACTCTAGGGAGGAAGGACAACATTCACAGCTCCATTTGTAGG
AGGTGAGGAGGGCCCTTGAGAAAAGTGGGGTGTGAGCGAGTATAGGACAT
TCAGGAGAGAGATGATCAGTAGGGGACACCCTGGGAGAAAGAGATTCTGA
GCTCTTTTCTTTTCTCCGGAGCCCTGACCCTTGAGCAGTGGCACACAGAG
TGTCTTCCTTTATTCTCTGGTACAGTAGTCATGTTTCTTGGCACAGTGCC
TTGGACCTTCCATACATGCTTTCTTCCCTCCAGAGCCTTCGTCTAAGATG
CTGGAGAGTAGCTTATAGCCTGGGCATCAAGTTTGTCGATTCTCCCCAGG
ACCCTTTTCTTTATAGGTGCCACATGTCATGATTTATGCACAAACATGAT
TTGCCTGACAGTGCAGTCTGGGCCTGGAATAATTTTAATTAATGGGAAAA
TGGTCCTCAATACACCGATTAGACCTCTTCAGGTACAACAAGATAAAAGC
CTGATAATTTGGATGGAGTACTCTTCTTAAATATCTACTCTGTGCACGGC
AGCCAATGGGAAAGCCAGGCTCTCTCCCACCTGATCCAATGAGTAATTAA
GAGAGGGCTTTTTCTTCCCTACCTCTCCCCTGCCTCCACCCCGCTCCCCA
ACTAAAGCTTAACAGGTTGGTGGCATAATGTGGAGACTTTTAAGGGGTGT
CATCCTAGGAGCTTAGGCAAGAGCCAGGGTATCTTCTCTCCGCTCCCCAA
GCACTGTTCAAGTGGGTTTGAAAAGCAGGCAAGTGAGGGAAGGAAGAAGC

>uc001gsw.1|191294679|191295579|191295678
gccaggtcctgaggatgcagcaggcacaagactgacacgatccttgccct
cgtggTGTGGCTCTACAAATTACTGTGGAAACGCGACTGTCTCGAGCTGA
GGAGAGGGCAGAACATCTACATTTCCCCCACCCGGACTCCAGGTTCCTGA
AGTCACCTCTCCAGACGCGGGGCGGCGGTGGCCGCAGGGAACCACTCCAT
GCCCAGCTTGGGCCTCCTCCCGTGACCCCAGGCCCAGGACGGTCCCCTTG
GTTCTCACCGAATCCTTTAATGAGCTCGGTGAAGACCCCGGGGTCGCTTT
CCATGAGGCACCACTCCCCGGCATTGCCCGTCATGGCCCTGGCCACACAC
CGCCCCGATCCACCTCTCGCTCTCAGCTGCCCCCCGCACCAGCTGCCGCC
GGCCACAGATCTCAGCAAACCCGCCGCCGAGCTCGTCAACCACACGTCAC
CCCGCCTACTTCCCGACAGCCTCCGGGCGCCGTCACCTGCAGCGCGACTG
AGCGCGGGAGGACGCTCTAGCCACCCTAGAGACATCGAAACTCTTCCCAG
GCCTTGCAGCACCCGTAGCGGATTCGGAAGGGCTGGGGCCTGAGAAGAAA
GGGCGGTGATTCACAGCGCCGAGGAGGCAACATCCGGGATCCTCGCCCCT
CTGGGGCGGAGGCGGGGCAAAAGAAGAGGGGCAGGACTCGTTCCCGGGAA
CCGAACCTGGAATCCCCGGCGGCAGTGGGGCTGTTGCTGTTGCTGTGGCT
GTCGCTGCCCGTCAGGCTGCCTTCTTTTGTCGTTTCCCAGCGCTGCGCAG
GACTTCTCCTGGCGGCGCTGCGGATCCAGGGGGTCGGCTGCCAGGTACAG
GTGAGGACATTGCGGGAGGCCGGCTGGGAGCCTTTTGTGCGGCCCCAGGG
ACGCGCAAATTCTGACCAGTCCTCCATGTCTCTCACCCGCATCCCAGGGG
TTGAGGCTGGGCAAACGCCGCGAAACTATCGCTCTTCCCCGTCCCGCTTC

>uc001gua.1|195503030|195504030|195504029
TTGTCATGAATTCtataaaaattaaataattttaaatGGATAAATCCTAC
TTCAGCAAGTAAATCTGTGAGTATGTGAGAGAATAATATTGATAAAAAAC
ATTAAGCTGACTGTCAAAATATTAGAGACATGGGCAGAAAATATAAAGAC
TTCAAAATATATGTTATATAGTTAAATATCTGGCAGATTTATAAAGCTTT
GTAAAAATCAGCTATAGAAATTGCATTTTAAAGTGTAACAGTGAACAGTT
TTAACAATGGAAAAAGGCTCTGTACTAGCACTAACACCAATTAGAAAATA
AAGCATTCTGGTTTTAATTAATGGATGTTTTCATGGTGTCTAATAAAAAT
ACAATTTTAAGGACTTGAACAATTTAATCTGAGAAAATATTGTGTATTTA
AAGCAAGTGTATTTTTTAAATAAGCAAACATGTTTACATTCATCAATTAT
AGTAAAACAAAAGCTCAAGAAATCCCAGAGCATATAATTTCATGAACCGA
GAATAAAATGAGCTCTGGACTTACGACAAAATCTGCCCCTGAATGATCTT
CAGAACTCTGTTCATTTTATGCAGTAGTTTAAGTTTTCTTCTGTCTTGGC
CCAACTTACAAACAGCAGAAATCTGAGTTGTGGGAATATAATTTATGAAC
AGAAAAGATTACTTGTCTGTGAATTATTTTCTGAAGATGAAAGTAAATAT
ACAGGAACATACGGTATTCCTTTAAAAGTTGCCAGATCATAATTGTGTGG
CAAGGCAGTTATCAGAAATTAATCCCTCTATTGAGAGCAATTGAAGACAC
TATTCTAATGTAGGCCCTTTTGAGGAGGCAGCATGAACAGAAGAAAACTC
GCAGCAAAGGCTTGAGGGGGGAATGAATCCAATCCAGCCTGAAAAAATCT
GCACCAGGTTTGAAAAATCACCCCATCCTCCCGTGTAAGTGATGCTAAGA
AGCACAAACTGCATTTTGAATCTAAGTCCCTGTATTTTCTGTGAAGGAGC

>uc001gub.1|195648581|195649581|195649580
GAATGAATACATGCACTATTGCAATGTCTCTTGCATCACACGTTTTCTGC
CTTATTACTGGTTTCCATCACAACTTATCTGACCTCAGTTACCTGGCGAT
TATTTTTTTTAACTTGGCATACACTGCCCATGATAAGGCACTAATGACTA
TTTCATGATACAGTTACTGCCCCTCTCAGGTAACATTTTCACCTTTACTG
AGGCTTCTAAGAGACAAGGTCTCAACCTAAAGGAATTGCTCTGATTGTGA
GAATTTTAGGGAGTATGGTAGTTCTAGGGGCTTCATGACCTCTCAGCTTA
TACTGCCTATGTGAAACCTCTCTAGGTCCTCAGGTTCCCCTTTAAGAAAA
TGTTAAAAAGAAACAAAAAAGAATCACTTTTTTTGTTTGTACTCTAAGTG
TATCTCAAACACCTCACATATTCAAATTATTCTCTTGTACAAAATTAAAT
GCCATTGGATGTAGAAGGAGTGGAGCATAACTGGTCTTTCATAGAGGCTG
GAATTTCTCTGAGAGCACCACACAAGTAACTCTTGCCACAGTCTCAATTA
ATAAAAGCCTTTACTCTTTTTTCTTAATTTTTCTTTCCTTTCTATCCCTT
GCATAGATACTTAATAGATTTGAAGTTGCCATTAATTTCTTAACCACTAT
TCAAAAGGAAAACAAACAAAAGAAAACAAAAACAAAAACAGCATTTCCTT
TGTTGTAAAGCAAAATAAAATCAGGCCCTAATTTTCCACAACAGAAGTTG
TCCAAAATACTTATCTGTGTTTAGATTTCCCAAAATTCATTTCTTCATAA
TAATACTGTCAGCGTTCAGTGTTGTGATCATAACATTCACTAGTGTGACT
TAAAAAGGGGAGGCACCATGTGTTAAGCAGGGATAGGATCTAAGAATAAC
AAATCTGCCTGGTAAGCAGCACAAATGAGTCTTACACTAAGCCACACTGA
TCCAGCTTGGAGGGAAATGAGTCAAAACCAAGTCCCCATACTCTCTACCT

>uc001gxz.1|200583558|200584458|200584557
tgggtgacagagtgagactctgtctcaaaagaaaagaaataaaaaTCATG
GAAGACATCTATTCTGTCTTGTAAAAATTTAAGGTATATGAAAAGAGTAG
AGGAGGAGGAGGAGGGAGAAGGAagagaaattatttattgggatccaata
tgtgccaaagatagtattaggcatccttgcatgtattatttcatttgatc
cacatgactaccctgtgagatgttattcccattttacacataagaaaact
ggctaagagaagtcaagtaatttgtcTGCGGCTGTGAATTCAATTTAAAT
TCACAGCTTAAACTCTTTTCACTACATCTGAATGCATCATTTTCAAGATC
TTTTCTGGGCCTGGAGTAAGTTGACAGTATTTATGTAAAACATGTAATAC
TGTATCTGTATGTATGCTCCTCTTCCCCACGCTCATTCACATTTACCGTG
ATTAATACACATGTTAATAAAACCCTAGACTTAGAACTAGGATATAGAAT
CCAGTCGTTTAGGTACTTAATGTTTAGTTCTCTCCTCCAGAAAACAGGAA
TAATTACCGCCTTTTTTCCACTCCAAAGAATTGATGTGATAATTAGGGAG
ATAAGATTAGTTACTAGTCATAACAAGAATAAACTACAACTCCCAAAATG
CCCAGAGGAAGAGGCTGACGCCAGTCCAGGAGACAGTTCCAGCTTTAGGG
CAAAGGTGACCCCACTGGGTCCCGTGGCGAAAGAGAGAGCCGCCGGTCCT
CGCCTTTTTTCTGATGCATCCAGGGATTTGTAGTTCCCTTACGGCCACCA
AGTGCACTTAGGGCAGGCCTCTTACTACGAGTCCCGTGATGACCCGAGGC
CGGGCAGCGCCTGCGTATTGAAGCCGAGGGAGCGTGCGGGCGGTACTACT
GGCGGGAGGAGTAAAGATGGCGGCGCGAGGGTCTCCGCCCTCTGCTCCGG
GCTGAAGCGCTCTGAGAGAGGCGGCAGCGGCAACTCGAGCCCCAACAGTA

>uc001hfi.1|205327934|205328834|205328933
caacatggtgaaaccccatctctactaaaaatacaaaaattagccaggcg
tggtagcgcatgcctgtaatctcagctactcgggagactgaggcacaaga
atggcctgaacctggcaggtggaggttgcagtgagccaagatcatgccaA
GACACCATCTCAAACAAAAAAGAAAACAGATTATTTTTTGGAAAGGCAAG
TGGGTTTTCAGGGGAAAAGTAGGAAATTAGAAAGTTTTGTGATAATGTTT
GTGTATATAAGTACGAGTGTTCTTTCTGTCTCCTTCAAGGCCATGAAATT
TCTCTGGAGAAGGAATTTGAAATATGTTTTACTCATGCTCTCCCCTCCAG
GATAGACCTACCCTGAAAAGGAATTTATGGCAACCTTATCTCCAAGGTTG
CTGCCTTTAGTCAGATAAGGAAAGCCCCCAAAATCTCTGTTCCTTTCCAT
ATCACTGAAtctcaaatatcttcagcttaaaagaatcttaacgccaaata
tttgggggtggcatatcctgattcctttcagGAGAAAGACATAGATTAAT
CATCACAAACAGTAGTAATGGATGGAGAAGAGAAGAACATTTGCAACCTT
ACTGTGTCCTTAATGCTTTATTATTCTATTAAAACCTGAAATTTTGTAGG
AATTTTTCCCCAGTTTCATAATTACAGCACAGAGAACCAACCAAGGGTTA
TAGTAGTCACAAGCAAGATGATATGGGATCCCTCAAAACAATTTTACATG
CCTTAATTCCTGAGACCAAAGCATTCTCCTCACCTCTCTCTTTACTCATT
TGGTTAACTCTGGACTCAGGCCAAATCCTGTCCCTGGAAGAGCCACAAAG
TAGGAAGCCTGGGTACAGGCCTGGCAAGCGAGAACAATGTGTCACTGCAG
GACTTTGGAGCTCTCAGCTTTGGAGTCAGTTAAGACCAGTTCCTTGCTGG
GAAGCCCTAACTCTGGAGGGACAGAGACAGGTAAGGTTAGTTTACTTCCT

>uc001hih.1|209565679|209566579|209566678
tgtgtattattctccccttttattgacgaggacggtaactgaaactcaga
gcagttaagtacttttcccacggtggcctaactgaaagtaaaggatctag
atagaattggaattttggtcCATTTCATTTATATAGAATGTATTGCCCTT
GGAGAGAATATATTGTAAGAAAGAGCCCGTATCTAAGAGTGCGCAggcca
agcgcggtggctcacgcctgttgggagggcaaggcaggcggatcacaagg
tcaagagatgagaccagcctgaccaacatggtgaaaccccgtctctacta
aaagtacaaaaattagcccggcgtggtggcacatgcttgtaatcccagct
actcgggaggctgaggcaggagaattgcttgaacctgggaggccagggtt
gcagtgagccgagatcgcgtcaccgcactccagcctggcgtgagagcgag
actccgtctcaaaaaataaaataaaataaaaaaTACGTATagagagagag
agagggagagagaCAGGCAGACAgcagacctggattcaagttccagctgc
agagcttgctgagcgtgtctaaccttgggtacgtcactccacgttgctgc
tctggccctcagacagctcatctgtaaaatggggatgaccaggcctactt
caccagcttgttttgaggaccacaggagatGTTTGGGAAGCCAACCGGGG
AGCTCTACAACTCTCAGAGATTGCTGGTGTTAGGCCAACAGCAAGAGGAG
GGCTGGCAAATTTGTGCTACCCTGAAGGAAAGTCCAGGAAGGACTGATTT
GAGCCAGATCTCAAGCAAGGCCTTGAGCAAATGGGTCAACACAGGAGAGG
ACGGGCTGAGCCTTGTTGTGCCTGACGGAAGAGCAAGACGGCCACAATTC
AGACGCACGTGAGGGAAATCAGATGACTGGACTTGTAGATACTAACGGTT
CTGAAGCGGGTAGGTTAGCTTTCCAACCGCCTGGATGACGGTCTCAGCCT

>uc001hke.1|211312002|211312902|211313001
TTTCACTAAGACTAGAAGGACATATATCAGGATTTTTTCCGCCTCCCTAA
TGTGTTTAAAACAGATACTTTAAGTTTACAGTCCTGATTCTGCAACAGTA
TTGTTTTTTTTTTTTCCACAATTAAATATGAATGTCTTTGGGTGGTAGGT
TGTTTCTGTTTAGCCACGGGTCCCACTACTCTACAGAAAATACCTGGCTT
GATTCATACATTTAAGGTGACTGTTTGGTACTGGTTGATATGAGTGTATG
GCCCCAGGTTTAGATAATATTTAAATTTTATACATTATCATTTCTGGCTA
TGTCTGATTTCATAGTTGTTTTTGTCCTATGATTTAAAACAGATATATTT
TTatacaaaaattagctgggcatggtggcaggcacctgtaatcccatcta
cttgggaggctgaggtaggagaactgcttgaacctgggaggcagaggttg
cagtgagctgagattgcaccactgcactccagcctgagcaacagagtgag
actctgtctcaaaaaaaaaaaaaaaTAGATTTAATACTATTTTCCTGATG
GGTTTTAAGACAATTCATTCCCTACCAGGAAACAGAAAGAATATTGTAAT
ATTGTTATTTTGAAAGAAAAAAATGTATACATACATATATATGTATCAGT
GAAAGTAATTTGCACCATTGATTAAAGTACTTTTCTGTCTTTACTTGTAT
CAATTGATGAGTGTGAACTATTCTTTAGATTTCTAGTTTACAACTCTTAA
AATTGAAAATGGGTGTATTTCCTTTGAATGCATTGTCTGATTGCTGTGCT
GTAGTTTGTAGCTTGATGTTCCCATTTTCCAGGGAGAATCCTGAACCAAC
CTATCCATGAACATACTCTCTGCCATTTTCTTAGTCCTTTTTTCGGGAAA
ACTCTTTTATAATAACAACTGTTGGTGAACCATTCATCTGAAAACTCTTG
TAAGTGTCTTTTAGTTAGACAATTGCATGGTTCTTTGTTAGAAGTGGTAT

>uc001hwc.1|232575051|232576051|232576050
ATTGCATCTTATATAAATGTTTTAGAACTAGATGATGGAGCAGATGGGAT
CTATTAAGAGAACGGGGTGCCAGATGACTGACCATAAACATGCTTTTTAA
TAAAGACTCTGCTGAGAGATTAACTCATATATTTTCTAAAATTTTTATTT
CTTGTTCATTTTGTTTCTAAGATATTCACTCACATATTAAAAATAACAAC
GTCTCAAAACATTTGAAGCAACTCTCTTCATCCCTTTTAAAAATACCTTG
CTGTTTCGGGGGTTAAAAAAAGCCACAAGGGAGATTAAAACAATACAAAT
ATTTATTTTCCCAACTCCCCTGCCATGGGTTCTGGGACGTCACCGCCTCT
TTCTGGGGCCCGTTTCATCCTTTTCTTTTAATCCAAGAAGCGATggtgtt
gtgcgcctgtagtcccagctacctgggaggcaggctgaggtgggaggatc
ttttgggtccaggattttgaggctgcagtaagccgtgttctcaccactgc
actcgagactgggcggaagagcgagacactgtatcaaaaacaaaacaaaa
caaaacGAGAAGGCATCGCGGCTCTGTAACACTCCGTCCAGCTCTCGCAC
TCTCAGATGCAAACTTCCACACAAACTCCTCGGCTCGCCTTGTCCCGCGG
GACTAGCATATCAAGCCTTCCGGGACACACCGTGCGATGATATATACGTA
TATACCCCTCTTGCCCTTGAAGGCCGGAAGTCGGTCTTACAGATAAAAGC
GAAACAGGAAGTCCCGCCCCTCTATGGAAAGTAAATGGTAGCTCGGAAGG
GTCAAAAGAGTCCGCGGTTTCGCCGCGTGAGTTGCTTTTTGCGGCTGGGG
AGGTCTACGCTTCTAGAGCTTGAGCCAGCGGGGCGACCCTGCAGTGGCAG
GACTCGGCACCGCGCCCTCCACCGCCGGTTGGTGGCCTGCGTGACAGTTT
CCTCCCGTCGACATCGAAAGGAAGCCGGACGTGGGCGGGCAGAGAGGTCG

>uc001hxy.1|234752461|234753361|234753460
CTCAAAGTGGCGGGGCTGGGGGGAGACTCAGGCAGAATTGTGAAGATATT
CAATTGCTCCTGACTTTATCAATAATCTAACATTTCAACCTAACATTGAT
ATCTATTTTATGCAAAGCATTACACTATGCACTGGAGACTGTATAAGACA
AGTTCCTTTTCTCAAACTACAGTCGAGTTGGATAGATAAAACACACAACA
CATACCAAAAGACAGCTATAAATCCAAGGCAGTGTATGTCAAGGGTAAAT
TCACCTATTCAGATTGGATCTTGAGAAGTGCATCAGGCTTGGAAAATGGG
TAAGGAGGAGAGAAAAGCAACAGTGAATCAGAACATGAGTTCCCAGTTAT
GGGACTTGTAATGAATTCCTCAATTAAAACAAAAAATAATGAAAACAAAA
GCCAGGGAGGAGAAAGCCCACGTTAATGACACTAAAATATATCTTTCCAA
ACAAATGTGGATAAAAGCCAAGTAGAGAAGATGAGAACTTTGAGGTCCCT
AACAGAAAATAAACAGTAAGCAGCCAGCCATTCCAAGTGGCTGACATGAC
TTTGTTTAACTTTATTTGTATTTCTGGCTGGTGTGTTTACAGCCAATAGG
TCAAACTATCAGTCAGTGTAGGGCCCTGAGAAGTCGGGTATTTAAGAGCA
TCTAATAGGCACAGAATTGTGCTCCATACTGCTTAAACTGTTCCCTAAGT
GTCCAATTTGGAGAAAACACCCACACGCAGGATAACTGGCGAGTGACGCG
GAGTGGCTGCGAGTCCAAGTTATCACTAACGGATGGGGAGCTTGGGCTGG
GCACAGTCCAGCGTACTGAACCCTTCCCCCACCGTTTCACCTGCATACAG
AGGTGTGTACTGTCAAAAAGCAGCGCCTCCAAGTCTCTTCTGGCACTGTC
TGGACTTGGATCCGAGGCAGACGAGGAAGCTGAGAAAACCCTGGCGTTGA
CCCCGTGGACCTGGGCGCCCCGGGAAGGCCAGCGCTTGGTCCAGGCAGGC

>uc001ibf.1|243384009|243384909|243385008
CCAGGCGCAGGAAGAAACGGGCGGCGGGGGGCGAGGGGCCCGATCCCACG
CAAGGAGAGGCCAAGGCCAGCTCGCGCCACACCCCCTCTCCAGGCCAGAG
TCGTCCGCGTGCAGCGCGGCGAAGCCCTCAGTTTCCCCTGCCCGGCAGCG
GCCCGCTGGGTCACCAGGCTCACCTGTCCCAGCCCCGGGCGGCTTAGTCC
ATCACAGACCGGGGCTCGGGCGGGCGGGGGACCAAGGGCCCTAGTCCTGC
GGCTGCGGTCGGGGAGGGTggccccccggccggcccggggTCGGTAGGGC
AATTCCAGAAAAGGTTTGCCCGGCAGCTCTCCGAGAACAAAGGGCGGGGG
GAGGACCCGGCATGTTTGTGGACTTGTTTGTGACTCAATCCCTTTTGCAC
GGCGTTTCACAGACAGACCTGCAAGCCTTGTCAGGAAGAGAAAGAACTTG
GGGGCGGGGGAGGCTGGGGCACCGCATTTCCGTCCAGCCACGCTCGCTCG
CGCGGCCCCCGGGCTCCAGGCTCGCGCAGCGGCGTTTCATTAGAgccccg
ggcccgggccgcgcgccAGGAACTTCCCCGCACGCGGCGAGATCGACGAT
CCCCCGCCCCCAGCCCCAGCCCGGCTCCAGGCCTCGCAATGTCAGGCACG
AGCGCCGCCACATAAAATGGATCCCGGCCGGCGCGGCGAGGGCGGCAGGT
TCCCGAGGCTCCTCCGCGCTGCGCCCGGGCGCACACGCGCGCTGTGACCG
CCGACCGCTCCCGGGCCACGCGGAGCCGCCCCTCTCCCGGCCCTCGCGCA
ACTGTCAGGCGAAACGGGCCGGCGGATATTGGCTCGGCGACACGCCGAGG
CTCCTCCCCGAGTCTGGATCTTTATATTTTGGGAGAATTTCTTTGAACTC
AGTTACCAAGCTCGGTGAAGGAGACAAGTTCCCACAGCTGACTCGGCTCG
GCTCTCCCACCTTCCCGGCAGCGGCCGCGAGCCCTGATTGTATCCCTCGC

>uc001ibg.1|243740026|243740926|243741025
TCTTTTGGGGGTTTCTTTCCTGAGGCAGGGAAAAAGAAACAGGAACCCAG
ACCAAACTGAGGAAAACACGATCAGAGATGAGATGGGGTCAGAGGCAAAG
GGCTGTTTGTTGGGTTTGCACTTTCATTACTGAGAGCATTGGAATAGTTT
TAAGGCGTGCAAACTGTGAGACTAGACAATTTCACTTAGAAAATGAAACG
TGCATGCAGATGTTATTCTCATGGGGATATATATCTGCATCTGTTTGTCT
ACAAGTGTTCCCTTGCAGAGTCACAGACATATACAAAACCTGGGTTCCAT
CAGCTTTGTCTGCACATACGTGGCTAAATGTGTACAGGGATGTACAATTA
AAGATTTTAAACACTTGATTTTGACAGTATATTTTGCAGCTGCTGTGCCA
AGAACCCTAAGCTACTGTGGGTTAATTGGAGTTGTAGCAAGTATTTCTTT
CTCGGCTGTCTCTTTTAGCAGAGCTtctctctctctctctctctctctct
ctctctctctctcttcccctctctccctgtttcacccctccctgcctgcc
tgcctctgcccctccctccctccctccctctctctctctGAGATAGCAGA
CACCAGAGTGAAACTGGTGCAGCTTCCTTTGAGAAGCGTGCTTGCATGTG
CGGATTGGCAGGATTGTGTGAGCTCCTCTCCCATCCATGCACTGTTCTTG
GAGGGAAATGCAATGTTGGAGCAGGGGCTGAGCTGCACTGGGAAGGTGGC
TGGGAGCTCAGTGAGGCCAGGATCATGGTTTAGCCAAAGGCTGGAATCAC
AAGAATGTTTCACCAGGGTCTGCTCTGAGAGTTCTCAGACCCCCATGGAT
TTTAGAATTTTCCAGCCTTTCCTCCTTCACCTTCGCACAATTTTACTTTC
TCCTGAGATGGCCCCAGATCTGCAAGAGACATTTGAGAGAAGCTATTTAT
TAGCAGACGTGAAGAAATGGATTCTGCACTTGATTATTTAGCCATGACTT

>uc001rau.1|10840067|10840967|10841066
agggtttgagaccagcctagccaacatggtaagaccctgtctctactaaa
aaaaaaattgggctgggcatagtggctcacgcctgtaatcccagcacttc
aggaggccaaggcgggtggatcacgaagtcaagagatggagaccaacctg
gccaacatggtgaaaccctgtctctactaaaaatacaaaaattagctggg
tatggtggtgtgtgcctgtagtctcagctacttgggaggttgaggcagga
gaatcgcttgaacctgggaggcggaggttgcagtgagctgagatcacgcc
actacactccagcctggcgacagaacaagactctgtctcaaaaaaaaaaa
aaaaaaaaaaaaaaaaaaaaaaatttgccaggagtggtggtgcatgcctg
taatcccagctacttgggagtctgaggcaggCAGTGAGCTGAGTCCAGCC
TGGGTGACAGAAACTGTCTCAAAAACAAAACAAAGCAAAACTATCTGTCA
GCCTGTTATGAAAATCTACATGTCATACACATTAAAGCACAGCAAGGAGA
GGGTTGGAGGGGTGGACCACAGCTACGCAGAGCAGAACGTACGCTCAGTG
CCTGGCGAGCTTCCTCAAAACTAAAAGGATAAGACAGGAAACTAGTTTAT
GCACTTAGAGCATTACCATGTCTTCTTTTGTAGGCATCTGTGGAGATCCC
GGGACTGCAACTCAATAACCAAGACTATTTTCCTTATGTCTACTTCCATA
TTGACCTTAGTCTTCTTGACTAGAAAGGCCAGCTGGCACCTCTGTCTCAT
GTTCGTGCAGATTATTACAGACACCTCTTTCCTTTAGCCAGAGAATGGTT
CAAATGTCTTACAGAACTAAGATCTTTTTCAGAGAAATTGCTCACAAAAG
TTAGTGACAGTTGTATTTATTTTTTTAAGTTACAATAAAATGCTCTCAAG
TCCTTTGAATGTTCCAACAAATTCAAAACTTCATTTTCTGAATGTTTTAC

>uc001raw.1|10840067|10840967|10841066
agggtttgagaccagcctagccaacatggtaagaccctgtctctactaaa
aaaaaaattgggctgggcatagtggctcacgcctgtaatcccagcacttc
aggaggccaaggcgggtggatcacgaagtcaagagatggagaccaacctg
gccaacatggtgaaaccctgtctctactaaaaatacaaaaattagctggg
tatggtggtgtgtgcctgtagtctcagctacttgggaggttgaggcagga
gaatcgcttgaacctgggaggcggaggttgcagtgagctgagatcacgcc
actacactccagcctggcgacagaacaagactctgtctcaaaaaaaaaaa
aaaaaaaaaaaaaaaaaaaaaaatttgccaggagtggtggtgcatgcctg
taatcccagctacttgggagtctgaggcaggCAGTGAGCTGAGTCCAGCC
TGGGTGACAGAAACTGTCTCAAAAACAAAACAAAGCAAAACTATCTGTCA
GCCTGTTATGAAAATCTACATGTCATACACATTAAAGCACAGCAAGGAGA
GGGTTGGAGGGGTGGACCACAGCTACGCAGAGCAGAACGTACGCTCAGTG
CCTGGCGAGCTTCCTCAAAACTAAAAGGATAAGACAGGAAACTAGTTTAT
GCACTTAGAGCATTACCATGTCTTCTTTTGTAGGCATCTGTGGAGATCCC
GGGACTGCAACTCAATAACCAAGACTATTTTCCTTATGTCTACTTCCATA
TTGACCTTAGTCTTCTTGACTAGAAAGGCCAGCTGGCACCTCTGTCTCAT
GTTCGTGCAGATTATTACAGACACCTCTTTCCTTTAGCCAGAGAATGGTT
CAAATGTCTTACAGAACTAAGATCTTTTTCAGAGAAATTGCTCACAAAAG
TTAGTGACAGTTGTATTTATTTTTTTAAGTTACAATAAAATGCTCTCAAG
TCCTTTGAATGTTCCAACAAATTCAAAACTTCATTTTCTGAATGTTTTAC

>uc001ruy.1|46591589|46592489|46592588
tggtgcagcaagttcggcagtggttgggtcccccttcccactagccacca
ctgtgggcctgggccaggatcagggaagatgagctggcatctctccttcc
agtgggctggctgccctatagcggataggtaactcctagggtctttaaac
ctctacaccaggacgggctcagtatctggtgtgtaagagactcacccctt
ccctcaagttgtctactgaatatgctatggagctgccagccttgggcaga
gatttcaggccctgaaactccacagagcatgaaaccccattctgaccctc
cctgcaggtacaccaggcccccaccaggagcagagggaagcaatgcttac
tgggtgaggtggaggaaggctgggcctcagggcaccaggggactgggaat
tggttggccaacaacccatcccaagaaggtgggtaggctttgggagtcag
taccatgtgtgagccaaggctccaaacccctggcacatgccccagggttc
catcaagcatcccttacaaagcatacatccaaagttgaaattaggaattt
cagggcagcaaatacagatcactaatccccaggtgcggggcccttctgag
cttggcccctgtgtgactgtgctggttggatgcacatgaagttggttctg
GACATGTGAGGAAGATCTCTAGACCTCATTAAATAACATAAATTTGGGTA
CTGAAGCTGAAACAAAAGAAAAACACACTTCATATGCATATTAAACTAGA
GCACCCAGATTCACAGGCGAAGAACACTATTCACATCTCACACATTCACC
ACCTGAGGCCAAGCTGAAGAGCAGATGTCATCACTCCCCTTATCCCAGAC
TGCAGAATGGACCAGAAGCTGTGGCATGTATGGATGAATTGGAATTTGAA
TTCTGAGCATTAATTTGGGCTTTATTTCAAAGTTAACACTTTAGCTATCC
AAAGGGTATTTCGTGAAGAAAAACAGAACAGTATCAGAGCATCAAAGAGG

>uc001skp.1|74301068|74302068|74302067
ACCCCAGGGTTTCGATCCTTAGCGTTCATTTATCCTGGCTTTCAGTGATA
TTACACTTAAGCCATGCCTAGtttttctgttttctttttttttctttttt
tgagatggagtcttgctctgttgcccaggctggagtgcagtggcgtgatc
tcggctcactgcaagctccgcctcccaggttcacgccattctcctgcctc
agcctcccgagtagctgggactacaggcgcccaccaccatgcccggctaa
ttttttgtatttttagtagagacagggtttcaccatgttagccaggatgg
tctccatctcctgaccttgtgatctgcccgcctcagcctcccaaagtgct
gggactacaggcgtgagccaccgcgcctggctTCTGTTTTCTGTCAATAt
ttcctttctttttttttttttttttgagatggagtctcactctgttgccc
aggctggagtgcagtggcgcgatctcggcttactgcaagctctgcctcct
gggttcatgccattcccctgcctcagcctccctagtagctgggactacag
gcccccaccaccatgcccagctaatttttttgtatttttttagtagagac
ggggtttcaccatgttagccaggatggtctcgatctcctgacctcgtgat
ccacccgccttggcctccgaaagtgctgggattacaggtgtgaggcaccg
tgctgggccACAACGTTTACTTTCAATTTTTGTTCTACCTAATCTTTTAT
AAGAATTTCCTTTACTAAAGTTGAATACCTTTGTGTGTTGTAACCATGTT
GTTAAGTCAGTAAGAAGACATACTTGTTTCTTGGCCCTGAATGATGAGTC
AGGTTTGTCAGCCTTTGACTCCCAGTTGGGGGCCAGCAAGGGCCTTCTAC
TGAGAGGACAGCTAGCTTGGGAAATCCTAGACCCTCCACCTTCCCGGCCA
TTTCCTAGTCTCTTACCTAATACGCAAGGAGTCTACCTAACAGTGTTTAC

>uc001tdt.1|107804950|107805950|107805949
CCCAGAAGCTTGTTCTGACAGCCTTCTCATTTGAAATCCCAGGAAATATA
GATAATTCACTCTGATTGCCAAAGAATAGCCAAAGCCAGCAGCAGTGTCT
CTTTTATGACATCACGTTCTTAGAGAAAGCATGAAGGAGAGACCCTGCTG
GATAAACTAAGGTCAAAGCTGAAATTATTGTTAGAACTCTGTTTAAGAAA
AGCCTCTGTAAGTCTTGGTGCGAGTGATTATTAAATCTTCCTGTATCCGT
GGATGTTGGAAATGGTGGAGAATGGGAGTGGAGGATTCTTATAGATTCAG
AATAGATTCAGAGTAGCTGGCTCTACCAAGAAGCACAAGTTTTACAATAC
TATAGACTCTTCTGAATATCCATTATTGCGGAACTCCACAAAGCTACCTC
CAGCCCCACTGACCTGTATTTGTTCTGCAGTTGTCTATGTTGGACTCTGA
ACCACCCAGGCTCTTTCTGCACTTCGGGCTGAGTATGCAGACTTGCCGTT
ATAGTGCCTGGAGCTAGTTACAGTTCTACCCCAGGAAGAGAAGGGCCAAG
CCCTGCCTTCCACACCCAGTCTATTCTGACAGCCTAATATTTCATCCTGT
ATGCTTTACCTGGGCCAGCCTCTGAAGAAGCCATTGGGTTGCTTCTTTAG
TTTTATTATCTTCCTGGTTATTGATACTCGTTTTGCCCTGAAGTGGCATC
CATTGGATCATTCTCAGCTTCAAACTCAGAAATCCTGTCACCCAAGTAGA
ATGTCAGTTGTCCCCTTGACCAGAAGGAGATTTCAGACAGCAGGAGCTAC
TCATCAAGGAATTTGAAGGCTCTGTAACCACCTGTTGCCAACTCCCACTC
CACCCCCCTCCATCTCTAAGATAGAGAGGTTAGATTAGGCAAAATCTAAT
CCACATCATACAACTCTGTATGATGCAATTAATCAGTGATTCTATGATCT
CCCTATTAACAAATTTATGCAAATGGGATTCAAAGTAAAAGACTCACCAA

>uc001tji.1|113678973|113679973|113679972
CCAATGCAGCCAAGGAGAGTGGCTTTTTGTGAATGTGCAGTGCAACtttt
ttttttttttgagacagagtctcgctctgttgcccaggctggagtgcaat
ggtgcgatctcagctcactgcaacctccgcctcctgggttcaagagattc
tcctttcccagcctcccaagtagctgggattacaggcatgcaccaccatg
cccagctaattttgtattttttagtagagacagggtttcaccatgttggt
caggctggtctcaaactcctgacctcaagtgatccagctgcctcggcctc
ccaaagcattgggatcacaggcgtgagccaacgtgcctggccAGTGCAGT
GCAATTTTTAAAGAGAAGAGTGCCAAGCTCAGGGCTTGGAGGACAGCCTA
GGGATTTTGTTTTAAGAAGATGagctgggcgcggtggctcatgcctgtaa
tcccagcactttgggaggctgaagcgggcgcatcacctgagatcaggagt
tcgagaccagcctggccaacgtggtgaaacccagtctttactaaaaatac
aaaaaatagccgggcatggtggcacatgcctataatcccagctactcagg
aggctgaagcaggagaatggcttgaacccaggaggcggaggttgcagtga
gctgaggttgcgccattgcactccagcctgggtaacagagcgagactctg
tcgaaaaagaaaaaaaagatgaaaTGCCTTGAAAAAGTAAGGCCAATGGG
TAGGGTCAGAATATGGCCTGCAaatgcactgtactatttgtgtaacttat
atgtaaatctgaaattatttcaaaataaaTACAAAAAGAAAAAAAGGCAA
TATCCCAGAACCTTGTGAAAACCTGGCCGTAGCAGGTCCTTTTTCCTCCT
GCTGAGCTGAGCAGGCATGCTCACAGATCCTCAAGGTTTCTTGAATGGCT
ACTGTCCTCCCCACTGGCCCCTCTGCCAACACCTCTGCCCCTCAGCTTTT

>uc001vib.1|218995723|218996723|218996722
tcatcagttcaaggagcattcatggagggcagctctctgccaggctgggt
gataggctccatggagatcggggtgGCCTCTGGCCTGATGAGGAGGAACC
TCAAAACTAGGGAGGAGAATAACTGGGCACTagtggctgtctgccctagt
tcatatcagaatcactggggagttttaaaagcacccatgcctcacctccc
aaaaggcagaaAATaaagcacccatgcccaagccccaccctggcctaatt
aaatcagaatcaccagagcctggagcatcagcacgttccgaagctcccca
gctgaggctgatgagcagcAGGAGCGAATACAGCTACAGGTCCAAGCAAA
AAGGGCCggccaggcacagtggctcatgcctgtaatcccagcactttggg
aggctgtgacaggtggatcacctgaggtcaggagtttgagaccagcctgg
cccacatggggaaaccctgtctctactaaaaatacaaaattagccaggcg
tggtggctcacgcctgtaatcccagctatgcgggaggttgaggtaggaga
atcacttgaacctgggaggcagaggttgcagtgagccaagatcacgacac
tgcactccagcctgtgcgacagagcgggactccatctcaaaaagaagaag
aagaaaaaaataaTATGGAGAAAGGGCTGACATGAGGAGAAAAGCTTGGG
GAGGGGGGTTCCTTCCAGTTTAGCGGGCAGAGAGTAGTTCACAGTGGGAG
GGTTCACTCTGTTCATTCATTCATCCATCTCTCACTCCTTCCCTCCCCCT
CTCTTCCTTATTGAGCAAagtcactgtgctagacactgcggatttggtac
taaacaagcggaaatggtccctgAGTGGGGAGTAACCCTCTGTGCTCCCC
CAAGCCCCTGAGCCTGCGACCTCCTGGCACTGTTGGGAGTTCTCTAGGGG
CAGGCTGGAAGGGCAGCATCCGAACTCAGGGTGCCCCTGCTCCCAACGCC

>uc001vsq.1|232950691|232951591|232951690
AAGCAGGAGGTAGAAGGAACTAAGGGGGCAATAAGCAGGAGGAAGGAATG
TCCCCATGAGGGTGACATCTTCCCTGAGAGCCCCAGGACGACCAGCAGGA
AGCCAGGCGGGGGGCAGGCAGGAGGACTCCAGAAAGCTCGGCCTGAGGGG
AGGCCCGTGGGGGTGGTGGGGAGTGGTGCGGGGAAGGCAGAGGCTGAGCA
GCAGGTGAGGTCCCCTGGGTTTTGGGGGCCAAGCCTGGGGCTCGGGGCGA
GCAAGCATGAGTGGAGAAGGGGCTGCTGTGGTTGGGCTGGGGTGGACTCC
CCACCTGCGTCGTCCAAACATTAGTGTGAGTGCACCCACACAAACACATA
CACAATCACACACAACATGTGAGCAATGGGCAGGACTGGTCCGGCCCCAC
TCAGTGCTGTCACCATTGGCCCCACAGCTGCCCACAGCCCTAGAGCTCTG
GGCCCAGATTCCTGCCAGCCCCACCTGTCCAGGCCAAGGTAAGATGATGG
AGCAAGGGGGTGCCAGGGCAGCAAAGCCCCCCACGTGCCCCTTTCCCACA
GGGCCCAGGCTCCTGGCATCAGGAGGCTGAACCCAGGCCCTGGCCCAGAC
TGTGTGCTTCCAGCCTCCCCTCCTCTCGACACCAGAACACAGCCTGGCCC
CAGCTTCTGGGAAATATAGAAAAAAATGGGTGAATGATCCAGTGACAGGG
TGTCTTGTTCCACACAAGACACAGTGAGCAGGGGTTGGGGGAGGGGCTCC
TGGCTGCGGGAGGCACACCACACTCACCCAAATGGCATCTGTACTCAATA
CCGCACCCTTCCCTGGGGGACACCTGGTCCCAACCTGAGCTGCCTTTCTC
AGGACcccagccccagcccggcccagcccagccACACCCTGCCACTCCCT
TCAGCCAGTGTGGCTTCAGGTCAAGAGGCTGGGCAGGGTCAAGGTGGCAA
CGAGGGGAGAAGCCGGGACACAGTTCTCCCTGATTTAAACCCGGGCAGCC

>uc001wct.1|242593650|242594550|242594649
catgcttcctgtgaagtctgcaaaactgtgagccaactaaacctcttttc
tctataaattacccagtctggggtatttctttatagcaatgtgagactgg
attcatacaGAGCTCTTCCTGAGAGAAAAAAGAATGCGAAACACAGTGAG
TGATCAAAGGATCAGGCAGGAAGTTCTAACATTTGAGAAGGGCCTGGGAA
GGCGGAGGTGGCAGACAGCATGGGAGACAGTCAGCAAGAGGGCGGAAGAC
ACGTCCCAGGCCCCGGCAACGGAGGGTCCCAGCGTGAGAGGACTCCCAAG
GCTGGAGCTGGGTGAGAGGGGAAGAGAACCCTTTGAGGCATCCTGGTGAC
TCCTTAGGGGAGGGGACCCTGTGCACTTCCAGAGAGAGAGAGGGGATTTC
CCAGCCCTCACACATCTGAGGGCCTGGGGCGAGGGGGTGCTGCCGCAGTG
GCACCGTTCCCCTCAGACTCGCTCATCAGGACTTCAGCACTGCCCGTCCA
TGGGGACGTCTGCACTCACAGTGTCCTCGGCACTGCCCTCCGTGGGGACG
TCTGCACACACACTGTCCTCGGCACTGCCCGTCCATGGGGACGTCTGCAC
TCACAGAATGTCCTCGGCACTGCCCTCCGTAAATGGGGACGTCTGCACTC
ACAGTGTCCTCGGCACTGCCCTCTGTAAATGGGGACGTCTGCACACACAC
TGTCCTCGGCACTGCCCTCTGTGGGGACGTCTGCACTCACAGAATGTCCT
CGGCACTGCCCGTCCATGGGGACGTCTGCACTCACAGTGTCCTCGGCACT
GCCCTCCGTGGGGACGTCTGCACACACACTGTCCTCGGCACTGCCCTCCG
TGGGGACGTCTGCACTCACAGTGTCCTCGGCACTGCCCGTCCATGGGGAC
GTCTGCACTCACAGTGTCCTCGGCACTGCCCTCCGTGGGGACGTCTGCAC
ACACACTGTCCTCGGCACTGCCCTCCGTGGGGACGTCTGCACTCACAGTG

>uc002rbk.1|11590792|11591692|11591791
ATGGGATTTCAATGCAGGCGAATAACACAAGACAGATGGAGGAATATGTT
TATGATCAGCAAAGAGATCACTCATCTTGAAAAAAACAGATAAATGGGAA
AACACTGAAgtgccagccacagtactaaatactctactacattatctcat
ttaatcctcacaaagtcagctttgaagtcagcactgttatctctgtttat
ggctgaggaaactggagctcagggagtgagggaggctgtccaaggtcaca
cagctccggtgggtgagggggcagggactggacccaggcacacccagctc
cacagcGTCCCTGAGACTCTGTAAACAGAAGCCGGGAACAACAATTTCAT
TATTTATGCTTGAATTTAATTTTGTGTTTGATGGAGGAAAAAATGGATGA
TACACAGATTGCTACCAACAAAACCCAACAATTGGTTCTTTGAGATTCTA
GCTTAGTGCAGGGAGAAAGGCAAGCCGGTGATGAACGTTTTGGGGTAGCC
AGAAACAATGAACTAGGGGTGACTGGTGTGAAATTCAGTTGTGTGGACCA
TATTTTCTAAACTAGAATCTGCACACCATGCTCTCCCGCCATGTTCTCCC
CTAGGAGAAAATTGTAGCTTGCAGGCAGAAATGTAAACACATAATCAATT
CTACTATAACTTGATATATGTGTTCCTAAAAATTATTGCACCATGCAAGA
TTGGGCAATAAAAACCGCAGGGTTTATGACGAATACAGGCTTAGGGCAAC
AGCTCTCAAAAACTTCATCAATGACACATTTTTTAAAAAGATAAAAACCT
AATAAAAAGGGCAGCACCGTTTTACACATGCTAAATGGTTAAGAGATACA
TAAATACTGCAGTAGAGATGGGATTTTACCTCAAAGTGCAAAGGTAAATG
AAATAAAGTTTTTTCAATGGAAGGCTTGCAGCTCTTGAGGACCTGCCAAA
TGGAAGAAGGACAGAGACCTGGAGCCCTATGGAAAGTTCTGACACCATGT

>uc002rem.1|24002658|24003658|24003657
TTCGAATGACGCCGAAAGGGACCCCCAAAGCCCTCTCCCCTGGACTCAAG
GGCTGTTCTTCACACAAAAGAGCCGGGCCAGCTTGAAAAGCAAAGGGGCC
AGCGTCGCGGCCCTTCTCTGGGTGCCACCCTCCACCGCGCCCGCAGACCC
TGTCTCCAGCCGCCCGAGCGGTCTCCACTGTAGGCTTCCTACCCCCAACC
CGGCCAGACAAAGCCCCGGCAGCAGGGCCGGCACTTCCGAGCCTCCGGAC
TCGGGACGCCGCGCTCTTACCCTGGCCTCATCCAGAGTGACGCCGGCGCC
ACCGCTTCCCCCGGCTTTGGCGGCGGGGCAGCTGGCGGCGCGGGTCTTGG
AGGAGCGGGTCCGAGAGGAGATGAAATGGCTGCTGCCTCCGGTCGCCCCA
GGCTCTGCTCCGGCCCCAGGCCCAGGCCCGGGACCAGGAGACTTGGACCC
GAGAAGGCGGAGAGAGCTCTTCCGGGTGTTCACCATGGTCCAGCCAGGGG
GACGGAGTCCACGCCGCGCCCGGGAGAGCCGAGCAAGGCCGGCCCGCCGG
CCGGTCAGTCAGGGCCAGCGGAGCCGAGCCGGGCAATGAGAGACGAGCCG
GCCCGGAGCGTGCGGAGCGCAGACGAGCACAAGAGAGAGCCGGGCAGAGG
AAGGGAAGTCGGCGTGAGCAGGCGGCGTGCGGGAAGCGGGGGCGGTGCTG
CAGACCGGCAGCACAGACACTCCGCCGGCTTCGCCCTCCTCAGCGGGAGC
CGAGCGGAGCCGCCATTTCTACCCCTTTCTCTCCCGTTCTCGCTCTCGAG
CTCCGTGCGTCAAGGCTCCAGCGCCGCAGGGCCAACGAGACCGCTTCCGG
CCGCAGCCACGGCGGGGCGCTGCGAAGCCGGCCAGCCCTTCCCGGCTGCT
CGCTCCTCTCCCTGCCGCCTCCAGCTGCCCCGCCCCCGGCGCGGCGTCAG
CGCTCGGCGGCCGGGGAGCGACGCTCTAGGCTGTCAGCTCGGTGGTTTCC

>uc002rmb.1|28571485|28572485|28572484
ATGAGAAAAGTGGGTCAGCCAGGAGATCAGAATCTGAGGTTGGGTCATGG
GAACCAGCCCTAGAGTCTTAGCTAGACCTCAGAAGTCAGGATCCCAGCCT
CACACCCACAAGCATGGCCAGAAAGCAAGGATAATTTAAATATATTTGTT
CCTATCAACCAAGGCAATTGTTTCTTGATATTTGTGTAAAAAATTTAAAT
TCTACTCTCAAGGGTATTTGTCACTCAGGCTTTAAATGCCAGCTTTGTCT
GCCCAGTTTAGACCCAGCCTGCATTCCTGACTTAGTTTACCCAAAGGAAA
CGGCTGATTTTGTCAAACTTGGTTCCCCCTCTCTGGCTTGTATCTCTGAA
TTCAACATGCAGACAACAAATCTATGGTGTGCACATCCACCCAACACAAC
TGGCCACCCATGGGTTTGGAGATGGGGGGAACAGAACAAACCTCTCTGTG
TCATGCAAACCAGGGAACCTAGCAGAGCTTCTGAGACACGGTGGGAACAC
GTTTCACATTTGGAGGTAGGTTTATGGTTTACATTTGTTACAAGGTACtt
ttgatctcctggcttacaactgagaaagctgaggccacgttaagggatac
acccaagttcccacagctgtggttgatttggaattccgaccagcacctgg
gattcccaggcccacgttcttcccagcagaccCGAACACCGGCAATTTCT
GGGCACCCACCATCATGGAAGGCTGTATGGAGGCAGCTATGCGGCCCTGG
TCTGTCAGTGTCTATGACTAGAACATGCTACCCATCATTGACTCATCTGC
CTTAAGAACTCTTCCGCCTAAGTGTTAATATTTATCATTTACAGCCCGCC
ACTACCCCCTTTCAAAGGTGAACACAGTAAAATTTATGACAGGTGCTCTA
TCAGAACACAGAGGAACATAAAAGCAGGAGGAGGTGTGATAGCCCATCCA
TCTGCTGGAGCAGCTCTTCCAGAGGCCCGAGTCACCTGGAGCATTCTGGC

>uc002rmc.1|28623970|28624870|28624969
GACTGAGCCAGACAGGCTGCCCCATCCAGTAGCTTCCCACGTTCCTTGGC
AGAGTCATTGGAAGGGGAGGTGAGGGCCAGAGGTACGACCAGAGCCCAGC
ACCTGTGGGCAGCCAGATGACAGTAAAACTGGTTCTCCAACAGTAGGAAA
TAGCCCGTGCAGAAGAAAATCTGCAATCCCTCCAAGCTATTGCATTTTTC
TTTGTAAGTGTTTATATATGTATAATGAACATTTAAAAATAACAAAAACA
ACTTTTAAAAAAAATCCCTCCTTCCCTCTAATTCTTTAACGGCCTTCACT
TCCCTATGTCTAATGCTTTACTAAGTTGATAATCTGCTGGTTTCTCCTGC
TGTTATACTATAAATGTTTTATCTACGTTATTAGATGTCATTTGATGGCC
TTCGTGGTTGTCATTTAAGTAGCTGCCTATTTCACAGCGGATACCACACC
ACCCACTCCTGGCTCACTAGATACTCTAGCGGTTTGTGAGTGTTGGCTGT
GCTGTGTTCCATGTCACTGTATTTGTGACCCCGTGAAAGACATGAGACTT
GACCCAGGCCCCATAACTTGCTTCACTCAAAGCTGTGAAAGCAGTTCTCA
GGGAACAGAGGGTTTCCATTCTCTATTGTGCGCAGATTTACCTACATTTG
GGTTGTGGACACAGGCTGCGGGGAGGACTTGGGAAAGAATACATGCTTTA
TGTAAAAAGCGATGCATTTGCCCTTCCTTCCCATACTGGCTCTCCTGTCT
AAGGGAACTTGAATCAGTGAGCCAGAAAGTAGCTGGGCAGCAAGGAGGGG
ACAAGAAGCCAAGCTGGATAACCGGCCCCCACGTGATCAGAAAGCTGTGT
GACCCATTGCTAGATGTTTGGTTGGATGCAGGACACCAATGTTGGAGTCC
CAGCTCTGTCCTGGCTGGCTGGGCCCCACCTCAACCTCTGCTGTGCAGCT
TTTCCTTCTAGGAGAGGTAGACTAGGAAGTCCCTTCTATATATATATATA

>uc002rsp.1|42647788|42648688|42648787
AAAGAAAGCAAGAGACACCTGTTATTTGCATGgtgctctgtgttccctgg
tttacaaagcattttcagatatcatcgcaactgatccttaccacacctgt
gaagggggaactcacgtccccattttatagacgaggaaacaggtcataga
gtcaatgtaattCAATAGTGCtttattttttatttttatattttGCCTCA
GCTATGCACAGTTTTTTCATCTCAATACTTTGTGATAAGTGACCATCACA
AATGTCATCACCAAACCACCAAAACACAACCTTCTTTTCTGGGGGCACCT
CTTAGCCCCGCACAGACCTTAAACCCAGAGTCGACAGCACACAGCTGTGT
ATCACCACACATTCCAAACAAGCCACCACACCAAGAAATCTTCTTCGTGT
TTATTATGCAGCAATGTCTGGGAGTACTTTGGAATGGACTGGCTTCTCTA
AAGAAAGTTATTTGTGTTCATTTGGGGGATCGCCAGCTAAGATTCAACGT
TGTTTTTTTTTTTTTGTATCTGTGAGAGTAGGAAGGCCGTGAAAACAGAG
GTTGTTTAGAGAATTGGCCTGGGACAATAACCATTTAGAAGCTTTAGGCA
CGTAACCAGTTAAGTGTCCATCGACATGAAACTGATTGAATACAATCTCC
TCTGTTTGGGGGTGGTGGTGATTGTGAACTGTAGGGCCCTGTTCCCCCAT
GGACAAAGGAAGCCCCTCACTCCTAAAGGTCCCTTTTCCCAGCAGAACAG
GCCCTGCATATACAGTGCCCGTCTAGAGCCAGGGCCTCCATCTGGGTGTT
GGACAGTTGGTTCTGCTCAGCCCAGTTTTGGGGTAAACGATGACGCAGTT
AGGGTGGCCTAGGAAGGGAGTTTTTCTACCTCTGTCCCCAGCTGGGTCTC
TGGCGAGGCGGGAAGCACCCGGAATCTTCCTGGCCCTAGAGCCTGCAGGC
TCCAGGCCGGCCCCTTGAATCTCACCGCGAGGAAGGCACCCTGCTGCCTG

>uc002rut.1|45731646|45732546|45732645
CCCCAACCGGCAAAACTTTCTATTTCCCCAAACACTGCCGTGCGCGCGCG
CGCGTGcacacacacacactcacacacacacactcacacacacTGACGTC
TTTTGCGCATTTCCTGCATTAGAGGGAGGGAGACTCGCTCGCACACCGAC
AGAGGGAGAGGAGACCGCGGGGGAGCGCGGGCTGGCGGGCGGCGAGCGAG
CGGCAGCCGAGAGCGGGGACGCGGGGAGCGCGGAGGGCGGGCGCCGGCGC
CCAGGAGGTGGGGCCGCGCTGAGTCGCAGTCCCTGCCCCGCCGCCGCGCT
GCGCACCGCCCGGTGCTGGCCTGCGCCCCCGAGCCGGATCGGCGGCCGCC
CGGACTCCGAGCCCGCGCGGATGTGAGATTCCGGGCTCCTGGCGCCTCCC
GATCGCCGGCTCCGGCGCGGCGCTGCTTCGCCCAGGAGGCGGCGGCCCCG
GCTGGCCGTGGGGCTTGTGGATTTTTAAAAATTTGGCTCCGAGGAGGACC
ATTTCCTCTCGACATGCATCCCTCCGGATAGACTGAACATCCCTCCGTTC
ACCCCCCCGCCCCGCGCGGTCAGAGGCAGGCGCTGAGTGTGCGAAGAGGA
TCCGGGTTGAAATCTGCGCCCCCGGTTCTCGTCCCCGCCCCGTCCCACCG
CCCCATCCCCCTCCCGGAGTCGAAATTTCCCGGGATTATGTTTCGGAAAG
GTAGGTAAGCGCCGGGCGCGGCGCCCGCTTTCCCGCAGTCCGGAGCCGGA
GAGCCAGCGAGGCGGCGAGGCAGCCCCCGCGGCTTGCAGCGGAGCCGACA
GCTCGTCTTCTCTTCTGGAGGTGCAGCTGGTGGTCGGGGGGAGAGACTTG
CTCCAAACACGGACATCCCCCAGCTCTCCCCCCTCCCTGTTTTCCGTTAG
GAACCCGGCGAGGAAATACATGCACTGGCTGAGAATCGCCCGCGCCAGGG
CGCAACGCCACAAGGTGTAGGGAGTGTGCGGGGTGGGGCGAAAGGGGACC

>uc002ruu.1|45756376|45757376|45757375
GAAGAGTTCAGGCCTCTGCTTGTCATCTGGCACTGCTCAGAATTCCCAGG
GGTCTCCGGGGAGCTGGCCCTCAGCTCACAGATGGGCCTGACTTTGGTGA
GAGGTGGCCTTCCACCAGGAAGCCTCCAGCTGGCAGGATAGGTGGGTGGG
GAGGGGTGAACTTTGGCTGTGGAAGCGTCTCAGCATTTTACTCCCCTTTT
TCAATAGTTGCTGCCTCCACTCCACGCTTTTATTCAAGCAGCACCGGTAC
CTGGCAGTAGCTCCTACAATGTTTTCTACATTGGCTCTAAAATCATGGCC
TAGTAGACACCAATGCTTGACTTGTTTTTTTGTTTGTTTGTTTTGAGAAG
TTGTTTACCATTGGCGTGACGGGATTTTCTTGGCCTTGTGAAGTACAGGG
AGCCTCAGGATAGCTTCACTGGGGGTGTCATTACATGGTCATTATCAGTG
GTAAGTTTCCCAGTCTCAAGATGGAACCCTCTGTTGCTTCTCTGCCGCGT
GTTTGGCTCTGTTGACCTTCCATTGCTCACCTGTGCTTGTTCCCCCAGCA
GCCTGTTTCTTGTAACTATTTGCCTCATAATGCAAGTATTCTAGTGATTG
AAGTGTTGCTGTGCAAAAGAGATCTTTTAAACTGAAACCAGTGCAACAAA
ACAATTTAAAACATTTTAATAATTTCTTAAAGGATACAGAGCCTTTTCCT
CTCTTAATACATGCAGGTCAGAATGACGTCAATAAGGATTATATTTTTGC
ATTAACAGGAAAACTAAGTTTATAAGACTAGAGTATGGATAGAGAGGAAG
ATGGTTCTATTGGGATATAAACTCTGATCCATACATGGAAGTAGCCCAGT
CCGTACAAACACCATTGCCTGTTTCATTCTTGACTGGACATACATATTGC
CCCATTGTGATGAAAGGTTGTGATAATGAAGAGAGTAATAGAAGGCTCAG
CTCAGGTTCTAAGGAGGGAGCGAGTAAAGGCCATGCAGGCCCATCCTTCT

>uc002seq.1|68609276|68610276|68610275
TTCTCTGGCCACAGGGAGCAGCCCGGAACTGGGGCAGGGAGCACTGTTGG
AAGTGGGTCAGGCTTCCCAAAGGGAAGGATGCCTCCAGCAGGGCTGTGTG
AACTGGCGACTCCATGGCCCTTGGAGTAGAAACTCACTGCATGCACCTGG
GCCTTGTCAGTCTGGTTGTTTTCTGTCAAGCTCTTGAGGTGGACATTTCC
CTCCAAGGGCCTGGGATTGTACCAGGAGGAAGTGAGGTTTCCCTGAGTCT
CCAGGGGCCTAGAGGTGGAGGCTGCTTCCCCATTGCTACAGGGGCCCCTT
TTATTGTCCTCCTGCTCCTGGGTCTGTACCTGGTCTTTCACCTCCGTTGC
TTCTTTGGGCTCTTCTGCCCTCACCTCCATTTTCGGGAGCCTGGCTGGGA
TCACCTGCTCATCTAATGAAGGAAGTTGAAGGTTAAACTTGCCTCTGAGA
CGAGGGATCCTCACGGGGCTGAGGTATCCAAACATCCTGGAGTTGCGAGC
AGACAGCACGGGTTTCTTCCTTGAGGGGGGGCTCCAGACAACAGGAGGCA
GGACCCTCTGTGGGGTGCCCGTGTTCCAAGGGATAAGACACAGCCTCATA
AGGGTGCCGTCCCACCTGCCTGGAAAAGAAGGCCCAAGATGTCGCTGACG
GTTGAAGAGGAGTGGGAAACAGCCAAAGAGTCCTGGGGCAGGCACAGGTG
CAGGAGCCGCGGGGTGAGCCCGGCCAGCTGGGAAGGCCTCACGGACAAGA
CGAGCAGGTTGCCGATGGCATGGCCAGGACCTGCGGCGGAACCAGGAACA
AAATACGCTTAGTGAGTTGTCCATTTTGAGCGAGTTGTGCACAGACGAAA
CTAAGGGTCAGAAGCGGAGAGGATACTCCTAAGTCACCCACTTCTCTGTG
GCTGGGTGCACACTGGGCATCTGGGAGTTTATGACATCACCATGGGGCTG
GTGACAGAGCCAGGGTGTGGAGGAGTGCTTAGGAGCCCAGCGAGGGTGCC

>uc002sju.1|73908734|73909634|73909733
AGCTTGTAGGACCTTTTTGTAAAGAGGATGTATATGGATTCGTACAGACA
CACATCTACATGCAGAACGTGCCATTCTGTATTTGATGCATAAAACCACC
TTGTCCCGGTCTCAGGGCAGGAACAGTGTCATACAGATTTTTGTGTCTCC
ACTGCTTTTGCATAGCGGCTCTTAGAGATTAAACGCTTTTTTTCCAAATA
TTTTATAGGTTTTTTGACATTAAAACGTTAGTCTCATctgggtgcggtgg
cacacgccagtaatcccagtactttgggaggcagaggcaagaagatcgct
tgagccctgaagttggagaccacagtgagctatgatcacaccactgcact
cctgtgacagcctgggtgacaccgcaagaccctgtcttaaaaaaaaaaaa
aGTTAGACTTATGTTCTTTTCTAAGCAATAAAATTAGTCTTAGATATTGC
CTAATATCTAAGACTACCAATTTTTGTGTAGAATGTAATACAAGCTAAAA
AATACATTCGAAAGACTTTCTGTCCCCCAATTTATAAATCCTGGTTAGTT
TAGCTAAGTCTGCAGTTGTGCTGGGATCAGCAATCCCTCCTTAAATGCAG
GAGTATTGTGAGTGTGATGAGGGACTACCCCAAATCAAAATAATTTTAAA
AGCAAACCTTAGCTTGCTAATTGGTTCCACTTTCTTCCTTGTTCCTTTTC
CTTTACCAAGATGGCCGCTGTGTCGTTCGCTCCTCATTGGTCGGATTTTC
CGCAGGTGCCGATTCTAGCCCCACCTACTAGCTCTCCGTTCCAAGTCCTA
AATCACTGGGAATGTAATAGACAGACGAACGGGAGTGGGCGGAGCGGGCG
CCGGATGTGACGTTTCCGGAACCTCCGGGTGTCATCCGCGGGGAAAGGTG
GGGAAGGGTCCCGGGAACGTGGTGGGGCAGGGCCTCCGAGCGTGGTTGGA
CTTTGAAGGGGATCGGCCGCCGTGAGTGTGGGGCCTGCAGCCTACTCTCC

>uc002syd.1|97695562|97696462|97696561
CCTTGGGGCACTAGAGGGGAGATGGAGCCGAGGGAGTGGCTCTGCAGGCC
CCTCTCTGAGAGAGTGCATGAGGTGTGGCCCCAGGCCCAAGGGTAGGGGG
TGCACAGGGTGAGGGAAGGGAGGAGAGGAAGAGGAGGAGGAGGTGGTGGC
CACAGCGGGATGGCACTCAGCCAGGTTCAGCTTCGTGGGAAAGGTCCCAG
GTGGGCCGGGCTAGCACTGGGGATGCCCTGGCTCTGTGTCTCGGTTGGGT
GGCTGACTCCTCCTGGAACGCATCCCTGACATCCTCCAGGCTGGCTTGGG
GATACTCTGGGGACACACAGTGCCCAGGCTTCCGGCCTCCCAGCCCTGGC
TCCCTGTGGACTCAGCTGCCCCCAACAAGCCTGCGAGCCACTGGAGAGCA
AGGGCAGGCTGTCCTTGCCATCCAGATGCCTGGCACAGAAGGGGTTCTCA
CCTTCGGGGTATGGGCTGACTCAGTGGGTTTCTCCTCCCTCCAGCTCTAA
CCTGCCTGTGGAATAAACAAATCACTCCTCTGGGTTGTCTAGCTGGTGCA
GGCCCCAGGGCGACGCCCCTTTGAGGGGAAAATGGGGGCATTCCAGTTTC
CATGAGCCCTGGGACTCCCCTCCTTCCCACCACTGCTGCCTACCCTCCGG
TTCCAGGTATGCAGGCTTCCTCCCTTCTGACGGTTCCTGCTGCTGGAGTC
GTCCTTCCTGAAACCCTGCCTTTGCTTAGCCTCATTCCCATCTCTCAGTC
CCATCCTGCAGCTGGGCAGGCAGTGCTGGGCCCCGGAAATGCCCTCTGCC
TCCCTGGAGCACGTGGCCTGTGATTTTCCTTGAGCACAGCACTTTGTGAC
TTTGATGTAAACATCAAACACAGCCCCCTTTCCTGTCTTCGCATCCAGGA
AATAGGTTAGTTTCAGACAAGCCTGCTTGCCGGAGCTCAGCAGACACCAG
GCCTTCCGGGCAGGCCTGGCCCACCGTGGGCCTCAGAGCTGCTGCTGGGG

>uc002sye.1|97706455|97707355|97707454
tgacctcaatctgtaattattatttttgtttctttctcagtttatctcac
ggctctccctccttagagtgttgccttcgggaggacggggtgggaccgcg
cctgcctcaagcgtgcatatccccagcaccgggcctgaaacacaataatt
cagcacgtggttgggacatgaagagatGGGTACAGGTGTGGGTGCTTGGG
GACCAGTTGGCGTGCTTGGGCGTCCACATAATGTCTCTGGAAAGTCAGAT
GGGGGTTTGGGACTTCTCGATCTGTGCCCAGCAGGCTGCGGCTTCTCTCC
AGGTTGACTCTGGCACAGAGCAGGCTCTGCCCCCTTGGCGAGCTCAGTCT
GCGGCACTGATGCCCTCCACTTGGCGTCTCTCGCGCCGTCTTTGGGCCCA
ACGCACCAGGTTCAGGAAGGCCCTGACGTGCCTCCGACCCTCTGTGAACC
CGCAGGTTTCGGGAGGCCCAGGGGCGATGCCAGACCCCGCGGCGCACCTG
CCCTTCTTCTACGGCAGCATCTCGCGTGCCGAGGCCGAGGAGCACCTGAA
GCTGGCGGGCATGGCGGACGGGCTCTTCCTGCTGCGCCAGTGCCTGCGCT
CGCTGGGCGGCTATGTGCTGTCGCTCGTGCACGATGTGCGCTTCCACCAC
TTTCCCATCGAGCGCCAGCTCAACGGCACCTACGCCATTGCCGGCGGCAA
AGCGCACTGTGGACCGGCAGAGCTCTGCGAGTTCTACTCGCGCGACCCCG
ACGGGCTGCCCTGCAACCTGCGCAAGCCGTGCAACCGGCCGTCGGGCCTC
GAGCCGCAGCCGGGGGTCTTCGACTGCCTGCGAGACGCCATGGTGCGTGA
CTACGTGCGCCAGACGTGGAAGCTGGAGGTGAGAGCGCAGCCTGGGGCGC
GGGGTCTGGAGGGGCGTGGCCGAAGAGGGGCAGTCGAGGGTTTTGGGGGG
ATAGGAGGGAGGAAAAGGTCGTCTTCCCCATTCAGTCCCCTTTGGAAGCT

>uc002szr.1|99136949|99137849|99137948
ggcgctgcttccaagattaggcctgaaTTGAGATGCCCTAGCAGCCAGGC
AGCACCTgccagagcatgaataaggctatcttggaccgcccagcgtagcc
aacctgtgctgaatgaagccacatgaatatgcccaggagaaactagcaga
agaatcacccaccttgcccacgttagagatataaaccactatttgaggca
gtttgttatgcagcaaaacttagccgaaacTATTACCTTGCTACCTTGAC
TGCTGGTGTAATTTCCCATCTCATGGAGTCACAGAGTTTTCTTGCCAACT
GCAGTGAGTTGGCAAATGGGAATGATCAGTAGCCTCAGTGTGTTTTCTGA
TCCACTCCATCCTGTATTATCATCTGCGAATACCGTTTTTCCTTTAAATG
CAATGTGTCTTTCAAAGCTGACTTGAATTTCTCACCTTTCGAGTTACCTG
CCATTTGGACTCACTTATTTGGAGGAGATATGTAAAGACCCAGCGTAATA
CCTGTATGCTCAATAAAAAGTATTTGCTGGTACTCCTTCCTGCCCGTCGT
GTGACCTGACTGCTCTGGGCTTCTGGGGGCTCCCCCTAAACTCGCTCCAC
GAAATGACCCCTCCAACCTGGCACGCCCGCTCTCCTACCTTCGCCCAGGG
CTGGCCGTTATCTCTGTGCTGTCACGCGGGGAAGTCCCATCTGAACTGGG
GCCTTATGACCTTCGGTACTTTTATTCGAACGTAGCCTGCGTCCCTGCCT
GGAACCTGGTTCCCGCCCTGAAGGACCCTTACTTAGCACTCCTGCGGGCT
GCCGGGACCCCACGGCTCCGCAGGCGGAGAGACTAGGCGCGATCCCTGCG
CGCCCCTCCTTCTCTTGCGCTTCAGGGGGCCGGCCCTCAGGGGGCGGGGC
AGCATCGCGCGCAAGGCCTGCCGGTTGCTCGGGGTCGTATGACGCACTTT
TCCAGCTCGAGCCCTCACGAGGCCGTGGGTACGACCGGAAGCCGCAGGTG

>uc002tka.1|114056699|114057699|114057698
atgacctcatctaaccgtaattacctaccaaaggcccatctccacatacc
atcacattaggggttagggtttcaacataagaatttggagaggacataaa
cattctgtctacaacaTGAGTGGAGATCCATCTCTTCCTTACCTCTGGTA
AGGGGACCACACGCTGCAGCCAGTGAGACAGTGGCATGTTCTTGTTACAA
CTCAATCTAACTCCCCCAGAAGAGGAGGCAGGGAAGGCGGACAAAACTGG
GAGAGGGAGAGAGTGTTAGGAAGAGAGtagggtggccagaggcagcaaat
aaaatataaaatgcttaattttgaatctcagataaacaaccaataatgtt
ttttagcataagtatgtcccaaactaagcttgggaaatatttatgctacg
aaattattcgttgtttatctaaaattcaaactagctgggcatcctgtctt
ttaatctggcaaccctaAAAGGCAAGAGCCAAAAATGCCGGAGGGAAGCC
AACGGATTCCAGGAGGGACAACTGCTGGACTTTGGACTGATGATGCTCTT
TTTATATATTTAACTTTTTAAAAAAGCCTCTTTTCTTTCTTTTTACCAGC
TTTTCACTAGCtttttaaaaattggggtaaaacatacataacctaaaatt
caccgtctaaaccatttttcagcatacagttcagtgggattaagtagatt
cacaccgttgtgccgccatcactaccactcatttccagcacctttccatc
accccagcctgaaactctacccattgaacacgagctgcccaactccgcct
tgcttccccattcctggcgaccactgcttctgtctctgtgaattctgact
actctaggcacttcacaaaagtggactcatacgatatctgtagttttgcg
tctggcttctctatttaATTCTTAAAGGGGGGTGGGAACTAAACAGATCA
CAAGGGAGCTGCCCACAGAGGTAAAGACAAGGTCAGATAGGCTGAGAGAC

>uc002toq.1|128093126|128094026|128094125
ctggttgggttgtgggggctggttggatggtagaggctggttggATTGTG
GTGGCCAGCTGGATTGTGGGGGCCggttgggttgtggtggctggttgggt
tgtggtggccagctggatggtggtggctggctgggtggtggggggtggtt
gggttgtgggggctggttgggttgtggccagttggatggtggtggctggc
tgggtggtggggggtggttgggttgtgggggctggttgggttgtgggggc
tggatggtgggggccggctgggtggtgggcgCCAGCTGAGTAGTGGGTGC
CGGCTGGGTGGTGGGGGCTGGATGGATGGTGGGGGCTggttggattggag
gaatgaagggatgggagggctccaggatgacccccagatttccagtttgg
gtgaatggctgatggcgatgcctgtagaccacagaaagaggagggatgca
ggaACTCAgagagccagccatgcacattgcttcccatctctgttcggtga
tgtcgtgtcgcagttgacattggctttggtgggaacatgtacaccacaga
aataagcaaatgctgtgaattgggcttttcttcttgggggagctggttga
taaacatttaccagcacaccactgAGTATTAGGGGAAAGATGCTGGCCTC
TGGAGATGTGGCATTTGAGGTGTTAATGGGCCACTTTTATAACATGATAG
AGGCTTGAGTCCATGGGGAAGGACGCAGGAGAGAACCGCCCCCAACACAC
CCCCACCAGGAGTGGGGAGGCTCCACAGACCGTGGGAGTAGGAATGGTCA
GGAGATGGGGTTGAGTGGCTCCCATGAAGTCCTCACTTTTCTCTCTGCTG
TGGAGGGGAGGGGCTGCATTCAGGGAGGGAGGTGGGGCCTCAAGGCAGAG
AGAGAAATGACTGTAATCACCGTGAGACTGGGGATCCCGCACATCTGGGA
GCAGATGGGCTGTGCAAAGGGCGCGGCTGCTGAGGACAGGGCTGTGGCTG

>uc002tzd.1|157000245|157001145|157001244
TCAGCTGCCGGGGCTCTCCGCCTCCCCCCACCTGTATGAGGCTGGGTCTG
GGGAACCTGTGCTCAGCATTCCACCCCCTGGAGCTTGGGCTTGGTCTTCC
CTGCGGGTCCCTGCGCTGACATTCAGGCGGGGAGCCAGGAGGCCTGGCGC
GCCTCCAGAGCCCGCCGGGGGAGCCGGGCGAGGGTTCTGGGCTCTGACGG
CGGGGTCGCAGGGTCGCCCGCCTCCTGGACACGTCTGTAGGCCTAGGGAA
GCCTGCCGGCCGGGAGGTACAGAGTAGGAGAAGCCAGATCCCAGGGCGGA
CAACGAGAAGTCGTCAGGTAAGCCAGCCCCGCCAGCGTGCCGGCGGACGA
GTGTCTCCTCTCCCGCAGGCAGATGGCCAGGGCGGCCCGCATGGGCGAGG
GCACAGGAAATCGGACACCGCCACCGTCTTCCCCAGCCTGGCCTAGCTCA
GGCTTTCCAGTCCGCCAGCCCGCTGGCAAGGCGGGGCGGAGGTCTGGAGT
CCGGCATCGCCGAGGCACAAAGCAGGAACTGCAGCCAGGGGCGAGGGCCC
TTGCGTGTGGCGCTGCGCGACCCCACCCGGCGGCAGGACCCGCGTCCCCG
TCTAGTCACGTTCATTGGGCCACGGAGACCACCTCGCTCGCCGCCCGCTG
TTGGCTTTTCCCTCCCACACCCCCGCCAACCCCGGCCCCGGTTCCCGCCC
CCACTTCCGCGTTTCCCCGCTGGGCCGGAGGAGCCTGGGCCCGAGGTATC
CGGGCAGGAGGTGGCGGCCTCGCCGCCCTGGTCAGGCCTCCGGGAGGGAG
CAGGCGCGGGAGCGGGAGGAGGAAGTCGGGAAGAGGGAAggcgggggcgc
ggcccgcccggcgcTCGAGTTACACCCGCCCAGCCCGCCTCGAGTGACAG
CCCCGCGCGCCTCGCTGGGAGCACCCGGGCCGAGGCTCTGATTCTGGGGG
GAGGCCGACTCCACCCTGGCTGGAGGAACTGGGTGCTCCTGCCCGCTGGC

>uc002udf.1|166033502|166034402|166034501
CCTGGTTTGTATTACAGTATTTTAAAAATTAAACTGTTTGAAACTGGATG
AATTTGCTTTATTGCCTTAAAAAATCCTAATTTGGTGTTTTCTTTAACTG
TCCTTTAATGCATGTTATGCCTCTAGGTTCAGAAGTGAAATGATTTTTGT
TTAAGTTTATTAGAATAAAATTGGAGTTCAGCTGGTCACTTTGAGGCATG
GCAACCAAGTGACTGATCTCTTTTTAATCTTTAATAAGTTCCATTATTCA
CAAATTGATGGCATTTAAGGAATCTGAAGTAATGCAAACCACATAACTGT
GAAATATTTGAATATTCTAATGCTCAGAATGAAATATTTTTCATACTGAT
TAGGCCTCGAAACTGCGTTTGAATGAAAACATTGTCAAACAGAGGTTGTA
GTGCAAATAATATAAAACATAAGTATAAAGGGTGTTGATTCATTTTAATT
CTATCTCTTTGCAAACTGAATATGCAAAATGTCATCTTGATGTTCAGTCT
CCCTCCTCTGTCTGCATATCAAAATGTATAATGAGGAGGTACACTTTTTT
CACTGAGAAAAATCAGTGGGAACTAAAAAACAGGCAATTTACCTAGGTTT
TACTATGAGCATTTTGCTTTGATTTCAGGTAGGTGAGGCATTGATTAACT
TTATTTTTCTAAATCCAAAGCAAGACTTTTTACTTCAGCTGAGGTCATCT
GCAGACATTTTCCATAGTTGGGAGCTATTTTTTGAAATATCTTGCATCTC
TGCTTTTCTCTCCATATTTCTTTTCTCCACTCGCTTCCTCTCTCCCAGCT
GCAGGGATTCGTCCTCTAAAAGAGTGGAGGTGGGAGGGAACAAGAAATGG
AAGCAAAGCAGGGAGCATGAGCTAGAGAATGCCAGGATCTGGCTTTTGTT
ATTGGTTGGCTGCCGCCTGATGGATAGACGAGGGAGGAGTGTACTCTCTT
CAGTGTGTTCTGACGGAGCCGAAGTACAGAAACCATATTTACAGGTAAGA

>uc002udg.1|166136235|166137135|166137234
TACACACACATACACACACATATTTGTATATATATTAATGTAATATTTGT
GTGGTGGAAAATTCCTGTAAATGTTGGATAGTTTTCCCTGAAACTACTTG
TTAACATTGAAATCAGATAAGGTAAATCATATGTTTTATTGAGGTAAGCT
GTCTAAAATAAGTTACCGCaattttaaaaattaataaaaaCCATATGTCC
TTTAGAACTTAAATTGAAATCTGCATTGTTCCTTTAAGTCAGCTGTTCTA
GGAATGTGTCATCTTTTGAAAAGATAAATTAATCATCTACTTCATCTATA
TACATTAATAAAAAAGATTCACCTTCTCATCTACTTTATCAAAAGTAATT
AGTATATCTATTTTTATTCACATATAGTATCTTTTAGTGATTGAGATTTT
AATTGAGGATATTTTGAAGGAAACAGCAATTATCTTTTTACAAAAAACAA
AACACCAAGAAAAAGAAATGCCAGCAATCTAATGGTTAAAACATATTGCC
AAATCATTCAGTAGCGCAAGGCTCTTTAATAACATTTGTACAAAAGTACT
TTCAGAAAATATGAGATAGGAAATGGCTTTTTGCAAGTTCTCCTTCCTTA
AATTATTATTCAACCTCTTATTAAAATAAAATCTAGTTAACTTCTTTTGG
AGCTTGCTCAAACATTTTCTATAATAAAAAAAAATCTTGTGAAGGGATTT
CCATAAGTTGTGCTGCATTAATGACTTAGAGCAGCTTCCTTATCTGTTAT
TCCTTCCTCCTAGTAGACCTCAGATGATAAAAATATCCATAGACACAGTG
AAGTCAGTGGCACGCCTGGCTCTCTCAGACAAAACTCCATGTGATCACAT
ATAGGCAGCCTCAGTGAGGCTGATGCCGTGCAGCAAGCAGTAGGTAATGA
GTCTTTGTGCAGAGTGAAGCTCTTGTTGCTGAACAATAAAGCATATGGTA
CAAGCAATAAAACACAGGGCTGGGAAATTTAAGAAGATTCCTCTGAACCA

>uc002uez.1|170148195|170149095|170149194
GTGTAAATCCGTTTAATCTCTGAACTATCTAAAGATGAATATGCTGCTGC
TCTCCTGCAATAAAGGGCAATGACTTAAAAGAGGTGGGGGTGGAGAGGCA
GAAATGTCCTCTGTTTTACTGCTGTGTAAAACTGGTCACGCCCCTTAGAA
GCACCACCACATGCCTAACTGTTGTTGATAATTAATTTACCTGATGCAAG
TGAGTGAAAAATTTAAATGATCATAATTTACGTTGCCTTTAAACGACAGA
ACAATTTAAGTCCTCTAGTTAGCTAGTTCCTTTAAAACACACCCCACATC
CCTACCAGAATCACTGCCCATCCCCCCCCACCCCCCCGCCCAAACAGCAA
TGGTTATTTATTTCTAACATAATCCGGGGACCCTTGCCCCttaaaataat
taaataatatatGCCATATTTTCTCTAGAAGGCACTagatttggcatcaa
aagacttgctttggcattcaagaacagtgtgtttgaggaggaggcgttta
tcttccctgagcctcaatttctttatctgtaaaaCAACAAAGAACATCAA
AGCTCTTTGTAATTTCTTCCTCTTTCCTCAAATAACACTTTGCTCATTAC
TGCGTTTTTAGAACTTATATCCTAGCGTTAAGTGGAAGCTTAACTGGAAG
CTCCATGAAGGTAGGCCTTCCTTTCTGATAACCTAGCGTAAGATCAATAA
ATGTTTATTAAATGAGGCACTTTACTTCACAAAGGATATGGCATTTTAAC
GGTTACAAGCGTTCCCAGTCAACGCATCCACAAAGCATTAGGCCACCTAT
AAACTAGGAATTTAAAAGGCACCAAAATCCTAGAAGTCCTAGGAGGGCGT
GGTGACGCAAGCAGGTGAACGCTGGCCGATGCTGACAACCCACTCCTGAC
GCGCTTCCGGTGCGACGCTGTCTCTCCATGCCAGGACTGAGTTGTGGGGG
AGGGAGGCGGTTAGCGGGCTTTAGCGCCTTTTCTGGCGGCGGTAGATTTG

>uc002ufi.1|170297776|170298676|170298775
GTCCTCTGGTGGTGGTGAAGGTCCCTGTGAGCTAGGGACCATCTGTCAAC
ACTCTTATCACTACTAGTGTCTATCCCTATCAGGCACTAGAAGCACTTAA
TAAAATCTTGCGAATGAATGAATGAATGATATACAAAAATATTTGATACT
GGCTTTAGTTGGAACAAGAAAATGAACTTTGTGTACCACATAGACATCTG
TGACTAGAGTGGCCGTCACCAGAAAGGCTGCTCCTTCCAGCTGCTATGCT
CTAAATACAATAACCTGAATCTTAGCACGACTGGACTTCGCCTGGACTTC
GCCTTGGCCCCGGCTGCCCAAAGTTTCTCTCAAAGCTTCAGCTTAACCCC
TGATGTGCTCACCAGCACCAAGGCGCCCTCCTGAGTGCTTTGCTGGGGGT
GGGATGGCGTTTGTGGGAAAGGCCGGCTACTTCTGGCATTTCAACGGCGC
CTCCAATCCCTGACCTTTAGTTGTGCCCCATTCTCTCCACTCTTTCCCCC
TTCTCTGTCCTCACGATTGAGTCTGGGCTGGCGAAGCCTACTGAGGGAGG
GGAGTGTacacacatgcacacgcgcgcgcgcgcacacacacacacacaca
cacacacTCATATATGGTGTTATTAATAATTCAGGACTCAGAGTTTATCT
AAGAGAAGACGCTCGACCGGGTGTGAGAGAGCGCGCGGGACAGAGAGCGA
GCCAAGGAAGGGGAAGGCGGCGGCGCGCGCTGTCTCCTGGGGAAGCAGTC
CCACCTGCTGTGGGGGGCGCCGCTGGGGAGGGGCCGAGCCGTGCTCACGC
CTGCACGCCCCGCCCCGCTCGCCGCACGGCCCGGCGACGGGGGAGTTCCC
GCGAGTGGCCTCGCGCCCAGACCGTGCGGGGGGCTGTTCGGGTGGAGGCG
GGGGAGCCGCCGGGACACCAAAATAGGAGCTGCTTGTGGGGTGGAGCGGC
ACTAGCTGGCGGCTTCCGAGCGCCTCTTCCAAAGATGGTCAGAGGGGCCG

>uc002uyt.1|202378583|202379583|202379582
TAATTAAATTACCTGAACATTTTAAAAAACCATCATGAGGTTCAAATATC
AAATATTCATAAATATTGTTGTGATAATAGACATAACTCTTATTTTTTCC
CTTAATAATGATTGTTTATATATCCTCCATTCTGTCTCACTTTATGATTA
GTATATTATAGTGGCAATAATCTTAGGAATCTAACAGAGAAAAGTGTTGC
ATTTGAAGACTACAGACTGCAAACCAATTTAAGCCAGATTCCTTGACATG
TTGTGCTGTTAATATAGTACTTTACATATAGTAAACATTAATTACATATA
TGTGGAAGGAAGCAAGCAAGAAAGGAAGAAAGTATTTCATTCAAACTCCT
CTCTCTCCATCACCATTGGCTAATATCATCATTTGTACAGTTAAGAACAA
CATAGGTGCTCACCACATAGTTTTTGAATAAATGAATGAATGGCAACCCT
TCTAAGACTATTGGATACACTATTGTTTGAAGGCAAAGAGATGCAGTAGA
TATTTTCAACTTTTTTCCTGTTTTATGATTCTGTGGTTTCTTTGACTACT
AAAAGTTAGCTAGGTAGCAAATTTGTTTTAAAGTCTGAAAACCAAAATGC
TTTCAGATAAAAGGTAGGGAGAAAAATACTCCTCAACATGTCCACTTTAG
CACCAGGAAAACCTAATATCAATATCACCATCAATGATATCATATAAATA
TCATTGCATAGATAAGCAATGTCAATCCCTAAAAACTATGTATACCAATA
GCACTAACTTGTGGCCAGAACAAGAACCTTAACTGTGCCAAATTTTATTC
TATTCAATAACAGCTGCCTCGTTTTCAGTTGTGCACATCTGAATGCAAGC
AATCCCTGTCTGATGTGGAGTTTCTTGCACTGATAAGGAAAAACTGCTGA
AGTTGTGAGGCTGCTCCAGGCAGAGCCATCATGTGAGTCATATGAAAGCT
CCACGCTGCTGACCTCTGGCAAAAAGGGAGAGAACAAGGATAGGAGAGGC

>uc002vfx.1|216654141|216655041|216655140
AAATATTCAGCATATTTCCTTGCTGTGGTTAAGAGATGTGAGAAGATACT
ATGAGAGACTCACTATGTTCACAACTTTTTCCAGTTAAATGAAGTCTTCC
CACGTTTCCTAATCACTCACATTAAGCATATAGAATGGATTAATTTTAAA
TCTGAATATAAAACTAATTGCACAGCATGTTTCACTGCTCTTCTTACTGC
CTACCTGGGGCACAGTCTCTTTGGCCTGAGTGGTCTCTTCAGTTTTTAAC
GAGTGGCTCCACAATTCCTTAGGAAGAGCTGCTCTCTTCTGTCTCCCTGG
TGGTCGTAATTTCGCCCACACCTGCCCCGTCTTTGCTCTGCAGCTCCACA
CTCCCTCAGCCCCGCCGAGAGCTCCTGGCTCCCGTCTCCAGGTTACCCCA
GGTCACCACAGCCACCTCTCTGCACCAGCGGCCCGCTCACGTACCCAGCT
CCAGGAGCTCCTTCACGATGGCTTTTCCGATGCCCGTGGCCCCGCCGGTG
ACGATGGCCACTTGGCCCTGCAGCAAACCAGGCGCCAGGTAGCTCCTGCC
CTTAGCCCAGGAGGCCATCCCTGCAGCGGGGTGCCAGAGCAGCTGAGCGC
AGGCCCTTCTGGGTCTCAGGGACATTCGAGGCGGGCGGGCGGACAGGGCG
GTGCTCGAGCCCACGTGACCACCAGAACCCCGCACCCTccccggcccggc
cccgccccgcccgccggccgcggcAAAGCCGCATCCTCCCGGAGCAGAAC
CGCTCCCCGCCGGCTGTCCGCAACCTCCGCCAGCGTCGGTCCCTGGGCAG
GTGTGGGTGAGACTGCTCGTTCGTTTCTTTAAATTTCGATGCCATTGGGG
AGGGTGGAAGGGAAATGCAAAAAAAAAAAAAGAAGAAGAAAGAAACAAGC
AGGGTGTGCTCTATTTCAAAAATTCAATCCTCAGGGCTGAAGCTCTCACG
ATTAATTAAAATTAAATCTCCAGTGCAGCTGGAAAAAGAAAGGCTGCTGC

>uc002wco.1|242399845|242400745|242400844
GGGGAGGTTGTCCCTTCCCACCCACCTGCCCCTGCCCCAGGATTCTCGGC
TGTGAGCAGGAGGATGTGTACGATGGCCAAGTTGCCTGGACTGGGTCCGC
CCCTCCTGGGGCTGTGAGTGCACAGGACACTGGGCCCACAGGCACCTCTG
GGGCTCTGTCCCCGTGGGGTGAAAGCCACTGGGGGGAAGCTTTCCTTAAC
CGTCTTCACGAGCTCTGGCGGCCGAGGGGCCACGGGGGGCATTCAGATGA
GTCAGAAGGAGCTGGGGCCCACCCCTCCTGCTTCCTCGCCGCCCCCCTCC
CAGCTGCCCCCAGTAAATCCCCTCAGGCCCCTAGGACCTGGAGGGACGCG
GCAGGTTTATCATCTCAGCCTGGAAACCACGTGACCTACCTGTTTCCCAC
CACAGCGCCCCAGGTTTCAGAAGCAGCTGAGGATGCCCTTCGCAGGGGAG
GGAGGGACAGTGAGAAAGGAGGGTGTTCAGGGCCCAGGGATCCCCCACGG
AGGCTGCCCCATCAGAACTTACCGGGGACCTGTGGCCTCCTCTGAGATTC
TGGCCTGGGCAGTGGTCATTTGAGCATTGGTTACCAAGGCTGCCTCTGAA
ATGGCAGGCTGGGGGCAGGCCAGCGTGAAAGGGACTGGCAGGAGTCCTGT
GGGGACAGGCTGGGGGCAGGCCAGCGTGAAAGGGACTGGCAGGAGTCCTG
CGGGGACAGGCTGGGGGCAGGCCAGCGTGAATGGGACTGGCAGGAGTCCT
GCGGGGACAGGCTGGGGGCAGGCCAGCGTGAATGGGACTGGCAGGAGTCC
TGCAGGGCAGCTGTGCTGGGGAGGGGTCACCCTGGGCCCTGAGAGGCACA
GGACATTGCGATGGGGTGCTGGCCTGCCAGGAGCACAGATACAGAGCTAG
AGCCCAGCGAGGCCTGTGCTGCGAGGGGCTGTGCTGTGCCAGGGGAGGCC
CCGCACCCGGGAAGCCCAGAGGAGAGTGTGCACTCACGGAGCCCTCCTGG

>uc003bou.1|212749|213649|213748
ATAATGGAAAAAAAATAAAGTGGCATATAAATCAAATGTAGTGCTAAAAA
TTATAATTTTTCCATATGAATTTTGGAATCCTAAAATATTTTTATGTGTT
TGTGGATTCATAAGGCATCAGAACTGGCTTTTTGCACTGAATATGAGTAC
AGAAGGCTTTCCTCTCCAATAGTGAATTAATAAAGGATAAGTAGGAAAAA
CGTTACGAAACGATGTGGTAACATTATAGACTCTGTATTAGGGCAAAAAT
TGTGAGATAGTAGAAGATCTGTAAATTTAAGCATGCACAATTTGACAGCG
GATGGTCGTAGCATATTTTGTAAATTCAATAGCAAGCCCCACCACGCCCT
TAAATGAAGGAAAGCAAGAAGACAATTTTTAATACGTACATGGCACCACA
CCCCTCTAAGACGCAGCAATGGGAGAAAAGCAGATTGGCGACCTGTGTGT
GCAACATGAACCGAGTGAAACCATCGGGGAGGGGGTGGGGGGCGTTTCTT
TTAAATGTCGCTTTTGCAGATAAACGAGCAGGGATCCTACCTCTTTTGAC
CGGAGATGTTGAAAAGCACGACCAAAGTTTTTGGCTTGGTCTCTTGCTTT
CCACAACGAGATAAAGTCTGAAGCCTGTAACTCTCCCTGTCCCGCGGGAG
CGTGCAAAGGGAGGGAAGATAAGCGGCGTGGGTGAGGGGTGGCGGCGCAG
AACCCAGGAAGGGAGCAGAGGCGAGAGCCAGCCTCCGGCAGGAGGGCGTA
GACCCCGGTGCCAGCCAGAACGGCTCCAGCCTTCCCGCGGCCAGAGAGCC
AGCGGCGGGAGGGGACGGGCGGGACCTCCGCGGACAGCCCCGGGTGCGGA
CCAGCGGGCAGCGGCCGGCGAGACCCTCCCTGGATCCGCCCAGAGCTTAC
CGGACCCTGCGCGCCCCCGTCCCGGCTCCCGGCCGGCTCGGGGGAGAAGG
CGCCCGAGGGGAGGCGCCGGACAGATCGCGTTTCGGAGGCGGCGCAGGTG

>uc003bpc.1|2116346|2117246|2117345
CCAGTCTCTGCCGCGGGAGCCTGTTGGGTGGCATTCGTTTCCAGCAACTT
CTGGGGGGTTTCCAGTTTCTTTCGAGAGGCAAGACAACCGCCCCGTCCCC
TCCCCGGGCCCAGACGGCGGCGAACTGTGCGCCGGGCGCCCCACAGACCC
CAATCCACTCACTCTCCTTCTGGAACGCGGGGCTCAAAATCTTCGTGCAT
TTTCTCTCTTGTGCTTCGTGTATATGTTTTACTATTTATGAAGGGTGTGG
AGGTGAGGGTAGGAGGACGTGGGCTCCTGAATCCCTCTGAACCAGCCAGA
GAGTCGGCTGCATGGAAACATTTCGCAGCGAAGCTCCTGCGAGGAGGCGG
CTTCGCGCGTCGGGAAGATCAGGCGGTTGCTTGCTGGCCAGGGTCTGCAG
ATTCGGTGCGAAGAAGCTGGCGGAGGTTGTGTAGGGCGAGTCAGTGTGAC
TGAGCACCCTGGGTGTGTGGTCTGCGTGGAGGAGAGTGGGCCGGATCTTG
AGGTGTGTTGGAGGTTTATTTGTAAGAGGAGTTCCTGAAAGGAATGTCGT
GGAACTTTTTCTAGTTTTCCTGCTGGAATCAACATAGGGGCGGGCACATG
TTTGTCAGAATAACAGTGGCATTTAACTGCATGGGAAGCTCTTTCAATTT
TCTGTAGTGGGAGCTGGATAGTTCAAGGAGTAACTCCACATAACTGAGTC
GTTTGGATACCCACACAAGATAATTTGGAACGCGCTTGTATTTTTTTGTT
TTTTGAGATTTCTGGTTTATGTCCTTTAGAGAGTGGGGTAGGAGCGTAAA
GACTGTATAGGTTGCCTATGAGCAGGTCCATACAATAGCGTTCCCAAGTC
TGCCTAATAGCAAGTTTGTTCTCTCTTTCTCTCTCTCTACCCAAGTGGGT
GAAAAAGAACAGTGTGTCATGAAGACAGGCACCTGGAGGTGATTTGGGTG
GCATTCATGAGAAAATTCACGTTACCCGTAAGTTTATTCTTGCTATTTTT

>uc003caq.1|15909672|15910572|15910671
aaaaacaatctctgagctgaggcgcaggcatcagaattCCAAGGCTGAGT
ACCACTATAAGCTAGCATAGAAACTGCCATATCTGTGGAATTAGGAGACC
TAGAAGAAATCCCACAGCACAAAAAAGTGCTAGTGCCACTTTCACTGATG
TTCAAAGTGCAGAAAAGTTGGGGAAAAAATTCTGATGGGAGTTAGAAATG
TGTTTCATTTATTTATTGTATTGTAtttttttttgagatggaatcttgct
ctgtcacccaggctggagtgcagtggcatgatcttggctcactgcagcct
ccgcttcctaggttcaagccattctcctgactcagcctcctgagtagctg
ggattacaggcgtgggccaccatgcctggctaatttttgaatttttagta
gagttggggtttcaccatgttagtcaggctggtctcgaactcctgacctc
gggaaatctgccagcctcggcctcccaaagtgctgggattacaggcatga
gccactgtgcttggccAGGAATGTGTTTTTGTGCTCATCTGGAACTTGAG
GACTGGAAGGTGAGTCACATGTCTAGGAATACATAACACTTCAAACAACA
AAATGATGCCACACTGTGAAAAGAGATGGGAAGCTATTGAATATCCCTGT
CCTGCCCTGGCTGGTGACCCCTCCCCAACATTCAGGCTGCAGGAACACCT
GAGCTCTGGGGCTCTCTGCCTGATACCCAGTGGTGGCCTTATTTATTCCA
CTGCCGAGTTCTTTCTGGCAACCTTGTACCATTCTTGGGAAAGGTTGGGG
AAGCAATAGGTAAATGTTGTTTTGGTTTGTAGACATCTTTTGGTGGGGAT
GGGGGAGCAGCTGTGCTGGAACTGGGGGAAGGGGAGCTGTGACTCAGGGG
AAATTCTAAGTTGCTACAAGCTGCAGCAAGTGTGTGTCAGTGGGAGGTGA
GAAAGGCAAACAGAGGGCTGAAAACTGAGCCAGGAACCTGCCTAGTGGAT

>uc003cdq.1|26640261|26641161|26641260
AGTCAGTCCATCCTTGCACACGCCACCCCCAACTCGGCAATGAAACCTTT
GGAGTGGCTTGCGGCTGTGCGCCGTGGGAACTGCAAGTGCAGATATGGGT
GGGTGAAGTAAGTGGCTCAGGGAGGGAAAGGCTGCTCGTGCGGTGGAGGA
GGAAGCTGAGGGTCGGGTAGATCTGCCCACGGTTGAGGGAAATGAAAAGG
TACTGCTAATGTGGGCGAGCGGCCAGCCCTGAGAGGCCATCTGACGAAGA
GGAAAAGGGATTTGAGTCCGGAGGGCGCTGGCCTGGGTATGTAAATACAG
ATGGGGGAGGGGCTGGGTACCTGGGGGCGCGTGGAGACAAGGAATGGAGC
CCCGGAATGCCGGGCCCTTGGGTACTTGGGAAGGCAGGCTGCTGAGTGCC
TGGGATGGGGCGATCTTCCTCCCCAGAAGCAAACAAACCTCCCCGCGAGA
ATCTGAATGCGTTGGCATCTTGGGTGGTGACTGAATGGTCAGATCGTGGA
CTAGGGATGCTTCTCCAAGCTCTAAGAGGACCATAGTCTGCTCTCTTCTC
TGGCACCCGCTTGCTTCTACGCTCCTTCACCTCTGCAGCCAGGTCGGTAG
ACCCACGCCCACCTTCCCTGCCAGGCACTCAGGAGTCAAGGATGTTTCCA
CAGCCGCAGTGTAGGAAGGGGACTCCTGCCTCCCAGGGGGAGACGTGTGT
GCGGGGTAGAGGGGAGTCCCCAGCGCGCGGCGAGTAAACAGGGGTCCAAA
GTGGTTGGAGGAGAGCGCAGGAGCGGAGGCTGCGGTGGGAGCCACTTTCC
CCCGCCCCTCCACAAATCGCACCTGGGCGGAGCGAGGGAGTGGGGGGAGC
CCTGTGCTGCGCCCGGGAGGCTGGGGAGCGCAGAGCTGGAGGGCGTGCAG
GGAAACGCAGAGCTAGGAGGTGTGGGCCTCGGGTGAGGGGAGACCCAGCT
CTTAGACCTGGGAGCCCAGACAGAGGTGGATCTGCCCACCTTGCAGCTCC

>uc003cky.1|42106849|42107749|42107848
TGTGACAGTGGAGGGTAAAGAAATGGCAGAATGTACCGCTGAAACTTCAC
agctgggcgtggtggctcacgcctatgatcccagcactttgggaggccga
ggcgggcagatcacctgaggtcaggagttcaagaccagcctggccaacat
ggtgaaaccccgtctctactaaaaatataaaaactagccaggcatggtga
cggacgcctgtaatctcagctacttgggaggctgaggcagaattgcttga
acctaggagatggaggttgcagtgagctgacacagtgctactgtactcta
gccttggcgacagagtgagactctctcaaaaaaacaaaaCGAAACAGCAA
CAACAAAAAACACAACAAAGAAGTGGCAGAATGTAGTGCTGAAACTTCAA
ACCCTATAGGATGTGGTGACTTGGGGGTTCTTTGTTGGGACCAGAGGAAA
GCTGAGAAACAGCTCGGTGCTGTTGTGTTTAGCACTGGCTTGGTAAACAG
GAGAGTAAACACAGACACTCTTATGCGTTTAAGGGATGGGCTGTCAGGTG
ATGGAGAACATGCTCGGATTAAAGTTTTATTAGGCAGTCATTGAAAGGAA
GACATTAAATGGAAAAAAGTTCTCCGAGAGACCTAGACTATCCCCAAGAA
TGCATCTGTGGCCTCCCAGGGCTTTGCCAAGTGCAGTCTCAGGACACTGC
TTGGCATTCAGCCCTTGATAAATTCACTCCTCCCCCAGTTCCCAGCAAGC
CCTGAGATGAACAGCAGACTTTTTGTTCCACTTTAATTTTTAGGCAAAAC
CGAATGCCCATCACAAAGCCCCGTTCTCCTTGCTACTCCCCTTCCCCCAA
CCTAGAGGTATCACATTTTTGGGTGCGTCATTTTCTGTTTGGGGTGGCTT
AACAAGATGAGCTGATAGGGTTCCCAGGCTGCCTGGAGTTACATAACCCA
TTGTGCTTCCAGGACAGCTCACAATCTTAGGATTTGCCCTAACAAGCAAA

>uc003ckz.1|42164929|42165829|42165928
ATATTTCAAACATATCAAACATTTAGAACTAATATTAACTGTATTTTTTA
AGGAAATAAAACATATGGGTGCATTTATAAGGAAAGTTTTAAAACCTCAT
TTCCTCACTCCTTCCCCAGAGGCAACTAACTTCCTGCAGGTGGACTTTTT
TCTTCTAGTGTGCACTTTAACGCCTTGATTACACATGTACGTGTCCATGA
AACAGCATATTGTACTGCACAAGCCCTTTGTGATGGCGCCCTCCTCTATT
TGTATGTGACAGGCTGTTTTTCTAGAAGTTTGAGCAAAAGCATGAGCAGA
GAATAGTAGTGCATCTAAGTGAAAATGTTTCCATTTTCTAAGTAATTTAC
ATTTCCTTTAAGTGGTGGTCAAAAATTATAGAAGATGTTTAATGTGTGAA
ATCAGGTTGAGGAAAGGAAACCAAAAGTAATGATTTGCAGATTTTAAAAG
GTGGCAGATTTCAAATCCAGAGTCTTCTTTCTATCGTGACCCAAAGTAGG
GTGAATAAGCTTGTCCTTACGTTTCTTGAAGGTGATGATGGTGCTGACCC
CTCTGTCTCTCCCTTGCCTGTACCCTTTCTTTTCCCTGCCTGGCATCTCT
CAGCCTCTGCTGCCAGCATCCTTGGAAGACATTTCCTCCATCTCTGCATC
ATTTTTCAGAGCCGGCCAGTTTCTATGGCAACGGTTAGATTGAAAGATGA
GCGGCGAGCAGGAGACGAGGCTTGAGTGAGACAGCCAGTGGTGGTGTGTG
TCTCTGACGTCACCCTCTAGGCGTCTGGATAGGACGATCCTGGCTACTCC
CATTCAGGGCTGCTGTCCAGTGCTGCTTTATTGGCAGTGCTGCCAGGGTC
TCCGTTAGCTCTCTGCAAATTGCCTTCCTTTCTGCTCCTCCTACTCCCTC
CTTCCCCCATAGAATTTTTCTTTTCATTGCCCACTTTACTGTTTTGGCTC
CAGACTGTCGTTAAGAATGTACAGCCTAATTCTGGTGTGTTTCGGGATAT

>uc003cnb.1|44353714|44354614|44354713
agctaaagaccgtgattttttcttcgtgggaacagcaaatagttaatacc
acaaatgtgtcttgccaggttaaatcaaaggcaataaagcccgaaattct
tgaatgaacttagagggatcctggctaaatgaacccaacttggattgaat
ttgccaaagttcagacaatggaaaagggacatgaactcaaattgttccca
aatctccgtttgccaccttgtggagaggcataacacttgggggattttct
gaggactttgtactagtggcatatgtaactcctgtgcaagtatgtgaggg
taataaagtatctggatggtaggggacaggggttgattggggcatggagc
agatggcaaggggtgcacaatgagttttgacatgcgtgcattacggagat
gcatagaaattctagttacttttaaatttggagggaagaagtctggtacc
agatgctggctttaggtaacagggaagtctagttacctctaaattcctca
ggtaaggagtttctgcctaaggatggtcggcttcatggccaccaggtgat
ctttgctttcAATTCTATTGGCTTGATTTCATCTGTGGCAGTTTCTGGGG
GGAATCAAAATTATAGGAACAAAATAAAACTAACAGTAAAACTTTCATGC
TGACTGGGGAATGCTTAACGTTTAAAAATAGGTGCTGAAGGGTCCAAAGC
AAACAACACAAGCCGGAAAAGAAATGTTTAAAAGTTAGCTATATTTATAC
AAGGAAAACCAAAAGAAATACTTAAATGAGACTTTTAAAATTCGAGGCTC
TCCACTGAGACTTGTTCCCTGGCGCCAGCTCCGGGAGTTCCGCAGAGCCT
CGCCCCCTGCCAGGGCGCCCGGGGCGAAGGACCGCACGGCGCATGCGCGC
CTCCTCCAGCAGTCCCTTTCCCCTTCTTCCCCAAGATCCAGCGCGTGCTC
GGTTGCCCTTCTCCGTTCCTTGCAGGCCCTTGGGTCAGGACCCACCACCT

>uc003cnd.1|44354047|44354947|44355046
tgattggggcatggagcagatggcaaggggtgcacaatgagttttgacat
gcgtgcattacggagatgcatagaaattctagttacttttaaatttggag
ggaagaagtctggtaccagatgctggctttaggtaacagggaagtctagt
tacctctaaattcctcaggtaaggagtttctgcctaaggatggtcggctt
catggccaccaggtgatctttgctttcAATTCTATTGGCTTGATTTCATC
TGTGGCAGTTTCTGGGGGGAATCAAAATTATAGGAACAAAATAAAACTAA
CAGTAAAACTTTCATGCTGACTGGGGAATGCTTAACGTTTAAAAATAGGT
GCTGAAGGGTCCAAAGCAAACAACACAAGCCGGAAAAGAAATGTTTAAAA
GTTAGCTATATTTATACAAGGAAAACCAAAAGAAATACTTAAATGAGACT
TTTAAAATTCGAGGCTCTCCACTGAGACTTGTTCCCTGGCGCCAGCTCCG
GGAGTTCCGCAGAGCCTCGCCCCCTGCCAGGGCGCCCGGGGCGAAGGACC
GCACGGCGCATGCGCGCCTCCTCCAGCAGTCCCTTTCCCCTTCTTCCCCA
AGATCCAGCGCGTGCTCGGTTGCCCTTCTCCGTTCCTTGCAGGCCCTTGG
GTCAGGACCCACCACCTGCCGGACCATCATTTTCCGAGTCCCTCCGGCCT
AGTCGGAGTGCTCGCTCGCGCCTCCTAAAGCTCTCAGCCGAGCGCGCCGA
GACCCCTCAGGGCGGCCGGTAAGAAGGCGGAGGGGCGGGGGCTCAAAGCG
CGCGGCGAAGGTGCAGCAGTTACCAGGGTGCTGACGTCAGCTAGAGGCAG
GGCACCGCGGAAGGTTGAATCCACGCCCTGGCTGTGCGCAGGCGCCGTAG
GGGGAAGGCCTGGCACGCTCCAGCCAACCAGGGCGTCACCTGCAGCTCGT
CCCCCTGCCCGGGCTTGCCTCGAGCGCCCTGCCGCCGCCGGAGCGGGGAG

>uc003coh.1|44990853|44991753|44991852
CTGTGTCTTTCTGATCTGTCCATTTGCTGTCACCTCTTAAATCCTCAGTC
TCCTCAGATATCCTAGCTTCTAAAATCCCACTTCCAGGGTCTCTCCTTTC
TGAGCAATCTCTAGCACATCTAGAAAATATCATTTATAACATCAGCAATC
TCATGTTATCTTATCACAACAGAGCTCCTCACATAAAACCCAGCCGTCCA
ACCACACACAAACACATCTAAGTGCCACAACAGGTGGGGCACCTGTGCCT
TCATTAGGGAGGAAATCCTTCCGGCTTCACCTCTTTCAGTTTCCCTGGAA
GGCAAAGTCCAACCCTGCAAGCTGTCTTCCTTTTAGGTGCCCCTGTGGAG
AATTACGTAGAGACATAAGAAACATCTAATGTCCAGTCTACGAAGAACTG
ATCATCAATTTTGGAGCTCAGCAGTTTAATGCTTAAGAATGTGAGCAAGC
ACTTCCTCTCTATAACCTTATCAGACGACCTCCCAATCCCACTGTGCCCA
CTGATGCGACCATCATAGCTCTAACCACCATGATCTGTGGTTATGTTGGC
CCTGGAGCCTTCATCTGCCCAGGGAACTTCTCTGGGCATAGTATGTTTTA
CTTGTCTTGTGTTCTAAAGGTAGCACAAAGCCTATCTATAGTAGGCTCCC
AATAGTTATCTGAAACTGTATTTGAACCCACTATCTGATAAATACCATTT
TTTTTTTTTTTTGGCTGAGGGTCCTCAAAAATGGAACATCAGGAAAGTCA
TCAGAATTGCTTTAACCTGCCCTCCTTGCTTCAACTAATTTGGGTTAACT
TTCTCCCATTTATCCACACGGCTCCTTTAAAACTTGCACCATACTTTGTC
AGCCCCGCCTTAATGAGTTCCTTTGGTGACCCCAGCTTCACCTTGCAGAT
ATCCTCTCCGGGTATCCAATGCCCATACTCCCACTCGGCCATCGCAAGGG
GTTGGGGTTGGCTTTTTTTCGGGCAACTGCTCACAGCTCCCAGTAATCAC

>uc003cqq.1|47003488|47004488|47004487
GACAAAATGTCATGGTTGTGTGGGTCTGCACCATGGTGGCCCTGGCACCT
CTCTGAGTTGTCTGGGCTTCAGATCTGCACTAAACTGTACCAGGGAGTTC
CCCAATCACAGGGTGGACGGCTGCTCTGCCTAGGTTTTTTGGGGATCTGG
CTCAGGTCTGCTGCAGTCAGGCCTCTTGCCCTGGGGCCATTCAGGCCTTG
CCCGTGGTCTGGGCCCATAGGCTGCAAAAATTAGCCATCCATCCAAAGAT
AGTTCTGGAGGTCCTTGGGTATGAGGCCCATGGCCCCTGGGGAGCAGCCT
GAGGCCTGCTGAGTGCTGACTGTGATGTGTCCCTTGCCTCTTCATCCTTT
TCCACTCTAGCTCCCCCTGTCCACCTCTCTGACTCTAGGAAAGAAGGCTG
CCTTTTGGACTCAGCTGGTTAGGAGCTCCATATGGGGCCAGCCTGGAGGA
GCTCCTGTATAAGCCACAACCCACCCCTGGCCCCTGGGAGGGGCTTAGAG
ATTAGAGCAGATACGGGCTAGGCTAGGATTTATCAGCTGTGTTCCTGAGC
GAAGAGAACTGCAGAGTTCAGATGAGGTGGCCAGGACATGGCGGGCGGCG
GGGCGGGACAAAGGTATGGCTGAGTCTTCTACATCGACCCCTGTGGCCTG
AGGCCTTGCGCGCAGGTCAGGGAGCTGTGGGTGCCTTAAGTGAAGGGTAC
TGCAGCAGCAGGATCAGAACCCTCACCTGGATAAGAGCTCTTCCAGGCGC
CAACCTCATGCTTGTAAAACTAGTCTTGGCCCACAAGCCCCACCCAGGAC
AGGTGACTCCACCCCTCTGTAACAGGTCCCACCCTCTGTGCAGGCCAGGT
CGCTTGCAGCCTCTCTCACTGGGGCCCAGGGTGCCCCGGCCCCCCCACAT
CCCTGCGGTCTGCCGGGAGGAAGCGGTCCCCCTCCCCCACCGTGACTCTG
CGCTTCCTGCCCCAGCCCCGGGGCGGGAGGAGACATTTCCCGTTCACACC

>uc003deh.1|52499229|52500129|52500228
GCTGTGTACTTTGTGCTCCACGACGGCCTCCGCCGCTACTTCTCAGAGCC
ACTGCAGGGTAGGCACAGGGCCTGCTGGGGCTCAGGAGCTTGGAGTGTGT
GGTTGGGGCAGGCCTGGGGGGTCATTCTCTGGAGCCAGCTGTGTGGCTTC
AGGCAGCAGTCAGCGACTTGGCTGCAGTGGGCTGAGAGTTCCTTGTCTGA
GGAAGGGAGCTGTCATGAGGGAGGGGTCCATGGCCAGATGTGAACGCAGA
ATGCACTGAGCCAGGGCCTGGTGACTGCTTGGGAACAGCCAGTGATGAGA
AGGGGTTAGGCAGCCTTTGCCCCTGGGGCTGCACAGGAAGCCCTAGCCAG
CGACCTGGTGACTCCCCTGAGCTGGAAGAGGCTCCGACTCCAGAGGGCAT
TGCCTATGGGGCTTTGCACGGGTGGAAGCCAGGCCAGCCAAGAGGACCTG
TTCCTGCTGGATGTGCTGCACACCTAGGAACCTTGTGCTTGCCTGCCACC
GCCTCCCTCTGTCCCTTTCTCCATCACACAGATTTCTGGCATCAGAAAAA
CACCGACTACAACAACAGCCCTTTCCACATCTCCCAGTGCTTCGTGCTAA
AGCTTAGTGACCTGCAGTCAGTCAATGTGGGGCTTTTCGACCAGCATTTC
CGGCTGACGGGTGGGTGACCCTCTGTGCTTTGTCCTATTTCGGGTGAAGG
CCAGCATCACCAGTGGGCTTCCACCTTCCGTACGTGGGTGGGTTATCATA
GACAGTTATCTCTGTGCTCAAGAGCCACTTCTTAACCGGGGTGGGAGGAA
GCAGCTTCAGGAACTGCTGAGAGAGCAGAACTCACGCTCCAGGGCTCAGA
GCAGGAGGTAGGGTGTGCGGCAAGCGCTGGCCCGGACAGAAGCAGAGTGG
GCCCTGGTCTCGGGCAGGATGTTTCTGACTCACATTTCCTGAGGAGAGAA
AGCTAAGCTCTTTGCCTAATGTCTCTGTCTCCCCTTCCAGAAAAATGCCT

>uc003djl.1|58038122|58039022|58039121
TCTGGTTTTCAACGGGAATGCTATCTTTGCTTTGATTAGCGTATTTCTCC
AGGTCTTAGCCCATTATAAGCCCATTATAAGGAAACTAAAACTGGCTCTG
TGTACCCTTCCAAGGGCAGATTTTCTAGGTATATCCATAGACATGTTTGA
GCATCaagttgagtcttttatccaaattccaatgaaggagttggtgctta
gaagcaagacttgggtttaggttccagactccaaaatcctgtgtcttccc
acATTGGTGCTCAGTTTCTCATTGGATTTGGAGAAACATTTGGTCCTATT
AGGTGGCTTGGCATGAAAATCTGAAAACTTCCATGGAGTGGAAAGTACCC
ATTTTTATTAACCACTGGTTTGACTATATATGGCATTCTCCACCCTTTTC
TTTCTGTGTTGCTGTGAAATAGCATTTGGTCAGGATCCAGTTGGAGCCTT
TTCCACCCTTGATGGGCTGCTCATTTCTTAGTGGTTGAGTGTATATGAAG
GTTGTAATTATTCCCACTGGAGGGTTTAGATTGATGGGTAGAGTTTGCTG
GTACACACTCAGTAGAAAGACCAGAGTCAGAGTTTACACACACCCCCTAA
AGTTGATTTTAATAAAAAAAAAAGGTATTAATCATATTTTCCATTTACTG
TGTATTCTGTATTTACTGGGCACATTAGTATTTAGTTAGTTAGTGGTTCT
TGACATACTCAAAGCAGAACTAGTGTCAGTTGGGTAGGGGAGGGCTGAAG
GCCTCATTCTTACTTGAGAGCCTATAAGTTGGTGTCATCCAGGAAAAATT
CAAAGTGCAGCATTAATTGATTTCCTAATATCCTCTTCTTTACTTCCATT
TAAGGACACATTTTAGGATACCTCTTTCCAATTTAAACCTGGGAGTTTTT
ACTCTAGTCCTTTACCTCATGTGCTTACAAAGGCTTTTAAGATAATTCTA
GGTTTGTGCCTTTGAGCAAGTGGATTTTTGAATCACACAGGATGCTATTC

>uc003dlp.1|63238133|63239033|63239132
AAGTTTCAAGAAAACAGTCTAACTTTGGAGGAGGGACCCAGTGTTATATT
TATGAGTTTGACAAGGGAGTTCATTTGGGGGTCAGATATCAGGCAAAAGA
TCTCAGTAGAAATAAAATGAGTTTGAAAGGTACCTAAATTTCATTCCCTG
TTTAGCCTTTCATGAGATGTTTTACCTTGGCCATTTCATCCTTGCTAAAT
CTGTTTTCCACTGGCGCATGGTCCCACATTCAAGATTAATTTGTTTCCAC
CTCTTCTCTCCAGGCAGTTTCCTCTGTCCTGGTCctctctctggcatcca
caggccaagatggatcccctgccctgtgcccatggcccctgtgctctgct
ctgcgccactgtccagaccacattgcaagttatttttccccttttgcttc
ccctgggggaagtgacaatgcttatcctgtttttttgatgtaccccagca
cctaagcactgcctgcccacaggaaggatgctccataaaggcttgaagga
atgaatgaaAGAGCCAACAAATAGttatttttttatttttatgtatttat
cattattattattttGCTGTTTGGAAGTCATCAGAACTCACACAGATGTC
TCAGGTAAAGTGTGGGTGTCTTCCTCCTACCTGGAAACCCCTTCTTCAGG
TGGACAGCCGTCTTGCTGATGGTGCCAAGCCCGCTTTCCCAAACCAACAG
ACCCAAAGTTTCCCCGGAGCCAGAGGGCACCGGGCGCACGGCTGAGCCTG
CACCAATGTCTGTGGGCCCTGCCTCGCCCACCTCCTCGCCCTCCCCTCTG
GAGCGCGGCTGGCCAATGACAGCCTTCCCCTGGCTCCATGGGTTTCCCCC
TCCCCTGTTGTATCTACCCTGCCCCAGCTCTTCCCTGCCCACCCCTCGCT
GACTCGCTTCGCTTCCCCGACGCGCTGGGTTCCCGGAGCGCAGAGCCCAG
CGTTAGCGGGTGGGCTCCCCGAGGCCCCCTGCCCTCGCCGGGCTGCTCCA

>uc003dlq.1|63403063|63404063|63404062
ATGTGCATTTCAACATTCCCGCACCGAGTGGGGACCCAAAGTAGGGGGCG
GGAAGGAGAGGCACACAGACTTCCTCTCCCTGTGCTGCGGTATCTGCCTT
GGGGAAACATTGTCCACGATGCCAGTGTGAGAACATGTCACCTGTGGCAG
CCTCTCCAAGAATTTGATACAAATGCCCCCAACACACATTGCCTCAAGGT
GCTATGATTTCGGCCCTTCGAAGTAGTCGAGCTGAACTCCTTCCTACAGA
GGTTTATTTGAAGAAGAAAGCAGATCCATGTCGCACTTAAGCCTCTGAAA
CCATTTTAATTTTGAGGTTTTGCAGGAGACGTCTTTAAGTAACACTCCTG
TGACGAGTGAGCAACCAAGTTGTAATCTGTCCCTTCTACAGTTGCCAGAG
CCTTAAAAGCCTGTCTTCCAGTACATCACCTTAATGATTATTTATGGACA
GTGTACGAGTTTCCCAAATGGGGATTATGCATAACAGCTATGCATTTACA
TTAAAATGAGGGCAATTTATTTAACAAACATAACAACATTTACTTAATCT
ATGCAAATCTATTCGTAAGATTTTATAAAACCACCATTTTTCCCCATACC
CTTAAAACACAAAATTCTGGCTTTAAAAAAATCTCCTAGTTTGTTTTTAA
GCACTGTGCTTGCAGGAGGAGGGGGCTGGCAGAGTAAAGGGGAGATGGTG
CCTCTGTTGGTGATGCAGCCTGCTCGTGCAAAGCAGTCCTGCACTTCCAG
TTGTGAGCCAAGAGCCAAGTGTGGGAGCTCACCATGGTGGCAGCCACCTC
CCCACCAAGCAGGCAGCGTTCACCAGAGGGGAGTATCAGGTTCCTGTACT
CAGCTGTGGGTTGTCACTGTCTAATAATATGACCGTTTTGCCATCTCTCT
GCAAATGAGGCTGAAGCTGCTATCTGATTGGTATAACATCTCACTTTCCC
TCTGCATTGATTTTCTTCTTCTCCTCCTTTGCTTCATAAAAAGAGGGACA

>uc003dxd.1|109790373|109791273|109791372
AACCCGAGTTCAAGTAAGAGCAGTAAGCAACAAATTCAATTATAGATTAC
CGAAGGGCAAAACCAAGTTTTAATCATGACTTTCCGTCACTGAGAATAGT
TGTGTATTGAGGGCTTGGTTTCGTAGAAAAACCAAAACTAGAAGCAAAGG
AAAAGATAAAGTTCCGAGCTTTTTCCGTTACCTACTCGAAACAACCTGAA
CTTCCCAACCTTTTGCCCCACTCCCGCTTTTCCTAGAGCCTTCAGTGAGC
GCTCTTGCCTCTCGCTGCGGCCAGCGGAACCCCGACACTCACTAGCCTTT
ACCAGTACGAAAAGACAACAGAGGGATCGAAGGACTGTCCTTTCTTTCCC
AGGCTGGGGCCGCCACTCCTCGGCCTCACTGTGAAATAAGAATTGCTAGG
GGAAGCCCCATCTGTCCTCTACCCCAGAGCCTCTCACCTCCAAGTGCCGC
AAAAGCTGAGTGGCGTTCGCCTCTGACTTCACGGCTTTGTACTGACTGAC
AGTCAGGAGCAAGGACTTCAAGCAGGCAGTGGAGTCCATTGCACCGGCCG
CGGCCCGGCTTAGGGACCACCACCGCCCAGCGTGCGCCGGCCTTTAGCTT
TCGCCGCGCTTTTTTTGATTTTCGGCCCCACCCCCTCGCTCTCAGAAGCT
TCCGGATCCGGTCGGGCTCCGGAAGTCCCTAGGCACCCTAGGGGACCGTT
CTCGGTGACGGCCGGGGTGGGCCAGGGGTCGAGGTGATTTGTGGGTCCAG
GACGGGGGTTGGGAGCTGCCCCCGCTAACCCACCCTCGTCTGAGAGGCCG
CGAGGTTTCGGCCTGAGATCCCGTGAAGGCGAGAAATCTCGCGATTTCTC
GGGAGAGGAATCGGTTAGGAGAAGGGGGATTCCTCACTCAGCTGTGCGCT
CTGATTTCGTGCGCTTCCTCGTCCTTCATGTTGGATGGCCAGTTTTTCGT
TTGTGCGTCATCCTCTACCTGAGAAATGGTCGCTTGCCCCTAGTCTAGAC

>uc003dxe.1|109790691|109791591|109791690
CAGAGGGATCGAAGGACTGTCCTTTCTTTCCCAGGCTGGGGCCGCCACTC
CTCGGCCTCACTGTGAAATAAGAATTGCTAGGGGAAGCCCCATCTGTCCT
CTACCCCAGAGCCTCTCACCTCCAAGTGCCGCAAAAGCTGAGTGGCGTTC
GCCTCTGACTTCACGGCTTTGTACTGACTGACAGTCAGGAGCAAGGACTT
CAAGCAGGCAGTGGAGTCCATTGCACCGGCCGCGGCCCGGCTTAGGGACC
ACCACCGCCCAGCGTGCGCCGGCCTTTAGCTTTCGCCGCGCTTTTTTTGA
TTTTCGGCCCCACCCCCTCGCTCTCAGAAGCTTCCGGATCCGGTCGGGCT
CCGGAAGTCCCTAGGCACCCTAGGGGACCGTTCTCGGTGACGGCCGGGGT
GGGCCAGGGGTCGAGGTGATTTGTGGGTCCAGGACGGGGGTTGGGAGCTG
CCCCCGCTAACCCACCCTCGTCTGAGAGGCCGCGAGGTTTCGGCCTGAGA
TCCCGTGAAGGCGAGAAATCTCGCGATTTCTCGGGAGAGGAATCGGTTAG
GAGAAGGGGGATTCCTCACTCAGCTGTGCGCTCTGATTTCGTGCGCTTCC
TCGTCCTTCATGTTGGATGGCCAGTTTTTCGTTTGTGCGTCATCCTCTAC
CTGAGAAATGGTCGCTTGCCCCTAGTCTAGACACGGTGAGGAGCTCTGAG
GAGAAGAATCTTGGGCCCTAGATTTTGAGGCGGCCTGGGAGGGGCCTCGT
TTTTAAATCTCTCCTACACCCGCCCCTTCTGCCCGGGGATGGTAGTTTCT
CAGAGTCAACCTATTGGCATTATGTGGCAAATTAGTCATGCCCTGACCAA
AGTATTTGTCACATTTATTCGAGAAGACTACCTCCTGCTGACCCTGGGCC
AGGTATTGCTCCGGAGGGTGTTACTCGTTAGCGTCAGTTTTTGTAAGTGA
AGGTGTCTGTTTCTCTCTGGCATGATTGATTGTTTTATAATTCTCGATGT

>uc003ejy.1|129116107|129117007|129117106
tgatttcaatccagtgagacatattttggacttctgacctacagagctaa
aataatagtaagataataaagttatgttgCCACCACTGAAAACAGTTTTA
TTTTGCTTTGGTTTAAGCTAACTGAGCTAATACAGCTGCCGTATTTTATG
ACACTTGCCTAAGGAAGACTTCCCATCCCTGCACTGCTCCCGGCTAACCA
GTCCTTTCTCGGGACTCCTGGAAACCTCCCACTCTCAGAGAGGTGTAGGG
TATAAAAATCACAAGCTGATGGCTCAGGATGTAGCAAATAAAAATACAAG
ACCAAAACGAAACCCAACCGGAACACCGAGTTAAACGTGAATTGAccatg
cgatatttgggacatacttaacactaaaaattactggttgtgtatctgaa
atttacctttaactgggctcatgtattttaccgggcaaccctaCCCCCCG
GTCACAGTGAGACTACACACGGGGTCTTTTGGTCATTTTGCAAGTGTAAA
AGACTAACGGGAACACCGGCATTTTTCAAAGCTCGATTTCCAAACCTCCT
TTAAACACTTGTCCCCATCCCCTCCCCGCAGGCCTTCAGTCGCTCTGGCA
CGCGGGCCAGCGCGGGAACACTCTGCGCAGGCGCACAGCGTTCCGCGGGG
GACGCTCAGTAGGGTACGGGACGCGCGCGGGGAGACCCTGTGCAGCGACA
CCGGGGCTGTAGTCGCCGTCTGGAACCAGCGCGGGAATAGGTGCGCAGGC
GCACAGTGGCTGGAGGGCAGCGGCGGCGTGGTCTCGGGCCACTTCCAAGC
AGAGGGCAGCACCTGTCCCCTCGGAGGCGCTGCCAGCGCCCTCCCTCCTC
CTCCGCAGGGCGCGGGACCTCTATTTATATCGCCCAGCCAGCACAGGCCC
ATATTGGGCAGTGGCCTCAGTCAGGCCCGCTGGCCGCCCTGCCACACGGT
AGCGTCCAAGCCAGGTCGTGGCCCAGCGAGTGGGGACGCGCCCCGAACCA

>uc003ejz.1|129123591|129124591|129124590
CTCTAGGAATGTCCTTCTTTAAAACAAACGCTAATTTAAATTAACTTCCT
TGAAACATCCCATTTCCATTTATCCAGGGAAGGTGAAGATGAGACAGCTA
ACTTTAAAAAATTTAGACTAATGCTTTTTAAGGTGAAGAGAGATTCAGTC
TCTGCCACTATGAATTGGGGAAAAAATAAAAGCTGAGCAAGGAGGGAGGA
CAGAGAAATCATATAGTTTTAGGCATTTTCTAAGTTTAGGGTAATTTAGT
TGTATATTTTAAATATTGTGACTTTTCAGATCAGCTGACATTTGGTAGTG
CCTTCCAAAGCCCAGTAGATATAATCTTTGTGTTATCTACTGCTTTGAAT
TATTTGTCCCACATCAAAGTTTGAGCAGAATTTTAGTGGACCTTTTTTCA
GTTTTTCCTCTTCCAGGGTATATTGTACAAGGCCCCAGTCATGAATTTAT
GGACTGACTATTATAACAGTTCGGTGTATTTTTTGGAGGGGATGCATATA
ACCTTTGGGGTGATTTTGCATCTCCTTGGAGAGAATATTAACTGATGCCC
CTATACCCTCTGCCTGCAGGTCAGCTGTATTTGGTAACTGGAAATGGAAT
TGCAAAATGTGCCCAGCTTATCACTTCTCTTTCTATACATGTTGGGAGGG
AAATCTTTGCAGTCCTAGAAAAATCTCTGCCACTGATTAGGAGAATTTGT
CACAGCAGTTAATTTATTACTGTTTACGTAATCAAAATTAATATTTTTAG
ATACAAAAGTAGTTGTCTTAAACTGCTCTGCTTGGAGTGAATAATATCTG
TTTATAAATACTTTTTTTAGAACTAATGCTGCATATCTAAATTATAGAGA
ATTTTTTCTTAGAAGGAAACTGCCTTTTTTCTTTCCCTTAGAAATGTTTC
CTGACATCTTTGTAGCTTCATGAGTAATCAGACATGCAAATAGCCCCTCA
GGAATCAAGCTACACTTAAAGAAGACTTAGTTGGAAACTTTGGAGAGTAG

>uc003emv.1|130749018|130749918|130750017
GCGCTGCAGGCTGGGGAGCAGCGCCGGGGCACGTCGGTGGCAGCTATCAA
GCTCTACATCCTGCACAAGTACCCAACAGTGGACGTCCTCCGCTTCAAGT
ACCTGCTGAAGCAGGCGCTGGCCACTGGCATGCGCCGTGGCCTCCTCGCC
AGGCCCCTCAACTCCAAAGCCAGGGGGGCCACTGGCAGCTTCAAAGTAAG
CGCCCCTGAGGGAGGACATAGCCCAGGGTTGGAGCAATGGtcctggcctc
tgtgagtgctgcggcctctactggaaggcctttcccctccggtcccctgt
ccttgttcctcctgtggtctcagccgagatgccctctcctctaggaagGC
AGGTAGTGTGCCCTCTCTGAGCTCCCACTGCAAGAGTCACCCTGTTGGTG
TCCAGGACAGGTGAACTGTTGCATGTTTGGGATCCCAGGGCCTGTGTCAG
CTGTGCTAACTTCTGGGTCCTGGGCACGTAGCCCCTTCCTGGAATTCCTC
ACCACAGCAAAGGGTTTTCCCTCTGCTGGCACCTCCCTGAGCAGCCATGT
CCTCCGTTTCAAAGGGGAGAGTTTCATCTTTATAAGGAGGCTCCAAAAGG
GGACCCATGCCAGGTCACTCAGAGCTGAGGCAGGTCTGGGACAAAACTGC
ACCCCAACATCAGGACTGTCATCAGCCACCAGGAATACCTCAGGGACCAG
ACCCACGGCCTGACTTGTCATTGCTGGGTCCCCTGCATCTTGCCTAACTT
CCTGCATGTAGCAGCTGCCATGACAGTTGCCATGGAATGCTGGGGAACAT
TCTCAGCCTACCCCAAGCCGGTCCCTGTGGTTACCTGGTGACAGATCACA
GAAAGTCCCACCCTGGTAGAACTCCTGGGCGTGGGTCAGAGCCTGGACTT
GCGTCACAGCAGGACCAGGCGGCTAAGCAGGGAGAAGAGCCAGAGGGGCG
TCAGGTGTCTGATGCGGTGTGCTGGCAGTTGAGGGGTGAAGGTAGTTTCT

>uc003epj.1|134325460|134326360|134326459
CAGGACCTGACTTGATTATCTCACTGGTTGCTTTTAGGAGAAAGCACCCA
CTGTTGGCTTCTGTTCTGAAAGGGCACCAGGCAAGCATGGAATCCTATCA
GCAGAGCAAGCCAAGAGCTCAATAAACTGTTTATTCATTGTTCAAGCTTC
TCCACCTATATGGATTATTAGAAGAAGTATTTCATCTTAGGGTACCCAGA
TTAGATTATAGATACTTCAAGTATTCTTTAGAATTCACTGAGGGGAAAAA
AATATGGAAAGCAGCATCAGTCATTTGGGACCGTGTTGTTTCCTGATACC
AAAATAACCGAAATGAAGAAACTACAATCTGTAAGTTAAAACAGCTGGTT
TCCAGCCTGTTAAATAAAAACCAAAAGGTGTGACGTACATGGCAAAATGG
GATAAACCTGGTTTTCTGAGTGGAGGCAGCTATTGATAATTTTACTTTTC
TTATAGCTGAAGATGAAGGAGATTTGAGGTTCTCTGAGAATTAAAATTCG
GCTGGAGTTAGCCTAGGGTGAGACCCTCAGAGCTGTCTGTTCATGCCATT
GCCTCAAGCCTGTGGACGTTTTTTCACCCTGGGGCAAGAAGAGGCTCCAG
TTTGCCCAACTGCTGTGTGTGTTCCAGGCCAGTGTCCAGTGAGGCTGACT
TGGCAGCTGCCCTTTCCACAGCCAGCCAGCCAGCCCCTGAGTGTGTTTTA
AAAGATAAGCGACAAAAAGCCAACCCCTTTTAGAGGGGCTGGAACAGGCT
AGTAGTTGCTAGGCAAGTTAAAGTAATTCAGCGTCCTTGCCAAACGTCTG
CCAGGCAAATAGGGAACTTTCAGAGAAGGGGAGTGAGATGGTGGTGTGTG
TTGGTTGCCATAGGAATGTTTCCCTGATTGGAACAAGACCACAGAGTGGG
GAGAGCAAGACGGCAGCATCTACGGTTCTTTCTGCTCAGGAATGGGAACC
CAGAGTGGGCAGTAGAGCGGAGGCAAGCCATGCAGAGGCAGGAGCAGATG

>uc003eqn.1|135686686|135687586|135687685
GATTAGGCGCGAAGGTGCCTTCCCTCATAAGGGGCTGGAAGGATGGGAAG
CATCAAGATAATCAATGCCCAGGGCACACTGATTATCTTGTGTATTAAAG
CCACCGTCCCAAGTACTCGTCACCCAGTACGACCACTGTTTCCTGAACAA
ACTTTTCTTACTcacgtgacagtcccgatgcctgcaatgctctttgtttc
ttcctttttattccagtgaacccacagtcagtctaaaaatcttaggtccc
aggtcgcttcctataggaggccgcctccaaaccccaggctgagtgcggtc
ccggtacccacccctccaggggtctcacagttcCCTAAGCACAGAGCATG
GCACCAACTGGGGAGTCTGTCAAACAGCCCAGATGAATGTCTTTCCAAAC
ACGCGGTGCCTGCGTTTCCAGGGACAGGGACACGTCTTATCAATTTCTAT
ATATTACAGCTTTGTAAACATAATATTTATAAAATCAAAGCGGGAAAGCC
TTGTTCCTTGCTAGAAATGAGCCTCGCAGGCCACCACCATCCGCACCGTA
CGACAGGCCGTCCCTCAGCTGCGGCTTCCTGCCTCAGGCAGGATGTACCA
AACGTGGAAGCGGAGACGGGGAGGTCTGGGGGTGCCACGCAAGTCCCTTT
CCTCCCGACACGAGTGCAGTAAAGAAAAACGGTTATGAGCGTAAAGTGAC
AGCCTCGGCCGATGGGAATAGGGGGAAGTCCGACACTGAGCAACGAACGC
ATTCCCGCGCCTCCAAAACCTAGGCCGGGGGCGCTGGAAACCCTTACCGG
CACCCGGCCACCGCGGCAGACGCTTGCTCCTGCCACGCCCCCCCCCCCTC
CCCCGCATCACGTGTCTGCACTCGCTTTCCTCGGATTCCCGGATGTGGGT
GAGTTCATTTGCTCGCGTGCAGGGGAAGTCTGGAGAAGGCATTGTTTCAA
TTATTAAAAGTGTGGGGGCAGTGGGCGGAACAAACGCGCCGACTACAGAG

>uc003eso.1|139809331|139810231|139810330
cggggttttgccatgcctgcctcagcatcccaaagtgctgggattacagg
cgtgagccactgagcccggctGtttctttttgtgtgtgttttttttaatg
aaacagggtctcgctctgttgcccaggctggagtgtagtggtgcaatcac
agctctctgcagcctctacctcccttcagggcccaagcaattctcccacc
tcagcgtcccaagtagctaggattacaggcctgagccgctaattattttc
ttttcttctttctcattctctctctctctttttttttttttttaccatgt
tgcccaggctggtcttgaactcctggactcaagagatccgccactctgcc
tcccaaaatgccgtgattacaggtatgagccaccacacccagcaatgctg
caagtcttatgggccaggatagtgtaatctaagaaatgatatatgaagaa
ctctcacaatagggaagaggtgaggagtgtccaggcagagagaagagcat
ttgcagaggccctgggcgagaagaaacctgcatcctttaaggacctaaat
gaagccaAGCAGGCAGAGGCTAGATCACACATGGGGGCTTCATGCCCACC
TTAAGTAGTTTGGGTCTTTAAAAAAGGAATGAGACTCATAAAGAGGTTTT
AAGGAGCGAATGCTATTGCTGCCATGAACAGATATTCCTTCCCCATAGCT
GCAGAGCAGGCACAGGGCTGTTTTTGCCCGCCAGTATGTCCCCACCGTCT
AGCCCAGAGCGGGGCCAGCGGCCGGCTCCTACCCACACTTGCTGGCAGGA
AGACTGGACGCACTGCGGGACATGGTGATGTCCTGGGTTGGGGCTGAGGA
AGGCCTATGCGCGGAGGGTGCGGCCTTCGGCTAAGGCAGAGGACCAGGGT
TGGGTCCGTGGCGGCGGGAGGGGTGGCCTCCTGCGCTGGTCGCCCCAGGG
GACCTGAGAGGCGCGACAAACAGTCGGCGCGTTTGGTACTCGCGCCTGCA

>uc003euz.1|143824133|143825033|143825132
AGCCATCATAAAAGATGTTTTAGACTTTCCCTTCAGATAATTAACCAGAC
AGTGAAAATGCATTATACATTTTATAAGTGAAACTGTTCTTGCCTCACTT
AAATGGTAGTATTGGACTATAACCCGTGGGGCATCTTCTGGTTTTAACGC
TGTATAATACTATAACATGTTTTCAGTTACTATTCAAAGATAATTTTGGA
TATTTGCTTGAAATTAGTCCAGTGACTCTAATTGAAATTCAGTAAGATGT
TAGGGTTTGTTTGTTTGTTTTTGGTTTTACAATTTCCTAATTATTTCTGG
GAATTAATTCTTCATGATTTTTTACATGATGAAAACAATATTGCCGtttt
cttttcttttttaagagatagggtcttgctgtattgcccagactggagtg
cagtggctattcacaggagttatcatagcacgctacagccttgtactcct
gggctcaggtggtcctcctgcctcagccttccaagtagctgagattataa
gcacataccactgtgcccagcTCAACATTGCCATTTTAAAATTAAAGTGG
CAAAGGAACATTTATGAAAAGAATATGGAAGCTCATAGGGTAGTCCCATT
CCATAGGAAGAAAACCTGCTTGGGTAAAATCTAAGGGGTAAGGTGAATAC
CACAATGTATTTTAAGCTCCCCAGCTATAATCAAATAGAATGATGATGAC
ATCCACATTTTTGCCTCTTGATTTTTTTATGGTTCTGAACCACACCCATG
TTGCAGATTGGCCTTTCTACTGAGAGTAAGTTCCATCAAGATTAATATCT
GTAGTAATAGGCAGAACACTTCAGTGTGGAATTGCTTCTTTTCTTTGGTC
AAACACTAACTTTGGCAGAGGATAGACACAGCTTAGGAAGACTGAATTTT
AAGTCTTCTGAATTGTTTTTCTGGACTTCCAAATCTCAAGTGATAAGACC
AGCAGAAGCAGGTATACAAAAATTTATCTCTGTCAATAGCAGTAAGACAG

>uc003ezk.1|153498460|153499460|153499459
AGTCGTACTGTAGTATTTTCCAAATAGTTTTGGAAAGTAGTTTTTTAAAC
GAAATTTAGTGTTAAAATGGCAATATTAATCTTAAACAATTTAAGTTCTA
GATGTTCGTGTTTTTTAATGTACGTATGTATTTATATCCTATACTCTAGT
TTCCAAAAATTATAAATATACCATATGCCAATAGAGCAATTTTGGCTCAT
GAAGAAGTATCATCAAATACTAGTTATCATACTGTGTCATTGCCTCTTTA
AAATGTGAAAATTTTACTTTTTAAAGCCTTGTTTTCCTCATTGGCAACAT
TCAAACAAAAAATAAAGAAGAAAAATCCTGATAGAAAAAGTAAGTTGTTA
AAAGTAAAAATGCCCTGCTCTAAGAAGTAGTCTTGTGGTGCTGAGTTAAC
TGATCATCAGGCAACAGGGGATCCCTCATCCCCCACCCTCCAGCTTTGTT
TGGAATTGTACTTCTGAAGTGCATCACGCTGCTCAAATCAAATTGCTCAC
TTAATATTTAATGTTTCTGCGATGGAATCACTTTCTCCCTTGAGGTTGAC
TTCAGATTTACCAGACACACTGACAACACTGTACTCCTTATTTTCCCCAC
ATGACCTCAGCTTCTGCTTTAAAAATGTACGAATAAAGGATGCTTTTGTT
CATATCTTGCCTGCCTGTGATATATTGACAAAGTGTCTGCGGGCTCAATG
GAATAGTTTTACAGTATGAGTGCTGTTTTCAGTGGAGGGGCAGGACTTGG
GCTTTAGAAGGAAGTGAATTGGATAGGTCAGGAGAATGTACCATTTGTAA
ACACCCCTTTCCTTTTTTATTCACGTGTCAGGACAGCAGGAGCAGGCTGT
TCAGTGCCCGTCCCTGCGCAGAGCCGGAGGGAAAGCAGCTTGGAAGTCAG
CTGCAATTTTTAAACCTTGCTTTTTATTCCCTGGTAATGATCTTCAAGTG
CTTAGACTTGTCTGAGAAGCTGTTTTGAAACTAACATGGTTTAGTCCACT

>uc003far.1|157320030|157321030|157321029
AAGAAAAATACATGCACCTTCCCAAGTTCTTTACATGCAGCAGGCACTGA
GATAGTTGATCCAGAAGAGACTTAAGTTGATTGAGGGGGAGGGTGCCTGG
TGCTTAACGGGTCACTAAACAACTCTGTGATAGACCCCTAGGTGGACACT
GACATCATTATCTCCTAAACTAAAACAGAGTGAGATCCATGGGTGTGTGT
GGGTCAACCCCATGCATCTTAACCATAGGGCCATCAGCTTGGCTTTCTTT
GTTTCTCCCAAACTAGTTTTCATGTACACTGGGCACACACATACACATCC
ATGCACATACAGGCTCCCACCATTCCCTCCCACTCTTCTGTTTTTTCACA
CCAGTTTTGGCCTTCACCTTCCCAATTATCAGATGATTCTCATGGCTTCT
ATTTGTCAGAAGTGCTGGGAGGGGCAGTTACTGAATCGGTTATGAGGGAT
TACCATTCTCACATTAGGAATGAAAGAGTGCCTGACATACGTTATGTGGT
TCACTGACATTCAAAGaaatataaaataaatttaaaatGTTCAGGTTTGC
ACAAGAGAAATAATCTTTCCCTTGCATTGATACTGTTGAACTTATTTGAG
GAAATTCACATTAAAACTTTTAAAACTCCAAAGGGACTCTAATCAGGAAT
GGCTAATGAGCCTCCAGAAATCTTTTATAACTCTAACATGATTATCGAAT
GTAATTTACCAAACCTATATGACCAAAAGTTCAGAGTTGTCACTATTAAA
TAAAGCAAAAGTCCTAACTTTGCGGAAGAAACAGCCACTGCCAAACTTCA
GTATTACAAAGTTGTTGGGAGTTGTTTTTAAAATTTCCGTGTTCGAAGAT
ACCACAGGTATTGGCCAGCTTACCTCTTCACTAGGAAAGGTTAGAGATAC
ATTTTCATCCCAAGCCACAGACTGGGCTCAATTACAGCTTTGTGGCAGGA
TAAGGTTAAGAGAGGTGGAGTGGGCAGGGACGAGGGAGGGAGGCAGAAGC

>uc003fct.1|160473237|160474237|160474236
ATAAACTGTTGTTAGAAGTTGAAGATGGTTTCCTTAATTTTTATTTTGCA
ATCTTTATGGATTGAATTAAAAAATAATTTTTGGACATGCTAAATATTCT
GAGAGGTGTTTAGAAGTAGATTCTATATCCTTAGAGAGCCTCTAGTTCCC
ACAGCAGCTTCTCCAGGGAAAAGCCCTTCTTCACTATATTCACCACAAAT
TAATGGCAGTTATTCATTTTTTAAAGCAGTACCAGAAGCTGATCTTAGCT
TAAAGGGGAGGCTTCATCTCACATATGAGCAGCAAATTGATTTTCTCTTC
ATGGCACTGTATCGATAGGGTTAAGTATTTTGATAGAAGACCATGCTATT
TAATATAAGTAGATTTTCAAGAAAATCACTATGCTAAATACTTCACTAGA
AGGACTTTATCTATATACAGCAGCAACTGTGACCTGCTTTAGAGATGACA
TCATTGGGTGTCATGTGGCTCTTTATACGTTTCAGCCTCAGAAAGAGATA
ATCTGTGAAAGCCACAGAGCCTGATTTCTGCTGTGATAATCTTCAGCAGA
CCGAGGCTGGGGCGAGAATGAGGCAGACCTGTTTACATGGTGTGTGCAGT
GCCTTGTGGAATTCTTAACTCTATTTTATTGTATTATTTTTAATCGAAAA
GTAGATCAGATGATAGCATGAAGTGAATCGGCTGCTTTGGACTAATGGGA
TCTTCTTTTCTGCATTAAGATCAAGAACTTTTCTGGAATCCTCTGTTCTC
CGAGTAGCCTTGTCTTCTCTGTGTGTTTTATCAATTTGAAGAACACTGGC
AAAAATCAGCAAACTTCATCTCCCAAAAAGCTCTCGCTCTTTTTTGCCAA
TACTTGAAGATTTCTGCTCCAAAATCTACTTTGAGCTGCTTGAGCATGGT
GGTTGATAACCGAAGGGCAAAAGCATCACTTATTTAGTGTGTGTTATAGA
AATTTTTTAGACAACCTTACTAGCTAACCCAGGTGACCCTTTACGGATTT

>uc003fir.1|175638056|175639056|175639055
ctgagtgtccaatatccattatatcactcggtatgcctttgcttatccat
agcttaggtccaacttataagtgagaacataggatatctggttttcaatt
cccgagttacttcacttagaataatggcctccagttccattcaagttgct
gcaaaagacaatgtttcactcttttttacagctgagtagtatcccatgga
gtGTGTGTGTGTCTGTGTGTGtatacatacatatatacacacatgtatat
gtatatatgtgtgtttgtgtatacatcatatatatatatatatatatata
tatatatatatatatataacttatcacatttctctatccattcattggtt
ggcagttaggttgaAGAGTCTGCATCTTTTAAGACCGTCCCCTCTTAATA
AGCTGGGTTATTAAGTAATCTTGCAACACACTGTTGTCAGCTAAAGCTCA
AATTTGGCTTGGCAACCACACTTCAGTTTTGACACAGTCTTTCGAGGAAT
TCCTGAAATTAGTTTCCAAAACTGTAAATTTGCTGAGGCTATTTGGCTGT
TTAACTATTGCTTCTTTTTATGCAGTGATTTAGCAACAGGTAATGTAACA
ATGCGGCAGGAAATCCTCACTACCCTGAGGTTTTATATTAGAGAGAAAAA
TATCTTTTGAAATCCAAACAATCTTTTCCAATATAATCGTCTATGAAATG
TTAAATGGAAATCAAATTAGCACACTAAGGCTAAATTCAATTGTATATAT
AAATTCACTTGTAATATCATCAAATTCACATATTTATAGCTTATATTCTA
TCTATAAAACACCTGGAAAAGCCAATCACtatttaataaaatattaactt
aaattattaaCATAATGAGTGATGGATTTAAGTGATTTAAAAGCAAACAC
TTACTACTCACAATCCACCTCTGGATAAATTCACATGATCAAAACCTGAG
TCAAGGTTCAGTTTAAAGAATGCCAAGTCCATCAAAAAATTGCACCCAAG

>uc003fjd.1|179736017|179736917|179737016
TACATCTGCTGCTCTCTTTAAGCCCTTCCCTGGAGCACACCATCTAGTTT
CCGTAGTAACTACTACAATACTATTGCTCCTGGAGTAGCAGGAAGAAAGG
AAATGCGGAAGAGAATGAATAAATTGTGTAGTTCTATTAAGAACTTTCTC
CGCTTCCTTACTTGCAAAGGTACTTAACTTTTCAGAGTAGCACTTCCAGC
TAACTGATACCCTCTTCTCTGACCAATGTTAAGAAATCCCTCTTCTATCT
TCCATGATCATGACTGTCCAAAGTGGAGCAAGATAACGTACACATTCCCA
TTCTTTCCATCCATCATTCATTCTTGCCGTTTGACAGTTGTGCATGGCAT
GTGATTGCTTCAGCCTGAAACACAAAGCTTTGTAAGTCAGCATAAAATAA
ACACTTTATGCACTGAATGATCCATTCAGTCTAGTTGATCTATAATTTGA
GATTTTGTGTACATGTGTACCTTAAGTCATATCTCAGTAATAATGAGAAC
TTTTCCTATTTGGATTGATTTTCATACCTAACTCCAGAGAACACTTATTT
TTGTAACTGGGAAGAGCAGGAATCCCTTACTGGGAGTGAGAAAATTGTTT
GGAGAATCCTAGAGTGTTTACTACCAAGTTCGCTTTCCATATAGAAAATA
TCTATTTGGCTCTCTCTCCTATAGTTAAGGAGGATTTGGAAATCTGATCC
AGTGCAGGGCGATGTCGGTCTGGGAAGGAAGACTGTGAGCCCTCTCTCCC
TTTTTAATATGAGAATTCGAAAGCAGTGGGGAAGTGATGTTGGACCTATC
ACAGCATTGCTAACAGACAGCCTATTACAGTATTTAATAAAAACAGAAAC
AGCATGCCTATCATAGGCTAATAAATCCTACCTCCTGCACGCTTTAAAAC
AGTATGAAGCAGCTTTAACGGAGCTCCAGATAACTAATTTCAAGCATGGC
TGTCTAGCGTGCCTGTCACTCCTATTGTCCTTCCAAACTCTTTCAGACAT

>uc003fkw.1|182809844|182810844|182810843
ATGTTTTACTAAGTGAGCTAAGGAGAATTTTAGAATCATGCAATTTACTC
TGGAGGCATTTACTGTACATAGCTATAGTGATGGTAATTTCTTTCATTGT
TGAAGTGAAAAGATAACCATCAATCAGTTGTCAATTGGTCAATTGCAGAA
GTGATGAAAAGAAACTGGTAGGAACAATCACTTCTGTGGCTACCTAGACC
ATTTGGAGGCATAAGAAAAGTATGGGAACTGGATTGCATTTTAAAAAGGG
ATTGGACCAGATTTTCAAAAAGGTTAATAGGCATAACTTCTTTGTAAAGG
ATGGCTTTGCAGTTATGCATAATCAGGAAATGCattttaaaaatgaaaaa
ttttaaagacaatgaaaagtttaaaagtaaaaattatttatttaattaGA
TCAGGTAAATAAGCCCAGAAGACCTTGAATTTCAGTGTGTTCCTAATGGA
GGAATAAATATAGTTTACTAATAACCCAACACATGTATTTAAAACAAATT
AATGAAAATTACTTTGCACTCATGCCTTAGGTTCTAATCTTGGACACTTT
GAAATAAATAACTTTCCAAGTATTTATTATGAGAAATAGAACATACAAGC
TAATTGTGAACACTGTTTTTAAGCAAATATTTACAGATAATTTAATTTTT
TTGAACCTATGGAAGTTTATATAAAGGTTAAGATAAGAGCAATTTAAAAA
ATCATTAACTTGCATAAAAGGCAAATGGCACACTTAGGGACTTAGTGCTG
TAAGCAAGATTTCATTTTAATTTATCCTATTTTCCTAAGAATGGCAATGT
TATTGATTTATTCTGAGAGAGTTCCCCACACACATAGTGATTTTTTTTTT
TTTTTTACCGTGGTAGGTAATAAAAAGGATTACAGGCCCCCAGAAGGATG
AGATATCATCAGTTTGTAATCCAGCCCATGGTTTCCTAGATACCGTATTG
TCTATTCTGTTCCGCTATGTGAAAAATGTTGAATATCAACAATGGGTTTC

>uc003fpi.1|186562763|186563663|186563762
TAACTGAAAAGTGTAAAAATAAAGAAGAAAGAGATGCCTCTTGAGTGAAT
TTAATACAGCTGTTTTTGCTGTTAATAATAAAACATCTTACTGAAACCAA
AATTTGTTCAAAGTTTCATTAAGTGCCCTTTTGGAGCTGTGTCTTAATCG
ACTGCCAGAAGTTGAATAAACCAATGAGGAAACACTGTACCCTACTTAAA
AGTAGCAGTAAATTTTTCTTCCATATCCACTTTTGATACATCATGAAGGT
CAGCAAGATGTTACTGCTGTGCAAAACAGCTACATTCGTGTAATATTATT
TTCCATATGTCTGTTTTCTTAGTTACTAGATTATTGTTCCCATGCGTTCT
TCCCGACAATTTTGCTTTTACAAGTCCCGACAATTTTGCTTTTACAAGTC
GTGGTGAGCAGGGCATACATGTCCACTAGTCTGCTAGTTTTAGAAATGGT
TTTCCTGACTTTGATTTGTTTTGATCGCATCAGGCATATTGCTGAACAGT
AAGAAAAGGGTTGAAGAAAAGAGTTCTAATGAATAAAAGATGGGATTTCT
TCTATATGCATTTTTGTTATCCTTGATTCCACAGAAATTCTATTTTGATT
CCTTCATTCAATAACAATAATAATGTTTTTATGACTATCACAGCTTGAAa
cacacacacacacacacacacacacgcacacacacacacacacacacaca
cTCAAGCTGCCAGTCTGTCTTAAGGCAGTGGCAGATGCCTGATTGGCGGG
CTCTGTTTATTCTGTGACCAGATTCCTTCTAAAAGAAGGAAGGCCATGTC
TGCCTGAAGCCTATTGGCTGGGCCTACTCTGGACCCGCCCCTCTTTTTTT
TTTCATGACACACACCACAGCGAAGTCTGTGCGGAATCCTAAACCAGCCC
AATTTACATCCATTCATGAATCTGTGACGTCAGCAAGCCTTTGGGCTCCT
TTGCGGTGGGCTGGAGGATTGTGTGGGTGGAATCCCCCTCCCCTTTATTT

>uc003fyr.1|199160548|199161448|199161547
ATAGGATAACCCAAATAAATATGCAATAATTCGGAAATGTGAATCTCTGG
CGTCCACTAATCCACCTCTACAAGTATCTACGGAGGACCTACTAGGTGCG
GACACGAGGCAGCTAAACGAGTTCTCCTAAAAGGGCGATAAAGCCTCCTG
CAGGCAGTCCTCCTCATACCTCGGATCCAAAAAGAAGAATGGAGGTAAGA
ACTTAAGTCATTTCATTCATtttttttttcttttgtagaggttgggggag
gtggtctcactatgttgcccaggctggtctcgaactcctggcctcaagcg
atcctcccgcctcggcttcccaaagagctgggtttacaggcgtgagccac
tgtgcccagtcTCATTTCTTGAAAGAGATAAATAAGTAGAGGGGAGAAAA
GAAGTATAGAAAAAGAAAAAAGAGAAGGAAGAGGTCCTGCTGCCTTCGTG
CTCCCGGCCTTTCTCTTCCATGCTAGATTAGGATCCCAGAATTTCCGTTC
TGTCTATTGCTGTGTGTATCGAGAGAAAAGCACCCCACTGTTGGCAAATC
AATCTTACAGTCAATCATTCTTTAGGCAGCGGGAACATCCTCCACTCAGG
GTTCGCCTTTCCACCTACGGCGTCCGGGGACGCAGGAAGTAAACTAAGTT
GTTTCTATGGCAACGCACAGCTTTGGCGGATTTAGCTGGCTACCATTTTG
CCTTCCCTTGTTCCCAAGTAGTACATTTTGCAGCCTACCAAGATGAAAGG
ACTTAGGAAAATAATTGTAAGAGTGCTATTGAATGTGGCTTATTTCAGTG
CGAAGCCGATTTCCGAGGATTGTTTTTCTGGCGTTTGGAGAAGATGCCTA
AATTGAGGGCGGAGTCGAAAGATGTTTAATCCCACAAGGCCACGCGGCGG
GGCCTCGTCCTTCTCTTACCGCCATCTTGGCTCCTGTGGAGGTGAGTGAA
GGGTCTGCTGCTGAAATTTGGGGGCAAATAACCGGAGTAGGTTTGTTCCT

>uc003fzt.1|42326|43226|43325
AGGAGAAAAGTTGGTAGAGAGGCTGGTCCCTTACTTCCAGCAGAAAAGAG
GTGTTCAGGCCCTCACTTCCCTAAGGGAAGAGAGCCCTCATGGctgcgct
caatgtggcagccacctgccatatgtagctactgggtacctggaatgtga
ctggtttgaagtaaaatgtgctgcaaacataaaatacacagtgagtttag
aagaattagatcagaaatacataaaatacacagtgagtttagaagaatta
gatcagaaatatactttatttctaattatatatcaatcacatattaaaac
aatattttgatacaatgagttaaaaattattacaaacaacttcactcttt
aaatattatttttgacgtggctaataaaaaCGCAAAATTCACaaattaat
attttattttttaaaGGATTGCTTCCCTCTTAAAATCTCAGGTGTCCTAC
TCAAAAGACTAGCGGCCAGAAGGGTTATGAAATCTAAAATATTAAAATAA
TTGTCATTATATCACTTCCGTTTGTGAAAAAgtgtgtgtgcatgcatgtg
tgcatgcgtgtgtgtgcgcgcgtgtgtgtgcgcgcgtgtgtgcacgtctg
tgtgtAAGTGTATTTTACAAGTGGACATAACCTTACACACAACAAGGTTA
AAAAAAACACCCCTGGGCTGCGTCAGGCCAAGCCGGGAGAGAAAGCCCCG
CCTGAAAGGGCCTGGAGGCCCCAGCCTGTCACTCTTGCCACATCAGTGGA
GTGTATGGTTGCAAATTCTGTTACTCAAGGCCCGAGGGCGGGGATTGGAG
TAATATCCAATCAGAGTGTCGGAATGAGAACTGCCCAATCAGGCCCGCAG
CCAGAGAGGAGGGGTTGGCTTCCGGGATCTGGCGCGGCGTTTTCCTCTGG
CTCCTGCGAGGGCTTGGTTTAGGGCTTCAGCTCTCTGCGTTCTCGGCTCC
GGGAGGCCTCGGTGATTCAGCCACAGCCTCTGCCTCCCGTTGCTCTGTGA

>uc003fzw.1|113501|114401|114500
aaacaataatattttggatatagtaggctaaaattatcacaaacaatctc
acttgtttttattattttcgatgtggctaataaaaaattgaaaattcact
aatagctaacattttatttttTAGAGGATTACTTCCTTCTTAAAATCTCA
CGTGTCCTACTCAAAAGACCAGAGGCCAGAAAGGTTATAAAACATTAAAA
TAATTGTCATTATATTGTTTCCGTTTGTGAACAAGTTTgtgtatgcacgc
gtgcatgtgtacgtgtgtgtgcatgtgcgtgcatgcatgcgtgtgtgTAT
AATTTATATTATAAATGGACCTAACCTTACATACCACAAGGTTAAAAAAA
TGACCACTGGGCTGTACCAAGCCAAGCACAGAGATAACACCCCAGCCTGg
gccgggcgtggtggctcacgcctttaatcccagcattttgggagacatag
gcgaacagataccctgaggtcaggagttcaagaccagcctggccaacatg
gtgaaaccctgtctctgctaaaaatacagaaattggccgggtgtggtggt
gggcacctgtaatcccagctacttgggaggctgaggagaatcgcttaaac
ccgggaggcagaggttgcagagagccgagttcgcgccactgcactccagc
ctgggcgagaagagccagactcaaaaaacaaacacaaaaaaCCTGCCTCA
AAGTACCAGGAGGCCAGAGCCTGTCACTCTCGCCTCATTCAGTGCTGTGT
ATGGTTGCAACTTCTGTCACTCAAGGCCTGAGGCGGGAGACTTACAGCTC
TATCCAATTAGAGCGCTGGATTGACAACTGCCGAATGAGGCGCGCAGCAG
AGAGGAGGGTGCGGCATCCGGGATCTGGCGCGGCTTTTGCTTGTAGCTCC
AGCCAGAGCTCGGTTAGGGCCTCATCGCTCTGCTCCCGCTCCTTAGGGAA
GCCTCGGTGATTCTGCCACAGCCTCAGCCTCTGTGGCTCTGTGACCTGCC

>uc003gfc.1|2440080|2440980|2441079
AGGCCTGGTTTCCAGCCGATCGTCAGAGTCCCAAGGCCCAGCAACCTTCC
TCACAAAGGCCTCGTTAAGAGGCGAGGAAACAAGAGCCGGGAGAGGGGCG
CGGAACGGCGGGCGGGACGAACGACCAGCTCCGCGCCTCCGGCCAGCTGC
GTCGAGCCAGGGGCACCGCGGCTGTTGTGCGGCTGGAAATCTAGGAATGG
GAAGGTTCGGGGCCTGCTCGGCTCCGGAGGCAGCTGGCGGGTCGTCCCTG
GCGGCGTTGGAGCGGTCAGTGGCAGCCGGGCACGGGCGACCGGGTCGCCC
GGGTCGCCCTCAGACCGTGACTCCCGAAAAACCTTgcgggcggggcgcgc
ccgcgccgTCTCTTGCCGGAAGGTGCGAGTTAGTGCGCTCGATTGTGGGC
GGGGGCGGAAAGAGGCGCGTTTTAAAGTGGTAACAGATGGTTTTCTTATC
CAATAGGATTAAAAAATTTGTCCTTACCCGGCCGACCGCGGAAGTAGAGT
AGGCGGGCGGCCAATGGGGACATGATGGGGGGCGGAGCCGAGGCCTCCGA
AGCGGAAGTGGGTTGCTGTTGAGGCGGCGGCATCTTTCTCGAGGAGCTCT
CCTGGGCGGCTGAAGAAGGAGCTTCTTCTCCGGAGTGCGCCGGCGGTGGC
GCCTGCGGACCTAACTAGCTCCAGGTTAGGCCGAGCTTTGCGGGAAAGCA
GCGGTAAGTCAGGGCCTTGCAGATGCGAGGTTTAGGCAGCTTCGCGGCCT
ACAGAGGCCTCGGCCCGCGCCTCTTGGGGGAGCCGCGCTGCGCGGCTTGA
CCCAGCCGAGGCTTTGCAGCCCGGGACCTCGAGCCAGCTCTGGTCGCTCG
CACTGCCGTCCGCGCGGGCGCACCGAGCCCGGCTTGGCGCGGGCAACAGA
AGTTAGGAGGTCTGCGTCTGGGTCTCGGCTCACCCTGGGGGGCCGCGGCC
ATGGGGCTTAGTTCCTAGCCTAGGAAGGGAAACTGAGACTCTGGGAGGGG

>uc003gof.1|15291626|15292526|15292625
atattatatatataagaatatatatatattctcctttatatgttttttgt
ttcacatatatatataaatatatatCTCAACCACAAAAAAATTTGGTTTG
TGACAAAGATGCACTTATTTGCACGAACCTATCTTGTTAATGATCAAGAA
ATCTGCTTTGTTACAATCATTAGAGGACAGAAATATACATACATATTTAA
ATCTATTTAATGAAATGCAGTTTTATGTTAAAAATCAATGATCTGCTAAC
CTAAAGAGTCGCACAGGAATACTATGATTATTAAACACAATGCGATTCTC
TAAATAAGTAAACACGTGCAATGATATCAAAGTTCAAAATTCTCTAATTC
TTCCACAAAGACTATGAAAATCACCTTGGAGTGTATGAACCAGCGTCCTG
GCCCCGCCAGGTCGGGGCTGGGGCGGGCGCGGGCCGGGAGCGCTTACCCC
GCGGCAGGAGCGATTCAGCGCCACTACCTGCTTCGCCTGGTTGTGGTGTG
GCTGCTGCGCCAACCGAAAGGCCTCCTTAATCCGCAGCAGTCTCTTTTCG
CTCCCATGGCTCTGGGACTCTGTCCGGACTAGCCCTGTCCGCGCTCGGCT
ACATCCGGCCCGCCCACCAGCTCAGAGGCAGAGTTCTCCGCGGTGTCTCC
TAGGGTTTCTTGTCAGAGGGCCCCAGGCGCCTAGGGAGTCGTTACCGCCC
TGGCATTCAAATAACTCCCGCGAGAGGCGGAAATCCCGCGAGACTGCCGA
CAGAGCGTAGGGAAGTGGAAAAGTGGAGCCTGCACCGCCCGCTCCCGGCA
CCCCCGGACACCGCCCCGGTCTCACGCATGCGCAGAGGGCCGATCCAGTT
CTTTTCGGCTGGAATGGGGAATTTGTGAGGTAGGCCGGAAGTGGTGTTGC
GGAGGGAAGTGTGGGGAGAGCAGAGGCGCAGCTCTGCTGGAGAGACCTGA
GGCTTGCAGCGCTGGGCCCGGCCGGGTCGCTGCGGCTGGGCTGGAGGTGA

>uc003gpu.1|20306002|20307002|20307001
tattatataattaatatatatTCACAAAATGGTAACCTCATATAGTTACC
ATTAATATATCCATATAGTGAATATATATGtggatatattaattcacctg
attgcagtcatcactttacaatgtatgtatagcaaaacctcatgttgtac
accttgattttttttttttttttttttttgagatggagtatctctctgtc
accaggctggagtgcagcggtgcgatgtcagctcactgcaacctccacct
cctgagttcaagtgattctcatgcctcagcctcccaagtagctgggatta
caggtacgcaccaccacacccagctaatttttgtatttttagtagagacg
gggtttcaccatgttggccaggatggtctcgatctcctgtccttgtgatc
cgcccacttcagcctcccaaagtgctgagattacaggcgtgagccaccgc
acctggccatacaccttaaatatttacaatttttatttatcaattgtact
tcaataaagttggCATCAATTCTATAAAATATTCTAAAATAGATTATAAA
CTAATGTCATAAAATATTTCGTAAAAACAACATTTCCTGCTACCCCATGA
CATTTTTTCCATGCAGACTGTAGCTGAACTATTTTATGCTTACTGCCTCA
GGGAGGAGTTGTCATCATAAAAGTTCTCATGCTAAAAGTTGAATTCTTGA
CTTTGGACTTTCAAAAGTTAAGGTCAAGACCAGCCATTATTTGGAAGAGC
TAGAAGAATATGTCATCAGTCAGAGTCAAGGTCTAGATCTGAGAGCAAAG
AGACAGTATGCTCTGTCCTTCCCATCCTCCATCCTCCCCCCAGGGCAATA
CCCCAGAGCTAATAAGCCCCTAGATACCCCTGAACCTAGGGTATAGGATG
AGAAGAAATGGCCTTGTAGTGTGTCTAGACAAAAGACTCTACGGCAACCT
CATAGGTTCCCATGGTTTCTACAAGGTAGAAACCAACAGCTGAATTTCTT

>uc003gvy.1|41081676|41082576|41082675
AATCTAGGAATTTAAGAAAAAAGTCTGAACAGCATCATTTTGGGATATAA
GTGAAGTAGAACTGATAGGAAGGGGAACACATCCTCTTTGCCTGAGGAAG
TTGGAGTAGTTCTACCTCTGTTATGGCATTTAAAAATTGTATATTTAATT
TTTCAGTGTATTTAACTTCTCTTTGTCCTCTTGAAGTTGGGAACATTCAG
TTGTACTCTGAACCAGTGGATATTGTGACCTGGCGCTGTGCCACTTGGGC
CAGCTTTTGCTTCCTTAATGAATGCACTTCCTTCATCTGTTAGTGATAAG
CAGGCAAGTGAGGAATTCTTATCTGCATCTATGGATTGAACATCTGTTTC
TATTCCACTGTGTTTCAGTTTTAACTTCTTTGCTTAGAAATTAATGTGAG
CAAGTGAGCCTCCTCTTTTTAAAGCCATTTTGGATTGAGAGTATTTGTTT
TCTGAGCATTTTATATGCATTAAATTGATAATTTAGATTTTTTTTCTAAT
GTTTTGAGTGATACAGAAATCATCATCATGGGTTTCCTTAAATTTCTGTG
GCAATGGGCTTATTAAAAATGTAATTTTGTGCATGGTGATTTTTGGAGGG
ATATCAAACTTATCCTATGGGTGTTCAGTTTTGTCAGAGAGTTATGATAC
ATTTTATTCTGCATATTAAAAATGTTCCAGAAAGGAAAGCAAAAAAATCA
CCATGGCAACTCAGTAGAATGCCCTTATTTTGTTTTTCTGAAAGGAAAAT
TCTAAATCTGAGTAAGAGGTATAAAAAAGAGCAGTGCAGATTGTGTCTCT
GGCTTCCAGGAAGTGAGCTCATAAAAGAATGGGTTTGATGCCCTGGGTGA
CTCTGTGTTATTTAGGACCCCATTTGTTTTTTCTCATAAGGAAGAGCTAT
AAAAAGGTGGCGTATATATTGACACTACTAAAACAGATCTGCCAAAGAGC
CTGTTGAATTTTTCTTTGTAATGCAACTTTTTGGAGCCAACTGTAAGTGT

>uc003hgz.1|74519796|74520796|74520795
GTGGGTTATTTGATTTTATAATCTTACCTTTAGAATAATgaaacacctgt
gaagctttagaaaatactggtgcctgggtctcaactccacagattctgat
ttaactggtctgggttacagactaggcattgggaattcaaaaagttcccc
cagtgattctaatgtgtagccaagatcgggaaccCTTGTAGACAGGGATG
ATAGGAGGTGAGCCACTCTTAGCATCCATCATTTAGTATTAACATCATCA
TCTTGAGTTGCTAAGTGAATGATGCACCTGACCCACTTTATAAAGACACA
TGTGCAAATAAAATTATTATAGGACTTGGTTTATTAGGGCTTGTGCTCTA
AGTTTTCTATGTTAAGCCATACATCGCATACTAAATACTTTAAAATGTAC
CTTATTGACATACATATTAAGTGAAAAGTGTTTCTGAGCTAAACAATGAC
AGCATAATTATCAAGCAATGATAATTTGAAATGAATTTATTATTCTGCAA
CTTAGGGACAAGTCATCTCTCTGAATTTTTTGTACTTTGAGAGTATTTGT
TATATTTGCAAGATGAAGAGTCTGAATTGGTCAGACAATGTCTTGTGTGC
CTGGCATATGATAGGCATTTAATAGTTTTAAAGAATTAATGTATTTAGAT
GAATTGCATACCAAATCTGCTGTCTTTTCTTTATGGCTTCATTAACTTAA
TTTGAGAGAAATTAATTATTCTGCAACTTAGGGACAAGTCATCTCTTTGA
ATATTCTGTAGTTTGAGGAGAATATTTGTTATATTTGCAAAATAAAATAA
GTTTGCAAGTTTTTTTTTTCTGCCCCAAAGAGCTCTGTGTCCTTGAACAT
AAAATACAAATAACCGCTATGCTGTTAATTATTGGCAAATGTCCCATTTT
CAACCTAAGGAAATACCATAAAGTAACAGATATACCAACAAAAGGTTACT
AGTTAACAGGCATTGCCTGAAAAGAGTATAAAAGAATTTCAGCATGATTT

>uc003hjv.1|77353316|77354216|77354315
ACGGAAGGAGTGGGGAGAGATGCAAACGACAGAACACAACCGAAGGCCTT
TTTAAAAGTCAGGATCCATAGCCTTACTTATCACTGTAAAGGGAACAGAG
TCGGCTCCATCCTTCCTCATCCTTCTTTAACCCTCGCCTACCAAGCCCTG
GAAGACAGGGACGCAAGAAGAGCTCTAGCGCGGAGGGTCTGCCTGAGTGC
TGGTCTTTCCCATACAAGATGTAGCAGCAGGGATGGGAGGGTGAGCTGGA
CGACTCCACAACACACACACAGCCCGCCCCGCCTCACCTTCTCGATACTC
TGGTCTACAGCCTTCTGGAAGACCCGGGCCACCAGCAGCGTGACGCTGGT
CACCAGCAGGAGCAGGGACAACGTCCCCGCCGTGTAGAAGCAGCATCGGC
CCATTCTGTGCGCCGCTCACGGGCCGGGCCGGGCCGCACCCGCCAGGGAT
CCAACTGCAAGGAGGGAGGAGCCGCCGCAGAGGCGTCGAAGACCCGGGAC
CCTTCGGCGCCACGCCCACGCCCTCCCGGCGCACGGTTCGTGCGCGCAGC
TCTGGGCTCCGCGGCCTGGCGAGCGCGGCCCCGGGTGCACCGGGCGGATG
GGGCCGCGGAGGGACGGGCCCGGACTCGGTTTCGGTTTCCTTCGCCGGGC
AGCCGTGGCGCCCGCCTAGCGCAGCTCGGGAGAGTGCAGGGAGCGCGCAG
GGACGTGACGTTCGCGGGCCGGGCTCGCCGCAACCCCGCGAGGCAACCGC
CGGCGACTGCGCGGGGAGGCGGGCGGGGGCGGAGGCCGCAGTCATGTGCC
CTGCGGCGGCGGCAGTGATTCGGCCCGCGCCCTCCCCGGCCGGTCCCCGG
TGGCCCTGAGTGGCTGCGGCGCCTGAGCCAGGCCCGGCCTGGCCGCTCCC
AGCGCCCTGCACCGCAGGCCCAGCGCTCGCCCCACCGAAATTGCCGAACC
TGGTTCACACACTCATTTACTCATTCCGCAGATAGGTCTGAGGGCCTCCC

>uc003hke.1|77574376|77575276|77575375
CATTCACATACTACCATTACATAAGGTTTTACTTTTTTTTTTTTTTTTTT
GTCTTTGAGCCCTTCAAGTGAAGTTACCATTGAAAATCAAACAATACCTG
TCCAGTGTTGTAAATTAAATATCGTGTAGTTTGATATCATATACCTGCCT
TTCCATATCAGCCTTTCATTAATTATAAGTACAAACACCAAAATAATTGT
TATCAAGCCCCACAGTAGTTTTTAACTTCAGTTTTCAACTTAATTCTCAT
TATCCCATACTTTTAAACAGAAAAAAGTTTTAGTACATATATTACCTGGA
AGTAATTCTAATCTGTTCCAATAACTAAATAGCTGAGGCTTCTGGGTTAG
ATATGGTTATCTTCTACTGTTCAAATTTTTAATACAAAGCATGAATGTTA
AATTTGTATATAACATTATTACAAAATGACACTGGTAACATGAAATCAGA
ACAACATTCTTTCCCGAGTACCTAGTACTTACCCACAAGGCATTGTAGAT
TTCTTTTCATTTAAAGAGTGGATAACAATCTTGGAGTAGATAACAATGAA
AACCTAGAAAAAAAAACCCACCTCCTGTTTTTATTGAGTCAAACAAGCAG
AACTTTGATTGGAAAGTCCCATTTCATATATTACACTGGTAGTATTTTCT
TCTAACGAAAAAAAAAAAGCCCTTGTGCCACCACCTTGACATGTACTTAA
ACGTTTACCCAAATCACTTAGGcattgcttctcaaacttggctgcatagc
agaattgcctggagggtttttaaaaacacaaatgcctatgtctcactccc
tgaaattctcctttaattggtacgaggcggggcTATTCTAGGAACTATTT
TCTATCCCTTGGCAATTAGCCATCTGTATAGTATTTTTAACTTCCTACGT
GTTATTAACTGTAAGACTGTTTGAATTGTCAGGTCTTTGTGGTGAGCTGA
ATTCTGCATGGCAGTGCTTACTGTGCAGAAAGGTTGCAATGCCTCACTTT

>uc003hkf.1|77855277|77856177|77856276
TGTCACAGAGGCCTATACTGATTTTGGAATTGGAAAGTGCTGTGGTCACC
TCATGAGCTAGTTCCAAGTCCATGAGTAACAGGTATATATATATTCATAG
CTCCTTCATTGTGGAGAAAATAGCCAGGAAGGATCTTCTCACTTATCTAT
AAGAAAAAAGAAAAGCCAGAAGCTCATTTCCCAGGTATATATAGGAGCCA
GTGAAACAACCAAGTTAAACAGAGAGAGACACTTTTAGTGGTCCAGGGCT
TAATATTCTCACAGATCCAATCCCACCCTTCCTTTCCCGCTTAGATCCCT
GCATTCTCTCTTATCTATCAACAGGAATTCTTATGATCTAACTTATCTTG
GCAGAAACTTCTCTCTAAAATCTATCAAGCCTTGGGCTAGGGTAATGAGT
CGGTAAAGGAGACAAAATGTTCTAGCTTGAAACTGAAGATTTTCCAAGCC
GATGCTTTTCTCCATAAGCTTCTCATTCCTTCCTCACCTTCTCCCACAAG
TCATTATAAAAATAGTCTGATGTAATTATTAAGCATTTACCCTTATATGG
GGATCTCGGATCACCATGCTTCATAAAGTAAATCAAGATGAATGGATAAT
AGAAGCTCAGAATCTGACTCCTCTAATTCATTCTCAATTGAACAGCAAGG
TTAGTTCTGCGGTGCTGTCCCTTGGCAGTGAGTTCTGTCCCTGTGCTGCT
GACTTAGTGTTTTCATGACAGTACATCTTAGGAAGATGCGGTGAGATGTT
GTTATAGAACCACTGCTTCAGTCGACTCCCTAACTATGGGAGGCTTAAAG
CAACTAGCACTTTTGTAGACAGTGGCATTTTTGCATATGGAGGAGGGCAT
GTGTTTAGCAGAGAAGATCATTTAAGGAGACTTCCTGATTTCAGTTTGAT
GCATTCTATCATCAGATGATTTTCCTTGCTTCCCTCCTCCTCTTGCCCAC
AAAAATAGAATTCCAGCATTTCTAAGCTATAGGCTATTGTTCAAGATGCC

>uc003hsu.1|91266808|91267708|91267807
AAGGGGAGAGAGGATCAGGGGAAAATAAATTATGTAGGCAACAGAACCAT
GCATCAAAAGTCTTTTCGATTTCTAAACTGGCAAATTTTCTCCAGGGGAC
CATCAGTCAAATGATGTCAAATTGAGCTGATTCTCTTGTAATGCCTGTAT
TGTGTAGGGCCTTCCTTGTAGGAACACAAGTTCCACTCTCGGACACAGTC
GCAGTGCTTGCATTATCTTACAGAATTGATTGCTGCAAATGGTTCCTGGG
AGGTGTGACCTGCTTAAAGGAAAGAAGCTAGGTTTCTTTTCTTGTTACTG
AGGAATGAAGACACTTGTCAGGATGTGAATTGTGTGGGTGAGAAGGAAAA
GCGGCGAAAGAATCTGGTAATTCCTTCCCTTACAGGAGGAAGAGAAAAAA
GATAACATCGGAACCTTGGAGAGGAGAAATACAGTGCATTTATTTCCAGC
ATCCCCGCAGTCACTTCACGTCTCTTCAGACTTCCCCTATTCTTTAGTCT
TGACCTGCCTATGCACTTGAACTCCACATAAGCACTAGGATGGACTGGGG
GAAAAGGCCAGGTCAGCACGGTGGGATACTGCTTCCCCTAAAATGAAAAC
TCAGCAGCGGGCCAGCAGTGGGTGTGCGCGCGTCGATGCCAGAGGATGCG
TGCGTGGAATCCGGCGGACGCAGTGGGCCGGGCACCGCCCTCCAAGCCGC
CCCGCCCAGCCCACCACACTCCTCCTTGTATAAAGGCCGCGCTTGGGCCC
GCCCTCCTCACAGCCCCGGAGCGCGGCCTGCCGGGGAGGTGGATCTCGCG
CTCCCCACACAGTCACACTCCGCGCACTCACACACTTGGAAGCGCCTCCC
CACGTCCCTCCCCTGCCCTCCTCTTGCTCTGCTCTTCTCTCCCTCACCAC
AAATAGTCGCCGACCTACTGCCAATCCGCCTCTCCTCTCTCTCTCTCTCT
GTCTCAACATGACTGACTGGGAAGCGGTGGCTCGGGCAGAGCAGCTCCGC

>uc003hsw.1|91374304|91375204|91375303
TACAGGGGGATCTAGGGCAAAAATAATTGCTGAAATTTAACATTTATCTG
GGTGGGCCTCTGCGTACCTCAGCCTCTCTTAttcttttttttttttttct
tttgagatggtgtctcgctcttgtcacccaggctggagtgtgatggcatg
atctcagctcactgcaaagttttgctccctagctcaagcaattctcctac
ctcagcctcccaaatagctgggattacaggtgcccgccaccacgcccagc
taatttttgtatttttagtagagatgaggtttcactacgttggccaggct
ggtcttggcctcctgacctcagatgatccgcccgccttggcctcccaaag
tgctaggattacaggcttgagcgactgcgcctggccCAACCTTTCTTATT
CTTTTGAAAATGCTTCTGGAGTCCATTGATACATTCTGTGAGACCTGGTG
GGAAGAAATAGGCCTCAAGGCACACTGAGTTTTTGAGTTGCCCTCTACAT
TTTTCAAGCTGATCAttattgagtccctattatctgacagatactctgct
aagttatttatttaaattatctcattaaacattatcacaatcatattaga
tggggactgttattatttccatcttatacacaataaatttgaggcataga
gaggttaaatttgagcagtgtcactgtaactcacttttaaaaactgtgtg
ataattaaatggcagtccttagttttaacccagttatggctggctgtaag
ttccatcccgtcatgaccattatgttTCCTCAACTTTTCTATTTTCCTAC
TTCCTTTGCTCTGCTCTCAGTCACTGGGAGACGAAAGTGCTGCTGGTTAG
CACAGAAGAAACTGCTGCTGCTGCGGCTTCTACTGTTGTCTGCCATCTCT
GTTACCATCGAGACCGGGGCTGTGTATGCTCGAGGTGCAGGGAGCTAATG
TATAAGGAGTTAAATGAACTCTTGCTGCTGCCAAATATGTTGTTATCACT

>uc003htb.1|95346881|95347781|95347880
tccgcatcccaggttcaagctattctcctgcctcagcctcccgattagct
gagattacaggcgcccgccactacgcccggctaattttttgtatatttag
cagagacggagtttcaccatgttggctaggctggtctcaaactcctgacc
ttgtgattcacctgcctcagccccccaaagtgctgggattacaggcgtga
gccaccactcccagcttattgtacatttttaaatgactaaaataactgga
ttgtttgaaacacaaaggataaatgcttgttatggataccccacttaccc
tgatatgattattacacattgcatgcctgtatcaaaatatctcatgtacc
ctataaatatgtacacctactatgtacccgcaaacattaaaaattaaaat
atttttaaaaaattaattaattaatCAAATTCCATTCTAAGAACAATCAA
GCCGAAAGTGAGGAATTACTTTAAATGCTTTGAAGCTCAGCATCCCGGGG
TTCTTATCCGTCACTAATTACCTATACATTTGCAGGTCTCAGTTTCTTTG
CTTTGTAAAcataggcttcttgtaaggattgggattatacactgaaaaag
cttagcacagtATTATTACTATTATGCTATCTACATTATATTATAGGTGA
AACACTACAGATTATAATACATACAATATATACTAATTGTATTATATATT
GTTATTTTTTGTCATTATGCTATTTACTATTGTTCTATTTAATAACTCTC
TAGATAATTTAACAGGACAAAGGTACAGAACAATCTGGCCCTTACAAGCC
GGCGGAGACGGGTACGAATTACCATGACAACAGCGCGCGCCTCGACATTG
TCGGCTCGCGCGTTGTTTGGGAAGAAAAAGCCTAGGCTGCGTGTTGCGTC
ATCATTACGCGCTCTTAAGGTTTCTCCGTGGTGTTTTGGAAGGTCCCGGC
ACGGCTACCGTCGCCCCACGCTAGGAAATTTTTTTTTTATTTTCAACCTT

>uc003htd.1|95347138|95348038|95348137
aaacacaaaggataaatgcttgttatggataccccacttaccctgatatg
attattacacattgcatgcctgtatcaaaatatctcatgtaccctataaa
tatgtacacctactatgtacccgcaaacattaaaaattaaaatattttta
aaaaattaattaattaatCAAATTCCATTCTAAGAACAATCAAGCCGAAA
GTGAGGAATTACTTTAAATGCTTTGAAGCTCAGCATCCCGGGGTTCTTAT
CCGTCACTAATTACCTATACATTTGCAGGTCTCAGTTTCTTTGCTTTGTA
AAcataggcttcttgtaaggattgggattatacactgaaaaagcttagca
cagtATTATTACTATTATGCTATCTACATTATATTATAGGTGAAACACTA
CAGATTATAATACATACAATATATACTAATTGTATTATATATTGTTATTT
TTTGTCATTATGCTATTTACTATTGTTCTATTTAATAACTCTCTAGATAA
TTTAACAGGACAAAGGTACAGAACAATCTGGCCCTTACAAGCCGGCGGAG
ACGGGTACGAATTACCATGACAACAGCGCGCGCCTCGACATTGTCGGCTC
GCGCGTTGTTTGGGAAGAAAAAGCCTAGGCTGCGTGTTGCGTCATCATTA
CGCGCTCTTAAGGTTTCTCCGTGGTGTTTTGGAAGGTCCCGGCACGGCTA
CCGTCGCCCCACGCTAGGAAATTTTTTTTTTATTTTCAACCTTTGTTACA
TAGCACTGAGGCTACAAGATCGTAAGTACTGAGGGAAGAAAGAACAAGCG
AGCGATTGAACGTTAAAAAGATGCCTTAGCATGCACTCCACCTCTGAACC
TTCCTGTGTGTTCTTAATCCTATCAGCTTCCTCTCAGCTGGGATCGCGCC
GCGTCAACTTCCGGGCGGATGCCCGCCAGCACGGCCTCCGCCGCTCCCCT
TCTTTGGCCCCTTTGTGTCCCCGCAGTGTCGAGGCGCGGGCCCTGGCAGG

>uc003hug.1|100161943|100162943|100162942
aataggaagaagggaaaaaggacaaagaaaagaggaagttagtgatgaga
ggtcagaggggttcccaaataaggaatggCATGTATCCTAATCTGGGACT
CATTTAGCCTTATCTCAACCTACTGGAACAAGTTGGAGCAGCCTGGGAAT
ATACACATCCTAACATTTAACCGGGGAATGATAAATCCTTTATGGATTTA
AGAAACTTTGTAGAAGAACTTCTTCATGCCTTACAAGGCCCTTCCTGGGG
GCAGGAAGTGAGATTCCAAGAGGACCCTATAGCAGTAGGCAACCAAGAGT
CAAAACAAGCATATGCAGTAGTCATAATCATGCTAGTATGACAGTATGAA
TTAGCCAGGCATATATAGGAGTTTAGATGGGGGAATAGTGGAAGCCCACA
AAACTTCCACGTTTGGGCCCTCACCAGAGACACTGGTCTAGAAACACAAT
AAAATGTCTGCCTGGGTAGTCATGATCATTCTATTATGAGGTAGACAGGA
AACAGAGCAGGGCCAGGAGATGGAAGGGGCCTCCCTTGCCCTCAGGAGTC
CCTGACCAGGGAAGATCCCTCCATGCTCTCTGAGGGTGGCGGGGCTCCAA
AGATCCTGGCCAGGAGTGCTTTGTTGGAGTGGGCCTTGTCCTAGGCAGTT
GCCAGGTGAGCCCATTCACACCCTACTGGCTGTGCTGCTTTCCGGGCCCT
CAGTTCCTGCTCAGTAGGACGTTGGGCAAATGTCCAGGAGCCATCTGGGT
GAGCAAGATCCCCATCAACAGCAAGAAAGCATTGTCCCCATTCCACACTT
TGAAGATAGAAGATGGTCTCACACTTGGCCTGAGTGACCTCCACTCTCAG
GTGCTGCCTGTGTGCACACCTGGCGCTCAAAGGCAAGGTGCTCGCTGTGG
TGGGACCAGGTGAAATGGTGCAAGTACTTGAGATTCCATAGGTCATAATG
GGAGGGGCTGCACCTGTGGGTACCCATAGGCGTGTTGTGTAGACTGGCCG

>uc003hyh.1|107456223|107457123|107457222
GCAAAATTCTGCCTCCAAGGTGAGTAATGGAGGGGCGGATTCTAGATTCT
CTAACCTCCTTTAGCCTTCCTTTGAGGCAGTGACAGAGCGATTACTAAGC
CTACGGTTCCCAAACGACTCAGGTGAACCTGATTTACAGGAAAGGCGGGC
TGTAGCTAGGGATGGAGACAGTACCTATCAGCAAGCGGCTCCACAGCTCG
GTTCTCTATCTATTCTGAAGACATGCGGGGCCACTCACTGCTCCTGATAG
TCCTCTACCTCCCACAGACCCCACCCACTACGACACGGAAAACTGGATTA
CCCAAATACCTGCCTCTGAGTCTGGGGACGCAGGCAAGCACAAAGACAAG
GGGGATGGAGCTTCTACACAGGGCCCCAGCGCTGTCGCTGTGGCTGCTGC
TGCCGCTACGGCTTAGTGCACCAGACGCTGCATTTCAGGTGCTCCTACAA
AAGAGGCCACTCCTGGAACGCCGGGAGCTCAGACGCTGCCCTTTGCTCGC
GAGCCAAGTCAGCCAAGGTTAACCTTCGCGGAACCCGGCGAGGAGCGCAA
GCCTGGCCTTCCCCAAACACAGATCCGAGCTTTTCACCCTCTACCCTCCC
CTCAGCCTGGCCTTTTCTTCCGCCCTCACAGCCACCGCGACCCAACGCTG
AGGAAAGACCCCGACTTGTGGTGTCCTTCCCCTTGCCCAAACTGGCCACG
AAAGGACATATAGCGAGAGAGAAAGAGGTGCGGGGGGACGGGGGGGGTCG
ATTGAAAATACTGGGTGAGGGAATGGAAGACGAGGAGCGTGGTATGGCAG
GTTAATGGGACTGAGCACAGGAAGAGGAAGAAAGAATTGAGGGTTGAATC
TGTAGAACACTCAGGCTTTCAGCAAGGACACCTCATTGGGTCCTTTCTCA
CTGCTATAGTACGCGGGTGGCTGGACCTACATGCTTCCTGCTGTGGCTGT
CTCGGAACCCGTGGTCCTCCGCTTCATGTGAGTGACGTCGTGGCGGGTCA

>uc003ibd.1|113957787|113958687|113958786
ATGAAATTAAGATAAAACCTGATTTTTTTTACCAGCCTTTAGATTCAGTA
TTAGACACAGAACATTTTATAAGGATCCTTGATAAGGCTCTTACTTCCTT
GTCTTATCACAGAAGTAGAATTAGAAGCTCTGTAACAAATATCCAACCCC
TCCACCATTTTGATAATCTGTTTTTGGACTGggtatatagtaggtgatca
ataaatgattattgaatgaatgaatGTAAGCCTGAATGGATGGTTCTGAC
TTCCTGTCTGCTTATCTGCCTATCCGTCCAGGTCTGTACATCTATTTCTG
TTGGACTATATGTGAATCCTCTCAAAATAGAATTATTGTGTATTGCACTG
AGTCTCATGGTTACCTCACTGAGATTGCCCATGAACTAAACTCAGTGGTG
ACTAGCTTAAAACACACACACACACCACCTACCAATATTTTATGACTTAA
ACatatatatatgtatatatgtatatatagatatatataAACTCTTATAT
AAAAGATGATCTACTGAAAGGCGGTGGGGTATGGTGGTGGTAGTGATTTA
TAGATGAAATCACTCCCACGGCATTGGCATCTTGGCAGTAGCTTATTCCT
CAGCTTCTCTGAACTAGGCGTGGAACTCCAGTTACTTCCCATATATCTGA
TACATTTAGGCTGCAACAAATTCAAGTGCTTTTCTTGCTTATTTTTCCCT
TCTTTTAGAACAGAAGAAACCAGAAAAAAAATATTTTGTGAGAAAACAAC
AGTTCCTTACTCTGTACCACCTGCTTAAATGCAAACCAAAGGCACTCAAA
TGATGCAACCCAAGAGTGTGGAAGAGGCTGGCGGATGGGCTGTCACGTCT
GGCTGATCTGATGTCAGAGCAGATCATGTGGTGCTCTGTGGGCAGCTGGG
ACTGGCCCGCCGAAAGCACATGGATTACAGTCTGAGGCTGTAATGGGAAA
GTCGGTTCCTGGGCTGCTGTCTCATAGACATCAGCTTGCAGGGAAGCTGG

>uc003ibf.1|114189233|114190233|114190232
TGGGTTTCTTGTTATAAAAACAAGCCCCATTTTTTTAAAATCAAGAAGAA
TTCCAGAACTTTATAGTATACACCCCTTGAGAGGAGGGATTGTGTTTTAT
TCATCAGTCAATAGACACAATTAGGTTAAGAAAACTTTTGAGATAAGTTA
TAAAATATTGCAACTCCATTAGTTTTTTATGTTTTTATTACTGATAGTGT
CTTAGATatttaacaagccttgattaactgcctttaatgtgccatggatt
atgcttggttctgggaaattcagtTCTCCCCCTACCCAGacacacacaca
cacacacacacacacacacacacacacacacacacacTCCTGATCTAAAG
CTCTTGGCCTATCAAGAAAAGATGGTTAGGTATCTGGGCAGTTGTGTAAT
ACATTGTCACAGGTATACTGTCAGAAGCTTACATTGGAAAGAGAAGGCAC
AGGAGAAGAGAGTGGTTGGGGTTATCTGGAGGTTGGAGAAGCTGTTCTCA
AGGCTTTATGACAGAAGTCATCCTTGAGTGTAGTTTCAAAAGATTATATT
TTAAACCAAGTGAATGACATCTGAAAAACATAGCTTTCTTATATTCACTT
TAGGATATTAATAACCAATCCTTTTCCTTAAGTAGCCTCTTGACTGGCTA
AATGTACCTCTTCAGGTTCAGAGACACATTCTAGAATGTTACAGTTTTCT
CATTATGCATTGTATCTGTTCCGTGTTGAAGTACCTGTAGGAAGAAAATT
AAGTACAGGTTTTGTGTGTAGGTTGAGAGCTGATCCTATCAAGGGTGTGT
CAGAAACCAACCAGCAGAGTCCCCAAATCATTCGAGTCCCTGGCATTCTT
TTTTCAAGGCTTTCTTCATTGTAACCGGTTCCTGATGGTAATTGGTTGAA
TCAGATTTAACAATGCAGTCAGATAAACAGTTGTGGCAGCTGCTGCCATG
GCAACGTCACCGTCCTTACCCTCCCAGTGCGCGCCCCTTCCCCACCCCTC

>uc003ikd.1|146622506|146623406|146623505
GCCGAGCGGCTCAACCCGGGCCGAGGCTCGGGGAGCGGAGAGTGGCGCAG
CGCCCGGCCGTCCGGACCCGGGCCGCGAGACCCCGCTCGCCCGGCCACTC
GTGCTCCCACACGGACGGGCGCGCCGCCAACCCGGTAAAACGAAACAGAC
CCGAACCGAACTTTCCCTTCATGCCGCGTCCCAGCCCTCCCCTCGGCGCC
CCGGGCTTTCCAGCGCCGCCGCCGCCGTCTCTGCACGCGTGGGGCCGCCG
CGGTCGTGCTGGGCTGGGGGCGCGGGCAGCGGCGGGAAGGGGGCTCTTTC
TgcgcggggcgggccgcgaccccccccccccATGATGGCGCCTCCCGTCT
GCTCGGAGGAGCGAACCTGCTACCACGTCTTCTCGCGCCCAGCCCGCCGG
GCTCCCCTGGTGTCTTTGTTGGGTCTTCTGCTGTGGGAAGCCCAGTTCCC
GGGCCCCCGAGCCTCGGCTCCCGGGCCTGACCGCGCTGGGATCTCCCCGG
CCGCGCTCCCCTTCCGCGCGCTCCTCACATCTCTCCCGTGCTGCCGCCGG
GCCGAGGCCCGTTCGCGTGGCCCGCGGACCCATTGTGTCCCCCGCGCCGG
CGGGGCGACCCCTGCGGGAGCTGGAGGACGACCGCTGGCGCTGCTCTCCA
AGGCGCCTGGTGGAGCGGGTCTcgcgggcgggggaccccggcgccccggg
ccccTCCACATCCCGCACGGGTTTTCTTCTCGGCCCCAGCAAGCCTCTTT
GGGGTCGAGGTCAAGGAAAGTTCGCACCGAGATCCCCTCTAATTTATTCA
AAGGTTTGGCGGCGGCGCGTAATTTTTTCCCCCTCTTCCGCCTACACCCG
CTGCGTCTCCTGGTGTCTCGTTCCTTTCCCTTTACCGGAGTCGATTGCCT
CACTGCATGTGTATTCGTGAGTTCGCGGTTGAACAACTGTTCCTTTACTC
TGCTCCCTGTCTTTGTTAGTGTTTCTCGGGGTTGTTTCTGTAGGAAGGTG

>uc003ing.1|154292819|154293719|154293818
CCGCGTGTCTGGAGGGAGAACAGGCTCTCCGGAGTTTCCCGGGAAACCAC
CCCCCGCAGAGGCAGGTGCGGCTGGCTGGGCCTCGCGGGGAAGGGCTCTC
TGGGCGGAGTCGGGGCACTCGGGGCCTGGGGCGTGGTCGCCGGGCTGCCG
TGCGCTCGGGATCAGTCTTTTtatacatatatatatgtgtgtatatatat
atatatatatatacacacatatatatatGTTATAAAATTCTAACTTCGGT
GGAGTACTTTACTTTGATATTCCACTTGCAAAACAGAACCACTGATTCCT
TCCTGCTTGACAAGATTGAGTCGCTATCAAGGAGCTGCCCGTGCTTTGGA
AATGGTCCAAATCGACGAGGAACTGCCAAGGAGCCCCCTCAGACAGTAAG
GTTCTGTTGGCCAGGGTCCTGGGGACAGACACGAGTGTTGGTGCGCGCGA
CTGAAACGGGAGCAGAGCAGTTGAATGAGCTTCTTACGCTTTGCATGGTG
CGCAGAATATCCCACCGATACCCAGAAATCCAGTAGAAATAGGGACGAGT
GTTGCTGCGAAAGAGCCTTTTGCATTTGAAATGCATGTTAGGTTAACTGG
AAAGGCGCCTGCCTCTTGTTTTGTTTCAGAAATACTGTTGGGAAAAGGAT
CCGATTTCTGCTCGGAGTGAAGGAAGTGGTCTCTGGAGAATTCCTAGGTC
AAGGCTGGCATTTGCACCTTTTCATGGTCTTTCCCTGCACAGTCACTTCA
GCGGCGGCGTCGCTGGGGCTGAGGCCGGGTGACTGCGGCTAGGCATGCGG
ATTTAGTTCCCCGCCTGTCATCTTTGTGGCTCCTTGTGGGGGAGGGGCGG
GCGGTCTGACACAGTTATTAAACCTGGCAGCTGCGCTGGCGGCACTGAGG
AGCATTTTGAGTGAGCTTGCAGAAAATGAGGGGCTTTCAGCTGGTCGCCT
GCTTGTCACCTCTCGCTGCCTGAAAGGCAGCTCTCAGAGCCCTTTCCTGT

>uc003inh.1|154344167|154345067|154345166
caacacagcaagactctgtctcaaaaaaaaaaaaaaaaaTAGTAgaccag
gcgcagtggcacactcctgtaatcccagcactttgggaggccaaggcggg
cggatcacttgaagccaggagttcaagacccacctggccaacatggcgaa
accccgtctctactaaaaatacaaaaattcaccaggtgtggtggtgcatt
cctgtaattccagctactcaggaggctgaggcaggagaatcacttgaacc
caggaggctacggttgcagtgagccaagattgtgccactgcactccggcc
tgggcaacagagcgagactccatctcaataaataaataaataaataaata
aataaaataaaGATGTGCCAATCAAACAAGTGTTTGCTCTGTAGATGAGG
TGAGTGCTCCTGATCAGATAGTATATTCAATAAAATAAGCATGTCATCAA
ACTAACTTTCTTGGCCTTTGTTCTTTGGTTGAAAAACTCCCGTTGACCTC
ATGAATACCACATTTATTAACCCCGGAAGACAACAGATAGCTAATGCAAC
ATAAATATCTGTGGCTTTAAAAATACATATTATTATGTGTGCAGTCTACA
AACACTTTCCTGAAATTGGTCTTCTGTGGGCAGTGATTTAAACTTTTCAA
CTTGGACGCTTTTCCTACTGGGGGCTGTAAAGATGATAACTCAGCCCTTA
CTCTTCAGTGTTTCTCATTCCCGTCTCCCCTACTTCGGAATGAAACACAA
TATCTTAAGCAAACAGAGCCCAAAGAGGCTGATCATTGGCTCTCATTGTC
CCCTGATACTGTAGCCCCGCCCCTTTGGCTTGTGCTGACTAGCTGTTTAT
ATTTTAGTAAGGGCCACCCTTTAACTCGGCAGCTTGATGACTATAATGGG
CCCAGTTGTCTGCGGGCTGCGGGGAGCTAAGTCCCCAGATTGGAGGAGGC
TGGCTCTGGTCTTCGATGCACAGGAGTGGCCGTTATGGAACGCAGGTAAG

>uc003ipu.1|159311853|159312853|159312852
TGCCCAGCAGAAGGTTTCTCCGGGTCCTTGGACGCCGGCTGCTCCAGAGC
TTACGCACCCGCGGGACGCACAGGGAGCAGATGAACCAGTTTATGAGCTG
CCCCGGCTTGTCTGGACAGGTCATTTCTCTGCCGCATCCACATGTTGAAC
GGAGTTTAAAGTCTGCAGTTGGCTCCTGCTAATGTGATGCATGGTTTCCT
GACTTCAGCTGCCGCGTCCGCTTCGGGATATAAGTGGTCTCCAGTGGGCA
GAGGTGGAAGGAAAGGGTTGGTGATGAAGCTGGGAATGTTTCTGACACAA
CAAACCTTTTAAATTATCAGTCTCCCCAAGGAGAAATGCGGCTTGTTTCT
GGGAATGAATGGATACAGAGTTAACTGAGTCACAATTTCAAACCATTTAA
GTTCCTCTACAAGAGTCAAGAAAAAAAGTAATCATTTCCTTTCATAAATA
TCACCACTAAATGtttttaaaaataaaatttaaaaGCATGCAAACGAGAT
AGATGTATAGATTTGATAGTCACTTGAAAGTAGTGAAAACAAGCCACAAA
AATCCAAGAGTGTTTTATAACTTGTACCTAGAGTCATTTAAGTTGACTCT
GAAGCAAAAGCGTTAAAATGTGACAAACCTGGGCTTTTCCTTTTTGAAAT
TCAGAAAGAACTTAAGACAAGTAATAGATAATTTTTTAATACTCTATACC
TATACCATTTTTATTTTTTAAAGTCCTGAATTAACTAAGTACAAGCAGCA
AGTATTAACAATAAAATTTAGAAACATATTCTCTTAGTCTAAAGGTACAA
ATTGTACTTCATATTAATAATATGTTCCATTAGCTTACATTGTTAGTATA
ATACAAAGCCATAAATGTCCATATATCTTGGAAGCAGTTGCATTTATTCT
GTTtctctctctctctctctttctctctctctcACACACATACACACACA
CAACACAACACAACTCTGACTGCTTTTTATTTCTTTTCTTTCCACCGAAG

>uc003isi.1|170777396|170778296|170778395
CTGCCCACCAGGCTATTAGCATGCTACTGCTGTGGCCACCATTCTTTCAC
TGCATCGCCCTGCCCTGCATCGGAATATAGCACCTTGAACACGGGATCAG
GTTTACTGAATTCTGTGACCCACGCTGGGAGCTCAATAAATGTTTGCTAA
ACGGAAATGAACCCAATTCAGACCGTGTAGAAACCCCAGATTATATCTTT
TCTCCAAACATTCAATTTCCAAGCAGTATTTTTGAAAATGCGTGATGGCT
AAATTCGAGTTATCCTTTTTGTATGTATGTTAGGCACACAACCGGCGATG
ACATACAAGGCGAGGTGACACCACTGCACTCCCAGCCCGCACGTCACCTA
TAAGCACAGGGGGCTTTTGGTGCTGGTTTATTTTTGAAGGCTGGTACTTC
TCTTCGATCTAAGTTTTAGGAACCTGTGCTCGTCGACGGCTGCCAATACT
TTTTATTTTCAAGGCTGACGCTCGCCAGAGTTTCACAAGCTGCTCCCGGA
CGCTGTGGTCTCTCGCTAGAGTGGATCCGAACTCTGCGTGACGCTGGGAA
CGGCCAGCGTCTGTTGCCTCACGAAAACATCTCCCACAAGGTGGCCGCCT
CGCGCGAGGTCAGCAGCAGGGCAAACAGGGATGCGTGAGTGACTGACGTG
AGCTAATCGCTAATGACAGGCTTCACAGCCCCGGCGGCCCTCAGAGCCAG
GCACCTCGCACCCCTCCTCCTCCTCGAGACCCAGTCCCGGCCCGCCCACC
GTTCCCACGCCGCCCAATAGGCGCCGACGCTACTCAGCGAGTGGCCGGAG
GAGGAGGTGTTGGGACGGCCGGACGCTGAACGGCCGTTCACGTCAACGTA
GTGACGTCACGCGTCGACGCTGGGGCGTACCTTTCGGGCTCCTGACTCCT
GCCGCTTCTCTTCCCCTTCCGTGGGTCAGGGCCGGTCCGGTCCGGAACCT
GCAGCCCCTTTCCCAGTGTTCTAGTTCGCCCGTGACCCGGAATAATGAGC

>uc003isj.1|170816887|170817787|170817886
TTGTTTAGTGACACTGTGTAACAGGCATTTCAGGAGGAGAATCTCCCAGT
CTAGAGGAATCCTCTCAGAGGTAGCTATAAAATATTGAACTCTGATCTTC
AATAAGCATTGTGCGGTTTTTGTTTTTGTTTTTAATGACAGTTTTAAACA
AGAAAGTTGCTTTATTTCTGAACTTCATAAAAATTTCTATTAAAGAGACA
ATTTCTGAATTTTATAACAATTTCTAGAACAGTTGAGTACCTCACTTTGA
GACACATTTTTGCTAAAAGTTAAAAACACAAAACCCTTATGAGATAAAAT
AGGAAGCTAGTAGAGATAGGAAAGCCCTCTGCTTAGTAAACCTCTTTTTT
GCGTAGTTTAGACACATACAATAGTAAAGTTACTTAGTACGTTGATAGTT
TTCTTTCTCCTCAAAAGCTACAATGTCTTACTAGCTAGTTCCTTCAAGAA
AGGAAACAAGAAGCCGCTGGAGGAGATTGGTGAGTGGGATAAAACACTAT
TCAACTCTTCAGTTATTCGGTTTTTAAATCCTCAATGAAAGGCTGCTGTA
TTATAGAGtattttttttttatttttaataGACTTAGAACCAAGTTTCTT
GAGAAACCTTTGGCATATTGTAGTTTTTTTATGGCTATGACTCACATGAC
ATTACTGTATAAAACTAGTACATTCTCTCGTAAAACCACACAAACTTACT
AGAGTGCTGCTCTCATTTTTCTACATTAGAAATGAAAAAGGGCATTGTCT
GCATTCAAAATTTCCTTTTTACATCTCTGTATTACTTTTTCCCCTTTATA
TTTATCTTAAAACCAAAAGAAATAATGTTTCTATTGTTTTACTGTAGTTA
CCACTGATGCTACCGAAGCTGTATTGTGAGTGTTTCAAAATTCTCAAACC
AGTTTTGTGTGTTGTACTTGGAGCTTAGTCATTGTCATACGTAGCAGGAC
CTGATTAAGAAGGCTGTGCCGCCTCTAAGCCTTGCTAGATTGTAGCCACT

>uc003izo.1|189557883|189558883|189558882
tgtattttatgtgtggcccaagacaatacttccaatgtggcccagggaag
ccaaaagattggacactcctgATTTAAAGGGAAAAGGGAGGGCAGATGAA
GAAAGAGGATAAAAAAAAGAGAGAGAAGGTAGACAAAACAGGAAAGTGGT
TAGTCTTTggaggctttgattagcacttactgaatctacattttacatgt
gaaaggagtgggtagcgaaacagtgaattatgcatagtgctcagtgcgtc
tgcatttttgcataagataaagtaaacatagaggaggtgctcaaatatgc
attcctctcaggtgagccaagggatgccctctaggcctgtctttgtcaag
gtaccggtgaagataagctgttagtttacattgtcaaggtgaaatagaac
agcgttctgttttagggtaaagctcttggggcccacgaggaatttccttg
tgagcaatttgtgaaggaggccaccgggggagacatgtggccttctgtct
ttgcagctatctacttaggaacaaaatggaaggcagtttttgcatgatgc
agttactgagcttcacttttccctttggcatagtgagtttggggtcctga
gatttttatattcctttcacaGCCTCACTATACTTGAATTAAAATACAAT
CTACATGTTAAAACTGACCACATCATTCTTTCCTGTGTGTCTTCAAAGGA
TTTAAggcccatccagataatccaagatgatctcatttcaaagccttaat
tatatctttgatgactctttttccaaataaggtctcaattagaggttcct
ggaataagacacggactcatctccctgggggccaccattcagcctGATCC
GGAAGGAAGGCCATGATTTCAGCTCTCTGGGATTTGAGACAAAGAGGCCC
CTTTTCTTTCATTTTATCTTTTCATGTCTCTTCTTGCCATGTACCCACAT
GATTGAGTGTGGGCTGAGGGTGAATCCAAGAAGGGCTTTGTTTTGTGGTC

>uc003jtb.1|61734733|61735633|61735732
gattcattcaacaaatatttacagagcatctaatttacggcaggcagact
ttctgcgcttatgtattcataggaataaaattaataaaCCAACAACTCTC
TCCCTTTCCTCTTCCACACCCACCTTATCGATAATGCTGTTAATAATGAG
AGGATTTTTCAAAATGTGCTGCCCAATCCCCGTGTTGAACATGAGTCCTG
TAAGAAAATACGAAACAGCATTAATTTTCCTACTGAGATTAGATATTAGG
CAGTACCAGAGAAGAAAGCTGCATGGGTATGGGGAAGATTTCTGCGCCAA
CCAGGGCCACGAAACGTCACGCCAGGACTGACAAACTCTTTATAAGTTCA
TCCTCCAGCTGGAAAGGAAGTCAGCGGCGACGCGCAGGGCCTGCGGCCGA
GTCGGGGACCCACCCCTGCCTTCCGCGCTCACGGGAGCGCGTCCTGACCG
GCCTCTGCCGATCAGGTCTTGGTCCGCACCCCAGGCTAGGTCCTGCCGGA
AGACCTGACCCGACCGACCCCAGCTTCCTCGCGGGGATCCGCACCTCCAG
CGCTCTTCAGCTCCCGGCGCTGCTCCTGCCGCCCGCGGCGGCGGCCGATG
GCCCCCGACTTGACCTTCGGCATCTCGGCAGAAAGCGGGCCCACAGGCCC
GGGACGTCAAGGAGGACCAAAGAGGGCTAGCGTGAGAAAGCCACCACGTG
GGGATCGCCGCCACGCGCCGCCCGCACCACTCTGGCCCAAGCGCCGGAGG
GGCAAGGGTCCGCCCCCTCCCGTACGCTCTGAGCTCCTCCTCCAGAAAAA
GGGCGGACCTTGGAGCCCACTGACTGCCGGGAATTGGAGTCACAGAGGGA
GGAAGGCCGAACCGCGGGAGCCTACAGATCCCAGAAGACACCGCGCTACC
GAGGACTGCAGTCTGGAGTTGGAGCCCTTGTCCCAACCAGGGCTGGATAA
GAAGGTGTTGGTGTGGTGCTCTCGGTGTTGCGAAGGCTGTTTAAGTTATA

>uc003juo.1|65475518|65476418|65476517
TAGTTTGGTCAAGTGTTCTTCCGTGTTGTCCAAGAGTCATTCCTTCTTTA
CAGTCCCGCACCAGTAGGCCAGGCCGCTTGGTTTCCCAATCCGAGACCGG
AAGGAACCGGGTAGACATGAGCACAAGACTCTCATCGACTTTTGGGGAAA
ACAAAAACACCGATAAAAATCCAGGCGGTGAAACGAGCAGCAACAGCCCC
AGGGACCCGGGAGCTGGAGGCCGCAGCCGCGCGAGAACCGCCGGGTTGCC
GGGGCGACGCTTCCGGCTGGCGCGCGCAGCCCCGGGAGCAGGGGAGTTGT
GAAATGGGCGGCTAGATCTGCCCGGCGCTGTGAATTCGCCAGCGGGAGCG
CGCTCGCGGCCGCGCGTTCTCCGCTTTCCCGGCTCCGTCGCTGACGCGTC
GTAGACGTTGGGGAGCGGGAAGGCAACGGCAGCGGGATCGGGATGAACAG
CGGCGGCGGCTTCGGTTTGGGCTTAGGCTTCGGCCTCACCCCCACGTCGG
TGATTCAGGTGACGAATCTGTCGTCGGCGGTGACCAGCGAGCAGATGCGG
ACGCTTTTTTCCTTCCTAGGAGAAATCGAGGAGCTGCGGCTCTACCCCCC
GGAGTAAGTGCTGGAGCTCGGCTGGGGGAGGGGCGCGGGCGCCATAGAGA
CCTCGGGAGCCGAGGCGTGGAGGAGAGCGCGGACGCGGGCGCGCGGTGCA
TGTCACGTGATCGCGCCGGCTTACCTTGGTGCCCATATTTGATTAGGGCA
CCCGGGTTCCGCCGTCCTGCTCTCCTTAGTCGGATTTGGGGGGTTAACTA
CTGCACGGAGCCCTTACCAAGGATTTAGAATGGTTGCCCTTTCTGTGCCT
CCGGGACTTGTGTTCGCTGCTGGGTCTTCGAATTCCGTGCCCCCACCCTC
TTATTTCCCCCCGAACTTAAGATGGCCGCAGGTGGGCCCGGAACAGCCCT
CATGGCAAACGTCTCAGAGCGTTTTTCCACTCTGAAAATCGCGGAGACCG

>uc003koq.1|108111668|108112568|108112667
AGCattgagtttctaacatttttaggcaggctcaggcactgggagtacag
gattgaaagacagttcccgtccttaagggactcagagtaaactggagTTG
CTGAAAACCATTCTAAAGCAATCCACGTTAATAACAGATACAAGTAAAAC
GTGGGAACGTACAGGAAAAAGTGACCAATTCTGAGGCTGAAAAGTGCCTA
TTTTAGGGGTGGGGGCCTCGCGGCCCTAAAGCAGCTTCCCTTCCCGGAGA
TTTCAGCTCCAGGGATCGCCCAGCGCCCTCCGGGCACACTTAACATTTTA
ATCACGCCTCCGCCCCCACTCTCCGAATTCCTTTCCGGCTGCCGACCCGC
CGAGTAGTCCCTTCCAGGCGGCCTCAGCTTATCATCGCCGGTCCGGCCAC
TTCCCGGCCGCGGCCAGGCGAGCCTCCCAAAGTTTCCTGTGAGGCCTTCG
TCCGTCTCCGGCCCCATCTCACCACGGCAGCCCAGGACACCCGCTAGGGA
GGAGCAGGTTACCGAGGCGGGGAGAGCGGCACAAACGCGCAGACCTCGGG
ACTCCACCCGGGCTGGTGAGCGAGCCCAGAAAGCGGCGACCGCAGCTCCG
CGTCTCCACTCCCAGGGCCCGCAGCTTGGGCTAAGCGTGCGCCCACCCAG
CCTAGGGCCCAAGTCCTGCCCCTTCGGGGACCGGGCCAATCGGCCGCTCC
CCGCCTCCTGGGAGGTAGTGGAGGAGGGGGCTGAGGGCCGGGCGGCTGCG
CCCGCCTTCCGCTCTTGCCCATTGGCTGAGGCCTCGAGGGTGCCCGGAGA
CCGGAGTGCAGCGGGATTGGTTGCAGAGGTTCGTGACAGTGGCGCCTATT
GGCTGTGGCAGCCCCCGTGACGCGGGGTGGTGACTGGCTCCGGAGTCTGA
GGGGTTCGGGCTTGTCAGGTTCTAGGTAGGTGCGTTTCGCGCCGCCGGCG
GTAGGCGCTGTTGCCCGGGGCAACGCGGGGGGAGGGGGGAAGAGGAGGGA

>uc003ksk.1|118815446|118816346|118816445
TACACACATTGGTCACAAGTCTAGGCTGCACCGTTATTGAAAGTTTACCA
TCTGACTCTGAGTAGCTTGAGGATCCTATCAAAACTCAGGAGATGCTCAG
TAAATGTTGATTGAACTATGACTgttctcaacatacaaacgcaagatcat
ttaggaacacttgtcaaaatgtttttgccccttgagattctattttggga
ggtaagcagtgggggtccaggactctgcattttgacagtcccctgatgtt
tgcatgtagaagtgcagggattaTTACACTGACAAATCTTTACCATCCCT
AAGGGGGACTTTCCTTCCCAGGGGCTATCTCTGGAAGCCCCTCAAGGATA
GGGGCCGCATGCTGTTTCTCTAGGTCAGCAACTAAACCCAGAAAACGTTT
ATTGAGTGAATGATGAAACGACAGGTGAATAGATGAACGCAAGGTGTCGA
GTTAACTATTCTTCTACACAAGTCCTAGCAGCTCCCATTGCTTCCAGCCG
CAGAAATGGCCCCTGGAAGGCAAGTCTTCCAGCGAGTGGAGTCACTCTTA
ACTACATTTCCCAGGATTCCAAGGGAGCCGCGCGCTCTGCGCTCATCTTC
CTACCAGAAATCGGCAAGTCACTGACCCTCGTCCCGCCCCCGCCATTCCC
CGCCTCCTCCTGTCCCGCAGTCGGCGTCCAGCGGCTCTGCTTGTTCGTGT
GTGTGTCGTTGCAGGCCTTATTCATGGGCTCACCGCTGAGGTTCGACGGG
CGGGTGGTACTGGTCACCGGCGCGGGGGCAGGTGAGCATGCGAAGGTTGG
AGGCCGCGCCCCTTGCTGAGGCGCAGCTGGCTGCTCTTTTCGGGCCGGCA
TACGCGCGCAGCCGCAGCTGAGGTCACCCCGCTGAGGTGGTGGGGAGGGG
AATGGTTATTCTTGAGGCACCGCATCTCTTGAGGAGGAAAGAGCCGGAAA
CACCTGGTCTCTCAAGCAGGTACAGCCCGCTTCTCCCCAGCACCCCGGTG

>uc003ksr.1|119979781|119980681|119980780
GATCTAAGTTCTTACTCTTTTATTCATACCTCGTTTGAACAAGTCTCAAA
TGCAGAAACTGTAGTGTTTTGGGAGCATGTTACCAAAGTGTAAGGTGGGA
ATGAGGGGCCACACATTCCGGCGGCAACAATCTTGCatttctgaattgag
tgcagcctcacaggccaagctccaactgccctctggaacttagaatcctt
atagtatcaacatcaagagatcacttagcctctgctttaatacctccTTT
GTCATGTAGATTTAGTGTAGTCTTTAGTTCCCATGACCCCAGAGTATGTT
TCCCTGAGGTTGGCTCAGCCCATTCACATTTTGTTCAGCAAGCTTAGGTT
TCCTGATGCAAGGTATCCCTTTAAATATTGGAGGATAGCCTTCATTTCCA
GAGGCTACTCTATACTACCACATTAGTTGCGTGTTTATATCCGTTTCTGT
GATATGCTTGACTGTCTCTTCCTGATGACTGTCCTTAGAGCTGGTCCTAA
TATGTCTATATTAATAACTCATTGGGCTGCAAGACAAAAACAATATTGAA
TGATGAGTCAGTGGTAACCTACAAAGCATCCAGTGATTTGCTATGGTATA
CTGTTTTCAGAAAGAATATGTACTCAGTAAATGTTCTTGAAGACTTGATT
GATTGACTGATCAATACTCATACTTCTTATGTTTTCACTCACAATACGTG
GTCTTTCACATGCACTTCCTTCCTAGACATGTTCTGTGTTCACTCTTCTC
TTCCATCCATGTGTAATTTCCATCAGTATATCCTATTCCTTCATGACGAA
TGCCTCCCCATCCATTCATAACCTCCTGCACCATGTCCAGTCCAGTGTTT
TTTGGAAAGTCTAAAGTAAATGAACTATTTTTTAAAGTTTTCTAATTTTT
TTAACAGAAGCTCCATTACCTACTCCCACCTCCCCACATGATGAAACAGG
GAAACAGTGCTGCAGGCATACAGTGACAACAGGACATCAGGAAATGCCCA

>uc003kzx.1|134208368|134209268|134209367
caggctggagtgcagtggtgcgatctcggctcacagcaacctccacctcc
tgggttcaagcgatcctcctgcctcagccttccgagtagctgggattaca
ggtgcgcaccaccatgcccaactaattttcgtatttttagtagagaaggg
gtttcaccatgttagtcaggcttgtttcgaactcctgacctcgtgatctg
cccgcctcggcctcccaaagtgctgggattacaggcgtgagccaccgcac
ccaggctgtccagagtttttattggtgtaggtttgatcaactgttcacat
ggcttatctgtctccagtccctcAGTAGTTTGAATGAATGGGCTTGCTTG
TTTCGTGTGTTGTGTCCTGGCTTGTGTGTTTGTCCAGAAAAGTTGTTTCT
CCTCCTTTCTTTCCTACTGGCAGGGCAGTACCTGGCTCAGGGCTGTGCTT
ATGGTAGAACTCAGTTCTATGAATTGTCCATCCTCAAATATCCTTCATTA
CATGGGGGAAAAGGGCAAGCATCCTCCTCTAGCCTCTTCCCACTGCTTAA
TAAAGTGTCTCCCTTTCAGTAGCTGCCCTAATTCTGGATCCTCTCCATTC
TGACATCTGGAAATTCACAGGAGGAAGGAGTGAGGAAATGAATCCCTTCT
AAGTGGGTTTGTGTGAGGTGACTGATATGTCAGATATCTCACAAGAAAAA
CATAATAGCGGTAGTTTGTTGTTCCATCCTTTCCTGTGATTATGGAATAA
TGAATGCGACAATTCCTGGGGCGTGGTGGCTTACGCCTGTAATCTGCGTG
GATCATAGGATGTCCCATAAAATAAAGCTTTTCATTATCACATGATCCTG
GGCATGAAGAGTCCCAACTCCCCTGACTATCATTTATTTGTCCTGTATCT
AAGAAATGGGGTCAGCAGGAGTTCCAGCATCTCAGAATTGTGGTGAAAAC
CAATACAAGTAAGGAAGTTATTAATTCCCCATTTGGTGGGTTCCTCAACC

>uc003ldl.1|138238340|138239240|138239339
AAACATGTCTCTGTCATCATCGATATATGCTTTTACCTAAACCTCAAAAT
CCAAAATATGATGGTGATTTCCCTCATAAAATGTGAATTCGGTAGCTTAT
TTTAAAAGCGTGATTCCTTGTTGAATGTACAAGACATATAAATGCACAGA
CTTACCCATTCTTCTGAGCACATTGGAGGCTGCATTCAGTCGCGGTTGTT
AGACTCAACGCAGTGAGTCTGTAAAAGGCTCTAACATGTAGGAGCCTTTG
ACCAGTTTCCTGTTTTCTGTGTCCCAGGCTTTCCAAGTAAAATTGAATCC
ACCAGGACGAGTTGTTTTTTCCTTAGGATATCCCTCTGGAAAGCATTGGT
TTCATTTTCTGTGATTGCTCTGATCCCTAAATCAGTTTTGAATATAAGTT
ATTAAATTTCTCCACCTCTAACTGCTCAGCTGGTTAATCAAAGCTTCAGT
CTCCTTTCCGCAGCCGTTAGTTCTCTTGGTCTTAACTTGTTGATGGCAGA
TGGGTGGCTTGTTGCAGAGAAGAGCTCCTGGAGCAGCATGAGTGCATTTA
CTGAAAAGCTTTTCCGAGAAACGGCACAAGAATGGATTTGCTTATGTGCT
GCGACCACACAGAACTGTATATAGGCTGACGTCACCGGATGACGTGTCTT
TTGTTTGGGTTTTCCAGAAGCTTTACTGTTATAAAGCACCATGCTTTGTA
ACAGCATCGGGGTCGTTGCAGGACCCCCTGATTACAATAAAGCGAGAAAG
AAGAACTCCTGACTTAAAAACATGATATTCCTTCAGTGTAGGAAGCAGCA
GTGAGGTTGTAATAAAGGCTGCATTCAAGAAGACCCATCTGAACAGTGAG
TTGGGTTAGCAGAGTGATGATTTTTAATGCTTGTGAGAGCCAGTGTTAGA
CTGCCGATTCTGCATAGAGAGATCATCTAAATGGGCAGAAGCCTGCACAA
TTTATGAAGTGCTGATTTAACACCAGCCTATGCAAGGTAGTGTCGCTGCA

>uc003lee.1|138705129|138706029|138706128
CTCTTCAGTCCCCAGCTGCCTCACTCATTGCATATCATCATTCTCGGAAG
ATGGGCGGGTGTGGGAACAGTGGTACGCCCCCATTCCTGCCTTCCAGAGA
GAACGTGCGACAGCGTTCCTGCTACACCCGGCAGCCGGCCGTAGGGGCGC
GCTGGAAAGGCTGCTGCGCGTGCACACGTGTGCAGCCTTGGAGACAGACT
TCGGGGTCGCGCGTTCTCGCGCGCGCTCTCTAGTGGCTTCGGAGGGCAGA
GCTGACAGAACAAGAGGGCGGGGTTGGCGGCGACGGAAGTGAAGTCACTT
CCGGGCTGGGGTGTTTGTTTGGACTGGAGAAGGGAGGCGGCGGGCGAAGC
GCACGTCGAGCGGGGGAGCGGCGCTGCCTGTGGAGATCCGCGGAGGCCGA
CAGGATTCGTTGGCTGCCGTCCCCGCTGCTGTGCATTGGGTGAGGGGTCC
TCTCGGGCAGAGTGGCGACAGGGGTGCGGAGGTCGAGGGACAGCAAGTCG
GCGACGGCAGAGGGGCCTAAAGGGTTCCCTGGGTGGTTGGCCACCGAGTC
CATTGCGGCCTCCGTTGTTCATTGCCTCTTTCCACCAAGTCTGAGGGATG
AGCTTGGGCCGACTTCGTCTCTGTCTTCTCCGAGACATGGCCGTCGCTTT
TTTTTCATTGTCATTATTAATGATTTGGATCTCGCAGCTCTCTATCCGGG
TCCTCAGTGGCGCGAGGGTTGCCGGGATAGCACTTTCTCCTGTTCCTCAT
TCTCCCGGTCCTTTATCCCTCCGCCGGGTACCCTTTCCCCTGCCCCCCTC
CCACCGCCTCGGCAACAAAGCTTATTGTTTCTACCCACTTTACGCCTGCG
CGTCGCCACGCGCAGCCCCTACTTGCTGCGCGTGCGCGCCTCAGCCGAGG
CTGGGGTTTGGGGAGAGAGGGGCGGAGGGACTGGCGGGCTCTTGGCGTCT
TGGGGGAACGCTGCAACCGTCGACGGGCCTGATCAGAAGATCGTCTTTCT

>uc003lha.1|140145059|140146059|140146058
TATATCTTTGCATAAGATTTACATTTTTCTTTTGACTATGGATTATATAA
AGATTCTCAGTACGTGTCTCTGATATTGCGATTCAATATCCATATGATTT
TTGTTGTAATATGACAATGTTTGGTCTTGATAAGAAAAAAGCATGGATGA
AAATTTAACATAGGAATAAAAGATCTAGTGGACACCGATTCAATTAGGAA
TACTGAGTTTTGGAAGTCAGAGTTATAAGTTCAATACTTAGGTCATTATG
TTATATAACAACAAGGGAAAATGTCACAAATATCTTTATTCTAACAGTTA
AAGTATCAGAAAATGATGAAGTTGTTCATACCACATTAAAGGAATTTTAC
ATGTGTTCAGAAATTTTCCAAAAATGTCATCTGTAAGTACCTGATAACTA
TATATACATGTGCATATGTACGTGTGTGTGTATAATATCATTTAAAAAAA
AACACCCAAGCTATCCTAGAATAAGGTGAATCATATCAGTCAAACTACCT
TATTTTAAAACTTTGACATTCAGTTGCaaatatttaataataaaaatata
taaGCTGATAAATCGTTTTAAATAAAATGATGTAAGGAGAGGTTAAGTAG
ATCTTAAAGTTTCTAATTCAATTGTAATATGTTTGTAATCATTACTAAAA
GAAAATACTGGATTACACACTCTCCAATGAGATTTGAAATGTTCTGGGTC
TTAAAAGGACATAAAATTGAAAATGATTGCATTTAACAAATTGCAGACGG
ATATAGATTGCATTTTGAAAATCAACGAATGGATCTAAAATTTACATTGG
CCACATGATGTCGCTGTACACCACAAAGTCTTGTCAATAGAAGGGAGCTA
CTGATCACTAAAAGTGAAGGAGGAAGCTCCATTTTGTCACCGCCTGAGAG
AAGACAGAAACGGTAAAGAGATAAATGATTGGAAATATTAGATAAAATGG
CATGATTTTGAAGTAAGAGGAGAGCATAAGAAAGGTGTAGTCCTTTTGCA

>uc003lub.1|150795845|150796745|150796844
CTCTAAGGTAGTTACTTGAAATTTttaaagtgtagtttatatacaataaa
atgcacagatcttaagtgtacagttgaatgagttttgacaaatgaataca
ctggtgcaacttacccagaaagtttctttttgcttgtttgcagtcaaaca
tcacctccctcacatacccaataaccactgtctagatttttgtcaccata
aattagttttgcctgctcttgaactttatattaatgagataatacagcat
gtattctactctttctagcctctACAGTACTGAAAGGCAGATTGAAGGGT
GGTTGGAGTGGATGTTGAGGGCCACCCCACCATATCCACCATTCTGCACC
TTCCTATGGCAAATTATGATCAAGGACTCCAAGGGTCTAAGTGAGGGGTC
ACAGGTTCTCACACAACCATATGGCAAATTGTGACCAAGGAATCTTAGGG
TCTATGTGAGTGGTCACAGGAGAACCCACAGATTCTCAAGCTGGTTGTAA
Agtgtaaccttgaacaaatgcctctgtctctctgaggctcagtttccaat
gagtaaaatgaatgaattgccatagaccatctcaaaTAAATTCTAAACCC
TAAAGCCACAGTATCATATATAATGATACATTATATATGTCCTAGGACTA
TCCAGTCACGTTTGGTAGGAGAAAGGTAGCTGAAGCTGGGAAAAGGACTC
tcagagttgcaagatctgagagctgaacttctcctattcatttcattggt
gagaaacagaagcccaaactgacgggacctgctagtaagtggcagggctg
gtctcagactttttttttggctcctacatcctcactttttcAGTGGCAAT
GGGTGGTTCTCCTCTCATCTGAGCACTCCCAGGCCCTTTGTTCCCATTGT
GAGGTAACACTGAGGTCTGCCCACCCTACAGATGGGGCTTTGGGGGTTTG
CTCCAGAGCTCTTCATCCGCCTGGGCCCAACCCTGGAACTATTCCTTTCA

>uc003luc.1|150806455|150807355|150807454
gagaatgtttcaagtgtgttagagaaaaaatgtgtattctgtttctgttg
aatggaaagttctgtatatatctgttaggttcatttggtttaaagtgcaa
ttcaagttcattatttccttattttctctctagttgctctatccattgtt
gaaagtgggatattgaccctcctactattgtgttgctatctatttctccc
ttcatggccattaatattagttgtatgtatttaggtgctccaattttgca
tgcatatatatttacagttgtgtcttcttgatgaattgacccctttatta
ttaaacaatgatcttctctgtctcttgtgacagtttttgacttgaagcct
atttGTTACATAATTGTTAAAGGAAAAGTCTGTAACAAGGAGGTAAAAGG
AGAAGCCTAGATAATACAATACTGAAATGTTGCCATCCATTTAAAAATGT
TACTTTAAAAATTTGAATGTATTAAAAGATAATGTTGCCCTACCCCACAG
TTCCATTTCCAGTAGCAACCACAGATGATAGTTTGTGTATGCTTCTGAAA
AATTGGAAGTTTTAAAAATATGCATATTTCTTATTATAAAAGCAATACAA
ACTCATCGAGATGTGTAAAAGAAAATACAGCCAGTGTAAAAATTAGCAAT
ATTTCACAAACCCACAACTCAAGGGACAGTGCTCTTCGACTGGACTCTGC
CCCATGCCCAAGATCAATGCCCTGTTCAGTTCCTATTCGCAGTCCCCAGC
GCCCAGGAACATAGTCCTTCCAGCAGTGGCAGTAATAGGTCGCCAGGTGG
TGCTGTGGAGCAGAGCTCCGGAGCTCAGTGAGAAAAAAGGCGCGGCCGCT
CAAGGGAGCACGTGACCTCGGCCTCTGGCGTGGGCGGTGGGATCACGTGA
TGAGGTCCGGAAGCGGCTGCCGGGCAGCAAAGGAGGATGGCGAGGGGCTG
ATACTGAACCCGGGAAGGGTGGGCTGTGCTGAAGCCAGAGCCGGAGCCGG

>uc003lwa.1|155114355|155115255|155115354
TGTGCAGCAATATGTTATGGCGTCAGTTATAAGGTGGAACATTAAACACT
AGTTTTAAACCACCTAAGAGTGTTAAGAAAACGTCATTGAAGAGTGAATT
TTATTTTTCAACAGACAAAAGGGAGGAAATGTTTTTCTAGCCTTAATTTA
TAACTGGAAGTTTATTGATAAGGCATTTTATTTCATAGGGCTTAATTTTA
TGCATAGTAGTAGTTGCAGAGTTGTCTGGTGATGATTTACACATTCGTAA
TTATTTCTAACCTCTGTTTAAAATTCTCCCTTAACTTTCCACATTTGATG
ACTTTCCAGATACAAATGCTGGCTTAGAGTCAGCCCAGTTTTGCAGCCAT
GAAAGCCAGAGAGGACCCAAAGAAATGGGTGACGCACCCATCAGCCACCT
GCCCTCCCCAGGCTGCCACCTCTGAACTGTGATAATAATGTACATTAAAC
TCTGTCTCTTCAAGTCAAAAGACTGCCAGAGTGCAAGAGGCCCTGATGCT
ACATTTTCCTAGAATATGGTGCATTTTCTTTGTGATTCACCATGAGATGT
TATCATAGCTTATGGAGAAATATTATTAACTTTAATTTACTGAAATTGAG
TGCTCTATGAAACATTGAATCAAGCTGCTTTCTCCTTAACTGGTAAACAC
ATTTATTAAAACAAAAAGATTAGTAATTTATTGTGCCCTACCTGGGTTGA
TTCACATAAACCACAAAAATAACATTTTCATAACCTAGGACTTGATGTTT
TATTTCTGTTTGTTTGTACTGCTCTGAGACCTATGCTAAGAGACTAATAG
AACTATCAGACCTCTCAAATCCAACATTATAAAACAATTTGTCTTGGAGT
CATTTGCTTTGTGGAGGAAAACATATATTGGCTCTTTGCTGTAAATCAGA
ATATTACCCAGCATGTTGTCATAGCTGAAGGTTTTCTCTCTAGTGCATAG
TGATGGGTAAGTTGAAAAGGACTGGTTCTTGGGATTCTTTCTTTTATGGT

>uc003map.1|169712458|169713458|169713457
CTTGCAGTTTCACTGTTAAGAGTACTGCATTGTATTCTAATTATATGAAT
CTCGGTCATTCCTTTATGACATTTCTGAGGAATACTATCTCAATCAAGAA
AAGCCCTAATTGCACTCCTCTCCTATCCCGGTGAGAGAGCACAGACTCGT
GCCTGCTCCGCAGGGGTGGAGGCTGGAATTCAGTAGTCTGAGTCGGGGAT
GCCTGGAGCAGGAGGTGGTCAGGGGCATTGTCCTTTCCAAGTCAGGAAGG
CAGACAGCACCTGCTGTTGGTGCCAAGGTTACTGGACAGGCTGCGAGGGC
TCTGTCTGTCTGTCCGATGTTCACAGGCCAGCTCCCCGGAGGCTCAGCAC
TCAGCCCAGCTTCTCCGAGATGCAAACCAGGCCACTCTGAGGCTGCCTAC
AAACTTTCTGCTGAGTGCCGACAGCTGCTTCCTGCTCTGCGGGGAGTTCT
TCCAGATCCTGATCAAGGCACAGAGAATTGATCTATCAGATTAACCAGGA
AGGAAAGAGTGGGAGAGCGAGTGTGGGAGGCTGTGGGGCTGAGTGTTTTC
TGCGTAGCAGTCCCCTCCCTTCTGACTTGAGTATTAATTGCTACATTACC
GCTGCCATGTAAGAAAGACAGTCAGCAAAGCCTGGGAGAGCTCCAGCTCC
TCCCTCCCTGCTCTGCTCAACTTCACTCTCCTCCTCGGTTCCCTTGGAGT
ACCTTGTGCCCCGGCAGTGCTGTCCCGGCCCTGGCATCCTGAGGTCCTCC
CGTGGTGAGGACTTAAGTGGACAGCAGGAGTGGGTGGAGAGAGGGAGGGA
GAGTTTGCCCTGCAGGCTCTCTGGATGCAGAAGCCAGACTCGCTGCAGAG
GCAGCTGTGCTGTTCCCGGAGCCTGGCTTCAGGGGTGCATCCGTCACTCA
GGGTTCATTCACCCAGGCAGGCTCCAAGTTCCTGGGGTGCACAAGGTGGG
CACTGTCCCTTCTGGGTGCTGACAGCAGAGCCTGGCTCCCCTCCGCCACC

>uc003mas.1|169862725|169863625|169863724
ctttgggaggccaaggcgggtggatcacctgaggtcaggagttcaagccc
agccagcccaacatggcgaaaccccgtctctattaaaaaatacaaaaaaa
tttagctgggcctagtggtgggcgcctgtaatcccagctactccggaggc
tgaggcaggagaatcgcttgaatctgggaggcagaggttgcagtgagcag
agatcgcaccactgcactccagcctgggcaacagagcgagactccgtctc
aaaaaaaaaaaaaaaagaaaaagaaaaaTGAGAGTGTAAGGGCCCAGAGG
GGCTGAGGGCTCCTTTCTCCTCCCCAACTCCCTGTCACTAGAAGGTGGGC
CCTGCCATAGGAGGATTCTGCAGAACCCTCAAGGACCCGCGGAGCAGGAC
GGCACCTTCTTCCCATGACCACCCATTTGGATGTGTTTTTCACCCCTTTC
TGGGTGGGGCAGACTTTCCCCCTCCCCATGAGTTCAGGCAGTGGGTTAAA
TAAGATTTCCCTTGAAGTCGAATGAAATCACAATGCACcacacacaggga
cacacacacacacacacgcacgcacgcacatcacacacacacacacacac
acacacacacacacacacacatacacacacacaGTCTCCCTGGGGCCAAT
CTACTGCCCCCTGAACCTCACCCATCAGCCAGGTGCCTGGCCCCGGGTCT
GTCTCTTAGGGTTACATGCTCCCGGGGCTCCCGCACATACCCCGGCAGAT
GAGGGTGCGCAGGGGTGAGGGCGCAGGGCTGGGCGTcccccgcccccacc
gtgcagccctcgcccccgccccgcccctccgtagttgcccgcccgccgcc
ccctccgccgccccctccgccgctccgactctcgccccGAGCGCTGGCAG
CAGGCAGCAGGCAGCAGGCGGGCGCGCTGTGGCTCCGCGCCGCGCGGTCC
GGGCTCTGTTCATTCATGATTGGTACTCGGCCCTCCGAGACCCAGCCCGA

>uc003mbb.1|170501975|170502875|170502974
ATCCCTAACTGGATGTTCAGTAAATAAATGCTCTTGTTAGACAGTGAGGC
CTTGGAACCCAGGCTATTATTGCTGTTGGTGATACAGTCTGAACCAAGTG
TTCTGCCCTATCCTTTATAGATAAGATTTTATACCCATCACAAATATTAA
TTATTGCAAATTTGCTTTTTCAGTTATAATTCAAGTTTGGGATATATTCA
AGCATGGTCTTCTCATCTTAGTAAATTGCCAGTAGTAAGATGGCTAGTTG
TGAATGCTATCTGTCCAAAACATGACTTTTTTTCCTTAGAAGAAGAAGCC
TGTCTCTGTATTTGTTAGCATTCAATAAGGAATGAAGTATAGACTGTCTC
AAAGgcctaccatgtaccagtatgctggatactttatttactttggtcat
tataacaactacataaagcaagtatcataccagttttagggatgaggaaa
tgaaacctcagaataaatgactgtcaataatagctaatgaattatagacc
agtgtttcagaccttgagctcttaagtacagagGCACATGAAAATTGAAT
TATAGGCATTTACATTATTTTTCTAGGCATAAGTAATAAAGACCTGGTTT
CTTAAAAGATTAATAAACAGTTTGTTTTTTATTTTTAAAATCTATTTTAT
CCATTGCAGTATTTTGTACCTAAAATTAATGATTGTCACAAATCACCTGC
TCTTATCTGGTAAGCTAGTGGGATAAACAGCTCCATGATCACTCACTGTT
GTGTAGCACAGCTAGTCCAGATTTGATACCTCCACAAAATAATCCACTGT
GGGAAAACAGAGTTCCAAATGGAAGTTTTTGTTCCTAAAGGATGACAGAA
CAAAGGAATTTTCCACTTAATAATTCTTGTATGTGTTGCTATGAAACACT
ATTGAATAACATCATGGAATCAGAATACTTGAACTGGAAGAGATCATATA
ATATATAGTCTAGTAGTTTTTCTGTTTGCTCCGTGGTTGGGGCAGGGAGG

>uc003mde.1|175155315|175156215|175156314
cctgggcgacagagcaagactccgtttcaaaaaaaaaaaaaaaaagaaag
aaaagaaaTCAAATGAGCAATTACATGAAGAAAAGGAAGTTATTTTGCCC
TCTGCTTCTCATGTGTAcattcattcagcagatataactcaacctctatt
gtgtgccagtcaccatgctaggagatgaagatacagagaaacataaaata
tggaactagtttttattagcctggcaactgaggatagaggtgcatgagta
acacaatatgatgagaagtgtagtggagggttgtaaaggctgagggatcc
tagaggaggcggtgactgactgtgccttaggggccaggaaaatttgcatg
gaaaatgaggatgctttcacttgcagataaagcataagtagtaaggaagg
gagaaagtctcagccaaagggaagggcaggtgctaaggccctggggtgag
CCTGTTCAGAGTAAGTGGTCCTCTGTCATGATGGGCACATAGCTTGTCTT
GCTAGTGAAGGATCTCGTCAAAAAGTTAGTTTAGAGAGCTTTCTCTGGGA
CATGGTAAAAGACAACCTGGAATGAAGTACTAGCGGCAGTCAGGCCAGTG
AGTGGGGTTGGCAACAGAGCAGGTAGGTAGACCTGCATTTGGTTGCTGGT
CACAGAAATGGAGAGTGAGAGATATTTCTAAGTCAGGATGCCCTAGTGGC
AGACCCCCAAGTCCTCGAACTTCAGGGCAGAACTGCCTGGGTGGGAACTC
TCCCATGTCTCCTTGATTTCACTGCCACCTCTGCTGGCGTCCTCTCTCAT
CTCCGCCGCCAGCCCCCGCCTCCTTTCTCGGGAAGCTTGGGTCTCCCTGG
GAGCGGGTCTGCCCTTAGGGGGAGGCCTCTGGGCTCTGTGCCCTGCAGCT
CGGCAGGCATTCGAGGCGGACAGAAACGGGGCTTGGCGCCCCCCGCGTGC
ACGTGTGCTAGCCCAGGCAGGAGGGAGCGCCTCGGCGGAGGAGTCAAGGA

>uc003mdf.1|175230206|175231106|175231205
TCATTAGGTGAGAGTaataaaacaaaacaaaacaaaacaaaaATGAGTGC
AAGGGGAAGAGGAAAGGCTGGGGGTGGGAGCAGATGTTGTCCTGCCTCTT
GGAAGTCCTTTTACTTTCTTGGGCATAGGAGGAAAAGAAATGGCCTTCTA
GAATAAATTTTGCCAGAGGAGTCCTTATTCTTCACAGGATATCAGATCTC
AAAGGGATTGGCGAGTGGCTTGCCTAAGGTCCACTGCAGTTTTGCATCAG
TCTTCTCTTTCTGGGTGCGCAGTGGAGGTTCCTGACCCACTGCGAGGGTC
TTGCCCACACGCTCCATCAGTGtttcctgagtgctcctgtggctggacac
tgtgctggggggctgcaaagatgacctggccaaggtccagtcctggagct
gctcacaggcaagaggcaaaccaacaggtggaacgggggtcgctgaggca
agggcttgtctgggagtggcaggagccgcaagaagtgcaaccactctgcc
tggagaaaccaaggagggctttcccaaggaggtgaactttgagctttgct
ttaaagaacCCTTCCTCCACCCCTTGCCCCCACCACTCCTCAGGAGCAGC
AAGCTTGTGGGCCTGGAGCTGTGGCCAGGATGTCTGGTTGCAGGGAGGCG
GCAGGGGCGTCTGCGAGGGGGAGGAGAACAGTGTAAGGTGGAGGAGAGAG
GGGAGGGGAGCGAGAAAAGAGGGGGAGGAATGgagggagaaggagacggg
agggagggagagagggagagaaggaggggacgaggggggagggagggaga
gaaagagagagaggagagagagagagagagagagacagagagagagagag
agagagagagagagagagagagagagagagagagagagaTTTGAATTTCC
CATCTGGAAGGGGAGCGGTAGAACGTCAGGGCCCGGCTGAGGGGCGTGAT
TGGAGGGCGCCTTCGGCAGCCGCCCGCGGCAGAAGCCGCGGCTCCAGCTC

>uc003nhq.1|26490432|26491332|26491431
GAATACCACCTCCCCGTGGGAAAGGGTTTTTAATCCTCACTCAGTATTCT
CAGCACGTCTTATCCAATAGCTTTGGAGTGAACAACAAGACCTTCATAAC
AGCCACTGCAACTGCTGTCACCTTTCCTTTGCTACCCCTCCCACTCCAGC
CATGCCTGCTTCCCCCAAGGCCTCCCGCGCACCAGGCCCAACCTTCAAAG
CCAGCAACATGAACAAGAGTCCTCTGGCTTTGGAAAGACGGCGGCTTATG
TTTTCCTCCTCATGTTTCCTCCCCAGCAAAATCACTCTACATAGAGAGCC
CTCTCCTCGTCTACACCAGCAAAGCCACTGACACCTTGGGGATCTCAAGG
CTTTGTAAAAGAACGGAAGgaaagaaagaaagagagagagagagaaggaa
agaaagaaagaaagaaagaaagaaagaaagaaagaaagaaagaaagaaag
aaagaaagaaagagaaagaaagaaaggaaggagaagagaaggaagagaaa
gagagaaaggaagagagaggaaggaaggaaggaagaaaaaagaaagaaag
cgagaaagaaagaaagaataaagtgagagagagacatatgaaagaaagaa
agaaagaaaaagagaatgagaaaggaaagaaggaagcaaggaaggaagga
agaaaggaaggaagaaaggaaaataaaggaaaaaagTCTTGCTTCCAAAG
ACAGAAAAAGGAAATAGAAATACCTAATAATCCCAAAAGGTTATTTGCTG
CTTGAGATTTTTGGGGGGTTTTTGTGTGTGTATTCTACCTAGTAACAGCT
GAGAAATAAGGCTCGAGACACCATTGGTTGGTTCAGCCTCACTCGGCCAA
TCCTGGGCTCTAAACTGCTCAGTGGAAATCTTGGGACTTTTTGGACACCC
AGAGAACAGGTCCCAGATACCGAGTCCGCAACTCCAAACATCGCGATTAA
TAGGAGGTGAACACAGCTTTTCTCTTCTCTTTGGGATGCTTTGTTGTCTG

>uc003nhs.1|26490510|26491410|26491509
TGAACAACAAGACCTTCATAACAGCCACTGCAACTGCTGTCACCTTTCCT
TTGCTACCCCTCCCACTCCAGCCATGCCTGCTTCCCCCAAGGCCTCCCGC
GCACCAGGCCCAACCTTCAAAGCCAGCAACATGAACAAGAGTCCTCTGGC
TTTGGAAAGACGGCGGCTTATGTTTTCCTCCTCATGTTTCCTCCCCAGCA
AAATCACTCTACATAGAGAGCCCTCTCCTCGTCTACACCAGCAAAGCCAC
TGACACCTTGGGGATCTCAAGGCTTTGTAAAAGAACGGAAGgaaagaaag
aaagagagagagagagaaggaaagaaagaaagaaagaaagaaagaaagaa
agaaagaaagaaagaaagaaagaaagaaagaaagagaaagaaagaaagga
aggagaagagaaggaagagaaagagagaaaggaagagagaggaaggaagg
aaggaagaaaaaagaaagaaagcgagaaagaaagaaagaataaagtgaga
gagagacatatgaaagaaagaaagaaagaaaaagagaatgagaaaggaaa
gaaggaagcaaggaaggaaggaagaaaggaaggaagaaaggaaaataaag
gaaaaaagTCTTGCTTCCAAAGACAGAAAAAGGAAATAGAAATACCTAAT
AATCCCAAAAGGTTATTTGCTGCTTGAGATTTTTGGGGGGTTTTTGTGTG
TGTATTCTACCTAGTAACAGCTGAGAAATAAGGCTCGAGACACCATTGGT
TGGTTCAGCCTCACTCGGCCAATCCTGGGCTCTAAACTGCTCAGTGGAAA
TCTTGGGACTTTTTGGACACCCAGAGAACAGGTCCCAGATACCGAGTCCG
CAACTCCAAACATCGCGATTAATAGGAGGTGAACACAGCTTTTCTCTTCT
CTTTGGGATGCTTTGTTGTCTGGTGGTGACTGTGCCCATGGGTGAGTTGT
ATCGGAAAATCGTCATGTGAGGATCAGAGGGGAAAAGAAAACAGAGGTTA

>uc003nwb.1|31781662|31782662|31782661
TACTTCATATAGTTTTTGGTATGTATGGAATATTTCATCaaaataatttt
aaaaataaataaattaCACATTAAAACTGTAATAACTGCATGAAGATCTG
CCTTAGGAGTTTTTGCCGTTCAGAAGGATGAATCAGCCCGTTAGCCTTGT
CCCTGAGTAATAATTTAATACACTTATTAGGGTTTCAGGAGAGGTCCGGG
GTATGCCAGACAACCACAGGGAAAGTCATTCCAAATCATTTACGGGACAC
TGACTCGATACACAGTCTTGTGCTGGGTTCTGTGGAGGACCAACATAAAA
ACTCAAACTCAGTTTCTTCACTCATAGCTGACAtttcttttcttttcttt
tctttttctttttttttttttttttttttttttttgagatgaagtctcgc
tctgtctcccaggctggagtgcagtagcacgatctcggctcactgcaacc
tccacctcccgggttcaagcgattctggtgcctctcagcttcctaagtag
ctgggattacaggcacatgtcaccacgcctggctaatttttgtatttttt
gtagagacagggtttcgccatgttggccacgctggtctcgaactcctgac
ctcaagtgatccacccaactcATGGCTGACCTTTCTTAGGAGTGAAAGAG
ACCTCAGAATGTACTTCCAGACTGACAAGAGCTAGACAGGCAGGACCACT
TCTCTGCATGGTTTTTTGCATGGAAAGTCTTTATTTGAGCCCCTTAGCTG
ATGTGGAATCAGAAGAGCAAAAAGGTCATCTTCAGAGTGGCCTGGGCTGG
GTCCTTTTCTCTCCAGGATAGAAAAGTGGTGGTCACTTTATCCCTAGTAG
ACATGCTGCTGGGCTTTATCGCCCCAGCATTCCCATCCCCTCCAGAGCCC
CTTGTCACTCCAGACCAGCGAGTGTGGGCCTTTATCTGGACTCTGCTTCC
TCCCTGGGGACACCAGGTCTTGGAGCAAGAGAACTTGGCAGGCTCTCCCC

>uc003nyc.1|31972642|31973542|31973641
GACGGTCCAATTGGGGCCCGTTTTAGCTGCACTCACCTCTCTCGGTGGCT
CCTCTGGTTTCCTTCTCCAGCAGCAGCGCCCCCATCTCAGCGGGGGCCTC
CCCCTGGGAGGGGAGACAAGGGACAGGAGGGCTGGTCAGCCCAGTAGAGA
GTTGGGGGGTCCAGGATGCCTGGGCCCTGGGAAGAGAGAGTAGGCTCCGG
GGCCTACCTCTTCCTCTGTGGGGCCCCCCCCTTCCGCGGCCTCGGCTGCC
CGGAGGGGCCGCACGACCCCTCCCCCGGGCCCGCATCAACCCCCTCCCTC
TCGGTAGACCCCGCATCTCTGGGGCCGAGAGAAGAGGAGGGGGAgggggc
ggggcctccgcgccccggccccgcccccTCCTCCCGGCTGCACGCGCCGC
TCCCCCTTTGTCCCCCAGGCCGCGGGGACCCCGGGCACCAACCCCTCCAG
CACCCGCTGCCCCCCAGCCCGGTGGACGGCCCCTCGTGCCCCTCACGCGT
GCTCCTGGGGCCCCGGCGCCCGTCGCCCACTCAGGGGCAGCCGGCGGCTG
CACGCGCGCCTCCGTGCCCACTCCCCCCACCTCCCACACCCTGGTCCCCT
CATCCGCCCCCGGTGCTGGCCCCCTGGATTGCTGCAAGTcccgcccgggc
cccccggccccgTTGCACCCCCGGAGCATTGCACGGGCGCGCGCTTcccc
cgggcgcgcgcgcgggcATGCACCCGCCTCTCCCCCTCCCCTTCCGCACC
TCGGCGgccgccgccgctgcagctcccgccgccgccgccatcgccgcTTG
CGCTgggggccgagccggcgcgcggccgccccgggTCACGTGGGCGAGGG
AGGGAGGGCGAGGAGGAGCCTTAAAGGAGCCGCTACATGCTTTTTGGCCA
TTTTCCCCTGAGAGCGGCCTCGGAGATGGCTGTGACTGTCCTAAGCTGGG
AGCTGCAAGGGAGAATTCCTGTCATTCCTGGCCTCAGTTCTGCAGGGACC

>uc003nzw.1|32228378|32229278|32229377
CTGCTCATTTCTGGCAGCTCTGTTGGTAATGTGTGCTTGTTCCCCCACTT
TCCCTTTGCTTTTGAGGCTGCTTAGAGTCTCTGGGCTGGTCAATGTTCAG
ATCCATTCCCTAAACCCCCCTACTCCCACCCACCACCTCCCACCAAGACG
CATCTCCAGCTCCTGAGTCGACCTGCAGTACAGCGTTATTAGTCTTTTTA
TTTGCTTATTGCATCTTGGGAGCGCGTGGGTGGGTGAAGGGAGCGAGGAT
AGGAAGTCTATGGAGATTTACACCAGTTTTTTTTTTTTTTTAAACAAAAA
CACAGCCAGATAATTATTATTCTTCCCTTACGTCCCCCCAGCCCCCACCT
GGGGCAGTCGCTCTCCCGGCTGCGTCCCTTTTCGTCCATGTCCTAGCAGA
GACTACAGAGCAGTACAGAGGCTCTCGCTGAAACCAGTCCCAGGCTCCAC
AGAGTCAGATCACGGCTTCACACCAGTCGTTCTGGTCACTTAGGCGTTCG
CGTGAGCGCTCAACCCCTTACCGCCACCTCATCGTCACTCTACACCATTC
TGAGCGCAAAAATGTTTTGATTGAGACAAATTTAGACCAAGCAATGACCT
TGTAAACAGAGAGAGGGGCTCAGACATGCTGAGAAATCCTTATCTCTAGA
GAAACGTCTTTAAATGCTAAGTAAAAGCCCTAGCAAGTAAAAGCCCTGAG
GCACTAGGGTGTCGGTTAGGGGTCACAGGCGGAGAGGTGGGGCGCCTGGG
GGTTTCGGTAGGGAGCCACCCACAGATAACTCAGACAGCCAGATTCTGGG
GGTCGTTCAGGTTGAAAGACTGGTCGAAATTACGCGGGCATGAGTCAGCG
CATCCCTACGCGCCCTCCGCCCCTTGAGGGTGGGTCGCTTATAGGGAGGG
GAGTAGAGTAGGGCAGGAGAAACTGGGCCAGGCTGCACTTAGCTCAAGGG
GCCTCGAGGACTCTCTGCGTCTCTGGAGACAAGGGCACTACACGCACTTC

>uc003nzy.1|32228599|32229599|32229598
GCGCGTGGGTGGGTGAAGGGAGCGAGGATAGGAAGTCTATGGAGATTTAC
ACCAGTTTTTTTTTTTTTTTAAACAAAAACACAGCCAGATAATTATTATT
CTTCCCTTACGTCCCCCCAGCCCCCACCTGGGGCAGTCGCTCTCCCGGCT
GCGTCCCTTTTCGTCCATGTCCTAGCAGAGACTACAGAGCAGTACAGAGG
CTCTCGCTGAAACCAGTCCCAGGCTCCACAGAGTCAGATCACGGCTTCAC
ACCAGTCGTTCTGGTCACTTAGGCGTTCGCGTGAGCGCTCAACCCCTTAC
CGCCACCTCATCGTCACTCTACACCATTCTGAGCGCAAAAATGTTTTGAT
TGAGACAAATTTAGACCAAGCAATGACCTTGTAAACAGAGAGAGGGGCTC
AGACATGCTGAGAAATCCTTATCTCTAGAGAAACGTCTTTAAATGCTAAG
TAAAAGCCCTAGCAAGTAAAAGCCCTGAGGCACTAGGGTGTCGGTTAGGG
GTCACAGGCGGAGAGGTGGGGCGCCTGGGGGTTTCGGTAGGGAGCCACCC
ACAGATAACTCAGACAGCCAGATTCTGGGGGTCGTTCAGGTTGAAAGACT
GGTCGAAATTACGCGGGCATGAGTCAGCGCATCCCTACGCGCCCTCCGCC
CCTTGAGGGTGGGTCGCTTATAGGGAGGGGAGTAGAGTAGGGCAGGAGAA
ACTGGGCCAGGCTGCACTTAGCTCAAGGGGCCTCGAGGACTCTCTGCGTC
TCTGGAGACAAGGGCACTACACGCACTTCAGAATGAAGAGTTGTAAGTCG
CTGACCTGGGGCGGACTGGAGGGTGGGGTGGGGTGGGTGTTGAGGGGCAC
GCCCGGGCTGGCATCAGCCCTCCAGGCCACCCTGCCACTCACCCAGCACA
CGGCAAAATGCAGAGGACTACCTTTCCCTGGTCCGCCCCCTGGCCGCCCC
TTGGGGAATGCAAACTTCGTGTTCTGCTGCGGAGCCAGACGCCTGTATTG

>uc003olw.1|36318022|36318922|36319021
ACTCCTCAGGAATTGTCTCTACCCGGCATCTCTCACTTtttctttctttt
ttcttcctttctctctttctctttcttccttccttcctttccttccttcc
ttcatttccttcccttccttccttccctttctttctgtttctctctctct
ctccccctcccttcctcccttccttttctttccttctttctttctttcct
tttttttttttttttttgatcagggttcttgctctgtcacccaggctgga
gggcagtggtgcgatcatggctcactgtagcctcaaactcctggactcaa
gcgatcctcttgcctcagcctgccaaatagctaggactgcagctgctcgc
cgccatacccagctatattttttgtagagacagggtctcgctatgttgcc
ttggctggtctcaaactcctaggctcaagaaatcctcccccctcagcttc
ccaaGTCACTGCCAGACATCTTTCTTATTGACATCCCCATCTCGAGAATC
CAAGTTAGTATTAACTGAGGGATTAGACTTTGCCTTGCCCTGAAAGAGAG
AAAAACAAACTGACCACCACTCTAGAGACTGTTTAGTCTCAAAAGTCGGC
GCAGTAacacacacacacacacacacacacacacacaACCAACCAACCAA
AAAAAAAACAGGTAAaggcagacaaattccaacccatcccctatgtgctg
tgccctgggcaaaccctctgacatccttcagactcagcttcttcctctat
gaaaagggacaataacacttacctcttgtgggtgtggggcagatgagggc
caatgttaataaaccactcaCATTCATGCACTCACTAATCAAAGCTTTCA
TTGTTATCAAGGATAATTCTAATTCAAGTAAGCTATGAAGATGGCATGAC
AGACACAAAATCAGCCAGGGGGAGCCCACATTGGAGGGCAGTCCACAATG
GAAGGCTTCTTGGAGGAGGAGATGATTGAGCTGCTTCTACTAAGGTAGGC

>uc003oow.1|39867219|39868119|39868218
CCAGTGGGGGCACCATTTGCTTGCAGAGGGAGCTGGGGAAAATAGGAAAC
AGAGAAGATCAAATACTCCCCGTGAGGGTGTTGCCAATCCCAGAGAGGAC
AATTGCTCTTGACCAAAGCAATCTCTAGTTCAGTCAAGGAGACAGACCAC
AATCACATTTAAAAAAAAAAGAAAAAAAAAAACTAAAAGGAAATTTTAAA
AGTATGAATAAGAGCTATTGTAAACTGCTCAAACTATGCATACAAGCAAT
GAAGTAAGATGAATTGACTGGCACTGAATTGGAAAAGCTATACAGAGGCA
GGGAGTGTGGAACataatttaataaaaataaacttaaaaaaatatatata
CACTCCCAAAAAAGAAATGGAAAAGTTGTTAGGGCGTGGACCAGGACTCC
TAATTAGCTGTTCTGTTGTGCCTGATTTCGCTCCTGTCTTGCCCAGCACC
CCTTGGGACACACTGTCCAGTGCAGGGACACTTTGGGGAGGGACAGGGGA
TTCCTTGGCACCGGGACCTTCACCTCCGAGCCGGCCTCAGACCAGGCCAT
TTGCCCGTAGCCCAGAGGAGGAGCCGGGGAGAAACCCGCTGCCCAGGTGG
CCACTTTTGCCTCTTTGACCCTTCCATGTTTCCAAAACAGAAGGGGCCCT
GAGAACGCTCCCTGCCAAAGTGGGGAACAGCTACCCTCATTGTACGCCTC
GCCCTGCCGGTGGCGCTCTCCCCCCGCCTGCGTTCGGTCTGAAAGTGTGA
AAATTACAAATCCCAAGAAACTGCAATCAGAAGTCTACCTAGGGAAAATT
CAGAGTAACCTTGCCATAAATATCCCGCTCCAAGACGCCTGACGTCAGAG
CGGGGCGGGCGGACGGGCGCGAGGCCGGGCCTGGAGGGGCGGCAGCCGCG
GCTTCCCGGGGATAGCGCGGAGCACGCAGCAGCGAGCGGAGCGCGGGCGG
CGGCGCCGTACCTCGGGCTGCGGGAGCGCGGGCGCCCTGGGGTCCTCGGA

>uc003oox.1|39867870|39868770|39868869
AGAACGCTCCCTGCCAAAGTGGGGAACAGCTACCCTCATTGTACGCCTCG
CCCTGCCGGTGGCGCTCTCCCCCCGCCTGCGTTCGGTCTGAAAGTGTGAA
AATTACAAATCCCAAGAAACTGCAATCAGAAGTCTACCTAGGGAAAATTC
AGAGTAACCTTGCCATAAATATCCCGCTCCAAGACGCCTGACGTCAGAGC
GGGGCGGGCGGACGGGCGCGAGGCCGGGCCTGGAGGGGCGGCAGCCGCGG
CTTCCCGGGGATAGCGCGGAGCACGCAGCAGCGAGCGGAGCGCGGGCGGC
GGCGCCGTACCTCGGGCTGCGGGAGCGCGGGCGCCCTGGGGTCCTCGGAG
TAAGTGCGGCCGGCCCTGGCGCTCCCCGTCTTGGGGCCCGGGCCGCGGGG
AGCCCTCTCCGCTGGGCTCCCACACTTCTCTCCCTCTGCTTTCTTTAGCA
TGCCCCGCGGGGCTTGGGGAGGCAGCAGCTCCGCAGGCTGGCGGTTTTGT
TTCTCCAAAGTGTTTGCAGGAGCCGCCGACCCCGGAGTGGGCTCCCAGGG
CCtgtgtgtgtgtgagttgtgtgtgtgtatgagtgtgattgcgtgtgtct
gtACTGGCACATCTGGACATAGGAAATGTCTTTGGAAAACTTTTTAAAAA
TGTTTTTTGCGGCTTTGAAACCTGACCCCTGGTTGTCACAAGTGGACAAA
CACAGAAGATACCCCGCAAAACTGACAACTTTTTGGTGGTGGCTTTTCCG
GGTTCGGCTTGAACCTTCACTTGGCTGGGCTGAAGTCTTCACAAGCCCCC
AGCTCCCACTTGCAGGCCTGGCCTCTGGCCAGTGGGCAGGGCAGCCGTAA
GGTTCTTGTTCTCAGTGGCAGTGGGACCCTGGGCGGGGGAAGGAGCATCT
CAGGAAAGGGGTCCCCGGACTCTGGGGCTCTCAGCACCTGCGGTCGCAAA
CCAACCTCATGCCCTGACTTTACCAGGCGTCGGGACTCTGACTTAACCGG

>uc003osf.1|42639035|42640035|42640034
gctggaattacaggcatgagccaccaagcttggtcTGATTATCTGTAGAA
ATTAAATGTCTCTATCAAGAGGAAATCTTTTAATTGGCCTAATAGACTCT
TTTTCCTTTGCAGCAAGATTTGTGATAAAGTTTATAAGTGGTCATCACTA
AAGTTTTTGAAAAATTTTTTAAAACATGTTTTAAACCTTCAAAAAAGTGG
GTAATGTTCACCTCCATTACTCGTATAAAAGATATGGGTTCGATGGATGA
CAGGACATAGAACCACAGGAATAGAATGTAATTCattcattcctttgaca
agtatttgagtgcctaccctatgccagacTGGCAAGTCCttgagggtcta
ccatgtgccaggcagtgttcttgaagctggggatacaaaaatgaacaaac
gagaTTCGGAGAATAAAACTACAGTTCCCACAGTATCTTTCTCTTTGGCT
TTTTTCCAGGGGGCGCTGCTTTCCGCGACTGTCTTCCCATGATTCTCGTT
GGGCAGAAAAGCCCCGCCCGCTTATCTGCCATTTAAGCCAGCGCCCCTTG
AGAATGGACTACAACTCCCACAATGCATTCGAGGGGCACCGTGTTAGGGC
GCCACCTTTTTCCCGGCTGTGCTGTACCTACAGCACCCAGAACTACAGTA
CCCAGAAAGCTCCGCTTCCCCTCCTGGGTGTTATTGCCCCTTTCCTGGTG
CAGGACGCGGTAGTGGCCAGCGAGAGTGTCAGGCCTGGGGTTTTCTGTGT
CCTTCCCTGGGTCAGGGACGAGCCAGTGACTTGACTCTTGGGCGCTAAGC
TTGGGAGGGAGCGCAGGAGGCCGCTGTCCTTCCTTTCCGGTTCACGTCAC
CCTTCTCTCCCTCTGTTGCTCCACCTGCAGCCACTTGGACGGCTCCGGGA
CTGATTGCCTGGGGCAGGGGTGGCAGTCGAGGCCGCCGGGGCCGAGGTGA
GGCTGCAGCTCTCCGGGCGGCGGTAGCGCTGGGGAGGAGGAGGAGAGAAG

>uc003osh.1|42691832|42692832|42692831
AGGTTATATATAGAGTAACTATGCCCATAATTATATCTAGGCTTCAAAAA
ATTAACATCTAATAGTAATATGTCAATGTGTTGATATTAAATTCTAAGAA
ACTTCATAAATAATCTTTTCATTCTTTATCAATAGAATAAAATTTTAGCC
GTGAGACTCCTTGTTCATCACCTCCTATAACATGAGTATCTATTATACAA
TGTTTATGAAATAATAAATGAAGAGTTTAAACCTATGCCATTGTGAATTA
TGGTATTTTTTTCTATTAAAATTCATATAAGGAAACTAATCTCAGTTTAA
ATGACATATATATGAATATGATTTAATAAATATATTTGTGCATTTTAAAA
TTAGCATTGCAGTCTTAGTCTTTAAAAAAAAATAGATTTTTTTTTGGAGG
GGGGGCATGATCCAAATTAAATAGCCTGTATATTTTGTTAGAAAATTATA
TTTAGAAAACTTTGATTTTATAAATAGATTGCAAATATTTCATGCTAAGG
AAAACATGTATTTTGCTTTTTTTTTTTTTAAGAAACAAGGTCTCTTCAGA
ACTCTAGGTTATTAATATAGTTAAGTTCTCCCTTTTAGCAGCATGTGCAT
AAGCTAACCACTTATTTTTTTGCATTCACCTGAATTACGAAgtatatgag
aatcacttggagagctctttcaaaatacatgtgttgtgttccattctcaa
atctactgaaacagattcaccaagaatggcggcccaagcatgtatgcttt
ggaagagtcatcagatgattctgatatgATGCAGAAGTAATGAAAGTCTG
ATTTCATCAGAAACAGTGTAATGCTGCTGTGGTTTAGCTCCACCAGCATA
CAATGACATCTTGGGAGCTTAGTAGCTGTTACTGCCTATTTGGGCTGGTA
AACTGCCATTGTGCTCCAGAAGAAAGAATCGATATTTATACAGGATTCCA
CAGTTTCCATAGTGAATCAATATCTATACAGGATTCTATTGGTAGAAATC

>uc003osn.1|42856867|42857767|42857866
AGATTGACTAGCTCTCTTTTAAGAATGAGGGGGTTATGTAATGAAAATTC
CGCAAATATAGAGATAAAAGATATCTACATAAAGAGAAGGCAGTAGAAAA
TGAATGTTTTGAGAGTGATTTACTCTGCCTCACCTTCCTTTTAGTCACTG
AAGTTTTGTTTTCCTTTTTAATGTTCACATACGGGCTTCACAGGTAAGGT
TTCAAGAATTTTGGAATGGACAAAGAGTGTTGCAAAGGAAAGCTTAGTAC
ATTTGAAAGTTAGGATGAACCAGTTATTTGCCTAATAACTAAGTTAAAAG
TCGTTTTGGTTTTTAAAAAGCATATGCAAAACGTATTCACTGAGGCTTGC
TCTAATTAGAGTTCTAAACAAATCTTGTAGGGTTTTTTTTTTTTGTCTTT
AATCTCCCCCCTTCCCGTGTCAAGTTAAACTGGgtgggtgggtgggtgtg
tgtgtgtgtgtgtgtgtgtgtgGAGAGAGAGCCTGCAAGAGAATTAGCAC
GCACCTCGTGGATCTTAGTAATTGTTTTAAAGCCAAATAAAACTGTTTCT
TGAATAAACCAATACATTTCTGAAGTTGAAAAGAATCCCAAAGGAAACGA
ATGAACATCCTTGCAGCTTGATTTTCCaaaaaaaaaaaaaaaaatttttt
aaattaaaaaaatCCTAATCTCCACATTTTTTGCCAGGCGAGAACCGAAG
TTTGGAGGTAGACGAGCAGGCGAGCGGTTTGCCCGGGCGCAGAGCATGAA
ggccgggcgggcgcggggagcggcgccccggcccggcgcgggggTGAGCG
AGAGAGAGAGCGGAGCGCGTGTggccggcgccgctcggccgggagctccc
gcgctccggcccccggccccgcgcccgccgccgccgccgccgccgccCCT
GTTGCGATGGCGCAGAAACCCCGTTGACAAGGCACTGCTTTTTCATGACG
GTGAGTTTCCCTTTGAGTGTATTATAATTTTGTGATAAAAATTTCAAGGA

>uc003osp.1|42895871|42896771|42896870
GGGCACCTCATCAAGTAGAGGAACTAGGCAAGTGTGTCAAGTAAGGAGGG
AAGCTGGGAGAGTTGTGGAAGTGTTTTTCTTTGGTATAGGCTATTTTTCA
CTTACATTTTTATTAATTAGTTTGTTCCAGAGACGGACACTTAAAAAAAA
TGAATTCACAAAGGATACAGGGGAATTCAATTTAAGCGGTCATGTTAAAA
AAGTAATATCTCCTTTATAGGCTTAATGTATGTCATAATTGGCTAATTTT
TTCCATATGATTATGATGCCTGAGAGACAAGCCTATGGTATGCTGATGAG
CCATGGTTAATACAATTTTATCTCACTAAATGTCGTCAGGATTTAAGGGA
AGACCTTCACACAGATTTTTCTGTATCTACGTGATGATCATTTTCCTGCT
TTTCCTTTCTGTCCCATCTTCACTCCTCCACAGTCATGTTACACTAGTAT
AGTCATGTGAGTGTGCCCATGAGTGACTCCAAGTTGAGTTCTAAAAAGCA
GATTTCACTTAGCCAGCTGCCCTTGTCAGTTTCAGCCTTGGGAGTCACCT
TTTGGTATCTTTTCCCACTGCTTCTTCCTCCTTTCTCAACCATCATTTCT
CCTCTCCACTGGATTCTACTCACAGGGTTTGTAATCTCCCAGATCATTCA
GCATCTGAATGAATTCAGCCGCCAAGGGGAAGATCACTGGCAGATCCCAG
TGGGGGTACTTACCCCTTCCAGACTCTTCCTGAGGAAAGCAAGTTACCTT
CCATGTAGCAGGAGTACATTTTATACTAGTTTGGCCTTGTGACTGTTAGA
GTGGGAAGTCTGAGGGAACTGGAGAAGAGATGCAGTTTTAACAGAGGAAA
AACATTTAGTAGAGACTGTCCCTTCTGCCTTCGGGCGTGTCCCTCTTCTG
GGCATCTTTTCAGGATTTCATTCCTACGTCCAACTGCCGTTCACAACTGC
CCTTTCCAACTGCTCCAGAACTCTTGGCCCTGGCATTCCGTGATGTAAAT

>uc003otr.1|43115492|43116492|43116491
tcgcccaggctagagtgcagtggcacgatctcggctcactgcaacatctg
cctgtgggttgaagtgattctcctgcctcagcctcccgagtagctgggac
tacaggcacacaccaccacacccggctaatttctgtatttttagcagaga
cgaggtttcaccatgttggccaaggctggtcttgaactcctgacctcaag
tgatctgcctgcctcggcctcccaaagtgctgggattacaggcgtgagca
ctgtgcccagccAAAGACTATCTCTTTTTACATCAAGCCTCCCAACATCA
GGGTCTGCCCCCAACCCCAGGTCCTTTCCTAGCAGCCCACCCTCTCCCCA
GTCCCCAGTCCCTCTGCCTGGCTGCTCACTCTTGTTGTAGAAGTTGGAGT
ATCTGTTCAAAGTGCCCCTCAGGTAGGAGGGCAGGCAGGTTCTGGGGTTC
AGTGTGTGGCAGATTGAGGCAACAGGCCAGGAGTGTCGGGACAGGACAAG
CACAGACACTTCTGGCATTGCCCCTTCATAGTAGAGGtcctcattctcct
cctcttcctcctctccctccGCCACATCCACCACTGCTGCTGCCCCAGCT
TCCTCTTCCTTCTCGCTCTTGTGCTCCTTGCCACTGGCCCCAAGGCCCAC
CTGAAGGAGCACAGGGTTCCCAGATGCCATGGCCTCCTCCAGTCTGCTCC
ACGCCCCTCTTCCCCCTACCCTCTTATTTGCTTATCCCTTCCAAGGCACT
CACCTGTATTTTCTTCTCTGTATCCTCCAGCTTCAGGAGTTCCTGATCCA
GCTGCTGGAGCTGGTAGACGTGGAACTGGCGCTGCAGCTCCTTAGAGGTG
CTCAGGCTCTGCAACATCTGCTGGGGGAGGCGGTTGGGGAAGCAGGGACC
GATCTGCTCCAGCACGGCCCCCTCCAGCCAGCTCGAGACCACGCCCAGGA
GACGGTCCGCCATGTAGTGCCTGCAGTGCATGCAGCCCGGGCCAAGCCTC

>uc003pbm.1|53037315|53038215|53038314
ACTCGTTGAATGTTTGGAAGCCTATTAGTCCCTGGCACCACTAGAAACTT
TAAAAACTCAGTAAATGTTTGCTAAATTAAAGTTATAGGCTATGAAGCCT
ATCAGTTTTCACAAAACAGGCAAACCCGTAGTTAAAAAGATTTAAATTGT
GTAAAAGCAAAGTATCACCTTATGAACAAGTACATTCACTCAAGAAGAAA
TCAGGTAGTTTGGGCTTTAAGAGGTGGGGCCGAGGACCAAGTGTAAGTTC
CGGTGCTCAAACCTGAGCGGCCGACTACAAATCCCAGAGTGCCTCGCGGG
CGCCGTCTCCACGGCACTTGGGTTTCAGGGCCATGGAATCGCAAGCCCTT
TTCGCACTGCATTATGGGATCTGTAGTGAGACATGCCTTGCGTTGGCTCT
TTCCTCCTGCTGGGCGCCAAAGCGCGTCTTTTCCTCAATCTCCAGTCTGT
CTGTGCTCTCAAAAACTTTAGTCGTTATAACAACTGTGACTGTTGAGAAA
TTTCACTGTTTTCCTGCATTCCTGGCGCGGGACTCTAGCCAGAGGCTCCG
AGGACTTTGTAGCGACTGTCCCAAGCGTCCAGTTCGATGCTTCTCAGGGC
GGCTTGCTTTAAGGGCCCACCCCTAAATTTGGGTTGTAAAAATTTTTGAG
GTAATGCTTGTTCAAGTTCGCTTAAGTGTTCACTCAGCCCAACACGCGGG
TTGGGCTTGAGGTTCGGCACCCGGGCAGCCTCACCCCCCGCGTCAGGCGC
GCGCACACAGTAGGTCCGCGACCCTTAGCCCTCCACTAGGCAGCCCGCGG
GGATGGGTGGCCGGGCCGCCCACACGGGCAGCACCGGCACTGCGCATGCT
CGGCGCGTCGGCGCAGGTTTCCGCAGCTGAGGGGGCAGCTCCGCGGCGGC
GTCCGGGGTCTCCAGTAGGGCTGACGCTCCGGTGCTCGCACAATCCCCCG
CCTCGGCTGGCAACGGGCGTCCCTCCACTCCCCGAGTCCCCGGCAGCCGC

>uc003phc.1|74227627|74228527|74228626
CAAATTCATTGATCGTAGGTGGCCACCTGGCGATAAGGACTGCAGGGCCT
AAGAAAGTACAAAAGATGACCTTTAGTAGGAGCTCCCAACCCAGAACCAC
AGGAAATCAAAAAAAGCCCGCAcgggcggatcacgaggtcaggaaatcga
gaacatcctggctaatacggtgaaacccagtctctactaaaaatacaaaa
aattagccgggcgtagtggcgggcgcctgtagccccagctactcggaggc
taaggcaggagaatggcgcgaacccgggagggggagcttgcagtgagccg
aaatcgcgccactgcattccagcctgggcaacagagcgagactctgtctc
aaaataaataaataaataaataaataaataaataaataaataaataaata
aataaataaataaaaataaaaaataataataataaaaaaaGCCCGCACGA
ACTAGGAAAGAAAATACACAACCGGCCCTCCGTGCGATCACCCATCTCCC
TCACCAGGAAAGTAGCTCCAAACCGCCAATCAGCGGCGACGCTGGACGTA
GACGTCCTACCCCGTGATATTAAAGCAAGATGGCCGCGCCCTGCAGATTG
TCTCTTGTTGCGTAAGTTTTTTTGACCGTCACTCGTGTCAGCTTCAAAGT
CAGATAGATTTTTCTCCCAGCATGTTCTACTTCCGAGGCTGTGGCCGTTG
GGTCGCGGTTTCCTTCACCAAGCAGCAATTTCCGTTGGCACGGTTGAGCA
GTGACAGCGCGGCGCCCCGGACTCCGCACTTCGACGTGATAGTCATTGGT
GGAGGACATGCCGGGACTGAGGCAGCCACCGCCGCCGCTCGGTGCGGCTC
TCGGACTCTGCTCCTCACTCACCGCGTGGACACGATCGGTGAGGAGCGCG
GGTGCTGTGGAACTTGGCGTAGGACGCAGGCTGCTTCCTTCCCGCCTCCC
CCGGTCTGAAGCGGGGGACCTCTTCCTTTCCTCAAAGCTAGTGAGAATCC

>uc003pmx.1|89847373|89848273|89848372
GGGTGGCCGCCTTGCGCCGCTTGGCTTTTCCTCCCGAGGTTACTTTGGGG
CCCTCCCGATGGTGACCACGGCTCCGCCTCCTTTACCCCGGATCCCGGAC
CCCCGGGCACTGCCCCCGACCCTCTTCCTCCCTCATTTCCTAGGGGGAGA
TGGCCCGTGTCTGACCCCCCAGCCTCGCGCTCCAGCAGCTCTGCCCAACC
GCAGCCTCGCCGTGGCGGGAGGCACTCCTCGGGCAGCGCCGAAGAAGCGG
CGAAAGAAGAAGGTGCGGGCCAGCCCCGCAGGGCAGCTGCCCAGCCGCTT
CCACCAGTACCAGCAGCACCGGCCGAGTCTGGAGGGCGGCCGGAGCCCCG
CGACCGGCCCGAGCGGAGCGCAGGAGGTCCCGGGCCCGGCCGCCGCCTTG
GCCCCGAGTCCTGCAGCCGCAGCCGGCACGGAGGGAGCCAGCCCCGACCT
TGCCCCGCTGCGGCCCGCGGCTCCCGGCCAAACCCCCCTCAGGAAAGAGG
TGAGGCCGCCAGGGGGCCGTTGGGGAGTCGGGCCCTTAGACGGTCGCGGC
CGAGCTCTGGGGCTGCAGACCCTGCAcccggggggtcgggcgggtggggg
cggggtggggggggcggcTGTTTACTCGGGAGGGAAGTTTCCGTGACGCC
CGCTCCATTCTTGCTTTGGGGGAAGAAGGGGGAAGGGGAGGCATGCGCTG
GCGCTTCTGATTGGCTCCCAGGAGTCGGCCAATGAGAAGCGCCGCTGCGC
CCCAGCAACAGCCCCGATTTAGAAGGCTGGCGGCGTTCCAGGGGGTTTCG
GCGTTCCGGGCGCGCGGCGGGGTGGGGGCAGGGACAGGGCCCGCGGGAGG
GCTGACGTCAGCGCGCGCTACGTGCCCGGCGCTCCGGCGCCCATGAAGGA
GGCGAGGCCGGGTGGGGGCAGCTGGGGAAGGACTGGGCCCGGCTTTCGGC
CTCCCGGCTATCGGGAGCCCCAGTCCTAGTCGGTGAAACGCGGAGACGGC

>uc003pyz.1|122833860|122834760|122834859
GCATGTTTTGTGCCTAAAGACAAAATTGTCATTAGGCACAAGGCATGCGT
GTGTCATCTGAAATTTCAATTTTAAGTTGAAATCTGAAATTGACACTTCA
AACAGTTACGGCAGAGCTATGACTATTTGTTTCAAAAACAATATTACTAC
ATTAGCATTACTGCCAGGCGGTTCCAAATGACGACAGGCACTTTTTAATC
ATAATCTGCGCCACTGAACAAAGAGGGCGACATGAATCCAGGAACGACAG
TGCGGCAGTCTGAGGTCGCCAGGAAAGAGATGACAACAGAGTGGGTACCC
CACCGAAGGAAAGGGGCAAAGACCTTTGTAGAGATGGCCTGCGCAGATAC
AAACAAAACCACGAAAAGGGACCTCAAAGAATGGGAGACAGCGTTCACGA
AGCAGGGGTGGGGGAGGGGCCCTATTCTAGTTCTCTTCCTCAATTTGAGT
CATCTTCCCATCGCCACTAAACCTTACGGCCAGTGATCAGTTCTTCGCAA
GACCCAAAGCTCTGAAGCTGAGTCTGAGTGACGAGAGGAGACGGGAAGAA
AACGGGGACAGAGAGGGCACTCCCTGTTGGGTGGGGCACCACATTCCCGC
CGGGCTCACCCAGCCCCGGCTCGGATCGCCTTCTCTTTGGTCTCTCACAC
TAGCACCCCAGAGGCCGCAAAAAGCACCTTACCCAGCTCGCCATGGAGCA
CAGCCCCAGGACGCTCCCCATCTCCACAACGTCACAAGAGCAGCGGATAC
AGACAAGATGGAGACAGCTTCTTTCTCGCCTTTCCGAGATTATTTACTAT
CTGCGAGACACTTCCGGACGCACAGCGCAACCCGCCCCTCAGCCTCGCGT
CACTTCCTTCCAGGCCTGGGTAGGATAAAACACGGAGCGCGCAGCGCTGA
GACTGCGCATGCGCGTCACTAGACGACACGGCTGTCTTCTTTCCTGGAGA
ATTTCTCAAGGACTGCTGGCTGGAAACTTAACGGCTAATGTGGATCTGAC

>uc003qaf.1|126152793|126153693|126153792
TCATGGGACCGCAGAGGGAACAGCACCCAACTGGGGATGGGGAGCTCACA
GGCACAGGCCCCGCAGCTGATGCAAACCTTCCCCCTCCAAGGTTCTCTCG
AGTCTCTGCCAAGAGTCGGCTGGAGGGCCCAACTGCTATGTTCTTATTGC
TGTAATGACTGCAATTTGGCAGCATCCAGGATGGTGTACCGGGAACGGGA
GGGGGAAGGAGATGGTGGGCCCCTCTGTTAAACGCAACGCCAGAAGGGAC
ACAGGATGAATTTATTGTGGCCATCGGTCCTGAGCTGGAAGGAAAGTCAA
AGGGCTTTAAAGCTGGGGAAAAGCTCTAACTCCTGCTCTGCTGTCAAAGC
CTTACTTCCCACGAAGAGTAGGGGCCAGGCGGGCCAACTGTAAGGGGGAA
GCGGCCCGGGGTGAGGTAAGAGGACCCTCCTAGGTGCCGCTGCCAGGCGG
CGGTTCGCTGGGGCAGCAAGGCGCCCGCACTCGGGAGGCGCCACAAAGGG
CCGAGGCCTGCGGAGGCCGCACGCGCAGCTCTCCGGGGCGGAGCCGCCGG
GATCGCGGCAGCGGAGGCTGCAGCAGCCGCGGGTAGCCGGGGTGCCCAGC
CTCCCAGCTCGGAGGTCGCGGGGGGCGGGGAGGATGCCGCAACTGCAGTC
CGAGCGGCAGAGCCCGGCGCGAGCTCCCAGGCCCCCGCAACCGCTGTGAG
GCGCAGCGCGCGCCACTGGCCGGGAGGAGCTAGAGGCGGGCGTCTGCACA
GCGTCGCGCCACCCGTGACTGCCCGCCTTCAGCCGGGCCCGGGACCCCGT
AGCGGCCCATGCCCTGACGGGGGGCGCAGCTGCGGGGCTGGCGAGGCGTC
GCGCGTGGGAAGAGGCCTAAGACACCCCGACTGCGGCGGCTGCGCACACC
CGATCCGGAcgcggggccccgcgggcgcgcgccTCGGAGCTCCCGCCTCC
TCCTCTTGCTCCTCCTCGGCGTACGGTCCTCCCCTGACCCCTCCTTCCAC

>uc003qck.1|131507153|131508153|131508152
cttcccagtGTAGCCATATTCTTAATGGACTATGTTTTACAGGTATTGTA
TCTGAAAATAGAGTATTACAAGAGAATGAATTAAAGGACTTCTTAAACAT
CTTGAGTGGTAAATTAGTCTTTAGTAAATATGTAGAGTAAAAATTATATT
AGTATTCCAGGATTCTGTTCAATCTTATTAGTTCGGACAGCATTTGTGTC
TGTCAATAAAGGCATGGGTTATAATGGCACTGGGGAGACCACCATCTGAT
AAATTTAGCAATTAACTTTATCAATTTAAACATACACCTTCTTTCTCTTA
CCTCCACCCAAGGTATATGATTGTTCTACCCATAGCAAGAAAACAAAAAA
AGACCAAATAGGAAATATGGCTTTAAAGTTAGTATATCACCATGGGAGAG
GAGTTAGGGAAACTGTAAGATCATTTGCTTTTTAATAATTGAATTTTCAG
AAAAGCATATTTAGAACCATGTATTTTTAACTAAATATCCAGTGTTAAAT
ATAATGATGGAGAGAAACAACTTAAAAGTCTTTATTGAAGAAAAAATTAT
AGGCCAGAACTTGTACAAATAAGAACACATAAGTGATATTGCTAAAAATA
AGAATGAGAATGACTGACAAACCTTGCTGGTTGTTTTAAAAGGTACGTGA
AAAAACGTAGTTTTAGAATTAAAATATAGCTGTAAAAGATCTTGAGGATT
ATTGATTGACTCAGTTTTCATCTAATCATACATTGAATACTGTGTTTTAG
AAAATGATTAAAGCTTTATAAGTGTACAAAAATATAGAGTGTGGTATAAA
TGTTTATATAAATAGCTTTATGATATATTTGAACACAAGTAGTACATTTC
TTAACAGATGTTAATTTATATTGAAATCAGTGAGCTGAGTTATTTTCATT
TAGGATATGTTTAAATAATGACAAGTTAAATAATCCTTTTTTTTCTGTTT
GTGATATGTTAAAGGAGGAATTAATTCCAATGAGTGTGAAAATGTATCAA

>uc003qcm.1|131612296|131613196|131613295
GAGGTGTTCAGCATCATCCTGTTCCCTCTCCTTCTAATCCATGGGAAATA
GGTGTGCCTAGCTAGTAAATAGAGGAGTAAGAAAGAATCAGGGTGGAATT
TCTGGCACTATGAACAATTTTTCTTTCCTAGAGTGTCATAAACTAAGGCT
ATTCCCTCTATAAGATAACAGATTTTGAACAATTACATGAAATCTGTTAT
TTCATGTAATAGAGTTCAAAATATAGCCTTTCTTAAAATTAGTTGTTTTG
CTGCCCCTGAATTTGCTCAATCACCTTGTGGCTTCATTCAGAAAGATGCC
CTAATCTTTTGTCTTTTTGTCAGTGATGCATCTATATTTGGGTAATTTTC
TAGGCTGTTGACATATTTGATGGTATAATTTCAAAATTAATATTATTGAT
TACTGCTTTACTAGGGGAATAAGGCAATATATCAGAAAGCAGGAATTTAA
AAGATATGCCGTACCGTACAGATAACAGTCGATAGCCTCTTTCCCCACAC
TTAGCCTATCATTTCTATTGTTCATGCAGTTTGCTAGGTAGTTAATGGTA
CTTCATACAAGTTGTGATTCCAGTGTTCTGCTATGTTGGGTTTTCTATTC
ATAAACCACAATCTCCTAGGGATAAAAGAAGGCTCTTCCTCTTTAAGTAG
CAGACAGAAAATATGGTTTTTTTGGGGGTTTGAATTTTCATGTGTAATTA
CTGCAGTTGTCTGTAGGAGAAAGGGCTCATTGTGGTTTTTCTCGACTACC
TTTCTTAAAGACATATGCAAATAGCCAGACAGAACACATGGCACTGACCT
ATGGCCAGGGACTCACAGTTTTGTGAGAATACGGGAGCGTATAGCCACTT
CCTTCACTGAATGCCAGTCCCAGAGCAGTTGCATTAGGCTGGAGGACTGG
AGGTGGAGCCTTTTTTGCTCACGGCAGCAAGTTCCCTTCTCCTTTCTCTC
CCCCGGCGGCGTGTGCATTGGCTCTTCAAGCTGCCTGTGCTGCTCCGTGG

>uc003qjq.1|143970109|143971009|143971108
AAAACAGTTGCGCTGTCCCCAGCATCTAATGTCATGACAGCCACGAGGCC
TGGCACCTGATTTCTCCAGCACTGTGTTCACCCTTGTGTCCTGACAGCGT
AAGCAGTTTTTGGTGTCTTTGAGAGTCATCTTTACACAGCCAAATTAAAC
GAAAGAAGTGAAGTAGGGCCTTCCTGTGTTAGTCAGTCTTTCCTGATCTT
CACATTTCTTTAGCCACAGATGATAACGGACTGTAGAATCCCCTAACCTC
TTTTGACAGTTCTTTCTTGAATTATTAGTGACATTCGGTGAAAATATTTG
AATTTCTCTGTTAGGATAGGTGAGCAGAAATGCTGATCAGAAATAGAAGA
ACTAGTCATGATGAACATAACTAAAATGGAATGGCAATACTCAACTTCCT
AATATTTATTTGGAACAGAGATATTAAAGATAGTCTTTATTTTTCAATGT
TTTATCTGCTACTCCCTGCCTCCTCCCCCAACAACAACCAAAACACTTTA
AAATTTTAAATTGAAAAGTTGCCCAGTCATTCAGTGAGGTCAATGATAAA
GGCTGAACCATATTTAGACAAACCCCAAGGAAAGGATAATGTATTGTATT
TTTAAATATTCCTTTTTACCTTTTCATGATCAGTGCCTCTTCCTGCTCCT
GTTTGCCCTGGCATCTTTTGGAAAGCTCTGTGTTTTGCATAGCATGTGCA
CTTTTTTTCCTGAAATGTGCAACACATTCAACATTGCAGTGATTTTTTTC
CCCCTCCTTAGCTTAGAGCAGAGGTGGAAACCCCAGGGGATTCAAGTACC
CACTTGATAGGCTCAGTCTCTCTTAATCAGCCTGTAATGGAGCTAATGGC
TGTTTGTCATCCTTGGAGATATAAATTTCCTGGCGGTGTCTCCTGCAGAC
AGTGCATGAAGTATGCTCAGTGTGCCAGCAAGGGCTGATAATCAGCAGAA
GGACAGGGTGCTTCGTTAGTCAGAAGAGCCAGGGCTTCCCGGCTGCCAGG

>uc003qof.1|151687615|151688515|151688614
CCACACCAACTCATTCGTCACTCGTGTCTTTACAAAGAACAAACCTGAAG
CTTCAATGAGAAAGAATTGAAGTATTCTAGGGCTGCCTGAAATCTTCTGA
ACTTTTAACATAGGCTTTGATTTCCGAGTTGTGTGCTTGCATGTTAGAGA
TATGATAGTGTCTAAAAATTGGAACATGGCATAGTTTGATCTAAAAAGTT
AGCTAACTTCTGCCATTTAGAAAAAGACCCCATGCTCAAGTCTGCTTTTG
AAAAGTTGCCTTGGTCAAGTGTTGAAGACAGCACTTGTTAGAAGGAACAA
GTTCACTTCTGAGAGCCCTTCTCAAAGAGTTTAGGAAACAGCACTACTGA
GAGTTGCCAGTCTTCAGAGCAGTGCAACGTGTGTGTATGCGTAAGACACA
GATGGTGAAAATATCAAATGCTACAGATGCCAAGAAGGGAGGTGTTGGCA
CCACACCAACCTTTAAACAAACATAAGGATGCAGAATGCAGTCTTTAAAA
TGGAGGGAGAATTTACTGTCTGTGTGGCTATTTCCTTGAAATGACTTAAA
AAGCTGAGATACAGAAGTATTAGTAAATCGGTGCCAGGAATGAAGTAACC
GTTTAGATCCAATGCGCCGGCTCCAGCATCGAACTCATGCCCAGCACCCT
TTAAACCCTCCCGGGACTCTGCAGAACCCGCTGACCACTCACAGAGCCCA
GCTCGGGGGAGGGCTTTAAGGTGAAGCACGTGACCCCCTGCTTGTGCGGC
CCGGGCGGGGAAGTTTGCGCTCCCGAAGTCCTGGAGCTCAGCAAGGGAGG
GGCCAGCGCCAGCCCGCGTGTGGGTGGCTGGGTGGGGGCGTGGGTGGGGG
TCCGCCTATAATTATCTGGGGAAATGCATCCGCGCTCTGCTTTTCGCTGC
GGCAGCTCCGAGGGCACCTCCGGTTCTCCCCCATCCTCCGGGAGTGTCTG
GGCGCTCAGTCCGCTCTGATCCCGCCGAAACCACCTGCGGTTGGCAGGCA

>uc003qqw.1|158321906|158322906|158322905
AACAGCTGATGGAGGCTTCTCGGGCCATCCTCACGTACCCATCACAAGCG
AAGGGAATTAAGCCGCCAAACCACCCCAAAGAGTGACTCCAACTCAGCCC
TAAACACCCATACCCACCCCACCTCCCCTGCAGCTCTGACAGGCCAAGCC
TGGGCGCTAGAACCCCGCGCCAGAAGGCCGGGCCACACACTCCAGCGTAC
ACGCGCGGACACGTGCCGGTGTCCAGAGCCGGTGGGAGAGGCGCTGTCAC
CATCTGACAGGAGAGGAAGGTGGAGCGCAGAGAAGTCAGGGTCACGTGGT
AAGTGGGGGTCGTGGTCTGGGGATCACGGCTCCAGGTCTCTTCGCGACAA
CGCACCGTTGACCCCCAACACCTCTCCCTGGCGGGGTCGGTGACCGCAAC
AGCCTCCGGGATAGAACGCTAGTGAAAGGTAACCTTTCTCCAGCCCGCTC
CACGCGCTCCGCACCCGCTAAGCGCCTCCGCGAATTAACTCAGGCCTCCG
CGCCGAAGTAGGCGCAGTTATGACCCCGCTTCCCCGCAGGGAGACCGAGG
CACGCAGGGTCGAAAGGACTCGTCCAGGGTCGCAGGAGCCGACCACACAG
GGAGGCGCAGCGCCCCCGGCGGGAACAGTCAGCGGGTCCAGCCTGGCGGA
CTCCCGGGCCGGGCTGCCCATATAAGGCTGCGGGCGGCCGGCATCGCAGC
CAGGCTCCCGGGGTCGCCCCGCGCGGGGCATCCTCCTCCGCAGCGAGGAA
TGCGTGGCATCCGGGAGGCTCTTCCGCTCCACGCCCGCCTGCGGGGAGCC
TCAgccccggggcgcggcctcgcgcagctgcctggccgctggggggagcg
cggggccgggcgggaggcggcggcgcgcccTCACCTGCCCCAGGCTGGGG
AGGCGCGAGTggggaggaggaggaaggggaggaggccggggaggagCCTG
GCGCGGCGGGAGCGGCGGCGCAAAGTGAAACTCTGGCAAGTTGCGGGCGC

>uc003tjm.1|44044646|44045646|44045645
tttagtagagacggggtttctccatgttggccaggctggtctcaaactcc
taacctcaagtgatccacccgccttggcctcccaaagtcctgggattaca
ggcgtgagccaccgtgcccggccCTCCTAGGTTCTGACAAGCAGTACAGA
TGCCACACACCTGGCTTTCTTCTCTGACCCCGGGGGTACCTCAAGTGGGC
TCCAAGGAAGGGGACAGGTGCCTCTAAGGTGCCCCACTTGCCGGCCTCTC
AGAGCCCCACTTGCCGGCCTCCCTCCTTACCCACCTTGGAGCTGGGCGTC
TTCGCGAAGCTGAGGGCCTCGGTAGTGAGGGAGAAGTAGAGCTTCTTGAA
GGAGGAGGACATGAGGGGGCCCTTGCCCTTGGTCCTGTGGATGAAGAGTG
GCCCCTCCTTCACAGGTGGCGCCTGCAAACTCAGCGTCCGCTGCAGGTCC
AGCTCTGCCAGGCCAGGGAGGGAGGGGAATAGAGAGCCCAGGGAATGAGG
GCGGGACTGGGGGGGGGGGGCGGAGCAGTGGGCGGGGCCATGGGGCTCAA
GGGCTGAGCAAATCTGAACAGCAGGCAGTGGACGTAGTCATGGGGCTCAA
GGGCGGAGCAAACATCAACAGCTGGTGGTGAGCGGGGTGACAGGTGGACT
GAGGAAGGCAGGGCCATGGGCTTGGAGGCGGGACACGCGTCAGTAGCAGG
TGGCGGCGGGGCTATGGAGCTCAAGGATGGAGCAAATGTCAACAGGCACA
GATGATGGGAGGTGAGGCCATGGGTCTAGGGGTGGGGCAAACGTCAACAG
CAGGCAGTGGGCAGGGTCACAGGAAGCACAAACAGTGGTGCGTGGGTCTA
TGGCCTGGGGGCCTGGCAAATGTCAACAGCAGGCGGTGGGTGGGGCCACG
AGAGGAACAAACAGCGGTGGGTGGGGCCGTGGGGCTCAAGGGCGGAGCAA
ACGTCAGCAGTAGGCTGTGGGCGGGTCTGTGCAGGGCGGCGCTCACCGTC

>uc003tvy.1|70234724|70235724|70235723
GGCCGGATCTGGCGAGCGGAGGGTGATTCGGCACGCGTACCTCCCCGCCG
CGCTGCCCGCGACGTTTTGGGAGGGGGTAGAGAACTGCTGTGACTTTTGA
GGTCCGACTCCTTCCGGCCAGCCTCGCGACGCGCCAGCTCCGAGACAGGC
CGGTGTGCCCTGAAGGCCCCGAAGGCTCTCGGCGCGGTTTGGGGGCTTGG
AACGTGTCCGGGAGCCGGCGGCGCTGTGAGCGCTGGTGAGTTTGCCGGCG
GGGTGGGGTGGACTCCGCGCGGGGGGCGGAGAGGACGTAGCGCTCGGCCC
GGCGCCCGCCCCCTAGTGCTGCCCCCACTTTGAGAGTAATTGAGACTTGA
GCGTGACTGCGGAGCCTGGAGGATGCGGGCTCCCCGAGCGGGCTTCCCCT
CTGCCCGGCGCGATGGAGCGGGTCGGTGAGCGGAACAAAGGCGCCTGCCC
GGGGGAGCGGGTCTTCCGCTGAAGAGCGCGGGTGGCGCGCCGCGACGGCC
GCCTGCGGGCCAAGGTGGGAGGCTGTGCGGCCCCAGGCGCGGCGCGCTCC
GCCGTGGGCGGGCGGCGATCCCTGAGTCCGGCACCTGTGCGCCGCTCCCT
CTGTGCCTCCCGGGCAGCCCCGCCTGCCGGCCTCGGAGTCCGCGGCGCCG
GCGGCTAGAGGTCCAGAGGCGAACCACTTGCTGGTGCAGAAGAGAAACCC
TCAAATCCCTGGCCTTTCGCGGAGACGCCTGGACGGGGCCGTGCGCCGTG
GACTGAGCAGGCGTCTCGGGGAGCACTTCTGCAGAGCGAGGACTTCCATG
TGAGCGATTCCGTTCTCCCCACCACCAATCCGACCTCCCAGCCGTCTCCG
CCGCCCGAGCATCCTTGAGGTGGGACGAGCAGGGGCTTGGATCCCTGCCG
GCCGTCTGGTGTGTGAGGCTTGCACGGCCCCTGGCTGCCCCGCGCCTCGC
CGGAGCCCGAGGGGGCGCAGGTCCGGGGCGAGGGCCGGCCGGGCTGTTTG

>uc003tvz.1|70402763|70403663|70403762
tgcaacctccgcctcccgggttcaagtgattctcctgcctcagcctctgg
agtagctggaattacaggtgcctgccaccatgcctggctaatttttgtat
ttttagtagagaagaggtttcaccaaattgataatcaggttggccaggct
ggtctcgaaatcctgacctcaggtgatccacccaccttggcctcccaaag
tgctgggatcagagtcgtaagccactgcaccctgccCTGGAGGGAATGTT
TCAACCTCATAATCCCGGCCTCTCAAAGCCTGCCTCTCCTTCATGCCTGA
CACCGGAGGGGGAACAATGACTGCCATGTTCAATAAAACTTTTGTGGGAG
ATGATTTAAATTGCTTTGATGACACCCTTGGGAGTTGGGACTCCTTTTAG
TAATTTAGGTTGAAGGAATGTGTGCTTTCATGAAAGAGAGGAAATGTATC
TGGACTCTGGGCTTGAAGCTCTTCTTTCTAAGAGGAGGCTTGTTGGATTT
CAAAACCAAGACGACACCACCTCTTGGTGTGCTGGCAGACACAGAGAGAG
GACTGTCTGTCTTCCCTCCTGTGTCCCTCTCTGCCACAGCTGAAATGGCT
GATCTTTTCAGAATCACTGACTGGGGGATGTTCATGAGCTTGGACAGGAT
AACAAATGGAGGTGGGTTATTTTCTCATCCTAATAAGTGAGAAACAGCTG
TTCTTCCTAGCTTGGAAAGCAAGTCATTTGTTTTCTacacacacacatgc
atgcgcgtgcacatacacacaaccacacacacaaacacacaTGGTTATCA
ACATGCTGCTAGGAAAAATTAAAAATTGCGCATCATATTTCTAAAAGAGG
AAGCAGAGAAAAGGGATTTCCAGAATTCTAAACACGCCTCCCATCACTGC
GTCTCCTCTCAGCTAGGACTTTCTGTTTGCACAGCCGAGGCCTGCAGGGT
ACATTCCAGAGGTGGACTTGGGGCTGGCCTTGAACTTCCAGACCCTCTCT

>uc003uil.1|86618959|86619859|86619958
cttatgaacattaaatgagtttaatatacgtaaaacatttacctgtcaca
tacgcactcaaagaatgctggctCACATTACAGAACCCAAAGGCTTATTT
ATCCTTTTCGTTTATAAGGGTATTAAAACGCGTTTTCTATTTAGGATGGG
TTTATACGGCTGCAACCCAAGGAGCATCTGTACTTTTAAGAGGAACTGGG
CACAGCAAAACAGCATCTTCCTAGTCTAACAGTGAGACTACATTCACAGA
GGACACATTTCATCAAGAACGACTTAACACGCCCAGATATCTCATATTAT
GCCCCTGCGGTAAGGCAAATCAAGTATGAAGACACACACTCCCTGTTTTC
TTCAGCACTGAGATCACTGGTTCCCTCCGTTCCACACCGCGGCTCCCTCG
GCTCGGAGCCACAGGGAACTATGAAAATCGGCACGCGAGGCCTAAGTGTC
CCCAGAACCAGAGGAACCACAGTTGCGTCATAGCAGAAGGACCTCTTTTA
CAGCATCAGCAGTGGGATAGTCAGTGCCGAGTTTTCCTGGCAGGACAGCC
GACAACCACCGCCACAGACCAGTACAAACATTCCAACCCAGGACCTTTTT
TCGCGCGCCGACACAGCCGGAAGTGACGCGTACAGCCAGCACGCTGGGCC
GCCAGCGGGACAGACGAGCGGGAGGGGCAGCGTGCGGGGAGCTGGGGGCG
GGGCGCGGCCGCAGCTCCGTTTCCGGTGGCTCGTCGCGCTCGCTCACTCC
AGCTGCAGCCACTCTCGCCCGTGGCTGCTTCCTCCATCCTGGTATTTTTT
GGAGCTTCCATCCTGGTTCTTCCAAAGTGCCCGGACCCAAAACAGGAAGT
AAGTGCGATGGAACCTTCAGGTTCCAACCGCCGCCAGGGCCGCTCCGCCC
AGTGGAGCCTGTCCGGCCCCCTTGCTGCCCGCTAGCTCCCGCCGGCTGGC
GCAAGCTGTCGGCGCCGGGGCACTGCGGGCGGGGTCGGAGCCTGGCCTTC

>uc003uko.1|89813025|89813925|89814024
gccctgcatgatccaatcacttccctacttccacaatggggattacaaat
gaagatgagatttgggtggcgacacagagccatatcGTATCAAAGTATGA
AAGGTTTCTAGGATTTATTAGTTTGGGTTGTTAAGAGTTATACGGCTGGC
AACGCTGTGCAGGGCCGTTTACTTCAGCTGCATACATTTTTTCGCTGCAT
GAGGGGTTGGGGAGAGCTACTCTCTTCTGGTCCTGAAAAGTAATCAAGAG
AGAGAGGGATTTTTCACATCGTGTCTTAATTCTCACAAAGGCACGCTTCA
AATGACGGATAAAAACCCGTCTTCCCGACTCCAAGAAGCTACTTTCTGAC
AGTTGTAAACAAGCTTCTTTCTCTTACTGCACAGGAGAGTCCTCTTACAG
ATCTCAGATCCTGACATTATTTTCAATAAAACTTTGTGCGGCCGCTAGTT
TTAAATTCATGGTCTCCTGGAAGCTTTGGCTGGAGACTACTCAGCTCGTC
ACTGAACTAACGGCTTTTGGGGGTTCTTTTTTCCCAGTTGAGTTTCTGTG
TCTTTTACACGTTTGGTTTTATGGTCCGTTGGAGGTTTTTTCACGCTGAG
GGTGAAGATTCTTAGTTTCCTCAATTAGCATAAAAGCTGCTCCAAGGCTG
CTGAGTCTTCAGTTCCATTCCATTCAAAATGTTAATTCCTGAGACACGCA
ACCTACGCCCTACTGTCCTTTGTCCCACGGCTTCTCGAGATTATCTCTGT
GTTTTAATAGATAAAACGCCTTCTCTCCCCACCCGTGGGGTGCAAAGCAC
AGCGCATGGGGCTGGTGGCGCCCGAGAGCATCACACAACGCATGCGCCAG
TCCGCAGGTGTGGGCGGAGGAGAAATCGCGTCGGCGGCAGGGGATGACGT
AAAAAGGCCGCGCTGTACTGCGGCTTGTGCCGCTTCCGCAAGAAGGTTTC
CTGGCCTGTTGCAGCCATGGTGCATTGCAGTTGCGTGTTGTTCAGAAAGG

>uc003uri.1|98993483|98994383|98994482
TCCAGGTTCAGCAAGGTGTCAGAATGTCCTAAGGGTTTCTGTCCCGGCGC
TCTGCCTGTCCCGCTTGTGCACAATGCTTTTGCCTATCCCTGTTTCTGCA
TAGATTTTAGTCTTCCCACCAGGGACGCAACTGTCAGTTTCCTCCGTCTC
TCTCGGTTCTATTCCAATCTGCTCATCTCCCCTCCCGTCCCCGCTTTCCC
CAAGGACCTACTGAGATTTCGATCCCACAACTTAGTGGGTCCCATCTCAC
CCAGGCCCCGCAATCCTCGCCTTCTACTTGTCAGCGTTGTACTACACTCT
GAGCAGGCACCCCTGTGCTACTCACGGAAGCGGGACCATTAGGTCGGCCA
TTCCTCCTCACCCCACGACACGCACCCACTGGGTCGGGCCGCCTCCTTGC
AGGGAGTCTCAAGGATGGGCTGGCGTCAGGGAGGGGCCCAGGGGGCGCTT
TCCCAACACTGGTCGCAGTCATTGTTGGTATAACGGCTAGAGACGCCCAG
TGAGTTAGCATGGAGGGCAGTGGGACCGGAAAAAGACGTGGAAAAGCTGC
GAAAACGAGCCTTCGAATCATGGACGCGCGGGCCCAGCTCCTCCTCCGAG
TTCCTCATCCGGGGCCGTCACTCACATCCGGGGCCCTCACTCACATCCGG
GACCCTCATCCGGGGCTCTCACCCACATCCGGGACCCTCATGCCTGGGCG
GAGGAGGGGGGGCCCTCATTCGGGACCCTGCACTCCGTCGCCGGAAGTGC
CACCGAGAAGCGCCGGCCTCGGGGCTGTCTACAGCGGCCCGGGAGAGGCT
GTGGTGGCCCCGAGCGCGAGTGTGTAGGTGACAGGACAGCGGCCAGGCCC
GCCCCTCCCCTCGGTGAGTACCCGGAAGCCGTTTTGGGGTCGCAGCGGGG
TGGCAGCTTGTTTTGCCTTCACGGGAGTAGAAGGAGGCGGCGTCCGGCCG
CGGCCGACGGTAGTTCGCTTCCCCGAGAGTGCGCGGAGGCCCGGGTGCGA

>uc003uyu.1|101245011|101246011|101246010
CTTTCCAACTTTCTGCGCCCAAAGTTGCAACAAACCAAGGTGTCTGAACC
ACAGGAAGTTTCTTGGGCTGTTCCGCTGAAGCGGCGCGGGGGGACACAGA
ACTGGGCTCCCAGACTTTTCCTGTCGTGGCCTAAACTGGAACGGCTTGGG
CGAATGGGGGCTGCCGGGACCCCCAGCGCTACCGCCGTTGGGGTGCGTTC
GGGTGCGACGCTGGCACCGCCGCTGTCCGGGTGTGGGGCATCCACGCGCG
CGGCCCCCTGAGAGGGTCAGGGCTGTTTCCCCCTCAACTCCACTCCTCCA
AACATGCCACGCTGTTCCTGGTCGTGTCGGTGTCCCGGTCCTCGCTGGGC
GCAGAGGGATCAGAGTGTTGCCGTCCACCGTCGGGGCGCCTCCCACGCAC
GCTGCTGCGGGGGGCCTGGGCCACGCAGGGGTCGGGTGTGGGGGGTCCCG
GGCAGGTGGTAGCGGCGTCTCCGCGCTCTGTACACTAACCACTACAGGGG
CGCTCCGACGTTCCCCCCAACCGGAGTCTTGAAGGCGCTGCGCTCGGCCA
CCGCGGGCGATCGCGATCCCAGCGGGAGACCCCCCCCACCCCCGCAGCCC
TCCCCAGGTGCGCGGTGCCGGGGGACCCCGGGCGCTGCCCTCCAGCGCCC
CCTCGGGGCCGGGTCTGTGGCCGGCGCGACCGCGGACTTTGGGGGGGGTT
GTCCCGAGGGGCGGGGGTCGCCGGTCGGCCCgcggaggggagggggaggg
cggcggtgggggggttgggggagcaggggccggggccgcgcgcgcgaggc
cgggccgcggccgccgcgcccTGGGGCTGCGACTCCGGCTCCGGCTCGGG
CTCGCCATGGCTGCGGCGGTGCCGTGAGGAGGAGTCCGCGTCCTCGGTGG
CGGCGGCGGCGGCCGGCTCCAGGCCGGGTTTTGGCGCCGCCCGCCTGCTG
CCTCCTGGCGGCTCCTGAACTCCAGCCCCCTCTCTATCAGCCGCTCACTC

>uc003uyx.1|101246601|101247601|101247600
ccgccGTATTCCCGGGGAAAGTTTGTGGGGAGTTGCTGCGGGGGGTGAAG
CGCCTGCCTCTCCAGGAGGAGCCGCCGCCACTGCCGCCGGCGCGGCGGAG
CTGGGGCTGGTGGCGCTGTGGTGCCGCCGGCTCGGGGGAGGGTCAGAGCG
GCCACcggcggcggcggcggcggcgcggcccggctccggccaggcgggcg
ggtggccgggcaggcgcccgcgctcgctacccccggccggccccggccgc
cgcccccggctgtcaccggcccgggccgcgccgccgcTCCGGCACCCCGC
GTGTGGCTCCCGGCGCGGACCCCCGGGTTTGTTTACGTCCCGGGGAGCGC
CCCGGGGCCACCCGCGCACCTCGCGGCCGCCGCGCTCTTTTGTGTGCCTG
TGTCGGTGACGCGGACCTGTTCCTCCGTGGCGGACCCCCGCGGGGGCTCT
TTGGGGAAACTTGGCGAGGGGCGGCGGGGGTGCCCCGCGCGCAGTGTCGC
TGGGTCCCGGTGTCCCGGACCGCCGGGTGCGGGCGCGGGAGGAGGAGGCT
GCAACTTTCCCCTAGGCAGGCCCCAAGCTGTTCCCCCGGGTGCCCGGGCA
GTGTACGCTGCCTCCCCGCCGCCGGTCCGAGCCGCGATCGCCGCGCGCCT
GGGGGCTCCGGCGGCCCCCGGTGACCTGCGGCGCCGGGTCCCTTCCTTGC
GTCCCCTCGGGGCTTCTGCCCTCTCTGCAGGGCCCGCCATGGAGCGCGCG
GCGGGTGCGCTCGGAGATGCCTTCTCGGGCCGGGTTCTCGAAAGCAGAGC
CCCGGGGGCCCGTTGGGACCGTGGCATGCCGGGCGGTGGTCCGCGCGCGG
AGTccccggcgccgcggggggaccgtgccggggctccccggcccgcgccc
gAGTCGCCGCCGTGCCCAAGGGGCGAGTGCCTGCCTGCCACCCCCCGCCC
GGAGGAGCGGCGCACCCTTAGGGTCCGCCCCGCACGTGCCAGCTCGGCGC

>uc003vdk.1|105303599|105304499|105304598
AAAAAAGGGGGGAAAAAAGCCAAAGTCAAGGGGGGAGGGAGAGTGTTTAT
TTGCAAACAGATCGATATAAATACTGTATATGAAATTCTTTCAAAAATTG
ACAATGCAACATTTTCTCCCAAGTCTGGGTTTCCATCTACCTGGCCCAGA
TAGGTACCCAAAAAACTATGCAAGCAGCAACAAAGTAGCCTTTTAAACGG
ACAACACCGTGGGGCTGCGAGCCCACCCCGCGGGCTGCCACGGGGAGCCG
GGCACAGACAGACAGACAGCCCTGGCAGCCGGGCCTCTCCCTGTGCATTG
ATGATCTGTCTCTGTGTGTATTTATTTAGAGAGAGAGGGAGAAGCATGGA
GGACACCGGGGGCCACTCTCTCTCTCACACACACACTTTTTCCCAGTGGC
TCTAGGTGAATGGAAAGGTTACAGGATAATAAAAGGAGGAGGAGGTGGTG
GGGTTCTTACTGTCGGAGCAGTGTAATTTGGCGGCGTCGATCCAGGAGGA
CCAGGGTTTGCCCAGAAACGCCTCCGGACTGGGCACTTTGCGATCCAGTG
TCGCCATTGCTCTTCCTTCTTGTTGCTTTTTCCCTGTTCCTTCGGCAGCA
GCAGCCGAGAGACACGGGATTCGAGAACGCTCCGACGTCATCTTCGGAAC
GTTCCGACATTGAGTGTTCTGAAAGGgggagggagggaggaagggcggga
tgggaggagggcggcggaggaggaggggagagggagcggaggagggGCGG
GCGCTCGGGCTCCCGGAGCCGGCTCGGTGGGGCTCGCGCGCCCGCGGCCG
CCAGGGGCAGCAGAGAGGCACCTGCAGTccgcgcccgcccgcccgccggg
gccgcccgcctgccggggaggggcagcgcggacgggcgagcgccgcgTGC
GGGAGAGCGAAGGCTGCAGCGCGCCCGGCAGCCGGGATGCAGCGGCGCCG
CCCAAGCCTGGGGCGCAGGGGTCGGGGCACACGGGGATAGGCCCGACGCG

>uc003vdl.1|105389920|105390920|105390919
CTATCCCTCGTTGGTGACCTCCGTGTAGCAGGTGCTAAAAGCTGGTTCAC
CTGTGGGGCATGTGTAGTTTTCAGAGCGCCTGTGGGGTCTCGTCCAGACT
GGGAGGCTCTGACTCAACTCCCCACCTTCTTCACTGCATTCCTGCCCCCA
GCCTTGGGCTGCTGGCCTCTCCTCCCCTAGCTGGCAGAGGAATGGGAGAG
GTGGTCCAAGCCCAGCTGCCTTCCACTGTGCCCACTACTTCTCTTACTGC
ACCATGTCAAGGGGACAGGCCACTGCTCGGCCGTTCTCTCTCTGCTCTGC
TGTTGCTCCTTCTCagtggagactagaccccagcccgcgtttgttcacat
gccacatcttgtgccctggcacagggctgtgtGGAACAGAAAGGCATCGT
GAAGGGCAAGACCTGCATCACTCCCCAGTGGGCAGAAGCCTCACCACTCC
AGTAACCTTCCTTCACAGCCTTCTTCGAGGGCTGGAGGGGCGGTGGTGGG
GGGTGGAGTCAGAGGGCAGTCTTCCACCTCAAGTCAGCCTCGAGGAGGGG
TCTGCTCCCAGCTCTCAGATCTTGTCTTTAGAACGAGTGCCAGTTAATTC
CCAAGTCTGAATCCTACTCATTGATTCAGGACAGCAGAAAAACTCCCACT
TCCCACCCCTGTTTCTGGAAATGACCACAAGCCTGGCTACAGGGCGACCG
AGACCATCATGGGTGGACTACGCACGTCCAGCTCTTAGTGTGGTCTCCGT
GTCTCGGTTTTCTCTTTTGACTTCTCTTTTGGAGCTCTTGGTTGAGACAC
TTGGTGAGTGTGGACTTTTAAGGTAAACTCTGAGCTGACCAGGACTGGCT
GGTTGGTCTCTTGGGTGCTATGCAGTCACAGAAGCAGGTAATCAAAGAAC
AAACAGTCCTGTGGTGTTTGGAGTCTCCCTTGGCTACCGCCAAAGCCTCT
GTTTGATTTCTTGCATGGCAACAAAACCAGGAGGGGAAGCTGAGTGGCTT

>uc003vrl.1|132910755|132911755|132911754
ATACTGCTTTAGATGGTGAAAACATTTAATATATTTATTGAATTGAAATA
GTTTGTTGATTTAAAAATTCTGCTATGATGGTAGGATAGGGTAATGGGAC
AATTCTAGAGAGGAGCACATCTGGTATGTGGCATGTTCATTGTCCGAAGA
GAACCAGTTCTGGTAATGAGTAGAGCATTTCTTGAAATTAACATTGTAAT
AAGCACAGCAAAGCAAAGAGGGTTTAAATCATAGTGGTGCCTCTCTCCTC
CCTGGCTTCCCTGATGCCCAGTGGTATACAATTCAGAAATATCTGATGAG
TGGTTATAACATTTCTCTGATTTTCCCCTTTCTTTTCTTCATCTCCAGGT
TCATCTTAAATGAACCTCTCCTTGGTCCCATAAGGCCAGTCTGTTTTTGC
ATTCCTCAGTTCTGATTTCTTTTGGCAGGAGGACTACATGTGGTTGACAG
ATTATATCTGAAAAGGGCTTTGGTAATTGCTCGTTCTCTTCAGTGACTGT
GTTGCTGACAGATGGGCACAGTGAATATTGAAAGTGTTCTGGACCTCCGC
TTACTCCTTCAGCTCATGAGTGCTGAGCACTGCCAGCACTTTTCTTATTA
TCTATTAGCAAATTTAAAAAGAATTGCTTGGATCTTTACATCTTTTTGGA
CCTATAACTAAATCACATGTATGGCTAGGTTCTTTCCCACCTCTTCTACC
CCCAACCCCCGTTATGTATTTTTTGGAATAGAGAAAATTCTCAAGATGTT
AATGCAGGCTGGCATGAATGGGTGCCAATAGTTCTTACAGACTTGTTAAA
AGATTTATTTTTTGCCTGAGAATTACACATATGGCCTAGAATGATAATAT
TAGGATCTGTGTTGGTTGAGATAATTGGCAGATCACACCTTAAGAAAAGT
GATTGGTTGGCTTGTTTCTTTCATTTTAATCTGTTGTCTCCGTCACAGTC
AAATTAGCATTATGTAGTATATTACTACACTTAAAAAATTATTTAACCCA

>uc003weu.1|145443485|145444385|145444484
TTCTTAATTCTTAGTGCTTGCAATGCCTCAGGTACCTTGAAATAGTTACC
CATATGCCTGCTTATGTATTTCCGTTTTGTGTTTGTGTTTGTATGCGTGT
TTGCCTAAGTGTAGTTTCTCCTGGCAGCAGCGTGTGTTTGGTGTACGTGT
GCATATGTATGAGTACGAATTAATTACATATCGAAAACATGTGCATTAAC
GGCATCTGCAGTCCTCCCTCCCTGCTCCAGTCAGTCGGGATGTTTAGCAC
CGTCACTTGGTGTTAGGACCACTCGGAAGACCTGCCTGTCGGACGCCTGA
CTGTGGTTCCCGGGGGGCCGGAGCTCCAGGAGCCTGTACCATCTTTATCT
GAAGGGGAGGAGAGAAGGAAAGGAGAAGGCATCCGAGCGAGGGTGTTCTC
CTTCCTGCAGCCGGGTAGGGGGCAGCCAGGTTTGGAGCAGGGTTCTAGGA
TTACACGGCAAATCCCCAACTTCAGCACCGCGGACAGCATCACCTCCCGC
CCAGGGAGAGGCGCGCGCCTCCTTGCTCCGCCCCCGCCCCAGCTGATGGA
CCCCGGCCGGTCGGCTCAGTCTCCCTTTTGCTTTCAAACGAGGCCAGGGC
AGGGCAGAAGGGTTTTGACAGCCAGAGGGGTACGGTAaggaggaggaaga
ggaggaggaggcggaggaggaggaggagccgaggaggGAACCGAGAAGGG
AAGAGAAGGGAGGGCTTCCCTCCGCCTCGCTCGCCGCCCGGGCTCACAGG
AGCTggcggcggcggcggcggcggcggcgTCTCCTGCTCTCCGCGGCTGT
TGCTGCTGCTCGCGCTCCGCCGCCCGGGAGATGCTTCCTCGCGCGGCGCA
GCGCTGAGGCCGTGCGTGCGCCCCGGCTGCGCTGCGCGCTCCCCACATAC
ACAAGCTCTCCATGTGAGCTGACAGGCGAGTGGAAACCCCTCGAGTCACG
CTGCCCGGCGGCGGAGGGAGCGCTCGCCCGCAGTGGCAACAGCTGCACCA

>uc003wub.1|11570976|11571876|11571975
CAGCAGACCTGTCAAGGGAGATCTGTTTGCCCGGTTCCTCAAATCACATG
ACAGCGGCAGCTCCCTGTGCCTGTGTTCCCAGCCCTGCAATGCTGGGTCA
TTTGGGAAGCAGGAAAGTGTGGTGGTCAGCAGAGCTGCACGCCCATGGCA
CGCagagaatgagctccccatcaccaagagtattcaagtagagtacggat
aatcgccttggagggaattcctgatttaagcaggagcttggaattctgag
gtctcttcctattctaagaagccatggatttctttaatttgaagttcagt
accggctccatttctttcttgctgtgtgacttgaccacaggcagattcct
aacctctctgagccggttacctcatctaggttaataatatagcatctgcc
tgcttgaccctattgtaaggaGCTCAGAAATGCTGTTATAGCAGTACTTG
GAAAAAATTGTAATTTGTAATTGGCATGCTAGGAGGAGCTGCGCTGCTGT
TACTATTATCCCATGCCCAGAGGGCGATCGCACAACATAAGCAAATGCCA
CAAAGCAGCCCTCCCTACCTCAATCTAAAGGCAAGACTAGAGTCTGAGAG
GAGTCTTGGGGTGCAGGAAGCACATACGGTGAACTGAGCATTTCTCCCCA
TGAACGGCGATTCCTTGGGTCCTTCTGAGTGACCTTCCAGAAGCATCTCT
GTAACCTTGTGAACACTGACTTTTTTAAAACTGTCCAGCCAGAACTTCAT
TCCCTAGCAGAGTTTCCTTCCACTTTTACACACACCAAAAAAAAAAAAGA
GGCTTGCTGAATTAATGAACCACTTCTCTTATCTATTTTTCCTGTTATCT
AATTCTGAGAAGGAAGCTGGGAGCTCAGAGGGAGCTGGGAGACACGGCTC
ACAACGTCTCCCTCCCACCCGGCTGAGAACAGCCTGGAATCCCTGTGCAG
AGTTTGCCTCACACCAGGCCTTGAGCAGCCGCAGGGACGCCGCTCCCCAC

>uc003xhd.1|28802939|28803839|28803938
CTCAAGCGCCAATCGAATGGAAACGGATTGTTAACAGCCTATTATAACCC
TCACGTGGGAACCAGGACGTCCAAACCTGGTTAACAGAGCCCACAGAGTT
CATGGGCGAAGGACTGTGACAGTCAACCTCTTGTCTGAACAAAAAGACCC
ACTAACGAGTGAAAAAAGACCTCCTGGGAGGGATGGGGTGGGGGAGAGGG
AATTCAAACCTTCTCAACAACAAAAAGCAGCTTTCCTTAGCCCACTCCAC
TTTCCAGCTCAATAATTGCTACCCCTCCCGTGCGACGATTCCCTGCCCAA
CGTAGGAAAAAAAGAGGTCCAAAAGGTTATAGCATCACCTTTGCCCTCTG
ACCTAGGAGCGAAGACTCACCAGTTTCATAATGGACTTTTGGTGGTTCAA
TAGCAGTCACTGAACTCCTCAAACCCAGGAAGCGTCTTCCGGTGCAATCT
CCGCCACCTGCCAGCCGAGAGCATCGCGGGACTTGCAGTCTTTCATCCTC
ACGTCCCTTCCAGGGGAATAATGGGAAATGTAGTCTCCCCTCCAGGCATC
ATGGGAACTGTGGTCGCCTTTCCTTTTCCTCCCTTTCCTCTCCGAACGCC
TCCTTCCGTCAGCTCAAATTCATCCCAGCCGCCAATGCATCCTCCCTCTC
CACCCCAGCATGATATCATGTCTTCCTTACGGGCCTGGGGCCCATGGTGT
TCTGGGATGTGTAGTCCCGACGGCTCCGACTCCCCTTTCCCTCCTCCCAA
AGGGAAGGCGGATGGGCACGGGGCTTGCCGGAAGTTGTAGTTCCCTTGGC
CCTCTAGGCGCCGGGCTCCGCAATTTTTCTCAGGGGAGGCAGGAACTACA
ACTCCCAGGGACGCCCGGCGGCAGCAGGTGGGAGAGGGGCTGTTGATATC
AATATGGCGGTTGTCAGCCAGACAAAGACAGTCAGTCTGATGTGATTGAG
ACAAGGGAGGTTTTTCAGGGGGAGACTGGGAGATAGGGGCCTcccctccc

>uc003xhe.1|28803243|28804143|28804242
GGAAAAAAAGAGGTCCAAAAGGTTATAGCATCACCTTTGCCCTCTGACCT
AGGAGCGAAGACTCACCAGTTTCATAATGGACTTTTGGTGGTTCAATAGC
AGTCACTGAACTCCTCAAACCCAGGAAGCGTCTTCCGGTGCAATCTCCGC
CACCTGCCAGCCGAGAGCATCGCGGGACTTGCAGTCTTTCATCCTCACGT
CCCTTCCAGGGGAATAATGGGAAATGTAGTCTCCCCTCCAGGCATCATGG
GAACTGTGGTCGCCTTTCCTTTTCCTCCCTTTCCTCTCCGAACGCCTCCT
TCCGTCAGCTCAAATTCATCCCAGCCGCCAATGCATCCTCCCTCTCCACC
CCAGCATGATATCATGTCTTCCTTACGGGCCTGGGGCCCATGGTGTTCTG
GGATGTGTAGTCCCGACGGCTCCGACTCCCCTTTCCCTCCTCCCAAAGGG
AAGGCGGATGGGCACGGGGCTTGCCGGAAGTTGTAGTTCCCTTGGCCCTC
TAGGCGCCGGGCTCCGCAATTTTTCTCAGGGGAGGCAGGAACTACAACTC
CCAGGGACGCCCGGCGGCAGCAGGTGGGAGAGGGGCTGTTGATATCAATA
TGGCGGTTGTCAGCCAGACAAAGACAGTCAGTCTGATGTGATTGAGACAA
GGGAGGTTTTTCAGGGGGAGACTGGGAGATAGGGGCCTcccctccccctt
ctcctcttcctgcgccggcctcaacccctccccagtcccctcccGACGGG
CGCCCCACGCGGAAGACACCCCTCCCCCTCCCGCCTTCCCTCCTCCCTAT
CTCAGCCCTTCGTACTGGGACGTTGGGGAGGGGGCTGTGCCGGGCGGAGA
GAACTCAGCGAGGATTCTGAGGTGAGTCGAGCGGTTTTGAAGCCGGACTA
CCTCAAGTCTCTTTCCTCACTTCTTTCTCTTCACTTAAAACAATTTTTTT
GGAGGGGTTTTGGGGAGGAAGTGAGCGGACGCTGGGGATGGGTCTCGTAA

>uc003xlb.1|38207363|38208263|38208362
atttttatatttttagtagagatgccgtttcaccatgttggccaggctgg
tcttgaactcctggcctcccaaagtgttgggattacaagcgtgagccact
gcgtccagccCCTTTCAACTTTTCACCTCAGTTATGTCTTCCTGTTTGGA
CAGCAGTATCTCATCTCCAACCTCCCTGGCATCTTTTAAATCCTGTTAAG
GTTGCCTCTACAAAACAAAACAAAAAAAAATTATTAAttttattgtttgt
ttagagactagtgtcgcagtgttacccaggctggagtgcactggcgccat
ctgggctcatgcagctggcaccaatgggctggggcgctccttcagcctca
gcctcctgagtagctcagacccaggcgctgacaccacgcccgacacctct
acattttttAGGGATACCTTTTTGGTAACCTCTAAATCATAATAAATGCA
CGGAGGACGGGCCAAAGCCTTTTTGCCTGGCAAATGCTAGTGACACCCGT
TCTCAGCACCCAGAAGCAGAGGCCAGGAGCGGGGCGGCTGTGGCTGCGCC
CTCCGCCCTACTCCGCTAATCCCGGGGCCGCGCAGTCCCTGCGTCCGGTG
ATCACCGCGCTGCTCCTGGCGCACTAGTAGGGTCTGTAGCGTATCCCGAG
GATCATTCCGACTTTCCCGCCCCGTACGTGAGGGGCCGCCTTGAAGCCTC
TTCCGCCACGGACACTCGAAACTGATCTTGAAGCCCCTGCCGTCACGGAT
ACTAGAAACTGATCTCGAAGCCCCTTCCGCCACGGACACTCGAAACTCTC
CCCCACTGTTAGACCTCAGCAGCCAGCAGCCCGCCGCCCGGCGCTGCAGC
TCCCTGCCCGCAGGAGCCACGTCTCGCGCGACTCCCCCCACCTCTCGCGA
CACTTGCCGCCCGTGCCCTGCGGCCCTGCACGCCCCACCCGCGGTCGCGC
GCCGCGCTCCCCGCCGCCTCACCTTTTCGCCTGGCATCCGGGCCCGCTAC

>uc003xsd.1|55690279|55691179|55691278
ttctctttctccccatccctccctactcctctctccatttctctctcATA
GGTGGCCTGCAACAAAGTCAGTATTTATGAGGCAAAGTGTGCAGTTTCAT
GACCTTTTTCCTTTTGTGATTGGTGTGGAGACAACATTGTGGCGCACATG
CTTGAACCTGGTCCTGTTTCCCCAGAGGACCCCTTACCTTGTTTTTGTTG
TTCAGAGCTGAGGCAGGAAGCCCCGTAGGAAACCCGATTAGGTGAAGCAT
CTTCAAGTCCGATTAGACCACAGGTAGTCATTAGAAGGATCAGGTGCCAT
CTGGGGACTTTATGTGTGACAAAGTCCTGAAACATGTTCAAACCCCAGTA
TGAGTAAGGGAAGCAGTGGAAGCGTGCTGGGTATGCAGAAGCATAAAATC
ATAGCATTTCATCGTGTGCTGCTTCTGCTGTTTGTCCTGCGTTATGCTGA
GTCACCAAATTGTGTACGTTCACAGTCATTTCAGAATTACATCAATGAGG
TAATAAGCAAGAGTGCCTAAATAAAACAAAAGGCCTAGATCTTTATTTTT
AAATGATTACCAGGAGCAAGTACTGACTTAGAAACTTATCAGAATGAGAA
AATGTCAAACAATTTCATTTTTAGCCTGCACAATAACAACTTTCTCCTGT
TAACATAAATAAATGAGGGTTAAAAGTTGTCTGGGAGAGAAATGCTTGTG
TACTGGTGAAGTACTTTTTCTGGAGGATAACACTAGGCAAGAAAGAAGAT
GCAAGGGAAACCTTCATGAGGAAGATTTCACAACTGCAGAGCATGCTAGG
AACTGGTTTGCTTCTGGCTGTTGTCTCCTTAGGGTGAGCTCTGTCTGGTG
ATTAGCATCACCATGGATTAAATTAATTGGCTGTACTCAATCCCTTGCTG
GACATACTGAGAATAAATCCAAAGACATTAGTTTCTTTGCACGAAATGAG
GTTACATATCCAGTGACATTTATTTGAGCTATTTAAACAACTTAAACATC

>uc003xwp.1|67741504|67742404|67742503
CTGTTGCTGCTCGTGCCGCTGGCCGCACTCGGTACACTCGATGCTGACAG
AACCGGAGGCCGGGAAAAATAGACGCGCCTGACACTTCGGATCCGGGCAG
CTCCCGGAAAGGATTCTCCGGTCTCTCCGCTTCAAAAGCCCCCCCGAAGC
AGCCGCCGACGCCAAGGACGACGGAGTCTGTGGAGCCTCAGGGGGAGGAg
gtggcggcggcaacggaggcggcggcggcggcggcTGAGACATAGCTCCT
GGCTCTCGTGTCTCGCTCCGCGTCCCAGGCGACCCTCAAAAGCTCATAGC
CCAGACCCCCACCAACCCGACTCGGTCCAGTCCAGGCCCAGGGCGAAGCA
CTTTCCTTTCCCTACCAGCTCTTCCTCCTCCTAAGCGAAGGCGGAAGCGC
CGGACGTTGTTTCTCTTCTTACTTCTCCACTGCCGTAGCCGTTGCCCCGA
ACGTAACGGCCACCACCCCACCCCGCACTCACACTCACTCACTCTCGCTC
TCTCTCCCTCAGACACAGACATACACGCCCTCATTGAGTGTGCGCAGGCG
CAGCTTCCGCTCTGCCCTCTGGGAATTAGAGTCTTCCAGCCTCTGTGCTG
GCCATCAAGCCCTAGGATCTTGAGTCCAGAAGGAACTACAAGTACCGTGA
GGCCAAGCGGTTCAGCGCTAGAGGAGAGGAGGAAGAGGACGGCAACAGGA
AAAGGGGCGAAAGAAAGATGGTGACTCGCGTTGCCTGCCGGTAGTTGTAG
TTTTACTGGGCTCTCCTTCGTCGTCTTCCCCACTCTGCAGCCCAAGGCAA
AGAGTCTGAGAGACCACATTTCCTAGGATGCCGTGCGGTGCGTCTAGCTG
CACTTCCTCCTTAGGCGGAGGGGAGGATTCAGGGAAGCTTGGTTAAAAAC
AGTTATGGCAGTGGGAGTCGAAGCGAGGGTCTGAAGTTCACGACTACTAG
AAGGGGAGGGGAGTGGAAAGGCTCTCAGTGAAAAAGGTACAGTAAATAAA

>uc003xwr.1|67786544|67787444|67787543
GTACAAATCATTGTCTCAAAATCTAAGGCATGATATGCACATGGGAATCT
TTAAGTACTTGTCTGAGTCTATCTTCAAGTGATATCTGATAAGACCTAAA
TTACAGTAGTGTTGTGGGACGAAGAAAACAACCCACTCTACTTCAAAATC
TTAACCACTTGACTCCACATCCATTGAACCATGTAATTCTTAGTTCTCCA
CTCAGCTTCTCTATCTGTTAAAAGAGATAAACAGATCTAAAACGCAGCTT
CTGTAATTCAAGAATGAGTAATAAGGAGCTGTAAAGTGTGCACTCAGCTG
ACTTGGAGATTAATGGGAATAAAAAAAAGAGTCAGTAGATCTAAAAAGAT
GTGTGGAAAGGAAATTTCTCTGCACACAGGATCTGCCAATTTGTGAAAGT
TCTCGACTGTTTATAAACACAAGGGCCGTAACTCTGCTAATGACAAAAGT
GGAAAACTGTCCAAATAATGCTAAATGAATCACAGTTGTTCTCAATTATT
TGGATATTTAATTCACTCCTCTGAGTTTCCAGTTTACACCAAGCCAACCC
CCCCAACACCACGGGCCCACCCGGGGGGTCCTGATCCCTGCACACACCAG
GTCATCTCTGTTGGGCCCCGGCGCTCTGGCCCGCGCCGGTCTTGGGCCCC
AGGGTAGCGGCCACTGCGGGCGGAGCAGAGGGAAACACCAGAGTCTGTGA
CTCCAGACAGGACCCACTGTGTCCTCTTGAACTTTGCACAGCGCGTGACG
GGGGCAGACGGTGCACCGTGGCCCGGCCTTTCGCGGGGGTCCTCGGGGAA
GAGAGAGGAGCGCGGGTTTCCTCGGAGGCCTGAGCGGGACGCAGCCTGCA
GCCCCTCCCCGCACGGGCTGCCCCCGGCCCGCCGCTCGCGCCGCTCTGCT
GGGATCCGGCGCCTTCCCCGGCTGTCCTCGGCCTCCCGCGCGCTCCGCGG
GAGGAGCCGCCAGCGGCCGTGACGCGTCAAGGAGGAAACGCCGGCGCCCG

>uc003yij.1|99197796|99198696|99198795
GGCTCTTTTCAGTTGGGAGAGAGGCAGACCAAGTATGAAgctaatgaaag
aagttggtcataaaggactgcatgttttatgattcaatttataggaaatg
tccacaacaagcaaatccatgaagatgcaagtagattgtcaggggccggg
ggagaggagaatggggagtgaatgctaatggggatgggatttatttttgg
ggtgatgaaaatgttctgaagaaagtggtgatggctgcacaactctgtga
gtatggtcaaaaccactgaattgtacatgttaaagggggtgaatcttacg
gtacgtgaattatatctcaataaagctgttaCCAAGAAAACAAAAACGAC
CCCCTCCCCCAAAACAAAACACAGGGTCTGAAGGCTTCTAACTGGGGAGA
GCTTTCTGGCAGGCTGTGCTCCGCAGCGAGGCAGCCCCAGAACGAGCAAA
GTCCCATGGAGTGCAGGTTCCTGGTCCCATCGTGGCTCCCAACTCTCTGT
GGGTCTTCGGGCGCGTTGCTTACTTTCCAGGCTCAATTTCCTTGCGTGTT
AGCTGGGGCTCCGGCCCGGAGTGGCCCCAACCCCGAATCCCCGAACCCGC
ACGCCCTGGGTCCGACACAGCTTCCACCAGCCACGTTACCTGTAGGGTCC
AATGGCCCCTGGGGCTTTCGCGGTGCTGATCACCCTTCTGATCAAGGACG
ACATGGCTAAGCCTTCCCTCTTGCAGCCCCTTCAGGAGAAGAAGCCCCAG
CACCAGCCCTGCTGGCTTCTTACTGGACTGACCAACCACAGCAGCGCCTC
TGCCCCACAGCTCCCGCTGGGGGCGGGCTCGTGCGGCATTCTGGGAACTG
TAGTTTCGGCGACGCTCCAGGCCACGTGGAGGAAGCGCCCGGTCTGGCGC
ATGCGCTCTCCAGCGCGCTCTCCAGGAGCTTTGGCTCGGTGGGTACTGTC
GCGGAGGCTTGTCATTCTGACCCGGGGATTCCTCACAGCGTCTGGCAGGT

>uc003ylp.1|104581251|104582151|104582250
CGAGGAGGTGACGCCGCCCCCGCGGGATGAGCCCGggaggcggaggggcg
gaggaggtgctggcggcggcactgagcggcggcggcgcagggcgcgcggg
ccttccgcgccgactccatcgacccaaggggcggcggcggtggcggcggc
TGAGCGACCCTGGGCCGGGCGCGTGATGAGGAGGGGCCGGCGCCAGACCC
CGCTGCACGTCGGAGCTCGCCTGGATCCGGGCGTTGGCAGCCGAAGGGCC
CTGGCCCCGGGACTCTCCGCCGCTAGCCCCCGTCATATCTTCTCCGCTTT
CGCTTCTCCACTCTAGCCGGGGGTGGGGTGGGTGGGGTTGGGGTCTCCGC
GGGGGTTTCCGGCCCCGCGGCCCGCTCCCGGGTGTGCCTGGAGGAGTTCT
CCCTCTGTGGCGCGCGGGAGCCCTGTGATGCGTCAGCCGGCGGGACGGAT
GAGTTGCTTCTCCGGGAAACCGTCCTCGCTTCCTCACGACCCTCTCGGCT
CCCGCCTGGGTGCCCCTCGGGCCGGCAGTACTCCGCCTCCGGGCGCTCGA
AGCGAGTTCCCCGGGGGCTTGTTCGCAGGCACCCCTTCCCCTCCGAGGCG
GCGCGCGCGCTCCCGGCCCTGACCGCGGCCGGACACACTCGCGCCCCGGT
CCGCCTGTCGCCCTCCCGCCTGCTCCCTCCAGTCACCCCACCCTTAGCTG
TCCCCGCCACCTTACTCCACCACCCTCCCCCGCCTCTCCGCGCACTCCGC
GTCCCGGCCTCCAGTTCCCCTTTCCCTTGAACCGCTCACTTCACAGCCCT
TCGCCCCCGGGAAGAAGAAACATTTCCCGAAGCGCACTCCTCAGCCCTCC
TTCCCCACGCGCTCGCCCTCCCCTCCCCCTGCTTTTCTTGGGGGAGGGGG
GCTGTCGCCTTGGATTGAAGGCCATTGATTTGTATGTATTTGTCCCAGCG
CTGGAGGCTGCCCCAGCCGCCGCGCCGGTGCCGCCGCTGCCAGTGGAGTT

>uc003ylr.1|104899691|104900591|104900690
AAAGGTTAAGAGCTATTAAAAGTCAATGAAAATACTAAGCATCTCTGCAA
GTGAGTTAATATTTAAAATTTGGTTTACACACTAGTTTTAGAGATCTGTT
ATGGAAAGATGGATGTACTTGGGTATAGAATAACCTAAATGTTTATCAGA
AACAGAATTATTCACTGAGAATAGATGATGATGGGGTGGCTTTCCAAGAC
CATAGGAGCCTTCAGGAAACATTTTCTTCTACAAAATGCTATGACCACCA
TTATTGAAATAAATTAGTAATAATTGATAAAGTGTCTCTGGCCTTGACTG
TAGGGTTTTTCCCCCACCTGGATTTGGAGGGAAGTTTTAATTTAATGTGT
GGTGTTTAGGTGAATTTTAATTGAAAAGCTATAATGTTTTTCTAAAATTA
TGTGAATAACCATGTAGTCACTATGTATATAGCCTTTAGAAAGGACCAGA
TTCAACATTATCCACTTTTCTTTAAAAATAAATAAATGGAGAAATTTTAA
AATAAGAAATTAAAACACCTAAGTACATGTTTTCCAAATGTACTTCTCTT
AGAAATATGGCATTTTAAATGCAGATGATAAATGCTCTATTGTTGATCAT
ATTTTTATTGCTTCATGACATCAAAAGAAGAATATACCACTTATTTTTAG
AGTGTTCTGGTCCTTTGCAGCATCTTGCACATTGAAGAGATATATGCTGT
TGCTGGAGTTGTTTTTCAGGAAAAGAGAAAAGGGTTGGGGAAATGCATAA
TTTCTCTTACTCTTACCCAGTAGTAGCATTGAGAAGATACCTTGTCCCCA
TTTTTATTACTTCTGATATTTTATTGCTGGCAGCCAGATGTGCTAAAACT
CCTGACGACAGCATCTATTCATTGCATGTTTTTAATAGGCTTAGAGAAAT
ATGAGTAGAGTACATGAAAGCAGCTCAGCTTCACACTTCAGCTGGGAATG
CCCAAAAAGCTTACTGCTGTTTAGAATTCTTGCTACAGTCAGGAGAAAGC

>uc003zbj.1|145274800|145275700|145275799
ACCAATAAGTGCAGAGATCGCTCGGGGGCGGGGACCTGCTGCCGCGCTCC
AGGCTGCGGGTGGCCAGAAGGCAGCGGGGGCGGGCTCGGCGCGCGCGGCT
CCGCCCACTCCGGGCCCCTGCTGGGCGGGAAGGCGGCGCCCCGGCCGAGG
TGGCGGCGGCTCCTCAGGTAAACGGCGGGTGGGGATGAGCCTTCGGCGGC
GCTGGGGAAGAGCCCCTCGGGGAAGTCTGGGCTGAAGAGCCTGGGGCGGC
TCCCTTGGCGGGGCCGCGGAGGAAGCCGAGTCAGGAGGCGCCTCCCCAAG
GTCACAGGGCGAACGCTGGGAGGGTCCTGGGTGTCGCGGGGACCTCGGCT
CAGGTGTGCGCCGCGCCACAGCCCGGAAGAGAGGCCGGAGCTGTGCGGCT
GTGCTCCTCCTCTGCGCCGCTAAGTCGTCTCGGCCGCGCGACCACCCCTC
TTCGGGGAGCTTGGTGGTCCCCGGTGCCCGCCCCTCCGCGGGAGCCCGGT
GGTCCCCGGTGCCCGCCCCTCCTGTGAGCCCGGTGGTCCCCAGTGCCCGG
CCCTCCCCGGGAGCGCGGTGGTCCCCGGCCCTTCTCCCCCCAGGCGGGGC
CACCGGGGGTCCTCTCTCCGGGAAGCCAAGCATACGCCCGGAGCCTGCAA
AGCCGGCGTGCCCCGGGCCTCCGTATGCCTTCCGTATTCTCTGACGATCG
CGAGCAGGAAGGTGATTTGTCCCTAGTCACGAGGATGACTGGTCATAGCG
TGCCGGGCATAGCGCTGGCAGGGCCGCCGGGAGCCAGCCCTCACTCAGCC
AAGGTGAGACTTAGGGGGTCGGATTTTCGGGCAGCGTCAGTGCAGCTGCA
GTGTGAGGGTCAGAGGAAACCACTCTGCGGGCGCTGGTGGCTCGGTCCTA
CACACTCTGGGGAGGGGCTCCTTTGCCTGCTCAGTTGGGGAAGGGACAGA
CTCATAAACTCAAGTGCAGTGAGGTAAGCAGAAAAGGGGTACGGGGGTGT

>uc003znx.1|19386806|19387806|19387805
CCTCAAAACGTGTCAAGGTATTCATATCTATCACTCTCTACATTCCCCTC
TTTCTTAGCACAGGGTTCTgttaggacatttgattttaagtcacataaac
ccaactccaactagcttaaacaaaaatgtgactttactATAAAGTTTCCA
GGGTATCTTGGGAAACTTTGTATGTGGTTGGATCCTGGGCATATAGCTGG
AGCTAGGGACTCCTTACCACCTCTTTCTATACAGCCTTCTTTGGGACAGC
ATCATTATTCTCTCTACTGTTAACTAGTTCTGCTTGCCCAGCCATCTGGT
GGCATAGGCCACCAATAGTGCCCAGGTTTATATCTCCATTTCGTCAGTCA
ACCATGTGGAACTGGAAGAGCTCGATTCTGATTTGAAATTCCCACAAATG
CATTCTGATTAGCCAGCTTAGATCACGACTCACTCCTGGACCAATGAACG
TTAGCCACAGAGTCAGGTCACAGTGTATACCATGGTTGTTCTTATGGTAG
CCATCTGAACGGAGTTGGGGGTTGGGGGAAGGTGGGAGGTGGGCTGTCCT
CATTGAATAAGAAGAAGCAGAAGGTCTTGGAAAAGGAAGAGATGCCAGGA
GAGACAGAACAATACTTGGCTACTCCATGCCATCCCTTCTCTTCAGGCAA
AATGAAAGATCTTGAACTTTCAATTCTATCTCTTCTCATCTTCTTCAGGA
TTTAGTTTAATTAATTACCCTTTTATATTTTTTGTTTTTTTTTAACACTA
GATTATACTGCAATAAGTTACGCTTTTTTCTTTTTACATTTTGAATATTT
CTACTCAAGCTCCTTTTCTTTAGGCTTACATTTGCTCAAGAATCTCTTAT
ACCAAAGGAGCATCCCATAACCTGTCTTCAAGCTCCGGCCCAATCTATGT
ACCTTTTTTTTTCTGCCATGTAAATGTCATCTGCCCCATATCACACTTTG
CCCCAACCTGGCCTTCTCCCTCTTCATTTCCTTCTTCAATGCCACCTCCA

>uc004aag.1|37640151|37641051|37641150
ggatatggacctcgtaggtgttcagtagaGTTCAGCACGGAAAATAGTGC
ACAGACACATGCATTTGGGTATCATGCTCAGAGAGGCGGTAggaccagaa
ccaggggagtgggtgagacggctcagggggtcagaaaagggctgagtgca
gagtcccagggcgctccggcattttagagcttctggtttgaggaaccctc
aaggagaccgagggagtggctggagagggccgaggaaagctaggagaaca
cagtttcccagcgcggaaggagtttacagagacaggggaggtggtccaca
gtgccTACCGTGGGCCCACGCTCTCCCTCTCCCTTCAGCCGAACACCTGC
GGGGCGTGGGGGTCAGGGGGCGAGTCCCCCAGGGCTCCCCGTAGCTGGGG
CTCTTCCTGGGGAAAAGGAGGCGTGAGAAGGGGGTCGTTTTGGGAACTCT
Tctgggttccagttctggcccaaccaccgctggtccgggtgaccttgggg
agtccctttcctctcccagcctcagtctccccCCTGGGTACTCAGCGGAC
GCTGCGTGCCCCGGCGGTGAGCTGAGGCAGGCGGCGGAGGCAGGGCCCGG
GTGGGAGCGGGACCGCCCACTGCGGCGGGCCGGGACCTCGGAGCCAGCGG
Aggcggcgcgcggggctcctcccccggggcgggggtcgcggcgccggcag
ctggcggccgcgcAGCTGCAGCCTCAGCACCTGCCGCCGCCAGAcggcgc
gggcgcggcccggcccggccAACCCCTCCGGCTGCAGCCTCGGCGCGGGA
GGCGGAGCCCGAGCCGAGCCCGAGCAGCGCTGCTTCCCGAGCCTTGGCCG
CGACCGTGCCCGCCGCTGGGCGGGGCCGCCCTTCTCCGAGAGCGTCAGCC
CGCTAGGTCCTTGTCCGCGCGGGCGGCACCTCCTCTGCAGGTAAGGGAGG
GGTCCTGGCACCGCAAAGTTTTGGGGAGACGGCCTGTCCCCACACCCCGG

>uc004agu.1|70509535|70510435|70510534
CGCTCAAGTGCCGGCTTCGCCGCCTCAGGCAGAGTCTAGCAGGCGGGCGA
CCAGGCGTAGCTGAGTTCTGTGGCCTGGGGAAAGGGGACGCCCTATCCCC
ACAGCCCTGTTTCGCAGGGCTTCAAGACGCTGAGAACGGCCGGGAACCCC
TGGAGTCTTGGAGGCACCCGCCAATTCCAGGGGCCCACCCCAACCCCGCT
CTCAGTCTGGGCCAGCGGCGGCGGGACAGGCGCCCGGTCCCCACACACCG
GCTGAGACGCCCAGCCCACTGCGGCTGAAGCTCCGGCCGCTGTTGCGGCA
GGTGCTGCAAACCGGTCTGCCTTCGCTGCAGGGCTTGCGGGGATGGGGCA
AGTGGGTGGAGAGAAAAGGGGAAGAGCCTGGGCGGCCGGCAGGCGGGGCC
TGCAGCCTCCCCAGCCGCGGCAGCCGCCGCGCAGCCGGCTCTCTCTGCGC
CTCGCTCCGACTCCGGCGCGCACCAAGCGGGAACCCGCGCCCGAGCCCGG
CGGGCGCCGCTGCTGCTCCTCTCGGTCCCCGGTTCCCGGTCCCCGAACGC
GCCGCGGCGAGGCTGCGCCCGGCAGTGGAGCCGCTCGGAGCTGCTGGGCT
TTGGCGGCCGCTCGCTGCTCCGTCTGGCCGGAGGACCGGCGGGGAAGGAA
GGGGAAAGCGGGGACACACACACTCGCCGCGGCGCGCGCGCACTGCACAC
TCGTAGCCGCGCGCCCCCGCCAAGGCGCGTCCGGAGCGAGTTTGGCCCCG
CGGCTCCAGCCCCGGCACCTGCCCGCCCTCAGCGTTgcccccggccccgg
ccccgcccgccgccccctccgccctcccgcccctcccgcccctcccgccc
cTCGCCTGCACTGCTCTCCCTTCGCTGTGGGGAAGCGACAACGTCCCGAT
AACTTGCAGACTGTGGCGCAACTGGTCTTGGTAGCGGAGGCACCCGAATG
CTGCCCGGGTGAGGTAAGTTTCCTGTGCGTCCCCGGCCCCTTCCCACTAG

>uc004agv.1|70546029|70547029|70547028
TCCAAAACTAGATTTCCTTGGTCACTTTTGCAGTTTCTTTGGAATTTTCC
ATATCGAAGGCAATGTTATGCACTCTCCAAACTAAGCACCCTTGGCTTCT
GAATGTGCTGTAAGTACAGTCAGTTGATTCCATTCCAGAGAACAAGCAGT
AGAAATATCCCAGAGCACTCTGCCTTCTTGCTGTCACTGCGTGGGTAGAG
ACTGCCATGGCCAGGGGTCAAGGTGGAGGATGAGGGGTGACCCCTAAAAA
ATGATATTAGCATGTGACCAAACAGTGTCTCAAATCGTCTCGAAAGCCCA
CCAATCCATTGTGGAATGACCTCTACAAATAGTTTTGCTTCTGCACAACC
AGGTGAGATGGAGCTGACTCTAAGCAAAGAGATAGAGAAGGGAAACTTGG
TAACCAAGCCTTTTCTTTCTGTTCTCTGCCTCCCTTCTCCACGCCTCACC
TCTTCCTCTCTTTGGCATTTCTCTTCACCCTCTCTAGCCCCCCAGTTATC
ACTTTCTCCTCCATGGGCCCGTTACATTTTGTTCATGCTGCTGATAGAGT
CCTTATCACGTATTACTAATTGGAAGATTTGGGTGGTAGTTGTTGGGGGT
GGGGAGAACCAGGGTAGGTTATCATGGCCCTACTCATAAGAAGTTTATGT
CTCCTCACTTCTATATGAGTTTCAGAACTGGAAGATAATCTTAGCTGAGG
TTAGAAGAACATGTGAAGCTGAAATATTACTGAATATTTAAAAATTATTT
TCCACTATTACTTGTTTCCTTGCATGTGGTTTCAATGACATTATGGGTTA
CATTGGTTTTGGTGGCCTTGCTTAGAATTTCAACAtcagagagcctatat
taagaagtcctacatttagtgggaagttttactacatcactagatgtact
ataaggtcatctagtttctgattctaaagttctgtgattTGTAGCACTGT
TTCCATGGGAAAGTGCATTCCAAGTTCTAAACAGCTGAGTTTTGGATCTC

>uc004aok.1|87745363|87746263|87746362
CTGATCattttattaataaattaaaaaaatCTAAAACATATAAGAATCTG
AAATTAAATGTCTGGCTTGACTTTGCAGATATTTTGAATCTATGTTTCCT
CACGAAACTCCCAGGCGCTGTATAGGAAACATAAATCCGTTGTCAGGCAG
CAGTAGCACGCTGTTGCTCTCGGAGCTTGGCTGCTCGTTCGTGCTCGCAA
CCACTAAGGTCTACGCAAACCTCCACGGTTTCCTTCCGCCTTCGCGTCAC
CTTTCTAAGAAATTCCCAGAGGGCAGCGCAGACGGGGCGGGCTCTGAGAC
TCCGGGCTCCGCCTCTTTCCGGGAACCGCCCACTACCCAGGACTCCGACA
GAGGGTGAAAAAAGATAACTTCCGGTCTCGCGATCGTCTCTAATCTCGCG
AGAAGAGAAGGCGGCCGCCATCGGCCGAACGGAGGCGGTGGCGAGGGAGG
GGGTGTGGCCGGGGAGCGCGAAGTCCCCGGGAGTAAGGGAGAGGGGGCGG
GGTCGCGCGTCCCGGGCATACGCATGCGTGCACGCTGCCGGTCGGGCTGG
GCTGAGAGGGGAGGGGGCGGCGGCGGCCGAGGCGGCGTCGTTATTTCCGT
GGTCCGGACAGTGCGTGGCGGCGCGGGTGACCACGGGAGAAGTAGGTAGG
GACCGCCCCTGCGTAGCCATTGAAACCCTCTCGCTCGTGTGTCCGAGAGC
CGCAGCCCCCCGCGCGTGTGGCAGATCCTGGGGACCCCAGGTCACCCTGC
GGCCCCGGCCCTCCCGCTGCGCGTCAGGTAGGAGCGGCGGGCTCCCCAGT
GCCCGCTGTCGGCCGAGGCCCCACTCTTGCCCGGTGTTGCCGAGGCGACG
ACCCGGCGCCGGACGTGCCCGCCCTCCCGCGCGGCGACAGCTCTGTCCTT
GCTTATGCGCCCAGTGGGACCGGGGCTGGGCTGGGCTGACCCGGGCAGGG
CGGAAGGGAAGCGTGTGCCCGCCTCAGGTGTGCCTCGGCCCTAGGCCCGG

>uc004apc.1|89301577|89302477|89302576
gggaggccgaggcaggagaatcacttgaaccctggaggtggaggttgcca
cgctccactacactccagcctggcgacagagtgagactccgtctcaaaaa
aaagaaagtaaacaggtgaaattaattttaataatatattttgtttaacc
caacgtatccaaaatactatcatttgaaagtgtaatgaatataaaaatat
tcatgagatatttttcattctcatatccatactgtcttggactctaatgt
gtattttacacttacagcacaattaatttgggactagctacatttcagct
caacaatagccaatagcatatgggatagcgcaAATAAACTCTGCGTCTCT
GTTGCTTCTTTGGGTCTCGGAGACCTCAACCCTTTCTTCAGATTGCAAAC
CTTCTTGccttcaagcctcggctccaacaccagtccggcagaggaaccca
gtctaatgaggtacgctcccttcctgccattctctattccattaacctgt
ttcgtggtaaacgtaggactgatcctccaaaattaccttattaattagct
tacatatttattatctatctgtcccaccagaatgcaggtttccggaaggc
agggatttaaaaaaatctgttttgttctatgtgattttcccataccaagc
accgtgcccggcacaagctgggatcccagtacacatctCGGGACGGAAGA
ACCGTGTTTCCCTAGAACCCAGTCAGAGGGCAGCTTAGCAATGTGTCACA
GGTGGGGCGCCCGCGTTCCGGGCGGACGCACTGGCTCCCCGGCCGGCGTG
GGTGTGGGGCGAGTGGGTGTGTGCGGGGTGTGCGCGGTAGAGCGCGCCAG
CGAGCCCGGAGCGCGGAGCTGGGAGGAGCAGCGAGCGCCGCGCAGAACCC
GCAGCGCCGGCCTGGCAGGGCAGCTCGGAGGTGGGTGGGCCGCGCCGCCA
GCCCGCTTGCAGGGTCCCCATTGGCCGCCTGCCGGCCGCCCTCCGCCCAA

>uc004axe.1|99039699|99040599|99040698
CTTTTCCATTCCCAGCGCAACGATCGCCGGAATCCAGGCGCCATCCAGGC
CCCTCTGTTCCCTGAAAAGACCACGCAGCCTCCAGTGACATCACGGAGAC
GAAAGGGCTTGGCCACCTGTGGCAGCCATGATAAAACCTAGGGAAAACGG
AGCTCGAAGTAGCTTATtttatttattttttatttatttatttatttatt
AAggagtcttgctctgtcgcccaggctgtggtgcagtggcgcgatctcgg
ctcactgcaacctctgcctcccaggttcaagcgattctcctgcctcagcc
tccccagtagctgggattacaggcgcccaccatcacgcccggctaatttt
tgtatttttcgtagacggggtttcagcatcttggcgaggctggtcttgaa
ctcctgacttcgtgatccacccgtctcggactcccaaagtgctgggatta
caggcgtgagccacggcgcccggccTGGAGCTTGTGTTACTAAAAGACAT
GCAAACGCCCTTAACCGCTAAGCTCCTGAGGGGTAACGGTATGCTACAAA
AGTGCTTCTGAGCTACTACTCCTGGAGGCTTGGTCCGAGTGACCGCAGCA
GTGGGCGCGGTGGAAGAGAAGGAGAACGTGTTGGCCCGGGCCTCCATAAC
CATGGCTGCTAGGGGCGGGGACTGGGAGCGCGGGTCCCGGGACTGGGAGC
GCGGGTCCCAGGCCAGGGTGCGGGCTGGGAAGACTCGGTCCTCCACTGCC
CCAGCAGGCCACGCGCCCGCGCGTAGCCTCCCGCCCCGCTAGCAGCACGC
TGCGTGGCTGCTCGTTGGCTACTTACGACGGAAGCTCGGTTGGGGTTTCT
GCAGAAGTTTCCCCCTTGGGCGGTGGCGGAGCTGATAAGCGCGCTAGTAG
CAGCTCTGGCAGAAGCAACGGTGGCTTCGAGGGATGGCGGCGGCTGCAAC
AGGACCTGCAGCATCCCAGAGGTGCGTGTTTTTCCTTCCCTTTGCTATTT

>uc004brb.1|129252712|129253612|129253711
CCTACTGAGGGTGACAGTCCAAGCCACGAGGGCACCTCTGGCACAGGCGT
GACTCCACGAGCCGGCGCTTAAAGTGAAACAAATGTGAAAAAAATGCCCC
TTGGAGGGGATAACGTACCAGACCCAGGGGGCCGATCTTGGGGGCCAGGG
CAGAAGTGGCACCGACTTCACCTCCGGTGCACCTCAGGTATACTGGGGGA
AAAGAAGAGTTAGTGTCTGTGCAGAGGGAGCCCCGAGCCACAGCCCTCTC
AGCGTCTTTCCGGGGTTGGACACGCCACCCTCTGCCTCTTCTCGAAACAG
CACAGAGCGCGAGGCGGGCCACCCGCTCCTCCCTCGGGTGTGGGCAGCTC
CGAAACTCACACCGGGGAGGCGTGGAGAGAGCCCCGTCGCCCGCTAACCC
AGGCCAATGGGGCGAAACGCCCGGAGACAAGCCTTACCCTAGGGCGTGCG
GGCTCCCAAGCCGCCACaggtggtccagtcctccctccccacctacacgt
gaagaagctaaggcccagaaaggctgaggcttggccggggcggcgcaacA
CCGGGAAGGTCTCTGGGAGGCAGCGGCTTTAAGAGCCCCATACGGGGAAA
GCTTTGCACGCGCGGCAGGGCCGAGGGATGCTCCATCCCGCAGCCCCGGC
CACAACCAGAGCACGCACCGACTTTGATCTCGTTGGGGTCGAACTTCGGC
GGCATGGTGGAGGCGGCTGGTGTCGGATGAACCCGGATTCGGGACGACCG
AAGGAAGTTGCACCTTGGCCTCCTCCGAGCCGAAAGCCGAGAGGCCGGAA
ATCGCGCGGACAAGCCAGATATAGGCAGGAAAACGCGGCTATCGCGAGAA
CTGTCGTCACTGCCCGGCCTTCCAGAGACGCCCTTGTCGCCATGTTTGTT
GTGGGCAGGCGCCTGAGGCTGACGGCTGGCAAGCAGGGCACCGCGGTGCG
CTGAAGCTAGAGATTCCGAAAGGGGGTTCGGGTAGTTCGCTCCGGAGAAG

>uc004brd.1|129253454|129254354|129254453
GACGACCGAAGGAAGTTGCACCTTGGCCTCCTCCGAGCCGAAAGCCGAGA
GGCCGGAAATCGCGCGGACAAGCCAGATATAGGCAGGAAAACGCGGCTAT
CGCGAGAACTGTCGTCACTGCCCGGCCTTCCAGAGACGCCCTTGTCGCCA
TGTTTGTTGTGGGCAGGCGCCTGAGGCTGACGGCTGGCAAGCAGGGCACC
GCGGTGCGCTGAAGCTAGAGATTCCGAAAGGGGGTTCGGGTAGTTCGCTC
CGGAGAAGTCTGAGAAGGGTGGCTCCGGTGATCCCAGCCCTAGCTGTTTC
CCATATTCCTTTATCGTGAGTGTCACCCCGGTCCCCGTCACCCAATCCCA
GAGCCCCGCCCCTCCCCTGAGGGGTCCGTAGTCCCATTCCGAGACCCCAG
TACCGCGGCGACCCCTGCTCCCTCGAGCACTTGTTGTGTGCACTTTAGTT
ATCAAAACAGTCTATGTGGAAATCCAGTCCCGCTCTTCATTCGGAGAGTC
CGCGATTCCTAGAGCCTCAGACTTCGTCATCCCGGTCTGCGTGACTTTAT
GAGATTCTGAGTTTCTGTTCCCAGCACCTGCCTTTGAAGGAGACCAGACT
CCGGCTCCGCCCGGCCCGTGCCGGGTGGTCTGCGGCCCCGAGTCCGTGAC
CAAGCCCTCCGAGTGATCGGCCTGCCCTCGGGTGCACCCGCGGGTCCCAA
CGTGGGGGATCCCTCCATCCGCAAAGCCAGGTCAGCCACTGCCCACCCCA
CCCCAGGAAATATGGGTGTGGCCCTCCCCCCGCATCTAGGCTGGACGTCG
GAGAGGGAGGGACAGGCATGTGGGGCAGCCTGGAAAGAACTGATCTTCGG
GGAGGGGTGGGAGAGCGATGGTGGTTGGGAGGAAGTGGGGAGGGCTGCAC
ATCAGGAAGGGGGTGCAAGAGGGTTAGTGATTGGGGAGCAGAAGGGTAAG
TGCTGGTCATCAGGGACGGATGGGGGAGGGCTGTTTTCAAACCATTCCCC

>uc004bxp.1|130941029|130942029|130942028
TTGGGGGCAGCCTGGCTCACTGCCTTGAAAGCCAGTCACGCGCTGCTCTC
TGTGGAGTGGAATGTGGGGGTCTGCGGAGCCCTGGGGGACCTCAGGATAA
GCTGGAGGAGCAGGGTGGGAAGAAGGGTGCAGATGCCACACTGAGTTCTT
GGGTGTGGCTGAAAGGCTGAGCTGTTTGGGCTCCCCCGGCGGCTGGCCAG
GCCTCTGGGTCCCTGTCGGTATTCTAACTAGGAGGCATGCCAGGCCTGGC
CTCCAGGATTTTGGGAATTGATTCCATGGTAAAATTTTGTCTTTAGTTGG
TTGGTTGATTTTGTTGGTATAAACACCCCAAAAGCTTTTCCAAAGTTTGG
GACCCAGTTCCTCCAGTAGAGGAAATCTCAAAGTAGCCACTAGGTGGCAG
GAGAGGCACACTGAACTTGGAGAGGGTTTGGTGACATTTATTTGAGGCAG
CAGAAGGAACAGGGAGGGGAGGGCGTGCCTAGAGTTGTTGGCTGTTCCGC
ACCTTCTCCACAGGTCCGGGTTTTCACTTTGGGTCTAGGCTCTTGGGCAT
GGTGTTCAACAGTAGACCCTAGGAGGAGTGTGCCCAGGAGCCGGGGTGGC
TGCAGCAAGGGCCCATCTTGCCACGTGGCCGCTGGTTGCAGCACACGTTG
TGTTGGTTCTCCAGAGCGCCCACCCTCTTCCACCTCGGAGCAGTGAGCAG
CATTTTGCAGTCCCTAGTTGGTGAGTGGCCTGGCCTAGCTCACTGGGGAC
CTGGAGGCTTGCATGGAGTTCTGTACGCCTTGCTTGGGAAGGAGGCAGTG
TTTCCTCTGGAGACCCTGGATTCACCATGGTGCTCTTTTAActgggagat
taactaaaacaccgagaacttgggagtggaatcaggcagccctttcaggg
tctcatgccaagactgccctgatacccgtgggcatcctaggtgagggacc
ccaccttgcagggcctctacagcctctgtaaaTGCAGCCCTGGCGCCTTT

>uc004cid.1|138672228|138673128|138673227
CCAGCCAGGTGTCTCCCCTGTGAAGCAAGTCTCTCCCTAGGGACGGATTC
TGCCGTTTAAAAAATAAGATTTTCTTCACCTTCCTACATGAACAaaaata
acaatacagcaataccactgcaaaatcatcagaatggctaaaatgaaaaa
gacagacaacagcaagtgctgacaagggtgtggggcggccaaatgctcct
gcactgctggcaggggACCTGAGAACTGCAGGGCATTCCCTGGCTTCCTG
CCCCTCCTGGGACTGGGGACCCCCCAGGGACAGCCTAAGGGAACTGCATT
TATCTTCACGTCTGCCAAAAGATAACACGAAGATGTTCAAAGCTAAGCCC
CCAGGCTGGTAAGAGCTCCAAGGCACCAGCAGTGTGTGCAGAACTGGGGG
GAGTCTGTTCTCCCAGGGATGCTCCCATCACCTGCTGCCAGCAGTGGGGC
ATGCCGGTCCCCTGGGGTGTGGCCAAGGGGCTGTGTCTCCTGCCCGGGCT
GCCGGCCCCTCTCAGGTTCACTTTCCCATCTCTAAGCCCACGTCTCGCTG
CAGTTCAAGTTTGCCAGGCCACCAACGGGTGACACGCCCGGCGCAGTGGG
GGACTCCGCACTTTCTGCGCACCTGCTCCAAGTCACCTCTTCCAGGTCCG
GGTCCCTGCCCTGTGGAGCGCGCACCCGGGCAGGGGCATGGAGCACCGGC
AGGACTGGACTTTGTGCTGAGTGTGGTGGCGCCTTAGGAGGAGGTCACAC
AACCCGATGTGTCCCTCCGCGAAACTCCCTGAGCACTGGGTGTGAAGGGC
AGCGGCGCCCAGCAAGGCCGAGGAGGGGCGACTGTTATCCAGGCAGGAAG
CGGGGTGGACCGGACCAGGGTAGGGGCAATGTCAGGAGAAGGGGACACTC
AGATGCAAAGCCGGTGGGGACCTGCCAAGAAGCCAGCCCACAAGGCCATG
GACTCCTCCACGCCATCAGCTGGAGCAGTGGGCAGCCCCAGGAAGGGAGA

>uc001hmy.1|219940488|219941388|219941487
TCCACTTTTCTATAAAAGAAAAATTTAAATTATTTTTGGTAGAAAAGCTA
TTTTTTTAAATGTCAAAAATATTTCCTAACATTTTCAAGCCAACATACAC
AAAATTATTTATGTCAAATGTTGTCACATAGAATCCAACATGCCAGATTC
TTCAACTCTTTTATTCACCCCAGGCAAATTTCAGTTTGCCATAAATCTTC
CTTATGGCCAAGTCCCACTAGACTTTTAATTTAATGAAACACAGAAAATA
TTTGCATTGTGTTTTTCCCATACCCCCAACCCTCCATCAACAGTGAATTG
GGAACCCAGCTATGCATTAACCCAGTGTTATAAGGAAGCTGTACACATGT
ATGGAGCTGAGTTTCAGTTTGCTGGGGAAAAGAGTAGGCAATAGCAATTT
GCTGCAACGCATTACATGGTTAATGTCACCAAAGATGCCAAGTGAGCAAG
TGACAATGGGGTGGGGGGGTGGGGGGAGGAACATCAAGATCCCTAAATGG
AAGATTGTCCTAAGTATTTATCAAATAGCCACTAGGGAGATCACTGAATT
CTCACCAATCAATCTGGCAGGGATTTGGTCACCAAGGCGCAAAGGCAGAT
GGGATCCCCTTAATGCAAGCCTTCCCCGATGCAAAAGGAATGATATTTGC
AGGAGAGGATGACAGCATTGTGAGAATATAAGGGACAGTGACTGGGCAGA
TCAATACTGGAGCTCTTCCACTTCCTTGCTAACTCTGTTTCACAGTGAGA
AAACTGGATATGTTCCCTTCCTCATCTCTCTTTCCCTATATAAAAATCTG
TTTTATTTCAACTTTGTTGTATATGCAAGTTACCAGAGCTTAAGAAAGGC
TTGAACCTGAGTTAAGGTAAAAGAGAGGGGAAAAAAAGACACATCCTAAA
CCAGTTTCATTTATATAATGAAAATAAATTTTTACACAATCAACAGAAAC
ACACCAAGATTTTTTTTTTTTTTGCGaaaaatatttttaaataaattttt

>uc001hmx.1|219940488|219941388|219941487
TCCACTTTTCTATAAAAGAAAAATTTAAATTATTTTTGGTAGAAAAGCTA
TTTTTTTAAATGTCAAAAATATTTCCTAACATTTTCAAGCCAACATACAC
AAAATTATTTATGTCAAATGTTGTCACATAGAATCCAACATGCCAGATTC
TTCAACTCTTTTATTCACCCCAGGCAAATTTCAGTTTGCCATAAATCTTC
CTTATGGCCAAGTCCCACTAGACTTTTAATTTAATGAAACACAGAAAATA
TTTGCATTGTGTTTTTCCCATACCCCCAACCCTCCATCAACAGTGAATTG
GGAACCCAGCTATGCATTAACCCAGTGTTATAAGGAAGCTGTACACATGT
ATGGAGCTGAGTTTCAGTTTGCTGGGGAAAAGAGTAGGCAATAGCAATTT
GCTGCAACGCATTACATGGTTAATGTCACCAAAGATGCCAAGTGAGCAAG
TGACAATGGGGTGGGGGGGTGGGGGGAGGAACATCAAGATCCCTAAATGG
AAGATTGTCCTAAGTATTTATCAAATAGCCACTAGGGAGATCACTGAATT
CTCACCAATCAATCTGGCAGGGATTTGGTCACCAAGGCGCAAAGGCAGAT
GGGATCCCCTTAATGCAAGCCTTCCCCGATGCAAAAGGAATGATATTTGC
AGGAGAGGATGACAGCATTGTGAGAATATAAGGGACAGTGACTGGGCAGA
TCAATACTGGAGCTCTTCCACTTCCTTGCTAACTCTGTTTCACAGTGAGA
AAACTGGATATGTTCCCTTCCTCATCTCTCTTTCCCTATATAAAAATCTG
TTTTATTTCAACTTTGTTGTATATGCAAGTTACCAGAGCTTAAGAAAGGC
TTGAACCTGAGTTAAGGTAAAAGAGAGGGGAAAAAAAGACACATCCTAAA
CCAGTTTCATTTATATAATGAAAATAAATTTTTACACAATCAACAGAAAC
ACACCAAGATTTTTTTTTTTTTTGCGaaaaatatttttaaataaattttt

>uc001hax.1|202689323|202690223|202690322
ACTCCTGGGAATCCAAGCTCAATATTCTTTCTCTAGACAACCCTCCCTTC
TCTATATATAAAGGGAAAAGCACAGTCTCCTCTCCATAGTCTACAGGAAC
TGAGGGAAGAAGGGAGAGGATGAGAAGCCCTCCAACTAGTTAAACTCTTT
AAGGGAGACAAGATCAAAAAATAAAGTATTATTAAAATTAACAACTAACA
TTTAAtttttttttttttgagacagaatttcgctcttgttgcccaggctg
gagtgcaatggcacgatctcagctcactacaacctccacctcccgggttc
aagcgattctcctgcctcagcctccctagtagctgggattacaggcatgc
gccaccatgcccggctattttgtattttttttagtagagacgaggtttct
ccatgttggtcaggctggtcttgaactccctgcctcaggtgatccgcccg
cctcggcctcccaaagcgctgggattacaagcgtaagccaccgcgcctgg
tcAACAACTAAAATTTATATGTTTTTTATGGTTTACAAAGAGCctttata
gatacttctcattggatcctcatgacaacttgagaagtggtaattatact
tggctcctttaagagtcagggaagtggaggccaggcgtggtggctcacgc
ctgtaatcccagcactctgggaggccgaggcgggcagatcacgaggtcag
gagatcgagactatcctagctaacacatggaaaccccatctctgctaaaa
atacaaaaaattagctgggcgtggtggcgggcgcctgtagtcccagctac
tcgggaggctgagacagaagaatggcgtgaacccaggaggcagagcttgc
agtgagccgagatcgcaccactgcactccagcttgggcaacaaagcgagg
ctgcctctcaaaaaaaaaaaaaaaaaaagagtcagggaagtggagactca
agaggttgaatgacttgtccaGTTAGGGTTAACAAGGAGCCTGGTTTTAT

>uc001haw.1|202657488|202658388|202658487
ttagctgacaaatgtaaaaatggtcagtgcagtgcactagtgcataTAAA
AGTTACCATGTGGTGGTATAAAAAACCACTATTATTATTTTCATCTCATA
CATCAGATGTTTCAATGTAAACATGTGAACATCAACCAAttttttttttt
ttttttttttttttttgagacggagtttcactcttgttgcccaggttgga
gtgcaatggcacgatctcgactcactgcaacctccacctccctggttcaa
gtgattctcctgcctcagcctcctgagtagctgaggttacaggcgcatgc
caccatgcctggctaatttttgtatttttagtagagacggggtttcacta
tgttggtcaggttagtctcgaactcctgacctcgggtgattcacccacct
tggcctcccaaagtgctgagattacagggatgagccactctgcccagccA
AACATCAACCAATCTTTAAAATGATAGTTTCagctgggtgcagtggctca
cacctgtaatcccaacactttgggaggacaaggtgagagggttgcttgga
ctcaggaattcaagaccagcctgcgcaatgtagcaagaccttggctctac
taaaaattacttttaaaaattatgggaggctgaggcgggtagatcacttg
agcccaggagttcaagaccagcctgggaaacatagcaaaaccctgtctct
acaaagaataaaaaaaaattagccagacatggtggtgtgcacctgtggtc
ccagctactgggaaggctgaggtgggaggatggatggagtccgggaggtg
gaggttgcagtgagcctagatctcaccactgcactccaagcctgggcgac
tgagagagaccctgtgtcaaaaaaataaataaaaTTATAGTTTCATTTTT
TTCTCAAATGTCATTTATTAGAAAATACAATTCCCGAGAAAGGAGATACA
AGGGATTCTGGGAAGTGGGAAGTAAACAGTACACAGATCTCTTTAAATCA

>uc001gqc.1|181483101|181484001|181484100
GCAAAGAAATGAGATTTCATCATTATGTACTCTCAGGACAAGGAAAAAAA
GGCAGTGTTTAGCTTTGTGAACAAAATAGCAAATGTAAACACGAGTGATC
AATTTACAAGCATATCAAGCATCATTATGATGTGCCACAAAACCCACACG
GATGTACACAAAGCTGCCACATCTCAATTTTAAGCCaaaaaaaaaaaaaa
agataaaagaaaaaaaTACGAAGAACCCCAAGAACCAAATGATTCATTTA
AAAAAATAAATCTGATAAACAAACAGCTAATCCTTCAATGAGCCAGCCTA
ATAGGGAATTACTGTTTCACCTTCTGAATCATATCTGATAATTAGCTAAT
GGCAATCACCATTCACACCTAACCCAATATAGGGTGTGTGATATGACTGA
AGGTGAAATAAGAACTGATAATCACAGCAGGATTGAACAGTTAACAAATT
GTTCACTTTTGCTTGTTTACATTGCCAAAGCAAATTGCGAGTTTAACAAG
TTCTGTTTTAGTTAAGATCTTTCAAGCTAAAAAGTTGTTCAAGTTTTTCA
TTTTCACAAATATAATTTTATTTCATAAAATACTAATTTCATTGAGGAGC
CAAAGTTAACCAACACTGGACTATGCAAATTAGTCAAGATGTAAGATTTA
ATGTTTCAAAACTAAGAAAACGGAGGCACAATTTACAAATTTGCTAATTA
TTCTTCCCTTTATCATCCTTGGATGTGGCTGTACATACTTTTATATAACA
CATGTGGCATCAGCTGAACCAGGCAGGAAACTGCTTGTTCTAAGTACATT
TTTACAACTGTTGTCTCCTGTCAAGTAAAATTATGAAGAAAAAGTGATTA
ATGCTGCAATTCACAGAGAAAGTTCTTGACCAAGACACAAGACTCTTGTA
GCATTGTCTTATTTATTAACATAATTGAAACATTTTGCATAAAACTCTTG
CCCATGACTATTCTAGCAACAAAATTGTACTCAAAATATTTCACTGTGAA

>uc001gqb.1|181483101|181484001|181484100
GCAAAGAAATGAGATTTCATCATTATGTACTCTCAGGACAAGGAAAAAAA
GGCAGTGTTTAGCTTTGTGAACAAAATAGCAAATGTAAACACGAGTGATC
AATTTACAAGCATATCAAGCATCATTATGATGTGCCACAAAACCCACACG
GATGTACACAAAGCTGCCACATCTCAATTTTAAGCCaaaaaaaaaaaaaa
agataaaagaaaaaaaTACGAAGAACCCCAAGAACCAAATGATTCATTTA
AAAAAATAAATCTGATAAACAAACAGCTAATCCTTCAATGAGCCAGCCTA
ATAGGGAATTACTGTTTCACCTTCTGAATCATATCTGATAATTAGCTAAT
GGCAATCACCATTCACACCTAACCCAATATAGGGTGTGTGATATGACTGA
AGGTGAAATAAGAACTGATAATCACAGCAGGATTGAACAGTTAACAAATT
GTTCACTTTTGCTTGTTTACATTGCCAAAGCAAATTGCGAGTTTAACAAG
TTCTGTTTTAGTTAAGATCTTTCAAGCTAAAAAGTTGTTCAAGTTTTTCA
TTTTCACAAATATAATTTTATTTCATAAAATACTAATTTCATTGAGGAGC
CAAAGTTAACCAACACTGGACTATGCAAATTAGTCAAGATGTAAGATTTA
ATGTTTCAAAACTAAGAAAACGGAGGCACAATTTACAAATTTGCTAATTA
TTCTTCCCTTTATCATCCTTGGATGTGGCTGTACATACTTTTATATAACA
CATGTGGCATCAGCTGAACCAGGCAGGAAACTGCTTGTTCTAAGTACATT
TTTACAACTGTTGTCTCCTGTCAAGTAAAATTATGAAGAAAAAGTGATTA
ATGCTGCAATTCACAGAGAAAGTTCTTGACCAAGACACAAGACTCTTGTA
GCATTGTCTTATTTATTAACATAATTGAAACATTTTGCATAAAACTCTTG
CCCATGACTATTCTAGCAACAAAATTGTACTCAAAATATTTCACTGTGAA

>uc001giw.1|171418592|171419492|171419591
agcagtgagtttgtgtaagtgcatttgcacattgtgtgggtgaggagaac
tcttgggaaatggagttcatggagtctccttaaagagggaagctgccact
ctgtttgggaaggttgctgccatgccaaaattgggcccagcatcaccaga
tctcctgtttctgtttttggttttgttttcaaaaaagatcagaaatttcc
cgatatttaaatatcagctactaaattcaacttaataaacagatgaaaca
cagacataggctagactgcggctcattggctgccagattgcagtttctgC
TGtagagaaagaatagggctgagagtagagtcctgaagtacaccagcatt
aaaggggtggcagagaaagaggaggggtgatgaagactaagaaaggcaga
gaacagaaagagaagtccagaaaagggtgaggtcaaaaaagctggggaac
agaagtgttttaaggaggacaacgtcatcagcaccatcaaaAGTAGCACA
GGGATCACTGTGGCCAGACTATGCTACACAAACCCATTAATAGTTGTGAC
CTTTTATTGAGACAGCAGATGTAATTACCACTTAGGAGAGGGGACATAAG
AAATCATCCAGGGTTAGAAATAAGGTTCTGAGGAAAGGAAAAACAGTACA
TGGTAGAACTCTATTTAAATCAGTCTCTCTTGAACCATGAAGAGGGACTC
TAAGGACCTCCAGTGAGCATCTTTTCAAAAGCAAAGATGGGCTTTGCCAC
CTCAACCATCCCTCAGATGTGTCTTTGATGGCTAAAACTGGAGGCAAGTA
GGAAACTGGAAAGCTTGCCCCGTCCTCCCCTCTTCAGAGGATGAGCTACT
CAGAACATGGAGAAGACAAGGATAAATGAACACTCCAACACTCTCACCAG
TAGTGAATTCTGAGATCTTTTATTTGTTTCCATGTAAATAGCAATATTAC
TATTAACTATATTATTAATATCAATATTAATACTCTCTGAGAGCCAGGAA

>uc001gdc.1|163711702|163712702|163712701
CCCCAGGTCAAGTCTTCCCTGTTGCTGCATGCTGTGTACGCCTCTTCCAT
GGAACCTCTGACTTTGCTGGAACTGTTGTGACCTCTGTGTGTGCTCCTTC
CCAATAGGTTACACCTTTCTTGAGAACAGAAGCCACATCTTTTATCCTTA
TTCTGATACTCTCTCATAATCTTTCTGCCCCATAAGTCAGTGTGTTTAAT
ATGTTTATTAAAGCTATGATATTTAACACTTTTTGCACATTCACATAGAA
CATTATATTTGGGTCTCACCCAGTTTGGTAAGTATGAACCACATGGGTTA
Cattagcctcacttacggttgagaatatatacactcagagagactgaaga
atttgtccaaggtcatccagctagatggtgtgttgggaacaacattccaa
gcttgtaacacccaatgcagtgcccATTGCATGGTTAGATCAAGTTCTTG
ATGTACTGCTTGGATCCAGTCCCTTTCCACTGAAGTCTGCTCCAAGCCTT
ATGGCAGTAAAAATTTCAGACTCCTCCaatactaattgagcactgactac
atgccaggcactttgtggcactggCCTAAAGCACCCTAATGCTTTTTGGC
ATATCCTAAGCACTGGCCGGAGCCTTCAAGGTGTGTCATCTCCTCCTTTT
TCTATTTCCTTGGCTTCTCTTCCTTTGTCTCATTACCATATTCCCCTCTT
CATCTCTGGCTTTTAACATGATGTCCTTTTCCTGCCCAGAGCTCCTAACC
CTGAGCAAGGGGAGGTAAGCTCTGACCTGGAGAGTGGCTCTGGGGAGACA
GGCCCCTGTAACACATCTGGAATACAGGGTCAGAGTTGAAGCTTCTTGTT
TTGTTGTTGTTGTTTAATTTTTTCCCTAGGATATAGATCCTGAAGAGGCT
TCTtgttttaatcaccttgcattcaccctgttggtgtggaaggaatcccc
accctaggtcatgggatggcagaacaaatgacacctggcactgaacagat

>uc001fug.1|158069987|158070887|158070986
ctgttctctcacatccatctgcagacctttgtacattgtattccctctgc
ctggaacacactttccatgatttcccacccagcctccccccttcatgtgg
ctatctcatactcagtcttcaaggtgtgcttgctccagaaagccttccct
gattgccccaatactcaggctgattaacatcctttcttcaatctccattg
cttaccccaatcagagaactacttacatttacttccccactgaattctga
gcccttaaaaggaggatgctgggtcaacactgggcatgtcagtggttccc
agaacacaactcttcctgaaacatagctggtatcgacaaacattgttgag
tgGGAGTCTAAATGACTCCGAACCCCTTCTTGCCTGAGATTTCTACAAAA
TGGCTCCCTAAGATAAGCTACTCCCTGGCCAGTGGCTGATAGGGTTGCCT
TCTTGAGAAGAGGAAGGAAGGGGAAACTCCAAGATCAGACCTGGTTCTAA
GCTCTACATACAGCTCAGTCCCTTCCTCTGCCGCAGGATGCCCTGCCCCT
GAAAGAACTACCCGACTGACCAGGGCTCCGTGGTCATTTCCATGCCAGGC
TGTCGGAGCTGGCTTGTCCCAAGGTGGAGAAAGGGAGTCAGCAAGGAGGA
GTCACTGAGCCCTCACTATGGTGGGTGTGTCCCAGAAGGCAGGGTCTGGG
TCCAGCCTCTAAGCATGGGGACAGGCAATGCTGATTCCTGTTCATTCTCT
CCAGCAGAGAGAAGGGCAAGAGGGAACAGCTGAGCCTGCACTCCACCTGA
AGGCCCCATCTGCTGTGGGAGGGTATTGccctggcccctggcccctggcc
cctgccccAAGAGTCCCCAGGATTTGTGATAAGAAAGTGGAAGCCAGGAA
AACAGCAGGGAAAAaatacctttattgagatataattcacatagcataca
attcacctatttaaagtatacaattcgatgccttttagtgtattcgcaga

>uc001fpe.1|154699243|154700143|154700242
ccgcgcccggcctttttttttttttttttttttttttgagatggagtctt
gctctgttacccaggctggagtgcaatggcataatctcggctcactgcaa
cttctgcctcctgggttcaagcgattttcctgccccagcctcccaggtag
cgggattacagatgcatgccaccacgcccagctaatttgtgtatttttag
tagagatggggtttcgccgtgttggccaagctggtctcaaactcctgact
tcaggtgatctgcctgcttcagcctcccaaagtgctaggattacaggcgt
gagccaccgtgcccggccAAGGAGGCAAGTTTAAGAGAAGACGACCCTGG
CTGGAAGGCATGGCGGAGTGGGGTGGGGTGGTCCTGTGGGGTGTGTCAGG
TGGGGAGAAAGAGGCTCCTTGGCACTGTTAAAGCACTTTGAAAGGGCAAG
AGCGGCTTCCTCTGCTGGAGGGAAGCATGCTGTGAGGAGCACGAGGGTGG
AATCCACCTGTGCCTAACATAGTGCCCGGGCAAGTCTCTGCTGAGGAAGG
CTTTCAGCAGTCAAAGGTCCTCACCGTGCCAACTCCCACCCCCAACACCA
TTCTGGTTTGAACTCAACCTTGGGTGGCATTTCTATTTTTGTGTCCCAGA
ATCCCTCCTGAGGCTTCTAGCTGGGCAATCCCTCCTTAGTGTGGGCTGGG
GCTGCCTCCTTCTGACAGAACACTTAGAAGAAATTCTCACCTGAAAACCC
CACCTGAGACATGTGGAAGTGCCCCGCCCTGAAGGCCGCCCCCCATTCTT
CCCTGCTGAGATGAAGCACTGCCTCTCACCCTGATGGGGCCACACCAGTC
CTTCCTTCCCATCCTCGCGGCACCAAAGAAACCAAAACCCACGCCGAAGT
ATCAGAAACGTGTATTCTTTTTCTTTTAATAGTAAACCTCTTTACAACAA
ATATAGTGAAAGAGTTTTCAAACAAAACTCATAAGAATCTCGAGGACTTT

>uc001ffk.1|152820257|152821157|152821256
TTACAATGTGAAAAAAGGTACATTCTCTCTGAAATTCAAGATGGAGAGAT
AATTTGGATGTCATCTATGATGTAAAAAGAAAATGGTCTGTCTCCTAAAA
CTACAACCAAGCCTGTCCTGGTCCTGGCTGCAACTTTACTCCAAATATGC
ACATTCCTGGAAGTCAAACAGCTGGTAGTAGTGGGGTTTGGAGGAGGTAG
AAAACACCCCTGAAGGAGAGCTGGAATTATGTACCTAATAGGTGATCCTC
TCTCAAGGGATGTTTTCCTACTCTGGGCCTTGAAATCTTGCGTCTCAAGT
CCCGTGGGACAAGATATTTAATAGTGGGCTCTggctgggagcagtggctc
acgcctgtaatcccagcactttgggaggctgaggtggacctcacgaggtc
aggagattgagaccatcctggctaacacggtgaaaccccatctctactaa
aaatacaaaaaaattagccaggcgtggtgacaggcgcctgtagtcccagc
tactcgggaggctgaggcaggagaatggcgtgaacccgggaggcggagct
tgcagtgagccgagatcgcgccactgcactccagcttgagagacagagtg
atactccatctcTAaatcaatcaatcaatcaatcaatcaatcaatcaatc
GTGGGCTCTGCTGGGGAAGGGCCCTGCTGGGTACGTAATCAAAAGGTGCC
TGATGAACCCCACCCCACCCAGACGCAAATTTACCCACAAAGGGAGGTTC
TTTGAAATGGCTCCTTTCCAAAGGCTGAGGGACAGCCCTGTCCCCCACAG
GTTCATGTCAGATGCCACTGGTGCTGTTATCAGAAACCCCAGGGCCACAG
GTCCCTTTGTTCCCATTTTCACCTCCCCCAAGAAACCAGGACTTAAAACT
TTCTAAGAATTCAGATTCTTGTTTTTTTTTTATTTATGAGGAATGTATAT
TGTTAAGTCACTGTTATCAAGGGACACATAAAAGCAGAATCATAAAACTG

>uc001ezg.1|150044270|150045170|150045269
CGGAGAATGTTATGGAAAAGGGCGGCTGCATCTTTGGGACAGAGAGTGGG
GGCACTTACCGGAGAAGCTGGAAGGTGGCATCAAGTTTGGCACTGCATCT
GTCCAGCGCTGGGGGCCCTGTCCCATTCGAGCTGCACCTCAGGCCCCTGC
ACCTTCCCTGTGTGCCTCAACCCCCGCTGCCTGGCTGCCCGgctgctgcc
tgccgctgctgctgctgctgttgctgctgcggccgctgctgcCAAGACTG
AGGTGGAGAAAAGAGCCAGAAAGCAtttctcctttttttttttcctctct
ctctctctctctttttAAACCAGGCAAGAATGAGTCTGCAGCAACCCTGT
TGGTGCAAAATAAATAAATAAAGCAACCAGGGAGGGCTGCAGCAAGCACC
ACTACAGGCTGGCAAGTGACAGGGGAGGGAGCCAGGAGGGAGGCTCTGGT
GCCAGGGAGGGGTCATGCAATAGCAAGAACAGCAGGTTCTAGAGGATCTC
TCTGACATCCTGATTCCCCCACTGGGGAGCTTGGGCCAGCCACCTTCCAG
AGGACTGTCTTTTGGTCTCCCAGATGTGGAGCAATTCTGTGCAACCTCTA
AATCTAAACGTTCCCCGTGGGTATCATTTATGGGAAGTTCTCAGTCTAGA
GCATCTCCCGTGGGGCTCAGTTTGAGGCTCCTACAGTGGGGGTTCCTGAA
GATTCGTTCACAGTCCTCACTGAGGGACTGCTCCACCTGGGGAGAAACTG
CAGGGGTCGGGTGAGGGTGGGTTGGATCTGTATAATGCTGATGGATTGCT
GAGCTGGAAACCTGAGTCTTGACCCAGGAATGAGACTGGAGAGCAGGCAT
GCAGGTAATCTAATTTAAGAATCTCCCCCACCCTCTGACACACACACTTC
TTGCCTTTAAAATCATTTTATAAAGAATGGCACAAGTTGGGGTTTATGTT
TACTCAGATGAACCCGTCCCCTTAGAGGACACAATCCCACCCCCAACCCC

>uc001evb.1|148860322|148861222|148861321
AATAAACACCATTAACTTGTGTCTCTAGTTTAAATTTGTACTTGttttat
tttattcatttattttttttagatggagtctcgctctgtcgcccaggctg
gagtgcaatggcacaatctcggctcactgcaaactctgcctcctgggttc
aagcgattctcctacctcagcctcccaagtaagtgggattataggcatgt
gccgccacgcccggctaatttttgtatttttagtagagatggggtttcac
catgttggctaggctggtctcaaactcctgacctcaagtgatccacccac
cttggcctcccaaagtgctggaattataggcgtgagccaccgtacacccg
CTGGAGTTTTTTCTCCTTTGGTAACCTTTCTTTTGTACGTTACATTCACA
GGCAGCTTTTAACTTCTTTCAGTAGCAGGTTTCCAGCAATGCAGATTGGC
ACATCATGAGGAAAGAAATCACTCTGCCTCCTGCTGGCCACCAGCAGAAA
GACTTGAGTTTCTTTTGGCTTATTACAAAGAAATAATATATTTCTTTTGG
TTTGTCACATTTCTCCCTCACAAACATGGGAACTTGAAAAGGAATGGAAG
ACAGAGGGAAAAGGAGACTGGGCCTCCTTTTCTGCTAAACCTGGACTAGG
CTTAGGTGTCAAGAAACCATTTAGATCAAATATCTTAAATGCCTCATTTT
GTGAGCCACAAACTGAGGTTGATGCACCTTCTACATTGGTTACAGAAACA
AAGGGATGGGCAAGGTTTATGCCAACATTCCTGCTCCCTTTCCTAAGTGA
TGGTATTGGGGAACTCAGCCGCATCTCACATTAACAATGTCTTCAGTATT
GTTTTCTTCCCCCTCCCAAACCCCAATAAAACACACCAACTGCTTCAGAA
TATTTCTGGGTTGGGTTTTTTCATGGGTTTTTGTTTTGTTTATTTCGAAT
ACTGAAAAAGTCCTTTGGGCTCTGTGGGGTTCCCCACGCTCACGGCTCCT

>uc001dnv.1|91152544|91153444|91153543
caggtgtggtggctcatgcctgtaatctcaacactttgagaggcggaggc
ggaaggatctcttgagcccaggagttcaagcacagcctgggcaacatggt
aaaactctgtctctacgaaaaatacaaaaactagccaagagtgatgacat
gtgcttttaattccagctacttgggaggctgaagtgggaggatcacttga
gtcctgagaggttgagtctgcagtgagatatgatcacaccattgcactcc
agcctgggtgacagagtaaaactctgtctttaaagaaaaaaaaaaagaaT
TAGAGTGGAAAGGGGCTCTAGTGATTACTAGCCTTCCCACAAGATTCCTA
TGATTTTTGTTTGTTTGTTTGGTTTTTACTTCTGGACTCCACTTGCTATG
TAGTATGTCTTCCAATTTAAAAATATATATTCAAAGACATATAACTATCA
ACGAAACTTGTTCAGTAAGAGATAACCAATATATACAGACTTGGTATATT
TTCAGTCAAAAGTAAAGAAATGGGATGTTTTAGTTAGTTTTGTCACTATA
GACAAATACATAGTTTTTATCGGGACTTTTGTAAAATTGAAAATAACTTA
CAAGTACTATTCCCTTATCTATTAACCTAAGGATCAGGAGACCCTTGGTT
GGGAATGATCCAACTAGTCCAACCTTCTAATTTTGCATATAAGATGGCTC
TGAATTTAGAGGTTTGATTAATCATGAAAGGGGGAAAATGATTTTTCTCA
CATACATTATATTGACCAATGAGGTGATTCTAGAAAAACTATGCTCTGTG
ATCCAAGTAACCTGGCAAGGATAAACAATTTAAATCCAATGAAACACAAC
CTGAAGTGAACTATTACCACCAATGATAAAAATAAGAAATGTTTCACATT
TTAATTTTCTTTAAACCTTTTTTTATTTAGAGATTTTTCTGGTAAGGAGA
TATACCATAGGAAAGCAATTTCACTGGCAGTGAGGTATGTATATACTCTA

>uc001dhq.1|77801877|77802777|77802876
TTTTGAATGGATCTGAATGGCTTTCCAAAACTAACTGGTATTATTTCTAC
ACAAACATAGAAGTTACCATCAAGCATTACTATCTTGCCTAATTACAAGT
TGAAGGCAGATCTTCTGGCATATTCACAAAACATTTAATATAAAAACGCC
CAGAATGCTAATGATTCCCCTCTTCACCCACTAATAATTCCAGGGTGAGA
AGTTAAGCTCAAGTCCATTTACTTTCCTTCTGTTATGATATATTATATCT
ATATCATCAGTGATCTTTAATCAATATATTACTTTAAAATTCTCATATTT
CTATATTTAAAATTCTATTACTTTTCTCAATTAAAAAAAATTCAGGGTAT
GATTTTAGTACCCTGCTATGTACTGAAGAGAACTAGTAAATAATGTTCCC
TTGATTTAAAATAGGAAAAAACAGGTGATTCTAAAAATTGGGTCAAATAT
AACAATCAATCTTAGAATATTTATACTATCTTTTCCTATAGTTAATAGTA
ATTTCCAGGAAACAAGGTGATTTTTCAAAAGCCATCTGTTTAAATACATG
GGGGCTTATCTTCATGAGACACAACTAGAAAAAAAATTTTCAACTTTAGT
TTTCACACCTGAGCATTAATAATTGCCTTTTTCTTTAACCATGGTCCGTG
TTTCCTTTTTGTAAGCTAGTTTAATTTAGTGTTTCAGCACACACTGAGTA
AAAATCTTTACCATTTTTTACAGGGTTGCTTAAGATCACCCTCTTTTCCA
TAATACATTCCTTATTCTTCATAAATGACAGAAAGAAAACTCTTAAATAT
GTGAAGCAAACCATTTTAAAAAATACCAATTTCTGGTTTTAACACTGGTA
AAAAAAAAAATCCAAAATCTAACCAAAAGGAAGTCACAACAAGCATTCTA
TAATATAAACAGACAGTATCCACATAGTTTATTTCTCACAGTTCTCCTGA
CAAATGAACATCATTCAAGAACATACTGTATACACAGATAAGAAGAAACA

>uc001cnm.1|45566500|45567500|45567499
CTGCCAGGAGCCAGGAAGCCTAAGGATGCCCAGGGCTGGGTGCAGCCAGC
TGTCCTGCAGCTCTGGGGAGACCAGCACAGAACTGAGGAACATCTGCAGG
AGGCCCAACTAGTGAAAGGCTTTGCCTCCGGGGGGCAGGTGTGACTTCCA
TTTCATCAGTGCCTGCCAGAAGCTGTGTCTCTCATTGGGCTCCAAAGAGG
TGGGATTTTTTAAAACTAAAACATTTCTTATATACAGTCTATAATAAATA
TGTAAGATACAAAGAACAATAAAAGAATTACACACTAGGAAATAGAACAT
AACCAATACTTTCGAGTCCTCCCTGTGTCCCGCTGTGATTCTATTTCCTC
CCACCCACTCCTCAAATCCTGTCATTATTAGCCCTTTGCTTTTCTGTATT
GTTTCACTCCGTATGTAACATAACCCTAAATAAATTATTTCGTATTTGAG
GTAGGAATTTAAAACAGAACAAATCTTCTCCTGTGCTTCCTCTCCCCCTA
GGGAGCGACCACTCAGGTGGGGAGGGGCTGGGTGAGAGTTGAGCCCAACT
ACCTACTCCAGAGTGATGCCACCACTCCAATTAGAGCTGACCTGAGACGT
AAACAGAGGGTGTTGTGTGTCAGCCACTGGCAGGTTCTCCCTGTAGCTGC
CTTGCCTTTCTCCTGGGGGTTGGAGGGCAGATCAGTCTGGACAGAACACC
CCCACTCCAACCCCATCTGCCCGGGGCTGGCTGGGAGTTCAGCCAGAGAA
AGTCAGAACCAAGCAGAACGTCACCACTTTTCTGGGTCCCTCCCTCAGAT
ATAAGGGGTGAGGGGGCTAGGGAGAGGGTGGAAGGCTGTCCAAAATAGCT
ACAAAAgggcgggcgtggtggctcatgcctgtaatccaagcactttagga
ggctgaagtgggagaatcacttgaggccagaatcacctgagttcgaaacc
agtctgagcaacatagcgagacccccatctcaaaaaaaTACAACATAAAA

>uc001byw.1|35670777|35671677|35671776
CCCTTTACTAAACTTACTTCTTTCACCCTCACTCAGGATGGGACATGTGC
TGGTTCCTATTCATGCGGCATTGACTGTGCTTCTAGGCcagaggttctaa
agggaggcccaggaccagcgcatcagcatctcctgggaacctgttagaaa
ggcaaattcttatgtcctcccccttccccagacctactgaattagaaacc
cagcaacctgtctgaagaagccTCTCGTCTTGAGGTTGGAGACTGCTgca
gagcgagcaaggctctgccgggcctgagttctcctctgtcaccatgtgtg
tagattaagttacttcatctcactatgccttggctctcgatctgtaaaaA
CAGCCACTGCTGCCCTCCTGCAGCAGGGTTTTGTGCCCAGGGCCCTGGAG
GGAGCATGAGCTCAGTGGTCCTTCCGTCCTCCCTGTCTTGGGAGTGCTAG
GCTGTGCACCAGCCCTCCCAAGCCACATACCCAGCAAAGTGCTCTGTGAA
CTAGGTACAGTCAACACATTTGGGGGCATGTGGCCAACCTCTACTATTTG
GGAACACCAAAGGGAAGATGAGTGGTCAAAATTTCTAAAGCCACACCCTG
GACTTTAGGACACTCTGTGTCTCCCCAGCTTGGTCACAGGTGGACATGAT
CATTTTTGTGTTAACAAAAGATATGGGAAGAAGGGACATCAACCCTCCTC
CCTTAAAGCCAGCAGGGGTACTGGGGTGGTGCACTCCCACCCACCAGTGG
CAGGCAGGGCCCAGCACCACTGCTTGCATGTGCTGATGCCAGGCCCAAAA
CTTCCTTGCCAGAGGACACGACCTCACAGGGCTGCCCAGGGGGTGGGAGC
TGTGCACGGGTCCGAGACGTAGCGTGAAGCAGCACACCCAGCAGACAGAG
TGCACAGTTAAATACCATGTTTAATCATCCCACAATGGACAGTAGTGCAG
TAGTAGAAATTATAAGTGTCTCTTTAAAAAGTCACTCCCCCAAAGTTTCC

>uc001bom.1|27810487|27811387|27811486
tattattATTATAATTTTCctcctctgcttgactatgaactcctcctcca
gggcagggacaggtcttattcatgtttgtgttcccagggtcctccttagc
aaagagtcaatgctttgcagagtcaatgctcagtaatgatttgccaattg
CTGCAGTGATTCCCAGCTCCCAGATTCCTTCTCTGTCCATTCCCTTAGTA
AGTCAGATGGTCAACAAACATTTTCTGATGGGAGAGGTGGGAATCTTTAT
TCCCTGCTCCCCTTGTTTCCACACGGAGGCATGTCAGCTTCCAGAGTTTC
TCTCAGGGGAACGAGGGAGTGGGAAGATTCATCATCGCGCAGGTGCACTG
CAGATTGTTCAGCATCCCTGAACCCTACCTGTAGGATCCAAACAAATCAA
ACTGCCTTCAAACCTCTCCAAAAGCTCCCCTGGGGGCAAAACTCCCCTAA
TGAGATCCAGTGAGTTAGACTAACCCTCAGGCCTCTTCTCTCTCCTCCCC
TCTCTTCTGTCCTCTTTTGGAGAGTCTGACAGCTCCAGAGGGTCCACTGT
GGTCTTCCTCCCTGCCCTGGCAAAGGAGGCCTAAGGTTGTCCCATTGCGC
CTGTGATGAATGGCAAATCTGATGAACTCAGATAAAGAATTAGCAAACCT
ATTATACACAGATTGAAGGCCATATCAGCAACGAAGGGGACATTTTAATG
TATCTTCAGCTGCTTGTCTTCTAAACTCACGTGCAGATGAGCAGTGGGAC
TCTGGGTGTTCTAAAACTCCACACCTTGGATGCCCCGTGCTTGGTAGGCA
TTAGGGCCCTCTCCAGCTTCCCCTGCTGCTGCCTGTAGCCATATCTGTCC
GTTCACCCCCTATTGACCACCCCCGCTCCCAAAGGAAGGTTCAAGGGTAT
TTCATGGTTTGAGGATTCATATTGTCATTTTACTTATTTACAGAATCAAT
AAACCAACACATACACACTATTCAGAGAGGTGGGAAGTGCTCTGCAACCT

>uc001bma.1|26480359|26481359|26481358
ATGTAGTCCCCTCTCCTCCATCTAAAGGCAACATTCCTTACCCATTAGTC
TCAGAAATTGTCTTAAGCAACAGCCCCAAATGCTGGCTGCCCCCAGCCAA
GCATTGGGGCCGCCATCCTGCCTGGCACTGGCTGATGGGCACCTCTGTTG
GTTCCATCAGCCAGAGCTCTGCCAAAGGCCCCGCAGTCCCTCTCCCAGGA
GGACCCTAGAGGCAATTAAATGATGTCCTGTTCCATTGGCACTGTGTCTG
GTTGGTTGTGGCCTGGGCCTCCTGGGTCCCTGCCCTGGGCAAGGTTGGTA
GTTGTGACTGTGCTGAGACTGCTCTGTGGGAAGGGTGGCTGAGCTGTTCT
CTTGTGACTGTCACCTCTGTGTTTGTTAGTGCATGTGTTTGGATATGTCT
GACACACAAATACCTGTATGGACCAGTGGTTTCTGGAGATGTCTGGGTGG
GCCACCCTCCAGTTCACATGCATGTGTCCATATCATGCTTGTGCCTTGGT
GTGTAGTGCACATCTCCATGCCTGTCAGTGAGTGTGGCCATCCCATGCGC
CTGTGTTGGAGCACAATGGCTAAGAATGAGTGTATCATGGGAGGTGGGTA
CCCAGCTGCAGTTCTGCTAATTTGGGGGCATGGGTCTAGTGGCAAAATGG
CTTTGTGCGGTGTTGAAGTGTCCCCACGAGTTGGTGGGTCTGTGCCTGTG
CACAGGTATCTGCTGGCTGCACACATACACAGTGAGGCTCTGCTGTCCCA
GCTGAGAATGTAAACCCAGCTGGGGCCAGCTCCTTCCCCCCACTGCATCC
CTCCCTTCACAGGATCCACTTAGCCCTTCTTGGGAGAAAGAGGAACCTAG
AAGACAAAGACCCAGCAGCCAGGCCCGCCAGCCGGGGCTCGAGTTACCAA
GGGGCGGGTCGGCACCGCCCCCTCCCTGGCCCAGCTGGTCCCAGGCCTTT
CCTACGTGCCTGGCGAGATGGCCCACCCAAGAGCCTGGCGGAGCAGCGGG

>uc001bla.1|26098293|26099193|26099292
CTAAATGTCTTAGATGAACAAAAGCTCACTGCCACTTGTAGGACACCTCG
TATCATTATGCCAAGTTTCTACCCTCAGGCCCTCTTTATATTCCCATCTA
TTCAGAACTGGTATTTTAAAGATCCCAGAGCACCTGCTATGTGCCAGAGA
CAGGAGCCAAGATGAACTGTGCTGCACCACTGCACACAAGCCTCATCCTG
TCCTCTTGGTTTAGATATTGCTCAGAACCTATTGTTGTATTCAACTATAC
TTGCACTTGCTCCTATTTGCCCTACATGGGCGTAACTCCTTAAACCAAGC
TTTGTTCAGAATTCCTCTGATTGATCATTTAAGTAAATTTAAAAGTCAAT
TTAAGGAATATAAAAACTGCATAATTTCCAACTCAAGAGTATAAACTTAG
ATCACTCATTAGCCTCTGGTTGAAaacagtaatcgtgatttatacggaat
gctaaatatctatgttctaagtgtgctctcttgccacaaacccatttaat
cctaacaatcttaggaggtaagttgaggtaggctgttattgttctcatGA
ATAAGTTTGGTAAAACCCCAATCTCAAGATACAGCCCAAGCAGCAGAGGC
ACATGCGTTAGCAACACATGGACCCCACCGCAGTATTAGCAATCATCTTT
TGCTATAAGTGCTTGGCTTCCAAGAGCTTTTATACAGATGTCTGAGAGGC
ACAAAATATGTATAATTAGGCTATTTCTCAAATAGCACAGGAAAGCTGCC
AAAGGCGTTCCCTGAATTGAGAGGCAAAGCACTGACAATGGGGACTATTA
CAGCCTCTGGATACAAGATGACGTATCTGCCAACCTTAACCACCCGAGTC
AAATGCTACTTTAGAAATAATTAAGGTTCCCTTTAGTCATTTCACAGGAG
TTGCTACAGCAGTACATAAAGTTTTATTAATATTCTGATTCTCGTGTCAT
AGCTTTTATGGCAGGAAAGGATGAGGACATGCCCCACCTGTAACGTAGAG

>uc001bex.1|21794401|21795301|21795400
GCAGAGCCCTGGCCTCTCCGTCGGGAGTTCAAGGCCACATTGCCTCTGGC
CTCATCCCTGCCCATCTCCCTGTCCCCTCCATTGTCACCTTCCCACCATT
CAGAGCTGGCTGCCACCTTCCTGGTTCCAGGGGTGCTCTGCCTCCCCGCC
CTTTACTCGAGGCCCCCTCCTGCAGCGTCCCTCCTCCCTAGGCCTTCTCA
GGAACGGGGAGCAACTCCAGGAACTTTCCCTGACGCCTCTCTCCCCAGGC
CCTGCTTGTGCACACCTCTCCTGTCCCCGGCTGCCCCTCATCACCCTTCG
TCCTACTGTCCCAGCTGTGAGATCCTGGTAGAGGGACTTGGACTCATCCC
CGTCTCCTGGGTCCCCATCGGGTCCCGTAAGTGGTCCCTTGGCGCCGCCT
TGTGGCCATATCAGGGGATTCACTGAATATGAGAACAGGGAGAAGGAAGT
Aattaattgagcacctaatgtgtgccagacactgtgctgtatgtttgata
cgcaccagctcattgaatcctcacaacaaacccttgggagaaacactacc
actcctattttacaaaaggaaacactgaggctcacggaagctagtaagtt
tctcaacgccacccacccagctaacaagagacggtcccaggactcaaacc
taggtctgcctgacagcacagccatgttcttcctgcAGTGGGGAAGGGGC
CCAGGATGCAGGGAAGGACAGCACCCCGGGGAGGAAACCACGGGCGGTGC
TCACAGAGCTGGTGGCTTGGCTTTGGAGGTGTCCCCAGGCCCAGCAGCTC
TGATGGGGACAGGCTTGCTCCCTGCCACCTTGACATCCCTGGACATCTGT
CTGGGGTCAATCTGGCCACGGTTCACACAAAGCCAGGCCCAACTCTGGGT
ACAATAGCGATAAATAGAATTTATTTTATACAACTGTTACCGACATCCAC
ACGGCCACAGGGGCTTCCAAAATGGGTATTGGGGCCAGGAGGCTGGCCTT

>uc001azb.1|16803499|16804499|16804498
ACCAATTCTATGACCATCTGTTTCATGGCCACATGTTTGCTCATTTTATA
TGTACATAAAGGGAGGGGACAGACAGCAAACTTGCGTGTTACAAATTGTA
TCATCTTAAAAAGGAAACAAGGCAACACTTTGCAATAAAACCTTAAGATG
CATGAAATTTGAGCCTAATGCAATAAAGGATGCCCATAAAATTCTTATCT
AAAGAATGTTTCGAAAATTGTTGTACAAGGACATCATCATTTAAAGTGAT
ATGAAGAAACCTTCTCAGCTAAGCATATGGGCTAGATTAGAGAGAAAAAT
AAAGGACCCATCTCTGCCCTGGAAAAACTGCTGGTAGCATCTTTCAAAAA
GCTCTCTGTGTTTGAGTACGCACCTTGATCCATAGGCTCACATTTGATCC
CAACTGGCAGCTGCTTCTTGGCATTAACATTGGATTCCCAACTAGTAAAT
CTTACCAAGATCTGACTTTCTGCAGATATAATATTATTTTGTTTGACCAT
CCTTATCTTCAAGGGCTACCAAGAAGGAACCAAGAATTTATTTACCTCCC
CAAGGGAAAAGGTTTTACCAATGAGACCCTTTCTCACCATGACCCCAGGA
CCCCATATGCCCTGTTCACTTGAGTGCCCTGTGTGGCCTGATAGAAGCTC
ATGCTGGTCACAGGATTCCTTATATGACTAGCCTCCTTCCTGAATCCCAA
TTTCATGGTGGTGGTCATGACAGGTGTCCTGTATCCCATGCTCATGTCCC
TGAAGTCACCAGCCTATCTCCAGTTAGAAAAAATTACATGTATATAGAGA
GGCCTCTTTGGAAGGAGCAAAAGCTTTCTCaccttcgtacactaatggtt
ggaaggtacaacagcatatgcactttgggaaaaaatatctggcatattct
tacagaaacaaacaactacctattctatgactcagtaattcctaagcatt
tatccaagagaaactaaaacctatgtccagaaaatgacttatacaagaat

>uc001agv.1|1559962|1560962|1560961
TCCACCGAGAGCTGGGCGTCCTCGGGGCTGGGCACCCCTGCTTCCCCGCA
CAGCGGACAACAGGTACAGCACAGGACGGGACGGGCTTTGCTAAGGTGGC
CCCTGGGAAAGTGGGATAAGCGGAGGCCCCAGTGACAGGGGCAGCACGTG
GAGCAGCACCTGGGGTAGCCCCAGAAGCCTGGGTTCTGTCTAGGACTTGC
TCAGAGCTGGGGGAGGGAGGCAAAGGGGGCTTCCTGAAAGATGTGGCTGG
GATGGGCCTCCAGGATCTTCTGCAAGGAGATGTGGGTGGGGGCTGGGAGG
ACTGGCACAGGGTGGGGGACCACCTTGCCAGAGTGGAGGCCCCCCAGGAG
GTAGGAGCTCCCCTCCTGCCTGGGGAAGACACTGGCCCACATGGGGTCAG
AGGCCACAGCCGCCCACCCCACCCTCTTCCCCTAGAGCCCGGTGGTCTGC
GACTCCCCTCCCACACATGGTCCCGGGTCACTCAAAGGACGACACGGGGA
GCCTTCCTCGAAGAATATTTTAATACATTTTAAAACTCAACAACCTTGTA
TAAAAACCTGTCGAGTCTGCTGGCACAGCTGGGGCTGGGGGTTGGGGGCC
GGGGGCCTGTGTGGACAGGGCTGGTCTGGACGAGTGGGTTGGGGCAAGAG
GGCATCGCTCATCCCAACACAGAAACAGGTCTCCAGCTCCGAAGATTAAA
CAATCCACCCGGCTCCCACCAGTTCCTTTCCAAATCACGGCCCAGCCAGC
CCCGTGCGTGTCGAGAGTGGGAGAGGGTGTGTGGAGGTTTGTGCTGCCCC
ACGTGGGCACCCGAAGATGCCCTGGCAAGTCACGGAGAAAACACAGCTCT
TTCCTCCACAACAAGGAAAATGATTTAATTCTACAAATTTACAAACCAAA
ATACAAAAACAAAACATGGAGCACAAAGTAAGACGAGGAGTTCCGAGTCT
CATCGCAGCTCCAGCCGCAGTAGCCACGCCTGTGGTCCCGGCTGAGTTCT

>uc001tkf.1|114068730|114069730|114069729
TTGTCTGCTGCACGTGATCATGAGGGGCTGTGAAGTGCTTGCCCCATCAG
TAGCCATGTGTGCATGTGTAAATACCATCCTCTGTGTGCCCTGGAGGCTG
TCCTTCAGATAGCATGTACAGGTGGCAGCATAGGGCCTGTCCCTACTGAG
AGTGCAGGGAACTCAGCACCGTCAACTCCTCGACCCTGCAGGTCAGATTA
TCCTTGTAGAGGCCCCCTGGATGGCACCAAGATCGGCCCTGGCAAGCAGG
TGACCCTGACTTCAGAGCCCTTGCCTGAGGGCCTGGCCTGGCAGCTCTGC
TGTTAGAAGCAGGAGGTGTGCAGGGGGTGGGGAGCAGCCCAGCCTCTGTG
ATCTTCTCCATGGCAGGATCTCCCAGCAGGTAGAGCAGAGCCGGAGCCAG
GTGCAGGCCATTGGAGAGAAGGTCTCCTTGGCCCAGGCCAAGATTGAGAA
GATCAAGGGCAGCAAGAAGGCCATCAAGGTAGTCCCCATGCCCCTGTGTC
CTGAGGCTACTGGGCAGTCCCTCCATTTCCCCGTGCCTCTGAGGCTGCCC
AGTCTCTGCCCTGCTGCCCACCTGTACCTTGGGCTTTCTTCTCGCCCAGG
CTCCCAACTCCACCCTCTTCCTGCCAAGCAATCCTAGCCCTCTGAGCCTC
TTGGGGCCCCCTCAGACTTGTCCCTGTGTCCACAGGTGTTCTCCAGTGCC
AAGTACCCTGCTCCAGAGCGCCTGCAGGAATATGGCTCCATCTTCACGGG
CGCCCAGGACCCTGGCCTGCAGAGACGCCCCCGCCACAGGATCCAGAGCA
AGCACCGCCCCCTGGACGAGCGGGCCCTGCAGGTCTGCTGGCTGCGCACA
TAACTTAGCCTGTCACACACCAGGAGGACTGGATGCTGGGGAGGAGCCGG
GGCCACCATAGGGTTCTGTCCCCCAGAGGAGGCTGACTGGGATGGGGTGG
CAGCTGATTAGGCCCAGCACCAAATATTCACCATCCCTTGGCCATCCTGG

>uc001tdi.1|105833836|105834736|105834835
AACAGCGTCCAAGGGATGCAACTTCAACTCTCGGCCAACAAGACCCTCCA
GATGGGCTTCCAGCCAGCCTTTCCAACCTGTGTTGGCAAAGAGAGAAAAG
ACCGAAGCCTGTGAGGATACAGGGTGATGGGGCACTCTTCCTTCCCACTT
GTTTTGGGGTCTCTGAGGGCAGCAGCCCAGCCCGGCTGTGTAAATGAGGG
AGCCATTGTTGTATCAGTGCATGGCCATAACTCAGCTTCAGAACAAAAAA
CTGTAGGGGGTGCCTCCTTCATTGAGGATACCGGGCTGCTAAGTCGGTGT
CCGGCACAGAGCTGAGCttttttttttttttctgagacggagtctcgctc
tgtcgcctaggctggagtgcagtggcgcgatctcggctcactgcaacatc
cgcctcccgggttcaagcgattctcctgcctcagcctccggagtagctgg
gactacaggagcgtgccaccacccccggctgctctttttgtattagagac
aggtttcaccgtgttagccaggatggtttccatctcctgacctcgtgaag
cgcctgcctggggctcccaaagtgctgggattacaggcgtgagccaccgc
acccggccAGAGCTGAGCTTTCTAAGGGTCTTGGGAAGTGTGGCTTCCAG
TGCTCCAGGAGTTTCAGAAGCGGAAGCGTTCAGGGATTGGTTAACCTTTA
GCTACTGAGGCGTGATTACGCCAATGGAGCTGTCATTGATTGGCTGTCCC
TCTGAAGCAGTCTCACTGCAGTGAGGCAGTTGTTGATTGGCTGGCCGTCT
GGTGTGACTTAGTTTTTGATTGCTGGATTTCACTGGAGTGAAGTGGTCGT
TTATTGGCTGGCCCTCTGATATGAGGTGGTGGTGAATTGGTGGGCGTCAG
TGCAGTAAGTGAGCGAGCCGGACGTCGATTGACTGGTCTTCAGAAGCAGG
TTCGGTTTTGTTTTGTTTTGGTTTGGTTTAAATTGATGGGGGCTGTCATT

>uc001snn.1|75741901|75742801|75742900
ctttttactgtttttcagagttctgataaaattggctatgcctgttcctg
ctttAAAAAATATATATATAttttttagggattggggtctcactatactg
accaggctggtcttgaacttctggcctcaagccatcctctcatttcagct
tcccaaagtgctgcaattacacgcgtgaaccaccacacccagccCCTGCT
TGTTTTTCAATGTGCCTACTCCACCATGTTGCTCAAGTATGTATATTTTC
TAAACTACCTTGTAGTGTTGTGATGGGAAATAAATCCCTGAGCCTTTTGA
ATAACTCAGAGAGATCAAAAACTTAGTTTATCCTATTCGAAGGATTAGAA
AAATGATATATCTTTCACTTTTTCAGGGATAGGCTCCTCATTAGAAGGCT
CCTATGTGCCGATGCTGTACAAGACATTTCATTTCTCTTAATGTTTACAA
CAAGCTtgttgccaaggctgatcttgaactcctggcctcaaacgatcctc
ccagctcagtctcacaaagtgttgggatGtctggccaactaatgactatc
ttaactcttgtgtttcaatgtttatgccttcttttatcttgactgattgt
atgactatgtcttctagaacaatgttgaacagaaatggtgagagcagaca
tccttgctttaatatttcaccattatatatgatgttaggtatagattttt
ctcacagatgccttttatcagattgaggaatttatattcctactttgccg
aaaggtttttgtagtatgagggggtgctgaattttgtcaaacactttttc
ggtaataattgagatgattggttctgcagtcatcgagatgtggattttct
cctttattctgttcgtgagtgattacactggttgactaatgttaaaacaa
ccttactttccaggaataaaccctattatcttttttatacattgctggat
ttgatttgctaattattttaaggacttttatttctacattcatgatagat

>uc001skx.1|74440889|74441789|74441888
AAGGTACAGAGCAGGCATTCAAACGCCATAACCCACTGACCTCCCAGACA
GTATAGTCATTGAGAATATGGCCCCTGGACGCCCAACTTCAAGCACCCCT
CCTCCTGTCTGCCCTTCCCCTCAAGACAGAAAGCAGAAGAGCAGAGGGTC
TGGCCTAGTTTAGGCCTAGCACTCTGCAGGGTCAAGGGTCTCTTTCTGCA
TCTAGATCAGAGCCTTTTGGGAGTCTGAACTGGACTTCTCTCCCCAAGAG
GGAAAAAAAGAGAATATAAAGGAGCTAGCCAACTAAtctaaactggggct
aatatctacaatgctggggtgctgtttaccagcctaatgagtcccaactc
tgcaagtattttcagtaggtctgggtcaagaccagaaatctgttacattt
taaaagaaactccccaggtgatactaatttatggtggggtttgggaGTAG
CTTTTGTACCTCCTATCCTTTACTAGTATGCCACTTTAGTTTTCCCTTAT
TTAGTAAATATTCCCTCTGAGAGACCCCAGGTCTTATGGGAAGACTGGCC
AGTACATCAGAAAATTGGCTGGGGTGGTGATCATATCATTACTCCAGCTC
CAAAAATTGGACTAAAGAGCAGTGGAAGCTACAGGAAGCAGAGGCAGGGT
TGGCAGAGGCTACACCCTCCCAGCCCTCCTGACTCCATAAATGAACTTAG
GTACCTAGTCCTAAGTCTAGCCCTTTCCTCCTTGGTTAGAGTAACTTACT
GCACATGAATTTTAGAAACAGCATTCTTCTGGTCACTACGAAGAGGAGAC
CTCAAATTTGATACAGCCAAAGCTTCCTCAGCATCGCTTCTCCTCCACTC
CTGCTGTGAGCTTAATGGCCCAAGTCCCACTCTCAACACCACACAGGAAG
CACTGAAGCAGAAGTTGCTTTAATCAAGGGGTGAAGTCCTCAATCAAGGG
GACCTCACTTAACCTTTGGTGGTGGGGTCTCAGCCTACCCCCCACAAGCC

>uc001seb.1|68121939|68122839|68122938
AATAATGATTTTCTGCAATTGTATAACATTTTTCATTTAAGCTGTTTTTC
TTTTATGAAATTAGAAAATATACAGAAATCCAAATAAATTTCTTTGCAAT
AAATAACACAAAGACAGGTACACTACACTTGATCTTAACAGTAACACATT
TCTCTCATGAAGAGGTTATTTTTAAAAATAGCTAGAAATTTGGAGACAAA
GGCAAAAAAAGGAGTAAAATAACTATAAATGTTCACTAATGTTCTTCCAC
TTCAAAAACTGACATCAGAGACAGAAAAGACCTTCTGCGTCTATCAGTGA
CTTCCTCTTCATGTGTCATAGAAAGAGTTCAACATGCTTTACAAAATCCA
TTACATTTTAAGACCATTTCCAATATCTGCTATCATAAATCAAGAAATCC
ATTTATTCAAGGTTACTTATGGAGAATTAATCACACAGAAAATTTTAACA
ACTCCTTTTTCAAAAATTAAAGTACTTTACTATACTTGGCATTCCTACAC
ATAATGATATGGATTCAAACACTGAAAGCATTAAGGGCATATAATTAAAA
TTCATGGGCTTAGACATTTAAAAAAAGGTTTACTATGTAGTACTCTCTGT
AACTAATATTCCAGAAAAATAAACCACAATACAAACACAGTGTAATCTCC
TTTGGACTTCTCATCTGCTTAAGTGGCATTAGGTAACTTAAGAAGTTGTT
CCAAAACACTTGTATGTACTTGATACAGCCTCAAAAACATGAAATAAAAA
AAATCTGAAAAAAAATGAGATGAAAAGAACTGTGGACACCATGCATCAGG
AACAAAAACTCAAGAATTTCTCTATTTGTGATGACTTCTAAAACCTATCT
TCCTAATTTGGAAGGCAAATTTACTCAAAAGATAAAAATACACAGGTCAG
TTATACAACATTTTCAGCCTTTATTGAGAGTACAGTCATCATGCCAAAAT
TCATCCATCAACATACAACCTTATTTCCCATCTAAAGTTAATGAGAATGT

>uc001vpf.1|228044285|228045285|228045284
AACACGaaataagatgcagtatttcaaatagctagaactgagacgaaaat
acaacgcagcaatttgatggagagcaacttcgagaaaggtgagctgcaac
attaactcggctgatctgggacagtctggcgggggaggtgacatctgagc
cccacctgacttagaggatgtcagctatggatgatccgggTTTCCACACG
cagcagttctcaagccaggtgactgcaccgccctaaagttccctccactt
ttggcaatgtctggggatttttggttgccagcaatgggaattggggggtt
tgttcttgtatctagtgggtataggctaggaacgccgcccagtatcctac
agtgcacaggacaccccaagcccccccaaattagctggcccaaaGATAAa
gagagaagagcaagggcaaaggtcctgcaggagtcagaaaggagcttgct
gtgttcagaaaactcaaaatccagtgtggctgagtgaggacgacgaagaa
tgaggtagactgggctagactatggagcactttttacggcacggtgagga
atttggaattatactcaaagcagtggaaagcccttgaagagttttaaaca
gaagggGAaggtaacccatgtgaaacgctttgcatatataagcgctcaat
aaatactgtctattattAATATTATTATCACCATTGTGTCTACCCTACTT
GGCTCCAGACCCGGCCCATGCCTCAGCGAGGCCGCAGTGACTCCTCCTGG
CCAGCAGAGGGCGCCAGCGGACACTTGGCTACCGGCCGCCCAGGGCGGGC
CTCCTCTTGCCGTCCCCTTCCTCGTCTTTTCCCCTCAGGAGAAGTCGGGA
AGGTGGCGGCGGCGGCGGCGGTTGTCCCGGCTGTGCCGGTTGGTGTGGCC
CGTCAGCCCGCGTACCACAGCGCCCGGGCCGCGTCGAGCCCAGTACAGCC
AAGCCGCTgcggccgggtccggcgcgggcggcgcgcgcagacggagggcg

>uc001vpe.1|228044285|228045285|228045284
AACACGaaataagatgcagtatttcaaatagctagaactgagacgaaaat
acaacgcagcaatttgatggagagcaacttcgagaaaggtgagctgcaac
attaactcggctgatctgggacagtctggcgggggaggtgacatctgagc
cccacctgacttagaggatgtcagctatggatgatccgggTTTCCACACG
cagcagttctcaagccaggtgactgcaccgccctaaagttccctccactt
ttggcaatgtctggggatttttggttgccagcaatgggaattggggggtt
tgttcttgtatctagtgggtataggctaggaacgccgcccagtatcctac
agtgcacaggacaccccaagcccccccaaattagctggcccaaaGATAAa
gagagaagagcaagggcaaaggtcctgcaggagtcagaaaggagcttgct
gtgttcagaaaactcaaaatccagtgtggctgagtgaggacgacgaagaa
tgaggtagactgggctagactatggagcactttttacggcacggtgagga
atttggaattatactcaaagcagtggaaagcccttgaagagttttaaaca
gaagggGAaggtaacccatgtgaaacgctttgcatatataagcgctcaat
aaatactgtctattattAATATTATTATCACCATTGTGTCTACCCTACTT
GGCTCCAGACCCGGCCCATGCCTCAGCGAGGCCGCAGTGACTCCTCCTGG
CCAGCAGAGGGCGCCAGCGGACACTTGGCTACCGGCCGCCCAGGGCGGGC
CTCCTCTTGCCGTCCCCTTCCTCGTCTTTTCCCCTCAGGAGAAGTCGGGA
AGGTGGCGGCGGCGGCGGCGGTTGTCCCGGCTGTGCCGGTTGGTGTGGCC
CGTCAGCCCGCGTACCACAGCGCCCGGGCCGCGTCGAGCCCAGTACAGCC
AAGCCGCTgcggccgggtccggcgcgggcggcgcgcgcagacggagggcg

>uc001vbq.1|207015712|207016612|207016711
TATTGCTTCCCCGCCAGAATGTCGAAGTCCTTCCCGAATATGCCCAGTCA
TACTTTCTGAACTTTTGAGCAAACACCGTCCGGCTTCTTGTGCTTTCCTC
AAAGACCCCAGGCACCGGCAGGGAGGACACAGGCCGGGGCAGAGCGCCCC
TGCGCGGGGGATTCCTGCCACTCCGCGCCAGCCTGCGGCGCAAACGCTCT
TCTCAGCCGCAGTCCCACCCGCTGCTGGCAATCTGAATGAGGAGCCGCGC
TATTTTTACCTCCCCGGCTGCAATCCTTTATATTTACATGCAGGAAGCAA
ATATATAAGGGATTAAGAAGGAGATGCGTGGCCTTAGTTTATCCAGAGCA
GGAAGAGGTTGGAATAGGAGAGGGTATGTGAAGTCTGGGGTGGTGGAAAA
GGCAGGTGGACTTCGGCTGGTTGTTTTCTCCCGATCATCCCTGTCTCTGG
CCTGGAAACCCCCGTACTCTCTTTCTTCTGGCTTATCCGTGACTGCCGGC
TCCCCCTCCACCGCCCCCATCTTTTGAGGTACCACCCGTCACCTCCGATG
CTGCTTGGGCTGCTGCATCACTCTGCTGCTTTACCCCCTTCCCCGCCCCC
CAACAAAGCATGCGCAGTGCGTTCCGGGCCAGGCAACAGCAGCAGCACAG
CATCCAGCAACAGCATCAGCACCCGAAGCCCCGCTCGGGCGCGCTCTcgg
ggggcggggcgcacgcccgctccgcgcgtccccgcgccgctcgctcccgc
gcgtccccgcgccgctcgctcccgcgcgccgccTCAGCATCCTCAGGCCC
GGCGGCAGCCCCCGCAGTCGCTGAAGCGGCCGCGCCCGCCGGGGGAGGGA
GTAGCCGCTGGGGAGGCTCCAAGTTGGCGGAGCGGCGAGGACCCCTGGAC
TCCTCTGCGTCCCGCCCCGGGAGTGGCTGCGAGGCTAGGCGAGCCGGGAA
Agggggcgccgcccagccccgagccccgcgccccgtgccccgagcccgga

>uc002vwb.1|236949484|236950484|236950483
ggcattaagtgcccccagtgggaaacactgacagggagacaccatcattt
tcctgtcaaaatgtttaacctgaatcgaataatgagaaaaccatgacaca
cattcaattgagagacagtctgtgcacagctcagactcttcaaaaatgtc
agtgttgtgaaagatggcggaaggctgggaaactgttcctgacggaagga
attacgggagacagaagagacacaacaatcacttgcaccatccttggctg
gattttggatggagaaagacaagtatttatacaggacattatcaggacaa
ttgggaaagctgaaggttcactgtatattaggtaacagtattgcatttga
ttttctgagtgattttccttctgtggttatgtaggagaatgtTGTCATTC
ATTGGGGGTAATTTCTTCATAAAAGTAAAACTAATAACTGCATTACGGTA
GTACAGTTATGAGGAATTTTAAGCTTTAAGTGTGTTTTCAGGTCATCATG
GTGTTTTTTAAAAATTTAGAGAAAACCATTAGGTGAGGCTGTGATAACAA
ATGTCCCCACCTCATTCCTCCCCAATATTTGTGTCTCTATTGGAAGGTAT
CTTTTGGAAAGAATTCCTCCAGTAAGGATTCTGTTGTGGAGGCCTTAGGT
GCTGCCCCAGGTGCATTTTTTACAAGTGAAATCATTAACAATTCCCCATT
TCCTTAAATCAGATTATGCCAGAAAGAATGCACCAAGGAACCTTGCTAGT
AGGTTAAAAACCTGCTTCTATTACGTTAGGGGAGAGAGCTGCAACCATTT
TATTAAGAGAATCTGTTAGTCCACAGCATCCTCTTAGGTTATTTGAATCA
ATTCAATCCAACAAACATTTACCAGGAGCCACCATCGGCCAGGTTTTGGC
TTGAACAAAAATGTAAATAAAACATATTTCCGGCTGCTGGGATTTCAAAA
CACAAGAGGTGACACGTGACACATACATGTATTATTCTCTGTGTACTCAC

>uc002vqd.1|230607041|230607941|230608040
ttttagtagagatggggtttcgccatattgcccaggctggtctcaaactc
ctcagctcaaagtgatccatccgccttggcctcccaaagtgctgggatta
caggcatgaaccaccacgcccagccTATCTTGCttttttttttttttttt
ttttttAAAAGCACTATATCTTCAGGCTGTTTCCTAATTCTACATATAGA
TCTGCCTTTTTTGTTTAATAATTCTATAAATTCCGCTGTATTATTGTCTA
TACTTTAAAATACTTTATACTGTATTTTAACAGTtgtactatactttaac
ggttatctattggtagacatttaaattctttccagtcttttttttttaat
tttttttatttgagaaggagtcttgctgtgtcgccaggctggagtgcagg
ggcgcgatctcagctcagtgcaacctccacctcccgggttcaagcgattc
ccttacctcagcctctcaagtagctgggactacagccgcccgccaccaca
ccaggctaattttttgtattttagtagagacggggtttcaccatgttggc
caggatggtctcaatctcctgacctcgtgaaccgcctgcacccggcccag
tcttttatataacaaaccataaacaaaaaatccttacatattagtctgtg
ttcacatgtagaaaatgatgttagaaatacaattgctggattcaaagatg
tgtgcattttaaatttaataCTTAGACTCAGCACTTTTCATAATCATTCT
AGGTGATTCTGTCCATGTGGTTTGTGAATATACCTAGAGAAATAGTTTTT
CAGGGGAAAGAATGAAACAAATAATTACCACCTACATTTTAGGATTATTC
TCTTCGAGGCCAACAAAATAGAAATTTTATACAAAAACTCACTGACCGTC
TTCAAAGAGGACAACATTTATTTAGTTGTATGTAAATAAAAATTACTTGG
ATACATGAGGGGAAAACGATAAAGCACATGATATAAATATACAATTAACC

>uc002vor.1|227817669|227818669|227818668
taGGAATCGATCCAAAAAAGCCAAAAATAATCTTAATGATATCTTTTTAA
GAGTTACATAAATGTGAGATTTACAAAAGTTTGTTAAACCTTTAGTATTT
GTTTTCCCAATCGTTTCGAGCTATTCCCAGTTATAGTGGAGGAAAAAGAT
TATCGCAATGGTAAATAAATTTATGTTTATAGATTGAACATTTTTAAAGT
TTTTTTTTTTTGCCACCCCCTCCTTTTTCCTATGTCTTCAGGGAATAAGT
GGATTGCCAGGATTTTCTGGTTCTCCTGGACTTCCAGTAAGTAATGGGAA
AAATCCGTAGCTAGAAAATTTAAAAGTAAGCTCATTTTAATAAAGATGTT
AAAACAGTCGTGCAAGAAAATGTGTTCTGATGCATTTGTTACATGAAGAA
AATAGCACCTTAGGATGGTATATTATACTAGTGTGTGGATTTATATGACA
TATGAGTCAAAATGTACTTCCTGAAATACAAGCaggacaggataggatag
ggtaggataATTAGTAAATTATATGGTAagtcggccctccatatccagtg
attccacatccatggattcaaccaaccaactgtagatcaaaaatatttaa
aaaaaaacaataaaaattgtacaaacctaaaaaccattacactataacaa
ctatttacatagaattcacattgtattaggtattataagtaatctagaaa
tgactttaagcatacaggaggatatgtataagtcatgtgcaaatacggta
ccattctatataagagacttgagtatctatggattttggtattcataggg
gtcctggaactaacccccacaggtgctgaaggaAACTATATGTTACAAGC
TgatagaataggataggatagggtagaatGAAATGATTGTATTTAATAGC
ACAGAATAATAAAATAGTTTCATCTGTGCACACTTTCCTCTTCTTTTTCC
CTTCCTTTCTCCCCAGCTTAAAACAGCATGTTAAAGGACTCTTTTATTTT

>uc002uyn.1|202252133|202253033|202253132
cctgcttcatttcctcatctccctcctaaacagcttacatgtcacactcc
atccttataatctgtcccttggccccctcttgatttgctgttaaatccaa
ccctctgtctaatctggacccgcaccccagaagcacttcaaatatatgac
ctttaacttaagagggcctttaatgctgatcacactatgtttacctaatc
tgtttgctctccaactctcatggaaacttttcaagctttctactctctcc
ttcccaatgcccccttccccaccctgctctctgcttatgatttctcattt
cactgagaaaataacagttaggagagaacttccacaagtgcctgccatat
gctccaccctcagctgtgccccatactccatcttccctcgtggtaccatt
tctatggatgagctgtttatggtcctaggtcaggccaagctctcttcttg
aatactaaagcatatctcctaccgcctgctcaaagacatcaacaacagca
attctcttctgtttctcccttatcatcaaaatgttccctctggtggatga
ctcccattacttatgccatctaaaaatttcgctcacaccactccactctc
ccctctggctatttctccatcattctgctctgctttttcccaaaatgtct
caaagagtttcctatgctcactgtcatccatttcttcaaatcccactcta
atgaggatttcggccccacttctccactgaaattgctcttattaagatca
ctaatgactgtcatactgctaaatccagtggtcaattctcagccttccca
gcagaaggtgatatagctgatgaggaccccatacagtcttgattttcatt
ctgcctcgttggtcattccttctcaatatcttttactggttccatttttt
cttcttgatctcttaacagtggctgagcctgggactgctgcttctttcta
tttgcacgccctcccttggtagcttgtcaaaactcaGTAGCATAAGGTGA

>uc002uyj.1|202216941|202217841|202217940
CTGGAAATCTCAAATCTGGGGAAAGAAAGAGAAACAGCACTTTGTAATGG
CATCCTAATCTtgttaccaaacaaacggggcttgttgccctatacgcaca
gaagccaatattatggcgctgattttttgagaaaagttttcattgtgagt
cagctaacaaggagacaggagtatagctctaatctgtctccctgtgttgg
ctttaagacagtatttttattagaaaacgtttagggggtggattctggga
ttagtaggtgattggtggaaggaaagaagccatctggaaaatcctctggc
gttcgcagttacctcttcatgtcccttcatgggtcgcatgtgcaaatttt
ggagggagtcagtgtgaaacatggggaaagattcaagctgtgacgccagc
aagctcattttgtacagactccaggtagccatccgtgttagtactaacca
ctttcagccagtttgctttgttttgttttgttttgttttttaatctcaca
atggaagaagtttaggcgttttatttagcaagttgttttttatctgccgt
cctgcatgctcaagaatttctgttagtccctggtttctttaactctgaga
cacggtttcaCTCTTGTGATTTTCTATATATAGGTCTCTGGGATTAATCC
ATTGCCTTTTTCTAATTTAGGCCTGCATGTAGATATTGGCTGTTAAGGAA
AATTAGTGTTTGTCACACCTCTCATGAGAATAATTTTTTCCTTGTAGGCC
GATTTGTAAATAGTGAAGGCAGTGCAGTTTCTTGTAGGTTTTGATTTTAG
ATGTGAAATGTGTACATTAAACCTTTCTTGCTGAGTTAGTCAAGTAAGCA
CTTTTTGTAAAAGATGTTTTCATAAAACACGTTTCATAGAGTACAGTTTC
TAAAGTTAACTATTGCTTATTTTATTTAGGAAAGCTCTTTATTTAAATCT
TAAAAAGATCATGTGAAATCTGCGAAAGGTTCTCATACTCAGTGACTTAA

>uc002uua.1|197566594|197567494|197567593
CTCCTCAACTACCACCTTTAAGCCATTGCGCGCAGCGACGTGGAGGGGTC
TAAAAAACACAAGACCGAGCATCAGTTGTGATACATATTTGGGTGAGAAT
GTGGAATTTTTGTTAGCCCATGTCACTAAAAGGAAGAAGTACTTAGACTC
TACAAATAGTACATGGATGTTTTTACTTAAGAAAAAAAAATGCTGACCAG
ATCTTTTCCAGGTGCTAATGGTCCAACTGTTGTTGTATGTTTGGCCCAGA
TCTTGCTGCAGATATTACAAATATTCTGCATCTCAAACAATCTCAATGAC
AGTAAATACGAAGACAGAGGAAGAACTCAAGCTTTGTTGTGTTTTGCAGA
AGGCCCTTTACTGCTTGATTTCTAACACAGCATTTGAATCACTGTTTCAC
ACAGTTCAACAATATGACTGGCATTAATATCAGTCATATATATGTATAAT
TTCAAACTTCCTTGTTACTACTAAATGCACACAGATGTTTTACTGAATTT
ATAATACCTTAAAGAATTATGTCAAACTCAGTATATTGTGCTATATACTG
CTTAAGAATCtttttctttttttttgagacagggtctcactctgtcaccc
aggctggagtgcagtggcacgatcacagctcactgcagccttgaccttct
gctgggctcaagtgattctcctgcctcagtctcctgtgtagctgggacta
caggtgcaaaccactgtggctggctaatttttttattttttgtagagaag
gggtttcatcatgttggccaggctggtctcaaactcccgggctcaagtga
tctacttgcctcagcctcccaaagtgccgggattataggcatgagccacg
acacccagccAACAGTCTTCttcttcttcttcttcttttctttttttttt
gtggggggacagtctcgctcttgttgcccaggctggagtggtgcagtggc
acgatctcagctcacagcaacctccacctcccaggttcaagtgattctcc

>uc002utm.1|196771321|196772221|196772320
CATCTATATATGAAGCCATTATTGAATCTCCCAGATGGAAAAAGCTGTTC
TCTTCTCTCTTCATTCCTTGATTGTAGAACTTACCAAATTTTATTAAAAA
CACTTTTTTGAACCTTGGAGTCTACTCTACTACACTGTGAGCTGAGCTTT
TCAAAGGCAGATTTAGACTCTTGTAGCTCCATCGTCAAACAAACATCAAA
CTGGCACAGAGGGAATGCCAATGATGTGCTTGTTCTCTCATCTAAGAGAT
GTTCTGCATACATATATGATGTATTAAGAGTGTCTTCTATAGTATAAAGA
GCATCACTTAAAATAAGACCAGAAAGCCTAGTTATCTGGGTTCACAGTCC
AGAAGAAAATATTTATGGATATTTCTAATTGTAGAGTACATGAAAGTCTA
ATTTATTCTGTGGAAATGTTATTTAATATTTTATATAGTTATTACTGGCT
GTTTTGTTTTACTAAGAAAGAATAATAGATAAGTTAGCATGGTGTTCTGA
TATGATAAGTACATCTTTGATAATTCCCAATCTGAGAACAGTATCAACTA
GATGATTATACTAATTAAGAATGTCTACATACATTAAAGTGTACTGTTAT
TTGGGAAAAAGTTGGATGCCTTAATAAAGAAATATATTTGTTAGAAATAA
TTAAAGAGATACATTTTATTTCAAATATCTTTTACCTAATAATATGAAAT
ACCATAACTAAATGTCTCAAACCAAAATGAAGGATAACATGGTCTTTGAA
TGTATTTTTGAAAGAAATGCAACCTTTATCTGCTGCTTGGAGAATGCCAG
CCCTGAAACATCTTGTATACCATCAAATATGTGACTTAAAAAAAAGTGTG
TTATACTACTTTTCCTTATAATGAAAAGAATACAAACAAGTGAAAAGTTT
GCAAAATTAAATATATACTTGTATTCATGATCAATAAGTACAAACTAACA
TTTCCAGTTAAAAGTTTTTCTTTTTTTCTCTTCCAATTATAGAATACAGA

>uc002urc.1|190342337|190343237|190343336
acaaaaaaaacccggctccagccatctcaaaaaaaaaaaGTTAAGGCagg
gggttgaattacatggtgtctaagggcttctctaacttagcctcatatag
ctctataaGCTAATTCATATAGGTATTAGTGAAGGAGATATTATTATGCC
TCTTAGGATCTTTATAATTCAATAGACAATAACACCATAAACCTAGAaaa
aggatgggggcaggtcaaagggacacagcagtcagcttgtaagagctcct
aatggtcaaagctggaggacaatttgagcaacaaatcataataatggatt
ataacccaaagaatgaaatatccataagcccagagtataagtgatttaat
aagtaaataaagaagggacaaatcttccttataaaaagattctaataaat
aattatagaataagggaaacagaaaatcatcactagaactccacaatagt
aattgctgcaagaaagatccaccaatgaatgctaaaatttgtggCATTTC
TAAGCTCATGACTCCTTAGAAATTGCCATTATGTCTCCTGACTTGAAGTC
AGGAGCATTTATGGCATGGCAATTTATTTTGTTCCAAGTAATAGTCATTT
TTAGATTTTGTTTTAAactggaatgtaggcaccaaagggaagggagttgg
tttttcttgtctacaaactatcctcaatacctaacataattcctgttaca
gagtgggcccttcaaatatctactgagtaaatATTTTTAAAACATTGACG
GGAGAAAGCAGTGAAGAAAGCATGTCTAAGAGGGAGACTTCTATCTCTGA
AGTATGTTAAAAAAATGTAAGCCTTTTGAGAGGAACTTTAAAATAAAGAA
AAATGAATGCTTTTTGTTACTTTAATTTTACGAATTCAGTTGCTTAAAAA
TAAACTTGAAAAATGTCATTTTAATTTTGATGACTAAATTTGGAGGGCTT
TTGAAATAATATTACACCAACGAAAAATTTTATTAAATTATAGATCACCA

>uc002uov.1|182836272|182837272|182837271
ACCATTTGTGGGTCCTTCAGAGACAACTTGCTAACACCAAGAGAGTACTT
TGAATATATATATTTTCTACTATTTTAGCTGAATTTTTATAATTCCTACC
CTGGCTCTTATACCATCACTTACTCTATGCAGCCTCTTTTTCACTATTTG
ACTTAAGTAGTCTTTGGTGCTTTAAGAGACCTCTATTCTACCTGCTTTAT
GGCTGTGAAAAAAATTAGCACCTTTTCCATGTCAAATGCTGGAAATGCAT
GCCTCTCTCCCCACAGGTTCCCTCTTAGCTCTGAATTCACAGGTAGCCCT
GATTAGCCTGTCACTTTTATCCTTTTTGAGAAGAGAATTAGGAACCAGAT
ATCTTTGAACACCAAGAGACACTGGTCACATCTCCTGGATTTGCCAAATA
TCCTCCAGGGGGTGAACAGCCTCTTTGAGGGTCACAGCACTAAGCTGGCA
ACCCTCTTCAAATAAGTCCCCCTTTCCTAATCTCCTTACAACTGCTAATT
ATGAGGCTAGGTTTGGATGATCAAAAACACACATTTGGGATGCCCCTTAG
CAATCCCTGCATAGAGGGCCTGTTAGACACATCTCATGAGAATGTGTGGG
CATATAACACCCATTTTCCTAAAGGGACTCTGACATTTGAGATAATAGGG
AAAATCCTTACATCAGTGAAAACCAGTATAAGCCTACACGTAACTCTGAC
ATTTAAAAGTCTGAGCCCAAGGAGACTGAGGATGGGGGAAGAGGAGATTT
TTTTTTCACTTTAGTGTTTGACTATCTTATGACATTCAAACATTTGGATT
AAAATGTGTATTAATTTTAGAGAATCATAGTCCAGTTAATTAGCTACATG
AAGAAGAACATTTCAAATTTTAATAAGATTTGATTTTGGTTTCACAGGAA
GATATGCTAAATTCCTGTTTGAGATAAAGGAGGGTCAAGAAAGAGGAAGA
AAAACGGGAGAGAATCAAAGAAGATAAAAGAGAAGAAGGTTAAAACTTAC

>uc002uor.1|182740005|182740905|182741004
GTACAGTAAACCGTTCAtgttctgagagaccaaaataaatacccacttat
taactaagatgaaccctaaggttaatgaaacaaaagttacttccaggttg
agtgttgagagcttgactgtcatggaaacttcctaaattcctacggctat
aagaaaaaccacattcttggtaaactccctaacaataggagatatcagaa
aaattgcagacccttcctaactgatttatagcccacaccactacaacttt
aagaagactgagggccaatcttacaaacattctttactgagaagtaacta
aagatctcaagccagttttggccagcttacagagactgtccacaaacttt
gtatcctatgtttctttaaaagaaagagccaaattcctcctcattttaat
gctaaatccccaccgcaaaatgaacatgggatgtacattacatatatgtt
tacccattaggcatgtgcttgactctgctcataaatatgtatagcttttt
ccccaaacctgctaaatatgtatgcctctattgtgtaatagactctgtga
ggcataaaaacccaactaccctttccctcttcgaagagagagcatctttg
gtacacactggagactgtctcttcccaatttgcaaactgatattgccagt
aaaactcacctttctactatttggacaACCTGGTGGGTTTTTGGATGATA
CATTTCATCCCTGCCATTCACTCTCACTATAATATAAACATGTTTTCAAA
GATATCTATCCCTTAGGACAAATGGTAGAATTAATGTAAAAGATAATTTT
TTTTTTTAATTTGCACTACATTTTTGACGTTTAGAAAAGGGACAATCTAA
GGTGAAAACAGGTGGACCAAGCTTTATTGTAGAAATGACAAAATTAGCAA
TTAGCTGCTCAAAGAAAATTTATTGGCACTCGGTAAAGACAAATGCCACA
AAATGCCATTGAAACAGATATCTGAAAGCACAAGGTGCTGATGTAGCCAC

>uc002uas.1|159996513|159997513|159997512
ATGatgcatccattcctctacatatgtaaaatctattactagattaaact
tgataaacacaggagtgatacttagactgtttcctcatagttcacggtac
aatagcttctgtggaattctggtttgtgttataccatttgcctatattga
aattcattataaaaGTTAGTTTTGAAAGTTATGAATATTGATATTTATGA
TCTATCATACAAAGTTGTTTTatggaaaccccaggaagagtggttttacc
ctgagcacgaagtttgtttttaacttacagacactttaaattgtacagct
gagtatattttcctattcatattagctgctaaaaaaaattagttgaatct
gtagttgaccagtaacaaatccacaaacatttataatatgtatttcattt
ttgtattcgcaatttaagctctcttgtattttatgttttcAGTCTTCTGT
GGAATGAGGAGAGGGAAGGAAAATAAAAATGCAAAGAAGTTAACCCTAGA
CCCAGCAAAAAGAAAAAAAAAAGTGACTCAAAATTAAATCAGAGAGTCCT
CTATATGTTATTTAACAAATTTTCTGTTATTGATGAACATTCATAGAGAT
TTAGGTTTTTGGTACTTTCTGAATGACGACTATAATTTTATCTGTGTTCA
AAACAGCTGGTGATGCATTTTAACAAGTAGCAGAAGAAATGAAAAAAGAG
TGGTCCTGAATGAAATAAAAATTAAGCAAGTTGATGAAATTATGTCTTAA
TTTATGCATCATTTGTATTCACCCTAAAGTGATTATTTGTTTAATGTCAA
ATGAATAACAAGCTGAGAATCTGACTTAGGATTTCCAGTATCAATTACTC
CTGTATTTTATGAGCTCATTATAGAAATGCACAAAGTTGTGTGAAACATA
GTAAATGACGCTGATTTTAAGTCTGAATTAAGAAACCCTTTAAAATGTTT
GGTTCACATAGCATTTAGAGAAATACTTTAAATTTTAAAATGAAAATAAC

>uc002tzm.1|158300304|158301204|158301303
ggaaattcaaacacatgctacaacatgaatgaaccttgaagatataatgt
taagtaaaataaaccagtctcacaaaaggacaaatactacatgattccat
gaggtgcttagagtaaccaaactcacagagacacagagtagaataatggt
tgccagggaccaaggagggaggaatggggagttactgtttgacagatata
gtttcagtttcacgtgagttctgtggatagatgatggtgatagtagcaca
aggtgaatgcacttaacatacacttaaaaattagtaagttttatgttatc
tgtaACACAAATTAAAATTTTGATTTGTAATTTAAAAAAATGTCATTCTA
ATATATACCCTCCAAGTAAATACATCCTAATGAAGTTATTAACTTACCTC
TGGAAGACATTCCGGCATGTTCACACCTCTTCTCTTATTGGGCTACTGTT
AACTCTACCTTTTAATCTTGTGTACAAGCAGTGAAAAAACCGAGAACGGA
CTCTCCCAAGCAGCAAGGGCGGATGCATAAGACCACTTTACACTCACGTG
GAACCTTTCACTCAACAAAATGCTTTAACATCCTCCTTCCCGTTTACACT
CACAACACCCCCCTGTGAGAAAGGCAGGTCAGAGAGATTTGTTACCCTCA
CCTTACAGCTGGAGAAACTGACTGAAAAAAAAACACAAAAAAACAAAAAA
ATCACAGCCAAAGGAAGAAACAAATTTTCTTATACCAAATTCAAGCTGTA
AGACATCCTTATGATGTCTTACATAAGTTCATGAGTAGATTTAAAAAGCA
AATTCAATTTACAAATTAGTTTTGTGCTTCTATTGCTCCCATAAGAAAAT
GCATAATGTTACACAGATCTTTTTTATATTTTGAAAAACAATTTCACTGT
TTGACTTGAAAACAGTTTATTTAATTTATACAAATAACTACTAAATACAA
AAAGTAGATTAAAACAAAATAGTTATTTTTTTCTGGCAGAGTTTAAATGC

>uc002tul.1|135673143|135674043|135674142
ACATTTTAATGTTATTATTGTATATTTAAATGCATATAACCATCTGATTA
TGCCTTATTATAAAGTGTTTTGTCATCATCACTCTTTTTAAAATAAGTAC
CAGAAACATACCTTTAATAACACAGGGTTTTAAAAACAGAAAATGAGAAC
CAGAAGACAAAGTGTATTTTGATAGTACGCTTAgtttttttttttgtttg
tttgtttgtttgagacggagtctcgctctgtcgcccaggctggagttcaa
tggcgtgatctcggctcactgcaacctctgcttcccgggttcaagcaatt
ctcctgcctcagcctcccgagtatctgagattacacgtgcacaacaccat
gcccggctaattttttgtatttttagtagagatggggtttcaccgtatta
gccaggatggtctcgatctatctcctgacctcatgatccacccgctttgg
cctcccaaagtgctgggattacatgcgtgagccaccgcgcccagccAACA
GTAAGCCTAGTTTTATTCATTTTTTAAAAAAAGATCTAAAAAATCAAGCT
TAAGTGGCATTTTACATTTTATGTTTTCAGTTATTTAATAGTTTTAACAA
TTACTTTACACAGAACCCCCAAATTGTCCACAAACACCATAGGTACCTCA
TTTTGAAAAGGATATTTTTGATAAAGATGACTAGCTAAGAAATAAAGCAA
GAAAAGCAACACCCAAAATGTGTGCCCCTAGCTCATTCTGGAGGTATTTA
GTGGACAGTCTCTCTTGAATCCTAAGCAGGCTGGTCATGCTTGGCCCAGA
ATTCCCAAATAATGATTTGCGTCTGAAATTTCCCATAAGGTTTTGCAATG
TTCCACTCATACCTATGACAGTCCAGAACAATACTAATCCAGAAGCATTT
TTAGGTAATTGAGAGTACATTTTTTAAACACAATCTATGCACAATACAGT
GATTAGGCATATTAGGGGTAAAGAGCTTTACAAAACATTGCTGAAACATA

>uc002sgo.1|70361009|70362009|70362008
TAATAGAAGAGACTGGTAAAAATGATGCAGGGGCTGAATGAAAGCCAGCT
CTGCTCcagtggctctctgagttgagcatgcatcagttaccttaagggct
tgttaaaacatcgctaggctccaccctgtttattcaataagtttgttatg
ggatataagaagatgcattttattaagttccccagtgatgctgctgttct
actataggaaccacacttgaagaactaGTTCTACAATTCAGCTGTATGTT
GTAAAGGAGTCAAGTCAATGAAGGAGTTATAAAGAGTTGCTGAAAAATGG
AGTAACAGTGTATGGGACTTCACATCAGTTCTCCTTATTGATTGTTAGTT
TGATCCCTCTTGTTCTTTTGTTGTAAACATTTTCTATAATTAGGAAATGC
CATTTAAGAGTGAGAGAGGTATATATCTATGAGCCATTGTGTTTGGTGTT
TTACAAGAACTTTACCATACTGGTGTGTAGTCCATTCTGTACAGTTTAAA
AGTGATTCACGATTTGCAGGCTTTTTATCAGATCACAAAAAAATCAGTCT
TTAAGCATTTGCTTGGTAAGGTTTCTTAAGATTAGGTTTATAATACAACC
ATCTGTAATGTATCTCTCGTTTGAGCTTGTGGGCCATACAATTCATTAAC
TAGATGAATACATTGTGGACAGCATCCTCACTACCCCTCTCTACTCACTC
ACAAAGAACCATGATACACTGGAATGTTTTTCTCTGGAATCCTCTTTCTA
CTCTTGTATTAAAATTTTTCCCCACTTCATGATTATATTCAAAATAAACA
ACTACATCATTACTTCTTGTCTTTTGCTTCTGTTGTACTATATTTGGAAT
GTAGATGTACTTGGGAAAGTCAGGCTAGATCAAAGTTACTATTCTTACAA
GTTTTGAAAATTAGTGTTTTAGAAGAAACTCACTCATGTTTGTAACTTCT
TTATCTGTTCAGTGTTGAAAGATGATGGACAGAAGGAATCCTTGCCATGT

>uc002sci.1|63448561|63449461|63449560
TTTTTTTCAACTAATTCAACACTGCTGAGGCCCACAAACAATGTGATCTT
TGAGGAAAGCTAATATTTGTTACCTCAGATTTAGACAGATGACCCTCAGT
TTCCAGGTATTGACAAAACTCAAATACCTTTTTCAATAAAATGTAATGAG
ATAGAGAATAAGGACCAGAATCTACAGCAAGCTGAATACTTTTTTAGTTA
CACATGCATATCTGTGGGGAAGGAAAAGGAAAGAGGGAGAATTCAAAAGA
AATGAGTTGTACTTATCCTTGTCTCCTCTAGGAGACAGATGCTTGAGAGC
ACTTAACTTACTAGAAGGAGAAAAAGATTACATCACCTGTCAATAGTTTT
TTGAGTTCTACTAAGtttatttttaatttatttatttatttatttattta
tttatttatttatttatttttgagacagtgtctcgctctgtcgcccaggc
tggagtgcagtggcacaatatcggctcactgcagcctccacctcccaggt
tcaagtgattctcctgcctcaacctcctgagtagctgggattacaggctc
atgccaccatgcctggctaatttttgtatttttagtagagacagggtttt
accatgttggccgggctggtcttgaattcccgacctcaggtgatccactc
accttggcctctcaaagtgctgggattataggcgtgagccaccacgccca
gccaattttatttaattaaaaaaaaaaaaaggactcaagcaatcctcttg
cctcagcctcccaagtagctggaactacaggcatacaccTGGCAAGTTCT
GTTAAGTTTAAATATGTAATAAAAGTGTAAAGGATTATTAAGGTTGTGTC
TACATTGTATTAAACACAAAGGAAATACAAATATATTTCACATCCAGTGA
CACATTCTGAACATTTATTGATGTTCATATTTTATGTGTTATGGTCTTTC
CTTGAGCTCTGAGCTCTGCAGATGTTATAAATCTGCCAAATAAATTCTTG

>uc002scf.1|63201138|63202038|63202137
TGATTATTATTATAGATGTCTATAAttttttttttttttttttttgcaac
ggagtcttactttgtcacccaggctggagcgtaatggtgcgacctcagct
cactgcagcctccgccctccgggttcacgccattctcctgcttcagcctc
ccaagtagttgggactacaggtgcacgccaccacgcccggctaatttttt
ttttttttgtatttttagtagagacggggtttcaccatgttgtctaggat
ggtctccatctcctgacctcgtgattcgcccgccttggcctcccaaagtg
ctgggattacaggcgtgagccaccgtgcctggccTATAGATGTCTATAAT
TGTGAAATATCAGTTATCTGCTAAAGAATGGGtgtcaataactgtgaagg
gtatgagattttaccctacttactagctaacaagttaccacactatagtt
tcatggatgctgttagaagacatgagactcctgagtcagagacaaatgat
agtaaccagggtatcggcatttttttcttttcttcatggattctctgagc
cctattcctatagagcaatgttaagagggctagatgacacctgcacactc
aatgggcagtgtaaaggagaggcattctgagtttaaagaactcaaatctc
atataaaagttgataagcatgcctgcccctttctccagagggaaacagta
tctgtgttctaaggggcagtcagggcaaattactcatagcagtaattcga
gagaaccatggagaattgtcttctaacaATGGATCTGGGCTGAAAAATTT
GCATAATAAATACTGTATTTGTAATGTAAATTAATAATGTAAACAAGAGC
AGAAGAGGACTTTCTTTCTTTCTtttctttcttttttttttttttttttt
ttggagacagggtcactctctgttgcccaggttagagtgcagtggcgcga
tcacagctcactgtagccttgaactcctgggctcaagcaattcttctgcc

>uc002rxg.1|53749721|53750621|53750720
GACTGTTTGACAGCTTATCTAGATAATAAGAAGGAAAAACACCATAATAT
TAGTAGAACTGGCTATTACTGCTTCATAGGAACAAAGCTGCTCAATGATT
CTAGAGCTGAATGGAACCTGAATTTTATATATAATACTAAGTAACTCGGT
AATACCTACCtttctttctttcgagacggagtctcactctgtctcccagg
ctggagtgcagtggcgccatctcggctcactgcaagctccgtctcccagg
ttcacgccattctactgcctcagcctccagggtagttgggactacaggca
cccatcaccatgcacagataatttttttgtatttttagtacagatggggt
ttcaccatgttagccaggatggtctcaatctcctgacctcgtgatccgcc
tgccttggcctcccaaagtgctgggattaagggcgtgagtcaccacgccc
ggccCCTTTCTTTCTTTAAAGATGGTGCCACAGACATGCCCCTCTCAGTC
TCCTGATTAAAATCCTAATTGTGCTAACATGCCCATTTATCTCAAAACTG
AAACCATTTTTTTTCCCAGCTGAGCACATCTTTGAGTTTAGGGCTGTTCT
TGCCTTTGCAGATTAGAATTGGGTTGGTTGGTTTTGTTTGTTTGTTTGTT
TTGCCAAAGAATGAAAAGAAACTGGAAGGGAAAACCCAGCAATATGATTG
ATTTTCTATGTTCTTTCAAAGTAATTTTTTCCTGTGAGTTTACATGTGAA
ACGGCAATGAGTATCAATTCTTCATAAAAGTGACTGAATTaccctggggc
agaggttgcagtgagccgagattgcaccactgcactccagcctcggtgac
aatgcaagattctgtctccaaaaaaaaaaaaaaaaaaaaaGCAACTGAAT
AGGAAAACATGTTCTTTAATAAACATAAGAGATAGTCAAGTCTAAATAAA
ATAATAATGATAATAATAACAGATTCTACACCACAGTTGTATACACTTCC

>uc002ruk.1|44398748|44399648|44399747
tttttgagacagtcttgctccgtcacccatgctcgagtgcagtggcgtga
tctcggcacactgcagcctctgcttcctgggttcaagtgattctcctgct
gcagcctcccaagtagctgggattacaggtgcacgtcattatgcccgggt
aatttctgtattttttagtagagatggtgtttcaccatgttggccaggct
ggtcttgaactcctgacctctggtgatctgtctgccttgcctcccaaagt
gctaggattacgggcctgagccaccttgcctggcctgcaaaatttgtttt
taatagaagacacaagaaatgatttaaatattttatcaacagaaaaccag
ttctatcaactatgggcccagtatgcagcttttaaaaatgacagttctat
atacattgatatgAGACCATTTCAAACAGGTATTCAATAAAGTATAGAAT
GGTAACATATCACCAACTGTGTAAAGAAAAATATATAAACATATGAAATG
ATACATTCTGTGCCTATGCAAACATATGATACATTAAAAACAAAAGAACA
TATAGTGCCTGTCTCTGAGGGGAACTGTGAAGCTATGGAAAGGTGTTGAA
GAAAACCTTTTTATAGTATGTATTCTTGTAATTGAATAAAAAATAAAATT
ACAAAAATCAGGCTTGGAAGTATTtaatagcagacaaaatatagttcaat
atgaaaagcattatatgagacaaaggcaattttcaaaaattgataaaaca
ttccaccaaaaatcatgactacgcatctaacagcttcaaaatatagaaaa
tactcaaatgcaaaatcaacaaatctgcaattacagaaaaagacttcaac
atacttttagaaagtagtaactcaagtagacaataatagctaacacttac
cgggcacttcttatgtgagtggcactgaaacatgtgctttcatgcattac
ctAAGGCTAGAGAAAATGTTAATAACTTAGACAAGTCATACATGTATCAT

>uc002rui.1|44398505|44399405|44399504
ttagcctattaaaagataaaACCACTCAGATAACAAAAACAGACATAAGA
AACACTAACATAAAACACAAAGAATTAAAATGAAGATATAGCAAGCAAAT
AATAGAAAGCTTGCAACCCAgctatagctataaacacaaaaaatgaagtt
atcttttgacctaataattccattcctaatacttagaaatatttgcacat
gtgcacaataatacttaaaggatctcaacactgtttttttttttttttga
gacagtcttgctccgtcacccatgctcgagtgcagtggcgtgatctcggc
acactgcagcctctgcttcctgggttcaagtgattctcctgctgcagcct
cccaagtagctgggattacaggtgcacgtcattatgcccgggtaatttct
gtattttttagtagagatggtgtttcaccatgttggccaggctggtcttg
aactcctgacctctggtgatctgtctgccttgcctcccaaagtgctagga
ttacgggcctgagccaccttgcctggcctgcaaaatttgtttttaataga
agacacaagaaatgatttaaatattttatcaacagaaaaccagttctatc
aactatgggcccagtatgcagcttttaaaaatgacagttctatatacatt
gatatgAGACCATTTCAAACAGGTATTCAATAAAGTATAGAATGGTAACA
TATCACCAACTGTGTAAAGAAAAATATATAAACATATGAAATGATACATT
CTGTGCCTATGCAAACATATGATACATTAAAAACAAAAGAACATATAGTG
CCTGTCTCTGAGGGGAACTGTGAAGCTATGGAAAGGTGTTGAAGAAAACC
TTTTTATAGTATGTATTCTTGTAATTGAATAAAAAATAAAATTACAAAAA
TCAGGCTTGGAAGTATTtaatagcagacaaaatatagttcaatatgaaaa
gcattatatgagacaaaggcaattttcaaaaattgataaaacattccacc

>uc002rsa.1|40191889|40192789|40192888
TCAGGTCACAGAATTTTTCTGAAAGGTTGTTAGACGGTCAAGGAGCTCTG
GTCATTGAATTAATCTTTTTGCTATATAAAGAAATAGAGGTTGGCTGCTC
ATTTTGTGTTAAACCAAAGGCTGGTACTCAAGAGACATATTGACAGTTTG
ATACTATAAAATATTTAAATAATTCCTTCATTCATACATGAAAGTATACC
ACATATGACCATATAAAGAATATAATGAGGAATACTAAAGAAAATTTTAA
AGATGATCGGATCAATAAAGTAGCATTTACTTGTACATGTGGACAGATTC
TATTATAGTAAGAACTAAGTCCACTAATATGTCAACTTCAAATAAGTACA
CAAACCTTAGAGGTCACATTTTTTCCCCACAAATGCTTATTCCATTTCTG
ACATCACTTCCTTCTATACTGTTTTGACTATATGATATATGAAGTTAATA
AGATATAGACAGAAATCGTTAATGCGAGGCAGAAGTTCTACAAGAGGAAT
ATAACATATGAAACTAAAAGAGAAATTTACTTAAACATCCCCTTGGGAAG
AAACTGTACTACCATCAATTTTGGGATTGGAATTTTTTGGGATCGACTGA
TTTGATGTAATACTCTGCATGCTAAAAAGTTGTCTGACATGTAACTGTTT
ATGGGCTTATGATCCTGGATGCAGGAAAGGATGTAGATAGAGTCATACTA
AGCAACGTAAAAAAAATCAGTGAAATGGAGGAATGTCCAACATATATCTC
AGCACTGTAGGACAGACAAATATTCTGACACTGTGTTCTCCTGGGACATT
AAAAAGAGAACATTGCATGACCGAAGGGTTGACGTTTGCAAGAGTTTGAA
TACTTGGTGTCTGTTTTTTTCTTTGGATGATGATACCAGTTGCACAATAA
TACCATTTTGGTTTTTATTTCTTCAAAACATGAAAACAAAAAATGAAGTA
GATGACAATGAGAAAGGAGAAAACATTTCATACAGAATATGCTGTATCAC

>uc002rju.1|27401324|27402224|27402323
TGGCTCAATGTGAGCTGGATCCCAATAGGGTAGTGCAACACTTGGCTTCT
TTGCACTGACATGGGTTGTGGTCTCTGCTGTTGATAGACTTGGGTTTCCT
CCAGGTCTATTTTCTCATCTGTACAGGATAGGGGCTGAACTCtttttgag
acggagtctcgctccgtcacccaggctggagtgcagtggcaggatctcgg
ctcactgcaacctctgcatcccaggttcaaatgattcttctgcctcagcc
tcctgagtagctgggattgcaggtgtgtgccatcacacctggctaatttt
ttacatttttggtagagacggggtttcaccatacattggccaggctggtc
ttgaacttctgacctcaagtaatccgcctgccttggcctcccaaagtgtt
gggattacaggcgtgagccaccacacctggccAGGACTAAACTTCTTGAT
CGCTTCTTCTTAAAGGAGATTTTCTGACAGATGATAAAGTCCCTACACTA
CATATTCAGCCAGTCTAGAATGCCAGAGGGTTTTGTTCCAGGTAGGCACT
GATCTCATCTCCACTCTCTCCAAAAAGCAGCTGCCTGTTTTTTTCTATTT
CCTGAGGTCATCCAACTATTTCCCTCCAAACCCCAGCCTATACTCCTAGG
CATTTCAAGACCATGGTTTGCCTATTTCTCATCACTGGGGTGTGTCCTTG
CTTAGGAGGCAGTATCATAGTCACTGTGAGTCTGCAGCATCCCACAAGAG
GACTCTAACAAGATGAGATATAACAATACATTACAGTACTTGGGTTCTAA
ACACCTCCTATACATAGAACTGAAGTAGGTAAACATTCTAATGAGTCAAC
AATgtgacagtatcatgaaggatcaaaaatcatgacgtgtaaaagaatgg
ttgaagtaactgaagatatttaatctagagaagatttgggaaacacatga
tagctatggttaaatacttaacagggcaatcacagggaagatgactagat

>uc002rhk.1|26532674|26533574|26533673
CAGGGAGGCAGTCTGTGGGTGTTCAGCATCTCTCAGCTTTGGAGAGGAGA
TGCGTGCAGGGCTTTGGAGGCCCATGGGAGAGCCAGCGTGGCTCGCAAGG
GTGGCAAAGAAGGAGGGCCCTGGGAAAAATGTAACGACTTTCACCCTTTC
TTTTCCAGATCAACTCTGAACTGCAAGTTCCTCCCACTCAGGTGTTGCGG
GTACCCACAAAATGAGCTGGACCGCCAAAGGCTGATGTGTTAGGGCTGGC
CTGATGCTGGTGTCTGTGCCGGAGCCAGCTCATATCACCCACTGGGCCGC
ACCTGGGCCTGCTCTCTGGATTTTCCAGGGCTGTCTTTATAGCCTGTCGA
AATAAGGAGCCAGAGGAGTTACCTGTGTCCTGCATTATGATTAAAGCCTT
TTAAAGTTGTGGCTGAATCTCTTTAAAGAGGTCAGGTCTAGCAAGACCAG
GCCCTTGCCCCTACCTCTGTGTCATGAGGGGACTTTGCCCCAGGCTCAGA
TAGTGGTGTGAGTCAGAGGCCGAGGCCAGTAGCGTGGGGCTCCTTTCTTG
CTTTCAGGGGAACTGGTTTCTGTGGGTGGAGGCTAGAGCTTTTGGGCCCT
TGTGGGGCCTTAAGCCTTCAGACTGGCCCCAGACCTGAAGGATTCTTTCG
GTGCTTTGGGGGCCCCTGGGCCCAGGCTGGTGTGCCCTTTGGGCTATGGT
GTAAGACTCCTCCTGTGGGCAGCCTGGGTGGGCAGCCCTGTGCCTGAGGC
CTGCCTTGAACCCTGGGCCACCAGAGGCCACTTGAAGGGGAAAGGCCATG
GGAGCCCTGCTGGTACTGAATCTGCCAGCCTAGAGAACTGCTGCCTCTGC
CCCGCACCTGCGGCTGCTCCTCTCAGCTTGACCAGTGCAGACCTGTCAGC
TCAGTGCTTGACTTCTTTTATTTAGAGAAAAATCACCACTCAAGAAAAGA
AAAACAGCCAACAGAAACCCAGACACAGGCAGGGGCAGCACTTGACGGGC

>uc002rhb.1|26383644|26384544|26384643
aggcagggtttcaccatgttgtccatgctggtctcgaactcccgacctca
tgtgatctgcccacctgggcctcccaaagcgctgggattacaagcatgag
ccacagtgcccagTGTAATTCTGTGTGTTTTTACCAGCAGAGCATGCATT
GAGTATGTGCAAACAATTGCGAAGGAAAATTAGAGCACATATATCTACAG
AAGCGCACTCAGAAAGGGGGACCCTGTTGCTTCTAAAGTGAAAGAGTATT
ATTTGGATTTGTAACCAAAAGATACTTTTGTAATTTATAAAATGAAAACT
ATCAGTGAAGTGGAAGTGAAATGAAGTGGGGTTGAGACATGTCTATGCTG
CAAGGCAGAGCTTGCTCTGTCTTAGTCACCACCTGCCTCCTACAGGGCTG
GAGTGAGTGTGAGGCTTAGAAACACTGCAATGGGCccgggcacggtggct
cacacctgtaatcccagcactttgggaggccgaggtgggtggatcgtgag
gtcaggagatggagaccatcctggctaacacggtgaaaccccgtctctac
taaaaatacaaaaaattagctgggcgtggtggcgggcacctgtagtccca
actactcgggaggctgaggcaggagaatgtagtgaacatgggagatgcag
cttacagtgagccgagattgcaccactccactccagcctgggtgaccgag
caagactctgtctcaaaaaaaaaaaaaaaaaaaaaaaaaaaGAGAACACT
GCAATGGCCCTGCTGAATTGGTGGCTTCTCTTTGAAAGTATAATGAATCC
ACTTATAGAAACATTTGGGCCAATTTATACACAATTCAAATATTCACACT
AATCATTAAGTGAAGGCATGGCGTTTGTAAGAAAAGTGTTTTCAACGGTA
CGTGATAGCATAACCATTTTTATTTTAACAGAAAATGCCCCCGTCCCATT
TTATAAAAAATATCCATGAATTGCATAATTAACAAAGACCGATTCATCAG

>uc002qxj.1|3170849|3171749|3171848
GTCCCCTCGCCCAGGACCCCACCTTTTCACCTCTCCCCCTATGGCCTCCA
CTTCGCTGTGAACTCTCATCTATGAAAGGAAAATCCAGGATGCGGCCCTC
TGGGTGCAGAGCGTCCTTAGCAGCACGGTACACCTACTGGCGGGGGCGCT
GCAGCAGGAACGTGTCCTTTTTGCAGGTCGGGCAAGACTTGtcctagaat
cgtcaaaccccagagctgatgggcctgtgagctcagcccatccttcccca
tcattacagatgaggtgatcggggcagcagagcgcagaagtggcccctgc
ggggacacctggccaggtggaggcctaagggagatggagcccagagtcca
ggGCCCAGGTGGCTTCTCCAGTGGGAACACGCACCAGACACAGAGAACAG
ACCCCGCACACCCAAAGGAACCACGAACAGAGGCTGCGAGGTCAGTGTTT
GAGGATTCCTAAGGATAAGCACTGATGAGTGTAGGAGCCTGTGAGGGGTC
CCCGACAACTGAGACGCGGGAGCCCAACCCCAAGCTCCGAGGTGAGGGAG
GACGGCACCTCCAAGGCCACCAGTGCGTGCGCGTGGGGAGGAGGCCCTGC
CCGGCTCACAAGGTGGGCAGGACACAGCACAGGATGGGCTGCAGAGACCA
GGGGAGGCCCAGGGCGGGCAGAGCCTGCGTCTACAGCAGTGAAAATGCAT
CACACCAGCTCAGCCCAGGGCGCGAGCCAGGTGCCCACCAGCAGCCAGCA
TGGCTCCCGGGAGTTCCATGCTAGGGCGGCGTAGACAGCACACGTCTGTC
CATCTGCATTTTCCCTGGGTCAGGAAAGAGAAAATGGACAAAGACCCAGG
AGATGGGGTCACAGGGCAGAGCTCCTGAAAGAATGAGCCGAGCACCTGTG
CAGCGTGGATTTATTTTATTTCATTTTTTACTCTCAAGAGAAAGAAGAGT
TACTATTGCAGGAACAGACATTTTTTTAAAAAGCGAAACTCCTGACACCC

>uc002qxi.1|3170749|3171749|3171748
TCCCCTCCCCACTCCCCACTCACCTGCTTGCCTCTCCCAACAGCCCCACC
CAGCTGTGCACCCCTCCCTACAGCCCCCACCTGTGGACCCCCCCATACTT
GTCCCCTCGCCCAGGACCCCACCTTTTCACCTCTCCCCCTATGGCCTCCA
CTTCGCTGTGAACTCTCATCTATGAAAGGAAAATCCAGGATGCGGCCCTC
TGGGTGCAGAGCGTCCTTAGCAGCACGGTACACCTACTGGCGGGGGCGCT
GCAGCAGGAACGTGTCCTTTTTGCAGGTCGGGCAAGACTTGtcctagaat
cgtcaaaccccagagctgatgggcctgtgagctcagcccatccttcccca
tcattacagatgaggtgatcggggcagcagagcgcagaagtggcccctgc
ggggacacctggccaggtggaggcctaagggagatggagcccagagtcca
ggGCCCAGGTGGCTTCTCCAGTGGGAACACGCACCAGACACAGAGAACAG
ACCCCGCACACCCAAAGGAACCACGAACAGAGGCTGCGAGGTCAGTGTTT
GAGGATTCCTAAGGATAAGCACTGATGAGTGTAGGAGCCTGTGAGGGGTC
CCCGACAACTGAGACGCGGGAGCCCAACCCCAAGCTCCGAGGTGAGGGAG
GACGGCACCTCCAAGGCCACCAGTGCGTGCGCGTGGGGAGGAGGCCCTGC
CCGGCTCACAAGGTGGGCAGGACACAGCACAGGATGGGCTGCAGAGACCA
GGGGAGGCCCAGGGCGGGCAGAGCCTGCGTCTACAGCAGTGAAAATGCAT
CACACCAGCTCAGCCCAGGGCGCGAGCCAGGTGCCCACCAGCAGCCAGCA
TGGCTCCCGGGAGTTCCATGCTAGGGCGGCGTAGACAGCACACGTCTGTC
CATCTGCATTTTCCCTGGGTCAGGAAAGAGAAAATGGACAAAGACCCAGG
AGATGGGGTCACAGGGCAGAGCTCCTGAAAGAATGAGCCGAGCACCTGTG

>uc002qvz.1|207154|208154|208153
gtttattttacttttcagtctcatgtttttcatttagttccctcttatag
tgtcaaatttctgctgaagttctcCACCTTTTAATTCGTTGAACGTATAG
AGCATAGTTTCTTTACAATAAGTCCATTGTAAATGAGTGAATTTATTGTA
TCTTCTATAAGTTTAAAACTTTAAATTTTGTAAGTTTAAATGCATGGAAG
GAAATACCATATAGTGCTTAAGGACACAAACATACGTAGTAAAAATGTAA
AGAAAATTATGGAATTAAAAACAGCAGACTCAGGGTGATGATTCCCTTTG
AGACAGCAGTGATTGGAAAGGGCTTAGAAAGTAGGAAATAACTGTTTTGC
TTCTCTCTGGGTGAAGATAACATGTGTCTTCATTCTCCTTCTCCATGTCT
TAAGAAGGTATAATCAATAAAAAGGCAAATGCACGGGTGTGTGTATGACG
TAAGGCAGTGAGGAGCAAATAGCAGGACAAACAGTGCAATGTGCACCTGC
TCCTCTCAGGAGGGTTTGCTGGGTGAAGCCAGGGCTGAAGCAAGGAGTCT
ACGCGGGAGCTGGGGCTGAGCGGGCAGCTCGCTTCAGGGTGGGCATGGGG
GAGCGCAAATATTGGGTCAGCGAGTGTCTGaaaggcaacagaatctctgg
tggatttaatagagggcatgagatagaagaacgaaagttggctctgaagt
caccctgaggaccaaggaaatccaaggatggaatttccatttactgaaga
ggaacactgtgggaggggcaggctaagtgaggagaaagaagagcttggat
ttgagcccgtgaaggctgaggtgttgttccttgtccaaacggagctgtaa
agtgcatagctggagaggggagtctagagttcaggaaggagctcaggCAG
CCCAGAACGGAGGTGGATTTCACCCTGCATATGAGACATAGGACTTCTGC
CTACCTTACAAAAAAAATAAGAAAAACAAAATTGAAATATTAACTTAGTA

>uc003fyf.1|198903435|198904335|198904434
tgacttaatcgatggtgcctatataatgaaacttcaataaaaacttgaac
aatgatgtccaggcttcctggttggcgaacacatcaatgcacctgggagg
gtggtgccccagacaccacgggggcaggacgagttcctgtgctcgtgatc
tcttccttagtccctgtgtacttcttcatgtggctgctcatttggatcct
ttacaacagactataagcataagctttcccaagttctgggcatcattcaa
gcaaattatcctgccttggggaagggggtcgtgggaatctctgaatttgt
agtcagcctacaagcagaagggcaggtagcttggtgacctgtgtctggca
tctgaagcggaattaatttcacaggactgtagctgcaggatccgtgctaa
ctccaggtagttagtgtcagagctaaattgtaagtcacccagctgatggt
agagaattggagaGGAGTTGGAAAATCACATACAAACAACCAAACAAACA
AAAGGAGTTTTAAATGACTACCTATTGTTGTCATACATAGAAATCAGAGA
CATTAAGGAGAACATAGAAGGAAGACTTCCTGAATACCTCGAAAATGTGT
GAAAAAACGGAGTTTCTGAATGGGAAGAAACATGTGGTTCCTCCATCTGG
AGGCCTGTGCAGGCGAATGGGCTCTCTAGATTGTGTAAACAGGAAATCAA
AGCCTCTTGCAACACAAGACCTATCTGTCATCACATTATGTTATAATGGA
GAATTATAGATACAGTTCACCTCTGTCTACATACACAATGTTGTAACAGA
GAATTATAGATACCATTCACTTCAGTAAGGAAACTACTCTTAGTTTCACC
CATGAAGGAAGAGCGTTTGTCCCTGAACTGTTTTTTTGTTTGTGTGTTTG
TTTTGCTGATGGGAACTTGAAGAGATCTATGATTTGCAGGAGTGGGACAT
TAACCTGATTTAACATAACTGCCTTCCCAGACTGGAACCCCACTGTTCCT

>uc003fxu.1|198720150|198721050|198721149
ACTTACTCTGACAAGAAGGAGCGGCTCTCTGCCAGCAGACAAGCAGTGAG
GGTCTAGGTGCCTGGTGACCCCAACTGGCTTTGCTTCCAGGGCTGTTGCG
AGCCacagtgttatgtgatagtgaagagtgccactcaggagacttttgtt
ctggccctggtcctgccgtggatttactgtgacactgagtgagtcacttt
ccttctttgggcctcagttatgtcatctataaaatgggaatatacacctg
tTTTGTCCTCTCACTCTTTttttgttttgttgttgttgttttgttttttg
agacagagcctcactctgttgcccaggctggagtgcagtggcatgatctc
ggctcactacaacctctgcctctgggttcagtcgattctccctgcctcac
cctcccgagtagctggggttacaggcgcccaccaccacgcctggctaatt
tttgtgcttttagtagagacagggtttcaccacgttggccaggctggtct
tgaactcctgacctcaggcgatccgaccgcctgggcctcccaaaatgctg
ggatgacaggtgtgagccaccgcgcccggccACGCACTCTGGTAAAGACG
AAAACTACGTCCTGCGCCCCGGTAGGTTCTAAGCTGCCGGAAAGTGAATG
GTGAATATGAGGTTTGAGTTAGCACTGGAGTTATTTGGAGGGATGGTAGC
CTGGGCTTTTCAATCACTGGAAACGATTAAAAGCCAGAACAACCTGCACA
GGCCGGCCCAGCAGTTCTAGCTTACTCAGAAGATCCCAGTAGACGCACAT
GCAGCTTCTCTGACGTTCGGGTCTGCTGATGGGGACCCAGAGTATGTGGC
CCTCCTTCCTCTAGTTCCCAGGCAGGGACGCACACGTGCAACTCCAAGGC
TCCATCTATTTTCCTTTAATAAACTTCAGCACGGACACAAATTCGCCCAA
CATGTAAAAGTGCAATTCCGAAAGGATCCTGCTAGAACAAGGTCCACGGT

>uc003fsy.1|193341521|193342421|193342520
TAAACATATCTTAATTTATATCTGCGTAGCCAATTGCAAAGCATTACTAA
AAGCCATATTTTTTCCTGGGAAAAATCCCAATGCAACTCCaaaaaaaaaa
aaaaaaaaaaaaaaaaGCTTATTTTACTTAAAAAGGAAAAGTGACGAATG
AATTGAAGACCCAGAAATCAGAACAATGAAAATCAAAGAATTATTATACT
TGAAATAAGCCTGAAAAACAAAGTACTTAAACTCAACCATATTTTTGGAT
GAAGTTGGATATTATATGTTTACACATGGTAATATTTTTAAAAACTCAGT
GAATACTGGCATATTCTATTAAAGTTTTCATGTACTTGAGAAGTAAGCAG
GAGTTAAGCAAACATTCACCCTTTGCTCTAAGCTACATTTTTTGTCAGGT
TTATGTGTAAAAGAAATCAGGTTTCCAATTAATTCTCTGAACTAAACTGG
AAATAAGACAAAGCTAATTTCCAAAACATTTTACTGCAGTGAACATTTGC
TTAACATAATACGGAGAAAAACAATATACAAATTGTGTGGTTAGAATTTT
TTCTTAACTGCTATCAGGAAGGAGACAAATGTGAGTCTAGATGATAAATG
ATGAATAGCCACTGAAAATGGAGGAATTTTGTTAGTGATTCATATCTCTA
TTTTTTTCATAACAAACTTAATTAAATATATTTTGTCATGAAATCATAAT
TGTAATTGATTTTTATGATTTGCATCAATTGTGTTATTTATGAAACCATC
GTTTTACTGATGAGTGTGTATGTGTATCATCACTACAAAAGCTCAAGTCA
TTTCATGCTAAAAGAGCCAGTGTCCCATAGTGTTGAAGTTTCTTTTTTAT
TTTTTTCAAATAAAATAAGCTTTGTGCTTGGGATTTTTTTCTTTTTTTTT
TTGGTTCTGGTAGTGACAGGTGTATTTATAATCAAGTTGAATCAAGAGTG
ACAAGAAGAAATACAGCTAGAGTTATATTTTTGCCCCAGGGGTATTCTTT

>uc003fsx.1|193341521|193342421|193342520
TAAACATATCTTAATTTATATCTGCGTAGCCAATTGCAAAGCATTACTAA
AAGCCATATTTTTTCCTGGGAAAAATCCCAATGCAACTCCaaaaaaaaaa
aaaaaaaaaaaaaaaaGCTTATTTTACTTAAAAAGGAAAAGTGACGAATG
AATTGAAGACCCAGAAATCAGAACAATGAAAATCAAAGAATTATTATACT
TGAAATAAGCCTGAAAAACAAAGTACTTAAACTCAACCATATTTTTGGAT
GAAGTTGGATATTATATGTTTACACATGGTAATATTTTTAAAAACTCAGT
GAATACTGGCATATTCTATTAAAGTTTTCATGTACTTGAGAAGTAAGCAG
GAGTTAAGCAAACATTCACCCTTTGCTCTAAGCTACATTTTTTGTCAGGT
TTATGTGTAAAAGAAATCAGGTTTCCAATTAATTCTCTGAACTAAACTGG
AAATAAGACAAAGCTAATTTCCAAAACATTTTACTGCAGTGAACATTTGC
TTAACATAATACGGAGAAAAACAATATACAAATTGTGTGGTTAGAATTTT
TTCTTAACTGCTATCAGGAAGGAGACAAATGTGAGTCTAGATGATAAATG
ATGAATAGCCACTGAAAATGGAGGAATTTTGTTAGTGATTCATATCTCTA
TTTTTTTCATAACAAACTTAATTAAATATATTTTGTCATGAAATCATAAT
TGTAATTGATTTTTATGATTTGCATCAATTGTGTTATTTATGAAACCATC
GTTTTACTGATGAGTGTGTATGTGTATCATCACTACAAAAGCTCAAGTCA
TTTCATGCTAAAAGAGCCAGTGTCCCATAGTGTTGAAGTTTCTTTTTTAT
TTTTTTCAAATAAAATAAGCTTTGTGCTTGGGATTTTTTTCTTTTTTTTT
TTGGTTCTGGTAGTGACAGGTGTATTTATAATCAAGTTGAATCAAGAGTG
ACAAGAAGAAATACAGCTAGAGTTATATTTTTGCCCCAGGGGTATTCTTT

>uc003frq.1|188920958|188921858|188921957
tCTGCCGCAGGGCTCTTGGGACAGAGCACCTCTGCAGGGATGGAGGTTTG
CTTGGCCACTAACCATTCATAAAGCTTCTGAGTCTGCAGATGTCTGCCAA
TCACCCAGCAGACACCAAAAAGCCCCAGATGCACTCAGGCTGAGAAATAT
ATGTCTGGGGCCACATGCCTTCATACTGCCCCATGAGCCGAGGAGAGAGA
AATTGTTCGTGAAGCCAGAAAGCAAGATGGGCCTTCTCACTTCCAAAACT
GGGCAAACTGAGGTTCAGAGGAAGAAGAGATGCCTATCTATGTGTCAGCA
GAGCTAGGAGGGAAGTCATTAAATGCTTAGCCTAggccgggcatagtggc
tcacacctgtaatccaaacactttgagaggctgaggcaggcagatcacct
gaggtcaggagttcgagaccagcctggcccacatggcaaaaccccttctc
tattaaaagtacaaaaaattagctgggcatggtggcgtgcacctgtaatg
ccagctacttgggaggctgaggcaggagaatcactggaacccaggaggcg
gaggttgcagtaagctgagatcCGAGTCTCTGTCTcaaaaaacaacaaaa
caaaacaaaacaaaacaaaaGTGCTTAGCCTAGAGCTGAGTGGGAGGTCC
TTCCAAAATCTCCCACCTGAGCTCTTCAGAAAGGGCCTGGAGTCCGCAGT
CCCTCCTGGTGCTGGGATCCAAATGTGCGTTCATGCCAAGGTACCAGGAA
CCTAGCCTCATCTCAAAAGACGCTCGTTTTTGAGAATGCAGCAGCCAGCA
GCCCCTTCCCTCCAAGAGCTTTTTCCACTAGGTTAGGAGCTGAGGGAGTC
AGACGCAGGCCAGGCCCCATTCCAACGCAAGAAAAGCCCTCCAGACCAAG
CCAGTTTGACTTTTCAACATTTTATTCTTATATTTGTACAGCTATATTTT
ACAACGCGGTAATGCAGTTTAGACACAGCCAAACCCTGTCTCCGGAGTAG

>uc003fli.1|184377624|184378524|184378623
AAGAATTCTAACTCTAAATAATTCTGAGggccgggtgtggtggctcacac
ctgtaatcccagcactttgggaggccaacgcgaatggatcacctgaggtc
aggagttggagaccagcctggcaaacatggcgaaacccggtcaggagatc
cagaccatcctggctaacatggtgaaacctcatctttacttaaaaaaaaa
aaaaaatacaaaacaaaattagccaggcgtggtggcagatgcctgtagtc
ccagctattcaggaggctgagacaggagaatagcgtgaacccgggaggtg
gagcttgcagtgagccgagattgcaccactgcactccagcctgggtgaca
gagagagactccgtctcaacaacaacaacaacaaattagccgggcatggt
ggcaggtgcctgtaatctcaactacttgggaggctgaggtaggagaattg
cttgaacccgggaggcggaggttgcagtgagccaagattgcggcacttca
ctccagcctgggtgacaagagcaaaactccatctcaaaaaaaaaaaaaaa
gaaaaaaaaaTCTGACAATTAAATAAAGAACAGAAAAAAAATTTGAATGG
CAAATACAAAGCTGAAAAGAAATAACTGAGAATAAATAACTCTGAAAATA
GCTCAAAAACTAAATACCTCAAAAACTCTTTAAAAATTCAGAAAATATAA
TGTTCAAATATGAAGTAATGCTGAAAATGAAATAACTAAAAACCAAGTAA
CTTGAAAAAAAGAACATAAAAATAAACAACTCAAATATAAAATAACTGAA
AATAAATACCTGTGAACATAAGCAACTCGAAAACCAGATAACTAGGGGAA
ACCCTTCATTAAAACATTTCACTCTGAAAATAAATAACTTGACAGTAGTT
CATGAACTTCCAGTGAGTGTTTAATAGTCAAATAAGTTACTGTAAAAATA
AATAACTCAAAAACTCCAATAAGATAAAGTGAAATAACTATGAAGGTAAA

>uc003flp.1|184498338|184499238|184499337
TCTAACCATAGAGAAATGTAATCAATGGCTTTTGGGGTTTACCTGCTAGT
CCACTCTTCTTGCATCCGAATTGGTTACCAGAACACAGGGTGATTAATAA
GACATTAGACCTGGCCCTTACATTTCCTGGGAGAAGGGCATGTCCCTTTT
AACAAAAACACAACTTTCATCTTTGGATTCCCAGGTGATCCCTATTTGCA
TTTACTGGCGTTTGTCTTTCGTAAGGAAGCAAGAATGCAAAGCTTTGTAA
CTCAGCACAGCGATACTCAAGAGTTTCTGGATGCTGGGAGGACATTAGAT
AGGTGATGAGTTCTAATTATTCAATTTTTAAAAAAGACTCATTTTCTTTG
CTCTTTTGAACTCCACTGAGACACTTGAACAGAAAGACAGGGAGCCCTTA
TGCTACCTGAAGAGTTATATGAAAAGAAGTTTCCAGTGCCAATACCTCTG
CATTTCCATTTACCATGTGACCTGAAAAGCAATATAAAGTAACTATACAG
AGAAAAAAGATCAAAATGCAACACGCCAAAGTGGTTGTCTTTCTAAGTGG
GAAAATGATAGGCAACTTAAGTTTTTGTCTTATTTTTTTCCTAGATTATT
TACAGTGAATATGTACCACATTTAGAATAATAAAAAATCATAAAGATATT
TCAGAATTAATAATTACCATTATGTAGGGATGGGGGATAGTGGGATATGT
ACGTGCCCATGAGTAACCTTTTTCTTCCTACATTTTTGGATTTCCACAAT
AATATGAACTCATGCTTTGATATATGCTGTGAAAACTTTCTCTTTACACA
TCATGCCCAGATCTGCAAAAAACATTAGGCTGGGATTTTCTGTAGAGTTA
CTATGGCTACTTGctttctctctctctctgtctccctctctctctctcAA
acacacatgcacacacacacacacacacacacacacacCAGGCTTATAAT
CTCTGGAGCAAAAATGGAGTTGGGAAAACAGCAGCTGATCCCACAGCGAG

>uc003fek.1|166386301|166387201|166387300
CACTTTGAGGAAACCCTAGCAGAGAGCACTGACCTCGCTGCACAGTTCTG
CGGGTCCTGGGTCTGTGGATCTCTGGAACTCTGCTGCCCTCTAATGGCCT
ACTTAGATAAGTGCCTGCCTCATAGGTCTGTTTTCTTAAGTTTCCTCCAC
CAATTTGATACCGGCACCATAAAAATCCAATATTCTTTGGTTTCGCTCAC
ATATAAATGGATCTAAACTTGGTTTGTTGTCAGGTTAATTTTTCAACATA
ATTTTAATGTCATATGACGAAAAACTCATTCAGCATCCTCTGACTTAGTT
CAAGCGTTATTGGGGCCAGTTGCTGTAAGTGGTTGGAAAATGGTAACCAA
ATATAAGTGACAGCTTTCACAGGATTCTGGCCATCTAAATTGGCTCCACG
GCCTTTGATATTTATtgggttgtgtgggtgtgtgtggaagcgtgtgggtg
tgtgagggtgtgcatgtAATTGGACTACATATTTTAAAAACAATAGCAAT
TTTACTTTCCAATTTCTTTATCTCATTTATTATCTTAAGATGTATGGATC
CTAGATTATCTTCTCCTAATTAATCCTGTACTTCTTAGCGATCTAGTTAC
TTTATTTTCTCCCCCTTGCATCTTGCCTGGGAAACAGTGCATCACTGGTT
ACTAAGACTGAAATTCATAATTCAAGGAAAAAAAAGTAAACCGTAAGTCA
CATTTTAAGTCTCAATTGTATCCTGGTTTGGACTAGAGATGGTGGGATAT
AAGATTTATCAACATCACAGTGCATCAAACCCGTTAATAAATTACTTTCT
GTGTAACAAGTAAAAGAAATCATTTCTAAAATGGAAGCACGAAAGGCATG
GCATAGCTGGAGTTTAAGGTTCAAGCTTTGTATCCTCTATATATAATGTA
TTATGTTTTTCAAAAACTTTTTATTAGGAAAGCTATACCAGAGGCATAAT
CACTATACAATGATTAAACATTACCTTTACAATTTATAATCACTGAAATT

>uc003fej.1|166386301|166387201|166387300
CACTTTGAGGAAACCCTAGCAGAGAGCACTGACCTCGCTGCACAGTTCTG
CGGGTCCTGGGTCTGTGGATCTCTGGAACTCTGCTGCCCTCTAATGGCCT
ACTTAGATAAGTGCCTGCCTCATAGGTCTGTTTTCTTAAGTTTCCTCCAC
CAATTTGATACCGGCACCATAAAAATCCAATATTCTTTGGTTTCGCTCAC
ATATAAATGGATCTAAACTTGGTTTGTTGTCAGGTTAATTTTTCAACATA
ATTTTAATGTCATATGACGAAAAACTCATTCAGCATCCTCTGACTTAGTT
CAAGCGTTATTGGGGCCAGTTGCTGTAAGTGGTTGGAAAATGGTAACCAA
ATATAAGTGACAGCTTTCACAGGATTCTGGCCATCTAAATTGGCTCCACG
GCCTTTGATATTTATtgggttgtgtgggtgtgtgtggaagcgtgtgggtg
tgtgagggtgtgcatgtAATTGGACTACATATTTTAAAAACAATAGCAAT
TTTACTTTCCAATTTCTTTATCTCATTTATTATCTTAAGATGTATGGATC
CTAGATTATCTTCTCCTAATTAATCCTGTACTTCTTAGCGATCTAGTTAC
TTTATTTTCTCCCCCTTGCATCTTGCCTGGGAAACAGTGCATCACTGGTT
ACTAAGACTGAAATTCATAATTCAAGGAAAAAAAAGTAAACCGTAAGTCA
CATTTTAAGTCTCAATTGTATCCTGGTTTGGACTAGAGATGGTGGGATAT
AAGATTTATCAACATCACAGTGCATCAAACCCGTTAATAAATTACTTTCT
GTGTAACAAGTAAAAGAAATCATTTCTAAAATGGAAGCACGAAAGGCATG
GCATAGCTGGAGTTTAAGGTTCAAGCTTTGTATCCTCTATATATAATGTA
TTATGTTTTTCAAAAACTTTTTATTAGGAAAGCTATACCAGAGGCATAAT
CACTATACAATGATTAAACATTACCTTTACAATTTATAATCACTGAAATT

>uc003eys.1|152411694|152412594|152412693
CACATGCTTACAAAGGCATTTCTTGGTGCTACTCATCTTCTCTTTTTCAC
TTTCACTTTTTTACCATGGCCCAGTAGGGGGCATTTAAAACCCTAGTATT
TACTCATTTGTCCTGGCCAATGTAAGTTGTGAAGAATAAACACTGCCttt
gttttttttttttgtttcgtttttgttttttgttttttttttGCAGATGT
AGTTAGATAAACAATTATAGCAAGCTTAGTTTACCAAGCACATTTGTGAT
AGCATAGCAATTTTCGTTTTTTATTTTTTGAGACGGTCTGATTGACCCAG
AATTGGGAACTATTAGAACAGTGGAAAGTAGATACTGAGGGAAAAAAAAC
CTGTCCAGCTTTTCCCCAATTTAGGGTATTTTTTTCTGAGTTTTGCCTAA
AATATTGATGAGGTTATAGGACATATGAAGTACttttgtttctttttttg
acataggttcttgctctgttgcccaggctggagtgcagtagcacaatcat
ggctcactgcaacctctgcctcttgggcccaggtgatcatcccacctcag
tctccccagtaactgggactatcggcgtatgccacgacgcctggctaatt
atatttttttgtagagacagagtttcgccatgttgcccaggctggtcttg
aactcctggacttcagtgatctgcccacctttgccttccaaagtgttggg
agtacaggtgtgagccaccatgcccTATCTGGAGTACTTCTTCTGAAAAG
TCACTGGCAGATAGAATTTTTGAATTCTCTATGTAACTGTCTCCATTGTA
TTAGCATGCATAATTGAGCATATAAAGAAACTACATATGTCTTGACTGTG
AGGAAATCTGGTAATGTTTCCTCATATGTTGATTATTAAGAAAAAATAGA
CAGTATTAAAACATTTCTTTATTAGTATATAGACAGTAAAGCATGAAATA
GATACAAACATTACTTATAAAAATGTTTTGAAAGAACATTTGAAAAATAG

>uc003emz.1|130848424|130849324|130849423
agggtctcgctctgccacctagcctagagtgcagtggtgtaatcatagct
cactgtaatctcaaactcctgggctcgagtgatgctatcacctcagcctc
ctgagtagctgggactacaggtgcctgccaccacacctagctaaatttat
tttttgtagagataggggtctcactatgttgcccaggttggtatcaaact
cctggcctcaagtaatcctccaaccttgtcctcccaaagttttgggatta
caggtgtgagagccaccacacccagTTTTTACTGGCATTCAGTAAGTCTC
CAAGGTTTTTAAAGGATAAAAATAAAGCAGGTTTTGAAATTATGTATCGC
CCATTATCATGGCAGCTCTATGTGTCCCGtatgcactacacaactcctgg
atgttgttcacagtttatcagacttatgaagcccccgcagggttgggcaa
tatacaacctgcatatctgtacatggcagccTGGCCCATATTTTAAGGGG
AATTTTCAAAGATTTCACAAGATGTATCCCTTGCTCTCACAACATCCACC
TGTAGGATCAAGTTGGGTGGTGTGGTATCACTAGTTTATACATGGGGTAA
GAGGCACACAGCTAGCAAGCCAGAAGTGGGACTAAAGCTCTCGACATTCA
GACTGGAGCTGTGAAGGACCGAATCATCATGTCTCTGCTTGGTACCAGGT
CAAAGGCAAGTTTAGGACTTCAGGATTTCCAGAGGCCTCCCAGAGATCAT
CAGGAAAAAGTCCTAATAGAAATTACTACTTTTATAACAAAACTACAGGT
GGCACTAGGCTGGATAATAATGCATTACATGCATGTAGAACTACATATGT
TAAATGTTTCAAAAATAAAAAGCAAAACAAACATGAGTCTGACCACCAGG
TTAATAGCTGAGGTCTTTATTTCAATTTCTATATACAGTAAAAGTGCTGC
TGAGAATCTGCAGCGACCAGACAGAACATAAATTTAAATCTCTCTCAACA

>uc003emy.1|130848424|130849324|130849423
agggtctcgctctgccacctagcctagagtgcagtggtgtaatcatagct
cactgtaatctcaaactcctgggctcgagtgatgctatcacctcagcctc
ctgagtagctgggactacaggtgcctgccaccacacctagctaaatttat
tttttgtagagataggggtctcactatgttgcccaggttggtatcaaact
cctggcctcaagtaatcctccaaccttgtcctcccaaagttttgggatta
caggtgtgagagccaccacacccagTTTTTACTGGCATTCAGTAAGTCTC
CAAGGTTTTTAAAGGATAAAAATAAAGCAGGTTTTGAAATTATGTATCGC
CCATTATCATGGCAGCTCTATGTGTCCCGtatgcactacacaactcctgg
atgttgttcacagtttatcagacttatgaagcccccgcagggttgggcaa
tatacaacctgcatatctgtacatggcagccTGGCCCATATTTTAAGGGG
AATTTTCAAAGATTTCACAAGATGTATCCCTTGCTCTCACAACATCCACC
TGTAGGATCAAGTTGGGTGGTGTGGTATCACTAGTTTATACATGGGGTAA
GAGGCACACAGCTAGCAAGCCAGAAGTGGGACTAAAGCTCTCGACATTCA
GACTGGAGCTGTGAAGGACCGAATCATCATGTCTCTGCTTGGTACCAGGT
CAAAGGCAAGTTTAGGACTTCAGGATTTCCAGAGGCCTCCCAGAGATCAT
CAGGAAAAAGTCCTAATAGAAATTACTACTTTTATAACAAAACTACAGGT
GGCACTAGGCTGGATAATAATGCATTACATGCATGTAGAACTACATATGT
TAAATGTTTCAAAAATAAAAAGCAAAACAAACATGAGTCTGACCACCAGG
TTAATAGCTGAGGTCTTTATTTCAATTTCTATATACAGTAAAAGTGCTGC
TGAGAATCTGCAGCGACCAGACAGAACATAAATTTAAATCTCTCTCAACA

>uc003ejw.1|128889698|128890598|128890697
aggggacagagtgctaccaagcagacaagcagaagatctgtcatgtcaga
tgtcaacaagtgtgctggaggaggagaaggcagggcaGCACCTGGGGGAG
GGCCTCACTGAGAAGACAGCCCgtgaggaggctggcatggtgaggactga
gtggatgtggaggatggggagaggggaggcaaggaggccaaaggcccagc
acctataggcctcagcaagaaccgtggcctttatttaggtgagatggtag
tcaccggaggatgttaagcagagaagggccacagtctgactcatacttta
acagccctctcgcctccgtgtggaaacagactgggtgcaggagagaaagc
ggggcctgccaaggaggctgctgctgccatccctcagacgctggtgacag
ctgtgcagctggaaggaagccatataatcctggccacacttaggaggaga
gTGGCTGGGCCACGTGTGGGTATAGAATGGAGAGGGGCTGGAGGATGCCC
AGCAGCAGGAGGCCGGGTTCCCTATGCTGAGGAGGGAGGGCTGAGTCCGG
ACAGAGCCCAGCTTGTGTGGGGATGGGTTTGGCATCTATATGGGGCCCTG
GAGAAAGCACAAGCCACCTGAAGCTGGCACGGGGAGGGTGGCCTGGGCTC
CGTCCTCCCCAGTGGCGGGGCAGGGTCTGCGAGAGGATGTGTGTGTTTAG
AAATCTGCTCCAAGCGTGGATGGGAGAAGATAAACTCCACACACGCTGAT
GGAGGCTGGGAAGCACTGCTGGAGTTGGTATCAGGTGACAGGCATGGCTC
AGGCAGGGATCAGCCTGTCTAAAAAAGGGCCTGCTGTGCTCTCAGCAAGG
AAGATTGCCATCCAGGGTCAGAGGCTACTGTGATGGACAGACAGACGCCA
TTCCGAAAACATCGGATTTATTAGGATTAGCTGTAGTGTACACTGATTCC
TTTAGCTCTAAATGGATACATATGTGCCCCGCAGACAGTATACACGCAGG

>uc003ece.1|120412376|120413276|120413375
CCTGAGTATTTCTCTGCTAAGTAAAGAAAAAAACATggccgggcactgtg
gctcacacctataattccagcgctttgggcaccccaggcaggcagattga
ttttgagctctagagttcaagaccagcctgggcaacatggtgagacccca
tctctactaaaaatacaaaaaaatagctgggaatggtggtgtgcgcctgt
ggtcccagctattcaggaggctgacggggggaggattgtcacttgagcct
ggggggtggaggctgcagttagccgagactgcacctccgcactccagcct
gggtgatagagcaagaccctgtcgcaaaaagaaaaaaaaaaaaaaaaagg
aaaaGAAAAATAACCACTTTTGCTCTTTTGCTCCCTGTGCTGAGTTAAAA
GCTAAACCAAGCTAGCCCTAGGTAAACGTTTCATGCCTATGAAGTGTATT
GTCCTTTCAAATTCTCCTTCCCCACTTGGGTGGTGACAACTCCTGTTTTA
TCTTAGGAGCACCAAACTTCCTACTCCCTCTCTCCCTGCTTGGGAAGGAT
TAGATATTATTTAAACTTCCTGGCTGGCACTCATTCTTGTTAAAGTTTAA
CTGTTGAGGTGTCATACAATAATGATGGATTGAGAACCCCTAGGGCTTGC
ATGATAAGCATAATGCATTCACGGAGAGGCCCAGGGAGTGAGACATGGAC
GGGCCTATCGTAAGATTGGAGCTGGTTCCACAAGGAGGTCACAAATGAGA
CAAACAAGAGAGGGACAGAAGGACGGGAGACAGAAGTAGTGGAGGGCTTT
GTTTCATTTGTTCTGTTTTTAAGCTCTTTAGAATTATGGATACTGAAATG
AACATATCTGTAGGCCTCAAAGAACAATAAAAAACACGAAGGAACACTCA
AAGCTTTTTCACATTTTACTACAGAGGTATTTGATAGACATATTTATTAT
TAGTTAATATGTAAACTTGTAAACTGCTAATTCATATCCTACTTGTACAA

>uc003ebm.1|115539312|115540212|115540311
GTATCGCTAACCTTAACAGTCTTGACTTACCAAAAAATATATATATGTGT
GTGAAATAAAATAAAAGAGAAGGAATTGGTGGCAGTGTATGCAAAACCAA
AATGAAAAAAATTACTTTTAACAATTTCACTTTTTTTGTTTTTTTTTTTA
CACAAATACTGTTGTAAATATATTAAAAAAATCAGCATTCTATCTGGTAA
ACGTCACTTTTGCCCCTCTATAAAATTTTGAATTAAAAAAGCCTCAAGAA
CTTTTTATTGTTCCCCCCACCCTCCATTTCTTTTTCTTTTTCTCTTCCAC
AAGAATATATCCTGACACTTTTTTTTTTTTTGCAAAGATTGTTGGAAATA
ATCCTTCTCTTGTACCTAGAAACATAGGTGCAAATTTCTGATATCTTTGT
TTTATCTGCATTCCTGCCTTTCATGAAAGTCCCTCTTGATTGTGCTGAGG
CTGTGGCTCAGCGAAGACACTGAATAAATACGATAGCCACTGTTGCTTGT
TGCTTGTCCAAGTCTTCCTGGCTTCTGCTGCAAGAGGGGGATATGGAGAA
GGTGGGCCAGGGTGTGTGGACCCGGGCAGAATCTGGGGAAGAAGCCTGCC
ATTCGTCTTTCTTTCCCACACCACCGAACCCACTGCCCTTCCCACCCCCA
CAGCCCTTTTATGAAATCAGACAACGTGGTAGGTGGAAAACAGCAGGGCC
TTTCCTCTGGGTTTTCAACCAGAAGTGATATTCCACAGTTTTAACTGGTT
ACTGTGAAGTCCAAGCGGCCAGAATTGTGAAAATGTCCACTGAAACACTG
CAAGCGGTGTACTTAAAGACAGTAGGCCTTTTAGATTTTGTTATATATTT
TTTGTAGTGCTCTTCACAAGTGGAAAttttttttttttttttactttttt
ttAAAAGATTTTTTTGTAAAGAAGGGTTGTATTTAGAGGCCAGTAGCTAG
AGATCCAACCAGTGGACCTCTTGAAGCACTACCAGGCCTTAAGGCCACCA

>uc003dxb.1|109750507|109751407|109751506
AATTAATGAACAATTTAATATAAACTTTAACCAACCAAATTTTATGAGAT
GTGTCTATTTGTTCAAGTGGCAAGTGTAAATAGTAACGGAACTGTGTTAA
TGTATACTTTGGAGACAAACTCTCCCCAGCAAAATTTTAAGAGGATGCGA
GTAATCCTAATATAATGATGCACTTCCTAAGTTTTGTTTTTTCCATTAGG
AAATGGACATGCATACACACATACAAAACCCTGACTATGGTGGTGGTTCA
AATTTGattaaatttttttttttagaaaaaaaatatttaCACACACTTTT
GCTTTTTTAATATGAGGTACACAGTCCAACAAGAAAAAAAAAGTAACTGA
TATAGTAAAGGCACTCAGAAAAACAACAGAAACAATATGAAAGGTGTTAC
AAGAGACAGAAAGAGATGAAGGATGATGATTAGTACTCACCTTCTTCAAA
GCTGCAGTACGGACTTTCTTCTTTAGGGAGAGAAGATTAGAAATAAACAG
GTTAAAATTACATTAAGAAAGGGCTACTACATATATATAATGGGGTAATT
ATTTATATAGATCTTTAAGAAAAGGCAAATTGAGTTCTTTAAACACATAC
TTGTGAGAATGGGACAGATCTGCATTATCTAACAGGATGGTTATCAAaat
taaatttaataaaatcaaaaatttagttttttcagttgcaaaggccaaat
ttcaagtgctcaatggccacttttagccactggctatgggactggacatc
atagaacactgtcattatcacagaaaattgtatagggtagcactAGGCTA
GGCTGTCTCAAGATGTCTAAATTGGAAAGATAAATTGATTTTCCCTAGAA
TTTTTGGTTCATTCATTCATTTCTTTCTTTAACGTTTTGTCTCTTTTATT
TTATAGACCCTTTTATTCTTCAGTCTTATCTATCCACTTAAACTTTTTCA
TATTTGGTTGAAAATGCATGCAATTTCAAAAGAGAAACAGAATGTATCTC

>uc003dko.1|58523984|58524884|58524983
cctcatggagctgacattatcattaggagggacacacgagacaaatcagt
aaaatatagaatatgttcaatggtgataaacagtaagggggaaaaagaag
gcaaggcaggcagaggaagactgcagaagttgagattttagatggggtgg
ctaaaggggacctcatttagaagaagtgtgataaaagacctgaagaaagc
aagggagtgggccgcgaggctcttggagggaaggatactcctggctgggg
aagagcaggtggaaaggcatggagatggggcatgcctggagagggtagga
ggccagcacaactgggactgtgtgagcaagtgggagagtgcaggaaggag
gtcggaggctaagagggagctggactcgcaggaccacctggaatgcagga
gagactccactgggagcccagggagggctctgtgcagagtcgcaagttct
gccttagactggaggaagatcattttggctcctctgttgagaacagggtg
tagggacaaggccagtaggggagaccagttgggaggagaccactgcagtc
atcagatgagggggaggcactgcacctttgttctctactgtgtcccagcc
tatggcatgcatcctggcatggagcaggaactcgataaatatttgttgaa
tgaTGTGTGCTTTAGTCATGTCCAAGTACCAGTTTTCAGACTCATGCTAG
GTAGGCTATATGGggaaggtgcagaaaaacagatcccaggcattgcagct
ggggatcctgatccaataggcttctgatgggaaagttgaatctggatttt
tagcacagcctgcaggtaattttgGACAGGCAGGGACTGGCCTTCtgtgt
cagttagggatgattttggttgcaagtaacagagactgaccaacaatggt
ttaaacaaagagggatttattttatttacaagaattctggagaaggatgg
cggctggtattggcttggtgaaataatgatagggtcaatgactctgtgat

>uc003dig.1|56735585|56736485|56736584
acatgccatcaagcctggctaatttttgtgcttttgtagagatgaggttt
tgccatgttgcctaggctggtcttgaactcctgggctcaagtaattcacc
tgccttggcctcccaaactgctaggattagaggtatagccactgtgctca
gACTAGAAAGAGTACTAATCATTTTAATTAAAGTAGACTGAAATTCCAGT
AAGAATTTCAAAGTGAAATTTGCCTTCTTTTATTTAGCCTCAAGTTCCTC
AACAGTTACCTATATTAGCAGTGAGATTCAACATTTCTTTTCTATAACAA
CTATGACTTACCACTTGACTTTATACATAGTATGGATTCCAGATAGAGTT
ATTAAAAGTGAACACATAAATAAGTGAATGAATAGAGAATGCTTGAGAAA
ACAGATTTTAGAATTATGAGTTCTTGGACAGACTCAGAggcttacgcctg
taatcccaacactttaggaggttgtggcagaaggatcacttgaggccagg
agttcaggaccagcctaggcagcatagtgaaacttcaatctttacaaaaa
atttaaaaattagccagatgtggtggtgtgtacctgtaatcccagttact
tgggaggctgaggcaggaggattgcataagcccaggaatttgaggctgca
gtgagctatgatcacaccaccacactccagcctgggtgacagagtgagat
cctgtttcaaaagaaagaaagaaaaaaaaaaTGAGTTCTGTGAAAGTTTT
GATAGATCAAATAAAAGCATTTGTATCAATCTGCATCCTATTTTAAAGTT
TGTATTCAGGAACCACAAACAAAAATTTCAGAAAGAACCTCCCCAGGAAC
ACAGCTGAAACCTGTATTTTGTTTGTAGGACAAACACTGTACACATGGAG
GATGACTTAATAATGTAATTTATTTGAAATACTTCCAGAAAAGTTTAAGG
CCATTATACAAAAACATTCATTTCATCAAAACATTCATTGACCACCTTCC

>uc003czi.1|50307936|50308836|50308935
AGCACAGAGAAGGGGCGTTCAGGGACCTGTGGTAGGGGCTGGCCACAACC
CAGGCACAGGGCCACCCCCAGCACCAGGGCTGGGCCCAGTTGCGTGGTCA
TTCCCCAAGGATGGAAACCTGCAGGAGAGAGGGGGGTGTAAGCTTAGAGT
CCGCAGCTATGGCCACACCTTCCACATGGCAGGGAAAGCCAGGAAAGCTC
CCCCAGCTCCTCCCCATCCTTACAGGAGGAGCTGGGGAAAGCATGTTTCC
CCAGGGGTCTCTTGGGCCTTTTAAAGCAGCCACACCGCAAGCTGGCTATG
ATGCCCCGGGCATCGAGTGGCAGGTGCACACCAAAGCGGGCTTTACAGTG
AGCTGAGGGTACATTCCCTCCCATGTTCCGTCTTTGTCAATACACCACTG
TGTCCTCCCACAACTGTCACAAGtccccttctttcctctgcccaccttgt
tccctcttccaagaacagtcagctcccacctcctcacctgcctggtttaa
ttcctacctagcactcaggtctctgctgtgacatcactgccctgggaggt
ctcctggatccccaggtggagtgaagtcacttgggttcccaaagcctctg
tacctcccctgtgccacatggatcctgctactgtatgcctgtttgtctag
ttacccattgcctatgtcccgtccagggcttgacacacagtaggtgctca
gtgaatggtaatgagtgaatGGGGAAGAAAACAGCCACCCTGTCTCCTGA
GCCAGGTGGGGGGTAAAGGCAAAGGACAGGCATCCTCCCATCAATGGCCT
CAGGGCCAAGGTGGATCTGGAGACTTCTGCAGGGATAAGGGACCTGCAGA
AGAGGTGAGAGGTGAGGGTAGGGGGATCAACAAATAAACTGTCACAGCCA
TACCCAAGAGAGCCTTTATTCAGCCACACTGACGGCTCTGAGCCAGAGCC
ACCTCCTGGCCCCACTGGTACCCAGGAAACATGCCCAGGTTAAAGCTGCC

>uc003cqv.1|47135960|47136960|47136959
tgtttccccacccaaactcaacttgaggaggtaactgaatcatgggggcc
ggcctttctcgtgttattcttgtgatggtgattaagtcacacaagatctg
atgggtttatcaagggttttcacttttgcttcttcctctttttctcttgc
caccaccatgtaagaagtgccttttgcctcctgccgcaattctgaggcct
ccccagccatgtggaactgcaagtccaattaaacctctttttcttcccag
tctcgggtatgtctttatcagcagcatgaaaacggactaatacaGTACCC
AAAGATACTTCATTCTGCACATTTTTGAAAATAAAATCCAAAGTAACCAC
TTTTTTCTTCTCTAAGTACAGATTATTTTGCTGGGGTTTTATTCTGTTTT
TTTGGTCAGACTTTCACATGTAAAAGGAATTACAGAAATACTGGGCTAGC
CTAAATTGTACCTTGAAAACCAAACAAGTAATGAAAGAAAAAAATAGACA
TCTCCTTTCCTGGGGATGGGGCGGCGGGGGGAATGGGGAAAGGAATCTAT
ACTATCAAATCTAAATAGGTAAAAACACTTTTTTAGACTTTTAAATTTAC
TTTATCCCACAACTCTTTCATGTGTTTAATCTCATACAGTCTGAATTGTT
TAAAGGCTTTTTCTAACAACAAAAAAAGAGTTAAAATTTGTCAAACAAGT
ATTAATTAGACTTACCTTTCTGTTAAATAAACATTTTCTTCAATAAGATC
AAAGTAACATGGCATTTTCCCTTGCTTGGCACATTCCTTCCATCGCTGTG
GGTCCCTGAAGTCATCCATGACACAGGAGGGCCCAACCAGTGCTGAACCT
GGGGGCACTGATGTCTCTCCCTGCTCTACCTCCACTCTAACTTTCTTTCT
GTCCTGAAGCTCACCATCACTTTCAGAATCACTCTCTATTTCCTGCCTCC
TTTTTTTAAGAGGCCCTCTATCTTTGATATCATTTTTTTCTAAGTTTTTT

>uc003cqc.1|46684682|46685682|46685681
GCAGATGGAGTTGACTGGTGAAGGGAGTAGTGGGCCTGGGGGAAGCAGGA
CTAGAGGTTGTATGATTGACTGCATGCAGGCCCGGGTGCAGTTGTGGGTG
GGGCGGTTGTCCAGGGCCAGGGCTGCCGTCTAGGATAAGCAGGTGGTCCG
GCTGTGCAACCTGGACACATCTGCTCACTGAAAAGGCCTTTGGCCCCTTG
GGTATCTGTCATTCTCAGCCCCACGTCCTGGCCCCCGAGGGCAAGGCCAA
TGTGTTTGAGTCCCACTGTAGCCTGGGACTCAGCCCTTACAGGAGAGGAA
ACTGCCTGAGTCCGTGAATGGGCCGTGTCTCCCTGTGCCTCTCTCCACTC
TGTCCCAGGTGATTGTGAAGTGCCATTTGGGATTATTAGGAAGAATCTTA
GCACTTCCTCAAGATCACCACTGAAGAGAGAATCCTCATCCCGGGAAAGA
GGTGGGAACTAGAATGGTGGAGGGACTGGAGCTAGGCCCTGCCAGGCTGC
TCTGAACATCAGTGAGATCACTGAGGTGCTAGGGTCCCTGCTGGCCAACC
CTGCCATCCAGAGACTGGGCACCAGCAGGCTCTCTGGGCAGCCAGGGGCT
CCTGCAGCAGCTGGGAGAGGTCACCCTGGAATGTGGACTGGGTGGGTCTT
CTGTGCATGAAGCACTCACTGCAGTGGTCAGGCTCATCTACAGCAAGGAC
TCCTGCCTGCCTGCCTGCTCTGTGGGTTTCGTTGTAAGGGTCTGATATAG
CTCTGTCTGCCCTTGGACTCTTCCAGGACCCTTTTAAAACACTGCAGCCC
CCTAGGCTCTGTCCAGATGCTCTTTTTTAtttattttatttttattttta
tttttatttttgaggcagggtttcattttgtcacccaggattgagtgcag
aggtgcgatctccgctcactgcaacctcgaccctccaggctcagggatct
tcccacctcagcctcccgagtagctgggaccacaggcacacaccaacaca

>uc003clw.1|42708158|42709158|42709157
GATCTTTCCTGGGGAGAAAGACCCTTCCTGGAGTGTGGGGTGGGTGTTCC
TTGGGGTGGGTCTTGTGGGGGGTCTCCTTTCCCAGAGCCTGGGGATTTTC
AGGAGCAGATCTCCCTAGAGATGGGCCAAGTGCCCTCAGCCACCCCTCTC
TGCTGCGTTCCACTCTGGACTCAGCTGACCAAGCTCTCCATCCTTGTCCC
CACTCTCTCTCATCCCCAGGTATAACGAGGAGGAGAAGAAATGGGAGGGT
GTCCTGCGGGAGATCGCCTATGCAGCAGGTGCCACCTTCCTACCAGTGCG
GCTCAATGTGCTGTGCCTGACTAAGATGTGACCAGCTCAGGCAGACTGAA
CTAAGCACCCCTCCCATCCTGCGACCCTCACTGGCCTGGCCTTGTGGGGG
CTCCAGAAAAGAGGCTAGGAGAGGCCAGAGTCTACCTGGATCCAGTTATG
GTGCCTCAGGGGCTGCGTCAGCCAAGGAAAGGGAAGTGCTGCTTAGTCCT
GGACTTTTGGGCAAGGGTGAGAAACTAGAGGCTTCTCCAGTGTTGCCATA
TCCCCCTAGGTTGTCTTGATCCATGAACCAGAACCACAGGGCGGTATCCC
AGGCCGTGTGCTGGCCCTGCCCCAGCCTAGCTGAGTGTGCTGGCAAAGTT
CCCCACAGGACTCAGCCTTCTCGTCTTTCCGATGGGAGCATCCCCATCAA
GTGCAGTGTACAGTGCAGATATGTCTCCTTCTTTAGGAAGAATAAAGTGC
CTTCTGAGCAAGCAGCTCAGGGTCTGCATCAGTGCTCCAAGAGTCAGTGA
GCAGGTGTGTTGAAGACTTGGGGCTTCAGTGTTCTGCTGTTGGGCTGCCA
AGGTCGATGGTCTCTGCTCTCCATCTGGTGTCCCCTCCACCCTATGGGTG
GGAACCCTCCCCTGCCTGAGGCCTAGAGCCTCCAGCTCCTCAGCCACTAT
GGACGTGGAGCCAGGGGACTGTGGGAAGAAGGGTCAGGGAACAGCCAAGC

>uc003cft.1|33511741|33512741|33512740
TAACATGCACAGAACAAAAGTATTCAAAATGTTAGTTAATTCTAATCCTG
TCACTCTTCCAGTGAACAAAATTTAATGTTTCCTTTCAGTTTTCAGTATT
ACATCAAACTCATTATCTTAGTATTCTAAAAAACAGCAAGCAATACAgat
tatctttagtggtgatattaaaaataatttttttcttcttcagtttttca
ttattttccaaatatcctacaataaagatggataatttttttaaCTGATA
GGttttctttttttttttttttttgagatggagtcttgctctgtccccca
ggctggagtgcagtggtgtgatctcggctcactgcaagctccacctccca
ggttcacgctgttctcctgcctcagcctcccgagtagctgggattacagg
cgcccgtcacctcgcctggttaattttttgtatttttagtagagacagcg
tttcaccatgttagccaggatggtctccatctcctgacctcgtgatctgc
ccgcctcggcctcacaaagtgctgggattacaggtgtgagccactgtgcc
cggccTTTCTCTTTTTTTTTTTTCAACAACGGAATTCCAAACCTTTTATA
TGGCTGCAAAACTGTACTAATTGCAACAAAATGAATTAAACTAATACCAG
AAGCAAAGATATAAAAAATTAAGTTTAAAAAGCCTCATGTATTATGGAGT
AATATGCTAATTATCATTTCTATTTACTGTAAATGCTATTCTAATTGAGC
AATTATAAGCTACATTTGAATTAACAAATAGACCTGGCCTTATCAATGAT
GTTATCAGTAAGATTCCAGTCTTTTACTGTAAGACATAACTTAATAATAA
AAGTAATTTTGACTTAAAGTCTGTAAGAACAAAATATGAAGGAACACAGC
AGATTAACTACAAAATTGAAGCCTCAGGTTCAAACCACGTGTTACTTGAA
AATGTCAGAAGTATATTATAGATTTTGAAACCCAGAAGAAATAAACATGT

>uc003ccm.1|23907691|23908591|23908690
TTAACTAACTGTAAGGCGTGGAATAGGAGTTGCTCAGTGGATTGGTTCTA
TGTTGTGGACTACTTAAGTCTGCATTTGTTACTGTGCTAATAAACAATAT
TAAAAACCACCTAATAAACACTGCTGTGTTCATTTACTTTTCTTTTGCCT
TTTGGTTGCCATTCGCAGATTCTTCTGAAATCGATAGGTATCTGCTTCTA
AAACAAGCTAAAAATAATGCATATTTAGTAGGTATTAGTTAGTTACCTAT
ATTAGGATCTGTACTTTACACAGCTGTAGATGAGGTATCCTAGAAAAGGT
TAAATAATCTACCCCATTTAGGCTTCAAAGACGAACCCTACTGCATCTTT
TTAAAAGCATTTTCTGACTTGCAGATGCTGTAGTAGCAAGTACATGAGAA
ATGGGTTCCGTCATGGATAAATTGGTACCCTGCCTTAGGGGGCATTTTGG
CAGTACATGTCCTGACCCAGCAGTTCTGTTTCTGTATGTCTCTTTCAGAG
AAACTTATCTGGATACACATACATTCATTACAGAATTTAAAAAGAATTGG
TAACTGTTTGTACTAATATAGACTAAGTTGCATTAGTAGGAAACAAAGCA
AACTGGAAGGTACTTATTTAAAAATCATTATGAAAGCATTTGTCCATCTA
TGTAACATGCATGGGTGGGAAGCTAGATTAATATTCAATAACCGGGGGAA
AAGGGTAAGGGGGTGAGTTAGTGTCTGGTAATTTTTTTTTACCAAAAAAT
GAATTTATGATGAGAAATTTTGAAGAATTATACTGTAGCAGCAATAGCTG
ATTTGTAAGTATCGTCTTTTATATGTAGTAGTTCTTCACTAGAGCTCATG
AAAAAAGTATTCCATTTAAGATGTTACAAATTACTTGATGTTTTAATATG
TTCTTTGTTGAATAGCTTATTTTACATTTCAGTCAAAATAGTTATTTCAC
AGGTGAAACCACTAAGTAGCTTACTTCCTACCTTTTAAATTAATAAAGTT

>uc003bxu.1|12916178|12917078|12917177
CGGTGATCACTGCTACCACTCAGAAAACAAAACGGGAAACACACACACCG
CCCTGGGTTGCTAAACGCTAAAGTCAACCTTCAGGTTCGAGAGTGGTTCC
TGATGAAAACACTCTCTGAGGGCTTCGGCCTGGTGTGGGTTGGAGGCGGG
ATGAGGACGTTATGGTGTTGGGGAGACGAGGATGAGAGCTGGTCACTTTC
ATGTTGGAGATGAACACTTCTGCCGTGTATGGGTGCCCCTCTCGGAGGAC
TCTGAATGAGTGTGCGTCAAATCATATGCGCATAAAAGAAACATGGATCA
TGGAGAGTCACAGTTATCGCAGCCATTAAAGTGTCTAAGAATCCGTGTAA
CCAATGTCCTAAGACAACCAGCTTGTAACCAGCTGTCCTGAGTTGCTACT
GTAGAGTGTACTGCAGTTTAGCTATTTGCTTACCTGAAATAACAGCATTA
TAATACTATTTATGATAGTATTCTGTTAATAAAATAAGGATTTATACAAA
GCAATACTGGACTTTTTAAACAGTTAGATGCTATGTTACTTGGCACAGTT
AGTAATGATTGTGTAAAGATTTTAGCCAGTCCTAGAGGGACTTCTTTGTA
TGAAAATATGAAGTATCTGAATTTGTTCCTAGCATTTAGGGTTTGGTCTA
TTGTCTCACACACCCAGCTAAGGTACTGTCTTCCTATTAGGTAAGTGGAG
CTCCTTGTAAGGTGGGTATTGCTAATGTGGACTGAAACGCCTGCCTTTCA
CACACAAGTACTACCTATACAGtatatatatatatatatttatatattta
tatatttatataAAGTTTACTTACGTATTTTCATCAACCATATCAGGTCT
ACTTATTTTTTTGCCCATTGTCAATAAAAGAGCAATAATGCAGCAAGTTT
TGGGGTTTGTTTTGTCTGTTTTTGTATCTCATTTCTTCGTTTTCTAGGTT
GGGTTTTCATATGCATGTACATTAGGGCACAGGGAGCTGAGAGCTGGAGT

>uc003ijn.1|145135806|145136706|145136805
ACTGTAATGTCTGAGGTTTCTGAAATACTTTAGAATTTATACATTCAAAG
CAGTCACCTGGAGAGGTAATAACATTCATTTATTCAAATGCGGATGTTGA
ACATAGCAGATTTGTGACAATCTCTTACTGCTCACTTAGGGGAGGCATAC
AGCATATGACCATGGCCTGCTCTACGTCCTGTTTTTAGGATGGGAGAAAA
GAGACCTCAGACACTCCTTCTGACTCCAAGGGTAAGGCAGTCAGAATGTA
TCTGGTGTGTACTAGAAGAGGAAACGTGCTGCACATTGGGACCCCAGGTC
CTTTGGTTTAACCTGTCCTTTCTGAGGCGTGGGCATCCTGGAGTCCCTCA
GAGATTTCTGACCCAGCCATCTCAGTAAGATCTGCTGTGTTCTGGAGGTG
ATGAGTGCTCTCCAGAGTTCATTTGAAAGTCAGGCCCTTCTCTACGTGCT
CCTACCCCTGTGCCTGTCATTCTCTTTACTGTTGAGGAGGGACCTTAACT
CCTGGCAGGTGAACTATAATTAAGATCAATGGATACTAAAGTAAGCCTAT
CAAAAATCTGGTTTTTGACAAAGATTTGAATAGAATTTGGTCCTTGCCCT
CAAGGATCTCACAGTATGATAAACTTGTCTTTGCTTTTTAAATTACAGTG
CCGTTTCAGCAGTCAGGCACCTTGGGTACTTGACTGAATCTTGTTCTTTT
CCAATATATTTCACATGAGACTTCATGTTATCTTGGACAACCACCTAATG
AGAGTCCAGGCTGAAGTCTTCATTCCCCTTCTGCATGTTCTCCGCTGTTG
GCTTTGTTCAGACCCTTCTTTCTTCTCATCTATCCTACTGTAATGGGCTT
TACATTTTAAACATAGCTTGAAATAACAAATCATGACTATAATACATGAA
AACGGTTTGTATTTTGTTTTATTTTTATTTAGAAGTAGAGAATACAGTAA
TAGtgaggcaggagaacagggaattaggatagccaggggtaggggcataa

>uc003igo.1|130023701|130024601|130024700
gatcatgcctctgtactccagcctggtgatggagtgagactctctcaaca
acaacaacaacaaaaaaaaaaaaaaaaaaaaagtacatgcagagagaccc
tgtattgggagggaggattatatattgacagaagtaaaagaaggccatcc
aagtcagagcataagaaatggaggggaagaatagtgtgggaggaagctga
agagatTGCTATTCACATCATGGAAGGCCCCAAGGGAAGCTCTTCCACTT
CCACAGCTTCAATTCTCAGCTCCACGCAGAAGACTCCTatcacacacccg
ggcctgtcgaggggtgaaagggtaggggagggacagcattaggagaaata
cctaacgtagataacgggttgatgggtgcagcaaaccactatggcacagg
tatacctatgtaacaaacctgcatgttctgcacatttaccctagaactta
aaatatgataataataataaaaAAAGATTCCTATGACTATCTTAACTGTT
AGCACCATTACTAAATTTCTGACTGATGGCTGAATATCTACACGTGAATG
TTTTCATGTcaccttcaactcaaactcattatcttttatctggacaactg
cagcagtctcctaattggttatccagatgcaaacctctctgctttaatca
acagaaaccagggtgCGCTAAGTTCAAACCAGAGAATAGGAACATGTATC
TATGAAGATCAATAGGACTTCAATAGTTCAATGCCATGCAGTCTTAGCAC
CTAAGATCTCCATTTGATTAGTATTGCTTTAAGTAACATGTAAAAGACAC
CTTCCAAATTCTTAAATATCAAGTTCCATAAATACTGAAAACCGTAAGTT
AAAAATGAAGCACTACAATCATACATTAAAATACATGACAGCATCATTTT
AGAAAGTGCACAATTTATTACATTTATGAGTTCATAATAAAATGGATACT
TAGGAACTTTAAAAATGAGTTAGAAGTAACAATTAGATGTAAAATTCTCA

>uc003hse.1|89865228|89866128|89866227
GCTGTTAGCAGTTTATGGTGTTCAACTATAAATAAATATACCACCAAAAG
CATAAGGTGTTACTCTTAAGAAAATGGCATGTTTATCAGATTAAAAAGCT
CTAAAACCAAAAATTATCCAAAAAGTTAAACTCTGTGATTAGTTCTGGAC
ACAGGGCCCAATTCTGTCGTCTCTTGAGAACTAGGCAACCCCTGGGCAGA
ACCAGCTTGATTAGCACCATGGCCATCCCTTTATGATGATAACAAACCTA
AATATTCACCTTATAAGGAATTCTAAGCTCAACCACATTTACAAATGCTC
AGCCCTCGGGGTTCCAAGACTGCTGGTCTTGGGATACCTTAGTGCGGCAT
TTATGACACAACACAGCTTTGAGGCATTTGTCCTTGGCTGGAAATGTCAC
ACCTGGGAGCAGGCACACCCTGCAAGAGGCTATTCCGCTGCCACCCAAGC
AATGAATTATGAGACAAAGCAAAAATTACACTGATGTTACAGAGACATCA
CTGATCCCTGCAATGAGTAATAATCTTCTTTTGACTTTGAACTGGTAGGC
AAATGGAAGAAATCTTAACAGCTGACAACATCCTAGCTGGtaattaaaaa
aataatttttaGTACTCCAGTTTGAAATTTGGTCTTTCACGGAAATTTTC
CCTCATTTGGGAGGTCACCAAAATTGTGCTAGCtttttaaatttttatta
ttttttttaaaGCAGCACAGGACAAACTTCTACCATCTTGAAAAACTTCT
AAGCTGTCCCTTATCCTAAATCTTGCACCTACAAGTCTTAGAAAGTGAAT
CTGAACTAAATGATTCAAAGATGAAACATAATGATATCATACTTAATATA
AACATCTATTTCAACGTTTACGCCAGACTGAACACAATAAAAGTACTTAT
GAAAATTATAAGTCTGCACTCTTTAATTCTTAAGTTTACTTACACTTATG
AAATAACTCTTGACATTTATTTTGTTGGCATGTGCTAATTAATAAACACA

>uc003hir.1|76786089|76786989|76787088
CAAAATTAAAAAAAATCAAGGGTCTCTATTGATCTGTAGCTAAAATATAA
GTTATGATGAGCAACTCAACCTCTTGAGTGGCTAAGGTTTTCAAATACGT
TGTTCATATAAATTCCCGGGACCAAGTAATAATTTGCTCTTTTAAATTTG
AACCTATTTTCAACAGTGTGAGATATACATTTTATCCCCTTTAAAAAATG
TTTTTCCATTGCCAGAGTTGGATAAATTACATTATAATTAGAAGTCAGTT
TACAAAAGGTTTAAGTCTTCCTTCCCCCCTAAGATGAAGCAATGGTTATT
CTGGTTTCTCCCCAGTACAAGTTTGTGAAGACTGATTTAGAAATCTTAGA
GTGTTATTAATAGCAGGTAAAATTCAACTATATCATCCCCTTTTAGGAAG
GAAAAGGTTCAAGTTCTGAAATTACACATGCCTTAGGACCTCATTTTTCA
TTGAAAGCATGACTAAATATGGCTAATGGTTACATCAATATTTTTGGAGA
GCTTGATAAATTAGTTCCAATTTCTGAACTTGAGTCATGTCCATTAACTT
CAGGTAACCTCAATCTTCTCATCCCTTCCCTTCTCCTTTCTTGTGAGATG
CAAGGCAGAAAATACTTTAGAAAATCCAAGGTTGTAATCTGCTTTAGATC
ATTCTCATCATTCTTACTACTTATTATTCTAACATTCAACCTGTATACCA
GCAGTCTAACTGGACGGAATAGATCTCTTACAATGGTCAAGTGTTACTTA
AATGTTTTACTTTTTTTATACGTATCAAATTTCACAAATAAATTGTTTTA
AAACCCAACTGCTTATTATTCCCACTTAGTTTGTATGAAATGCAACTGGG
AGAAAACATTTGGGAACAATAAAAACTATAGATTAAATTAGGGACATAGA
TAAATGCTGCAGACATCAGTAGTTTATTGTTTGTTTAGTCCAAACACATT
CAATATGGAAACTCAAAGAATACTTTCCACCTGAAACAATTAAACTAGAT

>uc003hca.1|57208020|57208920|57209019
cactccagcctgggcaacagagtgagactctgtttcaaaaaaagaaaaaa
gaaaaagaaaaagaaaaagaaaagaaaaCAAAGAAACAAGCCTATTTGCT
TAATCCATTGTAATCAAGTCACTCTTCCATGCAATCAAACACAGTCTTAA
CTGATAGACTATTAAAATGGtgtcttactctgtttggctgctataacaaa
atatcttagattgggtaatttgtaaacaacataaatttattgctcgcagt
tctggaggctggtaactccaagatcaaggcaccagcagactatggtgagc
cctcaatctggtgagggtccattcctcccaggtgcttcctatgtatcctc
acatgacagaatggcaaacaagcttgctcaggcctcttttataaggcagt
aatcccattcatgagggtggagccctcatgacctggtcacctcccaaaag
ccccacctcctaatatcaccaccttagggattaagtttcaacatatgaat
tttgttgggggCCGGGGTGTGGGCGGGGGGGATGGGACACATTCAGGCCA
TAGCAGACATCTAGTGTGCTATGATAGTAAATGAATGCAAATTGAGTGTA
GAGTTTGTTAGAACAGtgctgctccaacttccacgtgcatataaaccgct
tgagggccttcttaaaaatgcaggttctgattcactgggtctggaacggg
gtttgagattctgcatttctcaccaggttgaagctaatgctgatgaggct
ggtcctggaacacactttgagtagcaAGGATTTAGAAAATGGCAGCTCTC
CTGGTCAGTCAGCTCCTACCACATAGGAGCTATTATTTTGTTTCTCTTTG
ATATGTTTCTTATTTCGTTAAAAACCTGCAGAGAACTCACTCAGTGCATC
TTCAACAAAAAGTTAAGGTTTTATTTAGAATATCATTTTAGAGACAAAAA
GCAGTTCACTTTATTTAGCAAAATAAACTTAACCAATGCATTTAAATATA

>uc003gvk.1|40510095|40510995|40511094
GTATTTAACAGGTTAATTAAAAATATGGTAAGACATAGAAGGCATCGTGA
ACATGGCTGCCTGTTTACCGAATCACAGATCTAAAGAATGCATAGATAAC
TGAAGTGTCACTAAGATATCAGGTAAAACATTGGCATCCTTTTACAAACA
AATACACACATACTTTCATACATACTTTTTGGCCATGGCAGAAAGTGTCT
GAACATACTCTTTAACATAATTTTACAAAATTAATTTGCATTTACTATAC
AATGCCATTTTCAAAACAAAACGTCTGCAAAGTTTTCAATATGTAAAGGC
TATCATTCATCTTAATGCATCCTATAATTGCACATATAAATCAGTTTGCT
ACTTAAAGCTAGCTCAGAATTCTTGATCTTGAAAACAAGCAAATGTATGC
CTTAAAAAATGAAGAGGGAGTTCTGGTAGAGATTTCCAATATAAAAGTGG
GTAATTTGTTTAGAATTTTGAAATTTATCACACTAAAATGTTTCACTACA
GCGACCGAGATGAAAGATCACTGTAAATGATTTCTGAACAGCTTTTCAAA
GGGCACAGCAAGGATTTTCTTAATGCAGTAATTTCTTATGATGGCACTGG
TTACTTCAGATCAGTAGTATGTCAATTGGTGAAAAACAGACTGCGTTTCT
AAAGTAGCATAGTTTTGTCATAACATTGGGGTGCTAAGACAATTCCGGTC
CCCCTGTCCCCCACCCCTCATGAATTCTGAGGGAATGGCAGGTAGAAAAG
CCACCCACTCATTCCATCATGATCTCTGGTGGCTAAGTACCATGAGTTAG
GAATGTCTACCACAAGTAGCATCTGGAAAATCTCGTAGATGGAACAGGCT
GTGAATGTAGAATCCTGCCCTCTACAACACTTTTGAGGCACGCTGTAGGA
AAACAGTCCTGGACTTAGATAGGGCACCATCATGAATACCACTGCGTAAG
GAATTTGGACATCTTTCTCCCACTCGTGTAGGGAATTCTAAGATTCCCTG

>uc003grt.1|25357246|25358146|25358245
tttaaatatatatattcaaatgtatatatttaaatatatatattctttct
atatatagatagatataGATCTCTATCTATAGAGAGAAACAAAAATAAAA
TAAAtagaagtctgtggcacctgcctcagtctctcttgctcctgctctag
ccacgtaagacatgtctgcttctccttcgccttctgccatgattgaaagt
ttcctgagaccttcccagaagtcaaatagctgtcagcgccttgtttcctg
tacagcctacaggactctgagccaataaaacctcttttctttataaatta
ccctgtctcaagtatttcgttatagcaatgcaagaatgacctaatacaAG
ACTCTATCCTGTAGgctttacatatattatctcgtgtaagcctcataaaa
atcccaagaggtagttttcatcgccccattttatagtatgggaatctgag
acttagagaaggttaatcactcacctaagattactgagcttgtcagttac
aggaccagaatttgaatccaggactgtcagccttcaatctctggcttttt
TGCAAATAGGAGGGACAACATTTGCTAAAACAAGAGCAACACTCATAGGA
GAAGGAGGAGGATGAACTACAAGCTTAGCCTGGAATGAACATAGAGCCCA
GGCTCAGAGCAGCACAAAGCCCTGAAACAATGTCTGATACTGTGCGAACA
TTCTAAGGCCAGACCTGAGCTCAGGATTCCTGGAGAGAAGCCTCCTGCCA
CCTTCCTATCCACAAATATTAATGGGTTATGAAAAATAAGCCCTCTCACC
AGGAGGACTTTTCTTTTTTCCCTCCTCAAGGAGAATATATGGACCTTTAG
ACTTTATATGGTGACAGTAATTATAAAAAAGGGGAAAAAAAACCACTTTC
TGGTAGTCAATTGTATAAAAATAATTTTATTTACTACTGTAAATAAAGTA
GTGCAAAGAGTAGTTTGGACCCACAATATTGCATTACTGATTTATTCACT

>uc003goq.1|15578054|15578954|15579053
AGAAAACATCTTGTACTACCAGGCTGAGTGTGCAATGGGGTTGAGGAAAG
GCTGAtttttttttcttttttgagacagagtctcgctctctcagcaggct
ggagtgcagtggtgcgatctcagcccactgcaacctctgccttccaggtt
caagcgattctcctgcctcagcttcccgagtagctgggactacaggtgcc
caccaccacacccagctaatttttgtatttttagtagagatggggtttca
ccatgttggccaggatggtcccgatctcctgacctcatgatccacccacc
tcggcctcccaaagtgttgggattacaggcgtgagccactgcgcccggcc
AGGCTGatttttttttttttttttttaGCAAAGATAAGAACTTTAGGCTT
GAGATACTGAAAAATAAATAAATAAAAGTTGCAAGAGTGACACTAGGAGT
ATTAAGTTGGCTTGAATAACTTGAATTAATATTTAAATGGGTGATACAAA
AATCAGGTTTTCAAAAAATGGGAAGTTAAGAGATAATTTCCTCCAGAAGA
ATTATACACTATATAGTCTTGTTTAAATTGCAAGCCTCTTGTGTGTTGTT
TTAAAAAAATTCATTTTTACTGGTGTATGTTTAGGATTACATCAGGCAAA
GTAGAGTTTGCCTATAGTTGGTATCCAATTGTATATATTGTGACCTGGAC
AGTTCCCTAAGAAATGATGACTTCAGATCTGAAGAAGATCTAAAATATAG
CCCACTTTGACCTTGACCTTGAATTACTTCTGTATAATGGGCCCTTTAAT
AATAATTAATGGAATTCACAAATAACACATGCTCAAATTTCATCATCTAA
GTTGTGAGTCGCTGGATCTACTCAAGGAAGTAACATACAGACCATGTTTT
CCAAGTTCCTTTTTATTCAAATGAATCAGAACTGCAATCTGCACATGAAA
AGACCTGGGGGGAATGCCTACATCTGGAATTTCATTACATCAACGTTAAA

>uc003giu.1|6105482|6106382|6106481
AATAAAATGCTCATGTCATGCTGAGCCAAGAGCTGAGTCACTCTTGGTGT
GAGAAATACTCAGGCCACAGGTCCCTGCCCACACGACAAGGTACACACGG
TCAGTTCTAATGCAGACAGAATTGTAACTCAAGCCGGCAGGAGAAAACAA
AATTGGGGAAGCCACAGACACTGTGAAGGTGCTCACTTTGAGGGTTTCAC
GCATGCAAAGGTTTCAGCTGAGAGACAGCAGAGCTGCGCCACTACAGGTG
CTTAGAGAAACTCATCACAAACTTAAGTGATGTTTAAAATGCCAATGATT
TTTCAACAGAAACAAAAAAAAGGATTATGAAGTACCATGAGAGCAAGGCA
ATACAGTAACACACCCGAGGTAAGATTTCAGCTGGAAGCAGTAAGACCAT
TAGTATTCTTTCACTGAATCTCACTCGGTGCATTGGGGCAGTTCCTGAAG
GAACAGGATTTCTACATGTGAACAGCAACTGATCTCCCTCCAGTAGTTTT
GAGGTGCAGTTTGAGTTGCAAATAGTAATTTCTTTAGTCCAATATTGCTG
CAATGCCTGGGTCTGTATTTACTGGATAAAAGAGTTTGAACAACGTAACT
AGTTTTCTTAAACGCCTATGCAAATACATCCTTCTACCCTGTCTTTACTT
ACCTTGTGTTTACCTTGGCAAATAGAAAATGGGCCCAAACTGGCATTAAA
CACATTCTAGAGTCAATTGCTGGCTCAGGTCAGACTCTGCTATTTCAAAA
GGTGAGATTTACTGCATGCAAGATCACTTAAAAAGGTGTGTTATTAATTG
CAACAGTGCTTCCGTCTGGGTGTGCAGAATGCGTACCCGGTGACTACGCA
TGCAGGAAAGAAGTAGTTATGGAAATGAAACACAAATAAAAAAGGCAAAA
TATTGCAAAAACAAATTATTTTATTAAGTGCAAAACAAGCCATAGGCAAT
AAATATATTAGCTCTGGTACATGTCCATAGACTTGGGTGAGCACGCTCTC

>uc003gaf.1|422878|423778|423877
GCACTAAATTTTATAAAAATGATTCTTATAATTTCTGACAAGCTCACATA
CTTTATGAAGTGGAAACAAAAAAAATGAGAAATTTATAGCTAGAGCATGA
GGACCACATAAAACCAGAATTGATTGGCATGGGGAGATTCTCAACGATGA
TTCATTAGATTGTACAGTAATTAAATGAAAAGAAGAAAATATAGATTTGA
TTTCAAAATGTTTTAGATTTCTAGTAAATTACCTATCCACAGTATTAATA
GAACCTTCTTTGTTCCAATATTGCTATTTTCTTTGGAAAATAGGTATAAA
CTCTCATGCAAACACAATTACTTGCTCCATAATTTCCTTGTGCCCAACGT
TTATCTTTAGAGCACAAAATTTATATATTTAACTCCAAGTAAATTAAATG
TCTGTATGTGTTTGCAGGAGGACATGCCACATGTTCAAAGATATATATGA
AACATTTTTTAAAAGTATTCAAGACTCAGGAATGTATGAATGTTTATTAC
AAACATAAAATGACCTGTAGttaaaaataattaaagtgtgtaactggatt
gtgtgtaatacaaaggataaatgcttgaggtgataataactcatttactg
tggtgtgattattacatactgtatgcctgtatcaaaataacccatatata
ccataaatatatacacatactatgtactcacaaaaCCTTTTGAAAAATTT
CAATAAGAATAAAAATGTAACATGCAAACAATATTCTTCAATTTATTTGC
TGTTGAAAGCCACTAAAAAAGACTAGAGATGTCATTCAATTATATTACCA
GATAGTACATTGTTACCATCTTTAACGTACACCCTTGAGTAAGGTTGGAT
AGGTGAAAGTTGGTGGCATAATAAAACACTTCATTCACGGCACAAAAATT
TTAACACAATAACAATTTTTATTTCAAAAATTAAGTTCACACATTATCTT
AAGAGAATTTTAAAATTTACTGCATTTTATTGCACTTATTACATAAATAT

>uc003mmw.1|180552629|180553529|180553628
GTCCCCAGACCTGACCCTCATGTGACACCTTCACCAGACATGGTACTTTC
TGGGACCTGTAATGTGTGTTGTGATGCCCAGCACATTTGTTGGATGGTAC
AAAGGGAATTATGATACTTAATCAAAAAGCCATACAAGCCAGATAACATT
AAGGCTTAACGGTAACAATAGGTGATTCAGTTAGGAAATTAATGTTAGAG
ATCGGTTTTCCTTGTGGAAATCAGTGGTATTCAAATGCCTGAATTGGCTA
CCCGGTTTTAGAGCTGCTCTCCATGTATGAGCAGGACATAGGATTCACTC
TCTGGAATGCTTCTGTAGGCAGGACTTTGAAATGACCCTGTCCTCAGCCT
GGAGGATGCGGTATTCTGATTGTCTGGTGCTGTGTCAACTGGGCCTGCCT
CTGGGATAGTGTTGTGGCTGCCCCACGAGAACCCTATATGCCAGGTGAGC
TTGAAGCACCTCAGAGACAGAGCACTGAAGCTCCATGACACAGGGCTATT
CAGCTATCATTGCCCCTGTTTGCCAGCACCTCTGTCTAAATAACTTGTGT
GGGACAGAATTAGGTCCGAGTCTGGTATTCTGTTCATCTAGCCTGGTAGC
CAGGTAGTGAGAGAAGAAACCTGTGGCCCTTGTCTAAATATGAGGTGGTC
AGTATTTAACAACAAATCAACAATAGGGTATGACCAGACTGACTTGGGTC
TGTTTGCAACACCTGAACCTTATGCACATGCTCATAAATGCCCTCTCCAA
AATACACACACACACCCCCAAGAAAGGTGAGATACAAATACACACTCCTC
CCACACAGAAACATGCATGCTCATTCACTCTGGCAGAAACCCTGATCACA
CTTACGCTCCTGCACTCAGATCTAGGGAGTAGAAAATGGGCCAAGCCAAC
TCCAAAGACAGCTCATAGTTTCATTTTCATCTCCTCACCCCCTTCCCAGG
GGAGCGCTGAGCAGGGAGTAGCCCACTGCCACCCTTCCAGAAGCCCAGCT

>uc003mjg.1|177961370|177962270|177962369
AGAAAATCCCATGCATTTTATGTTTAAAATACATAAACAGATTagccagg
catagtggctcatgcctttaatcccagcactttgggaggccgaggcagga
agatcacttgaggtcaggagtttgagaccagcctcgacaacatggtgaaa
ccctgcctctgctaaaaatacaaaaattagcaggacctggtggcacatgc
ctgtaatcccagccactcgggaaactgagtcaagagaatcgcttgaaccc
aggaggaagaaggttgctgtgagccgagatcacgccactgcactccaact
tgggcaacagagcaagactcagtctaaaaaaaaaacaaaaCCTAAACAGA
TAAAACTCCAATATTTGTGTAATGCACTTATGAAACAGGGATACTTTTAA
CAAAAATTCACCTGTATCTGGAAATAAGCACTTAGGAATTCTACAACAAA
AAATATTCCTACCTGGCTGACTGAACCATAGCAACAGACATTTTTTTCTT
TTGCCCAATTAAGTAATTTACCACATACCGGGtttttgttttgttttgtt
ttttctttttttgagacggagtctcgctctgtcgcccaggctggagtgca
gtggcacaatctcagctcactgcaaactccgcctcctggattcaagcaat
tctcatgcctcagcctccagagtagctgggattacaggcgcccgccacca
cacccagcacttttttggtatctttagtagagacagggtttcaccatgtt
ggcaaggctggtctcaaactcctggcctcaggtgatccgcctgcctcggt
ctcccaaaatgctgggattacaggcgtgagccactgtgcctggctCCATA
TAGTTTTTATGTGAAAACAAGGACAGTAAAAGAACAACAACAACAAACGC
TGAAGTCAAAAAGTTTATGTAACCAATCAATTAAATTCTGGAAATTTCAG
CAGCACTTTCTTCCCAAACTGCTTTCCAATCAAATCCTCTTTCTCCCGTA

>uc003lxo.1|158516096|158516996|158517095
GCCAAGGGAGTGAGTGGAAGTGACATGTCCATACCAGGGAGGAACGTGTA
ATTGCTGGTGTACAGCCTTGCAGTCTTCCCTTTGGCATGACCATCCAGAA
AGTTCAATAGTGTCTGCACCAAACAGGATAGTGTCTGCACCAAACAGGAT
ATCCTTGTAATgtacgtgcatgacataaatctttgtggttttaaagccac
tataattttgaggttttctgttacaaccacataatatattcctcctgacA
CACAGTGACATTTGTCCAAAAGGCTACTAACACACTCATCTGATTTGGCA
TGTACAGCTGGGATCTATTTGCTATTAAGAAGTAAAAAGTGTATTATAAT
GTGGAAAGTAATTCCAAAGAACTCTACTTTTATTAAAATCCCAGATCATT
ACTGCTAGGTCTTTGGATAAGCAGCCTTCCTACCACTAGAGGGAGCTATC
TGCTTTGTCTTCTGCCTAACACGGAGCACCAAAAAGATGATAAACTTCCA
GCTACACCTGGGGAGAAATGAATTCTAGCCTAGATACTTTCCCCCCGCCA
ACAAGTCATACTGCCTTAGTGCTAGGCTAGCTGGATAGAAGCTCTGAAat
gctcaggcaccccaaaaggctgattcaatctgaatcagaagtaaggttca
gaaatgtgtacttttttaaaataaaaagcttcccaaacacttctgaagca
caggtaagtttgctaacactgGGTGTAGAAGATTTCAAAAGAAATGGTCC
TTTTCAATCAAAGAGTTTTGCCATCTACAGGGCATTTCTGACAAGGATCA
ACATGTAAGTCCAACTAAATTAAAAACAGAACCTCCTAAGAACAGAACTT
CAAAAAAAGCACTTTATAATGACAACAAACCACAAGAACAAAACATAATT
ATCTTCAAATTTAAATTTATTAAGACATTCAGCTATGTCTGTCAGTCTAC
ATCCAAATTTGCTACTAAAAATAAAATAAAGTCACATCCCACATTAGGAA

>uc003lsu.1|150067601|150068501|150068600
ctacaggcacctgccaccaggcccggctaattttttttattatttttagt
agagacgggatttcaccttgttagccaggatggtctcgatctcctgacct
cgtgatctgcccgcctcagcctcccaaagtgctgggattacaggtgtgag
ccaccgcacctggccatttttgttttttaaaaaacttttacttaaacaga
gacaaggtcttgttaggttttccagtcttgtctcaaactcctggcctcaa
atcatcctctcacctcggcctcctaaagcgctgggattacaggtgtgagc
gatcatgcccagtcagagttagaggagttttgctgtacagggagtggaga
aatggagtggcagctgaagaggagagtgaggccaatttcttttttaagat
gagagaaatcacatgctaatggaaaagggaaggagggagctgccgatgct
atctgtgaataggtaagaggatgagcttcagtgttaagaggtggggctgg
gttccaacaggaagagtatgaataattcatctaagtaagaggagggaagg
aacagttatgaaggtacagatgaaggtgatgagtggccactggtggAGTC
AGACCACTGTGTATATTGTAAAGGATATCTTTAGAAgcaatgacccagga
taaaaactggtagaggtctaacaacatttatataatggttctgtgaatat
gtatataagaagctcaaagcaacatctacttatatattatggtgaactaa
cctgctaagagattttagattacttcatttaaggaatggaagggagcatg
ccccaccaactctcttagccaactctcttaacTTCACGCTTGTCTTTTGG
CTCTGAGCCATGCTACTTAGTATCTACATGAGAGCAAACAAAAGACACGC
TCAAGCTTTGTCTGCTTTATTTCACTACATTAAGTTAAGCAATAAGGCAA
AACAGTAACCTGTCATTCATAAAGATCAAGGAGTACCTCTCTGTCCCAAA

>uc003lpp.1|147908892|147909892|147909891
CCCCTTCTGGCCACCCTGCCCTAATCTGAGTTTCCCTGCACATATAGGTC
CCTTTTGAGGGCCAATGCAGATGTTCTTTCTTCCAACGGTTGCCTGGTTA
ATCCCACCCACCCGTCAGTCCTTGGTCGGGCATTCTCAGGAAACTCTCCC
AAGGTATGCCCTGTGACTGTAGTCACAGTCCACCATTTTACACTAGCAGA
CTGGCTACTGTGTACTCACATTTATAACACTGGTCAGAATTGCGCTTTTG
CACTTTATTTGCATCATCATTAGATGTGTGGATGTCTTACTTAGAGAGGA
ACTGCTTCGTTATACCCTCTTATGGCCcagaggctctcatcccaggctgt
acactagaatcacctgatgcattttaataagtattgatgctgaggtctca
ccccagatcagttagttcaggcaccctggggAGTTAACGCCTCTCCCCTC
Aaagattaccagatacaatacaggatgcctgattagatttgaactttagc
aataaatcactttttaaatataactatgtccaaaatactacatgagacat
actaatacCACACGATGATAGtttttcaaagtgcttcaggtggttctaat
tgcagccagggttgagaCTGATGAAGTAGAAGTGCAAAAAACACAGGTTT
AATTTCTAGATCTGTCCCTTGTCAGCCACATCTTCCCTAAACCATTAATA
AAATGGGGAGGTTAGATTATATGTGCTCTCAACAATTGTATATATAGTGA
TCACaactataaacacatttgacaaagaaaaaaatgacaggatggaaata
cactgaaatgtttacactggttgtattagagttgtaggattaATTGCAAT
CCCTTTTTCTCCCCTTTTATTTTTAAAATGTTGTTCCCATGAATGTTTTC
TTTCTTAATTACAAATTCTAATAGAAATGTTCACACCCAACTCTCTAGGG
ACAGCTCAGAACTCCCATGTTTCCTCAAAAGGTTCCCTCCTGCTGCTCAC

>uc003lms.1|141952405|141953305|141953404
TACCAACCTCTTCCTTCTAAGAAGATCTGACAGGCTCTTTGGCTGATTTG
AAAGCAGTCCCCCTGAAGCTGACCCGGTTCTAAAGTTGAAAATGCTAAGT
TTACCTTGCCATGTCCTCTGACATTTTGATAGGGGTTTATTTTATGCTGG
GGTTGCTGATTCTTCCAAAATCTGGGTTTCTGGGATTTGCTTTATTCAGC
AGGAACCTACAAAGTCTGTGTTTATTCTTGACTGAAAGAATTGAATCCAC
AGCATCTTTCATCATAAATATAATGCCCTGGGAGAAGATACAGCAGCAAA
CCAGACAGACAAGGtccccagtatccagtacagtgcctagcacacagtag
gcaccttaatagtcattgaacagatATATGAATGATATCTGGGCTGAGAT
GGTCGAGGTCACATTGGTGTTTTTACTACAATGCTTTGCATCTCCGAAAT
CACAGACTTCCATTTCACAAGTTAGCAATGGTATTTAATTTTCCTTGGCC
AATGTTATGCTTGAGTTTGATTCATACAATAAAAAGTATGGACCATTATA
ATTATCTTAGATTTCCTCTCTGGGTATCTTTTTCTGGCCAAATCTTCATA
CTAAAGAGACGTTAAGCCACACTGCATTTTCTCTAACTTGCCTGCAAAGA
TTTACTAAAATAAAACAGATTGATCTTATCCAAGTAACAAAAACAAAAAA
GTTATGAAATTATTTTGCTGCACAAATCTAAAATACTATTATTAACCATA
ATGTCAGCTTACTTAGGTCAATTCTTCAATTGCACTATTGCTTTGAACTT
TCACAAACTGTCATTTTCCTTCCATTCTAAATATGACAGTTCAGTTACTA
AGGAATTGTTTTTAGTTAACAATTACTTCAATTTCATATGAAACAGGAGC
TAACACTCTCATCAATTTTTATTCACAATTACCATTGCTTAAGAGTTCCT
ACTTTCAAAAGAAAATTTGTAATAGCACAGTGGAAAACAAAAATCTCATT

>uc003lmp.1|141952405|141953305|141953404
TACCAACCTCTTCCTTCTAAGAAGATCTGACAGGCTCTTTGGCTGATTTG
AAAGCAGTCCCCCTGAAGCTGACCCGGTTCTAAAGTTGAAAATGCTAAGT
TTACCTTGCCATGTCCTCTGACATTTTGATAGGGGTTTATTTTATGCTGG
GGTTGCTGATTCTTCCAAAATCTGGGTTTCTGGGATTTGCTTTATTCAGC
AGGAACCTACAAAGTCTGTGTTTATTCTTGACTGAAAGAATTGAATCCAC
AGCATCTTTCATCATAAATATAATGCCCTGGGAGAAGATACAGCAGCAAA
CCAGACAGACAAGGtccccagtatccagtacagtgcctagcacacagtag
gcaccttaatagtcattgaacagatATATGAATGATATCTGGGCTGAGAT
GGTCGAGGTCACATTGGTGTTTTTACTACAATGCTTTGCATCTCCGAAAT
CACAGACTTCCATTTCACAAGTTAGCAATGGTATTTAATTTTCCTTGGCC
AATGTTATGCTTGAGTTTGATTCATACAATAAAAAGTATGGACCATTATA
ATTATCTTAGATTTCCTCTCTGGGTATCTTTTTCTGGCCAAATCTTCATA
CTAAAGAGACGTTAAGCCACACTGCATTTTCTCTAACTTGCCTGCAAAGA
TTTACTAAAATAAAACAGATTGATCTTATCCAAGTAACAAAAACAAAAAA
GTTATGAAATTATTTTGCTGCACAAATCTAAAATACTATTATTAACCATA
ATGTCAGCTTACTTAGGTCAATTCTTCAATTGCACTATTGCTTTGAACTT
TCACAAACTGTCATTTTCCTTCCATTCTAAATATGACAGTTCAGTTACTA
AGGAATTGTTTTTAGTTAACAATTACTTCAATTTCATATGAAACAGGAGC
TAACACTCTCATCAATTTTTATTCACAATTACCATTGCTTAAGAGTTCCT
ACTTTCAAAAGAAAATTTGTAATAGCACAGTGGAAAACAAAAATCTCATT

>uc003lbr.1|136980187|136981087|136981186
TGAATTCACCTTTGTGGGCCTCCTCTGTCCAGGGGCACAAATTCCTGCCC
ACCTGCTCGGGGTTTGTGGGGCTCAAAGAGGCCTGACCTCATTCTTCTGA
ACAGTCTAACTGCTCAACAGGAGCAGAGGATGAGTGGTGAGAGATGGGAG
AACAGAGGCTCCAGCGGAGGCCAGCCCAGGAGAGGGGAGAGGAGTTGGAG
GAAGGAAAGATACTGCCACCCGAGCCCTACTCACATGCCTTTCTTTGCTC
TCCCATCAATTGTTCCTGAGTGCCAGGCACCAGGAGTGCACAGTAAGTCA
AGCAGGCTGTGCCCTCTTGGAGCTCAAAATTTACTTTCCCAAATATGGGG
AGGAATCTGGCTAAGGGTTCCCACTGGTCCCTTGAGTTTCTCCAGCTTGA
AGATAAGTCCAACACCTCTGTGCTGTCCATCTGTCACCTGGTACAGGCCA
GAGCTACTGACATCCCAAAAGGGCCTGGGACTGGTTTGTTAACTAGAGAG
GGAGCTAAGGTCTCTGAGCAGGAGGCTTTGAGAAGTTACAGCTGAGCCAG
GCATCCACCCCCTCCCACTTCATACAAGGCTTCCCTCCCAAATGGTGATG
CCCAGCTGAGCTAGCCATCTTCCCCACCAACCCTGACTCTCAGTGGTTCC
CAGTGATTATCTGGCAGTTGTGCACACCACTTAATACCCCCTGGAGGGAC
TGTCCTCTCTTGGCCTCATTGAAGGTCTTTGTGGGTCTGGCACTCTGCTA
GGGTGAGTGATGGAAACCAAGGAACCCAGATATTGTCCAGTAGATCTTAA
AATTTTTTTTAATCCAAAGACATACAGGAATAAGTCTGTCCTTTTCATGT
TTGAGACATAGCAGAGAGACTGGACTATAGAAATGAAATACTGAGAAAAG
TTCACACAGTTCAGCTTTTATTAAAATTAAAGGATGGGAAATTAGAACAT
GATTCCTGTTAAAATAATACATTTGAGGAAATGTTTCTTCAGCTATTGCT

>uc003kwu.1|131728544|131729544|131729543
ggaggctgaggcaggtggatcacctgaagtcaggagtttgagaccaggct
gaccaacatggggaaaccctgactctactaaatacaaaaaattagccggg
cctggtggtgggcacctgtaatcccagctacttgggaggctgagacagca
gaatcacttgaacccaggaggcggaggttgcagtgagccgagattgcacc
attgcactccagcctgggcaacaagagcaaaaactctgtctcaaaaaaac
aaaaacaaacaaaaaacaccatgcagtttatataacatttttacttaaca
cctttcccctagcaacctccaccaggcaaccttcatttaacctaaaacaa
agggctttgatcgcctcgtagggcctgcattctacaggatgggctggggg
tgggagcagttcagaagttcgtcatagataagaaatgaaatatctgggtt
ggccactcccagattccttagcttggagctctgaacacacattcttctta
gaccatagggtcattcttcaggtatgcataagttattgctgccaagtgca
tctGTCGGGTGCATCTGCCATACACCCCTTACCAGAAGCGTCCAAACACG
GATTTGAGGGATCTACAGCAGACACTGGACAGATGCTCTGAATCATTCTC
TACTCTGATGCTGAAGCTATAATATTGGACTAAGCTTGGGCCTTCTACTC
ttttctttctttcttttttttttttttgagacggagtcttactctgttgc
ccaggctggagtgcagtggcgcgatctcggctcactgcaacctccacctc
ccaggctcaggcaatcctctcacctcagcctcctgagtagccgggactac
aggcgcgtgccacaattggctaatttttgtatttttagtagagacagggt
ttcaccatgttccttaggctggtctcaaactcctgacctcaggtgatcca
ccctcctcagcctcccaaaatgctgggattacaagtatgagccaccgcac

>uc003kwd.1|131351998|131352998|131352997
AACCAAGGGCAGAAGGCCATGGAACCTCCTCAAGCAGAGTCCAAGCTCCC
CTTTGTTCCAGGCTCTGCCCCCATCATCCCAGGTCTGTTTGAGATATTTA
CCACCCCCTGCATCTGTGCCAAGCTGTCATGAACTTCAGAGGGCTGTACC
CTGTGTGGAGGCTGTTGCAGAGGCTCCTTCTTGGCAGCTGAGCCCTGTGG
AAGGAACCTTCGTGTGAAGTCTGACCAGGGACAGCTTGACTCAGGAAGCC
AACTCAGGAGCCACAGTGTAAGCCCCTAGTATTTTCTGAGAGCAAAGTGC
CTCTTACGAGTGTCAGACAATCAGCATAACCTGAGAAGCTGGAGGCTGGA
GGCTGGGGACCAGTTGCCAGTGGCAGGGTGGGGTGGCAGTGGGCTTACCT
GTATTGATGATGTAGCGGATAGCCCCAGGGCCCAGGGTGTCATAGAGCGG
GACCACCACCATGGAATATGTGTAGCAGGCCAGCTCCACAATGATCCACT
GTGGAGACACATGAGGCGGGGGTGGGGAAGAAGGGGAGATTAGAGGGCTg
tcctgcccttaggcctaggtaaccagcgtccctgctctaagccctatgcc
tgtggcaaggaatccATGAGGTTAATGGGTTGTGTCTGCTCACCCACAGC
CTTCTGGACCAGGCCTGTACCAGAGAATTCTGTAACTCCTGGATTTCATG
TCTAAACTGCCCCAAGGACAGTTCCATGGCCTGCATGAGCCTGTTCCTCA
GGTCTTTCCTCCCCATTGGCTCAAGGGGCAGCTGTTTGTAGAGCTGGGTG
GGGTGTGGATGGAGCATGGCTGGGGTGGCCAGTGCTGATGAGGGGCAGAG
CCAGGGTGGGAAGAGGAGTGGTGGCATAGCCCAAGGGTCTCTGTTTTTTC
TTTTGTCCTGGGCCCTACAAACAGTGAAAGCAGGACTATTCCATGGCAGC
CAACCCCTACCCCACGAATCCCTCTAAAACCAGTCAAGGTAGATGCTCAC

>uc003kwa.1|131316150|131317050|131317149
ATGGATTGTTGATATGCTTTTAGAGTCTTGTCTCTACAGAAGAAAAACAC
GTTCCTGGGGTCCATGCCTTTTTCAGAGGCACAATCTATAGCTTGGAACT
TAATTGCTGTCCATGGTATCTGGCCTTTAATTATAAGAAATTGTTGACAC
CCCAATACAGGGTGCATCTAAATACATAATGCAAGAAAGGAGGTTTTAGT
GGTTAAACTTCGGCACGCTTAAAGATTTTAGGAATGTAATTATGCCATTA
GGCAGTATTTCTTTGTCTATGGACTTAAAAAGTTTTCTTGGGGCATTTTA
AAGAGGTTTATCAAAGTTATATTGTTGAAAAACTATTTTCCCTGGAAATA
ATGTCCCCTCCTTCCCACCTTCTGCCTTGATATTCTTACTGGAAAAAAAG
TGAAATTGTTCAGAATTACAACCATATAGGGTTTCCAGGCATAGCATGGG
CACATTGGGAATGGAAGACTAGAAGACCCCAGCAAGGAATGTAGGTACAT
TAATTGCTGCCTACCCTGAGAAATAACTCTGAGTTTCTTCTCCCAAGTAT
TCCTCAAGGATCCATTCATTGTAGAGTCAACAGATGTCTTTTAGAATTCA
TTATAATAAGAAGTCCATGAACATACACACACTATCCTTGAATAGTTTTA
CATTATATTTTTTCTAGGTAGTTCCTGAATACTTTAATGAGCTTAATAAA
TGAGAAAATGTATTGAAAGGTCTTTGTAAGTTACTATATAAATATGACAT
GTGTTTTAATAATATCTGAATTTggctgggaacaatggctcatgcctgta
atcctagcacttagggaggccaaggcgggaggatcccttgagctcaggag
tttgagaccagcctgagcaaaatctctaaaaaaaaaatttctattagcca
ggtgtggtggcatgtgcctgtactgtagtctcagctacttgggaggtgag
acaggaggatcactcgagcccaggagatggagactgcaatgagccatgat

>uc003keg.1|75004879|75005779|75005878
cttgttcacctaaatcagttctgcccaGATGGTTTCTTTGTATTGGCCAG
CCATTGAAAAATTTCTGCCCAGGCCTAGGTTTGCTGAGTTGCTCAGGGCT
ACGCCACCACAGAACAGTGTTTAGATGTTCGGGGAGAACAAGGTAGGTTC
AGTGCTGCAGAGTTTCAAATAATAAGGCGAGAAAGAACACCAGAAACAGG
CTCATTCTAACAGGAAATTTCTGATACTTCTGTAACTCTAGTGCTAGTAT
TACAAATGTTTTCCCTTTTGGCATTAAAAAATGATTCATAGGTGTTGCCG
TTTCCGTCTATTTTCAACTGTTGTTAGAGTCCTGGAAAAATGAAGACTAA
CATGTTAAAGCCACAAAAAACGGggccgcgcgtggtggctcatgcctgta
atcccagcactttgggaggctcaggcgggcggatcacttgaggtcaggaa
ttcgggaccagcctggccaacatgatgaaaccttgtctctactaaaaaaa
gatacaaaaattagccgggcatggtggctggcacttgtaatcccagatac
tcgggaggctggggcaggagaattgcttgaacatgggaggaggaggcagt
gagccgaggtcacaccattgcattccaacctgggtgacagagcgagactc
tgtctcaaaaaaaaaaaaaaaaaaaaTCATTATTACACTTGGTCtttttt
aaattaaaaataaaaatatCCTAGTTTCCACTAGTTCTAATACTTTGTTT
TTAGTAAGGTTCCCTCTCAACACTTTGAGTGAATTACAGCTGTGTAATAT
TGGAAATGATTTAGTGTTTTATAAATAGTGAAAATAAATTTATATATTTT
GATGCTGTAATCAGCAACAGGCTAAACATATTAAAGAAATAAAGTCCAGT
TTCttttttaatttaaaaaagttttacttaattgcttaaataaaaaataa
cattaaaataatttCTACATATAGTTACAAAGCATGGTAGAGCTTGAAAA

>uc003jkt.1|37326697|37327697|37327696
ggtctgggttggggctcgagaatttgcatttctaacaaattcctaggtga
tgctgatgctgatgctgatgcttctggtttggagcacatactttgagaac
cactgCTCTAATGGAATCAGTAGTCACAAGGCCAAGCAGCCAGGTAGACA
CTAAGGGAAAACAGTACCTCCCTGTGTAGGTTTTCAGGACACAACATTAG
TTACAAGTTTTATCACCTGCTCAACCAGGTATATAGCTATGTCAATTCTC
AAGGGCTTTAACTGACAAAACCAGTTGTTAGAGGACAGTTCTTTCAAGGG
TGAACCCAACACCTAAAAAAAGTTTTGAAAAAGTCAGTTATTTGCCTATT
TAAGGACGGTTTTAGAATCCACTATTATGGGAATGGATCTGCTTAGCCTA
TTTGAGGtttttttgttttttgagacagagtctcgccctgttgcctgggc
tggagtgcaatggtgcgattttgactcactgaaacctctgcctcccgggt
tcaagtgattcgcctccctcagcctcccgagtagctgggattacaggcgc
ccgccaccacgcctggctatttttttttgtatttttagtagagatggggt
ttcaccatgttggccaggttggtctcaaactcttggcctcgtgattcgcc
caccttggcctcccaaagtgctgggattacaggtgtaagtcactgtgcct
ggccGCCTAGTGGAGTTTTAATGCCAATATCCTTGGACTAACTTGAAAAT
GAATAATATAAATTCGAAATTTCTGCCTGCAGTACAATTCAAAATAAGAG
TTTCTAAATTTTTTTAATCCTTATGTTAAAATAATAAATAATCTCATTTC
AGTTGTTTTTTCACCCAATTACTAAAAAACAAAATAGTCATAAAAAAGAA
TTCATTTAGCAAAGGTACTATTTGTAGATATTAGCCACTTATTAAAAACA
TATTTCTATTAAGATTGTTCTTACATTCTTAGATTTAGAACACCTGATAT

>uc003qlj.1|146296735|146297735|146297734
TTAACGGTAATCTAACTCCCTGATGTGGGAACTATGAAATAAAATAAGAG
CAAAAGCCTTTCATATCTGGAGTACAGCCAAAACCCTAAATAACAAAATA
ATTTTAAAAAAAACCTCAACAATAATCCTAATTTTAAAAGAAGTGTTCAA
ggccaggtgtggtggttcatgcctgtcatcccaacagtttgagagggtga
gacaggaggactgcttggggccaggtgttcaggatcagctcaggcaacat
agcgaggccctgtctctacaaaaacataaaacaggccgggcgtggtggct
cacgcctgtaatcccagcacgaggctgagaggggtggattacctgaggtc
tggagttcaagaccagcctgaccaacatgatgaaaccccgtctctactaa
aaatacaaaattagccaggcttggtggcacatgtctgtaatcccaggtac
ttggaggggtggggcaggagaattgctggaacccaggaggcagagattgc
agtgagctgagattgtgccactgcactccagcctgggcaacaagagcgaa
actccatctcaaaaaataaataaaataaaataaaataaaataaaataaaa
taaaaagtagctggctgtagcagtgtgcacttgtagtcttagctacttga
gaggctgaggcaggaggatcacttgagcccaggaatttgaggctgccact
gtgagctatgatcacaccactgcactccagcctgggaaagagtgagaccc
cgtctcaaaacaaaaaaaaacaaacaacaacaaaaaAACACCATACCCAC
TGCAAAAGAGAAATGCTTAAAACCATGAAAATAATTCTGGTAATTCTCCG
TTGCAAATGAGCTTCCATACCAAAGAAAACCCTCTACACCATTAAAGATA
ACTGACAACTCAGTTACATGTCTCTGAATGAAACCGTGGGCCTGAAATAT
TGTCTATTATGATATACCAACTGCAATTAAAAAAAAGTTGATAATAAAAC

>uc003qle.1|146246736|146247636|146247735
CCTTTTATTCGACTTAAGCCTGAGGTTATTCAGCACGGTGATCTCTGCAT
TTTTGAAAGGTTGTCTCGTCGTTTAATAAACGTAAATAACTTAAGCACAT
TGGAAGAGCTATTAAATGAGAGCAGGAGATTAAAAAGACATGATTTCTTA
CTTTATCCACCTGACAGGATAGCTTGCATTGGTGATTAACCTTGCATTGT
TAAATTCATTTCCTAAATATTTAGGTAAGTAGTTGGTTTGATCATTATTT
GTAAAGTATTAGTAGTTGCATGTTGAATTATCATGTTAAGATTTTTAGTT
TGTTGTTCATGTGATATGAAAGATAACAATTCCTAAAACTGAATGCATGC
ATGGCTTATTCAGCTCAGGTCACATACAAAGAGAAATGTGACGCTGCAAT
AAACATAGCAGAGCTATCTGGGTTTGAAGCAAAAAGGCTATGACGTTAGG
TATATGCACTTTACATTGTATGTATCTTTTTAGTTCTAGTGAACTCATCT
GGAATCATGTTACAGAAAATGATTCTCCAGGTCCAAACACATTTAAGTTT
AATGACTGGGACTACTCTAACAATTGCGGCTATCTCATTTTGTCTCATTG
GTTCATTAGCATAGCACCCATTTAAGAACAACTACTTCTAAACACAGTAA
TATTTCAGAGGCTATAAAATAATAGAGAAAGAAAACTTAAAAAATCCTTT
GTTTGCAGCCAAGAAAATGTGAGGATCAGATTTGTACTTGTTTTGAACAA
TTGGAAACTGTCACAATTGTTTTTAAGATGTAATAAATGTATATAAAATA
TGGGATTCTATAGTATTAGCCATTTTGATATCTTTTGTTGAAAGAAAAAA
CCAAAAAACCCCATATGTTCTAAGTCTCAGAAATCAAAGAATTCCACAAT
TTTCATTTCCACTAAAATATTTATTTAATGGATATCTTACAGAAATAAAT
AAAAACAGTTTTTGTCTAATACAGATAGGTTTTTTTATATATATGTAATT

>uc003qgw.1|136618793|136619693|136619792
TTAATTACTGTAATCtttttttttttgagacagagcctagctctgtcacc
caggctggagtgcagtggcatcatctccgctcactgcagcctccacctcc
caggttcaagtgattgtggtgcctaaacctcccgagtagctgggattaca
ggcaagtgccatcagcccagctaatttttgtatttttagtagaggcgggg
tttcgccatgttggccaggctggtctcgaactcctgacctcgggtgatct
gtccgtctcagactcccaaagtgctggaattacaggcgtgagccaccaca
cacaggccTATCTTTTTTTAAAGTACATTTGGTAATGATATTCAACTTCT
TCCAAAAACAATTCTGGAGTGGGGAAATCTTTTGGTAAGGtaaaaaataa
aaaataaattaaaCCTGCAGGCTGGATATGTGAGAAGTAAATTAAAATTT
AAAAATTCTggccaggcacagtggctcacgcctataatcccagcactttg
ggaggccgagaattagactagcctggccaacatagtgaaaccccgtctct
actaaaaatacaaaaattagctgggtgtggtggtgcacacctgtaatacc
agctactcagtaagctgaggtaggagaatcgcttgcacctgggaggcgga
ggttgcagtgagccgagctcgagccactgcactctagtctgggtaagact
ccatctcaataaataaataaataaataaataaataaataaataaataaTT
CAAAGTGCATTTAACATTCTTTTTCACGGCCACCTTACAAGTATCCTGAG
AACTCAACAGAAAGTTTAGTTTTCCCTTCTAGTACAAATGAGACTGAAAA
ATTATTTTCCATAGTGAAGGACTCAAGGTAGCAAATAATCCACTATTCTG
GAGGGTGAGTGGTATTTTTTATTTATTGTTGCTCTTCGCATTCCATGAAA
TTTGTAATCACTATGACAGTACCAAGCAAACACAGTTCAAGCTGTGATTA

>uc003qcg.1|131201280|131202180|131202279
AAAACCGAGCCCTAATCCCCGCACACCACCTTTCTTAGTCCATGGGACCT
GTGAAGACAAACTTTCTTCCTGTCACTGCAAATATGGTCTTCAAAACACC
CAGGGAAGCGCAACCTATGATTTCAATGTGAGTGTTATACAAACTTTCTG
ATGAGGCATACATTTGCAAAATCACATTTGGTTCCACAATATTTCTAAGG
CTTGGCTTGCTGAATCGGATTCTCCAGGGAGTTGTTGTTTTTGTAATAAT
TATAGAGAAAGTGAGAAAGGCCTTTCACAAGGCGAGAGATAATTTAGTGG
AAACAGATCTCAAAGACGACAGTTATGCAAATTGTATTTAATGTACTTAC
TTTAAATGACTAGAGAAAAAAATTCTATATAACACTTTACAAGAAATGTA
CCCTGTTGGTTATTTGCTCTATAATAACACCATAACCTGGTGTGCCCCAA
CAAAAGTTTCACAAGAAAGCATCCCAATCAGACTGGGATGCAGCCCCTCA
GTGGCCTAGTTTGCCTGATATACAGAGGGCCAGTGGACACAAAGTAAAGA
AGGACATGAAGCAGAGGAGCAAGATTCAGATGGTACAGCTAAAATATTTC
CTGAAAACAAAATGAAAAATGCACAAAGAAAACAAGCAAAAATATCCCTC
GGAGAATTCGTAAAAGCTGGAATGGATTATGTAACCAGGCAGAAGGAATC
TGGCACTCTCAACATTAGATTTACAAACTTTCAACGTCGCTTTCACCGTT
TCAAATAGTGATGTTGGCAGCATCATCAAATTACAGAAGAGCTGAAAACA
GATTTTGAAATGCTACTTTTCACAAAATACTAAGACTTCTGATGAAAAAT
ATCACTCAAGTTTGTTTTTTTAACCCTTTAGAAAAAGAGAAGTGACAAGT
TTAGAGAATAAACAAACTTTATTTTATAATAGTATTACAGGAAGCAAAAT
ATCATTTAATACAACTTGAGGCTGCTATAAATCTAATCTGGCATCGTAAC

>uc003qax.1|127650649|127651549|127651648
GGGAAGGATAGACTCATAATTAAAATGTCTAACATGTCTCTGTTGAGAAA
TTTATTTAATGTAAGGAACTTGGGTGTTAATAGTTGAGAGCTGTTTAGTA
ATAACCCAGTTTTCTTGAGGTCTGTTTACTTTATACTTTTTAAAAACTTC
TGTAGTTCTTTTGGCCAGTGTGTTTGTATTATCTGTGCATTAATGGTCCT
CATCTGACTCCTGCATTGTGTCTTATTTTTCTGCATGGATTGGCATAAGA
CCATTACTAAAATTTGGCACCTGTGAGATGTTTGATATTATGAACAGGAA
ACATAATTTAATGTATGAATAGATGTGAATTTGGGATTTCAAAATAGATG
AATAACAACTATTTTATAGTAAAGTTATTGAAATGGAAATGAAAACAGCC
AGTAACTTATGTTTCAGAATGTTTGTAACACACTTCATGGTGTTCCCATA
GGCTTTGCTGTCTAGTCTTATAGTTTGAGGTTTTTTTGGTCTGCATTTTT
CTTTTTGATTACaaaatttataatttaataaataCTAGAGTTTATCAAAA
ACAGTTTGTCTCTTGTTTGAGGGTGGAAAGGGTGTGGAAACATTTTGACA
TTTGTGACCAAAGGTCACTTAAAAAGTGGTGGTTTTAATTGGTTGTTTTC
AGCTTAATCACCTGCTCAGAAAAGTTTGATTTTTTTCTTAGAGATTATTT
AAACAGAATCTATAGGCAGTGTGTATATAATAAACATGTATGGAAATAAA
ACTAAAGCCTGTGAGACTTAAAATTCCTCAAATAGCATATACCGTTAATA
TTTTATATTTTCCTTACCATATTCATTAGTAGTCTAACACTCTGGATTAA
ATGGCAGACTTAACGGTGTTAGCAGACATGAATTCACTTTACACAAAATG
TTGTAGACCACAAAATCCACTTTTATTTGGTAGTTTTTACATCTATGGCC
AAATAGTATTGGGTTGACACAGTAATCTAGAGTTTACCTCTGAAAAAAAG

>uc003pvd.1|111985935|111986835|111986934
aaaaTGTCTCTGTTAAGAAAATGTAAATTTGTCCTCTGAGAGACATAATT
ATGAAAATGAAAACTCAGTCACTCCTCAAAAGAGTATTTAGAATTTAGGT
CCTAGACTTCAAATCTTTTAGAGTGAttagagatgcttttgtccatgtca
ttttataaatgagtccctggaatctaagaaaagttaaaggacttgctaaa
ggtcatacagctaattggtggtagaaccaaaattagaacacagACTACAA
TTCTAGCCTACATCCCCCAACACTTCATACACATATGCAAATATTTTTAC
CTATGTAGTCAGATCCTGAGAACCATAATCATACTATTTAGAATCATGGC
TGTATGCTATATAAAGTTGTTTTGTTAAAAATGGGTGtttttatttgttt
gtttgttttttgagacggagtctcgctctgtctcccaagctagagtgcag
tgacatgatctcggctcactgcaacctctgcctcccgggttcaagtgatt
ctcctgcctcagcctcccgagtagctgggattacaggtgcacaccaccat
gcccggctaacttttttgtaattttagcagagatggggtttcaccatgtt
ggccaggctggtctcaaactcctgacctcaaatgatctgcctgccttagc
ttcccaaagtgctgggattacaggtgtgagtcactgcgcccagccTAAAA
ATCTTTATTGCAAGAATAAAGCTTCCATGATTATGGTTAAAAAGGGTTGT
TTAACTAGCTGGCTTTAATCCATTAATACAGAGTGGTCTGTTATATTTAT
CTAATATTATATCTAAGCAGCTTTGTTGATGTCCCTGGAAGCAACTGCCC
ATATCATTATAAATTATATGTATCTCCTTTGAGATAAGTAAAACATAATC
TTACAAAAGAGTAAACATTTTATTATTTGTACATGAATCAGTTTGGTCTG
AGGATACACAAGCATCTGGCTAACTCATAAAAGTAGCCTGAAGTGATTGA

>uc003psu.1|109413437|109414337|109414436
CACATGCACTTTTATTACTTTAGGTATAAACATATTTTTTAACTCATTAA
AATTTTGATTTCAATTTCTAAGTGATTATAAGTTCCAGTGGACTAAATGC
ATTCTAGTTGATCTTGTTTTGTGATCACTCTACTGCTGATTAGAATCTCT
ACTAGAAATTTTGTATTTTCAAGAGGAGGAACAAAGAGCAGAAATGGGAT
AAGTAAAATTTTAACTATCTTCTTGGGTTCAATTGTATTGCTCTGGTGAG
AGAACTCAGCAGCAGGCAGAAGAGGACAAAGGCATGATGCATATTCAATG
AGTAATGCACTTATAAGTAAGTTTCTTTAAATATAAAACATATTGAAGAT
AATAATACTCTATTCCTAGCTAAGGTTATAGTCTTGTCTTCTCATGAGAG
TAAATATCCTTGAGGACAGGTACCACCTCTGTTCAAAATTGATCCTTCCC
AACCCCTACTTCCACACTACCCCATACATTTGTAGGCAGGCACTAGATTG
AGCTCAATAAATGTTTTGAGGAGTAACTAACAGAGTTATCATCACAACAG
CTTCAGTTAAACTTAGAGCTATTTCTACTTGTCTGATGAGTGTCATTTTT
TGTTCTGTAGTCTCTCCCTAATGAATCCTTCTTTTTAGTAATTCTTAAAA
TTCTATTGGAACTCTAAAACAGTTGAAAAGAGAGCAGGCATAGGGCCATA
CCAGTCATTTCCAAGATAAAAATGGTCTCAGATAAGATTCTAAAGAAAGT
CCACTCCTCTTTGTATGTTTCAAAATGGCTTCAAGTGTTGTTTTGCCATT
TAAGTGTGAATGTACTTGGCTTATGAAAGTAGATAGAAACTCAAAATTAT
TACTAATAGTGAAGTCATGATTTTTTAAGAGATTGAGACAGCAAATAAAA
TTGGAGAAAAATTCTTCTTTATTTAAAAATACCAGTAATACTGACAGACT
TCAAAAGCAATTCACGCTTCCAGAATACAAAGTACTTAATACATATTTTC

>uc003pqy.1|105650491|105651391|105651490
tctgcgatgttcctggccagagaatcaccagcagtaacataagccagaaa
tctccgacatgctcctctcactcaccaccagttctgctcccacaaatagc
caagtcctgtcagctttatcttcTGGTGGGCTGTAGCCATGTCTGTCTAC
AGAAAACCCCCAAGTGGACATCACTGGAAACTCCCAGCTCTTACAGCACA
GCCTTAGGTAAGGGGAAGCTGACCAAAAGCTGGCTCAGCACGAAGTTCAG
GGCTGGAAACCCAGACATCAGGCCTAGATGCCATGGCCTGTTGAGTGACA
GAATTAATTCCTCTCATGGTATAAGATGCTCCTTCCATTTGGGCCTATCA
TTGAGGCTGACTAGGGTGGGTGTGTTAGATGCCAAGGACTTGCCACTCAA
GGCCAAAAGATGGGCTGTCAAGTTTCCATTCCAATATCTAGGACAGCTGA
TGGGAGAAAACGTGGGTTTCTCAAAGAATAGAAAGACTGTCCCCCTCATC
CACCACAGAACAGATCCAGGGAGGTTTTCTGACTCCTTCATGTGACTCCT
CATATTGTTGAATCTTAGGAAACTAGAAGGGAGTGAATGTTCAGATGCAA
TAGAAAAAAAGCTGAAGCCCACTAAGTCCCATCAATAAAACTCTGAAGGC
TTCTCCATTGCTGCATCTAGTCAACACTGTCTACACTGCCTTCTGGCCAT
TTTTTTTTTTCACAGTCAAAGCAGCCAAGATGGCAGGACCTTTGAAGTCA
GGTATGACCGACCCACAAGCACCGCCCCTGCTGGTCTGCTCAGAATACAA
TGGCCTGCACCAGGCCCATCCCCACAACCTTGGCCTTTGGGCATGACATT
CGAACAAGCTAGATATATGTAAGAGGAATGAAATAAAAAATACACACATT
TTCTAAGTAAGAAATTTATTTGATCAAATGGCAATATATGAAGATATTTT
AAACTATAAGGCTCTATCCAGACAAAAAGCATCTTTTTATAAAGTAAGTG

>uc003pka.1|84318431|84319331|84319430
aacggttttacacggttggtgggactgtaaactagttcaaccattgtgga
agtcagtgtggcaattcctcaaggatccagaactagaaataccatttgac
cgagccatcccattactgggtatatacccaaaggattataaatcatgctg
ctataaagacacaggcacacgtatgtttattgtggcactattcacaatag
caaagacttggaaccaacccaaatgtccaacaatgatagactggattaag
aaaatatggcacatatacactgtggaatactatgcagccataaaaatgga
tgagttcatgtcctttgtagggacatggatgaagctggaaaccatcattc
tcagcaagctatcgcaaggacaaaaaaccaaacaccgtatgttctcactc
ataggtgggaatcgaacaatgagaacacttggacacaggaaggggaacat
cacagaccggggcctgttgtggggtgggggggagggggcaggaatagcat
taggagatatacctaatgtaaatgacgagttaatgggtgcagcacaccaa
catggcacatgtatacatatgtaacaacaaacctgcacgttgtgcacatg
taccctagaacttaaagtacaattaaaaaaataaaTAAAAGAAAGTTCAC
CATAAAAATACATATACATTTTGAAATATGGAATTTCAACTCATTTGGCA
GCAGTTACAGAGACCCAAGTTTAATGAAGGCTTGTTAAAGTTGCTCTTTT
TCCTTGtttttaattttttataaaataatCAAAACTCTATTGGCATGAAC
AGCATTTTAAAATCTTCAGTATTTTGTCTGCTGTGTGTGTCATTTGAAAC
AGACCTTTTTCCCAAACATAATCAAAGAGAGAAACGTTATGTTTGCATTT
CTTTGTTCAAGGTGTTTATTGCATCTCAGAGGGCGTACATGCACTGGGTT
TTTAAACTGAAATACAAAGAAAGCCATTTTGAAATTGGTTTTAGGTAATT

>uc003phm.1|74282962|74283962|74283961
ccaggaggaggagattgcagtgagattttgccattgcattctagcctggg
caacaagaactccatcttaaaaaaaaTTTTTAAAAACCATCACACAAACA
GAAAGCATGTCCTTTAATTTTACCTATCCTTCAAACTTAAGCAAAAATTT
TCCTTTTATAACCAAAAAAAAACCTTTAGACACTTTTACATATGGGAggt
caggcacagtggctcatgcctgtaatcccagcaggaagatcgCGAAAAGC
ATTTTTCAAATGCACAAATGCTTAAAGATTCAGGAGTAAGTGGGCTATTA
CACCTGTTAAGCCTATTACCATGTAGTTTCATTCCTAGTGACCAAGTAGA
CAAACTGCTAATTATCAAAGCATAAAAGGTATTAGACTCTGCAGGAGAAA
AGCAATGTAGATTAGTCTAATTTTATAGCTACTTCAAATTGCCATCTTTT
TCTATTAGAACCTTGTTCCTATTCTGAATAGCACTCAATAGAACTTGTGA
AACCATCAAACTGGCATAAAGCTTACTCCACTGACTTCAAAATGGACCCT
TCCACTCATAGGGTGTACACTAGCCACTACACTTATTTCTTATGTCATGG
CAAATAGTCAACTTTCACTGCCCAGTCATTTTAACCCACGTTTCAACATG
CACATCCCAGTAATTTGGAAACATTTTGTTTCCAAAGATTCACTTAACAT
TGGTTTAGCAACATGAAGCTTTCTATGCAACACAAGGACTCAGTTTTTGG
CCTGTTTTAGTGACAGGCAATCAGCAACATGCTGCATTTCTCTCCAGTGT
TGTAATCAAAGCAACCCTCCCATAGCTTTAAATGATATTCCTTCCCCTTC
CAATTATGTGGGGGGAAAACAACCCTATTCTCCACCCAGAAGTGTTAACT
CAAGAATTACATTTTCAAGAAGTTTCCAGATTCGTAAAACCAGAATTAGA
TGTCTTTCACCTAAATGTCTCGGTGTTGACCAAAGGAACACACAGGTTTC

>uc003pdt.1|57160640|57161540|57161639
TCAACTTTGGGCAGATACAAAGGAAATCATTTAACCTGGTTTTATTTAAC
TATATTGCCTTATATGGGTCATTCTATATACTATTTAATTCATAGACAGA
GACTGGAAAAGGAAAAGGAAACCTGAGGAACTCTGAAATATGGCAGTTAT
TCCACAGCGATATGTCTACGCAAAAGATTAGCCGTAATGTTAAAAAAGTA
GATTAGAGCACAAATGCACAATCACCTGGAATCTTGGAAAAGTTTTTCTT
TAGTATACATGGTTTCATAAAATTAAAGTTATTTAAGAGAATGAAGGGTC
TTGGAAAAAAAATGTCAATTTTTGAAGGCTTTAAGAATTGATTAAATTGA
GAAATTAACATGGCTGACTTTCAGGCCTACTTAATTATTTTAAATGACTA
ATTATGGTTAGGTTTAAAATACAGCAGTGCAAATTAAAAATTCAAATATG
TAACAAAGCTCTCTCTTCAGTTCTTATTTAAAAAAAGATAAAACTAGGTA
CATAAAATTATATTACAGGAACTGTAACTATCCTCAGAGATTACTTTTTT
TAAATATAGAAAGGTAACACGCTTTTAGCCACACAGCTAACATGAAAAAG
AACTAACTAGAACACATATAACAAGTGATTTTTCTGCCAATAAAGACAAA
AGACTATTTGTTGCAAAGTATTATTTTGTGCAAAAATTAAAGAGGAGAGT
AGAGAGTAGAAAATTGAAGAGAGTAGAAAAGATGACTCATTAGCAGTATC
CACTGTTTGTTAGGAACTGAATTTTGCCCCCAAAACCTATGTCACTATCA
GCAATGGGAGTGGTGACAACTGGTGACATAAAAATAAGCATTTTACATTA
CTGTGAAATAGATAATGCCAGATCATTTCAATATAATGAAAAGCaaaaat
ttactttttaattttttttatttttCCATCTAAAATGGCAAAGAGAACAT
TTACTTTTGATCACTTAACAAGGACACACCCAGGAAATTTGATTTTCTCA

>uc003pds.1|57160640|57161540|57161639
TCAACTTTGGGCAGATACAAAGGAAATCATTTAACCTGGTTTTATTTAAC
TATATTGCCTTATATGGGTCATTCTATATACTATTTAATTCATAGACAGA
GACTGGAAAAGGAAAAGGAAACCTGAGGAACTCTGAAATATGGCAGTTAT
TCCACAGCGATATGTCTACGCAAAAGATTAGCCGTAATGTTAAAAAAGTA
GATTAGAGCACAAATGCACAATCACCTGGAATCTTGGAAAAGTTTTTCTT
TAGTATACATGGTTTCATAAAATTAAAGTTATTTAAGAGAATGAAGGGTC
TTGGAAAAAAAATGTCAATTTTTGAAGGCTTTAAGAATTGATTAAATTGA
GAAATTAACATGGCTGACTTTCAGGCCTACTTAATTATTTTAAATGACTA
ATTATGGTTAGGTTTAAAATACAGCAGTGCAAATTAAAAATTCAAATATG
TAACAAAGCTCTCTCTTCAGTTCTTATTTAAAAAAAGATAAAACTAGGTA
CATAAAATTATATTACAGGAACTGTAACTATCCTCAGAGATTACTTTTTT
TAAATATAGAAAGGTAACACGCTTTTAGCCACACAGCTAACATGAAAAAG
AACTAACTAGAACACATATAACAAGTGATTTTTCTGCCAATAAAGACAAA
AGACTATTTGTTGCAAAGTATTATTTTGTGCAAAAATTAAAGAGGAGAGT
AGAGAGTAGAAAATTGAAGAGAGTAGAAAAGATGACTCATTAGCAGTATC
CACTGTTTGTTAGGAACTGAATTTTGCCCCCAAAACCTATGTCACTATCA
GCAATGGGAGTGGTGACAACTGGTGACATAAAAATAAGCATTTTACATTA
CTGTGAAATAGATAATGCCAGATCATTTCAATATAATGAAAAGCaaaaat
ttactttttaattttttttatttttCCATCTAAAATGGCAAAGAGAACAT
TTACTTTTGATCACTTAACAAGGACACACCCAGGAAATTTGATTTTCTCA

>uc003pbs.1|53239254|53240154|53240253
CATCTCTCCTGTTGTAGACGTGAATGTACCTGTAAATTCAAAATAAGTAG
GGTACGCTGGGAAGGGCCACAATCTGGGACATAAAATGATCTTTGGCAAA
TAAAATGATTGAGCTTTAGGTCCAAGGGGAGGGGACCTCATTACTCTAGA
GTAGAGGTCAGCAAACTATAGGCACAGGCCTTCTGTTTTGTAAttttttt
ttttaaagagatggggtctcactctgttgcccaggctggagtgcagtcac
atgaccctagctcaccgtaacttcgaactcatgggttcaggcgatctttg
gcctcatcctcctgagtagctgggactgctggtatgtaccaccatgccca
gttaatttttaaaaattttatgtagagatgaggtcttgctatgttttcca
agcCtgtaaataaagttttattagaacacagccatgcccattcatttaca
tattgtctatggctgtttttgtgctccacgatggcacagtcaagtggctg
caacagggactgtatgtcctgcaaagcctgaaatattttccaactggttc
tttccagaaaaaaattttgcagaAGACCTATGGTCTAGACCTAGGAAAGT
AATTCTAACATTCTCAGGGTAAGGGGAGAGATTGGGGCCAATGGGGAGGA
AGGACAAAGGAGCATATTTAGAGCTGGAACCTTTAGTGGGATTACCTGGA
GGAGGCAGAGGGGACAGCATTAGGGTGGAACCACCACTATGCCTTATTAT
GCAGGGTCCTTCCTCATTGAGAACTAAGCAATAATATGGCCTTCCTAACT
GAATTATTTATATCCATTTGTGTAAGTTCCTAGACAGTGAATTAAGTGGA
TTTTTCTCCAGTTCTTCAGAATTGCCAGCACAAAAAATGTAAAATGCAGG
CACAGGTAATCAAAAATGTTTTAATGATTACTGTTTAGACATTTAACAAT
GTAGGTATATCCAGGTGAGCTAAGCACACTTTGACAGCACACTATTGAAT

>uc003ora.1|41811529|41812429|41812528
TCTTTCTCCTCTCAGTAAAGTCCCAAACCAGGGCTCACTAAGATACATTC
TGTAGCCTGTCCGACCCCCTAAAAGGAACCTGCAGCCTGCTGTCCTTCGG
CAGTCTAAGAAAGAGAGGGTCCCAGATGGTGTGCTGTTGCCATAGAAACT
CCACCTGTGGCAAATTCCAGCTTCTCTTCAGGAGTAGGGTGCAGGACCTG
GATCTTGCACTTTTATCCCTGCCCCGATCATAAGGGGCAAGGCCAGGGTG
AGCCTGGCGAAGTACAGGGTAAAATATGACAGTAGAAGGCAGCCTGCCCC
CATTATGGGTTCTACATTCACGCCCCACTCACCAGCCTGAGCTTGCTGTC
ATGTTGCTGGACAGAAATTGTCTGAGCTCCTTTCATGTCACCTTCCCTTG
TTGGAAGTTCACAGGGTGCGGAGGCATCATTCTCTACTTTCTCCTCTTCC
CCGCCCCTTTTTCCCTGTCTCCTCCCCCAGCCCCTCCCCTGCTTTTcttc
tccttcccctcctccttttcttcctctctctcctcctTCCCCACATACAA
TGTTGCTCCTGGTTTCTGGATCTTTTGCTAAGAGGCTCCTGAGGAGGACA
GGGATGAAGTCCAAAGGGACAAGATCCCTTGCTGAGTTGGTTCCAGCAAA
TAGGCTCGATTTCTCTGTGACTCAAGTAGGAACACTCTCCCCCGGCCCGC
CACCCACCCACCCATGATGGCGCTACCACTGTCTTCCCTTTCCAGGGGAA
AAGTATGAACTTTAAGCTCTGAGGGTTACAGAGCCCATCCCAAGCCATGC
CTTAGGTCCCATTTCTCTTAGAATCACAGTGACCCACCAGGAAACCTTGT
AGCCACTCAGGGAAAACTCCCTTCCAAAAACAACAGGATGACCAACATAA
AGAAGAACTATTTATTATTAGAGAAAGTCCAGAGTCCAGAAAAAGAAGGC
TGAATCCAGAGTGGAAAGACAGATACAATGCCCTAGGAGGGTGCAGGGTC

>uc003ojm.1|34492208|34493208|34493207
AGGAACCCTGGATAGCAAAGCTCCTACTGCCCAGTATTTATCCTTATTAT
GTTAAGACATAAAAATGTTggttgggcacggtggctcatgcctgtaatcc
cagcactttggaaggccaaggtgggcgaatcacctgaggtcaggagttca
agaccagcctgaccaacatggggaaaccccatctgtactaaaaatacaaa
attagctggacgtggtggcagatgcctataatcccagctactcggaaggc
tgaggcagaactgcttgaacctgggaggcggaggttgtgataagctgaga
tcacgccactgcactccagcctaggcgaagagctagacttcatcacaaaa
aaaaaaaaaaaaaaaaaaaaaagaaTTTCAGATGACTTTCAAATGTTTTG
GTCCttttctgagacagggtcttgctatgttgcacaggctggtctcaaac
tcctagcctcaagcaatcctgcctcaggctcctgagtagGCGTTAGCCAC
TTTGAACAGTGGTTTTTGTGCATTGTTTTCTCCCTTGATTCTTGTCAACA
AACGCTGAGCCTTGAAGACTTAGATTAGTAACGTTGGCCTAAACACCATT
CCTGTGCTTCTTCTCCATAAATTGAAGGATTCCAAGTGCACCATTTCCTT
GGTCGTTACCTTTCATCCTCCCTCCCCAGTACTTCTTATAGTTCCTGACA
GCAGGCACAAATCACGACTCCAGGCCAACCAGCAATTTTCCCACCATGCT
GAGCTGAGGCAGCATGGCTGGTCTAAAGAAGGGACCCAGTTTTCCAACTG
CAGCACCATATGGGACACCACTCTGCAGGGAGGCACTGCCTAGAGAAAGC
AGGGCACACGCCAAAGCCAAGTACAGCAGCAGCCGGTGTCACCCAGGACA
ATGACAACTCCCCAAACCAAGCCTGTACTGCCCCATTTACATTCTGACAC
TTAAACTGTTCCTGTTCAGGCTGCACAATGCAAACAAAATGGACAAAAGA

>uc003odn.1|33325126|33326026|33326125
AGGCGCAAACACGTTCAAAGTCGCTAGGCCAAAGCGCTGAGATACGGTTT
CCCAAGCCAATTAGAGAGCGGCTCTCGGATATGGGGCGGAACCCTGAAAA
GGCGAGAGCTGAGATGCCGCTCCGTTCTGCCTTACCACGCCGCCCCCCAG
CGTCCGCCAATTAGGAGAGCCCGGAGCCGGATCCACTCTCAGCCTCAGGA
AGCAGCAGCCTCCGCTCCGCGGCGGGTGTGCTCGGCAGTCACAGACCCAC
TCAGGACACCTCCCGTTGCCGACGGGCTAGACCTGCATCCGAAGGGCCTA
AGCGGGGAGGAACCGCTTTCCACCACTCTCCAGGGACCTGGGGAGGGAAT
GTTTAGGCCGTAGGGGTGGAGGACACAGGAAACGTAACATTTTTCCTTAA
CTGCGCCTCTCTTCTTAGGCCTTAAAGGGGTCCCCGTGTCTCTCCAGTCT
AGAGCCTAAGTTCAAACGAGGCGTATAGGCGAGGACAGCAGGAAGGCTCC
AAGTCAAACAAACGGATGGTACGAATTTCGCCTGGTCTAGCCCTGCCCCA
ACGGTGTGGGTGTGGGTTGGGTGCTGCAGCCCCCGAGCAAGGGGCTGTCA
CAGCCACAACCAGAGGAGCTATGGAGCTGCTACGGAGGAGGGATTCCAGA
GTCAGCTTGGGCTTGTCCCAAGGGAGCCCTTGGGACAGTGTCTGGGGCTG
CGCGGCCTGGTTCTCATCCCTTGCAGCATCTGCTATTTTAGCCAGGGGCC
ACCTTCCTCCAATGGCCTGGGAGTAGCTAGAGGTTAGAGGTTACACCCAC
CAGAAGGGATGTAAGCCCAGGAAGTAGTCAGAAAGGAAAGGTCATTCTAG
AGATGGGGCCACCTGAAAAACCTTCAGGAGGAAGGAGAAAGGAAATGGGA
TAAGTGTCATGTCATACTAAATATTTATTTTCTGCAGACTGACTTCGGAG
TAATTCTTGAGCCAGGAGGGGAGAGGTTAGTGTTCAAATTGCTGAGATCT

>uc003odm.1|33325126|33326026|33326125
AGGCGCAAACACGTTCAAAGTCGCTAGGCCAAAGCGCTGAGATACGGTTT
CCCAAGCCAATTAGAGAGCGGCTCTCGGATATGGGGCGGAACCCTGAAAA
GGCGAGAGCTGAGATGCCGCTCCGTTCTGCCTTACCACGCCGCCCCCCAG
CGTCCGCCAATTAGGAGAGCCCGGAGCCGGATCCACTCTCAGCCTCAGGA
AGCAGCAGCCTCCGCTCCGCGGCGGGTGTGCTCGGCAGTCACAGACCCAC
TCAGGACACCTCCCGTTGCCGACGGGCTAGACCTGCATCCGAAGGGCCTA
AGCGGGGAGGAACCGCTTTCCACCACTCTCCAGGGACCTGGGGAGGGAAT
GTTTAGGCCGTAGGGGTGGAGGACACAGGAAACGTAACATTTTTCCTTAA
CTGCGCCTCTCTTCTTAGGCCTTAAAGGGGTCCCCGTGTCTCTCCAGTCT
AGAGCCTAAGTTCAAACGAGGCGTATAGGCGAGGACAGCAGGAAGGCTCC
AAGTCAAACAAACGGATGGTACGAATTTCGCCTGGTCTAGCCCTGCCCCA
ACGGTGTGGGTGTGGGTTGGGTGCTGCAGCCCCCGAGCAAGGGGCTGTCA
CAGCCACAACCAGAGGAGCTATGGAGCTGCTACGGAGGAGGGATTCCAGA
GTCAGCTTGGGCTTGTCCCAAGGGAGCCCTTGGGACAGTGTCTGGGGCTG
CGCGGCCTGGTTCTCATCCCTTGCAGCATCTGCTATTTTAGCCAGGGGCC
ACCTTCCTCCAATGGCCTGGGAGTAGCTAGAGGTTAGAGGTTACACCCAC
CAGAAGGGATGTAAGCCCAGGAAGTAGTCAGAAAGGAAAGGTCATTCTAG
AGATGGGGCCACCTGAAAAACCTTCAGGAGGAAGGAGAAAGGAAATGGGA
TAAGTGTCATGTCATACTAAATATTTATTTTCTGCAGACTGACTTCGGAG
TAATTCTTGAGCCAGGAGGGGAGAGGTTAGTGTTCAAATTGCTGAGATCT

>uc003nvx.1|31761814|31762714|31762813
agctactagaggggctgaggctggaggatcacttgaacctgggaggtgga
ggttgcagcaagctcagattgtgccactgcactccagcctgggcaacata
gtaagactccatctccaaaaaaataaaaaaaaCTGCCAGGCAACAAACCA
ATGGgtggaagagggatttattcactgtgttccacaaggtccaaagttag
agatagatggcagttatagggaaccaatttcctcaggtacaacctaagca
tcttctcctaacagagccgtccaaaaggcaaagtatggctctgagaagac
atgagtccttggcacCTGGCCCTCCGTCCCTGGCAGGGCCTGTGTTTGTT
GAACTGCAAAAAGGCTGTGAGGACAGAGACTTGATGACATGGCAAGGTGG
GTGTGCAGGGTTTGCTGCATAAGACGTGGGGAGCAGGCCCTTCCTCACTC
TTCACCAAGATAACAAGAGGTGAGCAATGAAAATTGGGGGTACTGCTAGT
AACACCATGCAGGTTGAACCTGGAAACCAGCAGAAGCACTGGGTAGGTGA
AATCGGATCCTAGAAAGCTCATGAGCCGTAAGCAGGAGGGGGCAACCATG
GGCTCCTGGGGTGGTTGTATGCAGGAAGAACTGAAGAAGGAGGCGGGAGG
GGCCAGGGAGGCTGCACAGTTGTGATAACAGTAGGCACATCAGGGACCGG
GGAGGTTTGGGGACCTGCTGCCTGAGGAAAGCTCAGGTTAGGGGCTGAAG
GCCTAGGGGGACACAGAGATGGGAAGGGTTAGATTAGCTAGATTGTCTAG
AGTTAGGGTTTCCCAAAGCCCAGCTCTTTGGGGCCTCTGCTCTCCCCACT
ACCTGCCCCTGGCTCCCTGGACACTTGAGAAGTTATACAATTAGCCTGAT
AGTAGAAAAAATACCTTTTTATTAATTATTAGGAATAATCCATTCATGTA
ATGCAGGATGTATGTTGGAGAAGGTTAAGTACAGCCACATGAATGAGGGG

>uc003vqo.1|130278460|130279460|130279459
AAGAGGAGTAAAAAGAAAAACATCCAGAGTTAATACAATTAATTAACTCT
AGCTAAAGAACTACTAAAAAGACCCTCCAAATGCCATGCTGTTACTACGA
CAACTTCAAAATTGCTTGAGAAAATGTGCTGGATTGTCAGATTCGTGATA
AAACAAGTGTCATCCTGCCTGCTAGGAATTACTTTCATTTATATCAGGCA
GCAGAAAGGCTAAATGGCCACTTGCAATTCTGAAATATTAGGTTGTTACC
TTTTGATAGATGCTGTACTCTTCATTCAGATCATGAGAAGAGTTAAAAAA
TAAATGAATCTCTCTCAATCATCGGAACCCTTTTGGTTTCATTCCTGCAA
CGATACCACTCCCACCGTCTATCTAGTTGGTACATTATTTTGTATAAGGA
AAGCAGCAAAGTCTGATTCAATCTGAAAGGGAAGGGCCAAGAAAAACCCC
TAACAGTATCTCGTTTCCAAATACAAATAGGTGAGCAGACACTCACTCTG
ATATTTAAGGGTTAATAATGACACAGAAAAAGAAAACGGCATTTTCTCCC
TTAAAATTCCTGCTCCTAGGTATTCAGGCTGATTTACATTTTACGTAATC
TGATGGCTCAATCAGGAAGTGAGAATTTTAAGTGCGTGAGTTATGGACGG
GAGGAAGCATGTGACCCATACATAGCAAAGAAAATTATGCAGCAGATGAG
CACGCTAAGAAAAATAAACTAAGCAGTTTAAAAATAGTGTTTTGAGGATA
TATCGACCCATGAATATACTATGGCTTTTGAGAACTAATAATTCATTTGG
ACGCCTTAAAAATAAATCCCCAGGACTGTTTTAAAAAATATTACAAGATC
CAAGGAATCCACGGTGAGAAATTAAAGTTTAATTATCCAAGAAACTGTTT
CCCTCAAGTGCATATCCATTCATGGTTTATGTTAAAGGCTATTTTTCATC
ATTATTTAAAGATCAGGCAATACGTAATATAATCAAACAAAACACAGATT

>uc003vez.1|107574417|107575317|107575416
ccaggaggcagaggctgcagtgagtgcctctgctctccagcctgggtgag
agaatgagactctgtctcaaaacaaaacaaaaTCAGCCATTAGAGGTAAA
CCAGGCCTGTTGTAAGCCATCTGAACAAGAAAGTTCATACCATCAATGGA
CCAATGCTTTTTGGGGTCAAGATTGCATTTCTCCAGACCCTTTTTGCTAA
AGAGCCCCAGGACTGATGATGAGGACAAAGCTATGGACTGTGAATTTGGC
GGACGTTGTAGAGGGGAGGAGAGGCCCTGAAGTGCTGTTCTGAAGTGAGT
GACAGACATGCCCTCCAGGTGGAAACACCAAGCTCTACATAGCACTTTAA
GGTTCACTTATATAACATGTGATGCAAATCACCATGGAGGAGGGCAGCTC
TGAGCCAGCAGGAGGTCTTGTCAGTGTGATGCTGGGACTAGGGGGCTGGA
GAATAAGGGGCAGGTGGTGGAACATGGGAACACGCCAGGGCTTGGCTGTT
TGCCAGAGGGTTTGAGAAGATTAGAAGCATGGGGGTGGAGAGAAGGGAGA
GGGTGACATACATTCGATACCTGTAGTGTCCCTCTTCAGACAGGAGAGTT
AAGAAATCTAAGTCGCCTGTGATTCGGGAGGGCAGAGTCCAGGCAAGCAG
AAGAGAAGCGCCGGGCCCAGGCAGACACCAGGAGCCAGGCTTTGGGAAAG
GAGGCACCACCTGATTTCTTGAACTTTTCTCAAAAGGCTGGGAATATCTA
GTCCTGTTTTTCATTCAAATGTTTTTGATATGTCCTATTAGATCTGTTTT
ATATTTTGTTTTAATTTTCTCTGCATAGAACAGCCTTTTGAAAGTAAAAA
ATAAAATTTTTCACCATTTTAAAACATTAGGCAATATATGTTTGAAAAAG
TTAAAAGTCACAAAGAGATCAAGACTGTTTAATAGTTACTTTTTTGAGGG
AAATCCAGTCACATTTGCCTGTACCATTACATACACCATTACTTGGACAT

>uc003vde.1|105031556|105032456|105032555
tgatctctgccttcagatcacttcttcagagagaacttcctgagagctgc
ctcctctccatcgtaaatgtctctcctgttactttctctcacagaattca
gttctttccaccatagcatttgccacaatccgtaattacacatctgatca
tgtgtgtatttatttgctttccttctcactgggttgcttccagaaagcag
ctgggatcgtgtttctcatccctgcgcacagagcgcctggctcaggggca
ggcacagagagggtgctctctaagtactcgctgaatgaatCCACTGTCTT
CTCTTCTCCTCACAGTCGTCTCCTGCCTCAAACGCAGGTCTAGCAGAAAG
GCTCTTTTGGTGAGAATACCTTCACCCCCGGCaaaaaaaaaaaaaaaaaa
aaaaaaaaaaaaaaagaaaTACCAAAAATTTAAATTTTATGAAAACCCGA
AGACTTTGTTTTACAAACATATAAATTATTTTATTTACAAAGCCATGTTA
CaaaaaaaaaaaaagcaaaaaaaaaaaaaaaaTACAATTGCTTACTGGAG
AATATTTCCAGGCCTGGTGAGGAACCATGGCAGTATCAATAGATACATGT
TTGTTCTTTCCTTTTAAAACTGTAAGCCATAGAATTTACTATTTACACCT
ACTTTAGACATTTATTCTGCTTACAATATCACAGGCATGGAATGAACTCT
ATCTGATAGTGCTAATACATAGAGGTGCGGGACGAAGAAGGAAAATACTT
AGTGTTACAAAATATGGATTGTAGAAAAGAAACCCACTCCACAAGTGTGG
CATTTGTTTAGAATGATCGGACATGCTTTCTTCAAAATTTTTCTGGAAAA
GGTTCTAAAATTGGTAGTAGGAAAGGACAAATGAGCAGGTGCAAATTCTT
GTCTGTGCAACAACAGTTATTTAATATACCCCATGACTGACCAGCTACGT
AAAACCCACAGAGTTTTGTTAAAGTGCCATGGGCCGACAGCATAACAAAA

>uc003urb.1|98980958|98981858|98981957
ACTCATTTCCTGGAATTAGAACAAAAAAGGAAAAGCACATAGACAGGGAG
TAACAGAACATCAACAAGGCTCTGATGGAAAAGAGGAAGCAAGGCGATGG
CGGTGGACAGGGGAACAGATTTGAGTATAAAAGTAAGTGTTAAAAGCGCT
ATTTAggccaggcctggtggctcatgcctgcaatcccagcactttgggag
gctgaggtgggtggatcatctgaggtcaggagtttgagactagcctggct
aacacggtgaaaccctgtttctactaaaaatacaaaaaaaattagctggg
catggtggcacgtgcctgtaatcccagctacttgggaggctgaggcagaa
gaattgcttgaaccccagaggcggaggttgcagtgaaccaagattgtgcc
gctgcactccagcttgggcagtaagagtgaaactctgtcttcaaaaaaaa
aaaaaaaaaaaaaaGCAGTATTTAAAAAAAAtttttttttcaagacaggg
tcttgctctgttgctcagactagagtgcagttgcacgatcacagctcact
gtagcctcgacctactgggctcaagtgatcctcccacctcagcctcccaa
gtagctggtactacaggtgcacaccaccaagcctggccaaatttttgtat
tttttgtagagacgggatttcaatgtgttgcccaggctggtctcaaaact
cctgggcacaagcaatccacccaccttggcctcccgaagtgctgggatta
caggtgtgagccactgtgcTGGCCTCTtagttttcaaaattcttgacaat
aattcacaggacatatattttatataataaccttgtacacatacacacat
tcatgtaactgaaatgagtttcatgaaacatactatgtagaaaaataaaa
tcctaattacaaatataattttattaacgtttaactacaacatactgcaa
aatccctttaaaagtacaaatacaattttttttttttgagatgaagtctc

>uc003uow.1|97318476|97319376|97319475
ccataaaaaccctagaagaaaacctaggcattaccattcaggacataggc
atgggcaaggacttcatgtctaaaacaccaaaagcaatggcaacaaaagc
caaaattgacaaatgggatctaattaaactcaagagcttctgcacagcaa
aagaaactaccatcagagtgaacaggcaacctacagaatgggagagaatt
tttgcaatctactcatctgacaaaggTTTAGACTTTCATCAGAAATGCTT
AGTTAGCTTAGTTGTTCCTCTAGAAcagcaatcaactaactatggcccac
aggccgtatctggcccaccatctgctttcataagtaacttttaatagaac
atggccacgctcgtttgtttacatattgcctatgtaactgcttttgcact
ataatggcagagctgaacagttccaaaagaggtccacaaagcctaaaata
tttactatctggctctttattaaaaaCAAATTAAAAATTCAAAAAAAGCC
TGACCCCTGCTCTAGGACAAGTCTCCAGAAGTGGCTTTGGCTCAACATAA
AAGAGAAAAAAATGAACTACTATCTTGCAAAATAGAGCTGTGATGAACTC
CTATAGAAGATTCAAGTCTGAGTCTGCCTAGGCAGCTGTTAGGAATGTAG
GCAGAACAAAAATAGTGTAGTCCTTTGATGACGTCCCTAAGATGAGGCAA
GGACTGGAAGGAAGCCACACGGGCACAAGATGCAAATGTCATCTAAAGCA
GCTCTGCCAGGAGAGGGCTGTGAGTTCTTGCAGACATCTGATCATTTTCC
CTTTTCCTAGCTTACCCTCCACTTTACTGTGATACAGCAAAACAGTTCTA
GTTACCTCTTATGAAGAGACTGCATGAACATAAATGACTACAGCAATGGT
TTAGATTTAGGACTTTTATTTTTTTCACACCCAAGTTAGCCTGAGTTGAC
TCTCATTGTTCCCCTATCTACCCACAGTCCCCATCCAACACGAAGAAATA

>uc003udk.1|74883100|74884000|74884099
AAGTTCTCCTCTGTGAGGCAAGGATTTCAGGAGCGAGGATTTCAGGACTG
AGGCAGCCTGTGAAGCTGTGTAACCGAGACACGCTTTTCCTTAGGTATGC
CGAGCAGACAGCTGGAGGATCCCGGGGCAGGGACACCTAGCCCGGTGCGT
CTGCATGCCCTGGCAGGGTTCCAGCAGCGAGCCCTGTGCCACGCGCTCAC
TTTCCCTTCCCTGCAGCGGCTCGTCTACTCCATGTGCTCCCTCTGCCAGG
AGGAGAATGAAGACATGGTACCAGATGCGCTGCAGCAGAACCCGGGCGCC
TTCAGGTACAGGGCGGGCGCCAGGGTCGTGGAGGGGGGGGATGGGGTGAA
CTGCTCTCTTACCCAGCATTGGGGCTGTTTCTCTTGCAGGCTAGCTCCCG
CCCTGCCTGCCCGGCCCCACCGAGGCCTGAGCACGTTCCCGGGTGCCGAG
CACTGCCTCCGGGCTTCCCCCAAGACCACGCTTAGCGGTGGCTTCTTCGT
TGCTGTAATTGAACGGGTCGAGATGCCGACGTGAGTGAGTGGGGGCATGC
TTGGGAGGCGCAGGATGGTACTGGCACATCTAACATCTACACTTCTCTAG
CTCAGCCTCACAGGCCAAAGCATCAGCACCAGAACGCACACCCAGCCCAG
CCCCAAAGAGAAAGAAGAGACAGCAAAGAGCCGCAGCCGGTGCTTGCACA
CCGCCTTGCACATAGCAGAGGCTCCAGGCTGACTCCTTCCTGGTGGGAAA
GGAAGATGCCTGTCCTCTCCGTGGAGGACCCTGGGCCCTCACCGCAGGCA
GCAGTTTGCATTTTGAAAGGTTATTGGGTCCCTTCCTCGGGCTGTGTTCT
TGCTGGTGAGCAAAAGTGTTGCCTGCAGAAATAAAATGCAGAACGTACTC
TACGATAGATCACAGTTTTTTATTCTTAATGTCACAAGCAGGAGAAAAAT
CTCACATTCATACTAAAAATTCCAACTAGACTCAACAGGAATGAAGTCTC

>uc003udl.1|74907167|74908167|74908166
tcgctgcaacctccgcctcctgggttcaagcagttctcctgtctcagcct
ctggagtagctgggactacaggcacccaccaccacatccagctaattttt
gtatttttagtagagacggggtttcaccatgttggccaggctggtctcga
actcctgacctcaggtgatccacccgcctcggcctctcaaggtgctggga
ttataggcgtgagccaccttgccctgccAGGAAATTGGTTTTAATCTCAT
TATTGATAAAACTACCAAACTCTAGTTTTCATTTTTCTTTCCCAAGCATT
TCCTTCAGCACAATTAAGACACTAGAACTGGTGggccgggcgccgtggct
caagcctgtaatcccagcactttgggaggccaaggtgggcggatcacgag
gtcaggagtttgagaccatcctggccaatatggtgagaccctgtctctac
taaaaatacaaaaaaattagctgggcatggtggcgggcgcctgtagtccc
agctactcggggggctgaggcaggagaatggcatgaacctgggaggctga
gcttgcagtgagctgagatcgggccactgcactccagcctgggggacaga
gacagactccaactcaaaaaaaaaaaaaaaaGACACTAGAACTGGTGGTT
ACCCAAATAACTGAACACCACAAAATTCCGACCGGAAGACTTAGAGCCTT
CTTTCTTGAAAATAAACTTTTAACACGTTTCTACAGAAGCATGAGGCTAA
CATGGCTAATAGCTGTCAGCTTATCTCTGCTACTCACAGAAAAGGTAAAT
TATGACATCGATCTAACCTGTGCCTTGAAATGAACAGCATTAAAACCCTT
GTTATTAGGTTCTCTCATGAAAGCCAAAGAAGGAGGCCTATGAAGGCTCA
CAAACTGGACGTGGCCTCTGTATCTTTACGGGAATGTCTACATCTCATCC
CATAGGGGTCCAAGCGGGAAACTGGCTTAGTACTCTCCTGAGCCTGTTAC

>uc003tri.1|56045337|56046237|56046336
ATTTGGTTAAATGATACATTTTTCAACTAATTCTCAATGTTAACCCCGTA
GCTTTCCCTCCCCCCATTTTTCCTCCAGGGAGGGTATAGCATCTCACACA
TTCAAAGCATGTTCTGAAATTTCCCTTGCTTGGCTCTGCTCAAAACAAAC
ATAAACCTGGCTTTCGAGTATTTCCAAGTCATTTATAAAAAAGAAATGGT
TTATATAGGCTGTTAGGAGTTATTAATATTTAATTCATTTAGGGGAAAAT
GCTGGCCTTTGTGATTAGTAAAACTTGTTTTTATTTCTTTTACTTTATGT
GATTTTCGAATATCttttttttttttttttttttaagagacggggtctca
ctgtcacccaggctggagtacaatggcagagtcacagctcactgcagcct
tgaactactgagttcaagggatcctcccatctcagcccaccaagtagctg
ggactacaggtgcgtgccgccacatccagctaatgtttttattttttgta
gagacagggtcttgctctgttgtccaggctggtctcgaattcctgtcctc
aagtgatcctcttaacttgtcctcccacagtgctgagattacaggcctga
gccCAAATATCCATTTTTAATCAGTACTTTTGTTTAAGACTCTATTGTTA
TATTGGAGGAAAACAAAAAACAAAAAACTTTTGTAACATTTCATATATGA
CAAATCCCAAGAAGTAAAAAAAAGGACTTTCCAGGTCCCAGGGCTTCAGG
AAGTGGGAGTGGGCTCATGGGGTGAGGACATTGTACCCAGCACTAAGCAA
AGTAGAGTCTTAAGCCTGTTTCTTGCCTGGGGGCTATTTATGCTTCAACA
CGGTACCTGAAATATTGGGTATTCCAATATGCAAGAGGCAGAACTGAAAA
TTCCACAAATCCGTTCTGACATACGGATAAACTTTTATTGACATACCAAA
GAGAAACCAATATTCACTGAAGGCTGCCGAATCCGTATTTCTAAGAGTAA

>uc003tpf.1|50492727|50493627|50493726
ATGATGTTGGTGGCTCACACTGGAGCCCTTGCAGCAATCTTAACTCACGG
GCTGAAAAATAATCTTGTAAAATTTAGACATCCCAGCCTCAACTCAACCT
GAGTACTCCACACTCCACTGGTCCTATCAAGGGTGGCCCCTGGTGGGCCC
CAAAAACACAGCCTCTGTCCCCACATCATGATGGAGAACAGGTCTTGTTT
GCTGTTGAGTAGAGAACAAATGACCTGACTAAATTAGATGGGGAACTACT
TGGCATCTGACATATTTCCAGATTTTTGAGTAACAGATCGTATCATTCAC
TTAGTTCACATAGATATCTGAGGTCTTTGAAATTCAAATATACTTGGTAA
TAACCCAAGGACCCTTTCTGACAGTGCCTTTGATAGTTCTGTAGTCTTCA
AAGGACAATAACTAATCTTAGGATTAAAACACATGTTTCTAAAAGCAAAA
TGGTTCCCAATACAGATAGTGAACTTAAAGTGAGATTGAGTAAATACCAT
ATCCTTGTTGGAATTAATGTTTACAGAAGTACTCTTCAGTTGCTTATCAA
TCATGATACTACAGGACAGATAGACTTGTCGGACCAGAAAATCAAGGCCC
AGAAAGCCAGAGAATCCTTCCCATCACAGCAGAGACCTCGATCTCATTGC
TCCAGGTTGACTCTTGGTTCTAATTTTATTTCCACAGAAGTTGAAGTCAT
CTTCAAGTAAAACCTGtgtattgttaatgtatccagaacagtgcctgaca
tatactaggcactcagtgaacatttgctgaataaatgaatGCCGTTTAAA
AACATCCAAGGATGCTGTATCTTTGTCTACTTTGGAGGGAATGTCTGTAT
CACAAGAATAAATTTGATACAACATAGAACAAGATGATCATCTGACACAA
TTAGTATTTCACTTGAATTGTTTATTAGGCATTTAGCCACATGACAAAAG
ACAATTTGAAGACCACAGATATAATTTCAAGTTGCGTGAACATTGATTGC

>uc003tkj.1|44149494|44150394|44150493
ttttatctatttcaattcagtcatataacctacctacgaatagaatttta
ataattaatacaatgtcctgaactgtaatataaaggagaaatagaaagca
attgatattaaaatgtgttccactctgtgaatgcttgagcataacagtaa
tgataacaaaataatcagatgcttgcaccAACTTATAAGGAATAATTTAG
ACTCAAGAGAACTAAGAAGAGCCAAAGCAATTCCACATGAGAAGTAGCAG
AAAACAAGAAATCTGAAGGGGGACATGACTTTTCAAAATCACAACTTTGG
GTTATGATCTGAAGGAAACAAAACAGTTGTTCCTAATTAGCTGGGTAATA
TCTCTCATCAAAAAAGGAATGCATGAAAATCACACAAATATGTTTCTATG
TCACTGTATTTTATGCTGCAGAAAGATGGCATTATGCCTACGCTTGGCTA
ACTCTAAATAGGCGTTCCACTGACAGGAGCATCTGGAGGGACCTTAGAAA
TCCAACATGTATCTGGGCCCCTACTCACTGGCAAACCTAAGTGACTCTGA
CTGGACAGGACGGTGCTGAGACTGACCTGCAGCAGGACCAGCCTCATTCC
CCCACTTCTCCAGAGCAGCACCTGGCCTGGCACTCCCTCTGCACACATTC
CATGGGCAGGCAAGCAGGGGCCCGGGCCAGGCAGTGTACTGTCCACTGCT
CTGCCATCCCCCATGACACCCCATTCCTGTTCCTACAGCCTGGTCTGTCA
CTCCTCACACTCCCCTTGGCACAGATGGCTGGAGGAGCTGTCTGGAGGGC
ATTGCCGAGATACTGAAGTGTCTTCATGCATGTGACGCAGACTCTTTATA
GATTGTCCCCACAGTCCTAATGCACAGAAGTCAAAGAACAGTGGACAGGC
CATGTTTAAAACTTTTAACATTTTTAATTAAAAAACCCACACAATCTTAG
GTTGGGCATGGAGAGGGTGGCATGTCATATGATGGGGTTGTCCCTTGGGG

>uc003thw.1|42914496|42915396|42915495
CACTAGACATATACCACTCTACACTAAACTGGAAGCAAATCACAGCCTTT
CTACTAGAAAATGTATTCTGACTTAGTAAAGCAATCTCTCCCCAGAGAAC
CACCCCCATACACTTAATTTTGCATTCATTTCAGGGTGTTCATGAATGCC
AATAACCAAATTCCACCCCAACAAACACTGTGGCTGTAAATTGAGATTCT
CTTCTCAACAAATACGACATTTGGCATGGTAGAAAGAGATCAGACTGTGG
CTAGAAACATCAAGTTTTAATACCAGCTCCTACACTTAGCATGAGTTAAT
ATTTAAGCTCCAGGACTCAAATTCCAAATTTTTAAATGTGGTGAATACAT
ACCGACTTTGCTAGTTTTGCTTTATTGAAAACTGATAAAGTATCTAGCGC
AATGTAGCCATAGAAGTGTATTTTTAACTACAACTTGTGTCATGGAATTG
GCATGGAATATTCTGTCACCATCTCATGAAAGTAAGGTAATGCAGTTGTC
ACTTGCCACTTGCAAATGAAACATGAAAATAGTATTTATTGTTCAAATAC
TTATAATATGGGGGCTTTCTGTATTGAATTTTTAAAATCTTTTACATAAT
CCTTTTTCAATTCATTCAAATTAGTATTTTACCTTAAGTGTCCTGGTTTT
ATCTTATAGTAGTAAGATTGTTGGCTTTCTTTTCACAAAGGTCTACCAAT
GGGTTCATGGCACTCAAATAACCATAATTCACTTTCTCATTTCTTCTGTA
TTATGTACTTTTTGTAAAAACACCTATCAGACTGCACCTGACATACAGCA
AATAAGTTTTTCATTAATGGTTAACCTTAGAATCTAAAATTGATTACCAA
CGACTACCTCCCAGCCTAAACCATATAAAGCAATACAATGAAAAACAGGC
TTGAATTTTCTCCAGATATTTAATGCAAGATGCAATGTAGCCATATTCCA
TGAAATGTGGTTAGCAGTAGGGGAGTTGTAGCCCTATCGAATCAAAGTAT

>uc003tge.1|38264868|38265768|38265867
AAGCAGAAAGGAAGGGGCACTCCCCAGGACAGCAATTTGGGTGAAGCAGA
TGGTTTTATAGGTGGTCACCATAAGCCAATAAGAGGCAACAAGGACCTGC
GTTGTTGCAGTGATGGTGGAGATGGACAGAGTGGCTGCAGCAATAAACAT
TAACAAGTTTACTCGAGTTTTTAAAATATTCTTATGAAATAAATTATTAT
CTCAGGAAGTTgggcatgcccttaacataggcaaaataaacttctaagtt
gattgaggcctgtgtcagatactttttggtttaTTACTGTCTCTAGagta
gagctaccaacagtgcgtgccgacactgtggaggacttgcatgtgccagg
tgtcattaactcatctaatccacataactccaggaaacggggcattataa
cttcattttacatgaggagattatggcacatagagttcctggaactcacc
tgaggtcacacagatacgaaacaccatacccaggattcctgggatcagag
agcatgtgctgaacctctccatcacgctgcctctctgCTTTTAGGGCAGC
Tctcatgggggtatcgtgaggatcaggaaacacagtgtctgtgaaacact
ctagagctgagctcacacggtacgcgtcacagtagatagtgtcctatAGC
CACTGGAATGTCCTAAACCGAATGAATCTGACTCTGGTGACCTTTCAAAC
AGAAGTCACATGAGCTCCTTCATTTGGTTGTAGTTCTTCTTAGAAGGTGT
GATAACCACGATCTCAGGGAAAGAATTAGAAATGGGGTGTTGGACCATTC
TTACAACCAATACAGAATTCCACAGCCCAATTGCCATGCTGTTTCTTACC
TTGGATGTTCAATTTGATGTCATCCAATTAAAATACCATGGACAAAAGTC
AACTTTTCATTTTTTTAAATTTATTTTGCTTATTACGGAAAAACACACCA
CATAATTCAACTAGCAAAGAAGACTGCTTCAGGGCGTGTAAAATGAAAGG

>uc003tfj.1|36859585|36860485|36860584
TGCCTTTGACCTAACACTTACTGTTTTATCATGATGATGGGTAGATTAAT
AACTGCTCCTGATAGCAAGTACATGTTAATAACATCGAAGCTTAATGATC
AAGGAATTAACAGCTTGACACAGGTGTGAGTGCTCTGATGGGAAGAAGGA
ACCCCTGTGAATGCAAAGGACTTTTTTCCTGCAATGCATGCAGTGCTCTG
GACCATATCATCTCAACCCAGGTCAATCTGTAATTGCACATCCTGATGAC
GGTAAAGAGAAATGACCTGGATGCTTCCACAGCTTGTGCTGTGAGGCCAG
AGTGGCTGGTGCTGTGCCACGCTTAATACTGCATGCTTGGACCCTTCTGA
CATCCCTCCCAGTGCTGGGAGTTTACAATCCTGATAATGCCTCCAGTGCA
AATGACTTAAGAAACATCCTTCGCTGGGCTCTGACCTATAATTTATTAAC
CCACGGTTAGATTTATTTAGTTCTGGCTTATTTCAGGTCTGTGGGTATGC
ATTCTTTTCATTGCTAAATGTGCTCCCTCAAAGTTGTGATGTCTTTAATT
AGACCCATTCTATAAATTATATCATGGTAAGAAAGAAAAAAGAGAAAGTC
ATGGTCAAGAGACAGCAATGTAAAAGGAATAGATATTTTCATACAGTGGG
TCTGATTTTCTCAGTGAGTCGAGATGGTCTTCTTAGAAGTAACATTCTCC
ACTGATGCTCAGAGCCTATGGTGACCTAGCAATGGTGGAGGGTTTCCCAC
AGCAGTGTTTTTCAAACCAATGTACATAAACATCACCCAattcagcaggt
ctagggtggagctgaagagctggcatctccaacaagctcccaggtgatgc
tgatgACTGAGTAGCAAGAACCTAAGTTACTAAATCAAAACACCAGCTCC
CCAAATCATCACAATCCATTTTATTCCACAGCATGTTTAAGGGAATGTTA
TTTTCAGGAAGATGTTTGGGattaaaataattaaaaaaaaaCTGGAAATT

>uc003tdk.1|33019366|33020266|33020365
tcaggtgattctcccacctcagcctcctgtgtagctgggactacaggtgc
atcaccatgcctggctaattttttgtagagactggggtctccctatgttg
cccaggctgatctcaaacatctaggctcaagcgatccactcgccttggcc
tcccaaagtgctgggattacaggtgtgagcctccgtgcctggccTGCTTC
ATTGCTTATGATGATGAAAAGGAGTGGTGGGGGAGGATAAGGATGGGCAT
TCCCAGGACAAAAAGGTTTCCTAACATGTGACCTTGCCTTCCAGCCACAT
CTGACTGAACTAGAGACTGCTGCTCACACTGGATGGCCAGAATGAATCAG
ATCATGCTTTGTGTGTATCATAGCTCAGGTGCTTATATAAGCAAACCAAT
TAGGTGTTCATAGGATCTGGAATTAAGGGTAAGAATCACGGTCAAATTGA
TCACAATGGCAGGTCTAAATCCTGAAGATGAATGATGAGGCAGAGCCAGA
GATGTGGAGTGGGTAGCTGGACTGTACAGAGAGATGCTGGCTCCTAATGT
CGCAGTGCTGCTCAGATTCAGTCACCACGAGACCCAGCTCCACTGCTTCC
TGTCTCGGCTTCTGAAACTTGCAGACTTGTACCTTTTACTGATGTTTTAA
ATGGGAGAAAATAATTTTCAGAGGTCTCAGTATTTTCTGAAGGGCAGACA
AAATTTTCCCTGAAATATCTTTAGACTTAAATAATTTCTGAAAATATTCA
ATCTAAATAGCCACTATGACAAGGACTTTAGAATTTATATATCACAAAAG
ACAGGCAGACGGAGAGAAAGAAACAAGAAGAAAACAAAAAACcatggtag
gtgctcaataaatatttgttgactcagtaaaGATAGTTTTGACCATAGAA
TTAAAAAGGTTTTGCATTTCATATTTATTATCAGTGCTTCAATATAGAAT
GTTTTGTAATGATTAGCAACATTGTAAACACCACCAGGTTTTTCCAACAC

>uc003szx.1|29000871|29001771|29001870
ACATGAGAAATTAAAAGAATAAACTCCATAAACTATTTGCCGCAAGAACA
GGCTTTGACTTTTTAAATTTAATTCTCCAGTGAGCCAGTTCATAGATGGG
TAATATGAGAAGGAAGTGATGTGGAAAAATCCACACGTCTTGTAGAATTT
CAGAGATGTGAGCACATGATGCATAAATCGAAAAGATGTGCCAGGATGTG
ACATTTTAGTCAGAAAACTGCTAATGAATGTATATTTATAAATGTATATA
TTGATGCCAGCTTATCTTAATTTTTTTTGATATTCTAACAATGATACAAA
ATTAGGTTGTTCTTTATTTGGGGAAAAGAAGTAGAGAATTTGAAGCCCAA
ATTAAAATGGCTCTTATAACTAATGTAGCCTGCAGGCTCTTTCAGAAGTG
TGTACACCTCAAACTCAAAGAAGGAAAAAGAAAATGAAAAGGCAAAGATT
AAGTTTGTTCTCTGCATAAGAGCATCTGCTTATCAAGAATTGACTCATCA
TTACttttatatataatatttttatttCAAAGAATTCTTTTGTTCTAAGA
CTTTATACATTTGAGAATCTTTTCCCCAAAACTATTATAGCTTCATCCAT
TTATTTGGGATAATTGAGCTATTCTTATCCAATAATATTTCCAAACACCT
TCACGGCATGCCAAACTTCTGTTATTGGCAGAAAAAGATGTTACAGCTTT
GTTTGTTACAACTGCACTTTTCACTTACTCTTAGAAGAAATTAAAACTTC
CTATTCAAGACCCTAAAATTTCATTTATACATCTTGTCTCAGTGTCACAT
CATCCATACCTTTCATCCTTTAAGTTAAATAATGTAATTCTTACTCATGT
ACTCATGTTAATTTTGTAGTAAACATCTCCCCCCAAAAACAAAAGCTCAC
TTGTTTCAAGGATAATTTTTATTGATGAAAAAAATCTTGCAGATATGAAA
AGATAATTTTTTTATTCCTATGACATTTTCTGTTTTTACGATTTTCTTTT

>uc003ssy.1|13896380|13897380|13897379
gatggtctcaatctcctgacctcgtaatctgcctgcctcagcctcccaaa
gtgctgggattacaggcgtgagccaccgcgcccggccTTTAGTCTTACTT
TCTATTTTAAAAACAATTTTTTGGCTTTTTCTGAATCATTTGACTTGAAT
CTTCCATGCTTTAAAAGTTTCCCGAAAATTCTATTACTTTCAGAAGTCCT
GTCTAATAATATAAATTATGGGGACAGTGTATATAACTTTCTGAAGAGTT
TGATTAGTATTTCTGTTTCTTCATTAAGCTGTACCCATCTCCAATGGAAA
GAAACAAAGAGGTACTTCAATCAGTTTGATTTCTGAATGCTTAAAAACAC
TTAAAAAACAACTCAGTTTATTGTTGCTGTTGTTTAAATAGTGCTTGATT
TCTTTTTAGATTTTTCTACAAGGAATATTCAAAAAAGAAAAAAAATTAAA
TAACACCGTGTTTCAGCAGAATCTGTTATTATTATAGATATTTTTGTCAT
TAGAAATTAAATCAGAAAAGTAGCTAGGTCCAAGTTCCCCAAAAGGTAGG
GTTCATGATTTGCCTGTGACCACGACATCTTGACACCAAGACATACTGGT
TTTGCCATTAGCTTCAGTTTCTCACCAGACAAAACCAAGCAATTTGGAGG
CAGTAACATAATTCACATATCTGTGCTGTCTGGCATGTGGGAGTCACTGA
AATAATTTAGTTAGTTCCCTTCCCCAAATTTCTCCATGATACATTTATTG
AAGGATTTATGTGAAACAAGATATTTACAGAGATTAGAACGTAGAACTCA
AAAAGGATTTATCAGGTGTCCTGGTATCTAAATTATCTAAAAGAATAATA
TATGGCAAAGTAGTGCAAACACATTACTTGAGTGCTGTGGTCATAAACTA
TTAAAAATGACACGATGATTAGAAGACAGTCAAAAATTTAGATGACGTTT
ATCAGTTTTAGATGTGCTACCTTTCAGAGTGATCACGACAGTCCAATATT

>uc003zaj.1|145060408|145061308|145061407
tgtaatcccagaactttgggaggccaaggcagggaggatcacttgaggcc
aggagttcgagaccggcctggccaacacggtgaaaccccatctctactaa
aaatatgaaaattagctgggtgcacacctgtagtcccagctactcgggag
gctgaggcagtagaatcatttgaacatgggaggtggagactgcagtgagc
cgagatcatgacactgcactccagcctgggtgacaaagcaagactctgcc
tgaaaaaaaaaaaaaaaaaaaaaagaGTATCGGCTGAGCCTGGACCAGTG
GCTACTGCAGGCTGGGGTGGCCCCGCTTCCCTCCTCCCCTAAGTCTTCCC
AGAAACTGCCACCAGTCGGAAGCCTGGAGAAGCCCATCCAGATGGAATCC
CCGGAGTGTGATGGGCATGGGGCCGAGACATGGCAGACTGTGGTGGAGGC
CCTCATACTAGGCCCACTGCCTGTGGCCCCTTCTCTGGAGGGCTGCCCGG
CCAGCAGCAACCAACTGACCCGGGGCCATGTGGCACCCTCCCCGGAGGCC
AAGGGGCCACAGCCAGTGACTGATATGGGAGCATACCACACCCCGCCTCA
GATAAGGAAACGTGAGCCCCTTATAGTGCGAAGGGTGGGGCTGGGAGACT
GGTCAGCACCTGACCAGCAGCAGGTCCCAGGGGGCCCGGCCTCAGTGTGG
CCACCACCCTGCCCCACACTGAATCCCTCTGCCCAGGGTCTCTCAGCTGC
CCTCCTGCGAGCACCTGGTCTCTGCTGCACACAGACGTACGTCCCTGACT
GGCCATAGTGGCTGAGCTCAGAGCCTGGAGCCTGGGGCTGCAATGTCCAC
CCTGTCCCTGACACACACCTGACCCCAAGACACAAGGCCGGAGGCACGGG
AAGGTTGGAATTGCTTTTATTGGGGGCGGATACCGCAAGGCCCCGCCCAC
GGTCAGGTTAGTGTTCTGCCCTTGCAGAGGCGCCAGCAGCCTGACACCTC

>uc003yvd.1|139668759|139669659|139669758
atgtatgcatgtactgagtcactaagaaattacacctcttactgtgggtc
atggtcagaaaatgttaaaagtcactgGATGAGAGTATTTCTGAGGTCCC
TGAGATAGTTTCTTCAAATGAAAAAGGGTATTAGAGTAATACCCCTGCAT
CTTCAATGGTTGTGAAAACCAACTGAGATGGTAAACGTGAGAAAGACTGA
GAGGGAGGCTGTCTCATTCTGCACCAACAGGAATGGCTTCTTTTGGACCC
CTGACACCCATCCAGCCCCAGAATCAGCACCAGCTGACTGAACACAAGGA
ATGGGTATCAGATTTCATTTTTAAATCATTGCAATAATACTTCTTTACCC
ATGGAAACATCAAACTTCTTGAAATGTTTATGTTCCCAGTTTCTAAATCA
ATTAGAGGCATCCAGAACAGGGGATCACACAAAGGAAGTTCTTGATAAAC
ATCTACTGCTTTAGTCTGTAAGTGGCTAACAGCTtgggtgaatggacaaa
ttaatgaatggatgaatcaatggatcgatcagtcggtccaccagtcaatc
tgtcagtcaaGAACAAATGCAGGAAGAGTATTGGTGACTCATTTGGCCTC
TAGATGCAGTTTAACAGGAAAGGTTCTGCTAAAACCTTCCAACTTGCTTC
ACTCCCTCCCCACTGTGATCCTGCATAAATGTGCACATCTAAATGTCTGC
TTCCATATGAAGGGAGGCTAATGAACGGCCCTGGACTAGCTCAGTCTGGC
ACACACATTCACTCCCTCGTTCATTCACCAGGTGGGCTGAACATGTGGAC
TGTGTGCTACGGTTCTCACAAGAAAAAGATACATCCCAGTGCTTGAGGAG
TTCACATTCAGGTGGAAGTCGAATACAAGAAATCAATCATCAAGAGGAAC
TCAAGAGAAGGAAACTTGGATTTATTGAGCACCTGTTCAGGCAGGGCATG
TCGCATACACACATGCACTTGATGCCATTTATTTCAGAGACAGAGCCGCC

>uc003yvc.1|139668759|139669659|139669758
atgtatgcatgtactgagtcactaagaaattacacctcttactgtgggtc
atggtcagaaaatgttaaaagtcactgGATGAGAGTATTTCTGAGGTCCC
TGAGATAGTTTCTTCAAATGAAAAAGGGTATTAGAGTAATACCCCTGCAT
CTTCAATGGTTGTGAAAACCAACTGAGATGGTAAACGTGAGAAAGACTGA
GAGGGAGGCTGTCTCATTCTGCACCAACAGGAATGGCTTCTTTTGGACCC
CTGACACCCATCCAGCCCCAGAATCAGCACCAGCTGACTGAACACAAGGA
ATGGGTATCAGATTTCATTTTTAAATCATTGCAATAATACTTCTTTACCC
ATGGAAACATCAAACTTCTTGAAATGTTTATGTTCCCAGTTTCTAAATCA
ATTAGAGGCATCCAGAACAGGGGATCACACAAAGGAAGTTCTTGATAAAC
ATCTACTGCTTTAGTCTGTAAGTGGCTAACAGCTtgggtgaatggacaaa
ttaatgaatggatgaatcaatggatcgatcagtcggtccaccagtcaatc
tgtcagtcaaGAACAAATGCAGGAAGAGTATTGGTGACTCATTTGGCCTC
TAGATGCAGTTTAACAGGAAAGGTTCTGCTAAAACCTTCCAACTTGCTTC
ACTCCCTCCCCACTGTGATCCTGCATAAATGTGCACATCTAAATGTCTGC
TTCCATATGAAGGGAGGCTAATGAACGGCCCTGGACTAGCTCAGTCTGGC
ACACACATTCACTCCCTCGTTCATTCACCAGGTGGGCTGAACATGTGGAC
TGTGTGCTACGGTTCTCACAAGAAAAAGATACATCCCAGTGCTTGAGGAG
TTCACATTCAGGTGGAAGTCGAATACAAGAAATCAATCATCAAGAGGAAC
TCAAGAGAAGGAAACTTGGATTTATTGAGCACCTGTTCAGGCAGGGCATG
TCGCATACACACATGCACTTGATGCCATTTATTTCAGAGACAGAGCCGCC

>uc003yqi.1|124400271|124401271|124401270
aattgctttcataattttccttttgggctgttcattgctagtgtatagaa
atgcaactgattttagtatgttttctatcttgtaactctgctgatttttt
ttttttttttaaagacagagtctcactctgccacccaggctgaagtacag
tagtgcaatcttggctcactgcagctttgacctcctgggctcaagctttg
acctcctgccctcagcctcccagggaatagctgggactacaagtatgtgc
caccatgcccagctaatgattgtattttttttgtagagacagggttttac
catgttgtccaggctggccctgaactcctgagctcaagtgatccacccac
gttggcctcccaaagttctgggattacaggcatgcaccaccacatccagc
ctgctgagttcttttactacctctaacagattttttgtggattcttcagg
atttcctacataatacaaaaattagctgggagtggtggtatgcgcctgtg
gtcccaactactcaagaggctgaggcgggagaatcgcttgaacctgggag
gaagaggttgtggtgagccgagatcatgccattgcactccagcctaggcg
acagagcaagactctgtctcaaaaaaggatttcctacatataaaatcatg
gcatttgtaaataaagagaatttcactttttcctttctgagttccttttg
tttttcttgcgttaactgcactTTTGAGCAACAAATGGGAGATAACATTC
AACACTGCAATTTCAGCATGGTTTTCAAACTCTACATAGGAATGTAGACA
TAACACTTCTAAAATCTGTAGAAGACATTTCAGGAAGCACTTTAGTCGTT
GTACCTAAAATACATGTACCATATAAAAACATTCCAGTGTCAACAGCACT
TTAAATTTTCACAGTAATATATGAAAGAACAGACTTTACACTTCTTTTGC
ACAGAATTATCTTTGCTATGTTTTAAAATACTTAAGAAATAGAAACAAAT

>uc003ynv.1|113303432|113304332|113304431
acacactgggacctgtacagggttgggTATCCCAGAACTTaagtataata
ataataaaaaaaagaaaaacagcagaagagagaaattaaaaagtggaaga
aaaaggaaaagtaaaaacacaaagaagaattaaaaaaagatgaagaacaa
caagTGAAATATAGATGGGAAATGAGTGAAAGGTGGAGGTAACAAAGTTA
ACAAAGAGCTACAATTATATCAAGAACCATACATTTCTAAAGCTAAAGTG
TAATAAACAGAGATAGACTATACATGCTGGAGTTTGAGGTTCTGAAAATA
TAAAGACACTGTGTTTTGTAAAAAAGAGTTATCTAATAAAATTGAACTTA
GTAACTTGTAAATTGAATTTATAGAAACTTAGTAAGTTTCTTGAATACAG
ATTTTTACACATTCCATTTATTTGTGGAAATCCTCCGTCCTGACAAAAAT
GTATTTGTTTTTGAGTATTAGTTTAATCTATTCAAAAAGTTTTGAGTTCA
TGTCTATAGAGCATGCTAATGTACCTCTATGAAAATATACTACAGAAATA
TTAGAAATCATCAGATGTAACTAAATTTAGACAGTACTGTTAAATATTAG
CATTTAAGGAAACTTCTAAGATGAGGTTCTTGTTCTTTTTCTAGAAAACC
ATTCACTCAACATAAGATGAAGTTCTTATGTTACTACTATATTTACTTGG
AATCAATTTTCCCAAAAGTGTCATAGTTGAGGAATTACGGAATTTAAAGA
AGAAAAACACTCATATTTCATTATTATGTTGCTAACTAAATGTATAGAAT
ATGCAGTTTGGGAACTTTTAAAAACAACAAATAAATGTGCGTTGTTCATT
CCTTTTACTAACCTGAACAGTTGCAGTTTATTTTTGGAAAAAAAAACACA
TTTTACAAAAGCAATTATCCATTTTTATTTTGTTTACATTGCACTGAAAA
TTTACATCATACTTTTACAAAGTTTCTTTTCATAAAAATATACTTCTTTA

>uc003ygm.1|95511664|95512564|95512663
acatcgcaccactgcactccaacctaggtgacaaagcaagactccatctc
aaaaaaaaaaaaaaaaaGTATTTAATGTAATTCATAATCTGGTATCAACC
ATCATCCAAATTTATATCCCTCAGTTCACTTTCAACTACTCTTCGACAAA
AATTTTGAGACTAGTATGATTTAGGCACCAAGCGAGGTTCCAAAATACTC
TGTTTcactggttctcaaactttagcatgcatcagaatcgctaaagggtt
tattaaaagagattgctgacacccccagggtttctaattcacttggaaat
ggatttacatttctaacaagttctcaagtgatgctgatgctgctggtcag
gacccatacttggaaaaccattgGTCTACTCcaaaggccacaaagtggaa
gcccaatggctcagtgaggcccactcacatgttgtctgtataatgtttta
aaagcattttgtgttatttgcaaacattttaaaattggaagattcctcat
taaaaaatgcagatttctggtttatcCCCGCATGTGAAAATTCTGCTGGA
GCTAAACAGCAGCTACCCTACCTAGTCCAGGGAGATGTCCTTCCTAGTCC
AGGATACTACAGCCCAAATTGACTCTCTCTACATTCACTTAAAATCAATG
GCTTAGCACTGCATTTGTGCTTATATACTCAATCCACTTTTTCCCATTCT
TTTGTCTTTTTTCCAGCGTCTCACTCTTGACTTCAAACACCCATGGTCCC
CTTCACTGCTGAAATTACACCCACCCCATTCTACAACTTGGCTTAAAAAT
CCCTTCTCAACAAAACCCCAGCAAAAATAGAAATTCTTAAGTAACATACA
TATTAGAGATTTAATATAAATTTAATATGTATGCTTTAAGAATTGAGGTT
TTATTTCCATGAATACTAAAATAACAATACTTATAAAATACATAAAATTT
TAATTTTGTTCATTCTGATTTTTACTGTGAAAGAAATTTTTTCCAGAACA

>uc003yfo.1|93964038|93965038|93965037
TTCTGGCATGTAACGTATCTTATTTTTCTTGAAATAAGAATCACATATCT
GTTGCTAGGGATAGAAAAACTGTATAACAAGGAGGCACTATGCTGAATGT
GGCTACAGTTCAATTGTTTAACTCAATTACTGACCCACTATGGATATTTC
CATACTGATATAGTTCTTTACATGACTCTCCCAGTTCCCTCTCTACTTAC
CTTTATAGCTAAAATATCAACAAAATGGTAAGAATGTTCCTGTAGGTTGA
ATTCATCTGCTACATTTTTTTTTTAACCGTGGGTTGCACTGATTCTAAAT
ATGGTTTAAGTGGAACAAAATCTAGCAAACAGCATTCTATCCAGGCTGCA
TTGGAGCAATTCTAATAAAAGAAGGCAGTGCTGCTAAGGGAGAAGTGGTA
GGAATCTCCCAGAGAAGCCCCAGGTAAGTGTAAAGAAGTCTAATTGTTGG
TGAGGAGAGAATACAAAATTATCTTAGGTAGTCTCTGGCTCAACAACTTT
ATGTTATGGATGAAATACATTAAAATAGGCTGGGTTTAATTTCTAGAAGT
ATATTTCTGACGCTGATGTATAGCACAATTTGCTCTACTGAATTATCATT
GAGTATATAATTTTAGAACCTGGAAAATACAGTGTTTTAGTAGTCACATA
AACATTATAATGAAAATTGAGTTCTATTTTCATTTGGAGTGAAAATGCAT
GCTAAGTTGAATTCAAACATTGAGTATAGTTTTTAATAAATTCTAAGATA
AAAATAGCATATTTGATTCCCTAGAAAAGAGCAATGTTTCTATTTTATAG
CGACCTTAATGCTAGTTGTCTTGATTTAAAGAGAATCAGGATGAAACACG
TATATATCTCAGTACAACCAAGGACCATAAATGGTAAATGCCGAGTTGAT
TGATATTGTGATTTTTAAGTTTTATTGATTAAATTCAAACTTTTTTATCA
TTTACACAAAGAAACTGTGACAGACTCTGAGAGGACTAAAAGGCATCAAC

>uc003yfh.1|93090149|93091049|93091148
TCTGGAGAGAAGTTATAAAATGCACATTTATTTGGCTATGTGTTATAGAT
AGATAGCAATTTCTTAGTTTCAGGATGAAGCAAATATATTTTCACAAAAG
AGACTATAGAAATTGGGTGTGGTTAAAGCATAAACTTTTTCATTGATGTC
TAAAAATTAAGATACTAATAAGAAAAGATGCTGTATCTATGACTGCTTTC
ACTGAAGAAGTTTTCTTTAGAATTCATCTTATCTGTGTTTTGGTAGGCTC
CTAACCTCATGTTTAATACATTCATTGCCACACAGCTGAGTGACTAATGG
GAAACATGCATGCCTCCAGTTTCAAATTTAAACGTATGGATGGTACAAGA
CAAGAGGCTTCCACACGTGGTACTCAGTTTAATTTAGCGATTCCATAAAC
ATCTTCTTCCAATTTAAAAAATATGGTAATACAAAGCAATTTTGTTTGCT
CTAATTCTGGTGCCAGATTAGGTAATTAGAATGGTGTCTAATATCCTTCC
AGTAAATGTTTCTCCATAAATGCAAAATGGAATAGAGGGTCTGCGGGTTA
CATTAGCTTAATGAAAACAAGACTTTAATGCATATTGTTACAGCAGTGTT
TGAATGCACTTATTAAGGCCCGAGTTCCCACAACCATATGGTTTTTGTCA
TTAATGTCTCCTTTGAGGAAAAGCACTAAAATTAGAAAAAAAAGTTATAT
CTTTGATTCCAATGATCCCAACTAAATGATATGGTAACCATATGGTGTGC
AGCAGTGATAGAAGAATCTGGAAGTGTCCTTGTAAGCTTTTTAAATTTTT
TTTGGCTGCCAACTTGACCCTGAAAGGAGCCTAttttttctttcttcttc
ttctttttttttttttcttttttAGCACAGAAACCAGTGGTATTTGCACA
GGAAATGGCATTCATATGATGAAATCTTTACAGAAAACAACGCTTTCTGA
GAAAGGCAAAGATTCTAGTCTCAACAAACTTGTTCAAATTGTTCAACAAA

>uc003yfd.1|93039427|93040327|93040426
CCTTAGGATTGCCTCTATGCAGATACTTAAAAGCCACTTAAAACTGTTTC
CAAGGCCTACATTTAACCCTCCCCCCACCCCCCGCCCCAAAGCTAATGGA
TTGTTTTTGATTTTAAAGAAATGCCTGGTGTATATGTATTTGGAGAAGTG
TCTTCCCAGCCTTGTAAACTTTGGTTGTCTACACAGCCTGCAGCACTGCT
GACTTTCCTAAAGCACACAACCACATCCTGGGCTACTGTTTTCAAAACTA
ACAAGTAGTTCTGGTCTGGACCCTGGACAACGAAGGGTTAATGGATTCAT
ACTATACCTTGCTGAACATGTTTAACCTGCTGATCATTTGGAAAGTAGTA
CTGGTGCTTTTCAAAATTCCGATTTTGGTCCATCAGATCAGTCTTTGGCT
GACTTCCCTTTTTGTAAGAATACTGTATAACCTGGCATTCAGCAGTGTTA
AAGCTGTCAATCTACACCTCAGCATTTGGAGCTCTAATGATTTTTACTTT
TGTAAAATTAGAAATACTTAAACGACCTTACAGCAATATGCATGCACTGT
CCTTTTTTTTTAAAGTAGGATATCTTGttattttatttttttaaaaaaGT
CCCTAATAATGATTTAAAAAAAAAAAAAAGAAAAATTCCACGACTACTCT
ATGCTACAGCTAAACTTGATGAAATGGCTCTAGCATATTTAAAAAGAATT
TGCTCaaaaaaaaaaaaaaaaaaacaaaaaGCATGCCTAGGGAGTCATTG
TGACAGTGCAAAATACATTTATGTACATCCCTCTTACAAAAACACCAATA
TGTTAGCATTCCGTGAAGCATGCTGGTTTTCAGGAAAAAAAAAAATCCTA
TAAGAGAGTGAAATAGCAGCTCCGAAAGATAGCTTTTCTTCTTTTCTTTT
CTTGAGGACAACCAAAAAGAGTCTTTTTTTCCTTTTTTTTTTTTTAACTA
CTAGAGAAATATCACTAATACATACAGATATAAAAGCAGCATAGAAAGAT

>uc003ycm.1|82873472|82874372|82874471
acagagcgactttgtcccaaaacaaacaaacaaacaaaacaaaaaCCACA
CAACCCTCCCCTGAAACTcaactgtttaggagaagcacatgttttgctga
gatcaagacccaagagaagtttctcctatgggtcttcataaaaggtacac
tatgtgatatatttaatagtagccattagccttaaaaacacatgtattga
aaatatatgttttgatgactgtgtttgctattaggagccaacagcataga
aacaaagcataatgcagtaacagtaattctatgaagagccaaaatgtgga
tcaaatatgtagctctctgaagatttcctagaggataaaatttagaTTCT
TCTGCTAGTTGGGAAAACAGACTTGTTTTATCATAATCCCCAAACTCATG
TGTTCCTATAAGTAATAAAATCCATTTCAAAACCAAATTATTTTTATATC
TAAAGCCACTGTTCCCTTTTAATATCACAGACTGAACTAGACTACATAGA
TAATTTATCTAAGCATGGTTTTCTAAATAAATGTGCTGTAAATGGCTAAT
CTCGATGTAGTAGATACATTTTAAAATGCTGTTTTATGGTTGTACTAACT
ATATGTAAACTTATTTCTAAAAGGTTAAAAGATTATCCACAAAAATGTTA
TTTCAGTTACATTCAATTTTTAGAATTATTAGTATAGGTTATGTTAAAGT
GCATTGCACCTATTCACAAAGACTTTCAAAAAATGATCAGCAATATAAAG
TGTAAACCTAAAAAGAAAATCAGACTCATTCTACATCTGTGAAATTCAGC
ACTTAAATATAATTCAATTTACAATAATTGTAAAAGATAGGGAGAATATA
GAAAATGGAGGGGGAAAATGGTATTCAACATATGAACAACACAGCTACTG
TTGTAGTGAAAAAATAATTTATTAAATGAACATAATACTGGGAGTAAAAT
GCattataaaagtaaaaaaaagtaaattataaatataaataataGTGGTT

>uc003yaa.1|75020287|75021187|75021286
AGACAATACTAAACCCATCTCCAGTGCTTCTTTCCCCATGCATAAGGAAT
GATGCTGTCATATTTTTTCAAAAAATTTTTTGGCTGCTTAATAGAAAAGC
TGAATGAGCTTGATTTCAGTAGAAGACCCACTGATTATGGGTATATTTAT
TGGGACATATTTTAATAGAAGATAATTCATGTAGGATATCTTCAATGCAT
TATAATATGATTTTCACTGTATCTCTTCACATGTTATTCCATAACATTCT
AATTGGATGGAGAAAGACTGGAATAGTTCAAAAAGGTGTAGCTTTTAAGA
TCTGAATAAAGTTAATAGTGAGTCTTTTAAAATACATTTAAACAACTGGA
AGTATAATCACAACAAGGGACTATGAAGGAAGAATAAATATTGCAAACGA
CGCTTTATAGTCAATGCAAATACAGTACTTTGAATTACCCAAAATGTATA
ATGCACAAGAACTCTAAGTCATGTAGTTTACTTGCTGACCATCTGGCTAC
AGTTCAGTTTCTTCTGCAAAAGCTGTACCTAGTAACCTTCCAAAATTGTT
TTTAAATAAAGTTCTTAAATTGTAGCAATAAACAAAAGGACAAAGTACAC
TTAAAGAATACTGCAGTTTATCAAAAGACATAAGAAATTTCAACTCATAC
TTGGAGAGTTATAAAAATCAATGTTTTGGCTAAGTTATAAACATGTTTAT
AATGCAATTATTTGCATAACTCTAGTAATGCTAATGGCGGCTATAAGATT
AGGTTTCTAAAAAACCACTAAAAACATAAAAATACTTAGCCTCATTATTT
CCCTGTAGAACGTATTGATTTACACCTAAATTTCAGTATTTACTATATCA
TCATTGCTGATTTTAAGTCACATTCAAAGGATAAGGCAAAACCACCTACG
AATTGGCATATTTGTTTATTTCTCAGTTTGTGAAAATGTCCTTAATTTGT
TGATGTAGCAAACAAATTTCAACTTTGATTGCTATGCAAAAAAACAAGAT

>uc003xvr.1|66795705|66796605|66796704
gcccttattattataggtttcataccattcatcttatttcatccctctca
ctgttccaactggttgagatccttggggatcttacctccaacagccaaca
aattagctatcacttctggctctacgttaacctaaaatttcttttaggtt
ttaaatacctgataaaaatgaacagaccagagccatggaccagcctctct
cttggagggcaggactctgttaattagtacctcgaacacagctgttcaac
catttgtgactccatttaattgtactagccccacaagcctctactttatc
ttcacagatttcacaggacgccttgtcaaatgccttactcttatccagta
catattttcttgttcaacaaaattagtattcctatcaaagaaagaaactg
tattagttcaacatgacttgtacatactgcccctatgttggGGAGTAGTA
ATCACTgcttggtgagttgttaagaggctgggatttgatgtccgaaagac
ctggatttgaagcccaacaccaacagctgttaactgcatgaagtgggcaa
accatctgaaaataaggatgctcaaagcaccggtcccctagggttgttgt
gtggaGTCAGCAGATGTCAACAATCACCATCAGATCAGTGACCTTATCCC
TGACAACCCATTCTAGATCTGTACAACACTGACAAGATCAATAGCTTGAG
ATGAACAGTGAAAGGGATCTAGCTTCTGTTACCTTATAAAAATTACAATG
TTTTAAATCTCATTTGCAAGTTCTCCCATTAAGCAAGGGAGTAGTTTACT
AGGATAAAAAGACATTTAATATTAAAAGTAACTGAGTTGACTACCGATTC
ACCTGTCTTCGATTCAATTCTCTTTTGTCCAttttttttttttttttttt
ttgagatggagtgatggagtttcattctgtcacccaggctggaatgcagt
ggcacgatattggctcactgcaacctctgcctcccaggttcaagcgattc

>uc003xvg.1|65648419|65649419|65649418
CACAGAGAAGTGCAATCAGGTTTGGAAATATGTAAAAATTGTACCTCAAA
AACTTTTTTATAAAAGAAAAGCAAACAGTATCTTTATTAGACAAATAATT
TCCACATTCAGTAAACACATGAAATACATTATTTGGCCTCAAGTCGACAT
Acttacttttcctctgcctgccttcctttcatccttcctttattccttcc
CCTGCCCTTTTCCCCCATGAGCATTCTTCTTGAAAACATGGGAAGCAACT
CAAGCGAGTAAGAATGTTTAAGTACATGTATTGCAAAACAATCTTTCTGG
GAAAATCTCAACTTTTCACCCATGGAGGGAGTGGGAGATTTTTTTTTCTC
ACAAGTACCTAAAGCCCAAAAGGCTCTTAAATTACTTTTAAGATTAACTT
TAATGCCTCCATGCCACCCAAGTGATAATGTCCATTCTCCATGTGGGCAC
CGTACTGCAATAGACAGGCAGCTTGGTTTGTCTGCCAACACCATTGGAAG
CCAATGATGCCTGCCTTCAGGTAACTGGATGAAACATTTCATTAGAGAAA
TGTTATTTGTATGTTAAGACACTCTTGTCATGATTCCTTGCAGCTGTTGA
TTTCCTTTTCACAAGACTTACTTATTACTGTGTAAATATAGCacacgtat
atataggtatacatatatatatacatGCTTGTGTGTGCGCGCGTGTGTGT
ATTTCCCTCGTGGACAATTCAATCAGTACAGTTTTCAGCCAAATGAAATA
AAAAGCAAGTTAAATCTTTCTTAAACATAAGTTAAAATGATGATGTGCAA
CAATACCGCATTGCTAGAAGAGATCAAATGACCTCATCAAAGATGTTTGA
GAAGATATCAAACGTATCCATGTTAAATTTCAAAATGTAACTGTGAAAAG
CTCTCTAGATAACCATCTGTTTATCTAGTTCCTCCTATATATAATCAACT
TTCTTTCAAACAGGAACTCTTACATTGACAAAATAAATGAGTCCAAATAT

>uc003xro.1|54906001|54906901|54907000
CATTGCACATGCGGTTGGGGTGGGGAAGCTTTTTCAAAGGATGACACCAA
CAGCAGACATCACAAAGGAAAGGAAGAACTAGATTTCATCGCACAACTTA
AACTTCAATATGGCAAAGACCCCATAAACCAAGTTAAAAATTCAACAAAC
AAGCTGAGGAAATATGGCATGCACAAAGCTGGTATACTTAAAACATAAAG
GAAACTGACAAATCAATAAGATTATAAACACTTCCATAGAAAAGTAAATA
AAAAACATAcagccatgtgtcacttaacaatggggaaagttctgagaaat
tcatcattaggcaatttccttgttgtgtgaacatcctagagtgtacttac
acaaacccagatggtagtgtctactacatacctaggctatatggtagaac
ctatggctccacacctgtacagtctgtaactatactgaatactataggca
actgtaacacaatagtaagtatgtgtgtgtctaaacataaacatagaaaa
cgtgcagtaaaaacatggtagtataatcttacaagaccgctattacatac
acagtccaacacttaccaaaacatctttatgtagtcagtgcatgacAGTA
TAGAAGCAATCGATATGGATACAAAAGGTGCCAAAAACCATCTGAAAATG
TGTAACACTattacgttaagatactatctttcacctatcaaaatgaccaa
aagatgaatggctagacccagagggggtgctggagcaggggcatgggccc
tctcatatactgctggcaggatctgcaaactggtacaatctatcaagaca
gcattttCATCATATCAAAACTCTCACACGCTCAAATAGTTTAATCAATA
ATTACACTCTTTTTTTTTTTTTTTTTTtttttgtatttttagtagagacg
aagttttaccatgttggccaggctggtctcgaactcctgacctcaagtga
tctgcccgcctcagtctcccaaagtactgggattacaagtgtgagccact

>uc003xom.1|41629000|41629900|41629999
ACGTCTTCGTCTGAGATGGCTTTGCCACCAGGTCGCGTGCCACAGCCATC
TGGTAGACCTGGTTCTGGTTCCCGGTGTCACCACCCAATTCCCCCCAGGC
AACTGTGATTCTGAAACTGCATTTTTAAAAGCCCCATGGGTGCTGCAGAT
GACCTGCTGCGGTTGCCCACTGGCCTGAACGGCCTGTCCGATTCCAGGAG
AGAGGCTGGGAGTGGGGTGGGGCTGGGGTGCTCCAGGGGCCTTGGGATTG
TGACTCCGTCATCCCCTCATGATGGGAATTTATGTGGCAGGAAAGCCGCA
GCCAATGATTTGATTCTTAATTAATGCCAAGCCTGACAAAGGCGTTGGTG
TCTGGCGCCCCtaggatgagaaactgaagagactttagcaaccacctaat
ccattctcccattagagagatgaggaaactgaggtcagcttggtgaccag
ccttgcaggaagtgttagcaactagttaggaatagggcAATTTTTTCCCT
ACAGCAAGAACAAGTTCTTGAACTTTGAATGGCATTGAGTACTGGGGCCA
GATGCCTTCCTAGGGAATGCTGGGGGGCCCCCTCAGTGCATGCCAGCTGG
GGGCCTGGCCAAGAACCCTGGTGGGTTGTGGTGGCCCCTCCCCAGACCCC
CAACTTCTCCCCATCTCATGGGAGCCATCAGGTGGAACAGAAAGCTACTC
TGCCACCTCTCTGGAGGCATCTCTCAGGTGGGTGGTCCTGATTAAAGGGT
TGTCCAGGCTTCTGGGAGGACTGGGCATTGGCGGGCTCTCTGGGACCTGA
GCCCCACCCATAGACTCCTTCACATCACAACCCAGGCTTTACGCTGGCCT
CAGCACCCCTAACCCCCCAAAGACGAGCGGGAAGGAGAGATAGAGCCCTG
TGCCATTAGTCCATTTCTTTATTAATTTTGACATTGGTTCGGCTGGTGAA
GGGAGAATGGTCTATACATCAGAGTAGGGTAGGGGATTCTCTCCCATAAC

>uc003xhm.1|29248636|29249536|29249635
TCCTCCCTCCCCCCCAAACCCTCCCCACAGAAAACGTGTCTCCCTCCAAA
GCCATTCTCCATTTAGAAAGGCCCAACTAAGGATTCAAAATGGCACCCAC
GTGCCGACGATAGATTCAAAATGGCGCCTGCGTGCCCATGACGCACGTCA
CGGGAGCCAGCGGCCAGCCCCCTCACCAGCAGTCAGCCCCAACCCCACCC
TGGCGCTTTGATTTCCAGTTTGGGAAATTCATACCAATGGAATCCGATGT
AAGCAATCCACCATCAGCTCACTGATGCTCTCTTGCCCTTCCACACTTCG
AGAAGACCTGAAATGTGGTGTCCATTCCCCTCTTTATTCAAAAGAGGACC
TTCAAAAATATTCACCTAACTAGGAATTTAAAGAACACAAGAAATTGTTG
GTATATTTCACTTCAGGTAACTGCCCTAAAATTAAAACCTCCAATTTATG
CAAAAAAAGAAAAGATGGTGCTTCAATTTACAAAAGGATTCATTTCAGGG
TTATCTCTAGTTGTCTGGTTTCCCCAATGGCTGGCCTTGCCAAATGATTT
GCTGTAGGAAAATTTGAACTGCACCCAATTTTCCAGGAGCACCTTAGTGT
AATATGGCATATTGATCACAGACGATAGACAAGTCTTAGGCAGGTTTATG
CAAAAAATGCTGCAACCACCCAGTGATCATCGGAGGGAAAAAAGCTTGAC
TTACTGTGGTCTAAAATTGCTTCGGTGGCCTACATGCCCATGAACCAGCT
TCAAAAGCAATTCACATTggtcatgatgacacacacctgcagtcccagct
actcaggaggccgaggtgggaggatctcttgagcccaagagcttgagatg
agccttggcaacatagtgagatgctgtctttTTTTTTCTTTTCTTTTTTT
TTAAAAAAGCAATTCAAACCTAATTCTTCCCTTTCTTCCTCCTCCCACCC
AACCCGCCTGCTTCTCAAGATGAGCCTTGGCAACATAGTGAGATGCTGTC

>uc003xhl.1|29248636|29249536|29249635
TCCTCCCTCCCCCCCAAACCCTCCCCACAGAAAACGTGTCTCCCTCCAAA
GCCATTCTCCATTTAGAAAGGCCCAACTAAGGATTCAAAATGGCACCCAC
GTGCCGACGATAGATTCAAAATGGCGCCTGCGTGCCCATGACGCACGTCA
CGGGAGCCAGCGGCCAGCCCCCTCACCAGCAGTCAGCCCCAACCCCACCC
TGGCGCTTTGATTTCCAGTTTGGGAAATTCATACCAATGGAATCCGATGT
AAGCAATCCACCATCAGCTCACTGATGCTCTCTTGCCCTTCCACACTTCG
AGAAGACCTGAAATGTGGTGTCCATTCCCCTCTTTATTCAAAAGAGGACC
TTCAAAAATATTCACCTAACTAGGAATTTAAAGAACACAAGAAATTGTTG
GTATATTTCACTTCAGGTAACTGCCCTAAAATTAAAACCTCCAATTTATG
CAAAAAAAGAAAAGATGGTGCTTCAATTTACAAAAGGATTCATTTCAGGG
TTATCTCTAGTTGTCTGGTTTCCCCAATGGCTGGCCTTGCCAAATGATTT
GCTGTAGGAAAATTTGAACTGCACCCAATTTTCCAGGAGCACCTTAGTGT
AATATGGCATATTGATCACAGACGATAGACAAGTCTTAGGCAGGTTTATG
CAAAAAATGCTGCAACCACCCAGTGATCATCGGAGGGAAAAAAGCTTGAC
TTACTGTGGTCTAAAATTGCTTCGGTGGCCTACATGCCCATGAACCAGCT
TCAAAAGCAATTCACATTggtcatgatgacacacacctgcagtcccagct
actcaggaggccgaggtgggaggatctcttgagcccaagagcttgagatg
agccttggcaacatagtgagatgctgtctttTTTTTTCTTTTCTTTTTTT
TTAAAAAAGCAATTCAAACCTAATTCTTCCCTTTCTTCCTCCTCCCACCC
AACCCGCCTGCTTCTCAAGATGAGCCTTGGCAACATAGTGAGATGCTGTC

>uc003xfz.1|27509467|27510367|27510466
ttacagttgtacaagccatgcactgcacaactccagcaccgtttcacctt
gtacccatgagagattgtatcttattacaattttctggcagatgacagtt
gagtgtcAACAGAGGGGCTCAGCAGGGTTGGTGCTGCCTCCCTTTCCAGA
CAGATGTCAAATCCCTCTCTTCTCAGCACATCAAGCCCTGCTCCCCCTTT
GCCACAAGAGTCCTAGAAGCCAGACACTAAGGGCTCAGGGTCCGCAGTCC
CCCAGGCAGAATTAGCCTCATCTCATCCCCACACCTTGGTGACATCATGT
GCTGACTCAGTCTTCCCAGTGCCTCATGTTGGAACCTCTGTCAGGGATGG
AGAGACATCTAAGGACCCCCAACCCCAGGCCACTGTGCAGAGGGGTAAGG
AGGTGCAGAGAAGGGGTCTCAGGAAGCTTTAGAGCCAGCTTTAGGATCTG
TCTTTCAGGGTGCTAGTATTTAAGAGTGTAAAAAAAAAATCCAAAACACT
GGATATAAAggcctggcacggtggctcacgcctataatcccagcactttg
ggaggctgaggcaggcggatcgcttgaggccaggagttcgagaccagcct
ggccaacatggtgaaaccctgtctctactaaaaatacaaaaattagccag
gtgtggtggtacgtgcctgtagtcccagctactcaggaggctgaggcagg
agaactgcttgaaccttggaggtggaggttgtagtgacccgagattgcac
cactgcactccagcctgggcaacagagtgagactctgtctcGGGGGGCGG
GGGGGGGGGGAAGCAGCAACCAAAAAACCCACTGAATATAGTGAGTTCCA
GAGTCTAGCAACATAACAGTGGAAAAGAAAAAGTAACTTTTGAAACAGTG
TGACATTAATGTGACAATGTGACATATACTTTACAATTATGATCACTTAA
GCAAATACCTCTGACCCCATAATTCTAATTAATGTATATCATTAAGTGAA

>uc003xfy.1|27509467|27510367|27510466
ttacagttgtacaagccatgcactgcacaactccagcaccgtttcacctt
gtacccatgagagattgtatcttattacaattttctggcagatgacagtt
gagtgtcAACAGAGGGGCTCAGCAGGGTTGGTGCTGCCTCCCTTTCCAGA
CAGATGTCAAATCCCTCTCTTCTCAGCACATCAAGCCCTGCTCCCCCTTT
GCCACAAGAGTCCTAGAAGCCAGACACTAAGGGCTCAGGGTCCGCAGTCC
CCCAGGCAGAATTAGCCTCATCTCATCCCCACACCTTGGTGACATCATGT
GCTGACTCAGTCTTCCCAGTGCCTCATGTTGGAACCTCTGTCAGGGATGG
AGAGACATCTAAGGACCCCCAACCCCAGGCCACTGTGCAGAGGGGTAAGG
AGGTGCAGAGAAGGGGTCTCAGGAAGCTTTAGAGCCAGCTTTAGGATCTG
TCTTTCAGGGTGCTAGTATTTAAGAGTGTAAAAAAAAAATCCAAAACACT
GGATATAAAggcctggcacggtggctcacgcctataatcccagcactttg
ggaggctgaggcaggcggatcgcttgaggccaggagttcgagaccagcct
ggccaacatggtgaaaccctgtctctactaaaaatacaaaaattagccag
gtgtggtggtacgtgcctgtagtcccagctactcaggaggctgaggcagg
agaactgcttgaaccttggaggtggaggttgtagtgacccgagattgcac
cactgcactccagcctgggcaacagagtgagactctgtctcGGGGGGCGG
GGGGGGGGGGAAGCAGCAACCAAAAAACCCACTGAATATAGTGAGTTCCA
GAGTCTAGCAACATAACAGTGGAAAAGAAAAAGTAACTTTTGAAACAGTG
TGACATTAATGTGACAATGTGACATATACTTTACAATTATGATCACTTAA
GCAAATACCTCTGACCCCATAATTCTAATTAATGTATATCATTAAGTGAA

>uc003wyo.1|17957304|17958204|17958303
TAAGCAAGAGCTCTAATTAAGATGAGTGACTGAGGAGCTCGATGTGTGAA
GGAATACAGGTAGGATTCAGCCTTCCATTCACAATCAAACTCCCGAAAAC
TTGGCAGGGAAATTAGATGGAGCCCATGGTTTGGATCCAACCTGGACCTT
ATTTTTTTATAGTATTTCTAAAAATAGAGTCTCATTAATGTCCAATGGCT
ACTAAGTTTTGTCCTCTCaaaattaaaatagcacttgccattatccagta
ggaactacagtcagcattttggttaatatcctcccagtcatcttttgata
ttctagatgtgtatctagttatgcataagtacatatataaagtgttatat
aaacaggctcatcctgtatatcctattttaaaactgctttaccactaaac
aATTACTTCCTAAAATCTTAATACCTGTTATTTCTTGTAAACTTTGATTT
ACTCCGGAGAAATCGGTCTGAAACAATTAGCATCTCACCTCTTTACTATC
AGGCATATCAAAGGTTATTACATTAACAAAAAAATACATCAAGTTGACCT
GACTTCATTTATGTAAGAGGTAGAAAATCTGAGTAAAGTTTTTTTTTCAT
TAATTAAATCCTATTTTAATGTAAATCCTCTTATAATTCCTCGTTTCACT
AAAGTAATCTTGGAATCACTAAAGTTTTGTGGAAGCACCACCTATCTGGG
GGAAAAACTGCCTTTAAACACCTGCAAATTGGGTTGATAGTATCTGGTTA
AGAGGTGGTATCAGTCATGTAAGAGTAAGATTGTGACCGTTTAGTCATAT
TTAATAACCCACTTACATAACCCTTGTTATTTAATTCAGATACGATGTTC
AGCTTGTATTTCTTGATAATAACCCCCCTCCTCCAAACCAACACAGATGT
ACACACCCAATCAGCGTGCATGACTGCTGACTGGCACTCTTTCCAGTGAC
TGTTTATTGAGTGTCAGGAACACAACTGTGATTATACAAAATGAAGTGGA

>uc003wxt.1|17544682|17545582|17545681
GATGTCAAGCACCACACCCCAACCCCAGCGTCTCGTGAGTCCGACCCAGA
CATCCAAACTAAAAGGAAGTCATCCAGTCTATTCACAGAAGTGTTAACTT
TTCTAACAGAAAGCATGATTTTGATTGCTTACCTACATACGTGTTCCTAG
TTTTTATACATGTGTAAACAATTTTATATAATCAATCATTTCTATTAAAT
GAGCACGTTTTTGTAAAAAATAAAAAGTGGGATAAGTGTTTTTTAAGTTA
AGTTGACTTAAAATACATCCAGAAAGACTTGGTGGTGGTGATACGTGGGT
CAATACCAAGTATTCTCTTTTATATCACCGCAATATATTAGAATTTTAAA
ATGTACTAGATACAGTTCAACTACTTACCCACAAGCAACAACTCCAGACT
CAAATGCTTAGAAATGTCATTTTGTCTTAGTAGCAACTTTAACAAATGTG
AGTTAATTTATGAAGGTACTGAAAAAATTCAAGGACACTTCATTTTTTTA
AACTGCTGCACTCAAAGGTGTAATTGTAGATTAGTCTATTCAATAACTAG
AACAAGTTTTTAGAAGTTTAGCTTTCAATATGAAATAGATGCATAGATTA
AGAACATTCAACTTTGTTTAGACATTTTTTACGATATTCAAAAATATTTA
CCAAGTTTGTCCAATTTTCTTATACAGCAGAAATTGTTACAGCCAGCCAA
AATTTATTTGTCAAACATAGATAGCTTTGAATTTAGAGAAGAAGAGCTTA
CCTCTCACTCTAGCTCTGTGAGCCCATGACCAACTCTGCGGTTGCAGTGG
AAATTCCTGGGAAATATAAACTAAGAGGAGATACGACCTTTACTGTGCTG
TCACAGGGCTGTAAAAATGAAGAATTTGAAGAATGAAGTAGGTCAGAGGA
TGCAATTCTTGAGTATTCCAGCATTATTTATTTGATCAGAGTAAAATACA
CTTCCCATCACTACAAACTGAGCACAACTACAGTTGTCTACACATTCATA

>uc004bgz.1|115098293|115099193|115099292
AACGCTTTTTCTGCTTATCAAAAAACCCCCAAAACCTCAAAATGTTATCC
TTACATATTTGTGATGGTATCTTTTGTGTGTGATGGTATCGttttttttt
ttttcctgagacagagtttcactctgctgcccaggctggagtgcagtggc
gcagtcttggctcactgcaacctctgtctcctgggttcaagcaattcttc
tgcctcagcctcctcagtagctgggattacaggcacgcgtcaccacgccc
agctaatctttgCTGgggattacaggcgtgagccaccgcgcccagGCTGT
GATGGTATCTTAACCACTTTAAAATTGTTTCAGAGCCTTGAGCCACCAGG
CAAGGTTAAAACTGGGGAAACAGAAATCAGAGTTTTAGACACTGCAAGGT
TGCAACTTACCAAGCAACAGCCTGAGCCCCCAAATTCTGTCTGATTGGTT
CCTGGATTCTATCATGTAAAGTGAAAGCTAGGGTTCCCCCGCTGCCTCCC
ATGGCCTGGGATGGGAGTTAAACTTTTGCCTGTGTCCAGCGTTTCCATCT
TCTTGAAGCTGGAATTATGGAGCTTGGGGGAAGGGAATCAGAACTCTACC
CCATGTCCATTCTAATCAGGGCCTCTGTATCTGCCGGGAGGAAGAAAGAC
CTATTCCTCCAAATCCCAGACTTCCCCTAGTCCACTGATCTAACATCGTT
CACCTTTAGATTTCACCTAACACTCCATGAACTACATGCTGGCAAGAGGT
GGTCTCATAAAAGCAGCAGCTGAATGAGCACACCCCTTCCTGCTAGTGAG
GGCCATCTGCCACCCCTGGATAATCCTACTCTTCTCTTCCCTcagttctg
gcactcagcaccagcccagtaaatggtcgtggaatgaataagtGAATGAA
TTAATGAATACAGAACACTTTTACTGCAACCAGTGGCAAGACATTCAAAG
AGAAACAAACACACATTTACCCACAGAATTGAAGCTCACTTCCCAATTTT

>uc004bfh.1|113364172|113365072|113365171
gacagggtcttgccatgttggccaggctggtcttgaactcctgacctcgc
ctccgcctccaaaagtgctgggattacaaacgtgagccaccgcgcccggc
cTATGCTGGTGTTTTAAATAAATGTATAACATGTATATGAAAGATGTTAT
TATCCTCACTTTAAAGATGAAAAATCAGAAGTCTAAGGTCACAGAAGCAG
TAAACtttttttttttttttttgagatagagtctcgctctgtcacccagg
ctggagtacagtggcgcaatctcagctcactgaaacttccgcctcccagg
ttcaagtgagtctcctgtctcagcctcccaagaggctgggattacaggca
tgtgccaccacactcagctaatttttgtattttcagtagagacggtgttt
caccatgttggtcaggctggtcttgcactgctgacctcgtgatctgccca
cctcagcctcccaaagtgctggaattacaggcatgagccaccacgcccgg
ctAACTTttttttttaatttaattttattttattttcagttccgggataa
ttgtgtggaatgtgcaggtttgttacataggtaaacgtgtgccatgatgg
tttgcttcacctgtcaacccatcacctaggtattagcccccgaaggcatt
agctatttatcctgatgctctccctccctcaccccggcttccacaggccc
cagcgtgtgttgttcccctccctatgtccatgtgttctcattgttcagct
cccacttatgaatgaaaacatacagtgtttggAAAATTTTCACACTTCAA
AGCCATTATTTTCTACCACAACTCAGAAGAAGCTGTAGTGAACAGTGAGG
TGACTGGTTGTTGTTGACTTTGAAACTTCCATCCTCCATCACTAATTACA
TACCACTTAAATGTATTTTATTAAGTAGCTCAAACTCATTATGAGTACTA
TTTCTTAAGACATTTAAGGTAGTATACATTTTTGCTAAATGGTGAAAAAC

>uc004bfa.1|112674974|112675874|112675973
ATTAAACCTATAAGTAGAAATACCACCGTGACTTTATAAACTAGTGAGAG
TGTTTCATAAAGTTGTCAAAATTTTTTGTAAAATCAGTCTTTCAAAAAGA
AACCCACTCTAACGGTTATCCTGTTGAGCTAAAGTACCATCTTAATAAAT
TGTCTCCTCTCAAGGAACATAAACTACCACCTCCCAGACATTGGCAAGAT
TTATTACTCAGATTGAAAAAAAGCAGTTGTGGGCTGGGGGAGCACACGGT
TGCTCCGCCTCAGGGTTAAGCAGCCCTTGTTACAGAGAAATAAAGGAGGT
CATAGTGGGAAAAACACCCACGCAATGCAAGCTGGAAGACTCTCGAACAA
GAGAAATAGCACTGACCAGAACCACACATTACCAAACGCTGATTGAAAAT
GATTTATTAAAGTCCAATTAGTATGCTTTTCATTTCAAATAATCCATATA
GCCTCCAGAAAAATATGCACATGTGTAAAAGTCCACGTTCATTTCTTTCA
CTTCCAATATAAAGTATTCTGTATTTTGTATAAAGTACGTGCAAACACCT
TTCTGCTAATCGGGTCCCCACATTCTTTTCACTACAGGTACTTTACAAGT
CTGCCCTCTGCTCAAACACTAACCGTGCACTGACATCCTCCTTCCTAGAC
AGCCATTCATCTCCCGGACTTCTTTCTCTCAGACATCCTCCTGACCTCCC
CTGACCTGCTTCACCACTGTGTTACCTCACTGGTTACTTGTTACAGCAAA
CTGATGCAACTACTAGTCTACCTGGACAACATATTAAACAGGTATCACCT
AATAGGGTGGCAGCCTATCGGGGTGATTCCTGGCGAATACACAGTAACCA
ACCACATACTGACACACTCAACCCATTTGCTACAGATGGACCCACACTAA
TTGATATGACAATCCTTTATTCACTCGGCACATTTGGTTTCTTTGCATTT
TCTTCCATTTTACATTGCAGGTGTGGCTACCAAGAGCTGGATAACGAGTC

>uc004ayl.1|99925396|99926296|99926395
ggccttagtttccccagctgtaaaatgaggaacttgggtcaaatCACTAG
CTTTCAAACTTCTAAAAAAATTTTTTTTTCCTAGCAGAATTGTTTTTCAT
ACTAGCCCAACATATAAAATAGAAGGGAGCTGTCTGGTTGGAATACAGTG
TGGGGAAGGGAGACACAGCCTTCCTGCTTAGTCTTCCCCTAttctctctc
tctttttttttttttttttggagatggagtctcgctctgtcacccaggct
gcagtgcagtccgcaatcgtggctcatagcaacctccacctcccaggttc
aagcaattctcctatctcagcctcccgaatagcagggactacagacgctc
accaccacggctggccaactttttttttttgagacggagtctcactctgt
cacccaggctggagtgaagtggcatgatcttggttcactgcaacctccgc
ctcccaggctcaagcgattctcctgcctcagcctcccaaatagctgggat
tacaggcatgcaccaccatgcctggttaattttttatttttagtggagac
ggggtttcaccatgttggccaggctggtcttgaactcctgacctcagaag
atccgcccagcttggcctcccaaagttctgggattataggcgtgaaccac
cacgccctgcctaatttttgtatttttagtagagacggggtttcaccatg
ttggccaggctggtttctttcttttttttttttttttgagacagactttt
gctcttattgcccaggttagagtgcagtggcacaatctcagctcactgca
acccccgccttccggtttcaagcaattctcctgcctcagcctcccaagtc
gctggaattacaggcgcctgccaccacgcccagctaatttttttgtattt
ttagtagagatggggtttcaccatgttggtcaggctggtctcgaactgct
gacctcgtgatccaccagcctcggcctcccaacatgctggaattacaggc

>uc004avr.1|97641702|97642702|97642701
agcatgccTCCTAAATAAGGGCCTTACTTCAGGGTGTGCCACAAGGGAAA
CACAAACTAAGACAGAAATGAAAGCTCAGAGAAACTAGGCAATTTTCTCA
GGTATGAACACCTGGTCAGTGGCTGAAGGAATGCCTATTGTTACCTGATA
AATTATATGGTAAACTGTGATATCAGCATGTTAGTTGCTTAGGCGTTTAC
TTATTTGTCAAATAGTCATGCATTAAACACAGATACCTTATACAGAGGAG
TGAAAGGAATTGTAATTTTATTATTTTAAAAACTATGAAGTAGATAAAGA
AATCCTGCATTGCAACATTATATCACAATGTTCTATCAAACGCTTGATTT
CCTCCTATTCACTATTCTTTGCTGCATCAGTTTCACTGGCCCTGTTCTCA
TGCCTGCTTAATGTGAGATTAATTTTGCACAGTAAGATTAAGAACCATAA
CTATATATTGTATTCTTCAGTAGAACAGAAATCATCAGTCTTGGGCTTTT
CCTTTAAAAGCATGTTGCTAAAATATATGTAGAACCTCGTAACTTTTGAG
AACACTGCCTTGAAGATGCTTGTTTTTGAAAAGATTTTCCACTGCCAAGA
AATTCCAAGCAGCTCAACTCCTTTTGCTTTTCCTTTGCAACACGGGCTCC
ATTTTGCCAAGCTCATGAAGCCTAATCTGCAGGAATGACCCTCCAGTGTG
CAAAATGAAAGAATTTCAATTCACAGGAACATTCTGTCTTGAACTCCTAC
AAAAATGGGTCAGTGTGCCAAGTATGATACATGATATGAATTGGATGCTA
AGAGAAACTTGGCTGATTGATTCATACATAATTTTTCtttctttcttttt
cttttttttttttttgagacaaggtctcattctgtcacccaggctggagt
gcaatggcatgagcatgagcatagctcaccgcaacctcagactcctgagt
agctgggactacaggtgtgcagcaccacacccagccattttttttttttt

>uc004akl.1|78441153|78442153|78442152
TATTTTTTAAAACTACTAGTAGTACTTTTATTTTATGACAACATTAACTG
TACCTTATAAAAGGTCGTGTCACAGCAAGGATTGTTCTGATGAACCAAGA
TGGATGAACAATGATGAATGATTTCAAATTCTTCCTCAACCTATTTTGAA
AAAAGAAAAAAAATACATTACTCTTAACCCATTTTCAGTGGGAATTAAAA
CATAAAACATATTCCTAAATAAGAATATATATAATTTAagtctggcatgg
tagctcatgcctataatcccagcactttgggaggccaaggcaggcagatc
acctgaggtcaggagtttgagactggcctggccaacatgttgaaacccca
tctctactaaaaataaaaataaaaataaaaataaaaaaattagctgggcg
tggtggtgcccgcctgtaagtcctggctactcagtgggttagacaggaga
atcgcttgaacccaggaggcggaggttgccgtgatccaagatcatgccac
tgcactccagcctaggcaacagagtgagactccAACAACAACGACAACAA
CAAAAAtgtgtgtgtgtgtgtgtgtgtgtgtgtgtgtgtgtgtATAATTT
TAGGGAGTTCTATGCAAGTTACTATTACCTGGTAGGAAGATATAGAATGG
CCATGATTAATTACAAGAATGCTTTTTGAGATGTAATTTGAAACTTGTAT
GATTCAAACGTCATTTTCTCATAGAAGTAAATGTAAAATAGAATGGTTGT
GTTCTTAGAGTGCATGAATCTATAACCAACATGGTGTATTTTTGTTTAAT
GATGCTTTTATTCTCGTCAGTATTACCTTTACTATTTTGAAAAGAATACA
TGcttaatagcaacttagacaatttatttgatcttattgagacttggttt
cttcttgtgtataatgaagataataacagtataccatgtggttgttTAGT
CTTCAGTTTACCAAAATCAAAATAGTGATTAAATAATAGAGCCCACATAC

>uc004ajl.1|76526330|76527230|76527329
aacgagagacaACAAGGGAATCTGTGTCATGATTTCTAGAACCAGAGCAA
TAGGTCTCATCTAAAACAACAGTAACAAACAACAACAACTCAAAAAAATT
CTTTGAAAGCATTGACTAAATGGTTGCTGGGAATTCTTAGTCACCCGGTG
TTTGTTTTGCAAAACTGCAGAAAATAACAACAGGGCAAAAATATCCAAAA
TTGTATCTGATTCCATTCCCCAGAGCTCTAAGAAGCTTTAAGATAGCATA
GGGCAGGAGTCACTCCAGGACCATATGGCCTTGAGCAAAGAAAATCCTAT
GTACTGGATGCCTTCAGGAGAGGTCTCTCTGGAATGTGGCTGCTTCTCTG
GTTGCCAAAGTCAAATTCAGATCCTGTCTGTGATATGGTCTTTGTGCTCA
GACAAGGATTATGCGGTCTGCTTTTCCTCAGTAGATCCTAAAACCAGCCC
CAGCCATGGCTTCTTATTTGTCCTAATTCTCTTACCCAGTCCAATCCTAC
TGCCCACTGGCAGATAGGATATGAAACACATTTCTGAATTTGACATTTGG
CCAGAAGTTAAATTTCTTTAGCATTAGCTAGAAATCCAAACGTGGAACAA
AACAAACAAACAAAAAGAAACATGAGACAAagctttctgagggcaaaaac
atgccatgtgcaccactacatcctcatcactaacgcagttcagagaaggc
acttaatatctgttgaataaaATCAACCTACTGAATGAACACTCCACCCT
TTTGTGGTCATGGTTCACTCAAAGTCAAGACTGCCACACTGGTATTTGCA
TGCAAGTATTCCCACAACGACTTTTGCTCAGCAGTTCATCTTTTTAAAAT
GTTATTCTGTTGATTTTTCTTAAAACAAACAAAAGAAAAGGCACACCACA
GAAATTTGAAATCCAAATGTATTTGCTTTCAAGTTCCATTCCAGGTAACA
AATATTTGACCAATGAACTGATGTCTTTAGTTTGGCAATTGGGCAAGCAA

>uc004aid.1|72338885|72339785|72339884
CTACTTTAGAGTCTGTAACACTAGCTGGTTTAAAGTTGCGTGTCTATTCA
GATTGTACGTGGTGTAAAAACTTTGTTTAGGAAAAGCGAGACTAAATGAG
ATGTCCTGATAGTGAGTGATTTCAGACAAAAAAGGGCAGAAGGCGAGCAG
TGAGTCATTTTGACAACTCTAGTTTGATATGAGGAAAAGTCATAGGAATT
TAAAAAATTCATAATTTCAACATTTGGTCTAATAGTATAATGAACTCTTT
CAATGGAACTTCTTGTATATTAAAAAAAATCTTGATTATACTTCAAGGTG
ATAGAAAAGTCCAAGCCTCTTAAGAAAGCTCTTTATGTCCatttatttta
tatataaatatGTGTCTCTGCATAAATGCATATACATGTGTATAAGTGGC
ATATACTATAGAACTCTTTATATGGTTTATTTGCTTTCTATTTTGGTCTA
CTGTATCTTTTTTTATAGCTCTGTCTATAAGAAAAATATTCATGGTATGC
TTGCAACTGATGGCTTTGGGTTGATACCAAACTCCCAGTCAAATCTAAGG
TTATTTATAGTTTTGAAACTTCCTTAAAAAGTACTTTGGAACATTTCCAT
AGAAAAGATACCAGCCCTTGAAAAACTCCAATTAAATTTATGCTGAGCTC
AGATTAGATGGCAAAACTCTAGGTATGAAAATATCCACATATAACCATAT
ATTCATATACAAAATGGTCATGTGATGAGTGGTGTGAAAAATTGGCAGTT
ACGTCTTGGAGGTGTTCAGGAGGACGTGGTGGAGCCATGCAAATGATGAC
GGTCACACAGCAGCACAACACACGACATGAACGGTGAGAACAGAACATCC
CACATGGCAATTTCAGGCTAGTTCTGTCCACTGttttttttttttttttt
ttaaGTTCAATATTACATATTCAGTGAATGAATTCATCCATGACAGGTGA
GATACaaaataaattaaaaaatataaaattatttaattaCATTCTCCTGA

>uc003zwf.1|35077787|35078687|35078786
cactgccctccagcctggacaatagagcaaaaatatgtctttaaaatgat
agtaacaataaaaataaTTTCAATTCTTCCCTTAGCTACCTACCACAGCA
GTGAACGTTTATACTTCACAACCACTACTACTCAGCTTCTCTACTTTATG
CCAGCTAAAAGTAGGTGCTATCCCATGGTTTTAACATCTGTTCTGTTTTT
CAGTGGTATCAGCTCCTCTTGTTCTAGGTACTGTCAAACCTCAAATCCCA
GTCCTGATGCTTCTCTCCAGGGCCTCTTCCCAACTCTTTTGATGGACATC
TCTAGGAGGATTTCATGCCAGCATTTCAAACATGACAGGAGTGCTGGGGT
GAACAGAGGGCACAAAACATACACATGAGAAAAGAACCAGTGGATTCACA
CAATTTTGGCTTCAAGTCAGGAATAATGAATGGGACAAGGTGGAATGCTA
CATAAGATGGGCATGTAGATCTGATAAAGAGTGGCACAGGTTGGGAAACA
AGGGAGGCTTCCACAGAAGGGAAGGGCAAAGGGTGTTCTATAGTGAAAAG
GCCCAGTGGAGCGGGGGCATAGCACTATTTGGGGCTTCAGACAGTTAAAG
TCGGTGCTGCATGATGCCTGGGCTTGTCTTCTCAGTCTTCTCTCTTTATC
AGACAAAGAACAGGAACTTAACAAAATGTGTTGCATGGCAAAGGAAAATA
GCGGTGGGATAATAGGATTGATTTGGGAAGAGGTGGAGGCAGTGAATTCA
GACAACTCCAACCACTTCATAAAGGTTCTCAGGTGCAGCCAGGCTTTCCT
AAGATGACTGATCTCATCTGTGCCTGGTGGCAGGAGAGACTGATCCTCCT
CACAACCCCTATAGAACAGTGGGGCTCCCCCACATCTCAGACACACATAA
TTATATTATCATTTTATTACACTTTTTTTTAAATAgtagagacggggtct
tgttatgttccacaggctggtcttgaactcctgggaccaagcaatcctcc

>uc003zto.1|33910790|33911690|33911789
TTTCTAGGTAAGGTCCCAAGCTGTGGGTTAATAGGAGTATCGGTCCCATC
TGATGACAGGACCATCGCTCTCAATTGTAGAGGCCAAAAGCAGAAAAAGT
AGATTGTGACCCCAGGCTGGTTCTGACACAATCAATCAATCAATCACCTG
ACTAGCCATTTTATTTCCTCCTTTAACCTGATCTGAAGCAGCGATTTAGG
AGTGAAAAGAGAGGCTGTAGCACCTTGGGCAACACTTCTAGGCCCTGAGC
TTCCTGCCTGCTGGATTGGAGCACAGTTGTGGTTGGCCAACAGGAGATCT
GCCTCCTTCCTATGGCCCTTGGTTACTCCCTGGCTTCTGACCTGACACAA
GGTGAATGGTTGGTTGGGCTTTTCTGGAGCAGATATGTAGCCCCGGATCC
ACCAGCCTACCTCATGACACCCTCACTAGTCACGTGTTCTACCATAGCTT
TTGACTGCCAATCAAGATTATGTTCAGTTGATGACAAGCAAAAGACAGGT
ATACCTGTTCATACTCTCCCTTAAGGCCTAGAACCCTGCTCTCAGTTCTT
GGCTTTGCTTCAGATTGTAAAAGTCCACTGAGATTTGGAAAAGAAATTAC
CCTGCCCTGGTATCCAGTGGACAGGGCTCTGTGGGACACTGCCCTATCCC
TAAGTCTCTTAAGGAGCTATAAGAAAAGCCAGGTTAACTTTGATCAACAT
GGCCTGGGCCCTGTAAGGAGGTTTAGCTGTCCTTACAGCCATTGTGATTT
GGGCCAAGAGGGTCCAGTAAAAAGGAAAACCATTTCAAGCCTTTATAGCC
TGTGTCAGAAGACTATGACCATGTGGGATCTCCTTTAGCCCTGTGAAGTC
CAGGGCTTCTGCCCTGAGCTGCCCTTCAGTCACACCACACAGAGACCATG
CATGCTCTCAGAACTTTATTAGGTGGGGATTGGGCAAGAGAAAACCCCTG
AAACAGTTGCCCACGTGGTTCAAGACAACTAGAATGGAGATGTGTTGCTT

>uc003zrt.1|32961707|32962607|32962706
ATTTTCAAGAGTTTCTGTGCCTGGTACCTGATGACAGCAAATAAAAGGCT
ATGAAGCCACATGCCCTCTGCAGCTGGGTTGGGGAAGAACGTCCAGGAGC
CACAGTGTATGTAGACAACCACCTCAGGAGACGAAGCAGACAATCAAGCA
GGCCCAAAGGTCCAGCATCAAGCCAGATAGAAGAACTATGGATGGATGGA
CTAATGACCTAAGGATTACAATCCTGGAGTGCAGAAGGAGCAGAGAAAAG
AGATGAAAGATGTTGGGAATGAGAGATGGACAAAAAGGGCTAAAGGAACT
GGCTGATCTCAGGGAAATCAATGAAATGCCACGGAAAGCTTTTGATCAGC
ACAGGTCCAAGGCCCCTGGGTTCTATGGCTTCTGCTGTTAGTCTTGCATT
TATACTGTTCAATTGATAAGAAAAATAATGAGTTGATGCATCAGAATCAA
TACCAACTTTGGATAGTGCCCAGGAACCATTGTAGAATATTAGATGctca
tccactaaaggggcataacaatagcacgtaacctcatagagttatgtaca
gtgagaattcaatgagatcacttgagtacagtgtttagcataatgcagga
cacacaggagtcagacaaatgtgagctgctatGATCATTAATTATATAAT
TATTACTATACCTATGTTCACTAAGTAACCACTGTGGCATCTTGTTTGTT
TGTGAAAGACATTGAGGTCAAATGTCTCTATGGACTGTGGCTTTTTCTCT
CCAGAAGAAGCTTTTGTTAAGGGTGTTTCCTTTTTTCTCACAACTTGAGT
GAAAAGTCACATCCCCAAAGATATCCACAATTTCATCAAACCCAACTTTT
TAGTTTTCCCTTCACCTTTAGTTCTAATATTATCCCAAAAAACAACTGAA
TACAACTGTTTTATCCAAATTTATTCTCAGGGAAAAAGAAAGTAGTGGCT
CTACGCAACTTTTTCATTCACCAACCACCTTTCCATGCATCAGAACCTAT

>uc003zpk.1|21956850|21957750|21957849
atgctgcagcaggaatgaacccccaaaacactacacttggtgaaagaagc
cagacacggaaggtcacatattgtatgatcccatttataagaaatattca
gaataggtaaatccatagagacaaaaggagttttgtagttgccaggagtt
ggaggcaagaagagtttaacaggtatgcttaatggggcctcctatgcagt
tgacgaaaatgttttgggctagataggagtgatggttgcataacattgta
ctaaatgccactgaattctactctttaaaatttttagttttatgttatgt
gGCGTGTACCCTAAAAAAAAAAATAGAGGTGCAGTGCTCCAGCACGGGAT
GAGGCAGCGTGGACAGGAGCATCTCCCAACCTCAGTGAAGTCTGAGCCGC
GTGCCTGCAACAATCCCACTGTGGCAGAGAACCGCAGAGTTCCTTCCGGT
TTGGCAGCAGTCATTCGCAACCTCACAGCCCTCTGGAACCCCAGCCTGGG
GGTCTCAGAACGCCGAGGCGGGGACTGGGAGCCGAGTCGGATTCCGAGAC
TATGGGCCAGGGTTGGCTGGATTCAGTTACCTGGCTGAGGCCTGGTGAGC
AAAATATCCCAAACCTCGCGTGATCTGGAAGGGGAAGCCGGATAAATACG
GATCTCCAGATGTGCCAGTCTCGAGTCTATCGATATGAGGTCCCCCTAGA
GTTTCTATTCATCATTTTAACCGCATTTCATCGATCTTGAGACACGGCTT
TTGATATTTTATCACCTCAAGATAAatagtgttagatgtctaatagcagc
gtttttctaagagatacatgaaacaacagtgtcagaaacgatgctgtctt
ccatgcgatgaaatTGTTGTAATAGGTGCTCAATAAATGTTGACAATAAA
TGAGTGAATGAATGAAAATTATTTTATTTTTAtttgagctttggttctgc
catttgctagcagtgtgactcaagagaagccagtaacccccctgagcttc

>uc003zlm.1|14726250|14727150|14727249
ATTTCCTATAACTGTTAAACCTTGATTTCAGAAGGGAGTTCTGGTAACGC
TGCAACATACTTCATTGTTACAAAAATGTTCCACTCACCTGAGATTATAA
ATTAATAAGGTACCTTTCCGTTAGAGAATCTAGTTAACATGGCATTTCTG
CAAATATTAAAGATTTAAGGTGGCTCAAAATTCCTCAAAATCCTTTCCGA
GAATGTAGGCTTTCAGGGGCTCTGTTTTCGGTATTATTTTTCTCTGTTCA
TCAGCACAGTTCATCAGGACATTTCTGAGGAAGCAGTATTTTTCTTCCAT
GTGTCAACCATCATTCATATATACTCCTTATCCCAAGTGTCCCTGAGAAA
TGCTTGTCAGTACAATAAACACAGAGGAACAGATTATGTTACTTGAAATT
TCTCATGACTCTGTAAGGCTGGGGAAACCCAATCATTAGCTTTGGGATGG
TACAATGCCAACACTCAAATTGGAAAGGGAGATCTGTTTCATGAATAGTG
ATGAGTAGAACTCTGAGTACAGCCAGCCCCCCGAATTCTTACCTGAACTA
CAGCTTTGTAGATGAGCCTCCACCTACAAGATTCTTTCATCTAAAGTCTT
TCTTTTTCATCATAGAAAATTCTCTTTTTCAACCCCAGCCTCTAATCTTA
GATTTCACATTTAAAGGGCTCCAAAGGGACAACTTTGCGGTTCAACTTTG
GTTTAATGAACTAGTAGAGTTAGCTTCACTCAGACTAAAGTGGTAGGAGC
ACCTACGATACATATTTCAGAATAAATTCATTAGAGGTAACGGGACCaaa
aattttttttaaaaaaatCCAAGGACTATGAGACTGGTGCTCCCTGAGAT
TTGGAATGGGGTAAGGGTGAGGGTCTTCTGGAATAAACAAACCTTACACT
TTATAATACTGCTGGCATTTATTTTAAAAGGTATTGAGATACAAAAATTG
TATCTTATCTTGTAAAAAATATTTATTTATCAATCTTTCTGGCACTATTA

>uc003zll.1|14726250|14727150|14727249
ATTTCCTATAACTGTTAAACCTTGATTTCAGAAGGGAGTTCTGGTAACGC
TGCAACATACTTCATTGTTACAAAAATGTTCCACTCACCTGAGATTATAA
ATTAATAAGGTACCTTTCCGTTAGAGAATCTAGTTAACATGGCATTTCTG
CAAATATTAAAGATTTAAGGTGGCTCAAAATTCCTCAAAATCCTTTCCGA
GAATGTAGGCTTTCAGGGGCTCTGTTTTCGGTATTATTTTTCTCTGTTCA
TCAGCACAGTTCATCAGGACATTTCTGAGGAAGCAGTATTTTTCTTCCAT
GTGTCAACCATCATTCATATATACTCCTTATCCCAAGTGTCCCTGAGAAA
TGCTTGTCAGTACAATAAACACAGAGGAACAGATTATGTTACTTGAAATT
TCTCATGACTCTGTAAGGCTGGGGAAACCCAATCATTAGCTTTGGGATGG
TACAATGCCAACACTCAAATTGGAAAGGGAGATCTGTTTCATGAATAGTG
ATGAGTAGAACTCTGAGTACAGCCAGCCCCCCGAATTCTTACCTGAACTA
CAGCTTTGTAGATGAGCCTCCACCTACAAGATTCTTTCATCTAAAGTCTT
TCTTTTTCATCATAGAAAATTCTCTTTTTCAACCCCAGCCTCTAATCTTA
GATTTCACATTTAAAGGGCTCCAAAGGGACAACTTTGCGGTTCAACTTTG
GTTTAATGAACTAGTAGAGTTAGCTTCACTCAGACTAAAGTGGTAGGAGC
ACCTACGATACATATTTCAGAATAAATTCATTAGAGGTAACGGGACCaaa
aattttttttaaaaaaatCCAAGGACTATGAGACTGGTGCTCCCTGAGAT
TTGGAATGGGGTAAGGGTGAGGGTCTTCTGGAATAAACAAACCTTACACT
TTATAATACTGCTGGCATTTATTTTAAAAGGTATTGAGATACAAAAATTG
TATCTTATCTTGTAAAAAATATTTATTTATCAATCTTTCTGGCACTATTA

>uc003zir.1|4700257|4701157|4701256
agtgcagtggcacgatctcagctcactgcaacctccgcctcccggattca
caccattctcctgcctcaacctcccgagtagctgggactacaggcgcccg
ccaccatgcccggctaattttttttttttttttttgtatttttagtagag
acggggtttcaccgtgttagccaggatggtctcgatctcctgacctcgtg
atccgcccgcctcggcctcccaaagtgctgggattacaggcgtgagccac
cgcgcccggccTCTCATTGGCTTTTAACAAAAGTATAGTAGTTTCTCCTA
GCCATGGCATTCAGCTCCATACATGTATTTCCATGTGGTACATAAATCTT
AATGATGGTCATTACAGAATTATTTTTTTGGGTgggggcagtggcttaca
cctgtaatctcagcacttgggaagctgaatcaggaagactgtttgaggcc
aggagactagcctgggcaacatatcgagacgccgtctctacaaaaaaata
aaattagccaggcatggtggtacatacctgtagtttcagctacttgggag
gctgaggtagaagaattgcgtgagcccaggagttcaacgttacagtgacc
caattatgccactgcactctagtctgggcaacagagtgaggccctgtcta
aaaaaaaataaagaaaaaaGTTGTATTACAGTCATATTCATTCCTAAAGT
AATGAATGTATGTGCAAAACTTTGGGCTAAGTGTTTGCGGGTGGGGAGGG
AATGGTCACAGGAAATAAGAGTCTTAATTCTCATAGCCATGTTCTTCCAC
TGCTCACTTTGATTTCCAAATCCCCTAAGGGTATTATGAAGGCCGGTATG
GCTACCATAGCAGGAGATGAAGTATTGCATAAACTGAAACCAGCCTATGG
ACTGTTTTAAGATCATTTATTAGAACAGTCATTCAGAAGCCATTGAGACA
TCAGGCAGCAGAAAGGAAGGTGGGATGGAGCAGGCCCTGTGAAGGACCAA

>uc001avw.1|71762774|71763674|71763773
AGAGAGACGCACATGTTTTCATACTCATTTCCCAAGCCCTGcccagtact
gccactggcactggtggtgagcctggcagcagtacaaggttggagtccct
tcatccctttgagccttggttttctcatctgtgaaatgggaataataata
tctagccggcggggctgtttggaggaactaaagaggcccagcatggaaag
ctcctaacctaactctggcccacaAAAGTCTCCCTACGTTTTAGCTGTCA
CTGTCCCTGTGAGGAAGAACAGATCCAAGAACAGGTGCAGGGATGGGCTG
CACCACAGCAAAATCTGGACAGGCCCGACCCCCATCTCCTCCCAGGCTGG
AGCGGGGCCCTGTAAGGACAGAGCCCAAGGCCACTAGGTGTCAGGCCTGT
TGGAGCCAAGTCCGGCCAGCAGTCTGGGGTGGGGCTGGGGGCAGGGCTGG
TCGGATGGCCGTGGGTGGAAGGAAAAGAGGAAAACCAGCTCAGTGGAAAT
TGTCCTGCGGTTGGCTCAGGCGCCCACGACACTGTATTTATAGAGAGCTC
CTTGCAGCTCTTAATTCCTCGCAGTCGAGTTAACCCTTTCTGGGCTGTGG
TGCCAGCATGGTGTGGAGGAAGAACCCAAGACTGGGGTTGGACAGCAGGA
TTCCAGCCCTGTTCTGCCGCCAGTCGATGACCAGTCAGTCACCTATCCCC
TCTCGCAGAAAGGAAGATTCGGCTCTTGGAAGTGTGGGAACGGGGTGGGG
GATGGGCAGCGCCCTGCTCCGGGAGCCGAGGGTTTTCCCCGCCAGGGTCA
GGCCTgggggcggggcggggcgggggcgggggccAGGCCGTGTGCTCTGC
CCAGCGGGCTGGCTCAGGCCTCGGTCAGCAGCCGCCACCGCGGGGCCAAT
CCGGCCTCAGGGACGCACCGGAGCCGCCTTTCCGGGCCTCAGGCGGATTC
Tccggcgcggcccgccccgcccctcggactccccgggccgcccccggccc

>uc001cgb.1|178074|178974|179073
agcggtggnntcacgcctgtaatcctagcactttgggaggccgaggcggg
cagatcccgaggtcaggagatcgagaccatcctggctaacaaggtgaaac
cccgtttctactaaaaatacaaaaaattagccaggcaaggtggcaggcac
ctgtagtcccagctactctggaggctgaggcaggagaatggcgtgaacct
gggaggcggaagttgcggtgagctgagatcacgccactgcactccagcct
gggcgacagagtgagattccgtctcaaaaaaaaaaaaaaaagaaCGAACT
GAGAGGTGGGAAACATAATCAGCCCACATGGGACATGAGTCAAACCAttt
tttttttttttttttttttttttttttttgagatagggctttcttgtcac
ccaggctggagtgcagtggcggaatcaaggtttgcctcagtgtcctgtgc
tcaacagatcctcctgcctcagccttcttagtagtagctgggactacagg
catgtgtcaccatgcccagcCCCATGGGTCTTTGTTTTCTGCTAGTAACT
TCAAAAGGGGACATGCAGTGTAACTCACCTGAGTCCCAAGTTAAGGCTAT
GGTAGCAGCTGAGCAGACAAGACAGCTTTTCCTAAATAAATGAATGCAGA
ATGGGGACCCCTCCCTCCTCCCCATGGGAGATGGGCAGCTCAGACACTCA
GAAGGTTGTGTGGGAGCGAGCAAACAAACACCCATGCACACCTGGGTCCC
GTCAGTCAGATGCAGGGGACAGGAAGTGCCCTGCCATCTACTGGATGCCA
GAAGACAAGACGTGACCCACGAGTAAGTCACGGTTTCTGTGAGGTGCTGG
TGGCACTGGCACAGGGTCACAGTGAAAAGCCTCTACGCAGAGGACAGCAG
AAACCCCCCGCAGCCTCAGGAGGCAGCATCAGATTTATTTATTCCTACTC
AACATGACCCGGGAACACAGGAGCAACTCTGTACACTTCTAGAAACTCAC

>uc001igq.1|3099918|3100818|3100917
CGGCGAGGGAGGGACGGACGGACGGAGCTGGGGAGAACCGGGCGAAGGCG
ATGGGGTGACCGGAGAGAAGAGGGGGGAAGCGATGGGGGGGACCCGGGGA
AAGGTGGCGAAGCGATGGGGAGAACCGGGGAGAAGAGCGGGGAAGCGATG
GGGAGAACCGGGAAGAAGCCCGCGCCCGGAAGCGGCAGGGGTACCTGCGG
GGCGGCATGAGCCGGCGAGGCAGCCCCGGGGTCCTTGCCCGGTGGGGCGG
GGGAGGAAGGGACATGGCGGTAGGAACCTCCATCCGGAAGATCAGTGAGT
TTTCCACCTTCGGTTTTGTTTTAAATGGAACCTGGCAGAGGGAGTCGCCT
GAAGCGCCCTCGGGGGTCGTTCTGCCTCTGAGCTGTAGGACGGGGCCGGG
CGTCCCCTCCGAAGCGTGGGTACAGCGCGATCACTTCCTAAGTGCCCCCC
CGCCCCCCAACTCCGCCGCACGCCACCCCCTAGAATGTCGAGGAAGAAAC
GGCTGGGTCCCCGCGCGCCTCCTGTCGCCTCGTGCCCTGCGCGGCGTGGG
CGGGGTCCTGGCTGCTGCAATGCGGGACGCGGCGGGGGTGCGCGGGGTTC
CCGCCTGGCGTCTCCAGGGCGGTCCGGCAGCCCCTCGCGTTTCCGCTGGG
AGATTTTTAAAAAGGGTTTCCTGCGCTCGCATGTGCTGTCGCCTTCCGGC
TCGTGACAAAAACGAAAACCAAAATGGGTCCCAGGCCCTCCCCGCCAGCC
TCCGCAGACGGGAAGGATCAGGAAGCGGGGACTCCGGGATGTCAGCGGCG
CCGCGGCGCGGGCTCCGGGCTTCCCTGCCCTGCAATGTGGAAGCTGCTCT
CTAGGAGGGGCCCGAGGCTGGGCCCACGGACGCGGGCGCGCCGGGAGGAT
ATTTAACATTGAAGAGCGGAAGGTGGCGGAGACTCGGCGCGCCCCAGGCC
CCGGGTGCACGTGGGGGCGCCGGTGCCCGGATGATGGAGTGTCCCGATCC

>uc001ipr.1|45269769|45270669|45270768
gtgatctgcctgcctcagcctcccaaagtgctgggattacaggcatgagc
caccgtgccccgccCCCTTCCTTTTAAACATAGCCCAGCTCCCAGCTCCC
TCCACCTGCCTGCAAAGAATCAAACACCCAGAAAAACTCCTAACCTGTTT
TCTTTTTTTTTTAGAGAGAGGGACACAGAAGCTAAATGCTTTGTAGCCTA
GTGGATTAATGAGCCTCCTTTACTGCTGGACCCACACACAATTCCCAGTG
CATTCCTTGGTTCAGCACCTCCACATTTAGGACCTAGGTTTGCCTCCAGG
ATTTCATGCTGGCTCATGTGCTGCTTTCTAAGGGGTCCTCTGTGTCCCAC
CTGCCTATAAACTGCTAGTGCAGGGACAGTTGCCTCCTCAGTCTGGGGCT
CCCTGAGGTTGGGAGCTGTTTTGCTCTTCTAAGGTGCTCAAGAATGGGGC
TGTGTCTTAATCACAAGGCAGTTAGTTGAAGGGTCACCTTATACAAGACA
ACTGAATAACCTGGGACCCTGTTCTCTGAGTCAGGAGACACATGGATTTG
AGCCCTTGAGATCATGTCTGTGAGTAGGGAGAGGGTGTCTTCTTTCAGGC
TGGGGCTTCAGAGGACCCTAAAGGGAAGAAAGACCCCTTGTTTTCAAATC
CCTTCCCTTCCAAAATGCCTGCAATACCTTCCCATCCCGTCGTGGGCTCT
TTCCTGTTTCTGTCATTCTTACCTGTGTCCCAAGCCTGTTTTCCCACCTG
GGGGTAGGACCAGGGCTGTTCAGTATTTCTCTGCGATTCTGCAAAAGGGC
TCTTGGCCTGTTGACATACCAGTGAGGCCACTGAACAGACTACAGAGCCC
AGGCCATTCCTGCCCTCTGCTGTGCACCAGAGAAGGAGCcattcactggt
cactcatttattgagtgcctactgtgtgctaggcacAGGATACAGAGTGT
GCGAGTCTCCTCACTGCTGTGCAGTGAGATGCCAACTCTGAGTGTGAGGG

>uc001jhv.1|50486246|50487146|50487245
CTCACCTCAACCTGAACCAGacggaggctgaggctgggccccactgaggg
gctgtgacttgcccaaggtcatccagggccaggcctgtgcccacattggg
actCTTTTCCTCCCTCAGACAGAGGGCACTTCAGTCACTGCAGAGCAGGT
GGCAGCAGCCCTTCAGTGGATGAGTTTCTCCTTTCCCAGGGTGACTGGGT
GGGTGAAGGAATTGAGCAACAGGTGGCCAGGCTGCCGCCTCTCACCCTGA
CACATTGGTCCCCATCCCCTCATCCTACAGCCATCTCAGGGACAGATGGA
GACATTCCAATGCCCTCCGGGTCCTCCACCAACCCAGACAGAGCCTGGAG
TCACAATGCCCACCTAGCCAGAGGGATCAGCCAGCTAGCCAAGTGCCCCC
TGTGTCTTTCATCTGTTCTTCACAAGACCCACAAGTGAAAAATGAGGATA
AACCGCACATTCTACACACGATAACAACATAGCAAGTCCTTATACTGCTC
TTACTGTGTGCCCGGCCcccttagcagtaggtactattattattcaattt
tacaaagaaactaactgagggacagagaggcaaagtaattccctgcaggt
actctaatgagtacgtggcagagctgggagccatcctggttgtctgcctc
gaaagaccacactcttTGCACTGCATCGCGGCACTTCCTGCGGGGTGGGG
GGCACAATGGGAGAAGCATCTGCGTCTAATGCTGCTTTACTTTTGAGGCC
AGAAAAATGGGAAGGCTCCCCTCTGACTCTGGAAGAGAGACGCAAACCGT
AATCTCAACAACACAATCCCCACCTCCAACCTCAGCCGCCCTGGAGCCTC
TCTCCCGCCAGTCCGCCCACTGGAACACGGGTTCCATGTGCCATCCAGGG
TCAACGCCGCTCTGGGGACGCGTCAGGCCCAGCGCACAGCCTGGGCAGCT
CAGCCTGTCAGCTGAGCACGGGCGCCTCAAGGGGTGCGGCCCTCTCAGAA

>uc001jhx.1|50490259|50491159|50491258
CCGCAAGGTCTGTACGATGCGGTGCGCCTGCGTGAGCGTCCTGTGTCTGG
CCAGGACGGCGAGCCTCGCAGCCCGCCTGGCCCTTTTGATGCGTGCGAGG
ACGACTACAACTACTACTACACCCGCAGCTAGCATCCCCACTCCTCCTCC
AGCCCACCCAACCGCCTTGGGTCAAGGGGGCTGCTCTGCAAGCCCACTGG
CCAGCTCTGGCTCAGGGCCCACCTCCTCCAGCGAGTACCCCAGCCACTCC
TCAACCTTGACTTCTGCCCAAATCCCCTCCCTGTGACCCGTTCCATATCC
CTTTCTCTCTTGTCCAATGGGGCTTGGAGCACCGAGGCCAGCGAAGCCAT
CGCGCTCCTTGCGGAGGTGAAGAGGACCCTGAGTCCCCACCTGCGGCTCC
CCTGTGTAGAGCCTGCATCTGTCTGTCCTTCCTTCCATTGCTCCCAGTGC
CAAACTTGGGCCGCTGCACCGCGGCGCCTCCGCCCAAATCAATAAACTGT
GTCTGTCCCAGGAGGCCGAGTCTCTTTACTGGTGGGGGGTGCGTGGAGGC
GCGCAGGGCCAGAGCAGAGGGGAGGGTGAACTGGGTCTCCAAGTCCCAAT
CCAGACCTAAGCCAAACTAACACGTAGGCACCTGTAGCTGTTTTTCTACC
TGGAAAAGGGGATAGGAAGGAAGCAAACCCAACAAAGGCTGTCACCCACG
GTCACCAAGGAGCACCATGCTCCCCTCAGCCCAGGATAGACCCTCTTTTC
CAGGCCTAGCGCAGAGCCCGGGGATGCCGCCCGGGGGAGCCTGAGGACCC
GCTCCAGCTAGGCACGCCAGGCCCCGCCCTTTGAGGACACGCCCCACACC
AGCCTCAGAGCTCTGAGGTGCCTGGGCTGAGCTTCCCTTCAGACCAGAAT
CCCGCCCCGTTGAGGCTTTGAGAAAGGAGTAGGAGCCGAGCATTCCGGCA
GAGGAAGAAAAACGGCCCATCTTTTAGAGTCCGACCTCTGGAAATGTGTG

>uc001jkc.1|69720290|69721290|69721289
CTCCCTCCGCTGGCCAAGTCACGCCAAGCAGTTTGCGGTTACAGGACGGG
TGGGGGCCTCTGCATATGTGCAGAGTACGGAGGGCCCAGGGACGCGAGGC
TCCCCGATGGGCAACCTCCCCTGCCTTTGCTTTTCCCCAGAGCCCCCTCC
TGGCCTGCGTTCGGCATCTTCTCGGGTCGTCATCGCCCTCTGCGGTGCCT
GCGCTCGGGGTGagggtttttgtcggcttttgttacatcaccgatgtaac
agtgcctggacgtagtaggtgctcaataaatatgttgttgaatgCGCTTC
AGTCTCCCCGAATGCTTGTcccttccgggcgctctcatcgctctcctacc
ttccccgctacacagctcgaaggtcccctcctccgggaagctcaccctgt
cccacttgccaggaagaatcaagcaaattttctgagtgagacaccttgtc
ctcactcaggcgtcctgcaggcggcttcagcgagttgttggggcagatgc
gccgggagctcccgagggcagggacggcgtcttatttctctttttaagtc
cacagggcttgcacaatagatgcccaaaaaatgagagtgaatttagaatg
agtgaCCGAGTGGCTGAAGATTGCCTCCTTCCTTTCCCAGTCTGTCGGTT
ACTTACCCTGTGACAAGCCCTTGGGACGGGCAGTCGCCCCTCTCTGGCCT
ATGACTGCTGGCTGCCCCCACTGACACCTTATACCCTTGATCTGATCATA
AATAAGAAGCAGCCCGGGGACCTCGAGACTGAAACTGATTTAGAGACTTC
TGGGAGCTTTTTTCACTTCCCTCCTCCCATCCGGCCAGGACAGATCCCCG
CCCAGAAAGGGGCTGTTGACTGCAGCGGGCTGCGCGCCCAGAACTGGGAC
TGGGATCGCggcggggcggggcgggcgcgggcccagggagaggcggggcc
gggggcggggcgggcacggggcCCCGGCCGGGAGGTGAGCGCAGCTGTCG

>uc001jkd.1|69755199|69756099|69756198
ATGGAGGCTCCAGGGTGGCCAAGGGGTGTGAAGAGCAGGCCTGGCCTGGG
AGGGGAAGGAGGAGAGAGGCAGGAGGAAGACCATGTCACTGTGGAGCCTT
GGACTGGAGCCTCCTGTCCCTCTCCTTTCTTGGTTCCCAAACTTCTTGGG
GGTGACCCAAACTGAGATGGTGGCCTCGCTCTTTATTTCCCCAAGGCTTC
CCCATCCTCCACTTGGGCCTGGCTGCACTCTCTGTCACTCCAGCCAGGGG
GTGGGGGCACACCACCAGGCCTGCTGGCGCCGCAGCTCTGATAGGTAATA
ATAGGCCAGGTTGATGTATTATGAATGCTGGTGGTTTGTGTATAAAGCAT
TTCTCCCAGGGTCTTAAgtgcgtgcgtgcgtgcgtgcatgcgtgtgtgtg
tgtgtgcgcgtgcgtgcatgTGGGGCTCTCGGGAAGCTCTGTATCTGGAG
GGGTGTGTTATTCCGCACCCTCGCTATACACACATTTTCTAGACCGTAAG
TGCTGTGATGCACTAACCTCTAGGTGCtagaaccctgcacggcactgagt
aagtactccataaatgtCTATCAACTTAGCAAGTTAGTGAGTGATGCTCT
ATTGTGGACCCCTGAGGCAGTGGCTCCTGAAGGAGGACGGGGCCACCGGC
AGAGCAGGGCACTCAGAGGGGTCCCCTGCCCGGGGAGCATGTGCCAGAGG
AGGGGGACATCCCTAAGGAACAGGCCAGAGGACCTGAGCTCTCCCTGGCT
GCTCTGGAAGGCGGAGGCCCCCCAGTTTATCCAGTCCCTAGAGCACCCCA
GGCCAGATCTGGGGTGCGCCTGGCTTGGAGGCCATGTCCTTGCTGCCGCC
TCTCCTGGGGCCTGCGTCTGCTCCCACCCTGCCGCATGGGCCTTAGCAAT
CACTTAGCCAGGCCGTGCTGTGGGGCCAGGTCCTCCAGCTCATAAGTGGC
AGCCGCCTCTCAGCTCCATGCCCTTCCCACCCCATGTCTTGGCAGGTGAG

>uc001kbm.1|81827771|81828771|81828770
acagggtcttgctgtgttgcccaggctggagtgcagtggcgtgatctggg
cccactgcaacctgcacctctcaggttcaagagagtcttgtctcagcctc
tggagttgctgggactacaggcaggcaccaccgcgcccagcaaatttttt
gtatttttagtacagacggggtttcaccatgttgaccacgctggtctcaa
actcctgacctcaagtgatctgcccgactcggcctcccaaattgctggaa
ttTATTCCAACACCtcattcattcattcattcattcgagacagagtctag
ctatgttacccgggctggtctcaaactcctgggctcaagggatctttcta
cctcagcctcccaacgtgctgagattacagggacacgccaccgcgccAGC
CCGAACATCTTTATCTTAAACCCAGAAAAGTGACAGGAGTGTCTCCCCTA
CAAGATGATGACCAGCCCTCCAGACCTGAGCCCAGGTGTGATTCCAAGGC
CCCTGTACTGGGGCCAGACAGGGAGACTCGCTCTCAGGGACTTCCCAACC
AGCACCATCTTCTCCCTGCGGGGATGGCGAGGGAGCGCGGGCCGGCCCCG
GCCCTGCCTCCGCGCTCGCGCTCGACGGTGTCCTGAAGCGCGCTCCCGGG
GAGGTGTTGCAGCCATGGCTACGGCAGCCGGCGCGACCTACTTTCAGCGA
GGCAGTCTGTTCTGGTTCACAGTCATCACCCTCAGCTTTGGCTACTACAC
AGTAAGGACAGCCGCTGGAGCGCTACGGTCTGACGAACGAGCGAGCGCTC
GGTTCACCCCAGGACCTGGGCTCACAGGCCGCGGGCCGGGGGAAGTCGTG
CAAGCACAATCCCGACTCCCGCGCGCTAGGAGCGGAGGGGAGGGGACCAG
ACTCCGCAATGAGAGCAAGCATACTGGTCCGCCAGGGTCTTGGGCGGGCG
CCCAGGGCCCTGAGAAACCGGCTAGCCAGGCTTTTCTTATATGGGGGCGG

>uc001kdh.1|86077489|86078389|86078488
GGAAGAAAGACCTGGTTTCTGGCAAAGAAACCACATTggccaggagctgt
ggctcacgcctgtaatcccaacactttgggaggccaaggtgggaggattg
cttgagcccaggagtttgagactagcctgtaagaccacttcccccaactc
taaaaagaaaaaataaaaattagccgggtatttgggtcaacttgtgatag
tttactttgactagtgtggtcttagttgtaattatttcggaggcttggtg
atacacgcctgaggcgagaggatcgcttaagcccaggaggctgcaagtga
gctgtgatagcgccaccgaactccaacctgggtgacagggcgagactctg
tttcaaaaaaaaaaaaaaaaagggaaaaCCAGATCAGCACTTGGGGTGCC
CCTTCCCCTCAGCTTTAGCAAGATCCTGTGTTTTGATGCGGTAGGCAGGT
GCGTGGTTCAGTCATGCCCAATGCTCAGACCACTCCTCACTTTTCACATC
CAGGAGGAGGAGCTGTCAGGTTTGACCGCACTCAAGCAGCAAATGTAGTC
CAGGGGACGGCTAGAGGTGAGGTCAGCCGCAAGACTGGCGTCACTGCGTG
GGCCCAGCAAAAACCTGAGTCAggaggcggccaggcaaggtcagtggagg
gggcggggcccgaagcggaggcggagcttgggaaagcctggcgtgagggc
ggggcggggccagaggtgggctgaggccggatcaggcggtgggggcggTC
CCCGTAGCCCCGTGAGGCTCGCGCCTGCGCAcgggcccgcggcggggcgg
gactgcgcgtgcgcggtgcgccggccctggagggcggagtccgggcgggc
gccggccgagggagggggcgcggcggcTTTGGAGTCCGGCGCTCCCTCAG
GCCGCGGACGCGATGCTGGTTGCTGCGGCTCGGGCGGCGGGGCTGGCGGG
GATGTGACGGGCGGCCCTTCGTCTCACCTTCCGTCCTCGGGCCCGCAGGT

>uc001klr.1|97878902|97879802|97879901
TGTATCATACACatattttaaaaaatttttaaaaattataaatGTCATAC
ATGCTACTTAAGAAAACACGGAACATTAAAAAATGAAAAATCTGATCATA
GTTTCACTTTCAATTTATTGGTATATCCTTCTGCGCCAAGGTTTTTTGTT
GTTGCTTAAACGTTTGCCGCCACTTATTCCCTCCCCACATTTTAAAAGGA
AGATAATTTATGTAGAATTATGTAGAAAGTGAGGTATCAATTAGTAGGTT
GGATTTATAAAGAACAGAAGAGGAGCCACACTGGCCTTTGGGGTAAAGCC
AACCATATTAACTGTCCAGCCCTGTTGTCAGGTAGAGGAAGTATTCGTTT
GAGGGAGATGTGAGCCTCCCTCATTGTGAAGATAGTTTTTGATCAATTAT
TCAATATATACAGGTTTGGAGTTCAGTATGTCTTCTAGAACTACTGGCGG
CAGCTTCTTTCGTTGACGTGGGCTACAATGGTTGCTAAAACCTGCGTGCC
AGAAGCCAGAGGTGGGGAGGCGCCATTTGCTAAACCGGAACTGGTTAAAA
TCTCAGGGTGGAGACCATTCCCAGTCAGCAAGGGCTTGGGAAGTGCATAC
AGTTCCTGCTCCTGGTGTCTACTCTGAAGAGCACAGAGTAGACGTTTGTC
TGCCATTTCACCGGCAGTAAGATCAGCAGCTGCTGGTGAGCAAAGAGGTA
GTAGTGGGTCACTGGACTGGTGGGCGCCGGGGCCGCGCGCTAGATGGAGA
GGTCAGCGGCGAACCCAGCTCCATGGCCTAGTCTCGTCAGACCGAGCGCG
GACCCTGCCGGCCTCCGTTCTCTTCCGCTTGTCTCAGGTAAAGCGCAGAT
CCCTCCGCCGCAGCGTGCGCTCCCGGTAGCGCTGCGATCAGCTTTTCGGC
AATACCCGGATGGAAGTGTAATGGCCGCCATCAGGGACTCGCAGGCAATG
GGTACTACGACAGGTATTCCCCGTCAGCGGGACTGCCCAGACCTTTTAGG

>uc001lse.1|831923|832823|832922
atttctggagatcagggtctccccaggttgtccaggctggtctcgacctc
ctgggctcaagcaagcctctcgcctcggcctcccaaactgctgggattac
agatgtcagccgccgcgcccgcccGTCCTGCAGCGAGGTTTGCAGGACAT
GGGGTGGGCCTGGGGGCAGAGATGGGAATAGGGCGGAGGCCAAGGGCTTT
ACTGCGGGTGACAAGACGCCTGCGACCCGCCAGGCCACCTAGAATCCCCA
GGACACCACTGGTTTGAAGCCCAACTCCGTTCTCTTCCCCAGACTTCAGG
GGATAAGGTTCTCCCGAAAGCAGATCACAGAGCGGGGCTGGAGAAGCCGG
GCCTGAAGCTGCTCATGGGGCGCTGGCCTCAGGCAGCGCTGCGCCTCCCG
CCCCGGCGCGCACCCCAGGGCGGACTCAGCccccagccccggcccgcgcc
ccacggcggactcagcccctagccccggcccgcgcctcaccccTCGGTGT
ACTCGGCCTGCAGCAGCCCCAGGTAAGCCTCCCACTTGTTGCCGACGATC
TTGCCACAAGTGAAGCAGCGTACAGGGATGATCATGGCGGCGGCGCGTCC
CAGACTGCCCGGCCCGGCCCGGCCGCACGCGAAGAACCCCCCCAGGCCCC
GCCCCGGGCGCGTCCACTGTTGCGGGAGAATCGGCTCCGCTCGTTCTCCG
CTGTTCCGGCCGTCCCTCCACCGGCCCCGCCACCGCTGGCCGCAGTTTCC
GCCGCGATAGGGGCTTCCCGTGCGTCCCGGGGCTCCTGGGCCTGTGCGTc
ccggggctcccgggcccgcgcggccgcggcAGCAGCAGACCGCACACCCC
CGCCCACCGTCTTGGTGCATCCCGGCGCTACGGCGTCTGAGCAGGGCCGT
AAAGCTGCGGCGGCGGTTCGCGTTTCTCGTGTCCGCTTGACTGACAGCTG
CGCGGCGGGAGCGGGCGGCGCGAGCGGGAGGCGGCGGCGCAGGTACTGCG

>uc001lwy.1|2879199|2880099|2880198
GCTCTGTGGAGCGATGATTGACACATGGCAGGGGGACACTGGTTTTGACA
TTTGAGCCTGTGCCCAGCCCTTGCCTGGGGAGGAGGTGGGGCAGGAGTCC
TGAATGAGCATCTCCCTACTTAGTGACAGTCAGGGGCACGGAGAATGGTG
CCCAGGCCAAGGGCAGGGCTTGGGCCAAGTGTGCGCAGCGTGGGGTGTGT
GTGCTCCAGCGGCTCCTGCTGCGGAGGGCGGCATGAGGCTTGTTTACCTG
TGTGCTGGCATCTCTGGTGGCCCCTGCAAGGGTGGGGAAGTGGCAGGCAG
GGTGAAATGGGGAAAAGTGGGCTCTCAACTGCTCCTAGCAGCCTCCGGGT
CTGGGGAGGGAAGTGAGGAGGGGCCCAGAGCTGTCTCCTGGTCACTCTTC
TGGGGCTCTGTGCAGACCTTTGGCAGGGCCAGGCTACACCACACCCTCTA
CAAcctcccctgacttcttcccctaacccctcaccaccattcctccgctt
ttctctccccgcccctgcctcccctccattctctccttccctccacctcc
cggtcccatcccctgcccacactgcccctcctcAGGCCCAAAGTGGACAC
CGGTGCTGCCTGAGGGTCAGAGTGTCCACCTCCAGCAGCCCGGGCACCGG
GCAGGATTCAAGCTGGAGGGGGCTGGGGCGGGCGAAGCCGGGCACGGGGC
GAGCCCGCTGGTGGGCGGGGCAGGGGCGGGTCCTTCGAGGGGAGGGGCGG
GCTCGGCCAGTGAGAGCGCAGAAACCGTGGCACGGGCGCTCCCGGAACTG
GCGATTGCAAAGCGCGAGGGCTGGAACTCAGACCCAGAGGGGCGGTCCCT
GTTGCAAGTCATCTCCCGAAAGGGCGGGGCCGGGGCTCATCCCGGAAGGA
CCGGTGTCTAGGTCACCCTGGAGCGCTCACCCCACCGGCACCCGTGCCCA
AGCCCGCCCCTGCAAAGGCAGGTACTCGAGCACACTCCGGAGAGGGCGGC

>uc001mly.1|15089545|15090545|15090544
TTCCTAAAGTGATGTGTGAAGCTGGTGGATCTGGGATAGGCCATCTGGAC
AGGAGAAGAATGTGGAGTCAGGCTGGAGGGGACCTTTGCCTGATACAGCT
CTGGACCAGTCCTGAGGCGCCTACTTTGGTTTAGGTGAAATAAGCTATTT
GTGGGTACACCTCTGAGCATGTGCATGTGTCTTTACCTGTGTGTCTTTCT
GTGCATCCATAAGGATTCCCATGTGTATTTGTGTAGAGTCTCCATctcac
cagctgtgaggccacagacaggtgatttaaaccacctggcctcccttttc
tgtgtctgtattatggggataataataacttttataaaaggttactatgg
cagcaaaatgaaacatgcacataagcttcttagcacagttcctggtgctc
aTGTGTTAGGCTGttattatcaatgtcttgggtaagttacttactgaggc
cctccctgggcctcagtttcttcatgtgtaaaatagggataataccagaa
cctagtactgttctaaggattagagcaattgatacctatgaagttctCGT
ATATGCAATAAATGTTAATGATTAGAATGTATATTATCTTTGTGTCTGGA
TGTGTCTGGATGAGAATATCTGAGTTTGTAAATGTCTCTGAGCATGTCTT
GCTGCTGGTGTGTGTATACACACATGTATATATGTGTTTAGGTGTGTTTA
TATAGCCAGACAGGCCCAGTCTCTCTGGTGGAGTTTGCTGTTGGCCCAAG
CCTGGACTCCCTGAGCCAGCTAGGGCCGGCGCCGGGGATGGAATTTCCAT
TAAGAATTAAGCAGGACAGCACAGCATTGAGAAGTCAGGCAGACAGAGGG
GAGGGGGTCGAGGGGGAGGAAGCTTCAACTCTGAGCTCCCTTGGGCAGCC
TCAGTACTGAACTGCCTTGGACAAGCTTTGCCTTGAGTCACAGGCCTTCT
CAGGGCCATGGCCCAGAAGGGTGGGCAAAGGGAAAGAAGCTGTTCACAGG

>uc001mud.1|33016819|33017719|33017818
GCTTTTTTGTAGtttttttttgtttgtttgtttttgagacagagtctcgg
tctgtctccaggccgcagtgcagtggcgcgatctcgcctcactgcaacct
ccgcctcccagattcaagcgattctcctgcctcagcctcccgagtagctg
ggactacaggcgcgcgccaccacacccagctaattttcgtatttttagta
aagacgaggtttcaccatgttggccaggatggtctcgatctcttgacctc
gtgatccgcccgcctcggcctctcaaagtgctgggattacaggcgtgagc
tgctgcgcccggACTAACTTTTTTTTAAAGCTGAGGAAATGAGAGAAGGG
GAATAAACTTTGTGTAGCTACAAACAGGATGGCAAAATTAAATTTCAAAG
AACGGGCGGGGAAGGTTTCAGATGCAATGGCTTCTTATTCCTTCTTTTGA
CTGACCCGCGCCTTCTCCGCCTCCCTTTCTCCTCGCGTCACCCGCACCAG
CGGCTGGGATGCGGCGCGCGTTCCGTCTTTCCGTATGGAAACATGGCGCC
TAGGGGCGGGCCATCCCCAGCTTCGAGCCACCGCCAGCTGAGACTCATCG
GCGGGCACTCGGCCATGCCTCTCGCGTTTCCGTACGAAAACATGGCGCCT
CACTGCGTGCGGCGGGCGACTCTTGGCTGGGAGCCACTGGCCACGGAGCC
CCCTGAGCGGTCATCGGCCATGTTTTCCACCTCTCCCTGAGGAAACACGG
CGCCGCCCAGCTGCGAGTCACCGCTTACTGAACCCCTTCGGCAAGCAGGG
GAAAGACCCTCCCGCCTTTCCGTACGAAGACATGGCGCTGCCCTATATTG
GGCTGGCGCCTCCCGGCCAAGAGCAGTCTCCTCCTTCCTGATGCTGAGAA
[truncated: 407,135 more chars]
