# Supplementary material for: MatrixCatch - a novel tool for the recognition of composite regulatory elements in promoters
Source: BMC Bioinformatics. 2013 Aug 8;14:241. doi: 10.1186/1471-2105-14-241 (PMC3754795; doi:10.1186/1471-2105-14-241)
Supplement: Additional file 2 — Dataset of tissue specific promoters. [file 1471-2105-14-241-S2.zip › 1k/Heart1k.seq]

>uc001dgf.1|74472672|74473672|74473671
AAAAATTTAATGTTTTCTTTCTGGGTTTCCCATTTATTCTCCATCATAGA
CTGGGTTCTTTATATCAGTAGAAATAGGCATACAATATGCATACAAAGAG
AAATGTCCTAATAAAGTAAATGGAAGGTGCATGAAAGAGAAATTCTGGAA
GACAAATCAATAATATCTAGCTTGGATATTAGAGTCACATGGTCAGAACT
GATTCCAGACTTCcaacttactagtaactttgtgttttctcatccataat
ttgtgaataatatctacctagcagcactgtatgtatgagattaaataatg
agatatatgtaaagcatgtaaactagggtctgacacatagcaaatgctca
atTTTCTTATTCTTAATCTTACTGTTCTTGTCATTTATTATTTTACGAAT
TGCTATTTGTAGAACTTAATGTTTTACATTCTGATCTATGATTCTTATGG
TCGGAATAATCCACAATAGTATAAATCTTGGTCTATGTTGAGAATTTCTT
CATACAAACATAATTATGTAGCTCTTATACAGGCCAAACCTGCATTCATT
TCTATTAGTTATATGCTAGAGGTAATGAATTTTTATTATTTATTTATGTA
TGTAGACACATTCTATTACCACTCTTTACCAACTGCCATTATTTTGGCTT
AGGAGAAAATGATCTTGAAAACAGGTCTATGTAGTTTTAACAGCTCTTTT
GTGAACTTCGGATGTAACTGAATCATTTTCTAGATTTATCTGTTAAATAA
ATGGTCCATGAAAGTATGTATGGGTAGATAATTGATGGAAGCAAATAATC
CTATTGAAACATTTGCTATTTATTTTTGATACAGTTCTTTTAAACAGACT
GATTAGTTCCCTTTATGATTTCACCCTCGAAAGCACACACGATTTTGTTC
TTTATCATTGTTGCATGACATTCCATTTGGCAGTTGGGCTTATTTTTAGC
CAGACTATCAAAGTATTTTTCAACTGGACTGTCACTGCACTTGAACTTGG

>uc001dis.1|81543532|81544432|81544531
ATTCAGTCAACTAGTTGGTTTGACTGATTTTTCCTTTGAATTCACCTAAT
TGCTGGGCTGTTTAAGTATCTGCAGATACCTTTACACAAAAGAAGGCAGG
CTTCACATTAGCTTGCTAAAAGAGGGTTATTATTTTCTTCTGAGATCTGC
TATGGACTTATTGAGTGGCTGTTGGCAAGAGTAATGATCATATTTGCCCT
CTCCTCTTTCTCATTTTTAAAACAAGAATATGAATATAAAACAACCCAGA
AAAACTCCAAAGATGCTAAATGAATAAGTTAATAATCATTGTTTATTTAA
AGATACAACTGTATTGTACAAAGAGAGGGATTTCTTTTACCCTGAAATGC
CAATAAGAAGCCATATGAAAAACAAAAATAACAATTTAAAGAGATTTTTA
AAAAGCTCCCATTCAGTAGTACAATTGGGTTCTTTTCAGATAATTAATCA
TTAAGAAATATTTAAGTACTATTTTCTATTTACATTGCAGTATATATCAC
TGGCTCTTTGAAAGTTAACAGGGATTAATTTTCTTTCAAAATAAATATTC
CACTTAACTAATTGTCTGTGTTCTTTCACTGCTGTCTACGCCATTCAAGC
CAAAACACCGATCTCATTCAAAACTCAGAATTTCATCCAAATTTGTGTAC
CTGGCCACTAATAAAAGATTTTTGGTATGCTGTCTAAAATCCTAATGACA
AAATAGGGAGAATCATAAAATGTTCATAAAAATCGGATGGGATCAAACAT
CAGCTAATCTGAGTATATTTTTCTCTATGATTAACCAGTTCTTAATGACA
ACATTTCTTATCTTACAACTGTGACATGAAGAGGGAGCTGTAGCTCTTCT
GAGACACAGTTCTGCAAGAACCAGCTTATCCACGCTCTCCGATCTCGTGT
CTGTTTCTCTTTCTCTCTCCCTCTCTTGCGCTGTCCCTCATTCATGCACT
CTTCCATCTTTTTGCCATTGTGCCAGCTCAATTTAAATGTATCTGCTCTG

>uc001gyb.1|200697593|200698493|200698592
ATTTGAACATTTATATGAGGCAAGAGCTAGTGAGCTGAATGTGATAATGG
TAGCAGTTGACCCTTGCAGGAAAGTTTGAGCCTGGGCCTCCTATCCCAGT
GATATTCTTTATGCTAAAAATATTAGTAATTCCCTCCCACAGATTCCTTT
CCTGCCTAAGTGAGGTCAATTTCTGTTGTTTTGCAAACAAGTACACTCAA
TACTATGCAGTAGTGGATATTTTTGATACTAAggtgagcatgttttaaaa
tcggttatagtgacgattgcataaatctgaatatactaaaaatctttaaa
tggtacacctaatgggcatgtgaattatgtctcaataaagctgtttaaaa
aTAACATTAGTACTGTTAATCTCCACCAAACAGTTCTGGGAAGGGAGGCC
TAGATGGTGTCTACTAAGAGTTAAAGCAATGAGATTTAGAGCCTTGAATA
AAAGAGTCTATTTTCTTTTTTCCGTATTTCTGTTGCTAAACACGGCTGTT
GCCAACACCATCTCACTTCATTTTCCAGAGATAAGGGCATTTGTCATGCG
TTTCTCAGCCCACCACTTAACAGTTCAGGAGTGGAAGCTTAAAGTGTTTC
CCCCTCCCCCTCAGGACACGTGCATTTAGAAGAAAGGACAAGAATCCATT
TCCTTATGTAGCAGAACCTCTGATAGTTCTATCCCAGTTCCCAGCCACTT
CAGAGTGAAGACAGTCACCCAACACCTGCTACTAAAAGCCCTTATCAGCC
ATGTTTTTGCGGTTAATCTCCTTCTGATAAAGTGGTTCATTTTTCAGAGC
TGTGAATATTGGTGACATGTAGGAGGGACCAAAATTTTCAGCCCTCATTC
AACCCTCCCTTGTTTTTTATCAGTTGATTTTCCCATGTTAGAAAAGGACA
GTTGCTGGTACAATCTCATAAAATGGGCTCCAGTGTTTAGAGAAGGACAG
TCAGAGGAGTGGCCACCTGTTTGTTGAAAATTGGGCTTCTGGGAAAGTTG

>uc001hfi.1|205327934|205328834|205328933
caacatggtgaaaccccatctctactaaaaatacaaaaattagccaggcg
tggtagcgcatgcctgtaatctcagctactcgggagactgaggcacaaga
atggcctgaacctggcaggtggaggttgcagtgagccaagatcatgccaA
GACACCATCTCAAACAAAAAAGAAAACAGATTATTTTTTGGAAAGGCAAG
TGGGTTTTCAGGGGAAAAGTAGGAAATTAGAAAGTTTTGTGATAATGTTT
GTGTATATAAGTACGAGTGTTCTTTCTGTCTCCTTCAAGGCCATGAAATT
TCTCTGGAGAAGGAATTTGAAATATGTTTTACTCATGCTCTCCCCTCCAG
GATAGACCTACCCTGAAAAGGAATTTATGGCAACCTTATCTCCAAGGTTG
CTGCCTTTAGTCAGATAAGGAAAGCCCCCAAAATCTCTGTTCCTTTCCAT
ATCACTGAAtctcaaatatcttcagcttaaaagaatcttaacgccaaata
tttgggggtggcatatcctgattcctttcagGAGAAAGACATAGATTAAT
CATCACAAACAGTAGTAATGGATGGAGAAGAGAAGAACATTTGCAACCTT
ACTGTGTCCTTAATGCTTTATTATTCTATTAAAACCTGAAATTTTGTAGG
AATTTTTCCCCAGTTTCATAATTACAGCACAGAGAACCAACCAAGGGTTA
TAGTAGTCACAAGCAAGATGATATGGGATCCCTCAAAACAATTTTACATG
CCTTAATTCCTGAGACCAAAGCATTCTCCTCACCTCTCTCTTTACTCATT
TGGTTAACTCTGGACTCAGGCCAAATCCTGTCCCTGGAAGAGCCACAAAG
TAGGAAGCCTGGGTACAGGCCTGGCAAGCGAGAACAATGTGTCACTGCAG
GACTTTGGAGCTCTCAGCTTTGGAGTCAGTTAAGACCAGTTCCTTGCTGG
GAAGCCCTAACTCTGGAGGGACAGAGACAGGTAAGGTTAGTTTACTTCCT

>uc001skp.1|74301068|74302068|74302067
ACCCCAGGGTTTCGATCCTTAGCGTTCATTTATCCTGGCTTTCAGTGATA
TTACACTTAAGCCATGCCTAGtttttctgttttctttttttttctttttt
tgagatggagtcttgctctgttgcccaggctggagtgcagtggcgtgatc
tcggctcactgcaagctccgcctcccaggttcacgccattctcctgcctc
agcctcccgagtagctgggactacaggcgcccaccaccatgcccggctaa
ttttttgtatttttagtagagacagggtttcaccatgttagccaggatgg
tctccatctcctgaccttgtgatctgcccgcctcagcctcccaaagtgct
gggactacaggcgtgagccaccgcgcctggctTCTGTTTTCTGTCAATAt
ttcctttctttttttttttttttttgagatggagtctcactctgttgccc
aggctggagtgcagtggcgcgatctcggcttactgcaagctctgcctcct
gggttcatgccattcccctgcctcagcctccctagtagctgggactacag
gcccccaccaccatgcccagctaatttttttgtatttttttagtagagac
ggggtttcaccatgttagccaggatggtctcgatctcctgacctcgtgat
ccacccgccttggcctccgaaagtgctgggattacaggtgtgaggcaccg
tgctgggccACAACGTTTACTTTCAATTTTTGTTCTACCTAATCTTTTAT
AAGAATTTCCTTTACTAAAGTTGAATACCTTTGTGTGTTGTAACCATGTT
GTTAAGTCAGTAAGAAGACATACTTGTTTCTTGGCCCTGAATGATGAGTC
AGGTTTGTCAGCCTTTGACTCCCAGTTGGGGGCCAGCAAGGGCCTTCTAC
TGAGAGGACAGCTAGCTTGGGAAATCCTAGACCCTCCACCTTCCCGGCCA
TTTCCTAGTCTCTTACCTAATACGCAAGGAGTCTACCTAACAGTGTTTAC

>uc001usm.1|191601650|191602550|191602649
TGGCAGATGCCTCAGTAGCATTACTTGCTCAACAGATTCAGCAGCATCCC
CAGGGCTCAGCAGGCATAGAGAGCTCTCCAGGTCTTGAGCACTGGAGAGC
TCCATGCTATTACTAAGGACAGCAGCTGGGCAATGGCACCACTAAACATC
CAGTAGGGGTGAGGCAAGGACCAAAATAGACTTGCAATTCACATACATTA
CTATCCAGGAAACCAACTACCCTTCCTCTTTACTAGAGAAAATTGAAGGA
ATGGAACATCTCATCCTAAACCTCTTTCCCCAGTCTCAGGTTGgattctt
aggaccagagagactattagagctgggaaagatcatagaacccacatagt
cttacctcttctagagatgaagaatgagcaacctatgaataaaatcagtt
acccaaggccaGAGTTGTTATTCTCCTAGTCCTCATTTCATCCTCCTAGT
CCTCATGAGtttttttaaattattatttttttaaCCCATGTGTCTGCTTA
CAATACCTGTAAAATCAGTGCAGTTTGCCCAAGATACCACCAGGAATGAC
TCTGGATCCCTCCTCCTTTGGAACCAGCAGCTGTTGAACCCCATAGTTGG
AATAACGTTGACATGGCACTAAGGAGGCTTCATAATTCAACCCTGGATGC
CCCGTGAATTTCTGCTAATGTCCCATCACGACTTTCCTCTTGGATCTACT
GTGATCACCATGCCTGCTAGCGTTCATCATACTGATTGGCTTATTTGGCT
TTTCCCTCACGCCTTCTTGCTGAGGTGTAGGTGTGACTTTATTATTCTTG
ACCTACCCTGAAACATTAACACTTACATCTTCTAGCTAAAATCGTAGTAA
CACCAGAGAGACAAAATGAGAAATAAACCAAACACAGGCAAGCGAGTCTT
CTGTTAATATTGTTATTAACACTGGTTTCTTAAAGTTGTCTTATCTTGCA
AGTTTATCTGAAGCTTTGGTTTCAAGCATTTCAGTCACAACACTCCCAAT

>uc002seq.1|68609276|68610276|68610275
TTCTCTGGCCACAGGGAGCAGCCCGGAACTGGGGCAGGGAGCACTGTTGG
AAGTGGGTCAGGCTTCCCAAAGGGAAGGATGCCTCCAGCAGGGCTGTGTG
AACTGGCGACTCCATGGCCCTTGGAGTAGAAACTCACTGCATGCACCTGG
GCCTTGTCAGTCTGGTTGTTTTCTGTCAAGCTCTTGAGGTGGACATTTCC
CTCCAAGGGCCTGGGATTGTACCAGGAGGAAGTGAGGTTTCCCTGAGTCT
CCAGGGGCCTAGAGGTGGAGGCTGCTTCCCCATTGCTACAGGGGCCCCTT
TTATTGTCCTCCTGCTCCTGGGTCTGTACCTGGTCTTTCACCTCCGTTGC
TTCTTTGGGCTCTTCTGCCCTCACCTCCATTTTCGGGAGCCTGGCTGGGA
TCACCTGCTCATCTAATGAAGGAAGTTGAAGGTTAAACTTGCCTCTGAGA
CGAGGGATCCTCACGGGGCTGAGGTATCCAAACATCCTGGAGTTGCGAGC
AGACAGCACGGGTTTCTTCCTTGAGGGGGGGCTCCAGACAACAGGAGGCA
GGACCCTCTGTGGGGTGCCCGTGTTCCAAGGGATAAGACACAGCCTCATA
AGGGTGCCGTCCCACCTGCCTGGAAAAGAAGGCCCAAGATGTCGCTGACG
GTTGAAGAGGAGTGGGAAACAGCCAAAGAGTCCTGGGGCAGGCACAGGTG
CAGGAGCCGCGGGGTGAGCCCGGCCAGCTGGGAAGGCCTCACGGACAAGA
CGAGCAGGTTGCCGATGGCATGGCCAGGACCTGCGGCGGAACCAGGAACA
AAATACGCTTAGTGAGTTGTCCATTTTGAGCGAGTTGTGCACAGACGAAA
CTAAGGGTCAGAAGCGGAGAGGATACTCCTAAGTCACCCACTTCTCTGTG
GCTGGGTGCACACTGGGCATCTGGGAGTTTATGACATCACCATGGGGCTG
GTGACAGAGCCAGGGTGTGGAGGAGTGCTTAGGAGCCCAGCGAGGGTGCC

>uc002sjs.1|73908693|73909593|73909692
CCTAATGTTTCACAAAGTCTTCTGAGACAGAATGATTAGCAAGCTTGTAG
GACCTTTTTGTAAAGAGGATGTATATGGATTCGTACAGACACACATCTAC
ATGCAGAACGTGCCATTCTGTATTTGATGCATAAAACCACCTTGTCCCGG
TCTCAGGGCAGGAACAGTGTCATACAGATTTTTGTGTCTCCACTGCTTTT
GCATAGCGGCTCTTAGAGATTAAACGCTTTTTTTCCAAATATTTTATAGG
TTTTTTGACATTAAAACGTTAGTCTCATctgggtgcggtggcacacgcca
gtaatcccagtactttgggaggcagaggcaagaagatcgcttgagccctg
aagttggagaccacagtgagctatgatcacaccactgcactcctgtgaca
gcctgggtgacaccgcaagaccctgtcttaaaaaaaaaaaaaGTTAGACT
TATGTTCTTTTCTAAGCAATAAAATTAGTCTTAGATATTGCCTAATATCT
AAGACTACCAATTTTTGTGTAGAATGTAATACAAGCTAAAAAATACATTC
GAAAGACTTTCTGTCCCCCAATTTATAAATCCTGGTTAGTTTAGCTAAGT
CTGCAGTTGTGCTGGGATCAGCAATCCCTCCTTAAATGCAGGAGTATTGT
GAGTGTGATGAGGGACTACCCCAAATCAAAATAATTTTAAAAGCAAACCT
TAGCTTGCTAATTGGTTCCACTTTCTTCCTTGTTCCTTTTCCTTTACCAA
GATGGCCGCTGTGTCGTTCGCTCCTCATTGGTCGGATTTTCCGCAGGTGC
CGATTCTAGCCCCACCTACTAGCTCTCCGTTCCAAGTCCTAAATCACTGG
GAATGTAATAGACAGACGAACGGGAGTGGGCGGAGCGGGCGCCGGATGTG
ACGTTTCCGGAACCTCCGGGTGTCATCCGCGGGGAAAGGTGGGGAAGGGT
CCCGGGAACGTGGTGGGGCAGGGCCTCCGAGCGTGGTTGGACTTTGAAGG

>uc002vvi.1|234502199|234503099|234503198
tcctctttcctgtcagaggttataaccactatcctgaattttttgttacc
cattccttgcttttatttataattttatgacttgagtatatgtatctctc
taaacaatacattgtttagttttgttctgttttgaacattcatggaattg
tactatgagtatttttttgtgagtttcttttctttttttttttatttttt
tgctcaaaactgtttttgagattcatccacggtgagacgtgtaaccattg
ttgatttatttcatggctatgctgtgtcctactgtgtgcttatgtttgtt
cagcctaagggggatggtatgtggatttctggtctttgctatgaacaaca
ataccacttgtaacattcttAGATGTGGAAGTCATGACTAACTGGAAAAT
ATTATTTGAGTTGAGGCTTGGTGGGTGAAGGTAAACATCCCTCTTTCATG
GGGTCTGGGTTTAAGACATACGACCTATGGGGAAACTTATGTTCAAAGGA
TTGGGAAGATAAGGCACGTGGTCACCCTTCTCTGATACCACAGGACTTGC
AGGGGCAGAAGGTGAGAAGGGAAGGGGGCACATTGTGAACTTCATTCCAG
GAGAAGGGACATCCCCCTTTGCAGTGCATGGCTGGTGGTAGCCTTGCTGC
AGGGCATAAGAAGTCAGGGCTGGCTCTGGTGCCAGTGGCCTGTCTTATGA
GGCCAACTGTGTGTAAAGTTGTCTGAGAACTCCAGCTGCCAGTATCTGGT
GACCTGTGGGAAGTGGCACTGGATTGCTGGGGAGAGGAAGTTCCTAGCAG
CCCCACCTCCCCAGGGAAAGGCAGCCCTCTGAGGCTGAATATTTATCGCC
AGGCAGCTTTGCCAGGCATTCTGGGTGTGCAAGTCATTCATGGGGCAATT
CTGCCTTTCTCCACCAGAGACTCTTCCTCAGGGAGGTAACTTTACTGGCA
ATAGTGGACAATATTCAGGAACGGTTGTATCTGTTTACTGCTCTCCCctt

>uc003ejz.1|129123591|129124591|129124590
CTCTAGGAATGTCCTTCTTTAAAACAAACGCTAATTTAAATTAACTTCCT
TGAAACATCCCATTTCCATTTATCCAGGGAAGGTGAAGATGAGACAGCTA
ACTTTAAAAAATTTAGACTAATGCTTTTTAAGGTGAAGAGAGATTCAGTC
TCTGCCACTATGAATTGGGGAAAAAATAAAAGCTGAGCAAGGAGGGAGGA
CAGAGAAATCATATAGTTTTAGGCATTTTCTAAGTTTAGGGTAATTTAGT
TGTATATTTTAAATATTGTGACTTTTCAGATCAGCTGACATTTGGTAGTG
CCTTCCAAAGCCCAGTAGATATAATCTTTGTGTTATCTACTGCTTTGAAT
TATTTGTCCCACATCAAAGTTTGAGCAGAATTTTAGTGGACCTTTTTTCA
GTTTTTCCTCTTCCAGGGTATATTGTACAAGGCCCCAGTCATGAATTTAT
GGACTGACTATTATAACAGTTCGGTGTATTTTTTGGAGGGGATGCATATA
ACCTTTGGGGTGATTTTGCATCTCCTTGGAGAGAATATTAACTGATGCCC
CTATACCCTCTGCCTGCAGGTCAGCTGTATTTGGTAACTGGAAATGGAAT
TGCAAAATGTGCCCAGCTTATCACTTCTCTTTCTATACATGTTGGGAGGG
AAATCTTTGCAGTCCTAGAAAAATCTCTGCCACTGATTAGGAGAATTTGT
CACAGCAGTTAATTTATTACTGTTTACGTAATCAAAATTAATATTTTTAG
ATACAAAAGTAGTTGTCTTAAACTGCTCTGCTTGGAGTGAATAATATCTG
TTTATAAATACTTTTTTTAGAACTAATGCTGCATATCTAAATTATAGAGA
ATTTTTTCTTAGAAGGAAACTGCCTTTTTTCTTTCCCTTAGAAATGTTTC
CTGACATCTTTGTAGCTTCATGAGTAATCAGACATGCAAATAGCCCCTCA
GGAATCAAGCTACACTTAAAGAAGACTTAGTTGGAAACTTTGGAGAGTAG

>uc003hjo.1|77213986|77214886|77214985
gcttgtatctctttttttactcaaaattttgtttgtgagatttatccaca
ttgttatatatggtcagagtttgttcgttttcattgctatataaaatttc
acttacagtctaaccattctactgttgatggatatttggtttccagtttg
ggggttattatgaatagtgctactatcaacattctattaatgtattttgg
tgtatgtatgcgtgaatttctttggacatTTTTGTGTTTTTTAAATCCAC
AGTCAGTGAACCCTAAGTGTTCCTCAGCATTGCAGTCAGTATATTTACCA
TGTATGCGTTACTCAAATGACAGCTGTAGTTGCAGGCATTACCAAATCCT
TCCCTCCTTAATGTTATCACTGGACTTTGTCTATACTTGGGATTCTTAAC
ATGTTGTATTTTGGTTAAGTATGCGTATTCATGTTTTTTATTAGATTTTG
AGTGCTTTTTAGTACtttgttttacttgcttatgtatcccgactcctgac
gaggtacctgaaatatagtaagcTAGTTGAGCGAATGGTGATAGCTGTCA
CCATTGCCAGTGATTAACAGAGCAAGTTTCCCTAGTTATGTGAATCACTT
AGCCTAGAGTAAAATCCATGCTTTAGTTTGATATCTCAGTGTCAAAGGAT
TAGGAATGGGAAGTCATTTCTCTCTGAGAGAAGCCCAGAACTGTGGGCTC
AGAACTGAATGTGCTGTGTGGCTAAAGGGAATTGCTATGGCTTTACAAGC
CTCTTGGAGATTTAAAGTGTTAACAGCAGTGATTCCAAGGCATAGTGTGG
GGGGGCCAGATATAAATAGCAGAACACAAGTAGCGTAGTGTGCCACTGCC
AAGCTACTGCTGGGGGTGTTTATAAAAAGAAAAGCATTCCTGTCTCAGCT
CTCACTGTCAACAACATCCCATCCTGAAGACTTGCTTACCACAACTGAGA
GTGGGGAGTCAGTTTGAGGCCTAGCATCACTTAAACTTCCTCCAAAGGCA

>uc003hyq.1|109129488|109130388|109130487
TTACAGGCTGCAAAAAATATTGTCTATAAACGCGGCTTGCCCACTGTTAG
GGgctggagctctctgaacctttactggctcaggatactacatgattcat
gctttctttgctcagataaactctgctaaacttgtttgaagtttttttgt
taacaATATTTAAACATAAAGCAAATAAATTAATAAGAATCCTATATCAC
TAAGTTACAGTAATTAGAAAGTATTCACCTGAGTGAGAAGATTGGCCAAG
CTGCTATCCAGTCTTCCATTATTTGACAAGACATTTCTTTCCTATGCTTT
CTAATAGTATTCGTTATTCCAGAAAGGTTGCTCTATGACCTTAAACCGTC
CACATGTTCACTGCACTGATAGACGTCCAACGTCAAGATGGGTAACTAAA
GGTCAACTCTCTCTTTACCTTCCCTGAGCCTGATTTTTGCATTGTAACTC
ATGGTCACTAGACATTTGTTTTGGGTGTTCGCAGTCTACATTTATTTCCC
TTTTAGGGGAAACAATCACTGTCCACGGGATTAAAATAATCCCGAGTTGA
TTATTTGGTGACATCAACCAACGGTGCACATTTTGGGTCCATTACCAACA
CAGCCAAGCAGCACATATTTCTTCAGAGCCTAGATATGCACATGTCATCA
AAGGATAGCATTTTACAGAGTCAACACCACTCACTTCATAGAACAAGGGG
CCAGTGGCTTTTCAGAAGAAGGGTCTGTTCTCGGCCCCACACCAGAACGC
CAGCCGCCAGGTCCCGCTGCTCAGCAGGTCTCAAGCCCGCGCTCACTCGG
GCTCCGGCTGCTGACAGCTGCGAGCCCGCGCGTGTATACCCGCTCAACGC
TGGGACGTTACAGCCAGGGCCAATGGGCAGAGCGGGACTCGAGGCCCCGC
CCCCGCCTTGTGGCGTCACGGGGACGCCGGGGGCGCGCGGGCTGCAGGGC
CGCGTAGGTCCCCGCCCCCAGAGTCTGGCTTTCCGCGGCTGCCCGCCTCG

>uc003iru.1|169653891|169654791|169654890
TTCCAAGTTAACTGGGAGCTTTTGTGTTGCTCTTTTTGCCCCCCTTATAT
TTGATTCTGCTACCTGACCTTTAAACAGAAAAGCTTTCTCTTCTTGCTAT
CTATGTTTGTTATTTAAAAGATCAAAATATTAAACTCTTGCTATATCTAT
TTGTCATTTGAAAGATCAAAATATTAAATGATTGTGAAACATTTTTTGCA
ACTGTAAGAGGGTTGATACTTTTCCTGAATATTATTCATTCAACATTCAT
ttatttctttgacaaatatttaagagatgctcatgatgtcctaggcattg
agctaagaactcaatgttgcaatgtggataagatccagtccctgtgtgtt
catacttatttaatactattatagacaaggCCTTTAATACATACCATAGT
CATATATCAATTTTTAATTAGCAATATGAAATAAGAGAACAATGGGACTT
TCCACTCAATTTGACAGGTGGCTAAATTTTCAGTTACTGAATTTACTATT
TTAGGGTAATCTAGCACATGACCAAAATTTAAATGCACAGAACAGAAGAT
CAGAGTAAGAAGAGCTTCCATTTGGATTATCACTTTTTCTACTTGGAGTC
ACATACTGTACTTTAAATTGATTAAGAACATGTTAAAGGTCCAGGTGGTG
ATTTCCAGCTACAAGTCCAAAGTATAGAAGAATGTGTTTAAATCCTACGT
TTATCAGATCCATAAATATAGTTCCTTCTATGTTAAGTGGCTTTATTTCT
AAGAACCCAGCCCTCGGTCCTGGGGGTGCTTCCCAGCCCGCTGCTGGAAT
TCCTGATCGTGGCAGTCTGCTGAAACATGAGCTCAGTTACCAAATATAGC
TGAGTGGAGTAAGAGGACAGATGAGAGTCTGAGGCCACAGTTGCCTCAAA
GTGACCACGGACCAGGCAGTCTCTAATGAATAGGCAAGGCCACAACCTCC
ATTCTCCCAGAAAAGAAGAAATGCTCATCTGAAATTCATCACCTCTCTGG

>uc003joe.1|43637647|43638547|43638646
aggtcccctctccaattgtgacaaccaaaatgtctctagacattgccaaa
tatccctcggaactaaattgtccccagttgggaaccacGAATTATTAATC
CCTAAAAGACAAAGCAGCAACTCCTGACCCCTACAAAAAGTTTTAAATCA
ATAACTTAGTTTAAAATCCTTACTAAGTGGGATCATTACTAATCTCACTT
CATTGTACCTTCAGTATCTGGAAACCGTCCCTATGGTCACACTTACCACG
GCTCATTATTATTTTAAAACATGGGGCTGTGTCATTTCCTGTCTGTGAGT
TTGGACTGCAGTGGGAATCCATTAGTTGAATGACCTTCTGTGTAGGTTAA
TCACAAGACAAGTTCTCAAACTAAGGGTTTCCCTGCGGCTCATTTCTTTT
TAAAGTTATGGAATACCTGTTCTGCTTATACCTTTTAGATTCATAATTAT
TTTTCTTGTATCAAAATTTCAATTAATAGAAATAAATGACGTTACTGACA
CTTCATGATGATTAAGTTTTGGGCAAGTGAACCATTTTACACTCTATTTT
TTATTCCTCCCACTTTTAGTCAGAATACACCTGCAGAATAAGTAACAGAA
CTGTGTGAAAAGAACGACTAGGTCATTACGGTTAATAGTTTTAGAAAAAC
AGCCGAGGCCTGGTCTGGAAAGCTCACAACCTCCACCCAGATGCTTTCCA
GCCTCGGGGATATTCGTACTAGCAGTGACACTAGCCAGCTTCCTCTAGGC
TGGCTCTGATGTTGGAAGACAAGCACGCAGATGTGTGTTACTTTTCAAGC
CTGGACATCGTTTCTGAGGAATTTAACTCCACCTCTCCTGCCAGAATGGA
AAATCAACGCCCCCCATTCCCGCCCTTCACCAACCCCTCTCCGCCTGCCC
CTTTCCCTTGGGTCCTCTCTGTTACAGAAGTTCTGATTTTTCCTAGCGAG
CTGGAGGAAAGGCAGGTACCCGGAGTGGAGTTATATTACCTGTTTCTTTG

>uc003lsp.1|149999512|150000412|150000511
AGATTTCATGTTTATTCTGCAAGTGCCAATGGAAGATGTGGTGGGGACAA
GGGAGGAATACCGAAGTGAAGCAGTAGAGGCCCCTGCCCTCGAGGCCGTT
GCAGTCTCTGGGGGAAAATAGGGCCCAGACCCTCATTGCTACAAAGCAAA
ACACTGGGAGggggcagcatggcccacgtgactggccctgcactgggcat
taggccaacctgggcttgaatttcagctcttcctctggctggctgtgtga
ccttgagcaagttgctgcacccctctgagccagcgtcttctctaatatgg
agatgaggatagtgctggcctcatgggttgctgtggaagtaagtgaagta
aggcCCTGTCCTGCTACCTGGCATGTGGTGAGTATACCCTGAAAGATTAC
TTTTACTAGAATAAATAATACACAAGGTGGTGGTTATTAAGTGATGCAGA
CAGAACATTGGTGAAGGCTTTTTGGAGGGGGTGGTGGCATTCTAGGTAGG
CCGGAAATCTGAAGGATTAGGGCATGTAGAAAGGATGTGAGACAGAGGAG
GGTTCCCGGTAGAGGGGGTCTGTGCAAACGCTGCTTTGCAGGCAGGAATT
CATTGGGCAGCTGTGGGAACTGCAAGCCACTGAACTCCCTCCACTGTTGC
TGAGGGCACAgagagaaggtgagtgagctcttgggcaggccccgatagca
ggggtttgaatgccaggatgaggactctcctcttgatcctccatgtcctg
gggaggcagcagagggttttgagcaggagagaggcatgagtggagcccgg
agggaggaagatgaatctggcagcgtggggcgggtagattggcgggggag
agactgggggtggagaggccatttaaaaggctgttgcaaaatcGGTTTTC
CTGATAAAGAGCTGGGCTGAGTCATCTGTGGAGGAGAAAAGTCACATCCA
GCTCCTTCATGTTGCTGCCGATGTGGGATTTTCCTGGCTTCGTCAGCCAA

>uc003omv.1|36946723|36947623|36947722
ctcaaaactctccaatgactcacatcacatcttactcagaataaaaccca
gtctctaccatgccctataaggtatcatatcttatgatttccagcacagg
ttcctgcctcagggcctctgtgtttgctcttccctccatccaaaatgttc
tccccacagttgcaaggttcactttcttacttcattcagatctcttctcc
aataatgtcagagaggagttccctgacttttctactaaaattccatcccc
acacccttttcctgctttattgagagcaataattctgtctctttgtttat
aggtatctccctagagcttaaaaaagtatctgacacaaaacaggtactca
gtatttgttaaatgaatgaatCGATAAAAGAACCCAGGATTTTATTATTC
TCAAAATATTATAAAGTCTTTCCTTCTTATTGATCAGACTACTTGCATCA
CTATAATTCAGACAAATATTATTTGTTCTTAGTGAGCAGTACATGTAAGT
TATGAAAAACTCTACCAAGCCTAGGAGTAAAGGTTGGTTTCTGGTCAATT
CCACACATGTGTGTTTGAGGAAGGCAGGCGTTGTCACCAGAATCAACCAA
CACAGACCTTAGTAAGTGGAAAAGAGAGCTCTGGCTGCCTTATCACCTAT
TTACGACAGAGACTTCAGAAACTAATGCTGGCTTTAGAAAAAAAGACGAA
AAGGAGAAAAAAAAAAGAAAACATAAACTAATGTTGGCTTAACTGTACCT
GTCCCTGTTGGGTCACCTCCTTGGATCATGAAGTCTTTGATAATTCTGTG
GAATTTTGTGCCATTGTAGTAACCTCGACGAGCCAACTCAGCAAAGTTCT
TACAGGTCTTTGGAGCATGCTTCCAGTACAGCTCCAGCACAATGATTCCC
ATGCTGCAGAGGGAGAGGACAACAGCTCCAGTAAACAAAAAGGTCAGGGC
AGACAGGAGTATTATGGAACTGCTCCAGGACTCTTGATTTTCAAGCTTGT

>uc003pcg.1|53990772|53991672|53991771
acaaaacagaacaaaacaaaaccaaaaccaaaAAACAGGTGTTAAAAGGA
TGTTTTAAACAGGCTGAAGTATTAAATCACCATAGAGAGCAGTCTTAGTT
TACTCTGAAATCCGTTTCTATTCTTCTATTACCTTCCACATATTTTGTTT
TGCTGCAAAACACAGGGAGAACTATTTACCATTAAGTTGCCCAATTAATT
TTCTTTAAGGCATGTAACATTTTCTAAAGAAATCTGAAAGTACTTGTTCC
ACTGAAAAAAATGAGATTTATCTTCTATATCATAACTTTGCTCCCAGTGA
AAAAGCCAGGATAATGAAGAACAAAATCCATTTTTGTGAAGGAAAACACT
TTTATTTCATGGTATTTTTAAACATCATTTTGTCAACTCTCCATGGAATA
AAGTTGACAACACCCCTTGAATATATATTTGCATGTCTTTATAGTTTTAA
TTTGTTATACTTTTGCTCTTCCTCTTTAAGCAACATTTTGAAAAATCTAC
AAAGTAATACAAACATATCTACAGTACTAGGTTGCAAATTGGAATTTGGA
AGCGCTAGATCTGCTGATTTTATTTGCTATCTGACTATCACATTTGTTCT
TTTTAACTGATTTATTAGGTCTGTATTCTAGAGTATATTTTATTCTGTTG
CAACAGCTATTAATGAATTCTTTGATCGTGGATTTTTGTCACATACATCT
GTATTGGTTCAGGGAGCCTAACCTGTTGGAACATTCTGCTGAAGAGTTTG
CTTTTATATCTAGGGACATTTATCATTATCTAAGGCCAGCTGCCTGACTT
CTCTTCAGTGCTCTGTTTATAGGGTTTGAACATCTATAAATGGAAACACT
AGCTAACCAGAAATTATCGCTAGGGCTCTCTGATAGTGTCCTAGGCTCTC
ACAACTTGGAATGTCCTGCAATATCTAACATGTAAGCACGTCGAATCATT
TTCTAGACAGAATCTGAACCTCTGTGTCTCTCAGTCTTTCTCTCTTTCTC

>uc003tbz.1|30974772|30975672|30975771
cctccctcccttccttccttccttccttccttccATCTGAACATCTACCA
AACACACCTGAAACTACTGTGAGCAGGTCTTTGCCTAGGATTAGGGCACA
GATATGAATCAGGCCTTGTCCCTGTTCTCAGGTCATGTGGACCACAGAGC
CCAGAAAGACACCCAAATGGCTTGGCTCATCCTGTTCACTGTTTCCAGCA
GGTATTGGGCCACATGCACCCAGAATGTGACTTCATCACCCAGCTGAGAG
AGGATGAGAGTGCCTGTCTACAAGCAGCAGAGGAGATGCCCAACACCACC
CTGGGTATGGGGCCTAGGAGGCAGGTGGTGGCTTCTCTGATTCCTTTATA
TCCTCCAGCCTCACCCCTCGGATTATTGGGACAGCCCTGCACCTGGGCTG
AGTCTCTGCTGCTCCTGGCTCTCTATCCAGGCTGCCCTGCGACCTGGGAT
GGGCTGCTGTGCTGGCCAACGGCAGGCTCTGGCGAGTGGGTCACCCTCCC
CTGCCCGGATTTCTTCTCTCACTTCAGCTCAGAGTCAGGTGAGGGGTGCT
GGGTGTGGCGGTGGGAAAGGGAGGTGCTTTCATCTGGAAGTGGCAGAATC
ATcactggatttgggggcaggctaacctgggtttgtataccaacttcccc
tcttctggggtgacctcgggccagtcagtctatcctgatctctgcttcct
gagctgtgaactggggagaacaaGAGCATTAACTGTGCAGGAAAGTATTA
GAGTGCAGAACCTGTAAGTGCTGGACCTGGATGCCCTCCAGGTGTTAGCA
GAAGCCTGGCTGCAAGGGTGGAGGAGGGCAGGCCTGCCTGACTGCCAAGA
CACCACCAACTGCCCAGGATGGAGAGGGTGGGGCACTCTGCTGCTCTGCT
TCACTTCCCTGGCCTAGGTGCTGGGACAGTGAGGGCCTCTTTTCTCCCTA
CTGCCCTTAGGATGCTGGCAGCCCAGCTCACCACTCCTCACCCCTCAGGG

>uc003vku.1|123028256|123029156|123029255
taagaaatgaaaatgaatataaaatatgaaatgagtttctaatgtaagtc
agaaagaggtcactgagacctgcaaaacgagttgttttagtaggggggtg
taggggatagaggccagatGGCTTTGTGAGTGCCGATGGTGGCCTGAGTT
AATCCAAGGATAGCTGTGTCAAAACAAATTTAAGGCAGACTATTTTCATT
GGAAAATCAGTAAGACAATAAACTTAATTGGTTTTTTAAAAGAAAACAAC
CTTCCTCAATTAAAAATCCCAATTTTTTTGCTTGTTTTATTAATACATTT
GCTACTCATTTTTTTAGACTATATATGCTCAATAACTTGACCTAAAAATT
CTTGATCAGATTAGATGTCACTGACTGCCCTATCTCCGTCTGTATATCAG
ACTAGCAATTATTAAACAAAAATCAAAGACAGCAAATTAGTATGACAAGA
AGATTGTATTTAATGAAATTTGACCTGAATCTGAAAGATGGAGAAAGAAA
AATAGTGTGTATTAAAATATGTCAAAAGTGGATTAGGCTCTGACAACACA
AAGACTTACAGATTTGTCTCTTGAACAAATACCTTTAAATTGTGCGTTAA
TTCCAAGTGGTTTGGTTTTGTTCCATCAGTAGCAACACTCCCTGCAGCTG
AATTGGCAGGTCCTTTGTTTTCATAAGAGTTCTTTGAACCAATCAGGACA
GAGATAATCTTATTATACCTCTGTAGGCTTGCGTTTCTTTTGATGAGAGT
CTAGAGAAGTCATGGGTAATACTTTACCGTGTGCCAGAGACCGCTTATGT
TTCAGTTGTACAAGGTCAGGTCTTAATTTAACCACCAACTGGATACTTAA
TTTTAGATACACAGAAGCACACATTGGCTCCAGGGCACTTCCTCTGATTT
AGGAAGGCAAGTCCCTGGATAAGAATGACAAGATGATCATTCCAAAAGGT
GAGATTATGAAATATTTGATCTGTACCTCACCAACTAGCTTATTGAATAG

>uc003voi.1|128364606|128365506|128365605
GTTCAGAACCACAGGTCGACGGTCAAGGTAGTAGTGAGAGGAGGTGGGAC
AGGCGACCACGCCGCTGCCCCTGGGATGACTGGAAGGCGACTTAGGGGAG
CTGGGGCGAGACAGGTGCAGGGTTTGAGGATGAGAAAGGCACAGAGTGAC
TAGAGGATTCCCGCCTGCAAGCACATCTGGAAGGGGTGTCTGGATCCTGG
GGGCAGCGACTGTGTTCTAGGGCGAGAGCCACCCTCGCCAGGGGTGTAGG
CAGGCGAGAGGAGGGCCTGGAGCTGTGGGTCGGCCACACTGCGCCCTCAT
TTGTGTGCAGCCCCGGAGGACCAGAGTGGGGAAGCACCCCACCCTCTCCC
AGGGCCCAACTGAGCACTGCAGCGGGAGGTACGGGGTTGTCAAATGACAG
TTTTGCCATTCCAGATTGCCAAAAGAGCCAGTGGCCAGTCTAGGGCACCG
CGCCGTCTGGCATCTCCCTGGAGGCCCTGGGCCTGGCCCGAGGCTCAGCC
CGGATCTGCAGTTGCCAGGTCAGTGCGGGGCCCGGAGTGGATTCGCGGGG
CGGGGCGGGGCACTGCCCGCGCCCGGAGCTCAGCAGCAGCTGCCCAGGGG
CGGGGGCGGCAAGACGCGGAAGTGCCCGGCAGGTTGGCGGACCGGCGGGA
GGCGCAGCCTGGGCAGAGCTCAGCTTGGTCCCGCCGCCCGGCCGGTGCTC
CCTGGCGCAGCCACGCAGGCGCACCGCAGACAGGTGGGTCCCGGCCGCCG
CGCTCTCCTCTCTGCGTCCGCGCCCGGCGCGCCCCGAGGGTGGCGGGAGC
GGTGCCGGCTACTGCCCCCAAGTCTAGGCCTAGACTGGGCCCCGCGCCCC
CCAGGCACCTGCGGGCGGCGGGATGAAGACTGGAGTAGGGCGGGGTCCGC
GTCCAGCTGCGCCTGGAAAGCGAGCTCGGGGGGGTGCCTACAGCAGGGTG
CGCCCGGCCGGCCTGGGACTTCCAAAGCGCCTCCCACGCCCCGATCGGTT

>uc004agu.1|70509535|70510435|70510534
CGCTCAAGTGCCGGCTTCGCCGCCTCAGGCAGAGTCTAGCAGGCGGGCGA
CCAGGCGTAGCTGAGTTCTGTGGCCTGGGGAAAGGGGACGCCCTATCCCC
ACAGCCCTGTTTCGCAGGGCTTCAAGACGCTGAGAACGGCCGGGAACCCC
TGGAGTCTTGGAGGCACCCGCCAATTCCAGGGGCCCACCCCAACCCCGCT
CTCAGTCTGGGCCAGCGGCGGCGGGACAGGCGCCCGGTCCCCACACACCG
GCTGAGACGCCCAGCCCACTGCGGCTGAAGCTCCGGCCGCTGTTGCGGCA
GGTGCTGCAAACCGGTCTGCCTTCGCTGCAGGGCTTGCGGGGATGGGGCA
AGTGGGTGGAGAGAAAAGGGGAAGAGCCTGGGCGGCCGGCAGGCGGGGCC
TGCAGCCTCCCCAGCCGCGGCAGCCGCCGCGCAGCCGGCTCTCTCTGCGC
CTCGCTCCGACTCCGGCGCGCACCAAGCGGGAACCCGCGCCCGAGCCCGG
CGGGCGCCGCTGCTGCTCCTCTCGGTCCCCGGTTCCCGGTCCCCGAACGC
GCCGCGGCGAGGCTGCGCCCGGCAGTGGAGCCGCTCGGAGCTGCTGGGCT
TTGGCGGCCGCTCGCTGCTCCGTCTGGCCGGAGGACCGGCGGGGAAGGAA
GGGGAAAGCGGGGACACACACACTCGCCGCGGCGCGCGCGCACTGCACAC
TCGTAGCCGCGCGCCCCCGCCAAGGCGCGTCCGGAGCGAGTTTGGCCCCG
CGGCTCCAGCCCCGGCACCTGCCCGCCCTCAGCGTTgcccccggccccgg
ccccgcccgccgccccctccgccctcccgcccctcccgcccctcccgccc
cTCGCCTGCACTGCTCTCCCTTCGCTGTGGGGAAGCGACAACGTCCCGAT
AACTTGCAGACTGTGGCGCAACTGGTCTTGGTAGCGGAGGCACCCGAATG
CTGCCCGGGTGAGGTAAGTTTCCTGTGCGTCCCCGGCCCCTTCCCACTAG

>uc001hvg.1|230599434|230600334|230600433
aaacagctttaggaagcctactgctacatccactgtgagaatgttaattg
ttcaatatgcctctcatgtgaagcccatatggaaaattccttttggggcc
aattctaagagtcagtttgcttcctctgaattcttgatatgctttctgtt
cttcaaaggttgagaggaatggaccttacagtgtttcccttCACACCTGG
ATCTATGTTTTGTGTCTTCTTACATTGGATTCAAATTTACAGTTTACCTC
TTCCTGATAATTTTTCAAACTCTTACTGtttttgtttgttttttgagatg
gagtttcgctcttgctgcccaggctggagtgcaatggcgctatcttggct
catcgcaacctctgcttctcgggttcaagggattctcctgcctcagcctc
ccgagtagctgggattacaggcatgtgccaccatgcccggctaattttgt
acttttagtagagacagggtttctccatgttggtcaggctggtcttgaac
tcctaacctcaggtgatccacccgccttggcctctcaaagtgctggCAAC
ACCAAAGTGttattttattttatttttttaaaGGCAGTcttgcgtaaatt
acttcacttgacccacagttcatgtggttgtaaatgggaaccccacctcc
tacctatgaaggatagataccattggggttaaatgagatggatgaaaagt
tcagagaatagtgtccgccacacagcagctattaaaaactgctagGTACT
CCTTCCTGAAATCGATCTGGGATTCTATGAGAAAGGAGCTGAACAGTATT
TAATACAAATCAAGGTTCTAAATGACCTGAAATAAATTCACATACAGTCA
GACTGTTGACATGTTAGATCACAAAAAATCTAGTCACCTGACAACACCAT
TTCTTATGTGGACTTCTTTTAAACATTTATTAAAAAAGCAAAATGTATGT
TCATCTCAAATCTAACAGTTAAAAATGGTAAAGCAATACAAACAATGTGT

>uc001gra.1|183025888|183026788|183026887
CCCTCCCAAGACTCACGGATCCTGTCCAAGCCACACCCAATAAACATATG
ACCTCAGAAAAAACTCTGCAAACAGTTTCAAATCAACTCCCTGTCCCTTA
ATTCTAATCTGAATTTTGGCTCTAAGTGGAAGAAGGTCTGAGGGGGCCAC
TCTGGAAGTGATTCTTGCATCCTGGAAGTTTGGTATGGAAGGGGGAGAAG
GAATGATTAATTTTATGCCACACCAAGTGTCCCCCTCACTGGTGAACTTG
ATTTCTCCAATGTTTCTTCCTCTCTCGCCTGAAGCTGTTGGTGTGACTAG
AGTTAAAGGTGAGATTATAGACAAGATGTAGGCCAGGTGAGGAAGTAAAT
ACTCATTTGGGGTTCTCCCTGGCCAGGTCCACCCTGGGAATTTGCGTTTG
CTGATGTcagggatcatgtctactgtgttcacttgtttctccaccaccca
ctggagtgcctgcttataggaggtgaccagtcattatttttttgatgaat
gaatCCACGGATAAATGAGCAACTGTGGACATGGCAAATAAATACTGTTG
TATATATAATTACAGAAAGAATGAATGTTTTGCTCAATGTTACCCATTGA
AAATAAATTTAAGTTTGAACAGCAGTTCAATTACATCAAGAATAATTGCC
CACTGCTGTATTATGAATGTGATCCAATTCCTGGAGACGTAAGCATATGC
ATTATCAAAGCATAATTACACCTGACATTAAGTGGTTTCCCTGCAGATTC
CTTCGTGACAACAGAAAAGTAAAAGGTCCATGATACAGCAAGAATGACTC
GCCTTTTCGTTTCAGAGGGCTGTACCTCACAATTCAAATGTGACATCTGC
TTAAAAGATGAAACCAGCCTCCTTCCAAATAAATGACATCTGGTCAGCTC
TTCAAGGATGAACATTTTATTGGAATATAGGCACCTGGCAGAGTAAATAC
ATGGTTACAAAGTGTTTTAAGTTTATTTGCTTTATATAGTGACCGGGAAA

>uc001toe.1|127730435|127731335|127731434
actgtctcaaaaaaaaaaaaaaagtaatggcaaaagctgcagttactttt
gcaccaacctaaTACTTTCTTCTCCTCAGTCTGTGGCTGCATCACAGAGA
GTAGCCCACCTGTGCTAGAGCTGAGGACAGGAAGCTGCTGCCGAGCTGTG
GGGATGGGGAGGGACTCCACTTGGAAGCCTTATGTAGCCAGGGTTTCAAC
ACTCCCCAAGTGTGAGCGCTGTTTCCTGTTACAGGCAGAGTGGGCTTCCT
CCTCAGAATCACAAGTCTTTCTGCAAGGCGAATATGCCTTATGTGTGCCT
ACCTTTCAAGAAGCAATCCTACCTGGCCTGTCTATTCCTCAACACCTTTG
CTTTCATACCAGGAACATAAAAGAAAAGCCCAAAGCCATTAAAAATAAAG
GAAGTAGCAATTAAAACACCCAAGGGCACTAAACTGCTATTAGAAGAGGA
ATCTAGCCTCTCAGCAATTTCTAAAAACGTACTTTGAGGGAGAAACAAGA
GGTCACTCTCTCAGAGAAGATGAGGCACCAGGAGCCAACCTGGAAGGCCT
TCATGACGTGGGTGTCTACCTCGGACGAGGCTGTAGGAACAGCTGTGACC
ACCAGAACAGCAGGAAGCTGTGCGGTTGAAGCCCCAGTCTGAATCCACCA
GGCTAAGCTGTGAGCAGGGACCACAGTCAACTACCCAGGCTCTTCCCTCT
GGCTGGATCACCCTCCCCGTTCCCCAGGCCTTTCCTGCCAACGTTTCTTC
TATCTCAGGGTACATCTCTCTGGTAGCTCCCTGGGGATGGGCTCCATCTT
ACTCATCTGTGCTTGCTACAAAGTAGGGCCTTGATGGAGGTTGGTCATCC
AGACATAACCCATGCCCAGGACGAAGCATAAAAACACTTGTACAATGAAG
ACTGGTTCAATGGTCCATTCTGTTTATTCAGAACGGTAACATAAATACAC
CTTAAATATTAACATTTTTTATATACAGAAATGACCCCACTCCCCAAAAA

>uc002vgt.1|218371856|218372756|218372855
ACAAACCTGCTCAAATAAGCTGATCTGAGCCTCCTCCAGCCACATGGTGA
GCTCAGTGGAGAGCTAGCACCACGTCACTGAGTATTTTGGATCTCCCAGA
GACCCCTGTGCTGTGCTAGGCATGTCTCAATAGGTCCCACCCCCAAACTT
TCTGAATTCCAAAGAATTTGCCCAGGAGCCCTGGGCCTAGTGCACGAGTG
AACCACACATTTGCCACTTGATGGGCACAGGCCCCAATAGATGTTGCCTG
ACAACCCGTGttccccctgtctctgacagacctcactccttccgggatca
accacttccccattctcagtccccgtagtttcagaaggctccagaggcag
ttgcgtgacccagatccggatagaatgattggtttcgagttaatcatatg
agccaggcaggatccagatcacagccaatgatcgcatgtcccagtttctt
gctgagaacattgggagaaaagagcccccctttctcctagagctaccgag
ctggtgggatggaagcccagagcatctgggggcaccgccactcagataca
gcttacctgaaagttaagccaactcagaaccaagtgatggggatgaattc
cagattctaccatttgagcccttaaatgcagctaggcctggccttctcag
tcactcgggccaagaaacttatctttttcttaaacaagtttgagttgagt
ttctcttgcagctgaaagagtccaaatgaataAACACAGGGAACCAGAAC
CACCACGCAGATGGTGGGGAGGCCGCTGGGAGGATTTGAGCTGTCCACTA
GAGGCATCGCTGAAGCCCACCTGGATCTCTGGAGAGGCCCCTTTTTGCCC
ACCAGAGACATGGCAGACCCCTGTCCGAACAACACAGATAGATAACGGCA
CAGAGTTTTCTTTAACTTTATCATTTATAAAGCCATACAATGCATTGCAA
AGAAACAAAGCAGCTGTACAGGAGTGGGGACGCGTCAGTGTACAATACAT

>uc002uor.1|182740005|182740905|182741004
GTACAGTAAACCGTTCAtgttctgagagaccaaaataaatacccacttat
taactaagatgaaccctaaggttaatgaaacaaaagttacttccaggttg
agtgttgagagcttgactgtcatggaaacttcctaaattcctacggctat
aagaaaaaccacattcttggtaaactccctaacaataggagatatcagaa
aaattgcagacccttcctaactgatttatagcccacaccactacaacttt
aagaagactgagggccaatcttacaaacattctttactgagaagtaacta
aagatctcaagccagttttggccagcttacagagactgtccacaaacttt
gtatcctatgtttctttaaaagaaagagccaaattcctcctcattttaat
gctaaatccccaccgcaaaatgaacatgggatgtacattacatatatgtt
tacccattaggcatgtgcttgactctgctcataaatatgtatagcttttt
ccccaaacctgctaaatatgtatgcctctattgtgtaatagactctgtga
ggcataaaaacccaactaccctttccctcttcgaagagagagcatctttg
gtacacactggagactgtctcttcccaatttgcaaactgatattgccagt
aaaactcacctttctactatttggacaACCTGGTGGGTTTTTGGATGATA
CATTTCATCCCTGCCATTCACTCTCACTATAATATAAACATGTTTTCAAA
GATATCTATCCCTTAGGACAAATGGTAGAATTAATGTAAAAGATAATTTT
TTTTTTTAATTTGCACTACATTTTTGACGTTTAGAAAAGGGACAATCTAA
GGTGAAAACAGGTGGACCAAGCTTTATTGTAGAAATGACAAAATTAGCAA
TTAGCTGCTCAAAGAAAATTTATTGGCACTCGGTAAAGACAAATGCCACA
AAATGCCATTGAAACAGATATCTGAAAGCACAAGGTGCTGATGTAGCCAC

>uc002udv.1|167037981|167038981|167038980
AGTCTTTATACATTATGTAGGTAAATGACAAAAACATCAAATATCAAATT
TGCTCCCTATAGGGATTACACAATAATTAATAATCATCATTAAGGGCATG
TGTAAGATCtaattttattatatatatattCAAGGATTTTTTATGGTGAT
ATTGTTACAGTCACCTTCCAAAATCAACTAGTTTTAATAATAAAAACTCA
AAAGGTAACTTCAAGAAAGCCTTTTCCCCCAGAAAATTTAATGGGCCTTT
CCATCCTTACAGTCCAATGCAAGTCATACTACTGGTATGTCCTAGGAAAG
AGAGGAATAGAACAGAAAGGGAGAAAGTGATTTTCTTAATGAATGGAAAG
GAATGAAAGTTACCTGAGTTAGAAGCAAATCAGGAATGAGATTGCAATAG
CAAAGAAAATAGATGTGAAGCACTGAAATATTATCTTAATCATTAACAAA
TATTAaatttattataatataaaatataatgtatcataattcaatgttat
taaaataaaatgtaaaatattaaaaatatacaattatatatgatattatg
tataaaataattatataacatactctaataCTGGTCTCCATTTTGGCAAA
TTAGTCAGGGACATGAATACGCAATCAATCAGGACACTAATTAGAATAAA
CAGTTGGAAAAAGGTAGCTTATAGTCAAGGAATAATAGTTAATAAATAAT
ATTGGAAAAGATATATTTCTATGATATATATTTCTTAAATGTTGAAAAAT
ATTAATCTTATTGAACAACAATGGGCATTAATATTTGTTAATATTTACTA
TTGTTGTGTATATTAGAAAATATACTTTATATGTATTTTCAAATGTGGAA
CACTTAATGAAGTATAATCTAGATTTCAATATGACCCAACATGAGATATA
AATTGAAAAGAGAAAAATACTGCAGAAATAATTGAATAATAGTATAGTTG
CAGTTAATGTCAGCACAGTTTAAAGTCAACAAGTCAACAGAAAAGGATAT

>uc002udu.1|166968884|166969784|166969883
GGATGatatttaaatcaataatatataaattttCTTTCTGAATCTTTTAG
GACTTAGCAGGCACATTGAAATCAATCTTCATAAAGTTGGAATAACTCTC
AGAATCTCAAACTACATAGAAGTAAATGACTATATTTGTATGAATAAGTC
TAAGGACAACTATTTATGCCTATCTTTAAAAAACAATTTCAATAGTGAAA
ACTAATGTTTAGGATTTTACAGTTCTTTGAATATAAAACATTTTATAGAG
TATGGATGTATATGATGAGATTAAAAAACTTGAAAACGTAAATATATAAG
GGAAAACTAACTTGTACATACTGTTATAAAACAACAACAAATTTAAACTT
TTATCTCCTAATTCATAGTTCTCATAGTTTGAGTGACCATTGTCTCTCTC
TAAGTTATAAAGAATTATAACATACAGTAAAAAGTACTTTAAAGTTGCCA
CAACTTTCCAATTAAGGGCCAAGACACTATGAGAATCCCTATACATAATG
GTAGTTCTCAACTCTTCTAATTCATGTTTAAACATACATTTGTCAGATCT
TATATATTCAATGTTACATTAGAAATAACTGGTAAAAATACATCAATTTC
ATAAGGTAAAGCTTGAGTCTATTAACATGTTATTTATTACATCATTTTAG
TAAATGTATACTTTTTAAAAAAATAGGTGTAAATGAGaagaaaatgaaaa
aaaaaaaaaaaaaaaaGGCTATACCTCTCCTTTATGCTTCTTGTTTTACG
AATCTGTCCTGCTTAAGAGCCAGAGCTTAGGTGAAACTATCCAGAGATGA
GAAACCAGGAGCTTGAGCACAATGAAATCCTATTCATTCCCAGTTCCAAA
TGAAAACAAGAACATACAAAAATAAACACAGAGCTTCAACCAATCTTTTT
CAAATGCAGTTTTAATCAGCCCAAGAATCTCTGAGGTTGATCTCAAAGGC
ACTTTCTAAAGAACTGCTCTCTCCCTTCTTCCAATTGGCTTTTGTCTAGG

>uc002tdc.1|105342814|105343714|105343813
ATGACCTGAAAATTGGCTTCACTGTCAGTTTATGTTACTGTGTCAAATGC
AGAGGATTACATTCCAAGAGAAAGAGTATGGGAAAGACAGAGAAGGTagc
tgggtgcggtggctcatgcctataatcccagcactttgggggaccgaggc
aggtggatcacctgaggtcaggagttcaagaccagcctaacatggtgaaa
ccccatctctactaaaaatacaaaaattagccgggcataatggtgggtgc
ctgtaatcccagctactcaggaggctgagggcaggagaatcgcttgaacg
cgggaagtggaggttgcagtgagctgagattgtgccattgcactttagcc
tgggcgacagagcgagactctgtctcaaaaaaaaaaaaaaaaaaGGGAGA
GAAGGTAGCAAGGAAGAGGTGCCTGGTGCTGACTGAAGGCtttttttttt
tgagacggagtctctttgtcttccaggctggagttcagtggtgccatctc
agctcactgcaagctctgcctcccgggttcatgccattctcctgcctcag
cctcccgagtagctgggactacaggcgctcaccaccacacccggctaatt
ttttgtatttttcgtagagacggggtttcaccatgttagccaggatggtc
ttgatctcctgacctcatgatccacccgccttggcctcccaaagtgctgg
gattacaggcgtgagccaccgtgcccagccGAAGGCTTCCTTTAAAGGGT
GTGATGCTGTTCCAGTTGGCAATGCCCCAGGCCATTGGAACATTGGAACT
GCACTTCATACAGTGACCATGGGACCATGCAATAAAGTGTTACTTAGACT
CAGTGCCTCGACCTGTAATCATGATTTCACACTCTGTGCCTGGCAAAAGA
TTCTGTTCTGAATAACTTTATTGCAAGTCACATAATCTTGGTTTAGACTT
GACGCAACGGGAGGTTACAGAGCTGTAAATAACAACTGGTCATTACCTTA

>uc002rsd.1|40191889|40192789|40192888
TCAGGTCACAGAATTTTTCTGAAAGGTTGTTAGACGGTCAAGGAGCTCTG
GTCATTGAATTAATCTTTTTGCTATATAAAGAAATAGAGGTTGGCTGCTC
ATTTTGTGTTAAACCAAAGGCTGGTACTCAAGAGACATATTGACAGTTTG
ATACTATAAAATATTTAAATAATTCCTTCATTCATACATGAAAGTATACC
ACATATGACCATATAAAGAATATAATGAGGAATACTAAAGAAAATTTTAA
AGATGATCGGATCAATAAAGTAGCATTTACTTGTACATGTGGACAGATTC
TATTATAGTAAGAACTAAGTCCACTAATATGTCAACTTCAAATAAGTACA
CAAACCTTAGAGGTCACATTTTTTCCCCACAAATGCTTATTCCATTTCTG
ACATCACTTCCTTCTATACTGTTTTGACTATATGATATATGAAGTTAATA
AGATATAGACAGAAATCGTTAATGCGAGGCAGAAGTTCTACAAGAGGAAT
ATAACATATGAAACTAAAAGAGAAATTTACTTAAACATCCCCTTGGGAAG
AAACTGTACTACCATCAATTTTGGGATTGGAATTTTTTGGGATCGACTGA
TTTGATGTAATACTCTGCATGCTAAAAAGTTGTCTGACATGTAACTGTTT
ATGGGCTTATGATCCTGGATGCAGGAAAGGATGTAGATAGAGTCATACTA
AGCAACGTAAAAAAAATCAGTGAAATGGAGGAATGTCCAACATATATCTC
AGCACTGTAGGACAGACAAATATTCTGACACTGTGTTCTCCTGGGACATT
AAAAAGAGAACATTGCATGACCGAAGGGTTGACGTTTGCAAGAGTTTGAA
TACTTGGTGTCTGTTTTTTTCTTTGGATGATGATACCAGTTGCACAATAA
TACCATTTTGGTTTTTATTTCTTCAAAACATGAAAACAAAAAATGAAGTA
GATGACAATGAGAAAGGAGAAAACATTTCATACAGAATATGCTGTATCAC

>uc003fsy.1|193341521|193342421|193342520
TAAACATATCTTAATTTATATCTGCGTAGCCAATTGCAAAGCATTACTAA
AAGCCATATTTTTTCCTGGGAAAAATCCCAATGCAACTCCaaaaaaaaaa
aaaaaaaaaaaaaaaaGCTTATTTTACTTAAAAAGGAAAAGTGACGAATG
AATTGAAGACCCAGAAATCAGAACAATGAAAATCAAAGAATTATTATACT
TGAAATAAGCCTGAAAAACAAAGTACTTAAACTCAACCATATTTTTGGAT
GAAGTTGGATATTATATGTTTACACATGGTAATATTTTTAAAAACTCAGT
GAATACTGGCATATTCTATTAAAGTTTTCATGTACTTGAGAAGTAAGCAG
GAGTTAAGCAAACATTCACCCTTTGCTCTAAGCTACATTTTTTGTCAGGT
TTATGTGTAAAAGAAATCAGGTTTCCAATTAATTCTCTGAACTAAACTGG
AAATAAGACAAAGCTAATTTCCAAAACATTTTACTGCAGTGAACATTTGC
TTAACATAATACGGAGAAAAACAATATACAAATTGTGTGGTTAGAATTTT
TTCTTAACTGCTATCAGGAAGGAGACAAATGTGAGTCTAGATGATAAATG
ATGAATAGCCACTGAAAATGGAGGAATTTTGTTAGTGATTCATATCTCTA
TTTTTTTCATAACAAACTTAATTAAATATATTTTGTCATGAAATCATAAT
TGTAATTGATTTTTATGATTTGCATCAATTGTGTTATTTATGAAACCATC
GTTTTACTGATGAGTGTGTATGTGTATCATCACTACAAAAGCTCAAGTCA
TTTCATGCTAAAAGAGCCAGTGTCCCATAGTGTTGAAGTTTCTTTTTTAT
TTTTTTCAAATAAAATAAGCTTTGTGCTTGGGATTTTTTTCTTTTTTTTT
TTGGTTCTGGTAGTGACAGGTGTATTTATAATCAAGTTGAATCAAGAGTG
ACAAGAAGAAATACAGCTAGAGTTATATTTTTGCCCCAGGGGTATTCTTT

>uc003eyr.1|152411694|152412594|152412693
CACATGCTTACAAAGGCATTTCTTGGTGCTACTCATCTTCTCTTTTTCAC
TTTCACTTTTTTACCATGGCCCAGTAGGGGGCATTTAAAACCCTAGTATT
TACTCATTTGTCCTGGCCAATGTAAGTTGTGAAGAATAAACACTGCCttt
gttttttttttttgtttcgtttttgttttttgttttttttttGCAGATGT
AGTTAGATAAACAATTATAGCAAGCTTAGTTTACCAAGCACATTTGTGAT
AGCATAGCAATTTTCGTTTTTTATTTTTTGAGACGGTCTGATTGACCCAG
AATTGGGAACTATTAGAACAGTGGAAAGTAGATACTGAGGGAAAAAAAAC
CTGTCCAGCTTTTCCCCAATTTAGGGTATTTTTTTCTGAGTTTTGCCTAA
AATATTGATGAGGTTATAGGACATATGAAGTACttttgtttctttttttg
acataggttcttgctctgttgcccaggctggagtgcagtagcacaatcat
ggctcactgcaacctctgcctcttgggcccaggtgatcatcccacctcag
tctccccagtaactgggactatcggcgtatgccacgacgcctggctaatt
atatttttttgtagagacagagtttcgccatgttgcccaggctggtcttg
aactcctggacttcagtgatctgcccacctttgccttccaaagtgttggg
agtacaggtgtgagccaccatgcccTATCTGGAGTACTTCTTCTGAAAAG
TCACTGGCAGATAGAATTTTTGAATTCTCTATGTAACTGTCTCCATTGTA
TTAGCATGCATAATTGAGCATATAAAGAAACTACATATGTCTTGACTGTG
AGGAAATCTGGTAATGTTTCCTCATATGTTGATTATTAAGAAAAAATAGA
CAGTATTAAAACATTTCTTTATTAGTATATAGACAGTAAAGCATGAAATA
GATACAAACATTACTTATAAAAATGTTTTGAAAGAACATTTGAAAAATAG

>uc003err.1|139269614|139270514|139270613
GAACAGGACTGCCTGAATCCAGGAGCCACCACTGCAGGTGGGGTGAGAGG
GCAGAGTCTGGGGCTCACCTCATCCCGGGCCCCGAGGAAGGAGGGGTGCT
GGAGGGTCCATGCAGTCCGGGGCGTGGAGCGGGGGCGGACACCTGGGTCA
GGCTGGAGCCATGGCTGCCATGGCTCTGACGAGTTGGTGGGGGTGGCTCT
GCCGGTGTGGATGGCAAGGCCACCTGCAGGGTCCTGGTCTTTGGCTGGGC
CTCTCTGGTGACCAGTGTGCTCTGCTGGCTTTTGACTGGAAACACAGAAA
GGAATGATTTTTGGAGTACACCCATGCTGGATCTCAAGCCTAAGAGGAGG
GAGAAAGTGGCTCCAACACCCTGGAAATGAACAATTACTCCCTCTCCGTG
CTGTAATAACCACAGCAGATTTCATGACTGTTGCCAAATCAGGTGTTCTG
CTGGCCAGATTCGAGGCTAGGACCACAGTTCCACAGTTTCATCAGAGACC
AGGAGAGCAGCTGGGTGCTCCAGGGTCGTGTTGTCATTACTGAAGACCAG
CAGGAGTCCGCGGGCCTGAAGAGGGGCTCAGTAGTCCTAGATGGACTTCA
CCAAGGCTGCTACCCTCTCCCCAACCCACGCTACAGCCGCTGCACTGCAG
GCAGTCCTGCAGGAAGACCCCACTGCCACCAGAGGTCGCCGCAGGACTGC
ATGAACCATCAAGATCCACTCAAACCTCCTCCCAAATGCAGTCTGGGGCA
AGGCAGTACCAAGGCAGGCAATTGGACACAGCCCCTCTGTTTTCCAAATT
GCATCAAGACCTATAGCCACAAGAGCGGTCCCGGATCAGCAAGTTTTTAT
GGGAAGAGAAGAGAGAGAGTGCATCACAGGGAGTCAGACatgtgtggatt
gggtcacaatgtaaaatgagtttcttacagtaattcaagatcagaaaatg
tttgaaaTAcagttgaccccgaaacaacgtggggttgaacagccatgggt

>uc003dko.1|58523984|58524884|58524983
cctcatggagctgacattatcattaggagggacacacgagacaaatcagt
aaaatatagaatatgttcaatggtgataaacagtaagggggaaaaagaag
gcaaggcaggcagaggaagactgcagaagttgagattttagatggggtgg
ctaaaggggacctcatttagaagaagtgtgataaaagacctgaagaaagc
aagggagtgggccgcgaggctcttggagggaaggatactcctggctgggg
aagagcaggtggaaaggcatggagatggggcatgcctggagagggtagga
ggccagcacaactgggactgtgtgagcaagtgggagagtgcaggaaggag
gtcggaggctaagagggagctggactcgcaggaccacctggaatgcagga
gagactccactgggagcccagggagggctctgtgcagagtcgcaagttct
gccttagactggaggaagatcattttggctcctctgttgagaacagggtg
tagggacaaggccagtaggggagaccagttgggaggagaccactgcagtc
atcagatgagggggaggcactgcacctttgttctctactgtgtcccagcc
tatggcatgcatcctggcatggagcaggaactcgataaatatttgttgaa
tgaTGTGTGCTTTAGTCATGTCCAAGTACCAGTTTTCAGACTCATGCTAG
GTAGGCTATATGGggaaggtgcagaaaaacagatcccaggcattgcagct
ggggatcctgatccaataggcttctgatgggaaagttgaatctggatttt
tagcacagcctgcaggtaattttgGACAGGCAGGGACTGGCCTTCtgtgt
cagttagggatgattttggttgcaagtaacagagactgaccaacaatggt
ttaaacaaagagggatttattttatttacaagaattctggagaaggatgg
cggctggtattggcttggtgaaataatgatagggtcaatgactctgtgat

>uc003csa.1|47866289|47867189|47867288
CCCCGCTCTGCAGCTGCTCCTCCGGGGCCTGGCCTCACCACAGTTCCCCA
CCATCTTTTCCATTCCCTCAGATGACGGGCGCCGGGCCACCATCTCACTG
AGCGACAGTGACCTGCTGCGGCTGGAGGGTGACTCGCGTACCGTGCGGCT
GCTGAAGGAGCTGCGGCGGGCCCTGGGCCGCATGGTGGAGCGGAGCCTGC
GCAGCGAGCTGGCTGCACTTCCCCCCAGCGTACAGGAGGAGCACGGGCAG
CTGCTTGCGCTACTGGCAGAGCTGCTGCGAGGACCCTGTGGCAGCTTTGA
TGTGCGCAAGACAGCTGACGACTGAGCCCTGCTTCTGCTGGGGCTGTGTA
CAGAGTGCAAATGTTTATTTAAAATAAAGTTCTATTTATCCCTTGTGACC
ACTGCTGTCCACTAGGGGCTCCTCTCTCAGGGCCTCCATACACTGGGCCA
CGGTTCCCCAAAGAGGAAGGAGGAAGGTAGGTAGAGAAGAGAGTGAGATG
CTTATTGCTGGGGAACGGGCTGGCTGTGGCCCCAAGTCTTTTAAGAGAGA
AGGGGGTTGGAACCTCCTCCCTTCACCAAGAAAGAGCATGAAGCAGCGGT
GCTGTTAACCACCCCAGTCCCCTGGCACAGCTGCTGCTCTCGGTACCCAC
CACAGGAAGCCTGTCAGAACTGTCACTGTCCTTGTAGTTTTGGACAGTAA
GTAAGCAAGTAAGTGTCAAGTAGCCCTTTATCAGGCAGACTAGGGGAGAG
TTCCACAGGTAGCCAAGGCGCAGGGCTATGTGGCACAGTGGTCCTTCCCG
TGTCCACATCCACAAGTTCACAGCTGAGGGGCTGAGCTGAGGGCAGGAAG
ATCCAGGGAGGTGGTAGATGCAAAACGAGACAGAAGCACGAAGCCTGCGT
GATGGGACATCAGGCAGCTTTATTTATTTACTCTTAAAACTGTTACAACA
GAATCATGGACTGACACAGGTAATGGCTGAGCCATAAGCAAATCGAGAAG

>uc003cqc.1|46684682|46685682|46685681
GCAGATGGAGTTGACTGGTGAAGGGAGTAGTGGGCCTGGGGGAAGCAGGA
CTAGAGGTTGTATGATTGACTGCATGCAGGCCCGGGTGCAGTTGTGGGTG
GGGCGGTTGTCCAGGGCCAGGGCTGCCGTCTAGGATAAGCAGGTGGTCCG
GCTGTGCAACCTGGACACATCTGCTCACTGAAAAGGCCTTTGGCCCCTTG
GGTATCTGTCATTCTCAGCCCCACGTCCTGGCCCCCGAGGGCAAGGCCAA
TGTGTTTGAGTCCCACTGTAGCCTGGGACTCAGCCCTTACAGGAGAGGAA
ACTGCCTGAGTCCGTGAATGGGCCGTGTCTCCCTGTGCCTCTCTCCACTC
TGTCCCAGGTGATTGTGAAGTGCCATTTGGGATTATTAGGAAGAATCTTA
GCACTTCCTCAAGATCACCACTGAAGAGAGAATCCTCATCCCGGGAAAGA
GGTGGGAACTAGAATGGTGGAGGGACTGGAGCTAGGCCCTGCCAGGCTGC
TCTGAACATCAGTGAGATCACTGAGGTGCTAGGGTCCCTGCTGGCCAACC
CTGCCATCCAGAGACTGGGCACCAGCAGGCTCTCTGGGCAGCCAGGGGCT
CCTGCAGCAGCTGGGAGAGGTCACCCTGGAATGTGGACTGGGTGGGTCTT
CTGTGCATGAAGCACTCACTGCAGTGGTCAGGCTCATCTACAGCAAGGAC
TCCTGCCTGCCTGCCTGCTCTGTGGGTTTCGTTGTAAGGGTCTGATATAG
CTCTGTCTGCCCTTGGACTCTTCCAGGACCCTTTTAAAACACTGCAGCCC
CCTAGGCTCTGTCCAGATGCTCTTTTTTAtttattttatttttattttta
tttttatttttgaggcagggtttcattttgtcacccaggattgagtgcag
aggtgcgatctccgctcactgcaacctcgaccctccaggctcagggatct
tcccacctcagcctcccgagtagctgggaccacaggcacacaccaacaca

>uc003clx.1|42708158|42709158|42709157
GATCTTTCCTGGGGAGAAAGACCCTTCCTGGAGTGTGGGGTGGGTGTTCC
TTGGGGTGGGTCTTGTGGGGGGTCTCCTTTCCCAGAGCCTGGGGATTTTC
AGGAGCAGATCTCCCTAGAGATGGGCCAAGTGCCCTCAGCCACCCCTCTC
TGCTGCGTTCCACTCTGGACTCAGCTGACCAAGCTCTCCATCCTTGTCCC
CACTCTCTCTCATCCCCAGGTATAACGAGGAGGAGAAGAAATGGGAGGGT
GTCCTGCGGGAGATCGCCTATGCAGCAGGTGCCACCTTCCTACCAGTGCG
GCTCAATGTGCTGTGCCTGACTAAGATGTGACCAGCTCAGGCAGACTGAA
CTAAGCACCCCTCCCATCCTGCGACCCTCACTGGCCTGGCCTTGTGGGGG
CTCCAGAAAAGAGGCTAGGAGAGGCCAGAGTCTACCTGGATCCAGTTATG
GTGCCTCAGGGGCTGCGTCAGCCAAGGAAAGGGAAGTGCTGCTTAGTCCT
GGACTTTTGGGCAAGGGTGAGAAACTAGAGGCTTCTCCAGTGTTGCCATA
TCCCCCTAGGTTGTCTTGATCCATGAACCAGAACCACAGGGCGGTATCCC
AGGCCGTGTGCTGGCCCTGCCCCAGCCTAGCTGAGTGTGCTGGCAAAGTT
CCCCACAGGACTCAGCCTTCTCGTCTTTCCGATGGGAGCATCCCCATCAA
GTGCAGTGTACAGTGCAGATATGTCTCCTTCTTTAGGAAGAATAAAGTGC
CTTCTGAGCAAGCAGCTCAGGGTCTGCATCAGTGCTCCAAGAGTCAGTGA
GCAGGTGTGTTGAAGACTTGGGGCTTCAGTGTTCTGCTGTTGGGCTGCCA
AGGTCGATGGTCTCTGCTCTCCATCTGGTGTCCCCTCCACCCTATGGGTG
GGAACCCTCCCCTGCCTGAGGCCTAGAGCCTCCAGCTCCTCAGCCACTAT
GGACGTGGAGCCAGGGGACTGTGGGAAGAAGGGTCAGGGAACAGCCAAGC

>uc003iyj.1|186742691|186743591|186743690
GGCCACACAAACCAACCACCTACTATGAGAGATCAGGCAGTGGATGATTG
TGAAAAGTTACTCAAATAGGTTATTTCTGCATCGAATCAAGTAAGAAAAG
GACTTGCTTGTCTTTAGTGATGATGCAGCTAAAGGAGGGATGAAGATCTG
GCATGTAAGTATCAGAGGGTCCCTTCCTTCCGCCCTTCCACCCACCTGGA
TGGACAGGTCAGATGGATCTAGTTATATGACCCTTACACACTCAGATGAA
AACAAGACCAAAAGACTATTATGGGGTATATTCTTCACCCAAAGGGATTA
CATTTTAGCAGAATGCTAATATAGAGTGGGAATTATCCTATGGCATAGAA
GGCACCAGAGTGGGTGTTAAGGGGAAGCAACGTGACAAGACATCTTTGAT
AACCGAGTTGGCAAAAGAGGAATGTCCGTATTTCTGAATATTTAAGAGAT
AGATATGGAAAAGGGTCAAAACACATAGAGCAAGAAGGGACTAAGGTATA
TGAGAAAAGATCCAAGCAGGCAAGCTGGCTCTTTCCCATTTGTGTGGCAG
AAAGCGGGGACCCCACCGCCACCCATCATTTGAAATTCACTGAAAGCCTG
TGGACATTTGCAGAAGCTGCCGAGCCAATGGTGCTGAAGCTGCTTAGGGC
AAAGATTTTAAAATTTCAGAGTGTTGAACTGGGAAAGTGCTTACAACTCC
TTGTAACTAACCCCTCCTTGGAAAACTAGCTGTTTTGAGGCAGAAATATT
TTACAATGTATTGTTTTAACTGAAGGGCAATTTTTAGCCAAAGAACGTTT
AGCAAATGAGCTTTGGTGGTGGGTTTAAAAATATTTCTTCTCTGAGCTGA
TGCTGACACAGCTTTTCTCCATGTTTGTGTTAAAAGAACACACAACAAAA
TGCATTTTCTCTTAGTTTAACAAGTTGGAATAAAATACACAATTTTTATA
AAGATAAATGTCAAGAAGAAAAACTGAAGTATACTTCCAAGCAAAATTTA

>uc003iii.1|141528156|141529056|141529155
AAGAAGGTTTTGATTAAAAAAAATTTGAGTCCCGAAGTAGTGATTTACCT
TCAGAAATATTCTCATCTAGGATTATTACACTCCAAATGCAAAGTGAGCT
AGAGAGGGAGAATGCTTGCAAGATGTGTTCAGTTCATATTAAATAAATAC
AAAGTATGGCTAAATACTATGTATTAAGATTTTCTAGCACCAATTTATAG
AAGTTCAGAGTATAGCAATGGAGTAAATAACTTATTTTCTTTTTCAATTC
ACTCTTTGAAATAAGGAGTGAATAGTATTAGCGGCTATGTTTGGCTTCCT
TCAGTAAAAGCAGAAGCTAGAGACTTATTTTCCTTATTCATAAGTTCTAA
ATTTACCTACTGGGGAAGGAGTTGTATGGGAACCTGTAATAGTTTAGGGC
TTGCCCAAAGATGGGGTATGTGTACGTCTATGAAGGAATCCAAAATCTTA
CCTAACAAGCGGAAAGTTTTCTAGGTAGTTAGTATTCAAGTAGTTCTGTG
GTCTCAAAGATTTAGATCCTCTTCCAAAGAGTCTAAACCTGTTACCCAGA
CACAAGAATTTCATAAATAAAATATTTTAAGTGGAACAACACAGCTCCAT
TTTAATGTAGTCTAGTGACGTGGTAACTGCTTTAAAAAGAAGAGCAATAA
TAATAGTTGCTCCTATCCACCTCAGTGGCAGCTTTGAAGCTATTCATAGA
TGAGATGACAGACTTAAAATAGATTGAAACTTGTTCAGGAAAAAAAAAAA
GATAAATATACAAAAGCATTCCAACCCCACTGGAAACAAGAAAAAAATAT
ATATATAAAAGCATGAAGAATTGAAATCAGCCATTAGAATCCCTTAGTAA
TAAGGAAAATAATATAAAGCCTCCCCAATAATAACCTGTCAAATAGGGTA
TTCAGGATGaaaaaatatttaaattttattttCAATAGCAATGTATGCAT
AAGAAATTTTGTGAATGGGGTAAACCACTCTGGCATAAAGCAACTATAAA

>uc003oxu.1|45973265|45974165|45974264
CCCTAGCTGCCCCTCCCATCAAGATCCACCCCTGGGTCTGCTGTTTCATT
TCTTCCAAGGTAATGAAGTGCTGTTATGACTACCCTTTAGCAATGTGAAT
GCTCATAGAAGTCTTCATCAGACGTCACATTGGCTTCAGGTAAAGCTTAC
TAAGGACTCTGGGAACCTGAACCCAGAGTCAGTGATGTGGTGTTGAGAGT
AGGGATTTCAGCCTAGGAACGCAAGCCACTGAGAGCCAACAGAGAGCTCT
GGGCACAAGAAGAATGATATTTTAAGGAATTCTTTAAATCATACCTGGAC
TGTCACTGTTGATCTACCTCCATGGATGACAATGCAGATGGGAAATATGA
GACACTGAAAGAGCATCAGTATAATTTTTTACCTAGCCCAGGTATTATGA
AAGAATGTTTATTTAGTCTTGCAAAAAAAAAAAAATTGGTTTTAGGATGG
CTGGTTCACAAACTTTGTGCTTTTCGTTTTCTTCTTCCTCTTTTCCATTT
GCTTTTGAtttttttgttttgttttgctttgtttgagagggagtctcgct
ctgtcggtgtcactcaggctggagtgcagtggtgcaatctcagctcactg
cagcctccacctcccaggttcaagcaattctcctgcctcagcctccaaag
tagctgggattacagtcgAatcacttgaggtcaggagttcgaggccagcc
tggccaacatggtgacacccccatctctactaaaatacaaaaattatcca
ggcatgCTTTGATTTTTAAAAAGAATGAACATTTTCCTTTATAATGGGAA
AATAAATTAACCTTTATGTGGAAAAAAAAAAGGTACTTCATACTTGTCAT
CTAAAACAGCACAGGAAATCCCCACCTCAAATAAGAAGTTAGATGACCAC
TTTTGTAATATTTGAAAATAAACCAACTTTATTTGAATCAGTCAATACCA
ATCAAGACTGGAACACAAATTGGTAATTGGTTCAGATTCATGAGGAAAAC

>uc003yfr.1|93964138|93965038|93965137
GGCTACAGTTCAATTGTTTAACTCAATTACTGACCCACTATGGATATTTC
CATACTGATATAGTTCTTTACATGACTCTCCCAGTTCCCTCTCTACTTAC
CTTTATAGCTAAAATATCAACAAAATGGTAAGAATGTTCCTGTAGGTTGA
ATTCATCTGCTACATTTTTTTTTTAACCGTGGGTTGCACTGATTCTAAAT
ATGGTTTAAGTGGAACAAAATCTAGCAAACAGCATTCTATCCAGGCTGCA
TTGGAGCAATTCTAATAAAAGAAGGCAGTGCTGCTAAGGGAGAAGTGGTA
GGAATCTCCCAGAGAAGCCCCAGGTAAGTGTAAAGAAGTCTAATTGTTGG
TGAGGAGAGAATACAAAATTATCTTAGGTAGTCTCTGGCTCAACAACTTT
ATGTTATGGATGAAATACATTAAAATAGGCTGGGTTTAATTTCTAGAAGT
ATATTTCTGACGCTGATGTATAGCACAATTTGCTCTACTGAATTATCATT
GAGTATATAATTTTAGAACCTGGAAAATACAGTGTTTTAGTAGTCACATA
AACATTATAATGAAAATTGAGTTCTATTTTCATTTGGAGTGAAAATGCAT
GCTAAGTTGAATTCAAACATTGAGTATAGTTTTTAATAAATTCTAAGATA
AAAATAGCATATTTGATTCCCTAGAAAAGAGCAATGTTTCTATTTTATAG
CGACCTTAATGCTAGTTGTCTTGATTTAAAGAGAATCAGGATGAAACACG
TATATATCTCAGTACAACCAAGGACCATAAATGGTAAATGCCGAGTTGAT
TGATATTGTGATTTTTAAGTTTTATTGATTAAATTCAAACTTTTTTATCA
TTTACACAAAGAAACTGTGACAGACTCTGAGAGGACTAAAAGGCATCAAC
TTAAATTTTAACATGCATTTATTAAATTTATATGCAGATGACTACACTAC
TGCAATTACAGAAATGAGTAAGAACATACTCTCAAGATCTTACAGTCATT

>uc003wym.1|17957304|17958204|17958303
TAAGCAAGAGCTCTAATTAAGATGAGTGACTGAGGAGCTCGATGTGTGAA
GGAATACAGGTAGGATTCAGCCTTCCATTCACAATCAAACTCCCGAAAAC
TTGGCAGGGAAATTAGATGGAGCCCATGGTTTGGATCCAACCTGGACCTT
ATTTTTTTATAGTATTTCTAAAAATAGAGTCTCATTAATGTCCAATGGCT
ACTAAGTTTTGTCCTCTCaaaattaaaatagcacttgccattatccagta
ggaactacagtcagcattttggttaatatcctcccagtcatcttttgata
ttctagatgtgtatctagttatgcataagtacatatataaagtgttatat
aaacaggctcatcctgtatatcctattttaaaactgctttaccactaaac
aATTACTTCCTAAAATCTTAATACCTGTTATTTCTTGTAAACTTTGATTT
ACTCCGGAGAAATCGGTCTGAAACAATTAGCATCTCACCTCTTTACTATC
AGGCATATCAAAGGTTATTACATTAACAAAAAAATACATCAAGTTGACCT
GACTTCATTTATGTAAGAGGTAGAAAATCTGAGTAAAGTTTTTTTTTCAT
TAATTAAATCCTATTTTAATGTAAATCCTCTTATAATTCCTCGTTTCACT
AAAGTAATCTTGGAATCACTAAAGTTTTGTGGAAGCACCACCTATCTGGG
GGAAAAACTGCCTTTAAACACCTGCAAATTGGGTTGATAGTATCTGGTTA
AGAGGTGGTATCAGTCATGTAAGAGTAAGATTGTGACCGTTTAGTCATAT
TTAATAACCCACTTACATAACCCTTGTTATTTAATTCAGATACGATGTTC
AGCTTGTATTTCTTGATAATAACCCCCCTCCTCCAAACCAACACAGATGT
ACACACCCAATCAGCGTGCATGACTGCTGACTGGCACTCTTTCCAGTGAC
TGTTTATTGAGTGTCAGGAACACAACTGTGATTATACAAAATGAAGTGGA

>uc001jhx.1|50490259|50491159|50491258
CCGCAAGGTCTGTACGATGCGGTGCGCCTGCGTGAGCGTCCTGTGTCTGG
CCAGGACGGCGAGCCTCGCAGCCCGCCTGGCCCTTTTGATGCGTGCGAGG
ACGACTACAACTACTACTACACCCGCAGCTAGCATCCCCACTCCTCCTCC
AGCCCACCCAACCGCCTTGGGTCAAGGGGGCTGCTCTGCAAGCCCACTGG
CCAGCTCTGGCTCAGGGCCCACCTCCTCCAGCGAGTACCCCAGCCACTCC
TCAACCTTGACTTCTGCCCAAATCCCCTCCCTGTGACCCGTTCCATATCC
CTTTCTCTCTTGTCCAATGGGGCTTGGAGCACCGAGGCCAGCGAAGCCAT
CGCGCTCCTTGCGGAGGTGAAGAGGACCCTGAGTCCCCACCTGCGGCTCC
CCTGTGTAGAGCCTGCATCTGTCTGTCCTTCCTTCCATTGCTCCCAGTGC
CAAACTTGGGCCGCTGCACCGCGGCGCCTCCGCCCAAATCAATAAACTGT
GTCTGTCCCAGGAGGCCGAGTCTCTTTACTGGTGGGGGGTGCGTGGAGGC
GCGCAGGGCCAGAGCAGAGGGGAGGGTGAACTGGGTCTCCAAGTCCCAAT
CCAGACCTAAGCCAAACTAACACGTAGGCACCTGTAGCTGTTTTTCTACC
TGGAAAAGGGGATAGGAAGGAAGCAAACCCAACAAAGGCTGTCACCCACG
GTCACCAAGGAGCACCATGCTCCCCTCAGCCCAGGATAGACCCTCTTTTC
CAGGCCTAGCGCAGAGCCCGGGGATGCCGCCCGGGGGAGCCTGAGGACCC
GCTCCAGCTAGGCACGCCAGGCCCCGCCCTTTGAGGACACGCCCCACACC
AGCCTCAGAGCTCTGAGGTGCCTGGGCTGAGCTTCCCTTCAGACCAGAAT
CCCGCCCCGTTGAGGCTTTGAGAAAGGAGTAGGAGCCGAGCATTCCGGCA
GAGGAAGAAAAACGGCCCATCTTTTAGAGTCCGACCTCTGGAAATGTGTG

>uc001jkc.1|69720290|69721290|69721289
CTCCCTCCGCTGGCCAAGTCACGCCAAGCAGTTTGCGGTTACAGGACGGG
TGGGGGCCTCTGCATATGTGCAGAGTACGGAGGGCCCAGGGACGCGAGGC
TCCCCGATGGGCAACCTCCCCTGCCTTTGCTTTTCCCCAGAGCCCCCTCC
TGGCCTGCGTTCGGCATCTTCTCGGGTCGTCATCGCCCTCTGCGGTGCCT
GCGCTCGGGGTGagggtttttgtcggcttttgttacatcaccgatgtaac
agtgcctggacgtagtaggtgctcaataaatatgttgttgaatgCGCTTC
AGTCTCCCCGAATGCTTGTcccttccgggcgctctcatcgctctcctacc
ttccccgctacacagctcgaaggtcccctcctccgggaagctcaccctgt
cccacttgccaggaagaatcaagcaaattttctgagtgagacaccttgtc
ctcactcaggcgtcctgcaggcggcttcagcgagttgttggggcagatgc
gccgggagctcccgagggcagggacggcgtcttatttctctttttaagtc
cacagggcttgcacaatagatgcccaaaaaatgagagtgaatttagaatg
agtgaCCGAGTGGCTGAAGATTGCCTCCTTCCTTTCCCAGTCTGTCGGTT
ACTTACCCTGTGACAAGCCCTTGGGACGGGCAGTCGCCCCTCTCTGGCCT
ATGACTGCTGGCTGCCCCCACTGACACCTTATACCCTTGATCTGATCATA
AATAAGAAGCAGCCCGGGGACCTCGAGACTGAAACTGATTTAGAGACTTC
TGGGAGCTTTTTTCACTTCCCTCCTCCCATCCGGCCAGGACAGATCCCCG
CCCAGAAAGGGGCTGTTGACTGCAGCGGGCTGCGCGCCCAGAACTGGGAC
TGGGATCGCggcggggcggggcgggcgcgggcccagggagaggcggggcc
gggggcggggcgggcacggggcCCCGGCCGGGAGGTGAGCGCAGCTGTCG

>uc001sil.1|54611178|54612078|54612177
GGGCGGGGCCAGTGAGCAGGATGCCTGGGTCTCCAGTTCCTGCCAGTGAG
TCCCTAGGCCTCCATCTCTCTCCCTTGCTGTACCACCTTCACCACCATCC
ATGCGACCCCAAGAGCCTTAATGACTCTAGAAGAGACTCCAGGCAGGGGA
AGCTGAAAGGACCTTTCACTCCCTACTTTTGGCCAGGGCCTTCTGTGCCA
CCTGCCAAGACCAGCAGGTAAAGTGGGAGGATGAGGGCGTGGAGAAAGGG
TGGACATAGACCAAAGTGCAAAACTCCACCCTAGAATTAAGGAGAGAACA
TGAGTCTTGACAGGAGGTGTCCTTAGACTGGGGAAAATAGGTCTAAAAGG
AAAGAGGAACGTGAAGAAGGTGGGGAGATTGTCTCAAGCAGGGTAGAGCC
CGGGGCGGGAGGGAGGTGTTTGGTCAGGTTGTGGAGTTTGGGACTCTGGG
CTTGCCCCCGTGGGATCTCCTGAGTGTGAAGTCAGTGGTGGATGGAAGGG
AGTTGGTTAGGGAAGTTCAGGATGGCAGCAATCAGGAGAGAATGAGACGT
TGGTTGGGTGCCCAACTGCCGAGCTGTTCTGTTAGCGGCCCGCCCGGTAT
CTTGGTCTCCCAGGTTTGGGATGAAGGGAGAGGCTGTGAGTGATTAGAAA
GAAGGGAAAATAGAAGCAGAGCTGCCGCCGGCGCGGGAAGAAGATGAGGA
GCGCAGCAAATGGAGAAAATGTGTCCAAAGCCCCGGACATATTCGAGGGA
GGGTGGAGCAGGTTATGGTGAACTGGAAACCTAGAAACGGGCCTCTCCAA
CTTCGAAGTTCCCAGAGTcgggggcgccgggcgcgggcgcggcgggcAGG
CTGGGGTGGGGGGCGGGCAGCTATGTCGTCAGGAACGGGGCGGCCCCGCT
GCGGCCGCGTCTGCCTGGCCCGTCCCCTCCAGCCCAGCTCGGGCTCCAGC
TCCAGCGCCGGCGCTTCAGCTGCGACCGCGAGCCCTCTCAAGCAAGGTAG

>uc001thy.1|99964996|99965896|99965995
aaaatacaaaaattagctgggcatgatggcgggtgcctgtaatcgcagct
acttgggaggctgagacaggaaaatcacttgaacccaggaggtggaggtt
gcagtgagccgagattgcgccattgcactccagcctgggtgacagagtca
gaatccatctcaaaaacaaacaaacaaacaaacaaCAACAAACTCTGATA
GATAGCACAGTCCAGTCAAATACCGCTAGAACCTTCAAGGTTGGTTTGAT
ACTGAGTGCCCAATATACAGCTTAACATTCCCTCTGGCATATGAAATAGA
TTAGCTTCAGACATTTGTCTCACAGTAGGTATTTGAGTGCTGCCCATCTC
TCCTCTATTCAAAGAAAGAGAAACTTCTGGAATAATCTGAAATACTTCAC
GTTCTGATATAACATGAAAAACCTCTTTATATTTGGTGCATTCTCGAAGG
AACAATAAAGTATACTTTATAGGTAGCTATAAAGTACCCCCAAAAAAGGT
TATTCTTTATGAACCTATCAGTCATCATTTCAATTTGTCATGGACATTGG
TATTATTTATACTAGAGGCAGGAATGAGCTTGGCAGTTTTGCAGTAAAAA
TGGATATTTTTGCTTTCTTCTGTGGTGTTTGCAATAGAATATATTATTCT
AGCAATAAAGTATTGCTAGTTGTCTTTGTGTTATGTGCAGTAGGTAAATA
TAGTGATTACCCAAGGCTTTAATAAGGGTAGAGTTGGATTTAGTTAATGG
TTCTGCTCTTTTTTATAAGGCTGAAATCCAGAGGGCAGCCCAGAAAATGT
TTGCTCAAAACTGCATAAACAAAATAGCCATGTTTTCAAAGTGAATAAAT
GAGGCATTAAAAACAGTGCTTGGGAAGTTGAAAACCTTTAAAGCAGCACT
AACAATACCTTCCTGGTCCTAAATATAACTATATCCATACACATATGTAC
GTGTATAAGAGTTTTGTTGTGCACAAAAGGGGATTCTTAGTAGCACTATT

>uc001xow.1|73387401|73388301|73388400
AGATAAAAGAGATTAGCTCCTGTCTGAAAATGTTTGCAAAGTAGTGTAAT
TCTCCTAGTCCTTCCTGAAGCTTTCCCAAAGAAGCAAAAATATTCAGACA
TAAAGCTACCAGGAACTCCAACCTGTTTGATCACTATTCCCTTGCTCACC
AACCTAGTCATCTTTCAGCTACTCCATGCATGACTTGTGCTGAGCTATTA
GCTCCCACATGAATACAAGCAATTCTTATACCTGCCTAATTCAGATGATC
TTTCTTAGGGTTTGAAGTCCCTGGGGATCCGAAGCTGTCCTAGGTATACA
CTTCTCTCAACCCAGTCCAGCACAAAAGGAGACGACTAACGATGAATGAA
ATTGAGAAATCAGCCCACACTGGTAATCTTGGAGGAATTTGGTATTCTTC
GTGAAATAAAAGAGGCgcaaaggggccctggattagggtccggagagagg
ggttttatcccagcactgcccctaaccagctgaaaggtaggtggtccaat
cacatcagctctccgagactcagtttccccatctataaaacaaggagtag
gcttgacggtccctGTCTCACTATAATTTCCCAATCGAGGTTCAGGGAGA
AATCCACAAAACTAATAAAACTTCTTCACGGACTGCTAAATGTGAACTCA
CTGGTCAAGGCTGCAAGATTTGCTCTTTGGGTCAAGGCAGTAGGGGCGGC
CACAAGGAACCAATCTCAGTTAAGTTATTAATGCACTTTGCCCAGACTAG
TAACTCTCCCCTGACGTTCCGCATTTCCCTTGCTTCTCCCGGAAACGTGG
GGCGCCCAGGAATCCTAAACTTCCAATCCCTAAGCTTCCAAACCCCGCCC
CTGGGAGGGGAGGGGGCGCGGAGCCGGGCCTAGTCGCGCGCCTGCGTACT
GCGGTCAGAGGGCCGAGGCCTGGGGGCGAGCTGGGGTCGTGCAGTACAGC
CTCTTTCCGGCAAATCACGCGAGATTTCGTTCACCCGGGCTCCACAGGGT

>uc001ywr.1|22618986|22619886|22619985
TTCTATTACCACTCCTAAGTACAAGTTCTGAATTTGAGCTAAAGCCCTGC
AAAAAAAGGGCTGTCTCCATAGTCCTTGCTCACATAAACTATGTTAGAAA
ATGtttttctgttaaattgtgaatacattgtaggtctaatttaataaatc
ttatgctagcctatagtcatgaagatattttcctaacataggttgtaaat
actgtattaaaaggtatttatatttgggtctatgatgcacctgcaattaa
ttttatgtgtaatgtgaagttaaaggtacatttaacttcccccaatgaac
attaatttcctagaacattgattgtaaaagccatctttctactaataact
gctcttattaattatttgcatttatattattttgtctgttttgagctttc
ctttatttcattggttcacctttctatctgtgcaaatattacattgtctt
aattactAAGAGTCTTCATTTAATACAAGAATTTTCCATCCACAGCCCTT
TAGCCTATCTACTGTGGTGTTCTAAAAGGAAGAAAGAGGCTAGTAAATCC
TGGATACTTTGCTCCTACACCAATATTCCCAGCTGTACCTTGAAATAAAA
GGATTTAGAACTTTAGAACATTGCTGTTGTTGCTTATGTCTCTAATGTTC
TCTTGAATCTTGACAATCCCCGAACACTGCTCCCCGCTTTATTTGTTTAG
TCCAGTCCCAGTGAAATAAATTAGATGTCAAGGCTCCTCATTATGGTTGC
CTGGTTTTTGGAACCTGGGGTACTTTGTACTCCTCCAGCAACAGCCAGAG
GTGGCAGAGAGCTGTCAGTCATCCCTGGGTGCCTCCTGCGCAAGCGCAGT
TGTCCTCCTGCGCCGACCTCGAATGCGGTCCTCCTGCTGCAGACCACGCC
CACCAAGGGCTGGCCGCAGCCACTGTAGCTGAGCTCAGAGCCTTCTGTGT
GGTTTGCGGGGGCAAGGTCAGCTGCCCCCTGCCCTCTCTCTGGGGCTATT

>uc001yws.1|22651890|22652790|22652889
gcatgctggcgggcacctgtaatcccagctactcaggaagctgaggcagg
agaattgcttgaactcaggaggaggaggttgcagtgagccaagattgcac
cattgcactccagcctgggcaacagagcgagaatctgtctcaaaaaaaaa
aaaaaaaaaaaaaaGGTATTCTACCCCGGAAGTCATGTTCCCAAATTAGA
TGTAAATCCTGTGTTAAATTGAtttaatatttaggtctaagatccaccta
ggaatgattttatgtgtaatgtgaggttatagatcagattttatttttcc
ctgtggatatatttcttgaaatatttatagaaaaattcacatttccccaa
ttaatcttataaattatttgtgtatatatgcttgtgtctgatttgctctc
tcctttttttttccattggtttatttctctgtgaaaatatcacactattt
tagtAAGACACTTCATTTAACACAGAATTTTCTCTCTAGGGCCTTCTCTT
AGCCAAGTGTGCTATTATATAAAGAAGAAAGAGTGAAAACCTCTATGCCT
TGAACCTACACCAATATTCTCAGTTGTCCCTTGAATAAAGAGCAGAATTT
AGAACTCACTATTACTGATGACACTTAGGTCTTTAATGTTCTTGTGAATC
TTAGACAACCCCCACAACATCATTCCCTGCTTTATTTGCTTAGTCCATTC
TTGGTGGATTTTATGAGATGTCAACACTCCTCATTAGGATTCCCTCCTTC
TGAAGCCTTTGGGATTTTCTACCCACCCAGCAACCACCAGAGGTGGCAGA
AACCCCTGCAGACATCCTTCTTGCGCAAGCGCAGTTGTACCATGAATGCG
GTCGTCCTGCTGCAGACCACGCCCACCAAGGGCGGGGCCACATCCACTGC
AGCTGAGCTCAGAGCCTTCTGTGGGGTCTGCAGTGGCAAGGCCAGCCGCC
CCCTGTCTTCCCTCTGGAGCTGTTTGAGGAATGCAGTTCTTTTGCATAAG

>uc002atb.1|69219841|69220841|69220840
catcagggcattcatgagggacccacccgcatgaccagacacctccaatg
gaccccacctccaatactgggaatcagttttcggcatgagattggaagag
gacaagtatccaaactCTCAGTATCATCagagcaaccatttactgagggt
gacgctgccccagccacagtctaagcatgtcacatgcgttccctcattta
atctttataacaacctgcaggAGTTCTTTAGACAGTAttttctaaataag
ttttattgagatataatttatttcccatacgtttcacaatttcgtgtaca
attcagtagtttttggtatattcgcagggttgtacaaccatcaccacaat
ctaattttagaacacatttattactccaggaagaaacactgtaccctccc
atgaactcctcccaacccccaatccctggcaaccaacgaatctactttct
gtctctatagatttgcctattctaggcattacctataaatggaatcatat
aatgcatgctatttttgtatctgactcttttcacttaatataatgttttc
aaggttcatccccattgtagcgtgtatgagtactttatttctttttgttg
ttagacaatattTTTACTCAACTTGCACTGTtagggaaaccaagacacat
gaatgtgacatgacatctatggtcaaatagcctgtaatagatggggctgg
atttccagcacaagtgtgcctagcaccagCTCCCCTGTTAGCTCAGAGTC
TGAGGTGATCGTTCTGATAGTAatttactgaacatcttctgtgggtcagg
cactgtgctggttgtcttgtaaacttgttacctcatGTTCATAAATAATC
AGATTTCAGTTGGGAAATCCTGGGAACCATAACTGGGCACTTTTGTTTTA
GTATCTTCCATTTGCTCATTTCTGGTTTTGTTGACCGAGTTACGCTTCTA
GAATCTTCCTAAGTAAATGTTGCTAAAAATAACATTGTTCATTTCCATAG

>uc002blx.1|84020371|84021271|84021370
tcctgacctcatgatttgcccacctcggcctcccaaagtgctgggattac
aggcgtgagccaccacgcccagccagtagaaggcttttgcaggattcaag
ttacagtagtagacaatgtcctaaaccaaggcagagagcagtggcaatag
gggaggaatagaggttgagctggaagacaaagtgaagaagcctgagtgaa
gtgtgatataaggattcaggaatggtgcccaggtttccattttgattaat
gagttagatgttggtaccactcactaaatgaaggaacacaggaggaggaa
caggtctgcaggaaaagataagttcacttacctgcttttggagctttagc
tgcctgtggaacatccacccacaggtgagcagggagaggaatgagcctag
atctaaacagagatccggcttccagattagaaagatgtgagtcaccagtg
tgttgtatgcagatcgttgttaagaggtggagtgaattaggagatttggg
gtgagggagaagagagccagatataaaatcctgaggaacatcaCTACTAG
ATGTTTTTAGTATACTTTTAAGGAAGAGAACCCCAGGTATGAATTGTGAT
CATTCTTATTTTCATAATCTAACAGGTATGTATTTATTAGCCAAATTTTT
TAGAAACTGCATTAGAATTCTGTATATTCAGAAATGGAGATGAGAATGTA
AACAAATTATTACATCATTCACCTAGACAGCATTTCCCGGAACCGCATAG
GCCATTGACATTATGCTGTTTCCCCATGTGCTGAAGGCCCTGGCATAATC
CGAGCATGCTCTAATGTCTTCTGTGAACCTCCTTCTCAGCTCAGCAGCAG
ATGCGGCCAGCAAGGCGGATCTCCATCAGCATCTCTCCGCTCCTCCTTAA
GTCTAAAACTCTCTTTTCTCTTGGCTCTTCTTATTCGAGTGATGAGGAGG
AGGAGTTGCATAGTAAGTAAGCAACTTTGGTGTCCAGTGACTGTTCTTGA

>uc002jxu.1|75757670|75758670|75758669
aagtgtgcctggactgtcaagactgttgggctgtgtgtctggagcaggta
aaagagagataaggtcagcaaggacctgataagcagagcctcatggtcac
gctgaggactccaggacctgtacaccgaagggaatgacaggagctgactc
atgccctagcaggacttctctgtctgctgtgttgagcgctggtgatgggg
gcgtgggaagaagttaggagccattacagaggtcccggtgggccatgatc
aggacaccacaatgcaggtggtgagaatggatcggattctagacatatct
caaggtggaggaccaagacttTCATCTAAATCTAAACAATAGTTATGAAA
TGTTAACTTGAGATGGATCTATTGGAATTATTCAGATACTTCCAATAATG
GATCATGAGAACCAAGAAAGGCCCTAGAATTTATCCTGATCTTCGTAGGA
TTTTCCCAAGGGTAGAAATGATGATGAACTGGGTGACCGTTCACAAAGGA
GAGAGGATTCCCAGCCCCCAAGCCTGAAGCCTTCCCCTCAATCACCCTCA
ATCACCATCTTCTGTGGGTCGACCAGATGCACGGACTGTTCTCAGCCATC
CCTGTGGTTCTTACGGCAATGTCTAGCTGTGGGACTGCACTGGTGCTTCG
ATGGCTCATAGAAGCCCCATATAAGGCACTGCTCCTGTGGGATGTGCCTG
TCAAACCTGCTTGTCCACTGCCGTTCAGTTCAGCCAGAGATTGGGCCACA
TTCAGTCCTCGCTTCCCTGGGAGGGGGAAGGTAAGTGCGCGCAGTCCATC
CGGCGAAGAGCAGGTCAGCCTACGGAGGGCTCAGCCTACGGAGGGGCTCA
GCCGACACAGGTCTGATGGGGCCCGAGAGTGGTCCCAGGGGAGTGGGAGG
GGCCGGCATCTTCCTCATCAGGAGTGGAGGAGCTGCCTTGTATGTGGACT
AGAGAACAGAAAACGGCTTGTCTGTGTTGCTGGGTCAATCACTGGAACAT

>uc002kls.1|3241272|3242272|3242271
CATTTTGAAAATGTATCTAGAGGACCCTCGTAAATTTAGTTATATGAGAT
TTTATATAATAGATTAAAAAATCAGATGTGTCAGCCGTTTGACCTCATCA
GTTTCTTTGTTCTTAAAATAGCTGACATTTCTGCATCATTAGGGAAAGAC
AATGTTGTCACACAAAACAGACTATTTTTAAAGATGTGCTTTGGCTTGCA
AAGGCGTGACATGCCTAAAATATTAAAGCGATATGGACTGGTAAACGTGT
CACTCATTGGGTTTCAACCTCTTGCTCCAAGTCCTTGCGTACATTTAAGA
ATTGGAGGAATAATATATTCTATATCTCTTTGTATTTTTTAAAGACAGCA
TTTATAACAGACGAGGAAAGTACATCCTCATGTAGTTTAGATGTGAATGG
GATTTACTACCCCCAAAGGTGTTATAGAATGAAAATATGCATTTATGAAT
AGTTTTAAGTCATGAAAGGCAGCATCCTAAAAGTTGATTAAAGAATTCTA
GGAAATTTGGGAACAGCATATATATCATAACTTCTGTGCTATGTAGGATA
TATCTTTTCAACAATATATTCCAGTTGCCATACGGTGCTGTATTGGATGG
GCTGGAATTTGTGACTATCCTTTGTGGAATTTCCTATTAAAATCTGAAAA
CAGATTTAGCTTTAAAAAATTTGAGGCAGAGCTTTTCTAATCATTCCATA
ATTGTATTTAGTCTGGACGATATGGTTATAATCAAGGAAAGAATGTAAGA
AATTACTTTTTAAACACATCGGAAACACATTCTTAGGGTCACTTTGGAGT
GCTGAGATCTAGGTGGTAGTTCATTCTTTGCAGTCCACAGACTTATTTTT
AGACCAATGGCATAGTGTTTTGCCAGATCATAGCTAAATGTTGTTTTCAG
AACGTAAGCTTTAAAATTGTTATCCTGGTCAGAGTGAAATCAGTAGTGCC
TATTTTAGACCTGCTTGGAAGAATATAACTCAATGCAGTGTCTTACTTTT

>uc002kxz.1|30426379|30427279|30427378
CTTTGTTTCCATTCACTCAATTTCTCTTCTTTTAGATATACACTTGTATA
acacacacacacacacacacacacacacacacacacacaTTTTGTTTTCC
AGTCCGCACTCAAGTTTTGCAAGACAGTCCTGAAAAAGAAGTTTCAGTGG
GGAGATAGAAGTGTTTTTTGCACTCTCTCCTGTTTGGTTGAAATCAGTTT
TTCCACAATTCTTACAACAAGTTTTTCTCTAACAGAAAATGCACAGATTG
AACAGTTGCCCTCCAAAACACTGGCAAGCAGGCGGCATGATGATTTCCTC
TTCTAACGGATCCCAACTCATTTACTAAGACTCATTCAACTTTTAACAAA
AAATTTGTCATTTCTCTTTCTTACTACAGCCATTGCCATCCTCTGTAAAA
TTACATGTGGACATTAAAACTTAAATGCTGTCCTACAATGAAAATATTTT
TAATGCCCTCCTCAAAGTTAAGAAAAAAAATTTACTATTTGTATTTTGTG
TACCTGGGAAGTTATTCATGCTGAGTAACAGTACAAAACTTGAGCTGCCT
TGCTTTCTGCTTCCAGGAATGCCAATCAGAGAACATTCTTTTTCAGGCAG
CCAAGTTTGGAAGTCAGTTGGTTTCTGGCAGTGAGTAGGGGGAGGGGATG
GCAGGGGAAGCATAGTGAGTCCTCGGGCTGATGTTCAGCTTCCAAGTGTT
TCCGTAATATCCGTCAATGAAAGCATCTCCTTTTACCCACGTAGAGACAG
GTAAAAAGACAGCTGAGTAAATCAGCATTAGATGTAACAGCGGAAGCTCA
GTCAGAGGGAGCGGGGAGGGAGGGCGCATGAAAGCCTGCCATTGGCGAGC
TTACCAAAGGCATCTGCCAGTGGGACTTCAATGGAATGTGAAACCAAATC
ATTTTCAAGTTAAAGATAGACACAGTACACACCAGGATCTAGAGGCTGGA
TTTCATACTCATAGCTCTCCCTAGAATTTCAGAGAGTTCTGTTATGATCT

>uc002yya.1|39744649|39745649|39745648
cgtgggtgtgatcatagctcactgcagcctcaaactcctggctaaagggc
tcaagggatccttccacctcagccttccaagtcgctggaaatacagatac
aggcgcctgccaacatgcctggctgtttttttttgtgttattgttgttgg
taaagtcgtacctcagtatgttacccagactggtcttgaacttctgggct
cacacaatcctcctgccttgacctcccaaggtgttgggattacaggtgtg
agacactgccccggACCTTCTCTAACTTTTAACACAATTCAAAATACCTA
TATAAATATTAACATGTATAAACACAAATATATATAAATAAACACAAAAT
ACCTATGTAAACAAAGAGCCTGTTATAAACAGATTATTTTGGTTTTTTCC
CCAAGCACTTTAAAATAGTTAATAAACTTCAAGTCAGTGACAAGTAAATA
AAATAGTGAGACAATTGGCTTGTTGCAGCCATGAGTATTGAGAAGCCAGC
GGCTATTTCCCTACCTCCCTGGATGTCAGTGAAACTTTAGATGGCCCATG
GCTGGTCAGTTTCTGTTCTTTAGGAGAAACAGGTGGGAAAGAGAGCACAC
TGGAAACAGCCACTCTTAAAGGCATTTCTATTGTATGACAGTTTACTTAA
AAAATTTTTTTTAACCTGCCAGGAAAAAAAACAAAGTTGCTCTTTACTTA
AAGGCCTCTGTGGCTATTCTGACCCTTCCAGTTTATTTGTTTGCCAAAAG
CCCTTTAAACCCAGCCTCCTCCTAGACTGAGGTGGTGTTTTCTGGGCTTT
TCCAGCTCCCAAGAGCTCCTCCCTCACTTCTTTCGCCTCCTGCTGCTCTG
TTACCGGGGCCCCACCTCCCTTGGCCCCAAGGCATCTCTGCACAGGTCTC
CGATTGGTGCACAGCACAGCCTGGCCTTTTAGGGACTGTTGTCGCGCGTT
TAAAGTGATAGGGAAAGGGTCCAGTGGCTGCTTTTATCGACCAATCAAAT

>uc001eln.1|56018687|56019587|56019686
ttggggtcctctccaagctaacctggttgttggcagaatgcggttccttg
cagctgtggactaaggtcccctttttctcgactgtctgccagcatgtgag
gagcctgcactcacagttccttgccaatggccctctccctacttggcaac
tgatatggttaggcttcgtgtccccacccaaatctcatcttgaattgtaa
tccccataatccccacgtgtcaagcgagaggggtggaggtaactgaatca
tgagggcggtttcccccatgctgttctgatgatagtgagttctcacaaga
tctgatggttttataaggggctcttcctcctttgctcagcatgtctcctc
cctgccaccttgtgaaggaggtgtcttgcttccccttcgccttccgccat
gattgtaagttgcctgaggcctccccagccatgcagaactgtgagtcaat
taaacctcttccctttaaaaattacccagtctcgggcagttctttatagt
agtatgaaaacagactaatacagcacttacttcttcatggctagcaagag
aaattcttctctagttcttttaaaggatcaactgattgggtcaagcctac
tcaggataatctcccttttaattaacttcaagtccattagggactttaat
tacatctgcaaaatcccttcacttttgccacagaaggtaacctaatcaca
gtagggattatcccatcacattcacaggtcctgctgaaactcaagggggt
tattacacaagggcatgagtcactaggggtcatcttagaCCTGTGTATAA
AAGGGGCTTTGGAGCCAAACTTCAATTAGCCAAACAAACAACTAAAATCC
ACCAGCAGGGACTAGGATAAGCAAAGCAAACTTGGAGAATCAAATCAAGT
TTCAAGGACAGATATCAATGAAAACTTTTATTTACTGGTAAAATATAAAA
ATCCAGGTCTCTTAAATCCACACAATCTCTCCAAATATTTGGCAAGATTG

>uc001lcr.1|118412296|118413196|118413295
gaactagagtcattgcaggtataatgagttacaatgaggtcacagtgaag
tagggcatgctcctgatccagtgcgactggtgtccttgtaagaagacggc
cgtgtggctgggcacagtggctcacacctgtaatcccagcactttgggag
gccgaggcaggcggatcacgaggtcaggagatcaaggccatcctggccaa
cacagtgaaaccccatctctactaaaaatacaaaaaatcagccgggcgtg
gtggtgggcgcctgtagtcccagctacttgggaggctgaggcaggagaat
ggcgtgaacccaggaagcagagcttgcagtaagccaagatcacgccactg
cactccagcctgggtgacagagctagattctgtctcaaaaaaaaaaaaaa
aaaaaagaagatggccgtgtgaaggcagagaggcacccagggggcctgga
gttagtagcaagaaatgccaacgtggctgcaaaacacagcaagctaagaa
tagatgagtaaggattccccacgggtttcagagggagctggccctgctaa
caccccagttttggacttccagcctccagaactgtgagacaataaatttc
tgttgtcttaagccacccagtttgtgggactttgtggaggcagccctatc
acaccaatataGCTGGTATCTGCCAACTGGACCCTCCTGGGGACTGGGAT
TCTGGAAAACCAGGGCTGGGGTGGGCGTGGTGTCTGCGCCGCTGTCAGGA
ACATGCCAGGACCCAGGGACTGTTTGGTTAGAGGGTTGGGCTAGGTCTTC
AGTGAAGATCCTGGCCTGGCTGCAGTGTTACCTCGGGGGTTAGGAACCCT
AGCTCATGGTCAACATAACCTGGAGAAAACCCGCACAAGAAACTTTAGCA
TGCGGAGAAGCAGCCTCTTTATTCCCACATGACAAAAAACGGTCTTTATC
ATTAATGACATGCAACCGTCAACCACTCAGGATGCAGGCGGCAGTTAAAA

>uc001jmw.1|70616776|70617676|70617775
TTCCCTGGTGCTTTGTTTCCTGTAACCACGAGCAATCTATCACACACCCG
CTTCCTGATAATCTCCGAGAAGGAATCGGCCGAAGGGCTTCAGCATCCAG
AAAGCCCCGAAAGCGCCACAATCAAGGCTCCTCCTCGGGCTCCCCCGTGC
TGCCCCGGGCGCGCGCCATCCACCCGGCTGACAAAAAGCACCAGGACATG
ACCCAGTACCCTTTGATTTCTGTCCAGAGGTGGCGGACCCACCTCGGGGC
TGGGATGGAGGGCGGGTCGGGGTCGCTAGGCTTTTTGCAAAAGGGGCAAA
GGACTGATGGGGGGCGTAAGGAGCTGACGCCCGCGCTCCAAAGGGGCGTC
CTGGTCAAGGAGGATGGGCCGCGCCCCCGCCAGCCGTGGGGACCCTGGAG
GTGCTTCTGCCTCGACGTCCTCCAACATGGGTGCTGCCAGACTCTGCTGC
GCTCCTGAGTTGCTCCTGGCGGAATTCCAGCCACCCGACATGGGTGTCTC
ATTTTCGGCTTCTGGGCCATGTCGGGACGGCGGAGGACCCCGGGGGACCG
GCGGGAGAGTGGGAAAGGTGGGGCGGGAAAGCCGAGCGAGGCCCTCACTC
GCCCATCTGTTGGCGGGGGCGGCAAGTGGGTTTCTTTCTTGCGTTCAGAT
TTTGCAGTAATTTGCATCTGGACATGGGATACGGGAGGCCAGGCTGCTCC
TCGCAGTACACCCACCCACGCCTGCACCTGCCTCAGCGAAGCCGCTCGCC
GCTGGTTCCAGCACAGGCTAAAGAGCTTCGGCATCCAGAAAACCAGAAGC
GCGCCGCGCACGCGCGCCAAGGAGTTCGGCGACGGCCCCGCCCCTTCGGG
GGTAGGGACAGCGCGGCTTCCGCCGGGAGCCCGGAACCGAGCCCAGGAGC
CGGGGACGGTGCGCCAGTGCCCCCTCCGCGAGCCCCAACCAGTAGACGGT
TCCCTGTCTCCCGCGCCCCAATTTCGATTTTCAAACGCAACTCCTACAGG

>uc001vtq.1|113123360|113124260|113124359
CTACCCTGGGACATCCCTACCCCCAGGACATGCCTATCCCCAGGACATCC
CTACCCCCAGGACATGCCTATCCCCAGGACAGACCCACCCCCGGGACACG
CACATCCCCAGGACAGACCCACCCCCAGGACACGCCTACCCCTGGGACAC
CCCTACCCCCGGGACACGCCCACCCCCAGGACACCTCTACCCCCGGGACA
CGCCCACCCCAGGGACACGCCCACCCCGGGACACCTCTACCCCCGGGACA
CGCCCACTCCCGGGACACGCCCACCCCGGGACACGCCCACCCCCGGGACA
CGCCCACTCCCGGGACACCTCTACCCCTGGGACACGCCCACCCCCGGGAC
TTGCCCACCCCCAGAACACGTCTACCCCTGGGGACACCCCCATCCCTGGG
ACACGCCCATCCCCGGGACATGCCTACCCCCAGGACACCTCTACCCCTGG
GACACGCCTGCTCCTTGCACTGAATGAATGCAGGGGTCATTTCCATCAAG
GGGAGGCGGCCGGGGAGTGAGGCGCCTGGAAGTGGTTGGCGGGGCTGGCC
CGGGAAGCCTGGACCCAATGCACCTGGGAGCTGGGAGTCCGTGGCCCCCA
CCTGTGAAGTCCACCAGCCTCTCTTGCCAGTCCACTCACACAGGAATCCT
AAGTGGGAGCATAAAGACATCACCACTTTCCCCTTTCAAATCATCCCATA
GAAGAAGACGCCCGTGGGGGTAGGGCTTGTATTTTGGATGCCCACAGAGA
TTCCAACCAACCAGGCTTTCTGCCCCAGTGCCTTCTCTCCCTGAGGCTGG
GGCTTCCTCTGGGATTCCAACTCTGCCCAGAGGCGAGCCCTTTAATGAAA
TCACAACAAAAAGAGAGGCCCTAGCCAAGCGGCCAAGCACAGCGGTAAAC
ATCAGTCAACTGCTGTTTTATTCACACCAGATGCTGCATGGAAAAATCAC
GTCCAAATTTATTTTAAACAAGAGCAAGTGGTCTCTTTTCCAAGACTCTC

>uc001wsg.1|21231041|21231941|21232040
TTCGTTTGGGACCACCAGAAAACAAAAGATAAAAGTATCGTGTTAGAACA
AGGATGGATTAAAAATGACCTTTGCTTGAACTGAAACAGAAGCTATGTGC
ATaagtgacttaactcctctgtaacttggctttcttatcatttacacgag
ggtgctaacagtaccctcacaaggttcaagtgaagattacataggacaat
cccttagtcaatgtcttggtacactgtaaaggctcagtaaatgctggAAA
ATCATATTAGCAACTATTTTATACCCGTAATTGTAGCTGGAAGATTGTAT
TGGATGCTAAATACCGGCTAGATTCCATTCGGTAACTATCATAATTATTT
ATTTGCATAACAATCAAATTATTGGTGCAAAGCAGCCATTATTACTGTAA
AATGCTTTAAAATGCTCCTTTTGATAGTCCAGGTACGTACTGCAGCACAA
AACTAGGAGAAACCAGGAAATGGAAGTAACGAGTAAGTTTGGATGCTTCG
ATTCTACCCTAGATTGAGACGGGTGAGCATAGAGGCAAAAAAAGACATTT
TCTTCCAAACAAGAGGTGACCAAACGGGCAAGGGAGACCTCCTCCCGGGC
ATGCAGAGCGCAGCGATTCTGTGCCCAGGGAGCCGGAGGGCTGGGGCTGG
GAGATCCCGGCGGAGCCCCGGCAGAGCAGTCGCCCGTGAGCCCCCGCAAC
TCAGACGCGCTCGGCCTCGCGCTCCGGGGCTGGGACCACCGAGGGCGAGC
TGCAGCCTTCGCCACCCGGTCCGCCGCCGGACTCCGCCTCCCACAAACAG
CCCGGCAAGGCCCTTTTCCGCCGCTCCCTCATCCAGCGAAGCCTCCTTCC
CAGCTTCCCCGGCGGCGGCGCCGTGACGTCACTTCCGTTCTCCAGCGCGC
ACGTGGGAGGAAGTGCTGGTGCCCTCTGCCGCTGCTCCCGTCTCTTTGGT
TACGCTCGTCAGCCGGTCGGCCGCCGCCTCCAGCCGTGTGCCGCTATGGG

>uc002apx.1|64577706|64578706|64578705
AACTGAGATTTGGCCCTGGAAATGGGGAGGGTTAACAGATCACCTTGGCT
GTGAACTGAGACTGTCTTGACAGTTCGAGACTGTCAGAGAGAAGCTGACA
GTTTAACAATCCAGATGCAAAACAAGACTTTTGACACAGGACAAGAGGTT
AATTCTAGGGTAATATTTGCAGTTTAGCTTTATGGGTAAAAAAAAACACC
CTTATATCTGGAGGCATTTCATGGGTACTTCTTTTGAACACAGTTGGTTA
ACATAATCACCAAGACACACAGGCAGTCCTGAAAAATGCTTCTGGTACtt
ttcagagagtcttgctctgacgcccaggctggagggcaatggtacaatct
tggctcattgcaacctccacctcccaggttcaagtgattctcttgcctca
gcctccaagtagctggggttacaggcatgcaccatgactggctatttttt
atattttcagtagagacgagatttcatcatgttgaccaggctggtcttga
actcattggctcaagtgctctgcccaccttagggtcccaaagtgttggga
ttacagatgtgggccaGTGTGGCCTTCTGGCACTTTTTCAAACCATGGGT
GAAAATACTCAACTCTATTGTTATAGCTGGTTAAAAAGAACACTTCTCAA
GAGGTAATCAATTTTACTGCAGTACCAAAAAAATTGTGCTCTCCAGTTGT
GCCCTCTTGTGGTTAAAGTTAAATCTTTACAGAATTTAACCTATTTTCCA
TCTGGTGGGGAGCTAAACTTGAACAGCCTCTGCGTTTCTGACCAAGTCCT
GTTACACCTATTTTTCAAGCCACATTATTTAGAAAACCACAACTTTTTTT
AAATCATTCCCCTTCCACTGAACTCCATGGACTTAGTATAAATCCATGCC
CCATTTTATACCACACTATATAAAATGTAACAGTCTAAATTATGGCCAAC
AAAATGTCACTTTAAAAAAATTCTAACCAAGCTTTACAGAGCACACCAAG

>uc001zpv.1|40491412|40492312|40492411
CCCCCTACCCATCCTTGATCGGTCATGCCTAGCCTGACCCTTTAGTAAAG
CAATGAGGTAGGAAGAACAAACCCTTGTCCCTTTGCCATGTGGAGGAAAG
TGCCTGCCTCTGGTCCGAGCCGCCTCGGTTCTGAAGCGAGTGCTCCTGCT
TACCTTGCTCTAGGCTGTCTGCAGAAGCACCTGCCGGTGGCACTCAGCAC
CTCCTTGTGCTAGAGCCCTCCATCACCTTCACGCTGTCCCACCATGGGCC
AGGAACCAAACCAGCACTGGGTTCTACTGCTGTGGGGTAAACTAACTCAG
TGGAATAGGGCTGGTTACTTTGGGCTGTCCAACTCATAAGTTTGGCTGCA
TTTTGAAAAAAGCTGATCTAAATAAAGGCATGTGTATGGCTGGTCCCCTT
GTGTTTTGTTGTCTCACATTTAGATATCAGCCATGCATGACTGAATGGCT
TCCAATCATATACTCACCTATCACCTACAAGAGAACAATGAAAAACACAC
ACAAAAACAAAATCTTGAATTTTGTAATCATGCCTATTGCTATTTCTTGA
GCATAAGAATGGCTCAGATACTTTCCAAGACATAAAAGGAAGGCAGAGGA
ATAGTTGTTGCTGTAAAAGACATCAAGAATAAATGGGTCATGTACAACGG
GAGGGGCCGGTTACCTGAATAATGGAGTGGAGATTGAGCTATCCTAGCTC
CTCTGCTCACTAACTGACCTGTCGCATGACCGTGGACAAAACCCTGAACG
CAGCTGTTTGTTTGCTAAACTTCTCTGGACCATGGCCTGCGGCATATCTA
TAGGCATCCTGTGTTTTCCACCCAGTTTCCTTCTTCCTCGCTAAGCCAAC
GTGGAAAGGGCTGGCCGTGAATATGCAGACAAGGTAACGAAAGTAAACCG
TCAATTAGTAAAAGTACTTTATTTTCCTCTTGTATTTGCTTTATATCTTG
CTTTACAAAGTTACGAAGTTCACAGCTTTATACCAAAATGTAAGAAGGCT

>uc002gol.1|15072920|15073820|15073919
cccctcagccctatacccttgttattggcatccccattttatagatgaga
aaactgaatcttagtgtttacgtaaccttttcaggcccctatggctggta
agcagcaaaggacaggctcaaacccaggctctcatttctatgctcttaac
cttattataatataGTCACTTGTTTACTTGTACCTCTCACTAAAATGTGA
CCTTTCGATGTTAAGATATATGTCATTACTTCTTTATCTTTGGTACCCAA
TTCAAAATAGTTGCACAATAAATATTAAGGACTATCAACCACATCATTTG
CTTGTTATTTTGCAGACACACAACAAAAGGTCGACGGGTAAAAATATGGA
CGCATGAGACACAACTCAGAAACCCTGAGCTGGGTGACAATGGTGGCCTT
TTCTCTCCTTCAGGATGGCATTAGGAGCTTAGTTGGTGCCAACCAATGTT
TTATCTGCAAGTGTGGCCTCAAGTCACCATCATTCAGACCTTTCACCATA
TCATACCTCAGGGTGAGGGATCTGAGATGCTTCTGCCAACATTCCCAGTA
TATCAGGGCAGCTCATGACATGCCTCCATGTTTTCCATGTGGGTCATCAA
ACAACAGAGCACCAgagagggttgaactaaatgaatactcaagtgccttc
cagtccATTTACAGCCTCCATTTCAGCTGCAATTCCCAACTGTCTCCAAT
TAGCAAACCTTTGCACAGACATCATGAAGGCATCATGTGCTCCCTGTAGC
TTGTAAAACAGCTATGATTTTGGTGCCTTAGCACCATCTTGTAACCCAAA
TCTCCAGCTCAACTTTGCTTTCCACTGAAGCTCTTCATCCTGCTCCAACA
GGCACCTTGTACCCACACCCAAGTTCCCACAAAAACTCAAGAGAGACCAG
TGAGTTACTCTGATGTTTATTTTAATGCATCTTAGTCCACACAGTTGGTA
TAAAATCAGAAAATGCAAAGCAAAAACAAAAGGTCTGGAGTCTTAGCATC

>uc002zgg.1|45129396|45130296|45130395
GTGCAGACGGCTGGAGAAGAGGTGTAGACGGCTGGAGGGGAGGTGTAGAC
TGCTGGAGGGGAGGTGCAGACGGCTGGAGAAGAGGTGTAGACGGCTGGAG
GGGAGGTGTAGACTGCTGGAGGGGAGGTGTAGATGGCTGGAGAAGAGGTG
TAGACGGCTGGAGGGGAGGTGTAGAATGCTGGAGGGGAGGTGCAGACGGC
TGGAGAGGAGGTGTATACGGCTGGAGGGGAGGTGTAGACTGCTGGAGGGG
AGGTGTAGATGGCTGGAGAGGAGGTGTAGACGGCTGGAGGGGAGGTGTAG
ACTGCTGGAGGGGAGGTGCAGACGGCTGGAGAAGAGGTGTAGACAGCTGG
AGGGGAGGTGTAGACTGCTGGAGGGGAGGTGTAGATGGCTGGAGAAGAGG
TGTAGATGGCTGGAGGGGAGGTGTAGACTGCTGGAGGGGAGGTGTAGACG
GCTGGAGAAGAGGTGTAGACGGCTGGAGGGGAGGTGTAGACTGCTGGAGG
GGAGGTGTAGATGGCTGGAGGGGAGGTGTAGATGGCTGGAGGGGAGGTGT
AGAGCTGGAGAGGAGGTGTAGATGGCTGGAGGGGAGGTGTAGATGGCTGG
AGGGAGGGCAGACAGGTACCCGCTTTCCTGCTTTGCCTCTGCCCTGGCCA
GGCTCCGCCGCAGGCACCTCTTTGGTGGGGCCACCACCGTTTACGGAAAT
GCACCTAGGATTTGGGACAGGGCCTCAGAGCGGGGCTCTGTATAGACCAG
CAGGTGAGGAAGGAAAAGGGAAAACAGAACCTGCCCCATGGTCTGAAGCC
AGCTGTGTGCCTGTGTGGCAAAGGTCAGCGGGCAGGACAGGGCCCACGTG
TGCCTGGCCACCTTGCCAGTCGGGGGAATACAGCGGACACAGTGCCCAGT
TTCCATGGACAGCCTGTATTGAAGTTTTATTTTTTTTCTATACACGTGAT
TGATTAACAATATAATTAATGGGATGTCATTTTATACCCTGACAAGTTTA

>uc004eve.1|129025675|129026575|129026674
gttctgggatacatgtgcagaacgtgcaggtttgttacataggtatacat
gtgccatggtggtttgctgcacccatcaacccgtcatcttggaaaggttt
tttgtgagcgtggaaataatttaaaaatccattgttggccagccgtggtt
gctcacgcctgtaatcccagcactttgggaggccaaggtgggtggatcac
ctgaggccaggagttcgagaccagcctggccgaaatggtgaaaccctggc
tctactgaaaatacaaaaattagctgggcatggtggcatgtgcctgtact
cccagctactcaggaggctgaggcaggagaatcacttgagcctgggaggc
agaggttgcagtgaaccgagattgcaccactgcactccagccgacagagc
aagactctgactcaaaaacaaacgaacaaacaaaaacattgttgatagag
gggctatctttaaggagctgacaagcacccacatggaaatgttcagcaga
ttgctggaaatgtgagccaggagcttaagagaaaggttgggactggagct
ctagatttaggacccatcTCCGAGGAGCCAAAATGAGCCCAAAATGGATG
AGATTCTTGAACAGCCACGTTGGAAGTGGTAGGTGAAGAACCAGCCCCGG
AAAGGGTGATGGGGGATGCAGGAGAGCCCAGCTAGTGTGGGCTCACGGGG
GCCCgagaactgtgaagaagacatttgatttcaccatgaggtcattgatg
accttccagcaatgagtttccatggagtTGGAGTAGGGGTGGCAGAAACC
AGTTTTCAGGTGGGGGcggggctaccccaacccatgcagcacctttatgc
aaaatttttttttaatggtgaccctttatcaagatgcttactttcaacca
tcaggaaactgtcataataaaCTGATTTTATTAGAAAAAGGCACTTTAAT
GCCAACTGCTGGAAACACGCATAGTAAATACATTTGCACAACCAAACACA

>uc004dda.1|31046365|31047265|31047364
TGACTATGGTAAGGGATTCTTCTTCCCCAGAACCAGTTGTGAGACATCAT
TTTAGGTGTCTCTTTCTTACTACTCACTCATGCATCCTCTTAGATGGTGA
CATTAAGAATAGAAGTGATATGAAATTCTCTTGAGAAGCAAAGTATGAAC
TGCAAACTGACTTAATTAATATACTTGTCATTATTAAAACAAAAAACACA
ACAAACAAACAAACACTATGACTATCAATCAATCAATCACTGCACAAAAT
GTATCATCTCCCAGTCtacaaatgcttaccccctttgatccagcaatctc
acttctaggaagtatcccacagatttgtttgtttatgcacaaatgaaatg
atgtaatgagaaatgtgcaatattgtttgttatagcaaaagaaagactga
caacagactacatatcccaccaaagggaactgcttaaataaaatatccta
tgaacatataatgaaatattatacagctataaaaaagaatgagaaagcat
tttatatatttaaatgaaaagatttcttgagtccatatttaaatttaaac
aaacaaacaagtaaggtgcataactgggtgcagagaatgctatatcctat
gaaataataataggaaaaaaataaataggaacatatatattattttaact
gcttatataataattaataaagaaagaccctctggaagactaaataagaa
attaataaTGTCTACTCATAGAGCAATGAGGATGATTGATTGATATGGGG
GAAGGGGTAGTTAGGAGTGTTTTCACTGTCTTTCTGGATTATAGTTTTTT
ACTCATATGCATGTATTACCTATTTAAAAAGTAAGTAAGTAAGTAACAAC
AACTAAATTAAAATAAAAACAAAGTACTGCAGTCCAGTCAATACTTTTTT
GTAACATAACTGCGTGCTTTATTGAGATACACAGTAAAGCAGTACTATAA
TACAATAGTAAGGCATATATTTGGTGAAGTCTGATATGTTGTGAAAATGC

>uc004cwp.1|15210547|15211547|15211546
GTATGTAATTATTTCAAAAACCCTGAGCATCTTGACTTTGAAAATAAGCC
AGTGCTTGGGTTGCAACATGCCTCAGACAATGCCTGTGGGTTCAGGTTGT
TGGGGACACCCAGTGTTCTCAATCCTAGAACTGCTTACTTCAAATAACAG
CATTTAATATCAGAAGCAATAAGCAATAGATGCCAACCTCTGGGTGCACT
GATCTCTTCCAAAGTCTCTCTTATCAACCAGGACCGCAGTAACTGGAAGC
CTCAGTTAACTACAATGTTTCTGAAGTCCTTAACTTtatatatgtatata
tatataaagtctatataaatatatataactttatatataAAGAACTTTGA
AAACATATATATATAAGCTTTATACATATATTAAGGACTTTGAAAACATA
TATGAACTATATATATTAAGGACTTTGAAAACATTAAATATATGAGTGCA
TGTGTGTGTGTGtatatatatacgtatatatatatacgtatatgtatgta
tatatatatacgtatatatataCAAAAAATCAAAATTATACCAGATTTAT
TCAAGGAAAGAAAGAAAAAAAGTGGGGAAGGGCTGAAGGAAGGAACTAAA
TCAAGAACATATCTTGGAATACCTAACATTTGTTATAATCTTATCCACCT
GAATTTATATGTGTCTATACAATATTCAGAATGTTGACTTTTAGGTACAA
GAAGATCCCGAATCATCAAAAAACAGCCTATTGTTTTCACTCTACTTCAC
AGTTCTTTTAAGTTTCTTAACAACAAGAGCTAAAAGCTAAATGGTTTCTA
CTTGCCCCTTGGTTAATGAGAACATTAAACTAACCAGGAGTTTCCACTCC
TCAAGTGTTCTAGCTCATGGGGGATTTACTTCGACTGAGCTCATTTAAAG
ATACTAGGAGTCTAAGCTGTTGAGCTTCTACATTAGGTACTCTAGGTACA
GCAGACAACAATCTGTGTCATTCCAAGTATCTTCCCAGGAACACTTAGGA

>uc004cwo.1|15210547|15211547|15211546
GTATGTAATTATTTCAAAAACCCTGAGCATCTTGACTTTGAAAATAAGCC
AGTGCTTGGGTTGCAACATGCCTCAGACAATGCCTGTGGGTTCAGGTTGT
TGGGGACACCCAGTGTTCTCAATCCTAGAACTGCTTACTTCAAATAACAG
CATTTAATATCAGAAGCAATAAGCAATAGATGCCAACCTCTGGGTGCACT
GATCTCTTCCAAAGTCTCTCTTATCAACCAGGACCGCAGTAACTGGAAGC
CTCAGTTAACTACAATGTTTCTGAAGTCCTTAACTTtatatatgtatata
tatataaagtctatataaatatatataactttatatataAAGAACTTTGA
AAACATATATATATAAGCTTTATACATATATTAAGGACTTTGAAAACATA
TATGAACTATATATATTAAGGACTTTGAAAACATTAAATATATGAGTGCA
TGTGTGTGTGTGtatatatatacgtatatatatatacgtatatgtatgta
tatatatatacgtatatatataCAAAAAATCAAAATTATACCAGATTTAT
TCAAGGAAAGAAAGAAAAAAAGTGGGGAAGGGCTGAAGGAAGGAACTAAA
TCAAGAACATATCTTGGAATACCTAACATTTGTTATAATCTTATCCACCT
GAATTTATATGTGTCTATACAATATTCAGAATGTTGACTTTTAGGTACAA
GAAGATCCCGAATCATCAAAAAACAGCCTATTGTTTTCACTCTACTTCAC
AGTTCTTTTAAGTTTCTTAACAACAAGAGCTAAAAGCTAAATGGTTTCTA
CTTGCCCCTTGGTTAATGAGAACATTAAACTAACCAGGAGTTTCCACTCC
TCAAGTGTTCTAGCTCATGGGGGATTTACTTCGACTGAGCTCATTTAAAG
ATACTAGGAGTCTAAGCTGTTGAGCTTCTACATTAGGTACTCTAGGTACA
GCAGACAACAATCTGTGTCATTCCAAGTATCTTCCCAGGAACACTTAGGA
