# Supplementary material for: MatrixCatch - a novel tool for the recognition of composite regulatory elements in promoters
Source: BMC Bioinformatics. 2013 Aug 8;14:241. doi: 10.1186/1471-2105-14-241 (PMC3754795; doi:10.1186/1471-2105-14-241)
Supplement: Additional file 2 — Dataset of tissue specific promoters. [file 1471-2105-14-241-S2.zip › 1k/Kidney1k.seq]

>uc002rvx.1|47449070|47449970|47450069
tgagacggagtcttgctcctgtcgcccaggctggagtgtaatggcacgat
ctctgctcactgcaacctcagcctccccagtagctgggattacaggcatg
cgccaccacgcccggctaattttgtatcttttagtagagacggcgttcct
ccatgttggtcaggctggtctcgaacttcaaacctcaggtgatccgcccg
cctcggcctcccaaagtgctaggattacaggcgtgagccaccgcgctcag
ccTGGGAACACCTTTTCTTACATCTTCAAGTGCTAGAAATGCTTATGAAA
ACGAAAAAAGAATTATTAAGAGTAATTATAAAGAAACACTCATTTTCTTC
CCAAGAGAGCCAAGAtttcttctttcctcttctttcttttttttttcttt
CTAATTTCAAAGGAGTATAATTAAATTGCCAGGTAAAAGCTCAAAGGTCT
TTTTTATAGTGTTCTGGAAGGTTCTCTGCCTGTGTTTGTATTTCCTTTAG
CCTCCACGTTCCTCTATCCAGTTCCCGCACCCTTCCCCCCAGGCCCCATT
CTTCAAGGCTTCAGAGCAGCGCTCCTCCGGTTAAAAGGAAGTCTCAGCAC
AGAATCTTCAAACCTCCTCGGAGGCCACCAAAGATCCCTAACGCCGCCAT
GGAGACGAAGCACCTggggcggggcggagcggggcgcgcgggcccACACC
TGTGGAGAGGGCCGCGCCCCAACTGCAGCGCCGGGGCTGGGGGAGGGGAG
CCTACTCACTCCCCCAACTCCCGGGCGGTGACTCATCAACGAGCACCAGC
GGCCAGAGGTGAGCAGTCCCGGGAAGGGGCCGAGAGGCGGGGCCGCCAGG
TCGGGCAGGTGTGCGCTCCGCCCCGCCGCGCGCACAGAGCGCTAGTCCTT
CGGCGAGCGAGCACCTTCGACGCGGTCCGGGGACCCCCTCGTCGCTGTCC
TCCCGACGCGGACCCGCGTGCCCCAGGCCTCGCGCTGCCCGGCCGGCTCC

>uc002twe.1|145496208|145497208|145497207
TTCCTCTTCCTCTCCTTCCCCCCACCTTCCCTGGAGTTCAGCTGAGAGTC
TCTTTAAACAAACAAAAACTGTGAGAAACTAAGAGAAGTCAGAGACTGGC
CTGCTTTTTAGAGGCAGAATGTGGAAAGTATGAAGATGCTAATTTGACTG
CAAAGGCTGGAAAGCAAAGGGACCTGAGCCATTTATACTACAGGCAGTAG
TTAAAAAGAGGGAAAAAAAAAAACCTTGAAAAAAATGGGTGTAACCCTGG
GCTTTGATACAACTGGCCTTTCGGCCCCCACTTGAGATTTGCACATCCCC
AAGGGAAGCTGTGGTTTGGAATAAGATGGTGCATTTAATTTCACTCAGAG
AACTTATTGGACTTGGCACCAAAAGAAAGAATTTGAAGTATATTTTTTGT
CATGATTAGTGGCCCCCTCACCACAACATTTGATTATTTTGGAAAGGGAA
AAGTTAAATCCTTGTAAAGTTGTGATTTACAATTTGCAAGCATCCAGGTA
GGGAGTTTGACTTCTGCCAGCTTGATCATGGGATCCACATTTGATTCTAG
CTCATTGATGTTTACAAAACAGTTCTGTGGGGGGAAATAGAGTTGGAATT
ATATCCCTTGATTATCCTGGGTGATTTTCTCTCCACACTACATCTTTTCT
CATTCACGATGATTTTGGTCTCTTCTGGAACTCATTGCAAGAAACTGGCA
TGTGGCTGGTTTGCTTTTTGTTTCTAATCTGCAGTATCTGGTATTTTTAT
CATGTGATTCCTTTGCCCTCACAGTTATGTAAATCTTGAGGCAAAGGAGT
TAAAAGGAGTTTCTAATTTTATACCTGAAAATAGCTTTCACTGGATGTTT
TTTCTCAAGCTTTATAATTAAGATTGGAGATCTCGTGGGTATTTTAATAC
GTACTCAAATATGTCCAAACAGCCAGAGGGGAAGTGAATGACCAACTGGG
TAGGCTGATGAATATTTTCCTGGTAAATGCATAACTTTCCCCACAACTGT

>uc002vup.1|234190029|234191029|234191028
tgagaaatcactcactattgggaggacagtgccaagccattcatgaggga
accatgcccatgatccaaacatctcccaccatgcttcaccttcaactctg
gggattatatttgaccatgatatatggaggggacaaacatacaaattata
tcaAAGGCATAGCATGGCTACTGTGAAAGGAGGGTAAAAACACAAAGATG
ACATCACCACTGACCTCAGGGAGTGCCCAGTAGACTGAGGGAGACAAGTA
CATATTTTCCTGAAGGAGGGCACTGGATTGATGGCATGTTTAGAATGTGG
AAGTAGAGCGGCCACAGAAAGGCAGCCCGGCAGAGTGCTCGCACAAAGAC
TGGGCTAGAGACTCCCCACTGCATGTGATGTATCTGAGGAAAGTCATTAA
AATAGGTGATGGTCACTTTCCATCAAGTCCCTGGTATGGTCCATGGAGGC
AGGGTTGTCAATGTCATTTCGGCATTTCAGAGGCCTCTCAGGGTTTGGAT
ATGGCAGAAGACAACCAGCAATGATTATGCATTGCAGAGATGCAGGTGAG
CCCCAATTTCTTGCCAGCTGGGAAGTCGGTGCTAAGGGGCCTTGCTGTCT
TTCCTTGGAACATAGGATACCAATTTCTTTCTGGACAGAGAGTATTTGGT
TGGCTAAAGTTAAAATCTAAATTTTGCTTTGGGATGAATTCCAAAAATAT
TAGCTTTATTCAAATTTACTTTCACTTTATCTTTCTGAATCTTCAAGGTC
CTAAAGCATTGCTTAGTAATTTTGTTTCTAAACTCACGTTACAGCACTGG
GCATGATCTGTCCAAGGCAGAGACTATAAGCTACTCTTATAGTACTCTTA
TGAGATACATACAAGTAGGTATCTCAAAAAATGATACTCATGTATTCCTG
TTCTTATGAGTAAATCATTGGCAGTGAGTGTGATTTTTTTTTTTTTTATG
ACAGGATAAATACACGCCCTCTATTGGGGTCAGGTTTTGTGCCTGTAGTT

>uc002vuq.1|234208861|234209861|234209860
tgagaaatcactcacaattgggagggcagtgccaagccattcatgaggga
tccatgcccatgacccaaacacctcccaccatgcttcatctccaacactg
gggattatatttgaccatgatatatggaggggacaaacatacaaactacg
tcaAAGGCAAAGCATGGCTACTGTGAAAGAAGGGTAAAAACACAGAGATG
GCATCACCTCTGACTTCCAGGAGTCCTCAGCAGACTGAGGGAGACAAGTA
CATATTTTCCTGAAAGAGGTCACTGGAGTGATGGTGTGTTTAGAATATAG
AAGTAGAGCAGTCACAGAGAGGCAGCCCAGCAGAGTGTTCGCACAAGGAC
TGGGCCAGCAACTCCCCACTGCATGCAACGTATCTGAGGAAAGTCATTAA
AATAGGTGATGGTCACTTTCCATCAAGTCCCTGGTATGGTCCATGGAGGC
AGGGTTGTCAATCTCATTTTGGCATTTCAGAGGCCTCTCAGGGTTTGGAT
ATGGAAGAAGACAACCAGCAATGATTATGCATTGCAGAGATGCAGGTGAG
CCCCAGTTTCTTGCCAGTTGGGAGGTCAGTGCTAAGAGCCTTGCTGTCTT
TCCCTGGAACATGAGATGCCAATTTCTTTCTGGACAGAGAGTATTTGGTT
GGCTAAAGTCAAAATCTAAATTTTGCTTTGGGATAAATTCCAAAAATATT
AGCATTATTCAAATTTACTTTCACTTTATCTTTCCGAATCTTCAAGGTCC
AAAAGCATTGCTGAATAATTCTGTTTCTAAACTCACTTGCAGCGTGCTCT
CCCTCCAAGGCGAAGACCATAATCTACTCTTGTCTGGAAATCATACAAGT
AGGTATCTCAGCAAATGATACTCGTGTGTTATCGTTCTTATGAGTAAATC
ATTGGCAGTGAGTGTGATTTTTTTTTTTTTATGAAAGGATAAATACACGC
CCTCTATTGGGGTCAGGTTTTGTGCCTGTACTTCTTCCGCCTACTGTATC

>uc003cdq.1|26640261|26641161|26641260
AGTCAGTCCATCCTTGCACACGCCACCCCCAACTCGGCAATGAAACCTTT
GGAGTGGCTTGCGGCTGTGCGCCGTGGGAACTGCAAGTGCAGATATGGGT
GGGTGAAGTAAGTGGCTCAGGGAGGGAAAGGCTGCTCGTGCGGTGGAGGA
GGAAGCTGAGGGTCGGGTAGATCTGCCCACGGTTGAGGGAAATGAAAAGG
TACTGCTAATGTGGGCGAGCGGCCAGCCCTGAGAGGCCATCTGACGAAGA
GGAAAAGGGATTTGAGTCCGGAGGGCGCTGGCCTGGGTATGTAAATACAG
ATGGGGGAGGGGCTGGGTACCTGGGGGCGCGTGGAGACAAGGAATGGAGC
CCCGGAATGCCGGGCCCTTGGGTACTTGGGAAGGCAGGCTGCTGAGTGCC
TGGGATGGGGCGATCTTCCTCCCCAGAAGCAAACAAACCTCCCCGCGAGA
ATCTGAATGCGTTGGCATCTTGGGTGGTGACTGAATGGTCAGATCGTGGA
CTAGGGATGCTTCTCCAAGCTCTAAGAGGACCATAGTCTGCTCTCTTCTC
TGGCACCCGCTTGCTTCTACGCTCCTTCACCTCTGCAGCCAGGTCGGTAG
ACCCACGCCCACCTTCCCTGCCAGGCACTCAGGAGTCAAGGATGTTTCCA
CAGCCGCAGTGTAGGAAGGGGACTCCTGCCTCCCAGGGGGAGACGTGTGT
GCGGGGTAGAGGGGAGTCCCCAGCGCGCGGCGAGTAAACAGGGGTCCAAA
GTGGTTGGAGGAGAGCGCAGGAGCGGAGGCTGCGGTGGGAGCCACTTTCC
CCCGCCCCTCCACAAATCGCACCTGGGCGGAGCGAGGGAGTGGGGGGAGC
CCTGTGCTGCGCCCGGGAGGCTGGGGAGCGCAGAGCTGGAGGGCGTGCAG
GGAAACGCAGAGCTAGGAGGTGTGGGCCTCGGGTGAGGGGAGACCCAGCT
CTTAGACCTGGGAGCCCAGACAGAGGTGGATCTGCCCACCTTGCAGCTCC

>uc003fit.1|176058804|176059804|176059803
GGACAAAGCTTAAATAAATTGCCTTAATTCTGTGATATCTTTGCTTTCTC
ACATACAAATGAATATTTAAAGATACGTCTCCAATTTGTTGCTCTTGTTT
GCTGGGAATTATTTTTGTTGAGTCACAACAGttaatctaagttaatattc
accatgcttctattcaaaaggcaatgcaaatatcatgactctccttttac
aaatgaggaccttgaggcaactcaggattaggttgaacagtttttttcag
gtctctcagttaataagttgcataactgATGTCAGTACATGATCTGGGAC
ATCAATGCTGCAGTTCAGCATTCATTCCACTCATCagaagaacaagaggg
agagaaggaagaagaaggaaaaggaagaggaaaattagaaATTGTTTTTT
gtttattgtccattattcacagtgtttagcacagccatacattagtgttt
tcaatcttcgtactaatcatacatacttcatacatactagatattattct
attttatagtttaggaaactgagtctcaaagaagttatattctttgctta
cagtcacacagcaagtaTTAGAGATAATCCAAAACTTGTCTTCACACTGC
TGCACAAAACTGACTCTGAGCTGTTCCTTATTTCCCTATGGTTTAAAAAA
TAAATGTCGTGTAATACACTTTAAATTTGATTTCTGTAGGAAAAGTAGAT
TAGAAACACTCAAAAACAAAGAAACCAAACTCTGTGAAGCTTGGTGTACT
GGTAATATCAATGCTCTTTTAGGGGAAAATATAAATATGTTTCTGGACTA
AAGTGAAAGTAGAGAATTAAAAGTTTATATCAAAACTGAAACAAAGCAAT
GTTTTGTGAAGTACACTTTAATAGCCATACAGTGGATCAAAAGATATGAT
CTCACTTCATAGTAAAACAGGTCCTGCAAGCCCAGGTAACTCAGGAAGCA
GAATGGTAATTATTCACAGAAGAAAGCAGGTAGTATACTGTTACAATACT

>uc003izp.1|189612728|189613728|189613727
TACAATTCCagagccacaggtccctcatctcacaacttgtccccatgttc
tcatttgtccctctgatcttacttgtcagcccttcccagcacctggggat
cgtgcattgtgAAGCAGCACACTCAGGGGTTCCCTGCTCCGTGTTTCCCT
CCCTAATGCCAAAGGGCCAGGAGCCATTGTGTCGCAGAGTAGGCTGCTTC
ACTTGTGCCTGAGGGAGGACAGACAATATGCTCATCAGGATTCAGGGAGG
AGAGTGTGGACGCTCAGACAGAGGAGTGCtgtctttgtttctcgctgcta
tatcagaatgccacagactgggtaatttataataaacagaaatttgcttc
ctcacagttctgaaggctgagaaggtcaggatttaggggccagcatctgg
tgaggggcttctcactgcattcttccacggtgccaggtggcagtgcaaga
aagcacataagacacacagcaagaggaggctgaactcacttttataacaa
acccactcaccccataatgaatttactcctgtgttcaacacataaacttt
tggagacacattcaaaccataacaTGTACTATTGAAATGGAGCTCTGACA
GGAGACACCTTGGGTGCCTCAAGCTGGAGATTCTGCTTTGCATCCCCAGT
TAATAATTAGTAGATAAAAGAAAGAGACTCTTTGGGCACTGGGACCTGGG
GTCTATGAATGTTGAAAAGGAAGAGCAAACCATGACATCAGGACTTGAGT
TTCTCACACCCCTTTCTCCCACCCCCACCCAGGCAAAAATAGATACAAAA
GAAGAAGGAATTACAGAAGAAGTCACATAACATTATTGCCTACAACTGAC
TGTTTACCTTGAATACTTGAAGACCAGAATGAAGATTCTTGGGGTGAAGA
ATTACAGCCTTAGCATGGAGCAGGCCTCGGTGCATCGGCTTTCAGCTAGG
CATGCCTGCCAATGTTCAACGTCCTCCTGGGATACGGAAGGCACCGTGAT

>uc003kum.1|127015705|127016605|127016704
AGATTCCACCCATCAACACGGAGGCCAAGGAAAATTTAATGAGCCAAATA
ACTTATGGCTCTTCAAATTACAAGATCTGTGGGTTTTAAAGTGTCATTGT
GACTTGAACTAGCTGTCTTTCTTTCAAACAAGACTTACTTCAAATGTGAT
GGTCCAGCACCTCAGTCCGGCTTGATGACTTGTGCTTTTGTTTTTCCTCT
CTGCATCAGTTAGCTGGCACCTCGGGTTTTGAATTCAGTTCCCTGGACTG
TAAGGGGTTGAAGATTTGATTTAACTTATATTTAAAAAGGCAATGATCCC
AGAACAGCAAATAATTCCTCAAGGAGCTTATTGTGTAATAAGGAGGAGAT
AAACACTGTCAAGACTCGCACTGTAATCAGTGCTGCCACCGAGTACAGGT
GATGTCTCTGGAGATGGAGTAAAAAACACCCCATCCTTGGTGAAGGGAAA
CAAAGAAGGCCCCACCGAGAAGTGGGTATTTGGTGTGAACCCTAAGGGAG
GGAGAGATGGAAAGAAGGAGAGGAAAGATGCTTGCCTCATAGTGCTTGCC
TCCCCTCCTCTCCACAGATGGAAAGAAGGAGAGGAGGCAAGTATTATGAG
GTAGGAAACCTGGAGGTGTTAGAGCACAGCAGGTATTGGATCAAGCTGAA
AAACAGACAAAATGAGGACATTCTCCACAGGTGTCCACAGACTCAGTTAC
ACGGAAGTTTATTCTGATCAACACATTGGCCATTTTACTGAGAACTAAAT
GTGATTTGGTGTTGACTCCTTTCTAAACTTATAAAAATAAAACTCAGATC
TTAAAAATTCCATTGTCAGCATAGGTCCTAATCTGTGGTCCGGAAAACAT
CTGGGCATCAGGCCCACAAGGGGGTTAATGGGCTGTGGACACTGGGGTGC
AAAGGTTTTCTGAGGGGAAGAGTGGTGAGATCTGGGCTTAAAAAGATGAA
TCGAGATGCAGTGTGTAGGAAGCATGGGCAAGGGATGAGGAACGCCACTT

>uc003lwd.1|155685444|155686344|155686443
ACCCCACTGCTTCCCAAGGCGAAAATCTAATCCTGCTCAAAGTGCCCAGT
GTAATTTGATGCTAAACTCACGACCCCACCGAATCCTATTACTTACAACA
TCCCCTCAAGAACATACAACACTTAAAATCTGGCAAGCCAGTTCTTTAGA
ATAAGTTGCCAATGGGGTGTGATTTTTGGAAGTAAAATGTTAATACCAAA
AACAGAAAAAAGAAACAGTTCAAAACAAATGCTCCTCTCTCTTTAAATCA
CCTCTTTTCTACAATGTTACCTTGACAACTTTGCTCTGGCTCTTTAGATA
TGGGGGTTTTTCAGTGTGGGAGAAGAGGGGTGTCCTCCTGTTTTGAGGTT
TCCTCTTGTTGCATGGAAAGGGAAAATGTCAAAGGTAGAGCATCAAATCC
AGCAGAATGTACACAGGGCATCTTGAGGGAGTGTCATCCAGAAATAATCA
CAGGTGCACAGAATTAGGACGCATTCTGATTCAAAGTACATTCTTTTCTC
TTTTCTATTTTCCATAACCATAACACACATTCCAACAGCCTATAAAATGT
TACATTTTTGGACCAGCACTGTTGCAGAACAGAGAGCAACAAAAGTGCCT
GAAAAATAATTGCATTATTTTTAGTTGCTGCAGCAAAAAATGTACATATC
AGGTTGAGGGGACAGCTCCGAAGAACTGTACCAGTGTGGAAATGCTAAAA
ATATTGCTCCCCCTCAAGCAATTGAAATTTTGAGCAAAGATTTAGGAAGC
GGCAGGTAGGGAGATCAAATTAGAATTTACATCTCTCAGCTGTAATAAGC
TTGTTATCAGGACTGGCAAGAGCTCAGGGGGCTGACAGGGGTCAGCTGGG
GACTCAAGTGTAAGGAGCAAGTGAAAAAGGAGCAGTGTTGAGCAGAAGAA
AGAGAGGACTTATCTCCAGCATCTAGCACTACAGAGCAGAGGCTGTGTGG
AGAATGGCTGAAAAATCAGAATTGGTTGTAGAAGCAGTTTTCTTTCTGGT

>uc003znx.1|19386806|19387806|19387805
CCTCAAAACGTGTCAAGGTATTCATATCTATCACTCTCTACATTCCCCTC
TTTCTTAGCACAGGGTTCTgttaggacatttgattttaagtcacataaac
ccaactccaactagcttaaacaaaaatgtgactttactATAAAGTTTCCA
GGGTATCTTGGGAAACTTTGTATGTGGTTGGATCCTGGGCATATAGCTGG
AGCTAGGGACTCCTTACCACCTCTTTCTATACAGCCTTCTTTGGGACAGC
ATCATTATTCTCTCTACTGTTAACTAGTTCTGCTTGCCCAGCCATCTGGT
GGCATAGGCCACCAATAGTGCCCAGGTTTATATCTCCATTTCGTCAGTCA
ACCATGTGGAACTGGAAGAGCTCGATTCTGATTTGAAATTCCCACAAATG
CATTCTGATTAGCCAGCTTAGATCACGACTCACTCCTGGACCAATGAACG
TTAGCCACAGAGTCAGGTCACAGTGTATACCATGGTTGTTCTTATGGTAG
CCATCTGAACGGAGTTGGGGGTTGGGGGAAGGTGGGAGGTGGGCTGTCCT
CATTGAATAAGAAGAAGCAGAAGGTCTTGGAAAAGGAAGAGATGCCAGGA
GAGACAGAACAATACTTGGCTACTCCATGCCATCCCTTCTCTTCAGGCAA
AATGAAAGATCTTGAACTTTCAATTCTATCTCTTCTCATCTTCTTCAGGA
TTTAGTTTAATTAATTACCCTTTTATATTTTTTGTTTTTTTTTAACACTA
GATTATACTGCAATAAGTTACGCTTTTTTCTTTTTACATTTTGAATATTT
CTACTCAAGCTCCTTTTCTTTAGGCTTACATTTGCTCAAGAATCTCTTAT
ACCAAAGGAGCATCCCATAACCTGTCTTCAAGCTCCGGCCCAATCTATGT
ACCTTTTTTTTTCTGCCATGTAAATGTCATCTGCCCCATATCACACTTTG
CCCCAACCTGGCCTTCTCCCTCTTCATTTCCTTCTTCAATGCCACCTCCA

>uc004arb.1|92603145|92604045|92604144
CAGTGTTATCAAGAAGGTCTGGATGCCGTTTTGTGGGAACATTTTAAAGA
GGAATGTCCAAAAGGAAAAGGGGGATGGGTTGGGAGAAGGGTATCAGGCG
GGTATCTCAAAACCATTCTTAGGGCTATAGGTTTAATTTATTTGGTTGTG
GACGTCAGAGCCGTCATGGTAAGAAGGAAGCAAAGCCTTTTGTAATAATT
AAAGCCTTCAGAAGCAGCGTGCCCCATTGCCCACTAGTGCGCCGTGAAGT
CTGGTGTTCACCTACAGGGTCCCTCTCAGCACTGCCCAGGCCTCCCGAGT
GCTCCAGCACAGTAGCTTGGAGCTTGTTGGTTTGGTGACCAAGATACACT
CCAGGGAATATGCCATGCAGTGGAGTCTCTTCCCCGGCACTGCATAGCAA
AAGGAAAGGGCCGCTGGGTGTCTGTGGGTCCTGGGCAGTCACAGAAGCCA
CCGCGCTGGCGGGGAGGAGGGGGACCGATGCGGTCCATGTCCCGGGCAGC
CCCACCTTCTCTGCCTGCGAAGGGCCCTTGTCCGGCGGGAGGAGAGAGGC
GCGCCCCACCCGGGCTCCTCTACACCTGCCGCCGCCTGGGCCGATTCCGC
GGGCCTCGCCCGGCGCTTCAGCCGATTCCCGCCCAGCTCCGGGCTCATGG
GCGCGGTCAGCAGGGCGGGCCAGGGCGGCGGGGCGCGACACTGGGAGGAA
GTGCGGGCCGCCTGCCCGGGCGCGTTAAGGAAGTTGCCCAAAATGAGGAA
GAGCCGCGGGCCCGGCGGCTGAGGCCACCCCGGCGGCGGCTGGAGAGCGA
GGAGGAGCGGGTGGCCCCGCGCTGCGCCCGCCCTCGCCTCACCTGGCGCA
GGTAGGTGTGGCCGCGTCCCCTACCCGGCCGGGACTTTCTGGTAAGGAGA
GGAGGTTACGGGGAACGACGCGCTGCTTTCATGCCCTTTCTTGTTCTACC
TTCATCGGCCGAGGTAAAAGTGCTGAAACCATGTGAATAAAATACAGGTG

>uc004bwy.1|130837743|130838743|130838742
gggaaagggaagattttatccctatttctttttttctttttgagacggag
tctcgccctttggcccaggttggagtgcaatgggtggatctcagctcact
gcaacctctgcctcccgggttcaagagattctcctgcctcagcctcctga
gtagctgggattacaggtgtgtgctaccaagcttggctaatttttttttt
taatctttagtggagacagggtttcaccaggttggccaggctggtctcga
actcctgacctcgtgatccacccacctcggcctcccaaactgctaggatt
acaggcgtgagccaccgcgcccggcctcatccctatttcatagaggggta
agctctagagagctgaagtggcAACACTTGATTCTATCTCAGGTCGGCCT
GATCTCAATCCTGGTATTTAGTGTAAGACCCAGATAGGTGGCCAGAACTG
AAGACCCCTTGACTCCAGCTCTCAGAGAGACACTGTCTAGCGGCGAGACC
TGGCACTTTTGCAAACAACTCCAGAACAAGGGGGAGAGTGGCGACAGTAT
AAGAGCATGCTGCGGGAAGTCAGGGGCGGTAGTATTTGAAAATGGGCGCT
TGGAGAGTGGGAAGGATTTGTCCTTGTGTGGAACAAGAATAGAGGATCCT
AATACGAGGGCTCAGCCTGCTTTGGCGTACTCCAAGAAAGCCCCTTGGAG
GTCTGACTGCTCCGCTTCAGCCCCTTTAAGAATGGCCCCGCCCCACCCAG
CCGCCCATGTCGATCTAATCTGAATGACCAATAGTAGAAGAGAAGAGACC
ACTTTCGCGCTTCAACCGCACTAGGAGGAGGGGAAGAGGGCGGGAGAGGC
GGAATATAAGCTTGGTCACATGACCCGCCTAATTGGCCAGAGGCTGCGGC
GGCCCTGAGAGACTCAGCGATGCTCATTGGCCAGAAGAGGGTGGGGGCTT
GGCGCTAGGCCACGCCCCCGGGCGGCCGGTTTGGTTGCGCAGCCGCCGGG

>uc001hlb.1|214742310|214743210|214743309
TAAAATATAAAAAAGACAATACTGAGCTATCTTGTTCGGTACTGCATCTT
AGTCATTTAGGTAATCTCGTGGCCCTAAAACCAATTCAGTTTAGTGGCCT
TTGTGTCATCAGCTTGCTTCTCTAGAGAACCAACCACCTCTGAAAGGTGA
GAAATACGGTGGGCAAACACAATGACAAAACACCCTCAAGATAGGCAGAG
AAGCCAAGAAAGCACATATTAGCACTTCGGTGATGGCTCCAGGAGGGTCC
AGTGGAAGCTACAACTTGACCCTGAGCAGCAAGGGCTGTAACCTCTCTGA
GTGTAAAAGGCAAGAGGAGGCCATTTGCTGTCAGCAGTGCTGTTTAACCC
TCTTGAATTCGAAGACAGCTCCCCCTCCTAATTCACACGGATCTCTAAGC
TCTGCTTGTTGACTTCTCATTCAGGAAATCTGGTCAGCAGCTCTACTGCT
GCTCCACATAGCCTGCAGCTTGCCAAAGAGCTCGGAGCAAGCGCATGATT
TAATTGTTGATAGAGGGAAATAATGGGTATCTCTAGCAGGCTTTAATATG
ATCTTAAAATAGGGGGAGAGTTTTCTGTTATGACATTGACATAGAGGCGA
TGATTTTGAGTAATGCAGGATGATGTGGAGATGCTTTAAGATTAAATAAG
AGCTATATAAAGGCTTGTCAGAATGAATTCTAATGTGCCATGAGACACTT
TGCATACTCTTAAATATGCAAAATGTCTCTTGGCACCCTAGAATTCATTC
TGACAAGCCTTTATATAGCACTTATTTAAACTCCGACTTTATTTTTAGGG
AACAGGTACTCAGAGATACTCTTTGAATGGAAGCAACAAAGGGCAGTGTT
TATCAATTTGGTTCTTTAGCGGGGGGAAAAAAAGAAACACAATACAAAAG
AGCAGTCAAAAGTGGAAGCTTGTTTAATATTGCTCTACCATCATCCTGAA
AGGCATAATAATTTGAGTTACACATCTGAACTGATTGGAGTTACAGAATC

>uc002vjq.1|219647289|219648289|219648288
TGTTACAGTACAGGGAATGCCCAGGGTGAAGAACCGGTATTTTCTCCAAG
CTTGCAGGGGAAGCCTTTCCATTTTCCATGTGCCTTGTAGATACTGAAAT
CTGACTATCTAAATTATGCTGAAAAGAAACGAAAGATCggccaggcacag
tggctcaaacgtgtaatcccagcactttgggaggccgaggcaggtagatc
acctgaggtcaggagttcgagaccagcctagccaacatggtgaaaccctg
tctctacaaaaaatacaaaaattagccgggcttggtggcaggcatctaat
cccagctactcgggaggctgaggcaggagaatcacttgaacacaggaggt
ggagtttgcagtgagccaaaattgtgcgattgtactccagcctaggcaac
aagagcaagactccattaaaaaaaaaaaaaagtaacaaaagagcaaaGTA
AGCCAGCTGATAGGCTGTTTTTATATAGTTCCCAATTCACTTCGATGACA
GTCACTACCACACAGCACACTCTAGGGTCCTGTGGTCTGGGGGTAAAGAA
AAGTTATCAGCAGTGACTGGGAATGAGCCTTGGTGGAGATCTCAGACTCT
GCTAGCAGGAAAAAGCATGAGGGTAAGTCCTGGAGTCCTCAAGAGCTCCT
TCCTTGAAGAGCCCCTGGGGAGCAGACATCCTATTGAAAAGAGGCAAGGT
CATGGGATAAGGAGGTTTACAGTGGGAGACTGGAAAGAAGAACCTAATGT
CCTTTCTGGAAAATAAATGTTTTCATTAGTgtatataataatgctgttaa
gaactcagctgtctgggcttaaattctggctgtcacttattagctgtatg
acctttgataagtcacttactcacttcaggatccaatttcttaatgggtt
aacagcatcttcctcatatgatgctatgaggatcaatgtcaagtgctcat
tagagtagctggtatacattaactgctcaataaatgttagctatttatta

>uc002uor.1|182740005|182740905|182741004
GTACAGTAAACCGTTCAtgttctgagagaccaaaataaatacccacttat
taactaagatgaaccctaaggttaatgaaacaaaagttacttccaggttg
agtgttgagagcttgactgtcatggaaacttcctaaattcctacggctat
aagaaaaaccacattcttggtaaactccctaacaataggagatatcagaa
aaattgcagacccttcctaactgatttatagcccacaccactacaacttt
aagaagactgagggccaatcttacaaacattctttactgagaagtaacta
aagatctcaagccagttttggccagcttacagagactgtccacaaacttt
gtatcctatgtttctttaaaagaaagagccaaattcctcctcattttaat
gctaaatccccaccgcaaaatgaacatgggatgtacattacatatatgtt
tacccattaggcatgtgcttgactctgctcataaatatgtatagcttttt
ccccaaacctgctaaatatgtatgcctctattgtgtaatagactctgtga
ggcataaaaacccaactaccctttccctcttcgaagagagagcatctttg
gtacacactggagactgtctcttcccaatttgcaaactgatattgccagt
aaaactcacctttctactatttggacaACCTGGTGGGTTTTTGGATGATA
CATTTCATCCCTGCCATTCACTCTCACTATAATATAAACATGTTTTCAAA
GATATCTATCCCTTAGGACAAATGGTAGAATTAATGTAAAAGATAATTTT
TTTTTTTAATTTGCACTACATTTTTGACGTTTAGAAAAGGGACAATCTAA
GGTGAAAACAGGTGGACCAAGCTTTATTGTAGAAATGACAAAATTAGCAA
TTAGCTGCTCAAAGAAAATTTATTGGCACTCGGTAAAGACAAATGCCACA
AAATGCCATTGAAACAGATATCTGAAAGCACAAGGTGCTGATGTAGCCAC

>uc002ttq.1|133144941|133145841|133145940
ACACCGCCCTGGTCGCCTAGCCTAGGAGAACGCCGTCCCGGGGACACCTG
CCGTGAGGTCCTACCAGAAAGCAAATCAGGGTGAGGAAGAGGGTTGTTCT
CCTCCATTCCTTGTCTCCCAAACGCCAGCCGGCTCCATTCTGCTTTCCCC
AAAGCCACCGATTATTAGCACATACTCCCACGTCCTCTCCTGAAAGGCCA
TCCCAGCCTCGGACTCGGCCTCTGGCTGCTCCCCACACCCCTCAAATTCG
TCTTCTTTCCGCAAAGTCCAAGTGACCCACCTTGCGGACTCCCGGGGATG
CCCCGGTGCTATCTTCGCCTTCCTTCCCGAGCCTTGCAGCAGGTGGTGCG
GGAGACCGCTTGCCCGCCGGAGTGCGTTGGTGCCCCCGCCCCCAATCCGC
ACATTCCCATCCCCTTTCCGCACATCCTTAGGGAGCATCCATTTCCGTGG
AAATCGCCTCCTAAGCTTTAGCTCCTCTTCACCCTTTTCTCCCCCGGCCA
CTTCTGGGGGCAGCTCTCTCACGCCGGGACGCTGATCATTTATTTCTGCA
TCCTCCCAGCAGAGCTGGTCTGTAAAGGGGCTTAAATGACTTTCTTTGTA
ATTCCTCTGCAGAGATCGTTCCATATCTGCCTCAGGctccttctctccct
ccctccctccctctccccctTCTTTCATTTCTATTTGGTTAACCCCTCGG
GGAGACTGAAATGCTTTGACCATTACTCACCTGTCTGCAGACTCTGATCT
TACAATTGGCTAAATTACTATCTCTGGAGCAAAAGGGCCAATTTATTTAT
TCCTTCTGGGAACCCATTGTAAGAGCACGTGTGAGTCATGATTCAAGTAA
CTGACTGGGCCAAAAGGTCCTTGAGCAAGTTATTTTCTGTTTTCAGAGGG
TGCAAATGTGATATAACTTTTATTCAGAAAGGAAACAAAAAGATTTTTTA
AAGTCTGAAAGACAAGGACATTTTACATAATTTTCATTTAAGATAAAATA

>uc003fbm.1|158659208|158660108|158660207
agattttccttgaggacttttatagtttgaggtcttgcatttaggtcttt
aatccattttgagttaatttttgtatatggtgatagttgtccagttttat
tcctctgcatatagatacccagttatcctagcaccatttgttgaataggg
agtccttcccccactgattatttttgttgaatttgtcaaagatcagatgg
tggctctaggtgtgcagctttatttctgggttctctattctgttctactg
AAAAACCATCTATGTTACTGCAAACATGGCAACTCAGTTTGGCACTGCTC
TGGGGCCTCTCTACCAAGGTATAACACTGAGGAGAAAGGCTAGTGTTCTT
TCCCATCCTGCCACAGGCTGCCACACTGAATTACTGGGCTAAGGACTTGG
TTGTTCCTAAAGCTTCCAGTGGTTCAGCACAAAGACTGCCATCACTGGCA
GGGCAGCACGGAGTTCCCAGGAGTGGAGTCCATTCCTGGGACCTGCATGG
CAGTGGCCTTAGGGTCTGCTGGGCTCGCATGGTGGAAGAGGACAGCACCC
CACCATGCTATGCCAGGAAGCATGGACAAAATAGCAGTATGGGCTTGGGG
ATTGGTCTGGATACCTTGGGAAGAGAGCACACATAGGACACCCTTGGGGA
CCCTAAGAATTAATTGGACTGTGAGCACTTTACAGAGGGTTGACGATCAA
CCTTATCATGTGGTGGGTTATGGCAGTAAACTGTGGGCTGAGATACTCAT
GGGCCTCATGCATCTTTATTAATGAGAAATGGGGACATTTGGATGCACAT
CAATTAATATCATGTATTGTTCTCTGACTTCAAGTTCAAAAACATGTTTT
TTGATTGATCTGAAACCAAAGAAAATAAAAGAAGACAAGGAGAATATTTT
GCATGAACTAATTTGAGCTTCTTATTCATTCAAATGTTGTAACAATTAAC
AGAGGTGTACTATTTGGCTTTTTATGCTAGTATTTATGCTTGTTATCCAA

>uc003fbk.1|158460491|158461391|158461490
ttaaaggactagtctgattaggtcaggcccacccaggggatctctttgat
taactcaaagtcagctgattagaaaccttatgtatatctgcaacttctct
tcacttttgttatataacataacataatatgggagagatgatcccatcac
ttttgccatattctgttggttagaagcaggttacatgtcccacccacact
caatgggggagaggattataccaaggcatggattattgagaatcactcta
gaattctgtctatcataGTGTAATTATATATCTATGTAGTGAAAAAAATA
GATGTTTGTAATTTGGAGGTATTAAAAAGTTGAATACAAAGAAAAAATTA
TAGAACTTTAAAGTCTTAATTTTAACGGAGATGGCACATTATTTTGAAGA
TAGAGAAAATGGCTTTCTATCCTTTTCCTATATTACACTTAGTGCCTTGG
GCAGGATATATGTCCAAGTATCTAAACTGTAGATTATATTATATGAACTT
AAATGGAATAATTAAATAAGTAATTCTGAAAGACAAGTATTTAATGACAT
AACTGGCTTGATTTGGGAACCATTTTACCATGTGTTAGCCTCAGTTGTAG
TAAGAGAGGATCATGTAATTATATGTCTATAAGTAAGTTATATGGTTTTT
CTCAGTGTACATTAGTTCAACGTTTCTAAAGGTTTTTTTTTTTAAAGTTT
TCTTTTAATACCTTTGACAGACTGTGATTTTCATCAGAAGTGCTAATCTT
TCCTCAGGATGGAGAGTTCAGGCATCTTTTCATGTTGTTTTCTCACAGTT
TTAAATGACATATCTACAGAAGTTCTTTTATCAGTGACTTTTCCCTTCCT
GGCCCCACACTATCTGAGGGCATACTCTGTAGCTCCTTTTATTTTATTTT
ATTTTTGTGGGCATCAGATATATTCTGAAGTCAATACTAAAGCTGTTAGA
GTATGACATTTACTAAGAATCCTGCCATTTTAGGCCCTTCTTCTTAAAGG

>uc003csx.1|48419366|48420266|48420365
GTGGATGGCTTTATTTAGGGCCAAAAAAAGGCAGGGGATAGGAGTCCTCC
TGGAATTCTATCAGTCTGTCTCTCTCTAAACACTCAATGAAGACCTCGAG
GGGAGGTTGTGGTCTCTGTGCCAGACGAGAGGAAATGCTAAGGGTCACTG
GGTTATGGAGGATAAGCAGAGGGCCAAAGGGATGATCCCTCTGAAGGCCT
CAAGGCTGAAGGGCCTTCCTCTCATCTGCCAGGCAGAGCTGCCACCCTAT
CTCTTCTGTTCCATGGGGGGCTGGCCTTCTGCTAAGGCCGAGGGTGGTCT
CAAGTCAAGAGGAGTATCAACCCCCTGCCCTACAGACCCAACTAGCAACA
TGAGACCAGATAAGACAGTCTCCAAGCTCACCTCCAGGTACAAATCAGGA
AGAACCATATAAGGCGGCCTTCATGGAGGCAGACAGTTTAGGAGCCGGCC
CTAGGATGCCCTGATTTGGAAGGCAACACAGAAACCCTAAGTCCAGGAAC
AGGACCATGGAAAATGGCCCTCGAGACCCCCTCTGCCTAGAGTTGCCTGT
AATTATGTCATCCTTTCCTAGTCCCTTTCAAGATAAATAGAACATGAGTG
GAGAAGTGAGAATACGCAAACTGCAGATAAAGCAGGCCCCCTTGAAGAGA
CTGTAGACCCCTCTATCTCGGTCACCCGCCCTGCCCCAGATGGGGTTCTT
CCTTCACGGAAGCTTTGACCCCACCAGACCCTGCCCAGGCGTCAAGGAGA
GCCTCAGCCAGCCCTGCAGTCTGGGATATGATGGGGAACCATGAGACTCC
CCAAGAGTATAGATACCACCTCCCCCTGGTACCTGCTGGGCATAGCTGCC
GTCCTCCTAGTAGCCAGGGGCTAGGCCGGGCTCACACATCAGACTCAGTG
CAGTGTGTTATCCTTTAATGAAAAGCTGGGTCAATGGAGTCACCACTCTC
CCCAAGACCCCCCTGCAGCAGATAGCCCTCACCATGGCTACCTATGAGGC

>uc003ijm.1|145135806|145136706|145136805
ACTGTAATGTCTGAGGTTTCTGAAATACTTTAGAATTTATACATTCAAAG
CAGTCACCTGGAGAGGTAATAACATTCATTTATTCAAATGCGGATGTTGA
ACATAGCAGATTTGTGACAATCTCTTACTGCTCACTTAGGGGAGGCATAC
AGCATATGACCATGGCCTGCTCTACGTCCTGTTTTTAGGATGGGAGAAAA
GAGACCTCAGACACTCCTTCTGACTCCAAGGGTAAGGCAGTCAGAATGTA
TCTGGTGTGTACTAGAAGAGGAAACGTGCTGCACATTGGGACCCCAGGTC
CTTTGGTTTAACCTGTCCTTTCTGAGGCGTGGGCATCCTGGAGTCCCTCA
GAGATTTCTGACCCAGCCATCTCAGTAAGATCTGCTGTGTTCTGGAGGTG
ATGAGTGCTCTCCAGAGTTCATTTGAAAGTCAGGCCCTTCTCTACGTGCT
CCTACCCCTGTGCCTGTCATTCTCTTTACTGTTGAGGAGGGACCTTAACT
CCTGGCAGGTGAACTATAATTAAGATCAATGGATACTAAAGTAAGCCTAT
CAAAAATCTGGTTTTTGACAAAGATTTGAATAGAATTTGGTCCTTGCCCT
CAAGGATCTCACAGTATGATAAACTTGTCTTTGCTTTTTAAATTACAGTG
CCGTTTCAGCAGTCAGGCACCTTGGGTACTTGACTGAATCTTGTTCTTTT
CCAATATATTTCACATGAGACTTCATGTTATCTTGGACAACCACCTAATG
AGAGTCCAGGCTGAAGTCTTCATTCCCCTTCTGCATGTTCTCCGCTGTTG
GCTTTGTTCAGACCCTTCTTTCTTCTCATCTATCCTACTGTAATGGGCTT
TACATTTTAAACATAGCTTGAAATAACAAATCATGACTATAATACATGAA
AACGGTTTGTATTTTGTTTTATTTTTATTTAGAAGTAGAGAATACAGTAA
TAGtgaggcaggagaacagggaattaggatagccaggggtaggggcataa

>uc003hhd.1|74656825|74657725|74657824
tcaggacatggcagttgacttcccccagagcaagtggtccaagagagagc
aaggaggaagccacagtgacttttatgacctacttcaaagtctcacagtc
tcttccattttcctgtattaaaagtaagtccctaattgctaaaagagtac
atttttaaatgttctcaccacaaagaaattataagaggttatggatatgt
taattagcttgatttaataattccataatgtatacatatataataatata
atattgtaccccataaatacatacaattattatttgtcaattaaaaataa
aataaaaagacgtaagtcactaagtccagcccattttcaggatgaggaag
attaagcttcatctcttcaaaggagaagaatcagactttatggatataaa
actaccacaGAAGTGATGTTAATGTCTCATTTGAATAATTGATTTGAAAT
TTTTTGCATTTGGTAGAACTCTGTGCTTGCATGTGCTTGTTACTTTTTTG
TTCATAAGTTTTAAATAATAACTTTACTAtttcctgatgtaaaaagtaac
aaatataaactatagaacacttaatacagatagggaagttagaaaaacat
gaatcactcataattctacaatgcagatatagccatttttaacatgtttt
tatttcttgtgtgtatatatatgcaaatattagtgttcacacacacaaat
acatatatatatacacacacatacatatataatatatatgccttaagtac
ataataaatattttggaacatgtgtatgtgtatattcttatttagatata
taagaatttacccctgtaattaaaattacttggaaacagaattttaatgg
ctacataacaatatacaaataaatgtttatttccctcttttttttttttt
agagacggagtcttgctctgtcgtccaggctggagagcagtggcgccatc
tcggctcatgcaacctccgcctcccgggttcaagcgattctcctgcctca

>uc003oyq.1|46927303|46928203|46928302
TGAAAGGGTGAAGCACatgcatgcatgtatgtgcacatgtgtgcatgtgt
gtatttgtgtgtgtTGGGGATAAGGAAACATGCCCCGGTTAACGAATGGA
GCAGTGGGCCAGATCCACATCCTGTGTAACTCCCACAGGCTCCTGCTATA
ATGAAAGTTCCCTTCACAGGGTTGAACACAGTAATTCCCCAAGGGATCCT
GGCTGAAGTGGGTGGAAGTTCAGCGTTTCTTGTCCCACTGAATTTTTGAA
CATGACAACCACATCCTGCTCCTGATACTGTGTGCTTTCCTTGATTGATC
ATGTCAAGATAGCCCTGCTAGCATTGTGCTCCAAGCCTGGCTCGATTCTT
CTTGATATAACTCCAGGAACCAAATCAGTCAACGGCCTTCTTTCTCTAAT
TCTAATTCAAGGGATTTCCCTCAACCCAACCTCTGTCTCCATCTTCTTAG
TACCAAGCTCTGCCCAAAGTTGATCATTCCTGAAGAACATGGCATGCACT
TATAGCACAGCAATGATTTCCTTTAGGGACGTTCAGTAATGCACCATTCA
TTTGGGACTGGGATGTGACAATTCTCAGGCAAATGTGGGAGTAGATGTCT
ATGTCATTTGTGAATATGTAGAAATAAAGAGTTCATTTACATTAACTGTC
CCACCTCTGTCCCATACCTCTCCTTCCCCATGAAGAAAAGAGAGGCAGAA
GTAGAATTTAAGTAGAATTTAAAACTAAAAATAAAAAGAAGATATTTTAA
AGAGTTAAAATATTAAAAGAAAACTCCTTTGAACCTCAATAAAGAAATGG
CTGTTGAATCTCAGCCTCTTTTGCCGCATCTTCCTAACAACTGGACCCAT
TTATGTTGCCACACGGCCCACACATCCTGAGTAGCCCCACAACTCTATTT
TTGTCTCATTCTCCTTTTGGGATCGGACTTTTATTTGCAATGTAGCGTTG
CTGTATCAATAGTACATGGTTAACTCTAATATGCGTGCAATTTTCataaa

>uc003nfi.1|25952406|25953306|25953405
TCCAGATTCTGGAACATAACAAGATCTAAGTAATTGTTGTGGTTATTCAA
GCTTGGCCCTCTAAATCCTTGCCTTGATTTTTCACTTAGAACTATTGTCT
ATCACATTGCCTCTATATGAAATGGCTCAATGCCTCTAATCTTTATTCTA
CATGGTAGAAATTAGAACAGGGGTCAATCCAGACCATAGTCCTGAACTCA
CCAACACCTACAAATTATCATTTTACAAAAATACAAATTCATTCATATTT
GAGCTTTATAAGTAATTGAACCACTGAACTATGTggatcccagaagaaga
aaaatgacagacttacaatgggtaatttgtgagcattgttgaaaatgaca
atttacacaggattaggcaggtggtagggaaaccacaagggattctggag
aaccgaacagcttgccaaataaaggcaaataaaaaaggctgaagggacaa
ggaagagagaagttatgagaacatatggaaagggctgccttccaggagct
gtgaactgtagaaagctcagccatctgcacaccctaaaagagagactgtc
agagataaacaccgcctgactctacctatctcccttaaaaatctagcaga
agccaatggacaagggagtacaggatgcaatccatatgggtcagcctctt
ggagcctgagcaggatggagataaatggaggacatatagggaagaacaca
tggacaatactcaacccaATAAATAGAAAGTAATATTAATTTTCACAAAC
AGGAAAAATCATTGCCCTAGTGAGTTTGTCACCCCGGATTAAAGGTTTTA
AAACATTGTTTCTTGTATCCAGTAATGGAATCTAACATACTGGGTCCCAC
ACAGCAAGCCCTCTTAATCCATTGTTAATTCTATGAAGATGACAACTGCA
TTCTTAGTTATCATTTTATTTGAATTTTTATTCATCTTACATTTCTCTCA
AAAAAAAGTCTGAATAAAATAATGAACTGATCTCATAATTGAAAAGAGCC

>uc003vuf.1|138040678|138041578|138041677
GGATTTAGCAACCAGAGAGCCACACCGGGGGCGGCCCTCCCTCCAAACAG
AGAACATTATCTCTTCTTCCTCAGTGAAAATTCATGAGAAAGTTCCTAAG
CTTGTAATGCTTAGCCCTAGACAACGGAAAAAGGTGTTTGAGGAAGGAGG
AAATGAGGAAATACAATATGCATGATCCTTCTCTGGGATTAGTTTGTGTA
GCTCTATTGTTCAGCTTTGGCCTATAATTGTCAGTAGTAAATGGTATGGA
ATAAtttttttttttttccaagatggagtcttgctctgtcacccaggcta
gagtgaggtgacttgatctcggctcactgcaacctccacctcctgggttc
aagcaattctcctgcatcagcctcccaagtagctaggattacaggcacct
gccaccatgcccagataattttttatttttaatagagacggggtttcaac
atattggtcaggctggtcttggattcccaacctcaggtattctacccgcc
tcagcctcccaaagtgctgggattacaggcgtgagtcactgtgcccagAC
TGGTATGGAATAATTTTGAGTAAAAACATCttttttttttttgagatgga
gttttgctcttttgcccaggctggagtgaagtggtgtgatctcggctcac
tgcaacctcagccccccggggttcaagcgattctcctgcctcagcctccc
gagtagctgggattacaggcacctgccaccaagcccagctaatttttgta
tttttagtagagacagagtttcaccatgtttgccaggctggtctcaaact
cctgaccttgggtgatccacccgcctcggcctcccaaaatgctaagatta
caggcgtgagtcactgtgcctggccGAATAAAGACATCTTAAGGAAAAAG
TGAATGACTCAGATGTTTATTTTCTCAAATACAATATTTAAAATATTGCA
AGAAGACATCTGTTTAGCATTCTCCCCTCATTTGTCAATTACTTTATTAT

>uc003vhm.1|115382968|115383968|115383967
taaatgtttattacttcaagttgctaaatttcaggggtaatttgttgtta
tgcaacaaaaataatacaATATTATTAGAGTTATAGtttaaaaagttaat
aagataatacattttatttaaatgtatttatttaaaaCTATAGTCATTAA
TTTTAGTCTGAATAATTTGGATGCATAGACATTTTTGAATTATTGATTGA
GCTTTAAGAGTGGTCATGTTGTATTTATTTAAAATTTTACCGTGGTGTTT
GAGCTCCAAACCAAAAGTTTATTGCAGAAATCTCAAGTGAATTTATTTAC
TTTATTCTTACGGAGGATCTaacactggacttggaagtcaggaaaccctt
acgttgatccagttctgcctgtaatcagctgttacacctttaggaaagta
gctcctttgaccctgggttgatttcctcatttatTTTGGAAGAATTTGAC
TATGCTCCTATAATTTGAGTTGTAACAATTAAAATAAACTATTGAAAACT
CAGGGTTTATTTTCAATTAAGAAAATTAAATGTGAGTCTATCATGAAATC
CATAAAACAAGCTAAAAAGAAAAAAAAATCCAATATTTGTTTTTTATCAA
ATTCTGCATACAAAGAATAGACTAATTTCTCTAATTTATTATTTCACTTT
GTAACCATGTTAATAAATGGCATCTATTTAATATAAAAATGAGCCTATGT
TAAATGAAGCTGTCTTTtatatatgtatgtatatatgtgtgtatatacat
gtatatatgtatgtaAAACATATATGTGCATTTGCTCAATTTCCAAAATA
ATGAATCAATTCAGTCAAACTATAAGTTATTTTAACTTACTGCTTGATTA
TCATAAAAAGAAAAGATGAATTTACTGTCTGCCTTCTTTTTTGTAACTGT
TTTGTTATACTTTTAAAATCCTAGTTAGCACAATATATGTCACTCATAAC
TTATGTCATTAATAAAAATAAAAAGGGTAAAACTATAAAAGCAACATTAC

>uc004bgz.1|115098293|115099193|115099292
AACGCTTTTTCTGCTTATCAAAAAACCCCCAAAACCTCAAAATGTTATCC
TTACATATTTGTGATGGTATCTTTTGTGTGTGATGGTATCGttttttttt
ttttcctgagacagagtttcactctgctgcccaggctggagtgcagtggc
gcagtcttggctcactgcaacctctgtctcctgggttcaagcaattcttc
tgcctcagcctcctcagtagctgggattacaggcacgcgtcaccacgccc
agctaatctttgCTGgggattacaggcgtgagccaccgcgcccagGCTGT
GATGGTATCTTAACCACTTTAAAATTGTTTCAGAGCCTTGAGCCACCAGG
CAAGGTTAAAACTGGGGAAACAGAAATCAGAGTTTTAGACACTGCAAGGT
TGCAACTTACCAAGCAACAGCCTGAGCCCCCAAATTCTGTCTGATTGGTT
CCTGGATTCTATCATGTAAAGTGAAAGCTAGGGTTCCCCCGCTGCCTCCC
ATGGCCTGGGATGGGAGTTAAACTTTTGCCTGTGTCCAGCGTTTCCATCT
TCTTGAAGCTGGAATTATGGAGCTTGGGGGAAGGGAATCAGAACTCTACC
CCATGTCCATTCTAATCAGGGCCTCTGTATCTGCCGGGAGGAAGAAAGAC
CTATTCCTCCAAATCCCAGACTTCCCCTAGTCCACTGATCTAACATCGTT
CACCTTTAGATTTCACCTAACACTCCATGAACTACATGCTGGCAAGAGGT
GGTCTCATAAAAGCAGCAGCTGAATGAGCACACCCCTTCCTGCTAGTGAG
GGCCATCTGCCACCCCTGGATAATCCTACTCTTCTCTTCCCTcagttctg
gcactcagcaccagcccagtaaatggtcgtggaatgaataagtGAATGAA
TTAATGAATACAGAACACTTTTACTGCAACCAGTGGCAAGACATTCAAAG
AGAAACAAACACACATTTACCCACAGAATTGAAGCTCACTTCCCAATTTT

>uc003zlm.1|14726250|14727150|14727249
ATTTCCTATAACTGTTAAACCTTGATTTCAGAAGGGAGTTCTGGTAACGC
TGCAACATACTTCATTGTTACAAAAATGTTCCACTCACCTGAGATTATAA
ATTAATAAGGTACCTTTCCGTTAGAGAATCTAGTTAACATGGCATTTCTG
CAAATATTAAAGATTTAAGGTGGCTCAAAATTCCTCAAAATCCTTTCCGA
GAATGTAGGCTTTCAGGGGCTCTGTTTTCGGTATTATTTTTCTCTGTTCA
TCAGCACAGTTCATCAGGACATTTCTGAGGAAGCAGTATTTTTCTTCCAT
GTGTCAACCATCATTCATATATACTCCTTATCCCAAGTGTCCCTGAGAAA
TGCTTGTCAGTACAATAAACACAGAGGAACAGATTATGTTACTTGAAATT
TCTCATGACTCTGTAAGGCTGGGGAAACCCAATCATTAGCTTTGGGATGG
TACAATGCCAACACTCAAATTGGAAAGGGAGATCTGTTTCATGAATAGTG
ATGAGTAGAACTCTGAGTACAGCCAGCCCCCCGAATTCTTACCTGAACTA
CAGCTTTGTAGATGAGCCTCCACCTACAAGATTCTTTCATCTAAAGTCTT
TCTTTTTCATCATAGAAAATTCTCTTTTTCAACCCCAGCCTCTAATCTTA
GATTTCACATTTAAAGGGCTCCAAAGGGACAACTTTGCGGTTCAACTTTG
GTTTAATGAACTAGTAGAGTTAGCTTCACTCAGACTAAAGTGGTAGGAGC
ACCTACGATACATATTTCAGAATAAATTCATTAGAGGTAACGGGACCaaa
aattttttttaaaaaaatCCAAGGACTATGAGACTGGTGCTCCCTGAGAT
TTGGAATGGGGTAAGGGTGAGGGTCTTCTGGAATAAACAAACCTTACACT
TTATAATACTGCTGGCATTTATTTTAAAAGGTATTGAGATACAAAAATTG
TATCTTATCTTGTAAAAAATATTTATTTATCAATCTTTCTGGCACTATTA

>uc001cgb.1|178074|178974|179073
agcggtggnntcacgcctgtaatcctagcactttgggaggccgaggcggg
cagatcccgaggtcaggagatcgagaccatcctggctaacaaggtgaaac
cccgtttctactaaaaatacaaaaaattagccaggcaaggtggcaggcac
ctgtagtcccagctactctggaggctgaggcaggagaatggcgtgaacct
gggaggcggaagttgcggtgagctgagatcacgccactgcactccagcct
gggcgacagagtgagattccgtctcaaaaaaaaaaaaaaaagaaCGAACT
GAGAGGTGGGAAACATAATCAGCCCACATGGGACATGAGTCAAACCAttt
tttttttttttttttttttttttttttttgagatagggctttcttgtcac
ccaggctggagtgcagtggcggaatcaaggtttgcctcagtgtcctgtgc
tcaacagatcctcctgcctcagccttcttagtagtagctgggactacagg
catgtgtcaccatgcccagcCCCATGGGTCTTTGTTTTCTGCTAGTAACT
TCAAAAGGGGACATGCAGTGTAACTCACCTGAGTCCCAAGTTAAGGCTAT
GGTAGCAGCTGAGCAGACAAGACAGCTTTTCCTAAATAAATGAATGCAGA
ATGGGGACCCCTCCCTCCTCCCCATGGGAGATGGGCAGCTCAGACACTCA
GAAGGTTGTGTGGGAGCGAGCAAACAAACACCCATGCACACCTGGGTCCC
GTCAGTCAGATGCAGGGGACAGGAAGTGCCCTGCCATCTACTGGATGCCA
GAAGACAAGACGTGACCCACGAGTAAGTCACGGTTTCTGTGAGGTGCTGG
TGGCACTGGCACAGGGTCACAGTGAAAAGCCTCTACGCAGAGGACAGCAG
AAACCCCCCGCAGCCTCAGGAGGCAGCATCAGATTTATTTATTCCTACTC
AACATGACCCGGGAACACAGGAGCAACTCTGTACACTTCTAGAAACTCAC

>uc001ptr.1|117981522|117982422|117982521
TCCCTCTCTTCCTCCCCCTTTCCTGAGCTCCCAGCTGCTCGACCTCTTGC
GTAACTGTGAGAGAGCGCTGAGTTTTTTGATGGGCTCCAGATGTGGAGCA
GGGCGGAGATGGAGAGTGGGGGCGGTAGGTCTTTAGTCCCCTGAGTGCTC
TAACTGTGGGAACATAGAGGCCTGACACAGCAGGGGAGAGGACACATTGC
ACAGCGCCTTTATCATAGGGTCAGCTGGTCCCTGTGTTGGGAGGTCAGTG
AGAGAAGTTGGGTGCTGTTTCGACCCTCTGCCTCAGCATCCACTGCCTCC
ATGGCAGGCTTGATTATTCCCTGAAATTCCTCCTGCCCAGTACAGTAAAG
AGGAGCTGGGGGCCGTGAAACAGAATGAAGTGAAAAGCCTCTGAGGTACT
GCAATCTGGACCCCTCCCCTCAGTGCTGGGTCTTGGCACATGGGATACAA
CAGTTTGGGTTTTTTCCTTCTTCCTTTTTTTACATACCCAAATAGCCTGA
ATATTACTGTTGTGATCTGCCTCATGAAGGTTCATCAGAATTACTTTCAT
GACTTCAAACAGTATGAAGAGAGGAAAAACTAGAGTCTCGCTCCTCAAAT
CCTAGGACTTCCTGGTACCCACAGCATATTCTGGATCTTGAGTGTTCCAC
CTCCATTAGCTATAGCAGGTGGCAGCAAAGGGCGGCCTCTCCCCTCCCCC
TCCTTGTCTGCTGCTTGGCCCCGGTCAGCTTCAGTCTCCAGCCGTGGGGG
GTCCCCTGCTAAGGCCAGCCCTGTCAATGAGTGACCAGAGATTCCTGTAG
TTCAGCCTCCTGCTGTTCCTGGGTTAGGGAGAGACGGCACAAACTAAACT
CATTGAATTAGAACAGCACTTGTCCATCTCAAAGAGGATAAATTATTTTT
TGCTATCCACCCCAGCTGGAATTTAGACCAGACTTACAGGCTTTCTGCTC
CTTCCTTCAGTGAAGAAGAGTCTCCAGGGTCCCTCTAGTGCAGGTCAAAG

>uc001vmg.1|94882958|94883858|94883957
caacataaataatccacaaaagattactatcttgagtatatagataacta
aaaataaattataaaaaatcaaacaactcaatagataagtgagcaaaagt
tgcatatttcactgtagacaaaaacataaccaataaacacaaaaaaagat
gctcaacctccttagtaatcagaaaatataaattagtaatcataatgtga
cacctttatacccatcaggctggccaaaagaaaaaataataatcttgaca
accccacaataccaagtgttatgaagtggaacacgtaggacttacccact
gccagtggaactctaaattgctataactacttagtcaaacaatttagcat
tatctataaagttaaagatgactgtttcctacaccctagcaaaattctga
ttgtaggatacgccctagagaaactctcactcacgtgcacaagaagaaat
gcacaagaatgtttatagctacgccaatggttattacggagaaaacggaa
cagcacgaatgttcagtcagctccaggaacatgaataaatcatgttcgtt
aaattgcatttaatgaaatactatattcagctgtaatatttaatgaatga
cagctacattcctgagcatggataaatccctcaaatacagtgttacatga
aaaaaataggttatgggagaatttctacaatatgattcaattatgtaaag
attcaaaagcaagcgagactaaaGCAACTGGTCAAATAAGCTTTAACTGT
TACTGTATAATTTGTACTTTGTAATATCTGGTAGTCGCATGGTTCGTTAA
GCTTCAGGCTAACAGAAAATTAAGCATTAACTATGGTGCCAAGTTAAAAA
AAAGTCTGCGAAATCAAAACCCTTAAAATTCGTCTACGAAATTTTAATAA
ATATCCGTGTAGAAAATCAGAACGACTCTTTCAGGCCATCTTTAAAATGT
CATTGGTAAACCATACTTGATCCTAAATTCCTGTACTTCCTCAGGCCATC

>uc002ald.1|60837180|60838080|60838179
CTGTGCAGAACATCAGGGGAGGAATGTCGGGGGGTTGTAACGTGGAAAAG
ATAAAGGCCTCCGTCTCCTGGCGCACCCTGGGAACGAGGAGCAATGCAAG
AGGAACAGAAATGAACGTGCTGCCCCTCCGCGTGTGGAAATGGGCCTGGT
TTTTCAATTCCCATCATGTGGCAGGGTTTGCTGGGAGCCATGAGCTTTGC
TTTTAATTTACTAACAGGAAAGTGGTAAAGGTCATTTCACTGTAGCACAT
GGTACTATATACTGAATAGATTTCCTGTTTGAAGGAATGGTTATGTGTTC
TGTCAAACAGAAAAACAAATGAATATTTAATTCCCTCAGTGCTTAAGACA
GGTGCCCTGATAGCTGCATATTGCTCTTAAGTTTTATGCTGCTTAGTGCT
GTTTTTTTCTTTTAACCATGAGGATGTGCCCAAGCCTAAATCCCAGCTGC
CACACCCTTATAGTCATGAAGAAGGGAGGGGAGCCACCAAGAGAAGCACG
AGGGAGCAGGAGCAGATTACCTCACACAGTGGCTCATCGGCATCAGTCAC
TACTGATGGCACTCTTTAAAATCCCAGAGCAGGGCTCCACGAGAATCCAT
TTCTGTGTTTCTGCCTCCTGCCAGGGATGGCTGTAAATGCTGGGCATGGT
AGAAGGATGCACACCCCTAACCACAGCGGCTGTCTCTCCGAGTCACCACA
TACGCTGTTGCCTGCCTTTTTCCTTTCATTCAGCTCATTACCTAGTCTTG
AATCAGATGTGTGGAATGGAATGTTATTTTAAATGTGCAGTCACTCACAT
TTGGGTGCCAAGTAGAAATTATGCAACAGCAGCGTTTGTTTTTCTGAGAA
GTTGAAGTTTGGCCTTGCCCCTCACAGCAGAGTTAAAGCTCGGGGTTTTT
GCAATTAAGCACTTTCAGTGTGTACCACAGACACCCGATCCAGCTCTCTT
TAATCGAATTTGACTTGGCTGTGAGTATGCTTTCTTGGTCATCCCTATGT

>uc002huk.1|35718071|35718971|35719070
TGGCTATACTAAACTGAATCAGTGACCTTGAAGTTGATCTGTTGTATTGA
GGTCCCTCTGCCCCTATATTTATCCTAAATGGTATCTAGGAAAATATTCT
CTCTTTAACTTGTTTATTCTGGTCATAAAGATTCGGGACATTACTGAGGG
CTGGGTAGGGGCACTAGTTGACCTCTAGGTTCTACGTCCTGTTCTTCCAC
TGACAATTACCATTTCCAGTAATAGGTGTAACCCAAAGTTCTTTTTTGTT
TTTTTCTCCTTCCCTAACCCCACCTGTTTATACTCTTGCCTATATATGTG
TATTTGCAGACCCCACACATTCCCAGATACACATACATTGGTCCTACATG
TTTCCCCTGTTTCCAGCTGCCATCTAAGTGAGCCTGCACTTTTTACATGC
TGAAAATCTTTTTTCACCCTCTATGGCCTCCTAGGTCCTTGGGAATAATT
GGGAGGGATGAAGGGACTCCTGCAGTCCATGAGGAAGAGGACAGAAGTGA
GCGCCCAACCAAAATGAATGCTCCCTTTCCAAAATCTCTAGCTGAATGCC
TTAGCAGGAGTGGCAGGGAAAGAGATCTTAACCCCACCTCCAGCACCAAA
ACCTAAATCCATCTGCTCAGGGCAGGCAGGAAGAAATGTCTATTTTCTCC
TGTTTCAGGTCATCCTATCCTCGAGTTATCCATATGCTGTGTATTTGAGA
CAGGGAACTGTTCCTGTCCCCAGCCGATGACCAGACGCCCATCTTTCTTC
CAGTGGGTTACTTCTCCCCCATCAGTCCTTCGCTCTGCGCCCGCTGACCC
AGTCGGGGCTGGCTGGTGGAAGAGGGCGGGGAGAGCCTTCTAGTTGGCGA
GTGGGCTTTAGGACCCAACGGGAACCCGTGCCTCTTGCAGCAGCCTAACC
CAGAAGCAGGGGGGAATCCTGAATCGAGCTGAGAGGGCTTCCCCGGTTCT
CCTGGGAACCCCATCGGCCCCCTGCCAGCACACACCTGAGCAGGTAGGAC

>uc002jip.1|65611689|65612589|65612688
gagacaggatttcattctgtcacctgggctggagttcagtggtgtcatcc
tagcaaacttgcagcctcgatctcctgggttcaagtgatcctcccacctc
agcatcccaggcgatcctcctacctcagcatcccagatagctgggactac
aggcacatgctactgtgcccagctaatttattttttatttttagtagaga
tgaggtttcactacattgcccaggttggtcttaaacttctgagctgaaac
catcctcctgcctcagcccctcaaagtgctggaattacaggaatgagcca
ctgcacctggcAAGTAATGCTTCTTTACAAGAAACTTGCTCCCTCTCTAA
TCTGAAATTTAGAGGAAGCAAATGAACAAACAGCAAAACAAGACCAGCAT
GTTGAAAGAACATCTAAACTTTGTCCTTGGAGTCACTACTGAGGTGGCTG
ATAGTCTTTCTGGGGGCATACGCTTCCTTGAAACCCAAATGAAATGATGT
TGGGCAAGATGCTGTTTGCCATAGGTATAGGGTTACATAGTCAGACAAAG
TGTGCATTTGCATAGAAAAATCTTTGCTGTCACAATCACAGAGCACCTAC
ACTTAAGAAGCACACACTTGGAAGAGGTTGTACAAGACCTAGAGGTGTCA
GTAAGAGAAAATGCAGCCTTCCAGGACAATAAGAAATTTAGGGGTAATGT
GTGGCCACTTTTGTGATATGGAAAGATTTTTATTATTATATAAGCTTCCA
GAGGTTTGATCAGAAAACAAAGATGTAAATAGGCATGGAAGAAGGCTATT
CTTGGTTCTTGTTTTCTGTCCGCCACCATTGGCAAGACTATCTACTATGC
GTAGGCATGGGAACCAGTTAAAGAAAGTGTCGATTCACTAGAGCGAAGCT
GAGAACTCAGTGGCCTTTGTCTGTGGTGAATGTATCCGGAAAGGCAAAGA
AGAGAGAGATTCTCCTGTGGGGTTTCTCATCTCCATGGCGGTAGGTGCTG

>uc002jkr.1|69940430|69941430|69941429
GGGGGAGCCCGGCGCTGCGGCTCGGGCTGGAGGGAGGGGAAACCACTCCA
TAATCGGGGTCTCCAAGAGGAGCCCCTCCACCGCCTGCCTCTCGGTGGGA
GTCCGCGGTCACTCTCTCTCGTGGGTGGCGTCCTCTCTGCCGCCTGCTAC
TGTGGATGTGGAGGGCAGGTTTCTGTGGCCCTAAAAATGGGAGAGAGTGA
CTGGTTCCCTTGCTCCCCATTCCAGCCACCCAGGGAGCGCAGGTGTAGAC
CCCAGTACCGTCGACCCAAGTAGGGACGAGAGGGTTCAGAATCCCCCTGA
GGGAAGTTTGGAAATTCAGACTATCAAAGCGCCTCCCCTTCTGGTAGCCT
GGCCCCTAGATCCCGAACCCCCACTCCCGGCTGGCTTTTCCAGCGTCCTT
TGCACCTCCATCCCCAGGCCCGCAGTGTTACACGCTGGAAGACCCAATCA
CTTACAAACTCCACGATCAAGATCCTAAAGCCCGGGAGAGGAGACTGTTG
GAAGTAGGGTTTTGTGCTCCTGGAGCTTCCTCTCCCCGCCGGCCCCCCAC
CCCTGTGCCTTCAACTGGACTGGGGGAGGGAGTGCATTGGGGGGTGGGGC
GCATTCCAGAGTGACATTCCAGAGCAGACCCTTGAAGATTTCCAAGTCTC
AGAGAGCTCAGGGCATTTTGGCCCAAATGCCTGGTCTTGGTGCGGGGCAG
GGGCAGGGGGATAGGGGTGGGGTGTCTAGGCTGAGGTTCGAGGAACCCCA
ACCCACCCCCCACCAACCTACACACTGAGGCCGCTCCTTCCAGGCACAGG
CGTCTCCTGTGCGCCTTCTTATCGATGGGGTAAACGCCTGAGCGCCCTGC
ACAGAGGGGTGAGACAGTGGGACCTAACCAGGGACTGGGAGAGACCGATA
GGAGTGGAGGCAGGAAGGCTGTCAGTCGGGCCATCGTCTTTCCCTATAGG
CTCTTGAGTGTGTGGGATGGGAGGAAGGCAAGTGCTCTGTGGTATCCCTG

>uc002org.1|46773370|46774370|46774369
gggcagggggaagtggggagttattgattaaaagtatgaagtttccattt
ggtataatgaagattttctggtaaaaaattatggtgatggttgtacaaca
ttgtgaatagaattagtatcatttaattctacacttaaaattgctaattc
agtacatttatcttatgtattataccataTCTAAAGAGATCTTTGGGAAA
CAAACACTCGCCCTGATCAGATAGTCCTCATACTCATGTACACACCCTTC
CTGACCTTCTGTAAAAAGGGATACAAAGATTTAGGGACATGAGACAGTTC
AGGCAACTGCAGATCCACAAAATATATGTATTTGCAAAGAGAATGAGAGT
TAAGCTGGGGGCACAGACCCCAGACATGGAGAGGGTCCCCCTGAAACCTT
CACCAAGGACAGCAGAACCCAGAGCCTCCCACCTCCTTCCATCAAAGTCC
TCTCTTCCCAGGACACACAGGACACCTCCCTCCACACCTAGGAGCTGGGG
ATCCTCCCGAGACCTCCAGGCCTGGGTCTCTGTCCCTGGGTCAGAGGCCA
GGCTGGTGACACTGAAGATAGCGGGTGGGTCCTTCCCAGCCATCACCCAG
TGAGCCCCTTTCTAGCCCCCAGAGCCACCTCTGTCACTTTCCTGCTGGGC
ATCATTCTGCCTTCCTGGAGCACTGGAGAGCATGAGGAGACCCAGGGCCC
AGCTGGTTTTGTGTGTCACAAAGGGAAATAATCTACCGGCTGTGACAGAA
CCAAGGCCAGAACACAGCAGAGGTCAGTACTGGGGAGAGTGGGTCGTCCT
GTTATGAGGACCCCATCAGCGTTGCTTCTCAAAGTTTTGCCTAGGGAACC
AAATATAGGCAAAAAGGAAGGAGAAAGGAGGGACAAGGGAGGCAGGACTG
AGAGGGGAGGGGACAGAGAGACATTGTAGGCAGAGCCCCGCCCTTGCCCA
TAAACGGGAAGTGCTCCTGCCTGAGAGGAAGCTCAGCATAGAGGAAGGAA

>uc002xbb.1|32925505|32926405|32926504
TACGAGGTCTCTGTTCCAAACTTTCATTGTGAAGTCCACAGGAAGAGAGG
GGGGCTGGTGAAGCCTCTATACACACATCCTTTCTCTTCCCAACCCCAGA
CCAGTCTCAGGGATGGCCTGAAGTGCTTGAAAAATCTACTATATACACAG
CAGCTGCAGTAGCAACTATAGACAGGAGGGGGAAGCAGTGTGTCGGGAAC
AGCTCTGGGGTTTGGGTGTAGGACTTGGGAGAGAGGATAGGAAGGAGAGG
GCTACTCAGAGCTGTGTGGTAAGAGTGCCCAGGGAGGGTAACAGTCTATC
ACCAAAAAGTGTACCCATTGTCTGTGCCTTTCCCCACCCCAGAGAGTTCT
TATCTCCTCAGTGATGTTTGTAGGGTCTATTACACTACCCTGAGGTCTAA
TCCCTCTGGTGGGACCCTTCCCCACTTGATGAGGTCTGCACCTTCTCAGT
GATGTCCACTCCCACAGTGTAGTTGGCAGCTCCTCACTGGAGTTTGAGTC
CTCTGGTAGGGTCCACGTCTCCTTAGTAAAGTCTATATCCTCTGTATCTC
TTAGGGGAAATCCATGTCTCCTCACTAGGGTAAGTGCCCTTCAAAGCCAT
TCATGTCCTATTAGCAGGGCCCAGGGCCCTTCAGTCAGATCTGAGAACCC
CCAGCAACATCTGTGCTCCCTTAGTGGAGTCCATGTACTGTCAGTGAAGT
GTGTGTCCCTTCGGTGCAGTGAATATCTCCTTTATGAAAGTATCTGACCC
CTTGGTGGGGTCTATGTCCACCCCAAGAGGTCTGTACTCCTTCAGTGGGC
CCTCAGATTCCCGCCCTCCTTGGGATTGGGCAGACTCTCGGTCTCCCATA
GAGAGATTTTTTTTCAGCTTAGGGTGTGCAAGGTTTACAGTCAGCTGGGC
AAAGTGCAGGGAAGTAGCTGGGAAGGGAGGCTGGGCTAGATGGGGTCACA
AGGCCTGTGTAGGCTTCAGGAGGTGGGAGCTGCCCGCTTCAGGCCTCAGA

>uc002ywv.1|38549633|38550533|38550632
AGTGTTCCTCACCCTGTCTGCTCTATGTCAAACCAGATGCCGTGGTCTGG
CCCCACCGACATGCCTGGGCAGGGGACGTGTGGGTATATCATCGTCTCCC
ATGGGAAACAGACCGTTTGCGTCTCTTGGCATTGCCTTTGGACCAGTGTA
GAGGGCTCTCTCTAGGGGAAGTGCTTTTGAAAAACCCATTCCATCTCTTA
GGATTGACCACGATCCCCATGCAGTCTGGCCGTGAGAAGGCCAGGAGAGC
ACATGAGCCTTGGACGGGCCTCCCTTGATGTGGTGGCTGCAAGAGTCACT
TTGCATAGGATGGACATATAACCCCATTCCCGAAAGAAGCTTACTGCCTC
TGCTTCCAGAGATCTTCCATTAGAAGCCTTCTTCAAGGATGGAATTCTGA
CCATTTCTCATAAAGATGCCAGACTATGCAAGAATGCTGGAACTCAGATT
CCAACATGTATCCCGAAGCCCAATTTCCATGATCCAGAAGAACCAAATTT
TGCCCATGTCTATTCAGCTtatatatatatatatatataATATTTATCAG
GGAAAGCAGGGCAATAGAAAAAAATCAGCTCAATAAAGGGGTTGAGCTAA
AAACATGAGTTTTCCTCTGTGGCATTTTGCTTAGGTATGTTTGACATAGG
TATAGTCTGTATGGATTCATTCTGATTCCACCAGGAGGCAAGAGATTTTG
TTAATATTCATTTGGGGAGGAGAGAGGAAAGAGAAAAAGAAAACATGGGA
TAAAGGAGAGATTGTTAGAAAAGGTAATCTGGTTATTTATTTATAGTTTA
CTTAGCCAAAGGGACCTTAAAATGCTTTGATAAGAATGGCCAAAGTTTCT
TCAAAGATTAACTGGCATTCTTTAAAAAGGCATCAGTTTTCTTTTGCACA
GGTGTTTGGAGAGCCCGGACTGGATGCCCACTAGAATCCTGTGCTGGTTT
GTAGATTTCCTTAAGACCTTAAGACATGCTGACATCATGGTCTCCTTTCT

>uc002ywx.1|38565398|38566298|38566397
TCCTATAAGGGGAAGTCCTGGAGACTGAGCTGGGTGTATTTGAGTATTCT
TCTCAATGGAAGGCAATGAGCTTGTGTGCTACACTGCTTAGGCCACACGA
TCCCCCAAGCCTGGGCTGCCAGACGTCGCCATCATTGTTCCATGCAGATC
ATGCCCATCCTGTGCAGAAGGTCACTATAGGAACACATGGCACAGGGAAG
AAAACGCCCATAGAAATTCACATGGTGCTTGTCTAAACCGAAGGCAGGTG
AGATCCACCCACTGTCATGGGAAGCTGCTAGCATGCTCCCATTTGTTTAT
AATAATTTCTCCACCGTTAGAGGCTGCTTTAAAAAGAAACGGCCAAAACC
TGCGATCCGGTGCCACAATTGAGACAGAAAGCATGGGACCATGACAGTTT
TAAGAATTACTAAAGTATGAGGCTTGACCAGATCATTTTTCCAAGGATCC
AGAGCCCTTTAGAGAGAATTCAAGAGGGAGAATTTCTGGTGACTTCTACC
ACCTCTGAAGAATTAAAAAACTTACTTGTGCTGCTTTCCAGGCCTCTGTG
GTAGTTAATTCTGCTTGGCAGTTTTTGTTGTCAAATAGCTTTTAAGAAAT
CTGGAGCTATCTCAGATATAAATACCTTAATGATGCCAGAGGACTGTCTT
TCACCCATAAAAACTGAAGCCATGTGCCAGAAGCCCTCGTGGCTCAAGGG
CTCTGTCCTTGGACACGGATGAGGGCAGCTGGGCGGTGGGACCGAGGCTC
TGCCTGAATGCTCAGCTTCTGCAAGCTGGGGTGGAGAGTGTGTTCCTGCC
TACCGGCTCAGCCAGCACAGGAGCACGTAGCCTGCAGGTGTGGGTTGTAC
ACAGGCTTCCCCCTGCTGAGTCAGTTCCCCAGATCTCTTCATCACTTCCC
CAGATCTCTGGGATCTTCAGCTGAGATTGGGCCCCAGCACCTGGACTCAA
GGTAAGGCCCCTTAGGATGCTTGTAGCTGATCAATCAGGGTAGTGCAAAG

>uc004dos.1|49718054|49718954|49719053
CCTTCACAACCCTTTAAAACCATGGAAACATCATAGTGAATTTATTGTCA
GGCTAAAATAGCTACTTTCATCCAGGTTGGATTAATGAGTACCAGAGTTG
TTGTTGCTTTCTGCGTAGAGCATTACTACTCAGAAACAACTCATTTTCTT
GACTATACTCTGGGTTTTCAAAGTGATGAGGTGCTGTTAAAGAACTGACC
TTGTATAGTAAGTTCATATGAAGTTTAGTTTTTCACGTTTTCCTTTAATT
ATGATTTGTACATAAGcataaaacatgtgtacagtttaaagaataattat
taagtgaacactcaggtaaaccacctcccagatcaagaaaaatgaccagc
attccagaagccctgcccttgccatgtgcccctcccacatggcagccctc
tactctgggtagcttctgtctttacttttgccatttccttgcttctcttt
gaaatgtaatcacttacatttgtattctaaaatgatataacttgcttgcc
tgtttttgaacttagaggcatagaatcgtaatgaatgttttgtgcatttt
tgtgtctggtatctttcactcagcattaggtttgtgagactacccacgtt
gctgctatctagtgtattttttAAAAAACCTTTTTTATATTTGCCTTTCT
CCCTTTTATACTTAGGACCCCTGTAACTCTAAATTCTTTTGGATATTTCT
ACTTTGCCTTCTTGGACTTTCTGCTAAATGAAGACTAAGACTTGTCTGGA
CCCAGGTTTCCTGAGCTGACCCGACTGCCCGCAGTTTGATGGCATTTGTT
TAGATGAGACTACATCTTTAAGGCTTCTGTGCCCGGTTAAAAATCTTCCT
TTCTCCCAGGCTGGTCCAAAGGTCTGGTCACGTGACTCCAACAGTGACAT
CACATTCTGACCGCCAGGGAACACTGGTAGTTCTTTAGGTGGCGTTTGTT
GCTGTGAAAGGCAGAGAATGCAGCAAGTGCCCTTCTAAAGCACTTCAGAC

>uc001lcs.1|118412886|118413786|118413885
aataaatttctgttgtcttaagccacccagtttgtgggactttgtggagg
cagccctatcacaccaatataGCTGGTATCTGCCAACTGGACCCTCCTGG
GGACTGGGATTCTGGAAAACCAGGGCTGGGGTGGGCGTGGTGTCTGCGCC
GCTGTCAGGAACATGCCAGGACCCAGGGACTGTTTGGTTAGAGGGTTGGG
CTAGGTCTTCAGTGAAGATCCTGGCCTGGCTGCAGTGTTACCTCGGGGGT
TAGGAACCCTAGCTCATGGTCAACATAACCTGGAGAAAACCCGCACAAGA
AACTTTAGCATGCGGAGAAGCAGCCTCTTTATTCCCACATGACAAAAAAC
GGTCTTTATCATTAATGACATGCAACCGTCAACCACTCAGGATGCAGGCG
GCAGTTAAAAAATTCTTGTTACTAAATTTCTTTATTGCTCACTGGGCGTG
ATTCCAACATGAGAATGGCAGGTTTTGGAAGCCCCACTTAAAGTTCACCT
CCTTGGGAGACTCTGCGCTTCTAGCCTTCTGCATACTTTGCGGAGGACAG
TGGCTCTAGATACATCTTCCCACTGCATGGTATACTTGGCCTCTGAGCAC
AGCCACATGTCAGCGGAGTTTTGGGGTCCTCTCTCAGGGGCCTTCCAAGG
GCAGGGCAGCTTCCATCTAGGAGAGGAACCGTCCGTGTGAGTTGCAGGGA
GCTGGCCCAGCTAAGCAGAAAGGCCACTGCAAACATTTCATCCCCTTTTT
AAAACGGTAGTAGGAAGGAAAGAGACATTTCTCCTCACCTGGAATAGAAA
AATCGGGATATTTTGGCAGCAGCTCTTCATGCTGCAAAACTTTTGGAGAC
GGAGCAGAAGTTTTTGTGGAGCTAACTCCATATATTCTAAAACAAGAATA
GAAGTCACAAAGTTATGGACCTTTTATTAAGAATAGAATAATAATAAATA
GAATAAAATACAATACATAAATATGAGTAAAtatatgaacatggtatgtt

>uc001jlv.1|63622058|63622958|63623057
TTACACATATTACCCAATAAGCTGTACTCACTCTCATTACAGTATACTAT
GACAGGGTTAAATGTCAATAAAACATGCTTTCTGCCCTTGAAAAATCTGA
TAAGATGTGGTGGGTAGCCTGCTAAAATAGCACTCCAGTGGCTCTAATTC
AATGGCTCTTTACCCATGAAGACGATGAGATATCACACCCATCAttacat
tgcatgcaaaagtgatttccgaatcagctgacctggaattactcaaaagg
gaaattatcgtggtgggcattcctcatttaatcatatgagccctttaaaa
gcaaagcactttcttcaattgggagcagctgaaatagtcagagatttgaa
gcatgagggaggcttgatgcactgttgctgactttgaagaccgaaggggc
tactagcaagggccggagcacagtttctaggagctaagagtgacccctag
ccaacagctagtcctacaagcacaggaactgaGAGTGAAGTACCTAGTAG
GGCATGGCAGGTTGGAGCTGGGTTGTAATGGTTTCTGTAAACTATGGAAG
GGGATTTGAAATTTTTATTCTGCTCCATTGGAAGCATATTTTAAAAGAAT
TTTTTAAAACTAACTGAAAATACCTGAAGAATCTAACACACTATGTGTAT
GAGTATGTATGTATGTATGTTATATCTATAGTATTATATTTTATATACAT
AAAACACACATTTTAATATTTGAGGTAAGTGAATAATTCCTCTTACTACT
ATTCTCCCTGttaatataaaattataaaattGCTACAACTAATTCAGTTA
AATGTTTATTAAGATTAAGTTCTACAAAAATGCATCCATTCATAATTTTG
AGTAGATAAACaaaatataaaaatatttttaaGCAAGACACCAAAAAGTA
TTCATTTTCAACAAAACAATTTATTTTGATATCTTGAACCATCTGACATA
ATTATGTATATACAAGATCTTTTCAATCTACCTCTCCTTTAGTAGTTACA

>uc001qer.1|128212224|128213124|128213223
ACCTATCAAAAGTTACCTGTTCCAGGCCTCTTTTCCTAGGGGCTTAATTG
GATGTACCTGTGTTAATGGTTGCTAGAGGGTCAATGGGAATTTCCATTAA
AAAAGAGACTCCAGGTGCAGAGTGTCTTGATCCTAGCAAAGGGATATTTA
GAAGCAGATGGGCCTCCACCAAATAACCCAGAAGTAAATACCAATCAGAA
AGATGTATGTTGTTCACCTCCCTAAACAATCAAAGGGAATGGATTGCTTA
TGACCATCTCACTTCCAGCCATCTACATGCATGCTGCCAGCCAGCAGGAG
AATACACCAGGAAGAGTGCATGCTGATGGGAACAAGTGTCAACACAGTTT
CCCTCCAGTTTATGAAGGGGCTACATCATGACAGTGGGCCAGCAGAGAAT
TCCAGCTCCCTCAAGCTTGTGATACCTGATTTCTTTTTCCTGTCAGCACA
TTAAATTGTGGTGCCAAAGCACTCACAGGTACAGAGTGAGAGTTCCACAT
GGGCCAGCTATGGCCACTGTTATGGCCACTGACAAGGTGTGCAACCCTAA
AACCATCAGACTTCCCACTGTTCTTAGTCAGAAGGACCAGAGTGGTGCAT
GGATCTGTACAAATACAGCCCAGGCATGGAAAAACATAAGCCATCCCTCC
CAACAACTGTGGGCAGCTGCCGTTTTATGTGCCAAGACTCACACTGGAGA
GGCGTGATGGAGCTGTACCGGAAGGGGTGTGTCTGTGGCCAGGGTCATTT
CCTCCTGAGGACTCCAGACAACAAATGTGTCCTATCTGCTTCCTCTCCAC
TCCTCCCGCCCCTTCCAGGAGAGGGTCCTCTCTGCAAGAGGATTTTCACC
TGGAACCTGACTCAGTTAATGCATAGTAATAATAATAATCAAAGTGCATG
CACAGTTTCAGAAATTTACTATATTAATCAACACACTGAAAACATTTTGA
TTCCTAAGCAGCTTTGAGTACCAGTTTTTTTCCAGGACACATTCGGAATG

>uc001prk.1|117195099|117195999|117196098
CTGTTCATTTCCTGGTCCTGTAGCTTGGTTCTCCTGCCAGTTCTCCCCTC
TCCTCCCTCAAAAGCTTGCAGGCCCAGATGAGGAAGCCAGACGCTAGGTG
GTGCCAGAATCCCACAATCCCTCCAGCCTTCGAGGCCTCTGAGTGAAGGG
AGGGAGAGGAAAGTTGGGCTCCTTCCTGAGTGCAGAAGGTCCCAGAGGCC
TCCCTGCATGGCCATGGCCTTGGACTCACAGCAAAGGGGGCATGGGCATT
AGGAGTCGGGCACATTAGGAGTCCGCACTAGGTGGAGCGACCTGGAAGCA
TCTCAGGCTGAGGCTGCCCTGGGTGGGTCCCTGCCTGCATGGACGGGGGC
TGGAGCAAGTGTGACAGTGGTCTCACTCTCACCATCTGTTCCCTGGCCCC
AGGCCCTGGAATTAACCAACCCTCCAAATAGGTGGCCCCAAGAGTGGAAA
GAGGTGGCCCGAGCTTAGTACCAGGAGGGGGCTGGGAAGAGGGCTGGCTC
CTTCAGGACATGTGCAGAGGCCCAGCACCAGGCTCCCCGGACCCACCCAC
CTTGGCCCAGGGGGGTACATATGGAAAACGGCAGAGCACAGGAATGTGAC
CACACAGAGGCCCATCTTGGTAGCCTGGGGCCTCTCCACAGCAACTGCTA
AGCAGGGTCGCTTCCAGGAACCCAACAGTGGTGCCTGGGGCAGAGGCCTC
ATGGGTATCCAATGGGCTGTGGTTTTGACCTCTGGGCCTTTCAGACTTCC
CAGGTGTATAAAAGCCAGGCTGAGGCCTCTGTCCCCAGGGCTTCTGCCAG
TTCAAGGGGTGTGAGGAGTGGCCTACAGATGACAACACTGAACTTCTTGC
TTTTACAGGCAGACAGGTGCCTGAGCAATTAATTGAAAAAACAAATGAGA
CCCGGCTGTATTTGTACTTGAGCTTGGAGAGGCTGGTGGTGACAGAGGAG
GGAGACAGGCAGGCAGGTGAGGGAAGCAGCGGTCTCTGACGCCGGCTTTA

>uc001prj.1|55175822|55176722|55176821
AAGTTGTGTTTTTGTTTTGTTTTTCAGAGGCACTAGTGAATCTTTTGACG
ATTTTGTCTTTCTACAATGGGTACGTATTACAAATGCAATTTGGAAAACT
AAAAAAAATGAAGAGGTGTAAGGAGAAGCCACCCCAAGATGGATCTGAGC
CACCAGGTCCTGCCCGAGTCCCCGCCTGTTCCCGCTCCCTTCAGGACGTA
CCTGAGGGCCTGATCCAGTGACCGCAGGGTCCCACGAAGGGCCCCGGCTT
ATCAACAAACCTGAAGGGACAGAAACACATGTGAAAGGTCTCTTAGGGAA
AGGAGAGCAACCTTTTAAAACAGAATGCCTAAGATATATACACAGCCTAA
GATATATACACAGTCCCCTCTGCCatccagggaagttatgttcttaaagt
cactgtgaacactgaatcaaccaatccactaccattgctcccaagggaaa
cagcactgcttcctgcaagcctctggccacacgattttccccgatcaata
caccttgttttggccgggcacagtggctcacgcctgtaatcccaacactt
tgggaggccgaggggggtggatcacgaggtcaggagatccgagatcatcc
tggctaacacggtgaaactgtccctactaaaaatataaaaaactagccgg
gtgtggtggcgggtgcctgtggtcccagctactcgggaggctgaggcagg
agaatggcatgaatctgggaggcagagcttgcagtgagcctagattgagc
cactgcactccagcctgggcgacagagagagactccgtctcaaaaacaaa
acaaaacaaaacaatacaccttgttttatgtatgtttctgttgaaataca
tcttatgtaataagtattgttgattcattagcattgaactcTTTTAATCT
GTGATCCTTAAGACGGAGAGGATCCCTTTGATGATGAGGAAAGATCCAAG
ATGGAAATAAAGATTTTATTACTTACAGGTCCTGGGGGCACACCGCACAC

>uc001pbe.1|85082012|85082912|85083011
GAAAGCCTGAGGAAGTAGCTTGTACTATGATCTGGCACAAGCCAGAACAG
GGTTTGTGCTTCTACCGCTGTGCTCTAGAAGCGTGACTCTAATTAGCTCA
TTTTGCCCTTCCTTAAGGTCAGAGCGGGAATGATAAATAGAGCTAGACTA
AGCACTCTAATAAAAAACCTGGGttgggaggccgaggcaggcagatcgca
aggtcaggaattctcgagaccagcctggccaacgtggtaaaaccccatct
ctactaaaaatacaaaaattggccgggcatggtggtgggcacctgtaatc
ccagctactcaggaggctgaggcaggagaactgcttgaacccgggaagca
gaggttgcagtgagccgagatcacgccagcgcactccggcctaggtgacc
aagcgacactccatctcaaaaaaaaaaaaaaaaaGACCTGAGGAGACAAT
GGAAAGGGCATTGACCTAGATTAGTCACTCTTATTGACAAGTGGGTAGAA
CGTTCTAGTATCTGTTCAGGAAGAACAGGCAAGCATTCTAGTTGTTTTCA
ATGACATTTATGAGATGCTTGTTGTAAGATCCCATGTTCGCCTGTCACTC
AGGCTTTCTTGAACCTACATTAAATCAGTGCTTGTTTTCAGAAAATTAAG
CTGGTTGGGTCCTAAGGGAGAGTAATGTGCTTCATATACTAAAATCATCC
CCAAAGCATTTTAACTACTTAAAAAAAAATAAAAATCCTTGAGATCTGCT
ATGTCCtttaaaacaaaataaataaaaataaaaatCCTACTCTTAATAAC
ATAGCCAAAGTTGCCCACTTAGGGGAGATGATGCCCAGAATTGCAGTGAA
GACTGCAGAAACATTAGCCCAGAAGAAGTTCATTAGCCTTGTTAGGAAAT
TTAGATGTTTAGAATTCCTAAAATATTTTATTTAAAATGAGAAGTCACGC
TAATTTTCTAATACAATTTAAATCAAATGATAATTTATTCTAAGGGTTTT

>uc001pbd.1|85082012|85082912|85083011
GAAAGCCTGAGGAAGTAGCTTGTACTATGATCTGGCACAAGCCAGAACAG
GGTTTGTGCTTCTACCGCTGTGCTCTAGAAGCGTGACTCTAATTAGCTCA
TTTTGCCCTTCCTTAAGGTCAGAGCGGGAATGATAAATAGAGCTAGACTA
AGCACTCTAATAAAAAACCTGGGttgggaggccgaggcaggcagatcgca
aggtcaggaattctcgagaccagcctggccaacgtggtaaaaccccatct
ctactaaaaatacaaaaattggccgggcatggtggtgggcacctgtaatc
ccagctactcaggaggctgaggcaggagaactgcttgaacccgggaagca
gaggttgcagtgagccgagatcacgccagcgcactccggcctaggtgacc
aagcgacactccatctcaaaaaaaaaaaaaaaaaGACCTGAGGAGACAAT
GGAAAGGGCATTGACCTAGATTAGTCACTCTTATTGACAAGTGGGTAGAA
CGTTCTAGTATCTGTTCAGGAAGAACAGGCAAGCATTCTAGTTGTTTTCA
ATGACATTTATGAGATGCTTGTTGTAAGATCCCATGTTCGCCTGTCACTC
AGGCTTTCTTGAACCTACATTAAATCAGTGCTTGTTTTCAGAAAATTAAG
CTGGTTGGGTCCTAAGGGAGAGTAATGTGCTTCATATACTAAAATCATCC
CCAAAGCATTTTAACTACTTAAAAAAAAATAAAAATCCTTGAGATCTGCT
ATGTCCtttaaaacaaaataaataaaaataaaaatCCTACTCTTAATAAC
ATAGCCAAAGTTGCCCACTTAGGGGAGATGATGCCCAGAATTGCAGTGAA
GACTGCAGAAACATTAGCCCAGAAGAAGTTCATTAGCCTTGTTAGGAAAT
TTAGATGTTTAGAATTCCTAAAATATTTTATTTAAAATGAGAAGTCACGC
TAATTTTCTAATACAATTTAAATCAAATGATAATTTATTCTAAGGGTTTT

>uc001mrc.1|11313457|11314457|11314456
tgggcctggtggctggcgcccgtagtccgagctactttggaggctgaggt
gggaggattgcttgagtccaggagttggaggctgcaatgagctatcatca
cgccacttcactccagcttgggtgacagagcaagaccctgtcaaaaacaa
gacaaaaCAggctgggcgtggtggctcacgcctgtaatcccagcactttg
ggaggccgaagcgagcagatggcctcaggtcgggaattcaaggccagcct
ggccagcacagtgaaactccgtctctactaaaaataacaaaaattagatg
ggcgtggtggcaggtgtctgtaatcccagctactcaggaagctgaggcag
aataatcgcttgaacccgggaggcggagattgcagtgagccaaggtcatg
ccattgcactccagcctgggcaacagagcaagactctgtctcaaaaaaaa
aaaaaaaaaaaaagacaaaaCagccaggcatggtggctcatgcctgtaat
cctagcactttgagaggccaaggcgggtggatcacctgaggtcgggagtt
caagaccagcctgaccaacatggagaaaccctgtctctagtaaaaataca
aaaaattagccaggcatggtggcggatgcctgtaatcccatctactcagg
aggctgaggcaggagaatcgcttgaacccagaggcagaggttgtagggag
ctgagatcgcaccactgcactccagcctggacaacaagagtgaaactccg
tctcaaaacagaacaaaacaaaacaaaacaaaacaaataatacatgatat
gtcagtggttaacaacatgtctggtatacagcaggtgctcaataaatggg
catcattatAGGAGAGGCTTACAGGATAAAATGGCTGACACTCCAAACCA
TCATGCTTCATGAATGGGGAAACTGAGGCTCTTGGCTCTACCCTTGCCTG
CCCCTCCCCCTGCTTCTCATGGGGGAAAAAAAAAAGACAGCAGCCATTTC

>uc001sta.1|64545850|64546850|64546849
tttttttttttggtatttttagtagaaacggggtttcatcatgttagcca
ggatggtgtcgatctcctgacctcgtgatctgcccatcttggcctcccaa
tgtgctgggattacaggcatgagccaccacgcctagccATCCCCATCTAT
TTTTCACTAATATTCAAGCTAGAGTTGCTGGCTAAAATGATGGAGCATCA
GAATTTGTGAACTCTGGGAATCATAGCAAGTGTATAACTATAATTCCTTT
GTGTCTAAGGAGGGTGGACCTCTATATTAGAGAGAAGATTTACAAACGTT
GGGGAAAAAATGGAAATTGAGACTGACTCCTAAGGAAACATCTGttcact
cactcagcaaacatttagcccactctgctaatgctaggcactgtgctaga
tatttggagagacactggagaaaacttaaggtccctagtcttgtggctct
tacattctagagagggattataaatgacggcgtagttattaaaaaaatac
agatgatgatttcaagccttataagagcaaagaagaaaagtgaaccaagt
taatgtaatggagagtattggagtaggcgaggctgctttagatcagagag
tctgggtggacttgatggaggaggtcatggatagccttgcagctggtaga
cctgTGGGCAACATTAACAGCAGATAGGACAAGAGGGTTAGGGGCTAACT
GAGCATTCACCTTTGTCTTCTTTTTCCCCTCGGTTATGAGTGTGACAAGG
CGGAACATCCAAGGGATATGTTGCAGGTGTCTTAAGAGTCAGGTAAAAGG
CAAGATGATTCATTATATCTGTTCTTTTTGTGATACCCATGTAACTACCT
ATAAGCTTCAAAGTGAAATAAACATTACCTCTTGTACCTTAGCCCGCTTC
TCATTCTTCATTACAAATTTAAGAAGGCAGTTATTAATGTGAATAGTCAT
TCTTCTTTTCAGCAGTGCCAACTTTAAAAAAAAAAATCACTAACACTTAC

>uc001soe.1|56153091|56154091|56154090
CAGAGGGAAGGGAGAAGTAAGATTTCCCTTATTCCTTTCACAGCATCTTG
GTTCCATTTCCCCACTTGATGCTGACCTTTAGGTTTTGACCTAAAGTCTT
TGACGGGCACGGtgtaatcccagcactttgggaggctgaggtgggtaaat
cacctgaggtcaggagttcgagaccagcctggccaacatggtgaaacccc
gtctctactaaaaatacaaaaattagccaggcgtggtggcgggcacctgt
aatcccagttactcaggaggctgaggcaggagaattacttgaacccggga
ggcagaggttgcagtgagctgaaattgcgccactgcactccagtctgggt
gacagagcgagactctgtctcaaaaataaataaaataaaaaaataaaGGT
TTTGACTCTGGTAATATGCTCCTGCACAGAGGTTGCCTGCTTCCTCACCT
GCCCATTAAACTTAGGTGCTTCCCTACCTTCACTCCACCTGCACAGAGTC
CCTGTGGCATTCCCCACTCCACCTTTCCCCAGCATGAACAAAGAGGTTCT
GTCTTCCTGACCTGCATAAATGCTCCAGGAGGTACCGTAGAGTGTCATGG
TTGGGCTTTGGCATTGAGCCTATTAATTCTTGTATCTGAGAGAGGCACTG
CTCTGATTCGGAGAGTGCTAGAGAGAGTGATGGGAAAGGCATGGTAGTAA
GGTTAGGGAAGGTGCTAGGACAGGATGGGTAAATGCactgctctttccca
caggcatggaagacatcattaatctagcacagctttctttttcacatagc
ccaactatagcctcataattcttttcaattcagccctctaaacattcaca
aaaaagcaactggagtaggcacctgagttgaacattattttccatctctA
AAGTCAGAATGGGAAAGAAGAGTATAAGGGAACCTCTATTCTATTATTTA
CCACCCGTGTCCCCCACATCAAGGGTTCTTTCCAAAGCTCCAACCCTTAC

>uc001uta.1|29932205|29933105|29933204
CAAATTGTTCCCTAAACTCCTAAGCAGATAAACATGACTAATGAATGAGT
TTGTTTTGTAAAGAAAAATCATTCAAATAAATTGAATAATTCATACTGAG
ATGCAAAGTTTGTCTTCTTTCTTCCTATCTACTTGGATTTATAAAGGGGC
AAACCGTAATATAGGAAAATATACCCTATTTTGAATGTGGCATCTTTGTT
TGAAAAGCTGGCCCAATTAATTAAAAATACTTGTAATGGAAAGTCTCGTT
TCCTGAGCAGTCCATATTTAGATAAATGGGAAAAGACATCTATAGCCAGC
ATTTTCATAGTCTTCACTGAGACTAATGTCAACAAAAAATTTAATATGGC
AGTCTTGTATTTTAAGCTCACGCTTTTGGGGATACATTCTCAGGTCTTCT
TTAATGTGGGAACTGCAAAATATAACTGCCATTACATGGTAATGGGAGTT
AAAGAATAGAGTCCTCATGTAAAGGTTAGAACATACTTTTCTATTAGTCC
TTCAAGGACAGACTTTCAAAATGTTTGATTCTAATAATCCCATGCTTTGA
GTAGATTGATTACTCTTCAGTTTGTAAATGTAAGTGGGCTATGTGAAATT
TCTTAACTGATCAAGATTTTGGATGTTCAGTTATGGATGAAAACTATCTC
AACTTAACTTTACCCCCATTATGATATGCAGGGTGTGTAGACAAAAGCTT
TTTATTAGCTAACTATATGAAAGGATAAACACTGTAATAATTCATGTGAT
TCAAAATGGGCAAAAGCAAAAGACTAGCTTCCCCTCAAGAAGAAAAATTT
CAGACCTATGAAAAGGACAACAATACTAATAAAAAAAATTGTATTTACTT
AGAAGCATTCAGAATGTCAACAAAACAGCTGCAACTTTTTTTTTTTTTTT
GCAATTACAGAGTGGTATTCAGTTAACAGAACAACAATTATTTCGTATAA
GCTGCATCAGAGACAACTGAAGATGAAAAAACTACCATCCCCATATATAA

>uc002asq.1|68733046|68733946|68734045
TGGAGAGGCTGGTCTAAAGAGTCCTGTTTCAAATAGCTAAGATCAAAACA
CGGGAAAGAACTGAATTTCCAGCAACAGTCTCAGGTTCAGTTTCCAGTTT
AGCGGGGAACAACACTGAATGAAATGACAGTTGAAATGTCTATACTAATT
TTCATTTCGTATTTTGTGCACAATCTATTTTATGGTGCAAATTCTGCCTT
TACTTCTCCAGTGCTTTTTATCCTCCCTCTGAACTTATTCATAAAACTTA
GGGGCCAAGGGTAAGATCTAGGTCAGCCACATCTTTCATGTTCATCACAG
GCATTCTCTTTCAACCCGTATTTTGGTGCCAGAGGAGCTACCATTACTTT
GGTGCACAGAACCAACAAGAAAAAAGATCGCAAGGTTGCAGAATCCAGTG
ATGAAAACAGAGGCAATAAGAAGTAACTGTCTTCTACCATGGTGAAGCAG
ATGTCAAAAGAAGCTTGTAACCACTGCTAGGGTCTGGCACTCCTGCAAGC
AGGCACTGATGTATCTAGTCACCATGAACACCAAAAATTAACTAGAAACT
CTTCCCTTTTTTACTTTGAAACGAGTCGGTCAAAGACATGAACATTCAGG
TAGGGTAACAAGCACATGTGTGAGAATAGTTTTTAGGTCCTTCCTTGTCA
GAGGAAAGCTGATAACACTGGAGAAAAAAAATGCTCATGTTCTAAAGCTA
CAAGATTTTTAAAGCAGCAATGAGCCAATGCATTTATAAGAAGAGTAGAA
AATTGTAAACTATAAAATTTGGTTAGGGTCAAGAGAAAAGGTTCAACTAA
AAAGCCATAAAAAAGACAAAGCTAAATTCATCTGGAATTCTAGAACAATG
CTGATACAGTTAAGTGATTATAGTCACCATAATATTAAAGATTTAAGATG
TTCAATGCATGAATATTTGATTTTATTTCAAAAGACAATTATTTATAACA
CTGACCCTCTATCAAAAAGAATATGCTTTTCTGATGGGGAAGTGACAAAA
