# Supplementary material for: MatrixCatch - a novel tool for the recognition of composite regulatory elements in promoters
Source: BMC Bioinformatics. 2013 Aug 8;14:241. doi: 10.1186/1471-2105-14-241 (PMC3754795; doi:10.1186/1471-2105-14-241)
Supplement: Additional file 2 — Dataset of tissue specific promoters. [file 1471-2105-14-241-S2.zip › 1k/Liver1k.seq]

>uc001dcj.1|65763112|65764012|65764111
ACTGCACCTAGCATATTGTCTGACACTCCTCAATAAAGACGCATTTAATA
CATAGACAAATAATGAGTGAACATTTTGAGTGGAGGGCCGGAAAATGTCT
ATTTACTTTGGAGTTGGAATCAGACTGTTCAAGAGTACTTTCAAAAAAAA
TTTTGCTACGTCAAACatcattgaatttcaggattgaaagagtggtggtc
atatagctcaatcccctccaaacacccccacccaccagatgcgcgaatgc
cctcttcagccttcctgataagcatgacgaagatgctggcggaagcatcc
ctggtatcaggaaactcatgacctcactagttttgatcttttccatttAG
CTTTCTTTTCCCACTCCTCCCAGTTATTGCAACCTTAATTGTAGCATTTT
ACACAACTGCTGCTGCAGAGTTCTGGAAGTCTGGGGGTGGGAGGGACGGG
GGAACCCCAGTGCCTATCTCAAGCCTGCGGTCACCGACGCGGGTCCGGGG
TGGGGGGGTACTGCCAGGGAACTCGCGGCACCGCGTGCTTGCTGAGTTCG
CCTGGGCTCTCGGCCTCCCTGCGGGCAGGGGTCCTCCCTCCCCAGCGCCG
GGTCTCTCCTCCCGCAGGCCCGCGGCCACCCGCAGCGGCATTCCCCGCCG
CCGCCCCCGCCACCTGCGCGACCGCCCTAGCCGCTCGAGTCCGCTCCTCC
CGCTCAGGGGCGGCTGCGGAGGGCGCGGGGCGCACGCGGGCGGCCACCCG
ACTCTTCCCTCCCTTCTCCCCACCCCAGCCTGCTCCTGCTCAGCCCCACC
TCCCCACGCACTCGGCTGCCCTCCTCCTCTCCTGAGAGTTGCCCCGCACC
TTGGGCGAGGAGTTCGGAGCGGCCCCATCGCAGAGCCCACGGCCAGCCGA
GCGCGCGCGACGCAGGTGCCCGAGCCCCGGCGCCGCCGCCATCTCTGCCT
TCGGTCGAGTTGGACCCCCGGATCAAGGTGGGACCTGCTTCCCTCTCCGA

>uc001dsi.1|100087327|100088227|100088326
GTTACGGACCATTTGCAACTAGCCATTCTCAGAAATCTACAGAAATAAAC
AAATACTTCAGTATGGGGTTTTTTTTTTTAACTTATATCCTCTTTGGACC
TACAGTCATTCCACAATAAAGAATGCAAGAATCTTCTCCACACGCCACAA
GTCTTAGTTAACCAAATCTTCTGTCCATTTTCTCATAACCATTAGGAGCC
CTCCAAAAGCCCTGGAAGATGGGTTTTCCTTTACCCTCAGGCATTAAATC
TCCTTAAGCATCTGCAAAAAGTTCTGAGTTACTGGCCTAACATAAGTGCA
GCTTAATCTCAGACGATCTCCGGGTCTATCTAGTGTACATGAGGTACACC
CGGACACCGTTAAGTATCAGTGGTGTTTGCACTCTCGATGGTTTGCAGAC
TGGCCACACCTTACCTACTGGGTCTGCATTCAGGAACATGTGTCCTGTCT
GTTAGCACTAGAAGTGATGGACACGTGTTGGCTGGAATGTCAAGGCTGTA
GCCAGGCCCCTTATTTTAGACACTTAGAAATCAGGACTCTGAGAACTTAG
GCCAAGTAAAAATTATCAAAACAAAGAAACAAAACACGTGGTGGCACAAA
AGACACCAGAAGCCAGGTCGTTTGCCCCTCACCATTCAGCCCTTCCCAGC
AAAAGATCCTACTGTGCAGCTCAACCTAGCTCGCAGCCGGTACCGCGGGA
TTTTAATGTGCAACTGTGAGCTCGCAGGCTGTTAAAGGAAGGCCGCGCCT
TGGCCGGTGCACCTTCCCCAGGGCAAGGAGAAAGCGCCGCTCCCGGCCTC
AGCCGCAGCAGGCTCCAGGTCCCCCGGCCCGGAGCCGACTGAGACGGTGC
GGTGCCCACGCTCTCGCGAGACTAGCGGTCGGGGCGGGCGGGTCGAGCCT
CCCGGAAGTGGGCCAGAGGTACGGTCCGCTCCCACCTGGGGCGAGTGCGC
GCACGGCCAGGTTGGGTACCGGGTGCGCCCAGGAACCCGCGCGAGGCGAA

>uc001dyi.1|109999325|110000225|110000324
ATTTTATCTTTCCCAGCTCAAGATGGATAAACTCAGAATGACAggccagg
caccgtggctcatgcctgtaatcccagcactttgggaggcggaggcgggt
ggatcacttgagaccaggagttcaagaccagtctggtcaacacggtgaaa
tcccatctctacagaaaatacaaaaaagttagcagggcgtcgtggcgctc
gtctgtaatcccagctgctcgggaggctgaggcaggagaatcgcttgagc
ccgggaggcggaggttgcaatgaaccgagatcgccctactgcactccagc
ctgggcaacacagcgagtccccgttccaaaaaaaaaaaaaaaaaaaaGAC
TCAGAATGACACATTCTTAATGTCTTAATGTATAATGAGAAGTATAACTA
TTCAGAAGTCCAAGCACTTGTGTGTGCATGGTGCTATCGTCTTGCTGTAG
GCAAACCTACATGGGAATCCACCTTGACACATAGGCCACTTCCTGAGCCT
GGACCCAGTCTCAGAGCTGGGGAACTGGCCCAATGCAAAAGGGTCGGGAG
CATCTGCAACAGAGACTGAGCTCTATCAGCTTCGGTGACATAGCCTCCAT
TCACGCTCCCCAACTCAGCAGAGAGAGCACACCATCAGACTTCTAAGACT
TAGTAGCCAAGAAGTGTTGAATTAAACTCTCTGAGACCTCTCTTTAGTCT
GACCCTGGCAGCCTCAGTCTCCCAGAGCCTGTGGGAACTCGGCAGCCGAG
AGGCAGAAGGCTGGGCGACGTCCGGAGAAGAAGAAACGGGGGAAGAACTT
TTCTCTTACGATCTGGCTTTACTCTCACGCGCACAGCCGAGTCCCTGGGG
ACCCAGCAGAGGTCCGAAGCGGAGCGGGGCGGGGCGGGGCTACGGAAGCT
GGCGAGGCCGAGCCCCTCCTAGTGCTTCCGGACCTTGCTCCCTGAACACT
CGGAGGTGGCGGTGGATCTTACTCCTTCCAGCCAGTGAGGATCCAGCAAC

>uc001hfi.1|205327934|205328834|205328933
caacatggtgaaaccccatctctactaaaaatacaaaaattagccaggcg
tggtagcgcatgcctgtaatctcagctactcgggagactgaggcacaaga
atggcctgaacctggcaggtggaggttgcagtgagccaagatcatgccaA
GACACCATCTCAAACAAAAAAGAAAACAGATTATTTTTTGGAAAGGCAAG
TGGGTTTTCAGGGGAAAAGTAGGAAATTAGAAAGTTTTGTGATAATGTTT
GTGTATATAAGTACGAGTGTTCTTTCTGTCTCCTTCAAGGCCATGAAATT
TCTCTGGAGAAGGAATTTGAAATATGTTTTACTCATGCTCTCCCCTCCAG
GATAGACCTACCCTGAAAAGGAATTTATGGCAACCTTATCTCCAAGGTTG
CTGCCTTTAGTCAGATAAGGAAAGCCCCCAAAATCTCTGTTCCTTTCCAT
ATCACTGAAtctcaaatatcttcagcttaaaagaatcttaacgccaaata
tttgggggtggcatatcctgattcctttcagGAGAAAGACATAGATTAAT
CATCACAAACAGTAGTAATGGATGGAGAAGAGAAGAACATTTGCAACCTT
ACTGTGTCCTTAATGCTTTATTATTCTATTAAAACCTGAAATTTTGTAGG
AATTTTTCCCCAGTTTCATAATTACAGCACAGAGAACCAACCAAGGGTTA
TAGTAGTCACAAGCAAGATGATATGGGATCCCTCAAAACAATTTTACATG
CCTTAATTCCTGAGACCAAAGCATTCTCCTCACCTCTCTCTTTACTCATT
TGGTTAACTCTGGACTCAGGCCAAATCCTGTCCCTGGAAGAGCCACAAAG
TAGGAAGCCTGGGTACAGGCCTGGCAAGCGAGAACAATGTGTCACTGCAG
GACTTTGGAGCTCTCAGCTTTGGAGTCAGTTAAGACCAGTTCCTTGCTGG
GAAGCCCTAACTCTGGAGGGACAGAGACAGGTAAGGTTAGTTTACTTCCT

>uc001hfm.1|205328350|205329250|205329349
AAGGAAAGCCCCCAAAATCTCTGTTCCTTTCCATATCACTGAAtctcaaa
tatcttcagcttaaaagaatcttaacgccaaatatttgggggtggcatat
cctgattcctttcagGAGAAAGACATAGATTAATCATCACAAACAGTAGT
AATGGATGGAGAAGAGAAGAACATTTGCAACCTTACTGTGTCCTTAATGC
TTTATTATTCTATTAAAACCTGAAATTTTGTAGGAATTTTTCCCCAGTTT
CATAATTACAGCACAGAGAACCAACCAAGGGTTATAGTAGTCACAAGCAA
GATGATATGGGATCCCTCAAAACAATTTTACATGCCTTAATTCCTGAGAC
CAAAGCATTCTCCTCACCTCTCTCTTTACTCATTTGGTTAACTCTGGACT
CAGGCCAAATCCTGTCCCTGGAAGAGCCACAAAGTAGGAAGCCTGGGTAC
AGGCCTGGCAAGCGAGAACAATGTGTCACTGCAGGACTTTGGAGCTCTCA
GCTTTGGAGTCAGTTAAGACCAGTTCCTTGCTGGGAAGCCCTAACTCTGG
AGGGACAGAGACAGGTAAGGTTAGTTTACTTCCTTGAGCTTTCGTCTTCA
GTGCTGCTTACAGCCTTAGGATATCTGGTATTCAGGAAAGGAGGATGAGG
TAGCATTCAAAATTGTGTTCTACCTGGGCAAGAACCAGGGATTGACAGCC
CGTTCTCTTTCCCCAGTGCTGGCCAGAGTTACAGAAGTTGGACTGTAAAC
ATTGGCAACTATTGACAGAAGTCAAGGTCATGGCAAGACCATTTGGCCCA
TGTTTGTTGGGGAAGGATAAGCCTGCGTTTCAAAAAGACTGGTCAACTGG
ATTTGCATTCCCAGAAACCAGGAAATTTCTGAAACTGAGTTTTAAACCTG
GCAACTCTTTTACCATCCCTTTGTATTTTTGCAGTTCCTCCCTATACCAG
CTTCCTTACAGCTGTTCTGATTTCCTGTCGTAAGATTTTTTCTTTTCATT

>uc001hih.1|209565679|209566579|209566678
tgtgtattattctccccttttattgacgaggacggtaactgaaactcaga
gcagttaagtacttttcccacggtggcctaactgaaagtaaaggatctag
atagaattggaattttggtcCATTTCATTTATATAGAATGTATTGCCCTT
GGAGAGAATATATTGTAAGAAAGAGCCCGTATCTAAGAGTGCGCAggcca
agcgcggtggctcacgcctgttgggagggcaaggcaggcggatcacaagg
tcaagagatgagaccagcctgaccaacatggtgaaaccccgtctctacta
aaagtacaaaaattagcccggcgtggtggcacatgcttgtaatcccagct
actcgggaggctgaggcaggagaattgcttgaacctgggaggccagggtt
gcagtgagccgagatcgcgtcaccgcactccagcctggcgtgagagcgag
actccgtctcaaaaaataaaataaaataaaaaaTACGTATagagagagag
agagggagagagaCAGGCAGACAgcagacctggattcaagttccagctgc
agagcttgctgagcgtgtctaaccttgggtacgtcactccacgttgctgc
tctggccctcagacagctcatctgtaaaatggggatgaccaggcctactt
caccagcttgttttgaggaccacaggagatGTTTGGGAAGCCAACCGGGG
AGCTCTACAACTCTCAGAGATTGCTGGTGTTAGGCCAACAGCAAGAGGAG
GGCTGGCAAATTTGTGCTACCCTGAAGGAAAGTCCAGGAAGGACTGATTT
GAGCCAGATCTCAAGCAAGGCCTTGAGCAAATGGGTCAACACAGGAGAGG
ACGGGCTGAGCCTTGTTGTGCCTGACGGAAGAGCAAGACGGCCACAATTC
AGACGCACGTGAGGGAAATCAGATGACTGGACTTGTAGATACTAACGGTT
CTGAAGCGGGTAGGTTAGCTTTCCAACCGCCTGGATGACGGTCTCAGCCT

>uc001vxy.1|238797499|238798499|238798498
taatcgcagctacttgggaggctgaggcaggagaatcgcttgagcccagg
aggcggaggttgcagttagccgagattgcgccactgcactccagcctggg
caacaagagcaaaactccatttcaaaaaaaaaaagaaagaaagaaagaaa
aGAAACAAAAAACACACACACACACAAAACACATTTTGTTCCTCTTGCCT
CAGGCTCCAGCATCACTCTCCTGCACgggagggcactggttggaaggtgt
gtgagggaaccttctgatggccacgctcaggaccttgagaagggtttgag
gcacaaaacagcacacacttgtcaaaactcagcaggtattcactcgtgag
cagggcattgcactgAACGCCAAGCTTTCCATCCAAAGGAAAACCCGGTG
GCAAATGGACTGTAACGATGTGCGCACTGGAGTGTTAGGGAAGCCGCCTG
AGGTCTATAATTTACTTGGAAATGCATAAAAAATAAAACGGATCAAAGCA
GGGAGGATTAACTAGATGTGACAAAGTCCAGTAACATGTGAATGGCACAC
TCAGGTGGTGGGTGTATATCCAGACGCGCAATGTAAAATTCCCGCATCGC
TGCTGAGAGCCGGCAAATGTCCGTCGCCAGGTGTTGGGGGCGAAGGGAGG
TCTAGGCCTCTGCTCCTCTGCTTCAGATGCCGGCAGGCCCCGGAGGAGCG
CCCGCGACCCCTCGGAGGCTCTCCAGGTGGGCGGCTGGGGTAAAACACAG
TATCCTGAGGGAGAAGTGGCCAAGCCTTACGGGGGATGGATCAAGTTGTG
GAAAGAAGGGGCAGAGAGCAGAATGTGGCACTGGGCGAGGGGAGACACGG
AGCGTCCTCAAAACAGGGGGTGCCTGGCCCAGGACTTCCTCACCCACCCC
CGCCCCCCACCGAGTCTGTCCTCCTTTCCCCTCCACTCtgtcaagcacaa
ggcaaggccaaggctgacagattggccggtgaataaattgaagacctttt

>uc002rvw.1|47424900|47425800|47425899
GAGTGTTAGTAAAATGTTTGCCGTTGAATTTCACCAGCGTAAAAACAACA
TTCTGGGAAATAATTATCTGCACTTCAGTTCTTTGGGGTGGTACCGGAGG
GAATCTTTACAAAGGTGGTATTAATGGAGAAGAGGAAGGGAAGGATCCTT
AGTGATGGGTTGTTTTTCCAAGCACCTCGATCTAGTGGAtttcctttttt
tttttttgagatggagtttcgtttttgtcgcccaggctggagtgcaatgg
cgcgatctcggcccactgcaacctccgcctcccaggttcaggcgattctc
cagcctcagcctccggagtagctgggattacaggcactcaccaccacgcc
cagctaatttttgtatttttagtagagacggggttttgccatgttggcca
ggctggtctcaaactgatccgcccacattggcctcccaaagtgctgggat
tataggtatgagccaccacgcccagccAGTATTTCCTATAAATAAATGCT
CCTATAAATAAATAGTACAAATACCTTTCCAAATCTGAGAACTACTAGTG
AGCATCAGTTTTAGAGATAAATAGAACAAAGCTCCTTTTCTGCAGTAAGA
ATATATTAGCTTAATGTTGCTTTTTAAAAAAGTTTCCACTGACCTTAAAA
ACACTGAAATCCAAGAAATTGGATTCTGGAATCTGAGGGCGAGGGAATCC
CAGGGTTGTGGACACGCGGTCACATCAACAACAAAAACAAAAAGGAAATG
AAAAAAAAAAAGGGACAGCAGCCTGAAATACTAAGAATCCAGGTCCCTGC
AGGAAGCCCAGGGGACTGCCAGGAACACAGCCCCATCCCGGCCACGTGAT
CATTCTCTAGCCTTCCCCTGGGGCCTGGAGACAAAGGAGAGGGGAGGAGA
CTTGGGGACAAAGAGCAAGAGCTGTAGAGTCTAGCCCTGGGGTGAGGATG
CCACGGCTACCCGGCTGTGAGTTTCTGCCTTTGTTTTTTGATCTTTCCCA

>uc002scm.1|63921617|63922517|63922616
GCTGCTCCGAATGGAGGGGGAGGGGAGGTGTTTAGGAGAAAGTAGGGGCT
GTGGGTGTCGGGAGCCGGCTGACGGGTGGACAAGGGGGGGTTAGCAGCTG
GGCTGCGACCGTTAGGGAGGGGCTCAAGGTGTGCATGTGTGAGGGAAGAG
AGAGAGAGAGAAGGGCGCCTCAGAGGTGACTTTCAGCCTGCGAGCCTTCT
TCCCGGGGCGCCATAAACGCCCCCAATTTCCCAGCTGCTAAAGGAAGAGG
AAGGTGGGTCTCGCTGGCGGCTTGAGGAGGGGCGGGGTTGGGCTTCCGGC
GACCCCCTGGATGAGTGTGTTTCCCGCTCTCGCTGGCCCGCTGTGTGGTC
TCGGAGGCGGAATTTGGGCTTCTGAGGAGCGCAGGGCAGGCGGGGCGAGA
ATATGTACGGGAAGGGTCGGTGCCCTCCCTTGGGACTCCCGCGCCGGTGC
ACGGGTCTGCCTCTAGCCGGTGACCCCTTAGTGTCCGCTGCGGGGGAGGG
GCAGCGTAGCCTTCGGCCCCTACCGAGAAAAAGCTGCGGCCGGGTTTCAC
TGCTCGAGGCGGGAAGGCGGGGAGCTGAGGCCCCGACCGGTCGGCCAGCC
AGAGCGTGGAATTGGTAGCGCCTCCTAGTCCCAGGATGTTTATGGCTGGT
GAAAATGGTTGCACTGCCCCCGCTGGCCGGCCTCGCCCGCCTCCCCGACC
CCTGCTTGGGCGGGAGCCGCTGTTAACCGGGGTTTTCGGGGGAGGCGTTT
GGGGCCTGGACGGCGGCGCGGGGAGGGGGCAGCTAGGGGCGCGGCCTGCC
AGTGCCTCCTGCAGTACAGCCCTGGAGGGCGTGGGGACTTGGGGGCGGTG
AAATAGCCGCTGTAGGTCCGCCTCTTTCATTGAAGAAATTTAAGTTCGTG
TGGTTTTACCTTTTCCGGGAGTCTCCAGCTGGCCCTCATTTGTGTCCGGA
GCTCAGGAGTTCCCAAACCGACTCAGTCGCACCAAGTTTCCGTCTTTTGG

>uc002syd.1|97695562|97696462|97696561
CCTTGGGGCACTAGAGGGGAGATGGAGCCGAGGGAGTGGCTCTGCAGGCC
CCTCTCTGAGAGAGTGCATGAGGTGTGGCCCCAGGCCCAAGGGTAGGGGG
TGCACAGGGTGAGGGAAGGGAGGAGAGGAAGAGGAGGAGGAGGTGGTGGC
CACAGCGGGATGGCACTCAGCCAGGTTCAGCTTCGTGGGAAAGGTCCCAG
GTGGGCCGGGCTAGCACTGGGGATGCCCTGGCTCTGTGTCTCGGTTGGGT
GGCTGACTCCTCCTGGAACGCATCCCTGACATCCTCCAGGCTGGCTTGGG
GATACTCTGGGGACACACAGTGCCCAGGCTTCCGGCCTCCCAGCCCTGGC
TCCCTGTGGACTCAGCTGCCCCCAACAAGCCTGCGAGCCACTGGAGAGCA
AGGGCAGGCTGTCCTTGCCATCCAGATGCCTGGCACAGAAGGGGTTCTCA
CCTTCGGGGTATGGGCTGACTCAGTGGGTTTCTCCTCCCTCCAGCTCTAA
CCTGCCTGTGGAATAAACAAATCACTCCTCTGGGTTGTCTAGCTGGTGCA
GGCCCCAGGGCGACGCCCCTTTGAGGGGAAAATGGGGGCATTCCAGTTTC
CATGAGCCCTGGGACTCCCCTCCTTCCCACCACTGCTGCCTACCCTCCGG
TTCCAGGTATGCAGGCTTCCTCCCTTCTGACGGTTCCTGCTGCTGGAGTC
GTCCTTCCTGAAACCCTGCCTTTGCTTAGCCTCATTCCCATCTCTCAGTC
CCATCCTGCAGCTGGGCAGGCAGTGCTGGGCCCCGGAAATGCCCTCTGCC
TCCCTGGAGCACGTGGCCTGTGATTTTCCTTGAGCACAGCACTTTGTGAC
TTTGATGTAAACATCAAACACAGCCCCCTTTCCTGTCTTCGCATCCAGGA
AATAGGTTAGTTTCAGACAAGCCTGCTTGCCGGAGCTCAGCAGACACCAG
GCCTTCCGGGCAGGCCTGGCCCACCGTGGGCCTCAGAGCTGCTGCTGGGG

>uc002tbv.1|102319248|102320148|102320247
aaggaattaatacatgtaaatcacttagactgtgtctggcatagaggaca
ttctaaagaaaagttagctattatCATTATATTATTATATGGGTCTGGAA
TTAGTTCCTGAATCCTTCTGAGATGTGATGACTTATAAACGTAGGTTGAG
TTTACTCATGATAGGGTCATCGCAACTATGCATAGCTAAAATCAAATTTT
GCTTTTCAAGTTTGTTTTACCTGGAGCCCTAGAGTTCAGGGTTATGGTTT
TCTTTGTCACTCCCCTTGAGGGAAGCTTCTTAGTCACACTCTCCTTCTCT
TTCTCTGCACTCTATGCACTCTAGAAAAGCTCCTTTTTTTTTTTCTTCAT
CCAGGCAGAGAGGCCTACTGGGACTTAAATCCAAGGAGCTGAAATCTGTT
TTGGGATGGGGTGGAGTCACATTCTGGAACCTAGACAGAGAATTTCTAAG
TTCCAGAAAGTGCTGCTTACTTCGCATTTCCTCTCCCCCACCTTTGCTTT
TGAAACTCCTGGCACCAATGCTGCCAAGGCTGGCGGAGCTTTCCTGAGTG
GTGTCTGCCAAATGAGGAGTCAAGGAATATCTGGAAAGGCAGCCTCCAGG
TCCCCGATGTCAAGACCATTTAGAACTGAAAGTGTCCCAATATCGGGGTA
CAGGCAATAAGCATTAGTTATTAATCAGCCTGAGAAGTTGATTCTAAAAT
AGGAGGAAATGATTCAATTATTTCCTCTCAAGGGATTACTCAATGTTGTT
TTTATGTTTAAATATTTATTTGTCAACATCAAGAATTCTTAGTACATGAT
GCACCAGCATTTTTGAACAAGTCATAGATTTGGCCACAAATCAAATTTCA
GGATGGGAGGAGTGTCTCCCCTTTAAAATAGAAGAGAGTGAGTAGTCTAT
GAGGAGGGACCTACAAAGACTGGAAACTATTCTTAGCTCCGTCACTGACT
CCAAGTTCATCCCCTCTGTCTTTCAGTTTGGGTAAGCATCAATTACTTAT

>uc002tin.1|113388240|113389240|113389239
CCAGTGGGGGTGCAGGGACACCCACACCACTAAGGGCTCAGGGCGGCGCC
TTCAGAGCCTGAACCTTCCTCTCATGCTGCcatttgaacaccacaacacc
ctaataggaaactgttaacattgccactgttcaggtgtggaaaccgagac
agacagtggagattccctgccctaggtgacacaggtaataagtgacagaT
GTGGAAATTTAAAGGTACTATAACGTCTGTCTGCCTGACTCAGGCTTAAG
GCTCCCATCACCTCCTCTTCTCAGGACAGAGTCAGGAGGCCTCAGCCTGA
GCCCCAGCTCTAGTGCAGGTTCATGTGGGAATACTGAGCCTCACTAGTAC
AATGGCAGAGAGGACCAAATGGGACCAGGTGTGTAAGGGTGCCTGGCACA
GTTGGGGGAGGCTGCTGTCACTTCTCCACCGCTGCTGCTGCAGTTACCTT
TGATGTTTTAGTTTTGTTGTAGTTACACCATTGCTGGCTTTGGATCTGCA
CTGTGTCCACTCCAGGTGGAACCACGCACACAAGCCTCTCTGTCGGGCCT
GTCCTGACTTCTCCTTGTCAGGGCTGGGATCTCCTTCAAATCTGGCGGAa
gtggttctccaagtctggtcctcaaacgtcagcagcatcagcgcctagaa
gtgttaggaatacacattcccaggccccaccacagacctcctgcctcaga
aactcagggcgctgaggctctaggggctgctttaacaagacttccaggtt
atcgtgacgcaccttgaaagtctgagagctactgCCCTACAGAAAGTTAC
TAGTGCCCTAAAGCTGGCGCTGGCACTGATGTTACTGCTGCTGTTGGAGT
ACAACTTCCCTATAGAAAACAACTGCCAGCACCTTAAGACCACTCACACC
TTCAGAGTGGCCTTGAGAAAGATTTGGGGTCAAGGATCATGAGCGAGAAC
ACCACTTAAGAGGATAGTGAACTAGTCTGCATGTGAGACGCTGAGATCCT

>uc002tlv.1|119840073|119840973|119841072
CTCCCCTCCTTGAGGAACTTTCTCAAATGTCACCTTCCCTCAATACTCCC
CCTCCTCCATTTAAAACTATAAACTTCCAACTCTCTAAGCCCCTAAAGTA
CTCTATATTTAACTTATTGTATAAACTACTGTCCCTACTtgtaagttcca
agattgcagggattcacccgctttgttcactgctgtctgccaaggtctag
aacagtgcaagttacccaacaggagttcaataaacaGCcattcatttaac
aaatatttgctgagcacttCGTCCCGTCCAAGTTTGTTAAATCAAGACAA
ATAAGACACCGTCCCTGCCTTTAACGCACCAGATGGAGAAATGCACCACA
GACATAAATGTGCAATACAGGCCTGACACTACGGCCACAAGCAAGTCAAA
GAACGTGCCAAAAGTTCAGAGGAAGAAGCCTCGGCTTCGCCTTTCGGGAG
ACCAGTCCAGCTTTCCACCATCACGCTGCTCATCAGGGACCATCTCCGGG
GGTCTCCTCTAGACCCCAAGGGAGGAGCGGGTCCCGCCCGCCATTCCCAG
GTCTCAGAGTTTACTTGTCCAGAGATGCAACTTCCGGCCTCTTCAGGCCG
GGCAAGATTTAAGGAAAGAAAAGAAACATAAGGACCTCCGTTCTTCGGTC
TCCGTCCCCTCCCCTTCCCCCGCGTGCCGTCCCCACAACGGGCCAGGACT
GAACCCAACTCTCGACCAACTCCCGGCAGCAAAACTAAGCACCCTACTTC
CGTTGTCCCCACCTGTTCCCGGCGTCCCCTTCGGCTACTCCCGGCGTTTG
CGCAAGCGGTCCCACGTGGGCTCGGGCGGGGCTAGCGCCGCGGCGGGGGC
TGGGCACGCCCCTAGCGCATAGCTGGCTTCTGATTGGCTTTCCGGTGCTC
GCCCGAGCAGGGTTGGGGCGAGTGGACCGCGCCTCTAAAGGCGCTTGCCA
GTGCAATCTGGGCGATCGCTTCCTGGTCCTCGCCTCCTCCGCTGTCTCCC

>uc002uss.1|191835069|191835969|191836068
TGGCACATCTCCTTTTCATTTCCATTAGCATTATCCTAATTCTTGTTCCT
CAACTACTAGATTGGGGCCCCAGATGAATTCCTTGATATACTGTCTTGta
tagggcctgtatgcagtgagaaaaaggcactctttggggcagacacaatc
ccacaggagctcaactttattttagtcaccttattctgccgccccccctc
ctccccagctggcccacttttatgcagtacacaaactgaacaactgcaca
gagcagtcctCCTCCCTGCATTTAGTCGCTTTGCCAACAAATTCAGACTG
CCCATCCTCTGCTTAAGCCTCCTTTAAATTTGTTGTCTCTATTGTGCTCA
AAATCATTTTGGTGGCTCCCTGTCATCTGTATGTAGTGGCTGACCTCAGT
TTTATCTTCCATGGGACCATCACCAGTGACTCTGAGCCTTAGTTGTTGCC
ATCTTGATGTGTGACATAAGTAATGACTGTAGCACAGATGCGCTGGTTAG
GCTATGTAATGCTTCTCTCTCCCCGCCCACCCATTCCCACCACTCTAACA
CCTGTGAGCTCCTTAGGTCTGACTCCTAGTCTAGCCTTGGCTTACCTTTC
ATCCCAGCTTCATTGTTCATCAGGCTCCTATACCGGCCGTCCTCTGCTAC
CATTCTGCCAGGTCACCGTCTTCTGAATATGTTTTTTATTCTTGCTTTAA
ACTTCTTTTCTGCTTAATCACATCCAACTCACCTTTCATGGTCGAGTTTC
ACCTCTTCAGCTATCCTTCTGTGATTCTCCTGCTGTATGATAGTAGCTGT
ACCTCTAAACAGAAATGTTCATCTCTATATTCCTCCTTTTGAGGTGAATC
GCCTGCCCTATATGAACATATTATACTGGTTATCTTACTCTTAAGTATTC
TTTCCTCAGTTAGATTGCACATGCATGAGAAGCAGTAGATGTGTCTCTCA
TTCTTTCTTCTTTCATTGCCTGCTAAGTACTGTTTGTATACCAGTAGCAT

>uc002vup.1|234190029|234191029|234191028
tgagaaatcactcactattgggaggacagtgccaagccattcatgaggga
accatgcccatgatccaaacatctcccaccatgcttcaccttcaactctg
gggattatatttgaccatgatatatggaggggacaaacatacaaattata
tcaAAGGCATAGCATGGCTACTGTGAAAGGAGGGTAAAAACACAAAGATG
ACATCACCACTGACCTCAGGGAGTGCCCAGTAGACTGAGGGAGACAAGTA
CATATTTTCCTGAAGGAGGGCACTGGATTGATGGCATGTTTAGAATGTGG
AAGTAGAGCGGCCACAGAAAGGCAGCCCGGCAGAGTGCTCGCACAAAGAC
TGGGCTAGAGACTCCCCACTGCATGTGATGTATCTGAGGAAAGTCATTAA
AATAGGTGATGGTCACTTTCCATCAAGTCCCTGGTATGGTCCATGGAGGC
AGGGTTGTCAATGTCATTTCGGCATTTCAGAGGCCTCTCAGGGTTTGGAT
ATGGCAGAAGACAACCAGCAATGATTATGCATTGCAGAGATGCAGGTGAG
CCCCAATTTCTTGCCAGCTGGGAAGTCGGTGCTAAGGGGCCTTGCTGTCT
TTCCTTGGAACATAGGATACCAATTTCTTTCTGGACAGAGAGTATTTGGT
TGGCTAAAGTTAAAATCTAAATTTTGCTTTGGGATGAATTCCAAAAATAT
TAGCTTTATTCAAATTTACTTTCACTTTATCTTTCTGAATCTTCAAGGTC
CTAAAGCATTGCTTAGTAATTTTGTTTCTAAACTCACGTTACAGCACTGG
GCATGATCTGTCCAAGGCAGAGACTATAAGCTACTCTTATAGTACTCTTA
TGAGATACATACAAGTAGGTATCTCAAAAAATGATACTCATGTATTCCTG
TTCTTATGAGTAAATCATTGGCAGTGAGTGTGATTTTTTTTTTTTTTATG
ACAGGATAAATACACGCCCTCTATTGGGGTCAGGTTTTGTGCCTGTAGTT

>uc002vuq.1|234208861|234209861|234209860
tgagaaatcactcacaattgggagggcagtgccaagccattcatgaggga
tccatgcccatgacccaaacacctcccaccatgcttcatctccaacactg
gggattatatttgaccatgatatatggaggggacaaacatacaaactacg
tcaAAGGCAAAGCATGGCTACTGTGAAAGAAGGGTAAAAACACAGAGATG
GCATCACCTCTGACTTCCAGGAGTCCTCAGCAGACTGAGGGAGACAAGTA
CATATTTTCCTGAAAGAGGTCACTGGAGTGATGGTGTGTTTAGAATATAG
AAGTAGAGCAGTCACAGAGAGGCAGCCCAGCAGAGTGTTCGCACAAGGAC
TGGGCCAGCAACTCCCCACTGCATGCAACGTATCTGAGGAAAGTCATTAA
AATAGGTGATGGTCACTTTCCATCAAGTCCCTGGTATGGTCCATGGAGGC
AGGGTTGTCAATCTCATTTTGGCATTTCAGAGGCCTCTCAGGGTTTGGAT
ATGGAAGAAGACAACCAGCAATGATTATGCATTGCAGAGATGCAGGTGAG
CCCCAGTTTCTTGCCAGTTGGGAGGTCAGTGCTAAGAGCCTTGCTGTCTT
TCCCTGGAACATGAGATGCCAATTTCTTTCTGGACAGAGAGTATTTGGTT
GGCTAAAGTCAAAATCTAAATTTTGCTTTGGGATAAATTCCAAAAATATT
AGCATTATTCAAATTTACTTTCACTTTATCTTTCCGAATCTTCAAGGTCC
AAAAGCATTGCTGAATAATTCTGTTTCTAAACTCACTTGCAGCGTGCTCT
CCCTCCAAGGCGAAGACCATAATCTACTCTTGTCTGGAAATCATACAAGT
AGGTATCTCAGCAAATGATACTCGTGTGTTATCGTTCTTATGAGTAAATC
ATTGGCAGTGAGTGTGATTTTTTTTTTTTTATGAAAGGATAAATACACGC
CCTCTATTGGGGTCAGGTTTTGTGCCTGTACTTCTTCCGCCTACTGTATC

>uc002wcl.1|242397960|242398960|242398959
TCCCAGAAGACAGAAAAGACCACAGATGAGAAAGCAGTTCACGCAGAGAA
CAAAACgttcccggaccaaacccagggtcgggttgctcattcccgaggcc
cgatagcgagatgcagatgaactggggaagaagagggattttatttctgt
aactggttacagggagaaggcctggaaatgatcgccagaccaactccaga
ttacagtttttccagagcttacacaccttctaagctctgtgtctccgtgt
cagtgtgcattcgtctaaagacgtacgtgattcaattcttctcatctcta
actgaggtttggtcctgaagatcttcctctgaagactcagtaaatttact
tgatctaaatgggcccaggtgtttacccttatcttgttttctgctaaatc
atggaggtttggggagttccttctccacttgtttgtggaggcctggggag
ttttttcagacccccagtaaaacttgcttaatcctaaacgggtcctggtc
tcgtcatgcttcaaggcccaagaaagccctgggcaaaactcttgatgggc
ttttgttacgtcccagccctcgtgtgagggcgctggctctcagctttcag
gatttcacttcaccctcagtcagtgctgaacagttgtcgcggaggcctgc
gtgagtgaggcctggcgtgccCTGGAAACATTCCCCTGAGTTGAAGAAAG
ACTCACAGTTTTCAGCATCCAGTTACCCTCTGAGCATCAGGCAGAACCCG
CCGGCCCCAAAACCAGGCCCCCTTGGCACATGTGGGCCCGAGTGAGTCCA
GCATGAGGAGGTGCCGCTTCTGAGCAGAGCTCAGGTTGTCTCTGGGAGGA
GGAGCGAGCGTTGGGTGCGGTGGCCGCTGCGTTGGCAGCCCTGTCCCTGA
GCGGAACGCAGGTCGTCTCTGGGAGGAGGAGCGAGGGTTGGACTCAGTGG
CCGCTGCGGTGGCAGCCCTGTCCCCAGGCGTGGACTCTGCCCTCAGCTTC

>uc003dtz.1|101693252|101694152|101694251
TAATATTTCAATGAGGGAACGGTTCTGTCAATATGCACAAATTATAATGG
CAATTGATTTGCAGATCTCTTCTTTCCTCCTCTCCTTCTAACTCACTAAT
CAAAAAACTGGTTAACCCTCCAACTGCTTTCCCAAGTTCAAAGCAACGTT
TGGCGCAGTCCTTTCTCAATTCTCACACAACAAAGCAGTATTTCTCGGTT
CCCTACAACGACCATCACTCAATACAAAAAACCAAGCAGGTCTGCCAAAC
CACTCTCATACCCAGTCCTGGTCATCTCCGCAGGAACAACTTCAATTCTG
GTTAATAAGGACTTCAACGAAGGGTTCATTAAGGTTTTCCCTCCACCGAA
AGAAAGAATACCGTCCCCAGGGAGCAGGCTCTTGGGCCCTATTATTTGCT
CCCTGGAGAAAGTGAAGAGAGAGGAATCCCAAGGCGTGGCCTGAACGCCC
TTTGGGGGCGTGGGCAGCCCGGAGCCCCAGCCTCTTCCACTCCAAGCACC
AGGCGCGTCTTATTTTCAGCCCCCAAACGGCTACAAATCATCCGCCTTAT
TTTCAGCCTCCAAACGGCTACAAATCATCCTGTTTAAACAAAGCGGTCTG
TCTAAAAGGAGGGGCATAACAGGGCCGGGGCAGGGGCAAGACCTGGGAGT
AGGCAACCTCCCTCTCTGCCCCGAGCCGTCCCGGCCGCGCAGCCGCCGAG
TGCCACATCAGCGACGGCGCTGCACTTCCACATTCCCTTAGGATGCAGCC
AGCGGGCCTGAGAGAGGGGCGGGCCCGAGGCCCTCCGGAGTGGCGGGCCG
CCCGGCCAATCGGCAGCAAGTGAAGAGCTGCGGCCACCAATGAGCTGGGG
CTTGTGCCAGCCGCGGCCGCCGAGGCCCGTGCCCCGCGGGGGGAACAGAT
GAAGCACATCTGGACAGCTGTGCGGCCTCCTCGCGGGCCGACGTCAGCCG
AGCACGTCCCCCACGTCCTCTCCTTCTCGCCACTTATTATTTATTCGTTT

>uc003dua.1|101719853|101720753|101720852
AAACTGCTGTCCATACTCTTGTCTTAATTGATTTAATGTTTAATCTCCTT
TAACAGAAGGTTTGCAGAGGTCTCTTTTCTTCTTCTAGTACAACTTGCAT
ACTTATTTAGAGTCTGTAGTTAAAAGGGTGATTCAGGTCTTGGCAATATG
TGAAACTTCTGTCCTTTGAAAAGAAGTCATTTTTAAAATCTTGGTTTACT
TTGTTTTATGGTAACAAGACAATACATCTTCTTATTTATTTCATATGTGC
ACTCCACACTCATTCCAGCAGGCCTTATTTCTTAAGCAAGAGACAAGAAA
TGGCCTTATTGACTGGCAGGTACAAGTGCTGAAACTAGCACTAATGACTG
TGAATATTCATTCCTGAGTCGTATTTGTGTTCAGACTCAGGTGAGGGGTG
CAGACTGGAGTGTTCGTCTATTCCCCTTGTGTGGGTTAAGATAAGCATGA
GATGGTCGGCTTAGGTTGGCCCAGGTGAGAGAAGCAAAGTGATGGGTGGC
CCTGTTCCCTGTGGGAGGCTTTACTTTTCCATGCTTACACACTGAACACC
TAAGCTGGCTGGTCAAATAATCAAGAGGCAGACTTGGTAAAAATGTGAAT
AAATGAGTGTAGTTACTATATAGCCATTAAAGAAAAATCTGCTAATGGTG
ACTCAGTAGTGCCTCCCTGATTGTAAAGGACAATGTCTTCTGGTGAGCTG
TGAGCATGTTCCATGGGTTGACAATCAGATTTACATGTCTGATGACATTA
ATTGCAGGGTGCTATGGGCCAGGTTTCTGAAGTTGGGTGGAGGTGGAGGC
CACCGGCAGTGAGTACAACGCCCAGGGGAAGCATGTGAGTGGGAGGAAGA
AAAGAGAGTTTTCTGGAGCTGTTGCAATGTGTATGCTGGTGAAATCTACT
TGAGCATTAAGCAGTATCTCCCAGCATTGTTAGCTACTGAGTGGCACATC
TTCAGTACGCATGATTCGTGGGGGACTCAGGCAGAGGTAAAAGTGTGGTA

>uc003edj.1|120981120|120982020|120982119
aggcagacagattgcttgagccccagagtttgagaccagcttgggcaaca
taatgagacctcgtctctacaaaagaaaaacaaaaaaaaaaattagccaa
gcatggtggcacacacctgtagtctcaggtatttgggatgctgaggtggg
aggattgctttagcccaggaggttgaggctgcagtgagccatgaccatgc
cactgcactccagcctgggtgacacagcaaaacactgtctcaaaaaaaaa
aaagaaaCTCTTCAGGCTGATCAGATCTGCTTTTCTCTGATGAGTTTCTT
AGGAGCTCTACATTTCTGGTTGCTGCAATAGGCAAAGTATAGAATGGAGG
TCAAGGCCTCAAATTTCTCTGACTTCCCAGCTGGGCTTGAGAGTGACTCT
GGCCCTCAACTGAGGGCATTAGTAAGCTGTCCTTAAGAACGAGAGTGTAT
TTTCTGGCTGTATTCTTAACTCATTTCACTATAGAGCCATGTCTGATATT
AACAGTGCAGTGCTAGACTAGAGAGGCCTGGCACTCCTACAGCCTTCTCC
TGTCTTCTAGCTGGGACTTCACACCACAGACCCAAAGGAAAAGAGACCCA
AAGATCCCTGCAGAAACCTGAGAATATTTCCTTTACCTCAGTGGTTTCAT
AATCTGTTCTTAGTTTCCTGTTTCTGCTGTAAATAATTCACTATATTTTT
AAGAGAGAGAAGGTCAGGCCCTTGTGAGCCAGAAGGGATTTGAGAGATGA
TGAAAGCTACGTATGTTACCCATAACCTAAGGACTTCTGGCAAGGTGGCC
TACCTGAGCTGGAGTCATGCCTTTTTTCCCTGGACTTGGAGATACCTGTC
AGTGCAGAAAGGCCTACTTTTGATCTTGGAAATAAGTTTCCTGGGGTGAG
TTCTTAACCCTTTCCAGCTTTCCCACCCTCTTTGGCTTTAGCCATGGCCT
TCTGATCTGTGTTTCTCAGGGGACCTGCAGGCCCCAGATATAGCCCCATG

>uc003edk.1|120983246|120984246|120984245
TATCCAGGGAGGTGGTTTCAACAAAGGAGGAAGTATAAGGAGATCTAGGT
TCAAATTAATGTTGCCCCTAGTGGTAAAGGACAGAGACCCTCAGACTGAT
GAAATGCACTCAGAATTACTTAGACAAAGCGGATATTTGCCACTCTCTTC
CCCTTTTCCTGTGTTTTTGTAGTGAAGAGACCTGAAAGAAAAAAGTAGGG
AGAACATAATGAGAACAAATACGGTAATCTCTTCATTTGCTAGTTCAAGT
GCTGGACTTGGGACTTAGGAGGGGCAATGGAGCCGCTTAGTGCCTACATC
TGACTTGGACTGAAATATAGGTGAGAGACAAGATTGTCTCATATCCGGGG
AAATCATAACCTATGACTAGGACGGGAAGAGGAAGCACTGCCTTTACTTC
AGTGGGAATCTCGGCCTCAGCCTGCAAGCCAAGTGTTCACAGTGAGAAAA
GCAAGAGAATAAGCTAATACTCCTGTCCTGAACAAGGCAGCGGCTCCTTG
GTAAAGCTACTCCTTGATCGATCCTTTGCACCGGATTGTTCAAAGTGGAC
CCCAGGGGAGAAGTCGGAGCAAAGAACTTACCACCAAGCAGGTATGGTTT
TTCTTTCTTTCTCTTTTGCTGGGGGCTGACCGCCCTTCAGCTCCAGCCAA
AAGATGTGTGTGAACACAAATATACCTTCTGTTTGAGGTCAGCATCATAG
TGGGTCGTGAATCATGTTGGCCTTGCTGCTGTCTCCTCATTTCTAGGGTG
GAAAAAAAAAAGCATGAAAACAATCACTTAATGTTGAGCCCCATTACTGA
TGCTCTCTGGTCCTGCACTAGCCTCCTAGAAAAATCACCACAGGAGAAGC
CTTAACTACTGCATGAGTTACCACAAGTCACACATACAACCAGCTCCCTG
TTACAGGGCTGGAGTCCCTGGACCCAGGAAATACCACCTCCAAGGACTGT
GGGAGCTGGGGACTATGGGAACTGGGATCAACTCAGTCCTGATTCCTTTT

>uc003fph.1|186528495|186529395|186529494
gaaggaaTAAAATAAAGAAATATGGTAGCTCAGAAGGGAAAGAAGCTTAG
GAATGTGGCAAGAGATGAAGCAGTATCATATTTTATCTTGCAAAGAATAG
AATTTGGGATCCATGTTCTCACTTTACATCAGATCAGCCGGTGGTTTGAA
TGTCAGAAAATACTACGTTTACCAAGAACTTTCTTTCACTAGTAAAAAAG
TCAGGGAGAATGGAGATGGGGGAGGACTATAGTGGAGAAACAACTTTCTG
GCCCTTTTCTGCCATGATTGTACAATGTATAGCTTCTGAGGAGGAAGGGA
AAGTTGTCTTTTTGTTTTTTGTTTTTTGAAATGGAGTTTCAAAAAGGAgc
ctcagcctcccgagtagctgggattacaggcacccaccaccacacccagc
taatttttgtatttttaatagagacagagtttcaccatgttggccaggct
tgtcttgaactcttgacctcaggtgatccgcccgtctcggcctctcaaag
tgctgggattacaggcgagagccactgcAGGTGGCTGGGAAAGTTTTATG
AGAGGAAAGCAAGATATTTGAAGCTCAGAGGACTATCCTTTTCTTTTTTC
TTTTTTCCAGGAACATATGGGAAAGAAATCCCCTCGGAAACCAAAGCCCA
GCCATCGGAGATTTTAAGATTTTTCAGGCTTTCCTTATAATCTTCCTTAC
ATTTGTCTCTTTAAACACATTTAAGTCGACCTTTGAGAAGTTGCTGATAA
GCAGTTATCAAACAAGAGTTAGAGTAACAAACCCTCCCACCTCGCTGTGT
TGGTTGGTAGCTTCCAAGGCCACTGTAAATGTGTATCAGTGTGAACCTGA
TCCAGAAACAGCCAGGAAGGGAGCAAAGTTTAGTTTAGTCTGTGAGGAAA
CTGGCGGCTGCTGGTAGTTCCATGCTGTCTGTTCAGACTTCAGCTTGGTG
TAAGTAGTTTTTTTTAAAAAAAACTATTATGACATTTTCATATAAAAAGG

>uc003hyg.1|107455401|107456301|107456400
tgtatttttagtagagacggggtttcaccatcctggccaggctggtcttg
aactcctgacctcaggtgatccacccgcctcgacctcccaaagtgctagg
actacaggcgtgagccaccgcgcccgaccATTTTATTTTCAATCAGATGT
CTTTATCATCACATAGCTGAAAATAAAATAACCAAATAAAACACAATGAT
CGAAAAAGATAAAACACTAATTAGCATAATCAGTGTTCTTTTTCCACTAC
CTCTTAAATGGTTGTACATAAAAAGGCTCACACACAAAAATACACACACA
TACATTCACTTACACCTCGTGAGTGGAAGAAAACTACCGGGGGAAAAAAA
ACGTAGAGATGAGAGATTAGATGAGGGAAACAGCAGTGCAAGCAGTTGGG
CTTGAAAattcattcattcaacaaatattttgaagcccctattttaagtc
agttgtttttccagctggtgggcaaaggataatgaacaagtcagactctg
tgccctcaaagaacttaGAGTTTTAAACGACTCGAATGGGGAAAGAAAGT
AAAAAATAGGGCAAAAGACGCCGATTTTATCATGAATAAAATTTCACATT
TCTTCAACAGGAAAATGATACTAATTCATTTATTTTATATATACATTCTC
TCAAGAGGTTATTTTTGTCTCAAATAGATAGAAACCAGGACAGGGATCCT
TGAAAAGCAGCCACTGACAATCCTCAAGTAACTTCCTTCCTCTGCTTCAC
TTTCTCCTACTGCTCAAGGGGGTGTTACACTTTGACGACTGACTAAACCT
CGAGGGCCAGAAACAAACCAAAGCAAAATTCTGCCTCCAAGGTGAGTAAT
GGAGGGGCGGATTCTAGATTCTCTAACCTCCTTTAGCCTTCCTTTGAGGC
AGTGACAGAGCGATTACTAAGCCTACGGTTCCCAAACGACTCAGGTGAAC
CTGATTTACAGGAAAGGCGGGCTGTAGCTAGGGATGGAGACAGTACCTAT

>uc003joe.1|43637647|43638547|43638646
aggtcccctctccaattgtgacaaccaaaatgtctctagacattgccaaa
tatccctcggaactaaattgtccccagttgggaaccacGAATTATTAATC
CCTAAAAGACAAAGCAGCAACTCCTGACCCCTACAAAAAGTTTTAAATCA
ATAACTTAGTTTAAAATCCTTACTAAGTGGGATCATTACTAATCTCACTT
CATTGTACCTTCAGTATCTGGAAACCGTCCCTATGGTCACACTTACCACG
GCTCATTATTATTTTAAAACATGGGGCTGTGTCATTTCCTGTCTGTGAGT
TTGGACTGCAGTGGGAATCCATTAGTTGAATGACCTTCTGTGTAGGTTAA
TCACAAGACAAGTTCTCAAACTAAGGGTTTCCCTGCGGCTCATTTCTTTT
TAAAGTTATGGAATACCTGTTCTGCTTATACCTTTTAGATTCATAATTAT
TTTTCTTGTATCAAAATTTCAATTAATAGAAATAAATGACGTTACTGACA
CTTCATGATGATTAAGTTTTGGGCAAGTGAACCATTTTACACTCTATTTT
TTATTCCTCCCACTTTTAGTCAGAATACACCTGCAGAATAAGTAACAGAA
CTGTGTGAAAAGAACGACTAGGTCATTACGGTTAATAGTTTTAGAAAAAC
AGCCGAGGCCTGGTCTGGAAAGCTCACAACCTCCACCCAGATGCTTTCCA
GCCTCGGGGATATTCGTACTAGCAGTGACACTAGCCAGCTTCCTCTAGGC
TGGCTCTGATGTTGGAAGACAAGCACGCAGATGTGTGTTACTTTTCAAGC
CTGGACATCGTTTCTGAGGAATTTAACTCCACCTCTCCTGCCAGAATGGA
AAATCAACGCCCCCCATTCCCGCCCTTCACCAACCCCTCTCCGCCTGCCC
CTTTCCCTTGGGTCCTCTCTGTTACAGAAGTTCTGATTTTTCCTAGCGAG
CTGGAGGAAAGGCAGGTACCCGGAGTGGAGTTATATTACCTGTTTCTTTG

>uc003ksj.1|118815146|118816046|118816145
CCTCCATAATGGGCAAAGTGATCTTTCCATAGTGTAAATGTGTTCCCACC
ACTCTCTGGAGTAATCCTACTTAAAACCGTTTTCAGCACAAAATTCAAAC
ATCTAAACATGATCTTGCTGGCTTTGCTTTTGTGGCTTTACCCTCTTTCT
CCCCAAACCTAGCTAGTGTTTGTGCTGCCTGTAATGCCCTTCTTTCTTTG
CAGGGGTCGCCACTTTAGGTCCTGGTCCTCCTTCAGAAAGTTTTTCCTCT
TTCTCCCCAGCGGGGATAGGGTCTGTTTATTTTGACACCATTAGCTCACT
TACACACATTGGTCACAAGTCTAGGCTGCACCGTTATTGAAAGTTTACCA
TCTGACTCTGAGTAGCTTGAGGATCCTATCAAAACTCAGGAGATGCTCAG
TAAATGTTGATTGAACTATGACTgttctcaacatacaaacgcaagatcat
ttaggaacacttgtcaaaatgtttttgccccttgagattctattttggga
ggtaagcagtgggggtccaggactctgcattttgacagtcccctgatgtt
tgcatgtagaagtgcagggattaTTACACTGACAAATCTTTACCATCCCT
AAGGGGGACTTTCCTTCCCAGGGGCTATCTCTGGAAGCCCCTCAAGGATA
GGGGCCGCATGCTGTTTCTCTAGGTCAGCAACTAAACCCAGAAAACGTTT
ATTGAGTGAATGATGAAACGACAGGTGAATAGATGAACGCAAGGTGTCGA
GTTAACTATTCTTCTACACAAGTCCTAGCAGCTCCCATTGCTTCCAGCCG
CAGAAATGGCCCCTGGAAGGCAAGTCTTCCAGCGAGTGGAGTCACTCTTA
ACTACATTTCCCAGGATTCCAAGGGAGCCGCGCGCTCTGCGCTCATCTTC
CTACCAGAAATCGGCAAGTCACTGACCCTCGTCCCGCCCCCGCCATTCCC
CGCCTCCTCCTGTCCCGCAGTCGGCGTCCAGCGGCTCTGCTTGTTCGTGT

>uc003nvl.1|31730649|31731649|31731648
atgatttgccaattttacagatgaaaaaacagacatagcagttaggggtt
ggtggtgttttgtttgtttggagacagagtctctgtcgcccaagctggag
tgcagtggcacaatcagggctcattgcagcctcgacatcccaggctcaag
caatcctccctcctcagcctccctagtagctgggactacaggcgtgtgcc
accacatcggctaatttttgtattttttgtagagacagagttttgccatg
tagcccaggctggttttgaactcctgggctcaagccatccgcccaccttg
gcctctcaaagtgctgagattacaggcatgagctacctgccctgcctgta
gttagggtttggacacattctgcctgacaccaacatctatcctctctaac
agccagattacatagcctctttgTAGTAATAAATGTTGAGTGAATGTGTC
AGTGAACACTGCCAGGGTATACATATTTTTCTAATTGTAAACTAAAGAGA
GCAATCCACCGTGCCCCAGCACCTGCATCATACCTGTTCTAAAGCATTta
ccaagttgtattgcaatggtttgtctacacagctagttttccctctaacg
acttcttcaagatcaggggctatgtcttattcgtttttttatgtccccgg
ggattagctagttcttgggaaacaactgggacttgggattcaaaacagtt
tgctaagtgaatgaatGAGAGGCCCAGTCAAGCTACTTCCCTTCAGTGCT
GCACAGTGCAACAAATAACCAGCTCAGATACAGGTTCAAAGACCACAGGC
TTCTCCCTGGACAGCTCAGCTCTCCTCATAACTCCTGAGAAACCCTGGAC
ATGCCAGGGTGTACTATGGAGTGGTTGCATCCGGAAGAGGGGGAGGAAGT
CCCAAACACTAAGTAATCCAGGTTTGGGTTGGAAAACAAGGTTGAAGTTA
CTCATTAGCAGGTGAAAGGGTCAAGGGTCGAACGCAAGGGAGCTGAAAGC

>uc003nyg.1|32002472|32003472|32003471
ctccatcttctaggttcaatcagttctctAAGGACTCACTTATAAATCAA
AAGGGTTTTTACGAACCTAAATGATCACTTCAGAGAGGTTTCATGTTCAT
TTTTTTATTGGTCTTATTTATTTTTACCCTACATTGTTCAAAAAGGTATT
GAAAAGACTTCTGTGGGTCAGGGAGACTAACACACTAGCTTCAAGTTTCT
TTGCTTCCTGCATTTCATACAAGTGTAGGTTATGATTTAAAGGCATATCC
CAGCCCCCGCAAAAGTTTTATTCCTTTGAGTAACCAACCCCAAATGTATT
TACTTTGCCAGTTGGGAATTTCATCTACTAGACTTTCCGTAAAAATGTTG
TAAACATTTTTCCTGTCTCCAAAACTAAGTGTTGATTTCATTTTTTCCAC
CTAGATTATCTCTAGGGAAGGATTGTAGGGAATAAAAAAGTATTGTCAAT
CTTCCTATTTATCAAGAAGTTCTAAAAAAATTAGTTTCACCCCCCTCGGA
AGTTTATCTTCAAGAAGACAGAACTGTTCTAGGCTCTCAGGAAGTAAAAC
CCACTTGGTACAACCCAAAAGAACACTAAAACTTTACTTAAATGAAATAT
TTTGCAATATCTTGGATGGTTTGTGGGTTTGTGTGCTTTAGACTATTGAC
TATTCACACAAGAGCAAGGTGCATGTGTGCACACACGAGCCCAAATATGT
GTTTGCCTGCGTGTTTGTGAGCATGCGTGTATGGTGCACATGTGCACGCA
TGGGTGGGTGGAGCGTGGGGGCAGTACACAAAGCCTGTGGGGGAGATCTA
TTGACCCTATAGATATATTAGCATCAGGGAGACAGGGCAAAGGTTTCACC
CTTCAGTTCAGTCCCCAATCCCTGCTTATTATTTCCCTAACAGAAGACCA
TCCCCCTTGCCACTCCCTGGTTTTTCTTCTCTGGCAGCAATGAAGCAGCT
GCTGACCCAGCTCTAGTTTTCGGGAAGTCAGATGACCTTTTCCCTCCCGC

>uc003osn.1|42856867|42857767|42857866
AGATTGACTAGCTCTCTTTTAAGAATGAGGGGGTTATGTAATGAAAATTC
CGCAAATATAGAGATAAAAGATATCTACATAAAGAGAAGGCAGTAGAAAA
TGAATGTTTTGAGAGTGATTTACTCTGCCTCACCTTCCTTTTAGTCACTG
AAGTTTTGTTTTCCTTTTTAATGTTCACATACGGGCTTCACAGGTAAGGT
TTCAAGAATTTTGGAATGGACAAAGAGTGTTGCAAAGGAAAGCTTAGTAC
ATTTGAAAGTTAGGATGAACCAGTTATTTGCCTAATAACTAAGTTAAAAG
TCGTTTTGGTTTTTAAAAAGCATATGCAAAACGTATTCACTGAGGCTTGC
TCTAATTAGAGTTCTAAACAAATCTTGTAGGGTTTTTTTTTTTTGTCTTT
AATCTCCCCCCTTCCCGTGTCAAGTTAAACTGGgtgggtgggtgggtgtg
tgtgtgtgtgtgtgtgtgtgtgGAGAGAGAGCCTGCAAGAGAATTAGCAC
GCACCTCGTGGATCTTAGTAATTGTTTTAAAGCCAAATAAAACTGTTTCT
TGAATAAACCAATACATTTCTGAAGTTGAAAAGAATCCCAAAGGAAACGA
ATGAACATCCTTGCAGCTTGATTTTCCaaaaaaaaaaaaaaaaatttttt
aaattaaaaaaatCCTAATCTCCACATTTTTTGCCAGGCGAGAACCGAAG
TTTGGAGGTAGACGAGCAGGCGAGCGGTTTGCCCGGGCGCAGAGCATGAA
ggccgggcgggcgcggggagcggcgccccggcccggcgcgggggTGAGCG
AGAGAGAGAGCGGAGCGCGTGTggccggcgccgctcggccgggagctccc
gcgctccggcccccggccccgcgcccgccgccgccgccgccgccgccCCT
GTTGCGATGGCGCAGAAACCCCGTTGACAAGGCACTGCTTTTTCATGACG
GTGAGTTTCCCTTTGAGTGTATTATAATTTTGTGATAAAAATTTCAAGGA

>uc003qck.1|131507153|131508153|131508152
cttcccagtGTAGCCATATTCTTAATGGACTATGTTTTACAGGTATTGTA
TCTGAAAATAGAGTATTACAAGAGAATGAATTAAAGGACTTCTTAAACAT
CTTGAGTGGTAAATTAGTCTTTAGTAAATATGTAGAGTAAAAATTATATT
AGTATTCCAGGATTCTGTTCAATCTTATTAGTTCGGACAGCATTTGTGTC
TGTCAATAAAGGCATGGGTTATAATGGCACTGGGGAGACCACCATCTGAT
AAATTTAGCAATTAACTTTATCAATTTAAACATACACCTTCTTTCTCTTA
CCTCCACCCAAGGTATATGATTGTTCTACCCATAGCAAGAAAACAAAAAA
AGACCAAATAGGAAATATGGCTTTAAAGTTAGTATATCACCATGGGAGAG
GAGTTAGGGAAACTGTAAGATCATTTGCTTTTTAATAATTGAATTTTCAG
AAAAGCATATTTAGAACCATGTATTTTTAACTAAATATCCAGTGTTAAAT
ATAATGATGGAGAGAAACAACTTAAAAGTCTTTATTGAAGAAAAAATTAT
AGGCCAGAACTTGTACAAATAAGAACACATAAGTGATATTGCTAAAAATA
AGAATGAGAATGACTGACAAACCTTGCTGGTTGTTTTAAAAGGTACGTGA
AAAAACGTAGTTTTAGAATTAAAATATAGCTGTAAAAGATCTTGAGGATT
ATTGATTGACTCAGTTTTCATCTAATCATACATTGAATACTGTGTTTTAG
AAAATGATTAAAGCTTTATAAGTGTACAAAAATATAGAGTGTGGTATAAA
TGTTTATATAAATAGCTTTATGATATATTTGAACACAAGTAGTACATTTC
TTAACAGATGTTAATTTATATTGAAATCAGTGAGCTGAGTTATTTTCATT
TAGGATATGTTTAAATAATGACAAGTTAAATAATCCTTTTTTTTCTGTTT
GTGATATGTTAAAGGAGGAATTAATTCCAATGAGTGTGAAAATGTATCAA

>uc003voi.1|128364606|128365506|128365605
GTTCAGAACCACAGGTCGACGGTCAAGGTAGTAGTGAGAGGAGGTGGGAC
AGGCGACCACGCCGCTGCCCCTGGGATGACTGGAAGGCGACTTAGGGGAG
CTGGGGCGAGACAGGTGCAGGGTTTGAGGATGAGAAAGGCACAGAGTGAC
TAGAGGATTCCCGCCTGCAAGCACATCTGGAAGGGGTGTCTGGATCCTGG
GGGCAGCGACTGTGTTCTAGGGCGAGAGCCACCCTCGCCAGGGGTGTAGG
CAGGCGAGAGGAGGGCCTGGAGCTGTGGGTCGGCCACACTGCGCCCTCAT
TTGTGTGCAGCCCCGGAGGACCAGAGTGGGGAAGCACCCCACCCTCTCCC
AGGGCCCAACTGAGCACTGCAGCGGGAGGTACGGGGTTGTCAAATGACAG
TTTTGCCATTCCAGATTGCCAAAAGAGCCAGTGGCCAGTCTAGGGCACCG
CGCCGTCTGGCATCTCCCTGGAGGCCCTGGGCCTGGCCCGAGGCTCAGCC
CGGATCTGCAGTTGCCAGGTCAGTGCGGGGCCCGGAGTGGATTCGCGGGG
CGGGGCGGGGCACTGCCCGCGCCCGGAGCTCAGCAGCAGCTGCCCAGGGG
CGGGGGCGGCAAGACGCGGAAGTGCCCGGCAGGTTGGCGGACCGGCGGGA
GGCGCAGCCTGGGCAGAGCTCAGCTTGGTCCCGCCGCCCGGCCGGTGCTC
CCTGGCGCAGCCACGCAGGCGCACCGCAGACAGGTGGGTCCCGGCCGCCG
CGCTCTCCTCTCTGCGTCCGCGCCCGGCGCGCCCCGAGGGTGGCGGGAGC
GGTGCCGGCTACTGCCCCCAAGTCTAGGCCTAGACTGGGCCCCGCGCCCC
CCAGGCACCTGCGGGCGGCGGGATGAAGACTGGAGTAGGGCGGGGTCCGC
GTCCAGCTGCGCCTGGAAAGCGAGCTCGGGGGGGTGCCTACAGCAGGGTG
CGCCCGGCCGGCCTGGGACTTCCAAAGCGCCTCCCACGCCCCGATCGGTT

>uc003vsd.1|134225798|134226698|134226797
CATTGTGGAGATCGGATTTGTTCTCACTTGACAGAAAGCCAGTCCCACGA
GCAGCTTGGTACCCAAATACCAGTCTGTTTAGTGCTCATTAGAGATGAAG
AACCATATTCATAAGTCAAGCTGAGACGGAGTGTCATCTCCAGACAGAAT
CAACACCACCCCCTCCTCAGGAACTGGGATTTGGCTGCTTTCCAAGCCGC
TGCTGACCAGGTTCCATTGCCCAGCTTGGCTGATGAGATCACTGGCAGAG
TACCATGGGTGCAGACGGGGCCTGCTGTTTCAACATGTTCTCAGGAGGGC
TCTTGCCCACATTTCTTGGAGAGGTGTGAGCACCAAACATGCTGAACCAT
CCAGCCCATCACTGAGCAGGGCCATCTCTCTTCATCCCTTTTCATTTGGT
TTGCATTTTTATGTCATGCTCCTTCCCTGGATAAAAGGGATAAGAGGAGT
TTCTCAGATTTGATTTCTCAGTGGGAACTGTTTGCTTTGGAAGCCACCTA
CACCAATGCTAATTGAGAACAGAGCTCAGAATGGGAGCCTGAGAACTGCA
CCCGGATGAACTTTTTGGTGGGCTGATTTCTGTTGATCTTGTCAGAATTA
GGTTGTATATGCATGTAATACCATGATCAACTATTTTCCAAAAGGCTGAG
CAAATGCATCAGTGTCTTTTTCCTTTGACCAGTTACTTACCTTGGAAAAA
TTATTTGTAGTTAAGCATATAAAGTCTTCATCAGGAAAACTACTGGAGAT
CCTGGCCCTGACTACCCAGCAATAACATTTCTGGAACTCCCGAAGCAATC
AGTGCTCTCTGATCGCTAAACATGATGGGCTTCTATTAGAGAGATTACAG
TAAAAAATAACAATCAGCTCTCTGATGATCCTGTGAGGAGGGAACGGGTT
GGGAGGAGTAGATTTGGCTGAGGACAAGCCCAGACTTTCGTCACAGGGAC
AGACCAACGTGTTAACACAAAGGGAGAACACGGGAGCATCCTGCACCGTG

>uc003wyv.1|18112173|18113073|18113172
gtttacagtcacagccactttatagctgtgagaacttggcctagtcactt
agtttccctaaaactcagtttctttttcagtaaaatggagctacgagtac
tgcttacttaaaggacttgttgtgaggattacatacgtGTATTAAAAGAT
AACTAATGTGTTTAAGGCAACTTTCTCAACAGGATTTCCCTCTTGGTTAC
TTGTAACAGTGACGCTCACCCTCCTCTGTCCCCAGTGGTGTGTGTCCCAA
AGGACCCAGTTAATCCTACAGGCAGCAAGCTCGTAATAATTCCTGCTCCT
CTTGCACTAGCTGATAAAAAGCCCCTAATGATCCTGGATGTCCAGGAAGA
TTGAATTCTGTTGTTTGCAATGCCTATGGGAATTCCAGAGGGAAGttttt
gtttttttgaggcagagccttgccccattgcccaggctggagtgcagtgg
cgtgatctcagcttagtgcatcctcctcctcctgagttcaagtgattctc
ctgcctcagcctcctgagtagctgtgattacaggcacccgccaccatgcc
tggctaatttttctatttttagtagagatggggttaatttttgtattttt
agtagcgatggggtttcaccgtcttggctaggctcatctcgaactcctga
cctcaagtgatccacctgcctcggcctcccaaagtgctgggattacaggc
gtgagccaccacacTAGGGACGAAGTTTTATTATGGCCGAAGGACACTTA
CTGGAGAGGGTCTCCAGGAGGTATGAATGACAAAAAAATTTAACTCCTTC
ACCGTCAGACCGAGAGCATCACCCCCTGAACATGGACTTGCAGAATTCCA
CAGAAGAGAGGAGACTGGCCTAGACAGACAGCCCCAGGAGCTGAGGGCCC
AACAGGCTTTCTACCCTGGATGCTGCTCCCATGCCCTGACATGAGGCCCA
CTACAATGGTATACTTGTTTGCTCTTTCCTAATTAAGAAACAAACAAACA

>uc003xrp.1|54925920|54926920|54926919
tgctgggattacagacgtgagcaccatgcccagccttttttagtagagac
agggtttcaccatgttggtcaggctggtctcgaactcctgacctcacgat
tcacccacctcagcctcccaaagtgctgggattacaggcgtgagccactg
cacccggccccttataattttatatgaattttagaatcaactatcaactc
ctgcaaaagaaaggagctgacatatgatagccattgtgttgaatctgtaa
agcaatttTACAAAAGGAAACTTTTCCAGTTCATAGACCCCAGTAATACA
CATCCCTTACCTTTGTGCACCCTCAAACCCAACAGAAGCTATTGGGCATT
AGTTGCCTCTTGACAGAAAGGTATTCTACCTTTTCCACTCTGTTTAATAA
TCTTATATTTATAAAGCAGTTTATAAATATGAAGTATAGTGTTAGAAGCC
AATTCTTGGCTTACTCATTGGGTACCTAGTCATCTCATAAGAAAATCAAT
TTAACTTACTCCACATGATGTATGTAAAAAGAATAATAATTCTTGAGTTT
AAGTTTGGGTATGAGTTTTGCATATGTTACTAGCTACAAAGATGACTGCT
ATTAAGATGACCTTTTAAGAAACCTGGAAAGATTAAGCCAACCATCTGCC
TGTCAATTGCATAGCCCAAGATTGTCAAGTACTATTGGCTATCACACACC
ACTAACACAAGAATTTTTGCCAAACAATCTATTTAATTTATCACTATATG
CTAAGCTGTATATCACTTGGATCATTTCTTTCCATTTTGATTTAGGATTA
CATTTTAATTAAGAATACATTTCTGCCTTTAGAGGGCACTCATAACATAC
AGTACCTAGACATTCAAAATAAGCAGCTCTACCAGGAATAGAACATGAAA
GATCTGTGGATAAGCTGCTGATCCACAAAGCAGGTAATCCTTTTGCTTTC
ATTAGTATAACTTTTGGAGAAGTCTCCCCACAGATTCAGAGCCAGCCCAG

>uc003yxx.1|144420081|144420981|144421080
ggtagagtttagagatttttacatattATCAGCCTGGGGGCTCCTCCACC
CACACAGCCCTGAGCGTCCACCCTGGCAGCTGTTGCCCGTCTGCAGGCCC
CCCCGCCCTCTGCTCCGCGTGCCCCTCCAGCTCAGGGGTCCCCTCGCCTC
GGCTCTCTGCACCCCTGCTCAAAACGGTCAAAGAACCCTCCCCGGCCGTT
TATTTTTCCCAGAAAGTGACAATTTTCTCTTTTCAGGTCGTAAGCACAGA
ACTGAGGGAGAAACTGTGGCTGAACAAGAGGAAAATGAGGAAGGAGTCCA
TGAAGGGGCTTTGGGGAACCTGTAACATCCTCCTCAGGCTCCCGGGGACG
CCCCTGGAAAGCAGGCAGAATCGAGGGCGCTGGGGCCCCCGCGAGGGGAG
CGGGAGGTCGCGCGTCTCGCAGCGGTTCCCGGCCGCCGGTGACCATCGCT
GCGGACACATCCCGAGGAGGGAACCCAAGAGGGCGGCGGGGGGGACTCGC
GAGCTGAACGTGGAAGCAACTCCAGCCGAGGACCCCCGGAGGCCTGGAGT
GCACGGAGGGGCCGCGGGCAGCGTGGGGACGGCGCCGTCATCTCCCGAAG
CCCGGCCCCGCGCTGGCTCCCCGGGCGGTGCAGGGCCGGCGTCGGGAAGG
AGGCTCCGAGGCGCCGGCTTCTGCGCCCCACGCAGCGCCGCTCCCCGCGC
CCGGGCGCTTTGCAGGCGCGGGCGGGATCCGGGCCAGCGTGTACGCGAAA
GCCACGCGCGGGCGCAGCCCACGAGGGGAGGGGCGGGGAAAGGCCTCCTC
TTCGCTCCCGGCCCCGCCCCCACACGGCCACCGAGGCGTGCGGTCCTCCC
GGGGCCCAGAGCGTCCCGGAAGTGCGCGCCGGCCGGGCGGAGTGGGGCGG
GGCCGGACACTTCCGTCCGGCGCGCGGCGTCCTCCTCCCGCTCGGAAGGT
GAGTgggcgcgggcggcggcggcggcTCCGGGTGCCTGGGACCAGCCCAG

>uc003zcg.1|145567333|145568333|145568332
GGAGGGGCCCCTTGTGGGCGGAGGAGGGGTCACTGGTGGGAGGAGGAGGG
GCCACTGGTGGGAGGAGGAGGGGCCACTGGTGGGAGGAGGAGGGGCCACT
GGTGGGAGGAGGAGGGGCCACTTGTGGGCGGAGGAGGGGCCACTGGTGGG
AGGAGGAGGGGCCACTGGTGGGAGGAGGAGGGGCCATTGGTGGGAGGAGG
AGGGGCCACTTCTGAGAGTTGTGAAAAGGCCTTGAGGCCTGAAAACCTCC
CACTTTCAGCTACTGTGGCACCCTTAGGCCAAGCTGACTCAGGAGCCCTC
GTGGATTCCACAAGGATGGTGTTTTGTTTCATGCTCACAGTGGGGTCTAG
GAGGGCTTGCAGGcagtaagtgccaggacccgtgttggcgcccgaggatc
cctggcatgttcggggacggtgaggtcagtccagcagcggtgaggtcagt
ctagtagcagtgaggtcagtctagtagcggtgaggtcagtctagtagCGG
TGAGGTCGTCAGTCCAGCAGTAGCCTTGCTGGCTGCATGGCATGCCCGGG
CCTGGGCCCCTACCCAGCCAGGGCTGTCACAGAGTGAGTAGCAGCAGCCT
AGGGCACTGCAGGAGGCTGTGACGTCACTGACGTTCCCATAAGAAGCTAA
GTGACAGGGACCAAGGGTGGCTGCAAAGTGAACCCCAGAATCTGAAGCCC
TGGCCCTGGGAAGGTCTCCCCATGGGCACGGGAGCTGCTCCAGGACCCCT
TTGGCCACTCTCCTGGTTGTCTTCCAGTTCCCAGTCAGGGGCGTCATCTT
GGCCCTCACACAGGCAGGTGGTGAGTTGGAGTCCTGAGGTTAAAGAGATT
CACGCTAATCACACTATAGCACGGAGTGTTAAAGAGAGGCGGATACCGGG
CCGTGAGGACCTCAGGAAGCCCTCAGCCCTCCCCGGATTATCCACGTGCT
TCTCACAGCGGTCCTTCCGGCAGGTGCCTGCCCGGGGAATGCGCAGTGCG

>uc004aag.1|37640151|37641051|37641150
ggatatggacctcgtaggtgttcagtagaGTTCAGCACGGAAAATAGTGC
ACAGACACATGCATTTGGGTATCATGCTCAGAGAGGCGGTAggaccagaa
ccaggggagtgggtgagacggctcagggggtcagaaaagggctgagtgca
gagtcccagggcgctccggcattttagagcttctggtttgaggaaccctc
aaggagaccgagggagtggctggagagggccgaggaaagctaggagaaca
cagtttcccagcgcggaaggagtttacagagacaggggaggtggtccaca
gtgccTACCGTGGGCCCACGCTCTCCCTCTCCCTTCAGCCGAACACCTGC
GGGGCGTGGGGGTCAGGGGGCGAGTCCCCCAGGGCTCCCCGTAGCTGGGG
CTCTTCCTGGGGAAAAGGAGGCGTGAGAAGGGGGTCGTTTTGGGAACTCT
Tctgggttccagttctggcccaaccaccgctggtccgggtgaccttgggg
agtccctttcctctcccagcctcagtctccccCCTGGGTACTCAGCGGAC
GCTGCGTGCCCCGGCGGTGAGCTGAGGCAGGCGGCGGAGGCAGGGCCCGG
GTGGGAGCGGGACCGCCCACTGCGGCGGGCCGGGACCTCGGAGCCAGCGG
Aggcggcgcgcggggctcctcccccggggcgggggtcgcggcgccggcag
ctggcggccgcgcAGCTGCAGCCTCAGCACCTGCCGCCGCCAGAcggcgc
gggcgcggcccggcccggccAACCCCTCCGGCTGCAGCCTCGGCGCGGGA
GGCGGAGCCCGAGCCGAGCCCGAGCAGCGCTGCTTCCCGAGCCTTGGCCG
CGACCGTGCCCGCCGCTGGGCGGGGCCGCCCTTCTCCGAGAGCGTCAGCC
CGCTAGGTCCTTGTCCGCGCGGGCGGCACCTCCTCTGCAGGTAAGGGAGG
GGTCCTGGCACCGCAAAGTTTTGGGGAGACGGCCTGTCCCCACACCCCGG

>uc001hmy.1|219940488|219941388|219941487
TCCACTTTTCTATAAAAGAAAAATTTAAATTATTTTTGGTAGAAAAGCTA
TTTTTTTAAATGTCAAAAATATTTCCTAACATTTTCAAGCCAACATACAC
AAAATTATTTATGTCAAATGTTGTCACATAGAATCCAACATGCCAGATTC
TTCAACTCTTTTATTCACCCCAGGCAAATTTCAGTTTGCCATAAATCTTC
CTTATGGCCAAGTCCCACTAGACTTTTAATTTAATGAAACACAGAAAATA
TTTGCATTGTGTTTTTCCCATACCCCCAACCCTCCATCAACAGTGAATTG
GGAACCCAGCTATGCATTAACCCAGTGTTATAAGGAAGCTGTACACATGT
ATGGAGCTGAGTTTCAGTTTGCTGGGGAAAAGAGTAGGCAATAGCAATTT
GCTGCAACGCATTACATGGTTAATGTCACCAAAGATGCCAAGTGAGCAAG
TGACAATGGGGTGGGGGGGTGGGGGGAGGAACATCAAGATCCCTAAATGG
AAGATTGTCCTAAGTATTTATCAAATAGCCACTAGGGAGATCACTGAATT
CTCACCAATCAATCTGGCAGGGATTTGGTCACCAAGGCGCAAAGGCAGAT
GGGATCCCCTTAATGCAAGCCTTCCCCGATGCAAAAGGAATGATATTTGC
AGGAGAGGATGACAGCATTGTGAGAATATAAGGGACAGTGACTGGGCAGA
TCAATACTGGAGCTCTTCCACTTCCTTGCTAACTCTGTTTCACAGTGAGA
AAACTGGATATGTTCCCTTCCTCATCTCTCTTTCCCTATATAAAAATCTG
TTTTATTTCAACTTTGTTGTATATGCAAGTTACCAGAGCTTAAGAAAGGC
TTGAACCTGAGTTAAGGTAAAAGAGAGGGGAAAAAAAGACACATCCTAAA
CCAGTTTCATTTATATAATGAAAATAAATTTTTACACAATCAACAGAAAC
ACACCAAGATTTTTTTTTTTTTTGCGaaaaatatttttaaataaattttt

>uc001ezg.1|150044270|150045170|150045269
CGGAGAATGTTATGGAAAAGGGCGGCTGCATCTTTGGGACAGAGAGTGGG
GGCACTTACCGGAGAAGCTGGAAGGTGGCATCAAGTTTGGCACTGCATCT
GTCCAGCGCTGGGGGCCCTGTCCCATTCGAGCTGCACCTCAGGCCCCTGC
ACCTTCCCTGTGTGCCTCAACCCCCGCTGCCTGGCTGCCCGgctgctgcc
tgccgctgctgctgctgctgttgctgctgcggccgctgctgcCAAGACTG
AGGTGGAGAAAAGAGCCAGAAAGCAtttctcctttttttttttcctctct
ctctctctctctttttAAACCAGGCAAGAATGAGTCTGCAGCAACCCTGT
TGGTGCAAAATAAATAAATAAAGCAACCAGGGAGGGCTGCAGCAAGCACC
ACTACAGGCTGGCAAGTGACAGGGGAGGGAGCCAGGAGGGAGGCTCTGGT
GCCAGGGAGGGGTCATGCAATAGCAAGAACAGCAGGTTCTAGAGGATCTC
TCTGACATCCTGATTCCCCCACTGGGGAGCTTGGGCCAGCCACCTTCCAG
AGGACTGTCTTTTGGTCTCCCAGATGTGGAGCAATTCTGTGCAACCTCTA
AATCTAAACGTTCCCCGTGGGTATCATTTATGGGAAGTTCTCAGTCTAGA
GCATCTCCCGTGGGGCTCAGTTTGAGGCTCCTACAGTGGGGGTTCCTGAA
GATTCGTTCACAGTCCTCACTGAGGGACTGCTCCACCTGGGGAGAAACTG
CAGGGGTCGGGTGAGGGTGGGTTGGATCTGTATAATGCTGATGGATTGCT
GAGCTGGAAACCTGAGTCTTGACCCAGGAATGAGACTGGAGAGCAGGCAT
GCAGGTAATCTAATTTAAGAATCTCCCCCACCCTCTGACACACACACTTC
TTGCCTTTAAAATCATTTTATAAAGAATGGCACAAGTTGGGGTTTATGTT
TACTCAGATGAACCCGTCCCCTTAGAGGACACAATCCCACCCCCAACCCC

>uc001cnm.1|45566500|45567500|45567499
CTGCCAGGAGCCAGGAAGCCTAAGGATGCCCAGGGCTGGGTGCAGCCAGC
TGTCCTGCAGCTCTGGGGAGACCAGCACAGAACTGAGGAACATCTGCAGG
AGGCCCAACTAGTGAAAGGCTTTGCCTCCGGGGGGCAGGTGTGACTTCCA
TTTCATCAGTGCCTGCCAGAAGCTGTGTCTCTCATTGGGCTCCAAAGAGG
TGGGATTTTTTAAAACTAAAACATTTCTTATATACAGTCTATAATAAATA
TGTAAGATACAAAGAACAATAAAAGAATTACACACTAGGAAATAGAACAT
AACCAATACTTTCGAGTCCTCCCTGTGTCCCGCTGTGATTCTATTTCCTC
CCACCCACTCCTCAAATCCTGTCATTATTAGCCCTTTGCTTTTCTGTATT
GTTTCACTCCGTATGTAACATAACCCTAAATAAATTATTTCGTATTTGAG
GTAGGAATTTAAAACAGAACAAATCTTCTCCTGTGCTTCCTCTCCCCCTA
GGGAGCGACCACTCAGGTGGGGAGGGGCTGGGTGAGAGTTGAGCCCAACT
ACCTACTCCAGAGTGATGCCACCACTCCAATTAGAGCTGACCTGAGACGT
AAACAGAGGGTGTTGTGTGTCAGCCACTGGCAGGTTCTCCCTGTAGCTGC
CTTGCCTTTCTCCTGGGGGTTGGAGGGCAGATCAGTCTGGACAGAACACC
CCCACTCCAACCCCATCTGCCCGGGGCTGGCTGGGAGTTCAGCCAGAGAA
AGTCAGAACCAAGCAGAACGTCACCACTTTTCTGGGTCCCTCCCTCAGAT
ATAAGGGGTGAGGGGGCTAGGGAGAGGGTGGAAGGCTGTCCAAAATAGCT
ACAAAAgggcgggcgtggtggctcatgcctgtaatccaagcactttagga
ggctgaagtgggagaatcacttgaggccagaatcacctgagttcgaaacc
agtctgagcaacatagcgagacccccatctcaaaaaaaTACAACATAAAA

>uc002vcu.1|208808297|208809197|208809296
CTCCCTCCCAGAGATGCTAGGATGTGGAGCAGCCTTTCCCCAGGTGTGAA
GCCAGAAAGTGGGAAGCATCTTTGACTTGCTGCTGTCCCTCCATCCCCAC
ATATCCTTGGTCTTGCCAAGACCCATCCATTCAACTTCCTTATCCCAGGG
ATTATCCCGTTCTCTTCCTGGtgccactgttccagtcagatcttcatcat
ttcccactaaagtatcgcaacagcctcctaactggtcctccttcctcaac
tgcacccaacagtctcctccccaccccaaaccatccattcttttttcgtt
tttttgagacggagtctcactttgtcatccaggctggagtgcggtggtac
gatctcagctcactacaacctccacctctcaggttcaagcgattcttctg
cctcagcctcccaagtagctgggactacaggtgtgcgccaccacacctgg
ctaatttttgtattttcagtagagatggggtttcaccgtattggccaggc
tggtctcgaactcctgaccttgtgatctgcctgccttggcctctcaaagc
cactatccattttttatcaaagtttcccagagtgctatttttaaaaataa
aaatatgatcaagtcccttatttcttaaaagtcttcattggctccctaat
catttataagataatgactaaactccttaGCATGTGCATAGACATAATCT
ATTCTCTAATATTCCTTAATTCTTCCTGTAGTTCCCTCTTTGGTCCTCTT
TCCTTTCACTGCAGGATCTACATCTTACTATTTACTTATCTATTTCCACC
ATGGTAAACTTTTTAAGAGCAGAGAATTTTTTCAGATTACACTCCTATGG
CTAGGATGTAGCGTGGTGCTTGGCATCCAATAAACAGAAACGCAGAAGAA
TGGTAATTAGCACTTAATTTTAATTAAAATCAACAGTTCAGGAGAAGATA
AGATAGTGTTTAATATCAATTTCTGAGAAATCACATTTATATAAAAGAAA

>uc002tuf.1|135437842|135438742|135438841
ctgtaatcccagctacttgggaggctgaggcaaaagaatcacttgaaccc
agcaggcggaggttgttgcagtgagccaagataacgcaactgcactccag
cctgggcagtagagtaagactcagtctaaaaaaaaTATTGCTTAATCCAC
CAACTTAAAATGGCTTGTAATACTACTAACTCATCCATGCTCACTTTTGT
GAGGTCTACTAATGTTCTGGGAATGGCAGTATTTGAAGGATGACCTCAGC
AGAGGTAACTATTCAAATGAAATGAGCAAAGGTCTGTGGAAAAATCATCC
TTCCCTTACCAGACCTAGCTTTTGTCCTACCAGCTGATTTAGACTTAGCT
AGTTCTGCATATGGAAATGACCTGATTCACTGCAAATAGATTAAAAACTT
CAAATCACTACAAATAAATTACAGAGAAAAGAGCCCAAGGTTTATGATGC
CGCCTTAACTAGCACAATTTCTCAGAGACATCTGAGGAGTTTGGGGGCCC
TCTGATAATGAAATGCCGAGGCCCTCACCTCCTCCCTATTAGGCCTTGAG
CCTCCTAGAATCTTTTAGGCTAAGATTGCTGCCAAAGTACAGAATCTAGA
ATCTCTTTAACTTACCTTCCTGCCTTCCTCTGCTCTGCTTTGGACGAATT
AAGTAAGCATCTTTACTCACCAAGCAAGAAAATATAAGTTGTTTTTACAA
TTTATTTTAAACTAACAACATTAAAATTGACAGGACAGGCCAAAAATAAA
AAGAAATGTCATATAAAACAATAGAGAATGTAGTTCCTGGACAATCAAAA
CTGTAAACACTGAAATAGTTTTTTGTTGTTATTAAGAACATGTTTTCTGA
TACTATGAGTAATAATGTCTGACACTTGAGGAGGCTAATATGTAACTGCA
ACTTTCAGTTAATGACTCCATAGGATCTGCTTAAACTGGGTTAGACTGAA
TTTTCAGTGGGGAAACAAAGATCCCTTAGCCATCATTCCCCACAATTAAG

>uc002sle.1|74505595|74506495|74506594
CATTCCAGGATTTGGGTAGGTGAGGCAGAAAGGGTAGAGGGCTTCCTGAG
ATAGCTTCAGGCTGGGGAGTAGGATTTGATCTGGGCAAAACAAAGTTGGG
TGTCACCCTTGCAGAGTTCCGTGCCCCTCTGTGCAGCTGTGGCAGGGGAT
CATAGCAGCAGGCTATGGGAACGGACAAGTGCATCTATATGAGGCCACTA
CAGGAAATCTACATGTCCAGATCAATGCCCATGCCCGGGCCATCTGCGCC
CTGGACCTGGCTTCTGAGGTGGGCAAGGTAAGTCTCCTCCTCTGTACCTA
CATACCCTTTTTCCTGGCAGTGGAATGTTGAGAGAACACCACAGGCTTGT
CTTTGCAACTCAGTGTAGCCCCCTCCCCTGGGGCACCTGGACTGGGGATT
CCAGCTTATAGCTGTCCCGTCAGGGCATTCTGACTCCCCCTCTTCCTCCT
CCACAGCTACTCTCTGCAGGTGAGGACACCTTTGTGCATATCTGGAAGCT
GAGCAGAAACCCAGAGAGTGGCTACATTGAGGTATGTGTCATGGGGTGGG
TGGAATGGGGGGGCCCAAGCATGGGGCAGCAGGCCCTGACGAGCCCTCTG
CTCCCCCAGGTGGAACACTGTCATGGTGAGTGTGTCGCCGACACCCAGCT
GTGTGGTGCTCGATTTTGTGATTCCTCAGGCAACTCCTTTGCTGTGACTG
GCTATGACCTTGCGGAGATCCGGAGATTCAGCAGTGTGTGAGAAGAGCAG
CCTTCCTTTGTCCCTGTGGTATTCATAAAGTACCCGCTCCACCCAGCCTT
TGTCTGATTACTCAGTATCACAGTCATGTTTCACAGCTGGTGAACTATGC
TCCAGGGATGATGTGAGGCAGGTCTAGACCAGGCAGAGAGAGGCACCCTG
TCCTCAGGAGCCAGGTGAAGGCTGCTGTTAAATAACTTTAATGGTTGATG
TGGGAGTCACAAGGGAGGTATGTTTGCTCCAAGGGTTCTTCAGTGCCATC

>uc002slc.1|74505595|74506495|74506594
CATTCCAGGATTTGGGTAGGTGAGGCAGAAAGGGTAGAGGGCTTCCTGAG
ATAGCTTCAGGCTGGGGAGTAGGATTTGATCTGGGCAAAACAAAGTTGGG
TGTCACCCTTGCAGAGTTCCGTGCCCCTCTGTGCAGCTGTGGCAGGGGAT
CATAGCAGCAGGCTATGGGAACGGACAAGTGCATCTATATGAGGCCACTA
CAGGAAATCTACATGTCCAGATCAATGCCCATGCCCGGGCCATCTGCGCC
CTGGACCTGGCTTCTGAGGTGGGCAAGGTAAGTCTCCTCCTCTGTACCTA
CATACCCTTTTTCCTGGCAGTGGAATGTTGAGAGAACACCACAGGCTTGT
CTTTGCAACTCAGTGTAGCCCCCTCCCCTGGGGCACCTGGACTGGGGATT
CCAGCTTATAGCTGTCCCGTCAGGGCATTCTGACTCCCCCTCTTCCTCCT
CCACAGCTACTCTCTGCAGGTGAGGACACCTTTGTGCATATCTGGAAGCT
GAGCAGAAACCCAGAGAGTGGCTACATTGAGGTATGTGTCATGGGGTGGG
TGGAATGGGGGGGCCCAAGCATGGGGCAGCAGGCCCTGACGAGCCCTCTG
CTCCCCCAGGTGGAACACTGTCATGGTGAGTGTGTCGCCGACACCCAGCT
GTGTGGTGCTCGATTTTGTGATTCCTCAGGCAACTCCTTTGCTGTGACTG
GCTATGACCTTGCGGAGATCCGGAGATTCAGCAGTGTGTGAGAAGAGCAG
CCTTCCTTTGTCCCTGTGGTATTCATAAAGTACCCGCTCCACCCAGCCTT
TGTCTGATTACTCAGTATCACAGTCATGTTTCACAGCTGGTGAACTATGC
TCCAGGGATGATGTGAGGCAGGTCTAGACCAGGCAGAGAGAGGCACCCTG
TCCTCAGGAGCCAGGTGAAGGCTGCTGTTAAATAACTTTAATGGTTGATG
TGGGAGTCACAAGGGAGGTATGTTTGCTCCAAGGGTTCTTCAGTGCCATC

>uc002sao.1|61021707|61022607|61022706
GTATTCTTAAAAAAAGCTCAAATAGTTGAATTAGGGTGATGGAAATTATA
CTCAAATCTGAAATTGTAATGAGGCTCCTTTCTGAAACTTAAATGACCCA
TTCATTTTTTTTAGGTTTAGCTTAATGTTTTTCCTCTTCATAATACCAAC
TGAGGTTTAACTTAATAACAAATGGTAACTATATAAGATTGTATTAAATA
GTCTTGGGCTATTTTTTGGTAAGCTCTTTGATTTGGTAACTACATTCCAA
AAGTTAATTATCAGTTACATGAGTTTAAATGGCATCCATAGCTGCCCCTT
CACACAAACAGGTGCTCAGTAATAGggcttattagaaagaccctagaaac
caagaaacttcagttctagtcctcaatatagaagtagctaacaattttgg
ataagtcatttaacttctagtctttggtttccatatttataaaatggaga
caatatcctatctactttaataaggtattattaaaatgtttataattgga
taatatattgaagcattctgaaataataccAGTTCGTCTTTGTTTAGCAA
TCTCAATTTTTCAAATTCTTAACCCTGGGATTGAAGTTATTAAAGGCACT
TGTTTCTCCTTATTTAAAAGATTTATGAAAGGCTCCTACCATGGCATGCC
TTGGCTCCTACGGTTTTACTTTCCCTCCACAGGAAACCTATATTGACAAT
TTTAGATTGTCAAAATTCTTTCTTAATGAAAGTATTAATGAGAATTATTT
CATTATTCATAGTTTGGTTAAGATTTATGACAAATCACAGCCAAAAGAAC
TTCATTGGTAATAGCTTGTTTGAGGCTTCCTGGGGAAAATAATGATGTCA
GATTTGCATTTGCAATCTTAGACTATTATAGGATATTATGCTGCATAAAT
CTAGATATAACTTTTATTCAGATAATTTACAAAAATTAGAACATGATTTT
AAAGGTGGTATATCTCTTGTGGAGGGAAATCTTGCTGAAATTACAGCTTC

>uc003fxu.1|198720150|198721050|198721149
ACTTACTCTGACAAGAAGGAGCGGCTCTCTGCCAGCAGACAAGCAGTGAG
GGTCTAGGTGCCTGGTGACCCCAACTGGCTTTGCTTCCAGGGCTGTTGCG
AGCCacagtgttatgtgatagtgaagagtgccactcaggagacttttgtt
ctggccctggtcctgccgtggatttactgtgacactgagtgagtcacttt
ccttctttgggcctcagttatgtcatctataaaatgggaatatacacctg
tTTTGTCCTCTCACTCTTTttttgttttgttgttgttgttttgttttttg
agacagagcctcactctgttgcccaggctggagtgcagtggcatgatctc
ggctcactacaacctctgcctctgggttcagtcgattctccctgcctcac
cctcccgagtagctggggttacaggcgcccaccaccacgcctggctaatt
tttgtgcttttagtagagacagggtttcaccacgttggccaggctggtct
tgaactcctgacctcaggcgatccgaccgcctgggcctcccaaaatgctg
ggatgacaggtgtgagccaccgcgcccggccACGCACTCTGGTAAAGACG
AAAACTACGTCCTGCGCCCCGGTAGGTTCTAAGCTGCCGGAAAGTGAATG
GTGAATATGAGGTTTGAGTTAGCACTGGAGTTATTTGGAGGGATGGTAGC
CTGGGCTTTTCAATCACTGGAAACGATTAAAAGCCAGAACAACCTGCACA
GGCCGGCCCAGCAGTTCTAGCTTACTCAGAAGATCCCAGTAGACGCACAT
GCAGCTTCTCTGACGTTCGGGTCTGCTGATGGGGACCCAGAGTATGTGGC
CCTCCTTCCTCTAGTTCCCAGGCAGGGACGCACACGTGCAACTCCAAGGC
TCCATCTATTTTCCTTTAATAAACTTCAGCACGGACACAAATTCGCCCAA
CATGTAAAAGTGCAATTCCGAAAGGATCCTGCTAGAACAAGGTCCACGGT

>uc003fpy.1|187245903|187246803|187246902
ACAAGCTCCAATTCAAGAGGCGGTGCACTCATTCAGTCTCGATGTTTCTA
CACTTAGAGGCTTGTAAAACAGTAAAGAAAGATAGCAGATAAACTGACAG
AAAGCCTTCTGTTCTAGGCTTGAAAAAAGGCTCTACTTTATTTCTCCACT
GTAATAGGAGTCTTGAGAAGGCCAAATTAGAGGTGCAGAAAAAGGGTGAA
ATAAGAGCACTAGAAACCGTAATAACCGTAATAACACCGCAATACAACCC
GGCGAACTTTATTTCCTTCCACGTATTTCCCGAGTGATACATATTCACGA
GAAAGAGACAAACTTGGAGGAGGAGGTTTTTACTGCTGCACGGCCAGAAA
AAAACATAGTGGGCAAAACCTTCCTGAGCTTTTTTCGTTATTTATCAACC
ATTAATTGATTTTTCACTTGTCAAGAGCAAAACTTATTGGGGAAAAATTA
GAAAATGAATGGTCTTAAGTTCTTACTGGTTTTCAAAGTATCCACATAAG
GGGCTGAGGATAATTCTGGGACTCGAAAGTCCTAGACTGCTTTGTAATCT
TTTCACACAACCCAAAGCGAAACATGGGCTACACTTAAAAAAAGAGTTAC
TAAGAATTGGTGGCTTGGTGGGCTCAAGGGGATGAGGTGATCTCAGCTCA
CCATTGGCTGGGAAGAGGATCTCTCGACTTTCCACCTCTTTGGATTAAAT
TTTTAGCTGGAGTTTAAGAGGAGCTGTGCACATCTATTTCCAGGTAACAG
AGTTCCCTAACTACCCTCGATGCCACTGTCCATTGGTAAGGCTAAATTGT
TGAGAGGGCTAGGGCGGGGGCGGAGAGAAAGCCAGGGGGCTTTTGCCTGC
TTTAAAATTAGACCAATGAGGGCAAGAAAGAGGCAGGTTCGGGTGCTTGG
TAAACGAAAAGCAAACTTCTTTATTGTACACAGTACAGAATATAACGCAG
CTTGGCAGGATGCATACGGCCCTGCGCAGGGGAAAGTATTTCAAATCAGC

>uc003fng.1|185443035|185444035|185444034
GGCTGCGGGCCCAGCCAGAGCTGCAGCAGGATGACGGCATGGCATATGTG
CAGGGCAGCAGAGCTGCAGGATGTGGAAGGGTATGTGTTCCAGGAGAGCT
CGATGAGCCCCAGCACCAACAACCTGGAGATGAGAAACAGGTTCCACGTT
TCATCCAGTTGCAAGGCCTGCAGACCTGCAGCTCCTCATGCCCTAGACAT
AAACCCCCAACAGGAACTCCCTATCCCTTCCCACTCCCCCAGGTTGTCCC
AGCTGGTACCTGAGCAGGTGTGTGAGCCAGCGTGCAGGCATGGCCCACAG
GAGGTAGGGCAGTGTGTGGAAATACCAGACGTAGAACTGGTAGTGGAGGG
AGCGGCTGAAGCAGATGCCAATGAAGTTGGAGGTGAAGAGGGTAGAAACG
ATCTGTATGCGGTGGTCAAGGCCAAGGGCAGGAGTGTGTGTGGGGGGGAC
TATCCCAAAACAGAGGGGCAATAGTTTTTAGGTCACATAGCCCTctggct
ctgccattccttgatgcatgcctttgggcaagtttattaacctctctgga
cctgctcctcaaccaaatatggaatatggagagagtaatacctagggcca
taaggtcttgtgggtttgaacccctaacttactggctgtgtgaccttggt
aagttacttaacctcatgaagtcttaatttttccatctgtaaaatgagaa
tagtaaatgtaagtgtacctccctgtctcggggtctcttgtgagctttca
atattagaacatatgtaaatctcttatgatagtaccagggagaagtactc
ataagagtagctcgtattTAGAATTAAGAATCAAATATCCTTCAATATGT
GAAGTGCTCAGCACAGTGGTGCAGAATAGGACTTCTATGATTGGGGTCCC
CTTTCCTCGCCCAGGTCACCAGCTGTCAAGGGATACCTGACCAGGACTCT
GTCAGCACCTAGAGAGGGCAAGACTTACCTTCCCACAATTTAAAGGATAT

>uc003fne.1|185441910|185442810|185442909
GGTGCCGCCGGGGCCGGGCGCTGTTTCAGCTCGCTTCTCCCCCCACCTCC
TCTCTCCTCAGGTGCGGCTGCAGGAGGCACCAGGCTCCTTCCGCCTGGAC
GCGCCCTTCTGCGCCGCTGTGCGCATCTCGCAGGAGCGCCTCTGCCGTGC
CTCGCCCTTTGCCGTGCACCGCGCCAGCCTCAGCCCCACCTCGGCCTCAT
TGCCCTGGGCACTTCTGGGCCCTGGTGTTGGCCAGGGTGACAGTGCCACG
GCCTCCTGCAGCCCGTCCCCCAGCTCGGGCTCTGAGGGGCCAGGCCAGGT
GGACAGTGGGCGGGGCTCAGACACCGAGGCCTCCGAGGGGGCGGAAGGGC
TGGGCGGCACCGACCTGCGGGGCCGGACCTGGGCCACTGCCGTAGCACTC
GCCTGGCTGGAGCACCGATGCGCCGCTGCCTTCGACGAGTGGGAACTGAC
AGCGGCCAAGGCTGATTGCTGGCTGCGGGCCCAGCACTTGCCTGACGGCC
TTGACCTGGCCGCCCTCAAGGCCGCAGCCCGAGGGCTCTTCCTGCTACTG
CGCCACTGGGACCAAAACCTGCAGCTACACCTGCTGTGCTACAGCCCAGC
GAACGTGTGAAGGCTGCCCCCTGCTGCTTGGGCTGGCGCCCCACCCAACA
CACTCAAGTCACTGCCGCCCAGGGCTGGCCTCTTGGTGCTGGGAAAGTGT
AGGCTGGTGCCAGCCTGTCCCCCACTGCTTCTTACTCCCTCCCTAGAGCC
CTCTTGCCCCCACAAAAAGTGCCTGCCTGTGCTCTCTCCCTCTCCTCCCA
CCCCACTCACACTCCCCTCCATCCTCTGAGCTCCCTGCAACACAGTGGAA
GGGTAGAGAGCCACAGTCCCCAAATCCTATGCAATAAAGTGCCTCTTAGG
ACTGCTTGAGTGAATTCTTTATCTGCTCCATACGTGTCCCTCACAGCCTG
GACCAGGCATCGGCTGCCCCCACCTCCATGTAGGTTGCACAGAGTTGGAC

>uc003fek.1|166386301|166387201|166387300
CACTTTGAGGAAACCCTAGCAGAGAGCACTGACCTCGCTGCACAGTTCTG
CGGGTCCTGGGTCTGTGGATCTCTGGAACTCTGCTGCCCTCTAATGGCCT
ACTTAGATAAGTGCCTGCCTCATAGGTCTGTTTTCTTAAGTTTCCTCCAC
CAATTTGATACCGGCACCATAAAAATCCAATATTCTTTGGTTTCGCTCAC
ATATAAATGGATCTAAACTTGGTTTGTTGTCAGGTTAATTTTTCAACATA
ATTTTAATGTCATATGACGAAAAACTCATTCAGCATCCTCTGACTTAGTT
CAAGCGTTATTGGGGCCAGTTGCTGTAAGTGGTTGGAAAATGGTAACCAA
ATATAAGTGACAGCTTTCACAGGATTCTGGCCATCTAAATTGGCTCCACG
GCCTTTGATATTTATtgggttgtgtgggtgtgtgtggaagcgtgtgggtg
tgtgagggtgtgcatgtAATTGGACTACATATTTTAAAAACAATAGCAAT
TTTACTTTCCAATTTCTTTATCTCATTTATTATCTTAAGATGTATGGATC
CTAGATTATCTTCTCCTAATTAATCCTGTACTTCTTAGCGATCTAGTTAC
TTTATTTTCTCCCCCTTGCATCTTGCCTGGGAAACAGTGCATCACTGGTT
ACTAAGACTGAAATTCATAATTCAAGGAAAAAAAAGTAAACCGTAAGTCA
CATTTTAAGTCTCAATTGTATCCTGGTTTGGACTAGAGATGGTGGGATAT
AAGATTTATCAACATCACAGTGCATCAAACCCGTTAATAAATTACTTTCT
GTGTAACAAGTAAAAGAAATCATTTCTAAAATGGAAGCACGAAAGGCATG
GCATAGCTGGAGTTTAAGGTTCAAGCTTTGTATCCTCTATATATAATGTA
TTATGTTTTTCAAAAACTTTTTATTAGGAAAGCTATACCAGAGGCATAAT
CACTATACAATGATTAAACATTACCTTTACAATTTATAATCACTGAAATT

>uc003dih.1|56735585|56736485|56736584
acatgccatcaagcctggctaatttttgtgcttttgtagagatgaggttt
tgccatgttgcctaggctggtcttgaactcctgggctcaagtaattcacc
tgccttggcctcccaaactgctaggattagaggtatagccactgtgctca
gACTAGAAAGAGTACTAATCATTTTAATTAAAGTAGACTGAAATTCCAGT
AAGAATTTCAAAGTGAAATTTGCCTTCTTTTATTTAGCCTCAAGTTCCTC
AACAGTTACCTATATTAGCAGTGAGATTCAACATTTCTTTTCTATAACAA
CTATGACTTACCACTTGACTTTATACATAGTATGGATTCCAGATAGAGTT
ATTAAAAGTGAACACATAAATAAGTGAATGAATAGAGAATGCTTGAGAAA
ACAGATTTTAGAATTATGAGTTCTTGGACAGACTCAGAggcttacgcctg
taatcccaacactttaggaggttgtggcagaaggatcacttgaggccagg
agttcaggaccagcctaggcagcatagtgaaacttcaatctttacaaaaa
atttaaaaattagccagatgtggtggtgtgtacctgtaatcccagttact
tgggaggctgaggcaggaggattgcataagcccaggaatttgaggctgca
gtgagctatgatcacaccaccacactccagcctgggtgacagagtgagat
cctgtttcaaaagaaagaaagaaaaaaaaaaTGAGTTCTGTGAAAGTTTT
GATAGATCAAATAAAAGCATTTGTATCAATCTGCATCCTATTTTAAAGTT
TGTATTCAGGAACCACAAACAAAAATTTCAGAAAGAACCTCCCCAGGAAC
ACAGCTGAAACCTGTATTTTGTTTGTAGGACAAACACTGTACACATGGAG
GATGACTTAATAATGTAATTTATTTGAAATACTTCCAGAAAAGTTTAAGG
CCATTATACAAAAACATTCATTTCATCAAAACATTCATTGACCACCTTCC

>uc003dfm.1|52702643|52703543|52703642
AGTGGAGCTCTTACCTGTTTACATGGGCTTGCTTTCTTTCCCAGCCATCA
AGGGCCCTCATTTGGCCAATAGCATCCTTTTCCAGTCTTCCGGTCTGACA
AATGGAATAATAGAAGAAAAGGACATACATGAAGAATTGCCAAAACGGAA
AGAAAGGAAGCAGGAGGAGAGGGAGGATGACAAAGACAGTGACCAGGAAA
CTGTTGATGAAGAAGTTGATGTAAGTGTGTCCTCCATGAGTTAAAACTGA
AGTGAGTTTTCTAGCATTATAATACATAATGGAAGGAACTGAAGATAGGA
AATATTTGAGGCTTGTGATCCATTAGCCTTAATTTTGCACATCCCGTTAT
ATGTACCTCCAAAGAGTTAATTTTTCAGGTACATAACTACTTGGATTAAA
TGAGCAGACAAGGGCTACTAATCCAGCACTATTTTTCTTTGTCACACAGG
AAAACAGCTCAGGCATGTTTGCTGCAGAAGAGACAGGGGAGGCACTGTCT
GAGGAGACTACAGCAGGTGAGGCAGGCAAAAGGGGTTCTAACGAAGCAGC
ATGGTATAGAATCACTTTTACTTTTTGAAAATCTCTTTATTTTCCTGCAA
TATAGGTGAACAGTCTACAAGGTCTTTTATCTTGGATAAAATCATTGAAG
AGGATGATGCTTATGACTTCAGTACAGATTATGTGTAACAGAACAATGGC
TTTTTATGATTTTTTTTTTAACATTTTAAGCAGACTGCTAAACTGTTCTC
TGTATAAGTTATGGTATGCATGAGCTGTGTAAATTTTGTGAATATGTATT
ATATTAAAACCAGGCAACTTGGAATCCCTAAATTCTGTAAAAAGACAATT
CATCTCATTGTGAGTGGAAGTAGTTATCTGGAATAAAAAAAGAAGATACC
TATTGAAAAATGTAAGTTTTATTTACAGATCAGGCCACAGGTTACAAAAT
TAAAACCAACAGCAGTTTTGAATTATCTGTACCAGCTAGCTGAACTAGCC

>uc003cpr.1|46451599|46452499|46452598
AAAGAACCAATGGAAAAGCAGGAAAATTATTCCTTCTTCATTTCTCTCtt
cattatttaaaattattctgtcttcacttctctctccttttctctgcttc
ctacttagctctttagaaatgcaattataatcttttatctccccttcacc
agacactcccaacagggcaagttcatctaactatgtgctcttagttagac
gctacagagcagaactctctcccaccaagagactaccttgagacataaca
gtcaattcacaagccaaaatatgcccgctatgaaactctcccatctggaa
attttttggctgcttttacaacctagttttgcccacaaaggcaccagcag
taaccaactcaactgcctggtagacaaggcaccaaagccagtacccagac
cctctacctgctcacttcctgccttgcatgccacgccccccatttaaaag
cctctgctttctgctccaaaggtgaagcagttacccttaaggaaagaagc
ctgtacttcttcccctaaggtagctttggaataaaagtcactttatacca
aacctagctcttgttaattagactctgcaagtgatgagcaactgaaccta
catttcagttataATTCCTATGCTTGCTCTTCCTGCCCTGCCTTGGGGAC
ACGCACACACTCCCAGGCACATACATGCACGTGCACTGAGACAGCTATGT
GAATAACCAACAAGATCCCCTTAGGAAAACCGGTGCTTGGCCTGGCCTTA
AATTCCAGACCCTTGGGCATCATACCCAAGACTGCAAGAAAGAGGAGGGG
CTGGACCTGAAAAACTTGGAAGGGAAGGTCCAACTGTACAGGTATTTTGT
CAGGCATGTGATTTCAGTATAAAATTCTAGAAAAGATGAGTGACACTTTA
TAAGGAGAGAATATCAACAAAATTTCTCATTTTACTTCTTGCTAAGACGA
CAGCAGGGAATTGTAAGCAGATGGATGGGCAATCCCCACCTTCAGCAGGG

>uc003lwh.1|156277947|156278947|156278946
ctgaggcaggcagattacctgaggtcaggagctagagacccacctggcca
atacagtgaaaccccatctctactaaaaatacaaaaattggtggtcatgg
tggcatgcacctgtaagcccagctgctcaatcaggaggcttaggcaggag
aatcgcttgaacccgggaggcggaggttgcagtgagcagagattgtccat
tgcactccagcctgggcaacagagcaagactccgtctcaagaaagaaaat
aaagaaGTGAGTCACAGTTACGGTGTGATTCCATGTCATTTCCTGCATTG
TTAATGAACCATAGGCTCTGTGCTGCTCATATCATACCTGCAGTGAGACA
ATGAACTCTGAAAGCTGGGCATAAAAGGAGAGATACGAATCCATACGAGA
TGAAGGCAATTAGGGTAACAAAAGAACCAGAAATTGTATCCCAGAAGCAA
GGAAATTTGGAGAAACATGAGATTCTCCTTCTAATACCTGAAGAGTTAAC
AGCTCTCCAGTACTTCCCAGCatgcttagagcaatagcaacattaatgga
ataagcacatgtttctccaaaggtaaccatctttTGGATTTCTACTCTCT
TGACATTACCTTTAAGAGAGAAAAAAAAAAATCAGTCTTATTGACTGATG
GAGCCTATAGATTTTTTGTCCTGTTAGTTCACACAACACTGATCCGGCAG
TTAATAAAGGAGATGTTCTGATAGGCATAAGGAGCTCaactatgacctat
gggcagatgtcatccggagacagattttgctataaatatttcttaatctc
agaactgctctgagattgaatggactcccttgcgtgtggtaaggagttca
ctgtcactgaaagtgttcaagtgtactgtgaaagatcacttagcggtgat
tctacagagatgattagagcatggacagagaagttgtggtctctaaagta
cccttcATTCATGAAACTAAAGCAAGCCTGGATCAATGACATCCATGGAA

>uc003jmk.1|41177192|41178092|41178191
CCTCTGTTACACCAGGAAAATGTTTTTTTGTTTATAGGTGTTTTCATTCC
CCATTCTTCTCCTTTAATATTATAATATATGTTAGATTTTGCGGACATCC
TATGATCAATGAGATGGAGGAGGAGCTGCATGTATAAGGTCTGGGGATGG
GGTTGGCAGGTAGCTGTGGCTCATAGACTCCTTCCAAGAGGTGGGGATCC
CAGTGAGTTTTGCTGGAAGGGAATCTGCTTCCACTCACCTGCTTGGAGGT
TGGCTATGGTTTTGAGATCAATTACTTAATCAGAGTTAGCTGTGTGATGA
CTCCATCTCTAAATTCGGTATGctcaaaatgtgatgtcctgatgctcata
agcagtaccacctggaatgctgttagaaacacacattctcaggccccacc
ccagaactactgagttagaaactggggtggttccaggcatctatctgaac
acacacaccctctaggtgattctaatgcaccctaatatttgagaactgct
gCTCCAAAGATGCCTCTCTTCTCCAATTAAAATTGACACCCTAGCCTCGC
TAATAAACTGGTTTCTGCTTTGTATGGCCTAATGAAAAGATATGACTTAC
CTTAAAAAATTATTCCTTCAAAATTCTCTGACAATTTTCTATCCATCACA
CACTTCAGCCTAAAACTTTAAGGTGCACTTTAGTTGAGGCAAAGGGAATC
TCTTTTCTACTTTCTGAGAGAATAGAACTCCAGAAGTTTATTCTTAACAA
CTTTAAACAAGATAATTTCCACTGGAGCTCAATCATCCTTACAGCGATGT
TTATTGTTATGGAATATTTCCTTGCATAAGATGATAATTAAGGATGGGAc
tcacccttccgtgttgtattttctccaaaacaattatcaccatcaaacat
gctacatattttacctgtttatttcattttttgtgtgtctacccctgaat
gaatgtatgcttcatgaaggcaaaggcttttgtctgttttattatctgcc

>uc003pgu.1|74134100|74135000|74135099
AGAAAATATTCAACATCACCTCTAATCAAAAAAGCACAATTAAAGAGACT
TGTGAGTTTAAAACGCTTGCAAAAGGCTAGAATACTTTATTGCCAAGGAG
TGAATAAATTCCATGAGTCAAACCAATCCAAACTGTGCTTGAACCCACAG
GGCTTTTGGCACCTTTCGCCCCAAAAATTCTACTTCCAGAAAGTGGGGCG
GCAAGGATAGGAGCTGTTTTGCAGAGATTGGTAATTTCAGTACAACACGT
AGTGGAAAAACAACCTGGCCCATGCCGGACACCCGTGCAGCCTCGCCTTG
TAGAAAAAGGTAGACAGCCGGCTCCAAGGCAGGGCGCCATCCACGAGCCA
AGGTGCCTGGGAACCCTGCTCTTCCGTGGTAAATCGAAAACTACCATTAA
TGAACGCTGACCGCCCAGGCTTGCTTCTTGCAACGTCATCCTCTGCCCAA
TGGATGCCCCACTCCAGGAAAACGCACAGCTGGTGCTCTTCGGGGGATCA
ATTACCAGCTtcaaagtgagagcctcagataagctgctttagtagtatgt
gtgagctcatcagaaatgaaattttaagccccaccccaaaagtactgaat
cagaattctctggagaaggagccaaggaaattgtgttttaacaagctccc
aaggtgatttcttacaagctttaaagtttgaggaccaATTATGTAAAAAC
AAAACAGATCACCATTTGTGAGGTTATCTGCCCCTGCATATCCGCTCCCT
GTGGGTGAGGGCCTCTCTCTGACCAGAAAATCATAAAAGGATTAGGAGTT
TCAAAATGATGGGAATTCAGGAAAAAAAAACAAAAACAAAAACCTACAAA
ACTATCACCTGCCCACCCTTCATATCAAAACATGAGTGGGAGTCAATCTT
TTATAAATTTGCTTTATTATAAGTGTGTGAAGATCTTAATGCTTTTGGCA
AAATAGCCATTTCTTTATTAGAATAGTTCAAACTCACTCTTGCAACAAAA

>uc003pbs.1|53239254|53240154|53240253
CATCTCTCCTGTTGTAGACGTGAATGTACCTGTAAATTCAAAATAAGTAG
GGTACGCTGGGAAGGGCCACAATCTGGGACATAAAATGATCTTTGGCAAA
TAAAATGATTGAGCTTTAGGTCCAAGGGGAGGGGACCTCATTACTCTAGA
GTAGAGGTCAGCAAACTATAGGCACAGGCCTTCTGTTTTGTAAttttttt
ttttaaagagatggggtctcactctgttgcccaggctggagtgcagtcac
atgaccctagctcaccgtaacttcgaactcatgggttcaggcgatctttg
gcctcatcctcctgagtagctgggactgctggtatgtaccaccatgccca
gttaatttttaaaaattttatgtagagatgaggtcttgctatgttttcca
agcCtgtaaataaagttttattagaacacagccatgcccattcatttaca
tattgtctatggctgtttttgtgctccacgatggcacagtcaagtggctg
caacagggactgtatgtcctgcaaagcctgaaatattttccaactggttc
tttccagaaaaaaattttgcagaAGACCTATGGTCTAGACCTAGGAAAGT
AATTCTAACATTCTCAGGGTAAGGGGAGAGATTGGGGCCAATGGGGAGGA
AGGACAAAGGAGCATATTTAGAGCTGGAACCTTTAGTGGGATTACCTGGA
GGAGGCAGAGGGGACAGCATTAGGGTGGAACCACCACTATGCCTTATTAT
GCAGGGTCCTTCCTCATTGAGAACTAAGCAATAATATGGCCTTCCTAACT
GAATTATTTATATCCATTTGTGTAAGTTCCTAGACAGTGAATTAAGTGGA
TTTTTCTCCAGTTCTTCAGAATTGCCAGCACAAAAAATGTAAAATGCAGG
CACAGGTAATCAAAAATGTTTTAATGATTACTGTTTAGACATTTAACAAT
GTAGGTATATCCAGGTGAGCTAAGCACACTTTGACAGCACACTATTGAAT

>uc003oce.1|32915571|32916471|32916570
AACTAAAAACAAACAAACAAACAAATTCCCCAAAGGAAGGGTCGCTTGGA
TTCCAGATCACCATTTTGAAATGTTACCTGTGTGACTACCAAGGAGTCAC
TTAAAGTTTAAAATAGTGGTGGTGGGGAGGAGGGATTTTAAGTAGGGGCT
CGCTAAAGTTTTACAACTCTATTCATTCTGGCATTTTAAGAATCTCTCTC
TAATGAAAAAAGCTCCATGCTCAAGCTCATGCTCCTACTTTCAAGCATTT
GTTTCCTTTATTTTCTGGAAAGTGACATGGTCCATAGTTCCAGCATGATT
CCGAAAATCTCATGATGTGTGTCTCTTTCTTCTAACCTGGATCTTTTACA
TTTTCCCCACACTCCTCACTTAGGGGAGTCCTCCTGATCTCTTCTTCCTC
TAAAATTATAGTCCTGCCATCTTGCAATTCAGCATGACACATCATGAAAT
TAGACCCTTAATGTCTGTCTTTATATTCAATATCCAATATCTCCAAAGTG
TTATTTGGGATAAATGGTATGGTGTTTATATGATTACCATATTAAAGTGA
AGTGGAAGCTTTTTCATCCTACTCTATAAAGTCAAAAACAGTTATCCTAG
GTGCCCTACTCCCTGTTCCTCAAACCATTAACAATGGAACACACAGGAGT
CCCCAGGTGCCTCTCTATGGAAAGGACCCTAACCTATGTGAAATTGCAAA
CAAGTGTCCATGGACAGCAATGAGCAGCCTTCCTGAGGTCTTGGAGAGAT
GAGTGTGGAAGGAAACCCCAGGAAGAACTATGTGGTGAGGCCACATTTCT
TAGATAGGGGTCTGAGCCCCTTCTCCAGAAAAAGCGTCTCTTTACTTTCT
GCCCCACCCAACAACCACAGGCCCAACCCCATTCAGCCACAAGACAGAGG
TATTTATAACCGTTTTTCTTTATTCTACTTAGTGGGGCACCCAGAAACTT
CCCTGGGGGAAATGCTTGTTCAAATAGAGAACACGCAGAAGATGCACTTC

>uc003wjc.1|150408204|150409104|150409203
aagagtaggcagggctggcattacctcatttcaccggtggagaaacgcag
gcccagagcagcgaaggggttaagttaagcccgaggtcattaaccgggtt
agtggtcgcgcccagtctggagcccaggcggcaccggcgtgcactctccc
gaccacCTCCCTCTCCCACAGgaggcggcggcggcacagagggtggaacg
cgggctccgcggctggacggtgctgggttccatgctgggcgctcccactc
accagcggcgtgaccttggacaagtggcttcgtctctctaagtctcctca
cccgtgaaatgaaaacgcagcgcccacctcgcagggCGCGCGTGGAGCCC
GAGTGCACCGCTTTGCGATGGCGCGGAGTCGGCGAAGTCGGGGGCCCCAA
CACCCACCCCGGCCCAGGGACGCCAGGAGACCGTGGCCGCTGCCGCTAAC
ACCAGCTCCCGCTGCCCTCCCGCAGCCCTCCCCGCAGGCGCCACCCCTAC
ATGACTCCCCGGGCCCTGCGCAGGTCGCTCCCTCAGTCGGTCTCGGGGCC
CGGGGGCCGGGTTCCCCCCGCGGCCTCCTCATCGGCTAGCCACCGAGTCC
GCCATCTTCCCAGCAGCCCCTAGATAGCCGCCCGGACGCCAATCCCGAAG
CAGCTATCGGTCTTCGGAGACGTGGCTCCCGGCAGGCACTGCGAGCCAGG
GAGCCGCGAGCCCCGCCCGCGGGAAGTGCGCGCCCGGCGCCGAGGGCGGG
GCCACGGAGGCCGGCGCCAAAGCCAGAGCAGAACGCTGGGGAGAAGGGAA
GGCGGAGGGCCAGACCCCAGGCGCAGTCCGTGCCCTTCTCTCCCAAGGGG
CGAGGACTCCCCGCCCGCCAGCCCGCACACACTCAGACACACTGCAAGAG
TGAAAACTTCACAGTTACTTTAATCTGCACGGGTTCCGGGGAACTCCTCT
GCCCCTCCCCGCTCCCCTTCACCAGCCTCCCACCGACCTGGCGTCCCCAA

>uc003whw.1|150118408|150119308|150119407
gttgtgtttagatacatttttatttacaaaattcaatggcaggctggatt
tacccctcaggctgtaatcggctgacccTGTCCATATTCTGAACACACTC
CTGTCTCGCAGGCTTCTTTACAAGCCTCTATGTAAAGCACAGGCTGGTGA
GGGCCCCAGGAAGAGCAGCACCGCCCTCGGCACAGGCCCCTACTCCAAGT
CCTGTGCAGGAGCAGGTCTTGCCCAGCGCAGCAGCTCTGCACCTCTGTGG
CACCGCTCTGCCAAGAGGGAAGGTGCAGGCCCTGCAGCCCATCGCCTTGG
ATCTGAAGACCAGCCCTGTGGGGCTGCTAAGTCATGAAACTGGCCTCATG
GAGATTTCATAAAGCCCCTACCAGCTTTCCTGCCCTTCAGAAATGCTTAC
ATCTATATATTTATGTTATATCTTCATATATAAAGAAAATGGAAAAAGTC
AAAATCAGTTTGCTATCATTTACAATGAAAGGAAGGAAGACTAAGGATGT
GTTTATGTGTGTGTGGAGACAGGAAAAGAGACAGAACCAACACTAATTAC
TGCAAAACGAAAAAAGAGAAAGGAAGGAAGACAGGGAGGGAGGGGGCAAA
AATCTCATTCCATGCTCCACACAGTTCTCTTAAGTCTACAGGCCGAGGTT
GTAGGAGCCTAGACAATCTCAGCAGGTAAGAAGATTCTAGGCCCACTAGA
CTTACACTTTACACTGAATTGAAGAAAATCATAAAAAGGGGTTTTGCCAC
CTGGATGTACAGCAGAACATAATTAAATTTAATCTTCTTGGGACAGTGTT
TTAATGGGATAAATCAGCTCCCATTTAACCTCATACATAGCGACACAAAG
AAAGGCCTTTCATGGCGCACGAGGTGTATAAACAAAGGGAAACCATATCT
TTCTGGGCAAAACTGCTTTTCTGGATTGTTTATTATGTTTAATCAGCATT
GTGGAAAATGCAACAATATCTGTTCATGGACTTGAGAACCCCAGAGTGGG

>uc003whu.1|150118408|150119308|150119407
gttgtgtttagatacatttttatttacaaaattcaatggcaggctggatt
tacccctcaggctgtaatcggctgacccTGTCCATATTCTGAACACACTC
CTGTCTCGCAGGCTTCTTTACAAGCCTCTATGTAAAGCACAGGCTGGTGA
GGGCCCCAGGAAGAGCAGCACCGCCCTCGGCACAGGCCCCTACTCCAAGT
CCTGTGCAGGAGCAGGTCTTGCCCAGCGCAGCAGCTCTGCACCTCTGTGG
CACCGCTCTGCCAAGAGGGAAGGTGCAGGCCCTGCAGCCCATCGCCTTGG
ATCTGAAGACCAGCCCTGTGGGGCTGCTAAGTCATGAAACTGGCCTCATG
GAGATTTCATAAAGCCCCTACCAGCTTTCCTGCCCTTCAGAAATGCTTAC
ATCTATATATTTATGTTATATCTTCATATATAAAGAAAATGGAAAAAGTC
AAAATCAGTTTGCTATCATTTACAATGAAAGGAAGGAAGACTAAGGATGT
GTTTATGTGTGTGTGGAGACAGGAAAAGAGACAGAACCAACACTAATTAC
TGCAAAACGAAAAAAGAGAAAGGAAGGAAGACAGGGAGGGAGGGGGCAAA
AATCTCATTCCATGCTCCACACAGTTCTCTTAAGTCTACAGGCCGAGGTT
GTAGGAGCCTAGACAATCTCAGCAGGTAAGAAGATTCTAGGCCCACTAGA
CTTACACTTTACACTGAATTGAAGAAAATCATAAAAAGGGGTTTTGCCAC
CTGGATGTACAGCAGAACATAATTAAATTTAATCTTCTTGGGACAGTGTT
TTAATGGGATAAATCAGCTCCCATTTAACCTCATACATAGCGACACAAAG
AAAGGCCTTTCATGGCGCACGAGGTGTATAAACAAAGGGAAACCATATCT
TTCTGGGCAAAACTGCTTTTCTGGATTGTTTATTATGTTTAATCAGCATT
GTGGAAAATGCAACAATATCTGTTCATGGACTTGAGAACCCCAGAGTGGG

>uc003urs.1|99082852|99083752|99083851
TTGGAGCCACCATGACTCTCTTGTCCACCTTAATGTGTGGCTACCACATG
GCTGCAACCCACCTAATGGCTTTAGTATTCAGAAAAGGAGGGAAAATGAA
AGAATAAAAAAGGAAAATGAATAGTGCTTTTAGACATGCTGCCCAATCAA
CTGACGAATTGACAATTTTTTATTCAGTGTTCATTGCATTAAGACAATTG
GGAGGTGAAGATGGAATGCAAGACGTATAAGAAAACATGTTTCCTGTGTT
CCAGAAATGTCAGGGGAGATGTGGTAAAAATAATAAATCATAACTAATAA
TATGATAAGTGCTTCGTTGAGTGTTACAAAAAATATGTTCTTCAAAGAAG
GCAGAATGAAACTATGAATATTTTCTCCAAACAATGGGCAAAGTCACAGC
AGATTAACTCTCACCTATGTTAATAATCAAATTGGAATTCTGACAAAGGC
CCCACACCAACAGTGATTACAATGATAAAAAATGTTTATTTGCTGGTTTT
CAGTCATTCAGTTCTATAGATTTCTCTTTAGTGTGCAGGATGGCATCAGA
TAATATTTTTGTAAAGGGGATTTTATCACTTCGCTTAATATAAAACTTAT
AGAATATTACAAATAAAACGTGATATAAATGTCACTATTAGAGTCATCAT
GATAATTCTTATTTTTCTTAAAAGTTATGGATCAAATTGTTGAGAAATAT
TTATTCTCTGATGAGAGCTCAGGAGGAGTTGATAATGCTAACTAGAGGTG
GGTAGAGGTAGTCCTATGAGAAGCAGAGAAGCTGAGTCTACCTATCTGTC
ACTTACCTGGTCACCTCCTTTATACTACATAATGCACAACACTCTACACA
GACTCTGGGAGAGCTCAATGAATGTACAAAATCACCAACTACTCATGCAG
TACATTAGATTAAGCCCATCTTTATTTCAAGGTTTTATTGACTAAGTTGA
AATCTCTGGTGTTCTGGGGCACAGCTTTCTTGAAGACCAAAGTAGAAATC

>uc003urr.1|99082852|99083752|99083851
TTGGAGCCACCATGACTCTCTTGTCCACCTTAATGTGTGGCTACCACATG
GCTGCAACCCACCTAATGGCTTTAGTATTCAGAAAAGGAGGGAAAATGAA
AGAATAAAAAAGGAAAATGAATAGTGCTTTTAGACATGCTGCCCAATCAA
CTGACGAATTGACAATTTTTTATTCAGTGTTCATTGCATTAAGACAATTG
GGAGGTGAAGATGGAATGCAAGACGTATAAGAAAACATGTTTCCTGTGTT
CCAGAAATGTCAGGGGAGATGTGGTAAAAATAATAAATCATAACTAATAA
TATGATAAGTGCTTCGTTGAGTGTTACAAAAAATATGTTCTTCAAAGAAG
GCAGAATGAAACTATGAATATTTTCTCCAAACAATGGGCAAAGTCACAGC
AGATTAACTCTCACCTATGTTAATAATCAAATTGGAATTCTGACAAAGGC
CCCACACCAACAGTGATTACAATGATAAAAAATGTTTATTTGCTGGTTTT
CAGTCATTCAGTTCTATAGATTTCTCTTTAGTGTGCAGGATGGCATCAGA
TAATATTTTTGTAAAGGGGATTTTATCACTTCGCTTAATATAAAACTTAT
AGAATATTACAAATAAAACGTGATATAAATGTCACTATTAGAGTCATCAT
GATAATTCTTATTTTTCTTAAAAGTTATGGATCAAATTGTTGAGAAATAT
TTATTCTCTGATGAGAGCTCAGGAGGAGTTGATAATGCTAACTAGAGGTG
GGTAGAGGTAGTCCTATGAGAAGCAGAGAAGCTGAGTCTACCTATCTGTC
ACTTACCTGGTCACCTCCTTTATACTACATAATGCACAACACTCTACACA
GACTCTGGGAGAGCTCAATGAATGTACAAAATCACCAACTACTCATGCAG
TACATTAGATTAAGCCCATCTTTATTTCAAGGTTTTATTGACTAAGTTGA
AATCTCTGGTGTTCTGGGGCACAGCTTTCTTGAAGACCAAAGTAGAAATC

>uc003zeb.1|145984957|145985957|145985956
CAATGCAGCTTTGGGGGCTGTTCCTGGTTAGTTTCTCTGCCCCAGGGAAG
AGGGGGCTACATGCCCTGCGAAGCTGTGGAGTTACAGGACTCAAGGAGCA
GACCAACCTACTGCTGGTGCCAGCTCCAGTCCAGTGTAGGGCTCTGGGTG
GGTGGGTGAAGGGACTTGGGTGGTCTGGGATTCCCCATACACACACTGCA
TGCATTCATCCCTTTGTTCAGCAATCCCAGCAGTGACCTGGGACCCCACA
CTCAATCACCACCCTCAACCTCACCTGTCACTATCAGGCTAGAAAATGAG
GAAAGGCATGAGGCCCCACCCACCACCCACAGGAAAAAGCACCCAGAACC
CTCCAGTCAGTGACCACTCCCCACCATGGCGGGGTGGGAATGCATGCAGA
ACAGAATGGTAAAAGCCAGGCTAGGAATGGCTTCCTGGCTGTAGACAGGG
TGCCTGTCCCACATTCCTTCAGGGCCCATCCCAAGTTCCCAGTGCAAGGC
AGACACCTGCAAGCCAGGTATCCCTGGCAGTGACTTAAACACACTGACAT
CAGCAGGGCTGTAGCCAGTATGGAGGGAAAGGGTGTCGCTAAAAGACCCT
GGGCAAAGGACTGCCTCAGGTGCTGAGAAAGTTAGCAGGGAGCTGACAGA
GTGAGGGTATGGTCCAGAACACCAGGCTCAACGATTGTGTCCTATTCTGT
TTCCTGATACGTGAAATGAGTGTTCACATCCAAGCACTGCAGGCCATGGG
ACTGAGTCACCCACATAAGTGTCAGGTCCTGGATGCCACATTCTTGGTCC
CCTCTGTGGGGAAGCAAGGGTCTTGCCCAGGGTACCTGCACCCCGTTTCT
AGTTGTGGACTTTCCCTTCAAGCTTCTACCACTCACTGGTGGTCTACTTC
AGTAGTCTAACTCCCTCCCAGTACCAACCAGGGGGATCCCACAGAAATCC
TCCCAGCAGGGACCCCTCCCTTTGAAACCATGGGGGTGGGCACAGCCAGG

>uc003yqi.1|124400271|124401271|124401270
aattgctttcataattttccttttgggctgttcattgctagtgtatagaa
atgcaactgattttagtatgttttctatcttgtaactctgctgatttttt
ttttttttttaaagacagagtctcactctgccacccaggctgaagtacag
tagtgcaatcttggctcactgcagctttgacctcctgggctcaagctttg
acctcctgccctcagcctcccagggaatagctgggactacaagtatgtgc
caccatgcccagctaatgattgtattttttttgtagagacagggttttac
catgttgtccaggctggccctgaactcctgagctcaagtgatccacccac
gttggcctcccaaagttctgggattacaggcatgcaccaccacatccagc
ctgctgagttcttttactacctctaacagattttttgtggattcttcagg
atttcctacataatacaaaaattagctgggagtggtggtatgcgcctgtg
gtcccaactactcaagaggctgaggcgggagaatcgcttgaacctgggag
gaagaggttgtggtgagccgagatcatgccattgcactccagcctaggcg
acagagcaagactctgtctcaaaaaaggatttcctacatataaaatcatg
gcatttgtaaataaagagaatttcactttttcctttctgagttccttttg
tttttcttgcgttaactgcactTTTGAGCAACAAATGGGAGATAACATTC
AACACTGCAATTTCAGCATGGTTTTCAAACTCTACATAGGAATGTAGACA
TAACACTTCTAAAATCTGTAGAAGACATTTCAGGAAGCACTTTAGTCGTT
GTACCTAAAATACATGTACCATATAAAAACATTCCAGTGTCAACAGCACT
TTAAATTTTCACAGTAATATATGAAAGAACAGACTTTACACTTCTTTTGC
ACAGAATTATCTTTGCTATGTTTTAAAATACTTAAGAAATAGAAACAAAT

>uc003xkx.1|38139014|38140014|38140013
acggggtttcaccatgttggccagactggccttgaactcctgacctcagg
tgaaccacctgcctctgcctcccaaagtgctgggattacaggtgtaagcc
actgcacccggccCATGCTTCCTTCTTGAAGTACAAATCTGTTAAGCTTT
TCATGCAATCCCTACTCTTCGACAGTCACACAAAGTGCCATCACTATGGG
CTTTCAGTCACTACAATACCATTTATGTTCCTTTTTGATGAGAACGTTAA
GATACTCAAGACTCAATACAAAGGACTAGAACACCTAATTAAATTAGCAG
AAAACCTGGAGAACAAGCCACTGTAAGAACATGTTGGGTCTCGTGGGGAC
TTAGTTTGGAATAGCCATGGGCGAAGCAGGAGCAAGAGCAACCATGATGT
CGTTTCTCAAACATGAGTCTTCTGCAGTAACCAGTAACTGGGAAACAGCT
GAAAGCTCCCTCCTCACGCCTGAGCGtttatatttttttttttttttttt
tgagacggagtttcgctcattgcccaggctggagtgcaatggtgcaatct
tggctctccgcaacctctgccttccaggttcaagtgattctcctgcctca
gcctctcaagtagctgggattacagcatgcgccaccacgccctggtaatt
ttgtatttttagtagagacagggtttctccatgttggtcaggatggtctt
caactcccgacctcaggtgatctacccgcctcggcatcccaaagtgctgg
gattacaggcatgagccaccgcccctgccGAACATTTGTATTTCTTAACA
GATACAAACATGGAAACAGGAGAGGACCCCTGAGATGACTGGAATAAAAA
TATTCCTTCCTAAGTAGCCAGCTACTTGAAACTGTGACTGAAGGGGGAAA
TCCCAGTATGTGGACTGCTTATACCTTTGAGAGCAGAAACTTAATTAATC
TATTAATCTATTCATTACAGGTAACTCAAACTTGGAAATAACATGACACT

>uc003xgt.1|28258120|28259020|28259119
AAGTGCCTGGGCATGACACCCCCACTGGCCAGCAATGTGAAGGGTCCCTG
CAACCCGCCCCAAGAGACACTTCACAATCCCCAAAGCTCCTGCCTCTTTG
CCTTCCCTATTCCCCAGAGCCTCTTCCTATAGCTCCTGCTTCTCCCCACC
AGATGACTCAGTGCGGAAAAGATCCTGTGGGGCCTTCCACCTGCCCCACC
ACCACCTCGAACTCTTATTTTAAATATACCTTAAACGTTTAAACACATTT
CCACAACTTCCTCAAGCAAGCCTGGTTTATTTGACTTGGTCTTCTTGGAA
TCTATCATTGCTTCACTAAGTGGTTCTTAAAATTCAGCAACTGAAATTGC
ACAAACCAGCCCCTGGGTGGAATGACGCCTTCTGCTTCCAACAGCCTTCC
CACCTAGGCCAGCTCTGCCAGCCACTTGGGCCATCGCAGCACCTGGAACT
GATGTCTGTATGGAGCAGACCATGTTCAGAAGCCATTTGATAGGTAGCGT
GTGACTTTATTTTCTCCCATGTCACTTGCTTGCTCCTCAAAAGACTCAGG
AATGCAGTCAAGAATATGCTCCCCTTTGTCAAGAAAAGCAGCAGAAAATG
CTGCCTGGAGTGctgttatttcccagtttataaccttgagcaagttattg
aacctctgtgcctcactcttctcatctgcaaaatgggaacaataacagca
ctctctcatagggttatttataatagggaacccatgtatacacttggcct
agtCATTGGGAAGCGTTACCTACTGTTAGTATAAGTGAATCAACGTCATA
CTTTGCTACAGTGTGATATGCTACCATTTGTGTAACACCAAGGACAAGGA
CAGTGATAATCTTATTTGTTGCAAGGGAAGGGGCAAAGGACAGGCACACA
TTAAATCAGACAAGGTACCATTTTATTCCTTATAAAATATATTTCATATT
GTTGCTGTAAAAACATTACATTTCACATTTTTAAAAAATTTTTTAACAGT

>uc003xfz.1|27509467|27510367|27510466
ttacagttgtacaagccatgcactgcacaactccagcaccgtttcacctt
gtacccatgagagattgtatcttattacaattttctggcagatgacagtt
gagtgtcAACAGAGGGGCTCAGCAGGGTTGGTGCTGCCTCCCTTTCCAGA
CAGATGTCAAATCCCTCTCTTCTCAGCACATCAAGCCCTGCTCCCCCTTT
GCCACAAGAGTCCTAGAAGCCAGACACTAAGGGCTCAGGGTCCGCAGTCC
CCCAGGCAGAATTAGCCTCATCTCATCCCCACACCTTGGTGACATCATGT
GCTGACTCAGTCTTCCCAGTGCCTCATGTTGGAACCTCTGTCAGGGATGG
AGAGACATCTAAGGACCCCCAACCCCAGGCCACTGTGCAGAGGGGTAAGG
AGGTGCAGAGAAGGGGTCTCAGGAAGCTTTAGAGCCAGCTTTAGGATCTG
TCTTTCAGGGTGCTAGTATTTAAGAGTGTAAAAAAAAAATCCAAAACACT
GGATATAAAggcctggcacggtggctcacgcctataatcccagcactttg
ggaggctgaggcaggcggatcgcttgaggccaggagttcgagaccagcct
ggccaacatggtgaaaccctgtctctactaaaaatacaaaaattagccag
gtgtggtggtacgtgcctgtagtcccagctactcaggaggctgaggcagg
agaactgcttgaaccttggaggtggaggttgtagtgacccgagattgcac
cactgcactccagcctgggcaacagagtgagactctgtctcGGGGGGCGG
GGGGGGGGGGAAGCAGCAACCAAAAAACCCACTGAATATAGTGAGTTCCA
GAGTCTAGCAACATAACAGTGGAAAAGAAAAAGTAACTTTTGAAACAGTG
TGACATTAATGTGACAATGTGACATATACTTTACAATTATGATCACTTAA
GCAAATACCTCTGACCCCATAATTCTAATTAATGTATATCATTAAGTGAA

>uc003wzf.1|19305051|19305951|19306050
AGACTCTCAGACCTGTCCAGTTCCACAGTCAGAATATTGGATTGCCACTG
CCAGCCTCATTAGACACCCATCCTTCTTACGCTGGGAGGATATGGACAAG
AGCATGCAGGGCACTCACCACAAATCCATCAGAACCATGCCAGAGACAGG
CCAAACACATGCCCTGAAGTTACTAGTATCATCAGAGCACAGAAAAAAGT
ATATATAtttgagaccaggtctcactctgttacccaggctggagtgcagt
ggtgcaatcagggctcaccactgcagccttgacctcctggactcaagtga
tcctcccacctcagcctcctgagtatatgggactacaggtgtgtaccacc
acacctaattatgtatttttttgtagagacagggtctcactatgttgccc
aggctggtctcaaactcccaggctcaagcgatcctcccactttgacctcc
caaggtgctgggattacaggcattaaccacagtgcccagccACACGTGAC
AATATTAAGCAcagagttgaaaggggccttggaaatcatttctcaatttc
ctctaatgAAAACAGACAAGTTAATGTATTAATAATTCAGGTTTTTCATT
ATGGTTCTCTTCTCCCTCTAGCCCCgtggttcttaaccaggggtgatttc
ccctcagaggacatttgagcatgactggagacaatctgattgtcaaaact
gggtgggagatgctcctggcctctagtgggtataggctcgggatgtggtt
aaacatcccacagtatagaagacagccctccacagcaaagagttatctag
tctaacgtgtcagtagtgccaaggctgagaaaccatgGTCCATGCACAAT
ATACTATTTCCAAAAACTAAACAAAATGACATTCTTACTCCACAAAGCAG
TCATATCCACAAATCATATTTTATTAGCTGTGCAATACCACCTTCCATTC
ATGGCCTGTGTTTTAATTAAATTTCATAAACTACCAGTACAAATCAATAC

>uc003wso.1|9030276|9031176|9031275
GGTTGTGGGAAAAGCACCTGGCACTGCTTTGTATATGGAAGCTGAGTGGT
AAATGTTCAATTGAATTACTCAGAGCTGGACATTTGCCATTCTGGAGACA
TTGCTCTAGAAAAGTGTTTTTTTCTTATTTTTATTCCAGACATTCCTGAG
GTGTTGGTCTCACAACTTATGATTAGGTAATGATTATTAAAACCTCACTG
AACCTCAAATAGACATTCACGAAAGCCAGAGTTAACGTCTCCACCCTTCC
TATGTCTGTGAAGGCAAGTTGTGGGCAGAGTGTAAAAATCTGGAGAAAGT
TACGTACGGAGCTCACTTTTTGCATCTACACACTAGCTGCTAAACTTTAA
TACACTCTGCCTTTCCACTGGAGCCACCGCCCACTTCCCCAGGGTGGCAG
AGGACTTGTTGACATGGAACTTCTAGATGCAGCTTCCCACCCCCACTCTG
CCTGCATCTTGTCCTGAACTTTGGAAAAAAGCAGCTCTGGAAATCTCACT
TAGGGTGACTATCCGCTACCTATCCGGGGCTGTTTTGTTTTGCTGCTTAG
TTTGTTTGCTCAAGCAGTTAAAAGCTATGGTAGCCATTTATAGTTTTCCT
GCTTTTGTTTGAATACGTCTGTCTGCACTGTACTTCAAGTGCAAATGACA
GGGTAAGAATGCCTATGACCTAGGATCATTAAAAATGGGTGCAGAATAAC
ACTAGCTCCTGTATCTCTTCCCTAGCACTTACCTTCTCAGCTATGCTAAA
GCAATTAACTCCTCTCTGCCTTGCACATTTAACTCAGCCATTGACTGCAA
GCTTTTTCTTTGGAAACCTAAGATCTACATGTGGAAACATATCGATTTGA
AATGTTTCTCCACTTACTCTGGCTCTAAGAATAGAAGGACACTTTCAGTT
TTGTTTTGTCTTCCTTTATTACATTTTTGCTTTTGAGATACAAACCAACC
TCTCATACCACACAAAGAACATCCATTCTTGGGATTTTTAAAGTGCATTT

>uc003wrj.1|7294595|7295495|7295594
AAGATGACAAATATTCATTGCAACTTGAGCTGGGAATTGAGACTGTAGCC
CCAAAGTGTACATTCTAGTGGGCTCTTTACAGCACCTCAGCTCATTCAGA
AGCACACTGGACTCAGGCAGCGACAGAAACAGGAACACAGAGCATCTTCC
CAAGCCACCTGTCAGTCAGGAAAAAGCTTGGCATGTGGTCTCTATCTCTC
AGCACGTTTGTTTTTATTATTTTTTAAATTCCTTACTTGTAATTGGTGTT
CACTACTATTGGAATTAGTATTCAACAAATTCAAGCAGGATCCAGAGAAA
GGCAAAAGGCAGCTAAGCATTCAGGAATCTCCATGAACAGGGGCCCTGCC
TTGCTCCAATTGCACAGAAATATGTTTTTTAGAAGGATCATAGAAGAATG
AATGCTGACTGATAGGCATACTGAGAATGCCATTTATGAATTGCTAGCCT
GGGGGAAATGTGCTTCACCTGATGATTTTCATTTTTCTTTCATTCCTAAA
ATGGACCTGCTTACCCCCTATTATACACACTATCAGCTTGTTGTATTAAT
AAATTGAAATAGCGTAAGAGTAAATGCTTGAAAACAACACTATCCTACTG
AAATGTGACCTGTTGGTGTTATTGCTTGAGGAGGCATAAAGGGAAAAGGG
ATAAGGTGCATTACCATCTGGGTGAATAAGCAGGAGAAGGCTAGTGCTGG
GTGTGGTAAGAAAGATGTCATCAGAAGGAAAACAGAGCAGCAGATTGGTT
GCATTTATGTCTCTCTGAAAATCAGTTTGGAGCTCGGTTTCTAGTCAGTT
CCCATCTCCAGATACTTAAGAGATATTCCCTTGACTAGGAAAGGAAAGTG
GAATATCACAAAATTCTGAGACCCCTTTGAAAAGGCAGTACATGGAGAAG
TAAGGAAGTTAAAAAAATGTCTTTTATCAGCTCTTCACCTTTGGTGCTAA
attcattcaacaaatatttattgaacacctactataagccacacattcct

>uc004ceo.1|135517604|135518504|135518603
GGGAGCGTCCAGTGGCAGCTGGGGCCTGCCAGGACTGCTGCCCCCAGATC
GCTGTTTGCTGTGTGTGTGGCTCTGTGGGGCCCCGGCTCCACGATACCCT
CAAGCATCTGCCTCCCGCTCTTCCCAGATTGCAGGGCATGCCTGGCAAGA
CTGCGCAGTGCCGCTCTGACGGGCCTGATCTGAACCTGGGCTCGGGGGGA
CAAGGGAGGGGACTGAGCACGTGGGATGGACAGAGATGCACACCCCTCCC
AGGCAGGAGAGGCAGAGCTGCTTCTGACACACAGGCAGTTATCAGGGGGA
AGAGAAGGTGGGCAGAGGAGCCACCCCATCTCAAGGCAGCGTGCAGGGCA
GAGCCTAAGAGAGGGTCCTCCTGCAAGGGCCAGACAAGGAGGAGGGCATG
GGCAGGAACCGCGTCCAAATCAACAGCAAAGACAAAGGTCACCTAGAAAG
GGGGACTCCACCAGACTCTTACCCAGCAGCACGTCCCTCCTGCCTGGGCC
TGGTGAGCGAGGGGCTCAAGGGGAAACTGAGGCAGGAGCTGGCACTTCTG
TGTGGGTGAGGAGGGCACCAATCTGAGGCCCCGCCCGCTCCCTGCTTCGG
CTCCTCTGTGTTCCCGGGCTGCCGACTCTCAGGAGGCTTTGCCACCTGAA
GAACAGGGAGGTCGAGCAAGGTAAGAAGAGCTTTCCAGCTCCTGTTCCGA
CCTGAGAGCCGAGAGGCACCATCCTGAAGAATGGCCTTGGTCCCAGGcct
ccatgtgcgctgtggcagacaatgccagtcgatcacctctctttcctgac
ccagacacagcctcatgctcttcagccaagtgccccagggaagcccgcca
ccgatcagtcaagcctggagtaaaagatgaagcctatttgcTTCGCTGTT
TTCACGTGGGGCTTATCAAGTATTTACTAAGCACCTTCTAGAAGCTTGGA
AAGGGCTACAAGCCATGGTCCCTGAGCCCAAGACACTTACAGGTTTGCTT

>uc004bnj.1|124719298|124720198|124720297
TATTCTTCATGTACTAAATCTTTTAAAGCCAAGGGATAGCGAGAAGAAGG
AAGAAGATGCTAGCTCATATTTAGTTATaccttggtcaatattggccagg
ccacctcttcaggctttggataccccaatttaaaatgaaagaggtggagt
aaatgacctcttaagattcTCTAAGGACTCTACTAATACTATTACCTAAA
TCTAACTCATGGGTGAGAAACAAATAAGACTTAGAATTTTAGGTCTGAAG
TACAACATGTGTTTTAGGAAAAAGAGCTGTTTTGTTTTTCCTTTTTGAAA
ATTAACTTTGTATTTGCAATCAAAGGCAGCAAGGTGGCACAGTGTACCTT
TAAGAGGTATCTGAATACAGAAATTTGATTGCCCCTTCTGTGTCCAACCT
AACTTTTATCATCCGTTTTAGAAATTAAGGTACATGAGGAAACGAAAATT
CAGAGACTTTTATGGTGCACAGGACAAAACTCTGATGGCCAAACTCACCT
TTCTGATGGCTAAACTCTGAAACAAAATTCAGAGACTCCCAAATAGCCTC
TTTTTAGAGAGCCCACTATACTTTAGCACATTTTTAGCGTGCCTGGAGCA
GTCCTGATCTCAAAAGCATCAACAAGTTACACATTAATTATAAGCATATG
GCCTCTTATGGGACATGCTACCAGAGAAACCGCCCATGTAAGTGCTGTTG
TATAAGTGTACTTCTATCCCTGTTGATTATGCTCCTCATGGTCATCCCTA
ACTATCTGCCTGCAGGTGTTCCTCAAGAGAGAGTACTCTGGTATATGTGA
ACAATTCAATGAGATGAAGTTGGGCTATGATACTGTTGAAAAGAGTACAT
AACAAACCAGCATACTTCTTTATAGCCAGCTCCAAGACAAGTACAAATGG
TAGGAAGCAGATTCATTTATCAGACATGGAGGAATAATCAATAGGCAACC
AGAAGTTCTATCACATTTTCAGGTCAATAGCAATATCACCTTATATCTCA

>uc004bgz.1|115098293|115099193|115099292
AACGCTTTTTCTGCTTATCAAAAAACCCCCAAAACCTCAAAATGTTATCC
TTACATATTTGTGATGGTATCTTTTGTGTGTGATGGTATCGttttttttt
ttttcctgagacagagtttcactctgctgcccaggctggagtgcagtggc
gcagtcttggctcactgcaacctctgtctcctgggttcaagcaattcttc
tgcctcagcctcctcagtagctgggattacaggcacgcgtcaccacgccc
agctaatctttgCTGgggattacaggcgtgagccaccgcgcccagGCTGT
GATGGTATCTTAACCACTTTAAAATTGTTTCAGAGCCTTGAGCCACCAGG
CAAGGTTAAAACTGGGGAAACAGAAATCAGAGTTTTAGACACTGCAAGGT
TGCAACTTACCAAGCAACAGCCTGAGCCCCCAAATTCTGTCTGATTGGTT
CCTGGATTCTATCATGTAAAGTGAAAGCTAGGGTTCCCCCGCTGCCTCCC
ATGGCCTGGGATGGGAGTTAAACTTTTGCCTGTGTCCAGCGTTTCCATCT
TCTTGAAGCTGGAATTATGGAGCTTGGGGGAAGGGAATCAGAACTCTACC
CCATGTCCATTCTAATCAGGGCCTCTGTATCTGCCGGGAGGAAGAAAGAC
CTATTCCTCCAAATCCCAGACTTCCCCTAGTCCACTGATCTAACATCGTT
CACCTTTAGATTTCACCTAACACTCCATGAACTACATGCTGGCAAGAGGT
GGTCTCATAAAAGCAGCAGCTGAATGAGCACACCCCTTCCTGCTAGTGAG
GGCCATCTGCCACCCCTGGATAATCCTACTCTTCTCTTCCCTcagttctg
gcactcagcaccagcccagtaaatggtcgtggaatgaataagtGAATGAA
TTAATGAATACAGAACACTTTTACTGCAACCAGTGGCAAGACATTCAAAG
AGAAACAAACACACATTTACCCACAGAATTGAAGCTCACTTCCCAATTTT

>uc004bfi.1|113364172|113365072|113365171
gacagggtcttgccatgttggccaggctggtcttgaactcctgacctcgc
ctccgcctccaaaagtgctgggattacaaacgtgagccaccgcgcccggc
cTATGCTGGTGTTTTAAATAAATGTATAACATGTATATGAAAGATGTTAT
TATCCTCACTTTAAAGATGAAAAATCAGAAGTCTAAGGTCACAGAAGCAG
TAAACtttttttttttttttttgagatagagtctcgctctgtcacccagg
ctggagtacagtggcgcaatctcagctcactgaaacttccgcctcccagg
ttcaagtgagtctcctgtctcagcctcccaagaggctgggattacaggca
tgtgccaccacactcagctaatttttgtattttcagtagagacggtgttt
caccatgttggtcaggctggtcttgcactgctgacctcgtgatctgccca
cctcagcctcccaaagtgctggaattacaggcatgagccaccacgcccgg
ctAACTTttttttttaatttaattttattttattttcagttccgggataa
ttgtgtggaatgtgcaggtttgttacataggtaaacgtgtgccatgatgg
tttgcttcacctgtcaacccatcacctaggtattagcccccgaaggcatt
agctatttatcctgatgctctccctccctcaccccggcttccacaggccc
cagcgtgtgttgttcccctccctatgtccatgtgttctcattgttcagct
cccacttatgaatgaaaacatacagtgtttggAAAATTTTCACACTTCAA
AGCCATTATTTTCTACCACAACTCAGAAGAAGCTGTAGTGAACAGTGAGG
TGACTGGTTGTTGTTGACTTTGAAACTTCCATCCTCCATCACTAATTACA
TACCACTTAAATGTATTTTATTAAGTAGCTCAAACTCATTATGAGTACTA
TTTCTTAAGACATTTAAGGTAGTATACATTTTTGCTAAATGGTGAAAAAC

>uc004ajk.1|76526330|76527230|76527329
aacgagagacaACAAGGGAATCTGTGTCATGATTTCTAGAACCAGAGCAA
TAGGTCTCATCTAAAACAACAGTAACAAACAACAACAACTCAAAAAAATT
CTTTGAAAGCATTGACTAAATGGTTGCTGGGAATTCTTAGTCACCCGGTG
TTTGTTTTGCAAAACTGCAGAAAATAACAACAGGGCAAAAATATCCAAAA
TTGTATCTGATTCCATTCCCCAGAGCTCTAAGAAGCTTTAAGATAGCATA
GGGCAGGAGTCACTCCAGGACCATATGGCCTTGAGCAAAGAAAATCCTAT
GTACTGGATGCCTTCAGGAGAGGTCTCTCTGGAATGTGGCTGCTTCTCTG
GTTGCCAAAGTCAAATTCAGATCCTGTCTGTGATATGGTCTTTGTGCTCA
GACAAGGATTATGCGGTCTGCTTTTCCTCAGTAGATCCTAAAACCAGCCC
CAGCCATGGCTTCTTATTTGTCCTAATTCTCTTACCCAGTCCAATCCTAC
TGCCCACTGGCAGATAGGATATGAAACACATTTCTGAATTTGACATTTGG
CCAGAAGTTAAATTTCTTTAGCATTAGCTAGAAATCCAAACGTGGAACAA
AACAAACAAACAAAAAGAAACATGAGACAAagctttctgagggcaaaaac
atgccatgtgcaccactacatcctcatcactaacgcagttcagagaaggc
acttaatatctgttgaataaaATCAACCTACTGAATGAACACTCCACCCT
TTTGTGGTCATGGTTCACTCAAAGTCAAGACTGCCACACTGGTATTTGCA
TGCAAGTATTCCCACAACGACTTTTGCTCAGCAGTTCATCTTTTTAAAAT
GTTATTCTGTTGATTTTTCTTAAAACAAACAAAAGAAAAGGCACACCACA
GAAATTTGAAATCCAAATGTATTTGCTTTCAAGTTCCATTCCAGGTAACA
AATATTTGACCAATGAACTGATGTCTTTAGTTTGGCAATTGGGCAAGCAA

>uc003ziq.1|4700257|4701157|4701256
agtgcagtggcacgatctcagctcactgcaacctccgcctcccggattca
caccattctcctgcctcaacctcccgagtagctgggactacaggcgcccg
ccaccatgcccggctaattttttttttttttttttgtatttttagtagag
acggggtttcaccgtgttagccaggatggtctcgatctcctgacctcgtg
atccgcccgcctcggcctcccaaagtgctgggattacaggcgtgagccac
cgcgcccggccTCTCATTGGCTTTTAACAAAAGTATAGTAGTTTCTCCTA
GCCATGGCATTCAGCTCCATACATGTATTTCCATGTGGTACATAAATCTT
AATGATGGTCATTACAGAATTATTTTTTTGGGTgggggcagtggcttaca
cctgtaatctcagcacttgggaagctgaatcaggaagactgtttgaggcc
aggagactagcctgggcaacatatcgagacgccgtctctacaaaaaaata
aaattagccaggcatggtggtacatacctgtagtttcagctacttgggag
gctgaggtagaagaattgcgtgagcccaggagttcaacgttacagtgacc
caattatgccactgcactctagtctgggcaacagagtgaggccctgtcta
aaaaaaaataaagaaaaaaGTTGTATTACAGTCATATTCATTCCTAAAGT
AATGAATGTATGTGCAAAACTTTGGGCTAAGTGTTTGCGGGTGGGGAGGG
AATGGTCACAGGAAATAAGAGTCTTAATTCTCATAGCCATGTTCTTCCAC
TGCTCACTTTGATTTCCAAATCCCCTAAGGGTATTATGAAGGCCGGTATG
GCTACCATAGCAGGAGATGAAGTATTGCATAAACTGAAACCAGCCTATGG
ACTGTTTTAAGATCATTTATTAGAACAGTCATTCAGAAGCCATTGAGACA
TCAGGCAGCAGAAAGGAAGGTGGGATGGAGCAGGCCCTGTGAAGGACCAA

>uc001crz.1|2841828|2842728|2842827
ACTAAGAGGGTCATATTCTCACCAAAGCCAGCGGCACAGCCCTCTAACCA
CATACCTATTTGTTACAGGGATGCTGGGGAAGGCCTGCATCCAGGCAGGC
TGGGATGAGGGCCCTGGGTCCAGGAGGCCAGAGCCGGCTGCAGATGAGTG
GATGTGGGGAAACAGAGTATTAGCCTGCATCCCTAAGCAGGCAGGAAGCC
AGACAGACCCCTCCTCTCGGCTTGGGATCAAACTGCCACCCCCCATGGGG
ACAGGTGGGGTGACTCAACCCCTGATGCCCGCAGAGCCAGAGGCCTGCCC
TGCCACTGTCCGCTGCTTCTTCCAAACTGGGGAGTTTAGAGCTTTGGCAG
TGAGTCGCTCGACAAATCGGCTCCTGGGGATGAGGACCCAACAGCCAGCC
CACGGAGACGGGGCTCTGATGGGGCTCACCTGGGCGCCTCCCTCCACCAC
CACCCGCAGCTCTGCCATCCTGAGGCCCCTGAGGCCTGTGGTGGAGAGAG
CAGAAGGGGGGGCTTGGCCTGGGGTAGAGAGGTAGCACCTCACTCTCATG
GGGCTGGGTTTCTCCTCACCAGCCCTGTTTTGGAATCCAACGCACAGTTT
CGGAGTCCCAACCCCTCTCCTCCCCTTCCTGAAGCACCAGAGCTGGGTCT
TCCAGGCCTCTAGACTCTGCCCCTTCTCCATCGGCTGCCCTGCCCTGGTG
GGAGAGGGATAAAAGGGAGGGTGGCCCAGGGCTGCAAAGGTCAGGGGTCA
GAAGGCTGAACCCTAGGTGGAAGCAGGGGTCGGCGTCAGCCCCAGGTGGA
CAGGACCACGCAGTCTCTGGCTAGGCCAACATCCAACCCCCAACCTTAAC
CCCCTCTGGACCCTTGCTTTCCAGTGTCCCCAGGCATGGGAAAAAACAGA
CACTGGAGAATAAATAATTTATTGAAATTGGAGGAATAAATAAGATATGT
GGGCAGGGTTACAAATACCTATAAAAATCATTAACATTTATATACACAAA

>uc001jjo.1|68790457|68791357|68791456
TCCCTGAGAAGTGAGGTTGAACTGAGGACCTGCCACTTGTAAGCTGATTT
TCCAGGCTTAACGGTAAAAGGGGAAAGAGGAGGTGGTAGCCCCGCTCCCA
GCATCATGCAGAAACTGCCTTCAGGGCCAGCCACTTTCTGGTGGTGACAG
TTCCGTGCACCAGGACACCAGGGGGCTGGGGAGAACACAGTCACTCTCAT
CCTAATCACAACTGTATAAAAAGCCCATGTCGACCggcacggtggctcac
acctgtaatcccagcattttgggaagccaaggtgggcggatcacttgagg
tcaggagttggagaccaacctggccaacatggtgaaacccagtatctact
aaaaatacaaaaattagctgggtgtagtggcgcacgcctgtaatcctagc
tagttgggaggctgaggcaggagaatcgcttgcacctaggaagcggaggt
tgcagtgagctgagatcacacccctgcactccaacctgggcgacagagtg
agactccatctcaaaaaaaacaaaacaacaacaacaaaaaaaAAAAACAA
AAAAAAACAAAAAACCAACCCCCTCCCCCACAAAAAGCCCATGTCACTGT
TTCTGTGCCTcaaccctctaagagtggcaggatacccattttacagagca
ggagagggaggcacagaacagctaagcgaccaagtgccaagggcttccaa
gagatggcagttagggacacctgagtccccagactctgaagGGGCCTGCC
CAGGCAGACAGCATCGCAGGAAGGGCGGGTCCTCACGGACAGAGAGACAG
AAGCCACCTCAGGCCCCCCTGGACAGCTCTAGGACCTGGGTCCAGACCCC
ACCCCCATCCTGAAATAGCCCTCCCAAAAAGCAGAGACAGACACCAGGCG
TGCTTTAGGGCTTTTTTTTTAATGTTTCCTCACTGTTTTGACAATATCAT
GAAAAAAATCAGTTTAGAATCTGGAATTGGCCTGGACGGGATTCGAGGGC

>uc001kbl.1|81827405|81828405|81828404
ataatcacccacacttacaaagcactatgggccagacactgctgtgcttt
ctttacagatatcaactcatttaacccaccctaaaaaccctgaggttccc
aaaactggcatatcctcatgttacagatacagaaactaagacacagccgg
gctaagtaattaatctaagcttacacaaatagccgagacagagccaggac
ttaaatccaggcagcctgtttcacagtccctgctcataaccatggtgctg
taTAGTTCCAAACATCTTAACTAATGAGGACAGCATTATTTCTCAAGGTG
CACAGCACAGAGAACTTCAAAAATTAGACTCTTAGTAAAACACCATCttt
tttttttttttttgagacagggtcttgctgtgttgcccaggctggagtgc
agtggcgtgatctgggcccactgcaacctgcacctctcaggttcaagaga
gtcttgtctcagcctctggagttgctgggactacaggcaggcaccaccgc
gcccagcaaattttttgtatttttagtacagacggggtttcaccatgttg
accacgctggtctcaaactcctgacctcaagtgatctgcccgactcggcc
tcccaaattgctggaattTATTCCAACACCtcattcattcattcattcat
tcgagacagagtctagctatgttacccgggctggtctcaaactcctgggc
tcaagggatctttctacctcagcctcccaacgtgctgagattacagggac
acgccaccgcgccAGCCCGAACATCTTTATCTTAAACCCAGAAAAGTGAC
AGGAGTGTCTCCCCTACAAGATGATGACCAGCCCTCCAGACCTGAGCCCA
GGTGTGATTCCAAGGCCCCTGTACTGGGGCCAGACAGGGAGACTCGCTCT
CAGGGACTTCCCAACCAGCACCATCTTCTCCCTGCGGGGATGGCGAGGGA
GCGCGGGCCGGCCCCGGCCCTGCCTCCGCGCTCGCGCTCGACGGTGTCCT

>uc001kwj.1|104603108|104604008|104604107
tgagacaagttatcgctatgttgcccaggctgctgatactgaactcctgg
ccttgagtgacccttctgcctcggcctcccaaagtgctgggactacaggt
gtgtcaccatatggataggttggccttgaactcctgacctcaagtgatcc
accttggcctttcaaagtgttgggattacaggcgtgagccaccacgcctg
gcCCCTTGTCTCAATTAATCAAAAAAAGGCCTAGGCAACAGAACAAGACT
CTGGGGAAAAAAAAatatatatgtatatatatatgtgtatatatatgtat
atatatgtatatatgtgtatatatgtgtatatatatgtgtatatatatat
atgtgtatatatatatGAATGGAATGATattctcataaccccttggaaac
attattacttctgtttaacagatgaggaatataagacagaagctgagtaa
tttgcagccacacactgctaaatggtagcattgggactgtaatccgggcc
ttctgattcTTTTTAATTATTTGTATTAATTTTAAttttattttattttt
aaagagatggagtttcgctatgttgcccagggtggtctggaactctcagg
ctcaggtgatcctcctgcctgggtctcccaaagggctgggatttcaggcg
tgcgccgccatgccctgccGCAGGCTTTCCGATTCTGAACCATAGAGTCA
ATGAAACTGTCCTCCATCCCCTCCAGAGATGTTTGCCTGGACCCTGTTTT
CCTCAGGATATCAATGAATAGTTCATGAGTTTAGTGAGCAAAGGTCAACC
TCCATCAGGCGCATGCGTCCCTTCCTTTTCCCATGGAGGAAGAGACGCCT
CTTTTCCTTCCGCTTTGCTTGTCTTTTGGCCCCGGCGACTCACCATCGTC
AGTGCGCAACCGTTCGCTAACTGAAATGATGGCGACTGGAACGCCAGAGT
CTCAAGCGCGGTTCGGTCAGTCCGTGAAGGGGCTTCTCACGGAGAAGGTG

>uc001kwk.1|104618299|104619199|104619298
ggctcatgcctgtaatccaaacactttgggaggctgaggcgggcggattg
cttgaacccaggagttggagaccagcctggacaacatggtgaaatcccgt
ctctataaaaaaatacaaaaattaaccaggtgtggtggtgcacgcctgta
atccaaggtacttgggaggctgaggcgggaggatcgcttgagccaggagg
ttgggcctgGGTAACAGAGACCGTCTCaaaaaaatttaaaaattaaaaaa
aaaaCTTTCTGCAAGATGAAGTGACAATACCTGGAAAATACATGTGACTT
GACCAAAAATTACTATAGGTGAAAATAAATTTAGCAAAGTTGCTTTCCTA
AATACAACCCAAAATAGACTGGGAACAGctacatactgttaatggttccc
tctatgtgacattctagaaaaggcagaactatagggagggaaaacatctg
tggttgcccaggagctaggggtgggaagagggaatttactacaaagaggc
acgaagaaacttgtgggccagagctattttggtctccgttttggtgatgt
atatacgtttgccagagttcacagaactgcacactgaagaaagatggatt
tcacggaatgtgaattatatctcaacaaaCTTGACTTCAAAAAACAGATC
GAGAAAAGATGATTCTATTCCCAAAAAGGGGGAGGGGGGAAGATCATTAT
ATAGGTGAGTGTTCATTTAAATCAGAGTACGAGATTTATCCGTGAAAATC
GCAGTGGAGCGAACAAGGGGGATGCTGATACCGACCTCCTGGTTGGAAAG
CCTGTAGAGCAGCGCGGATGACAGTGGAACAGCGGGTCAGGCGGTGGGCG
CCTGAGCGAGGGGCTAGAGCGGGATGGGCGGGCGGAGCAAGCCTGCCAGC
CTGGGCGGGGCCTCGGCACAGGAGCTGGCTGCGGGAGCCCGCCGTCCTGA
GTCGCAGGCCGAGGAGACAGTGAGTGCGCGCCCTGAGTCGCAGGCCGAGG

>uc001kzs.1|114123005|114123905|114124004
ACGCAGTAGCAATGCttctttttttttttttttttttgagacagagtctc
gctgtgtcgcccaggctggagtgcagtggcgcgatcttggctcactgcaa
gctccacctcccgggttcacaccattctcctgcctcagcctcccaagtag
ctgggactacaggggcccaccaccacgcccggctaattttttgtgtattc
agtagagacggggtttcaccgtgttagccaggaAGCAATGCTTCCTATTC
TAGCGCCTTGCTAAACTATGTGTGCTGCAGACTGTGTTCGTGATTCCGAA
TCCTAAAAACAACCGTCCTAGGCTTGTCTCTCAGCCTAGACTCTAGACTG
ATTTGGCTCATTTGGTTGTCTTGGAGACGTTCTAATTCTGAAGGGGGCAG
TGGTCCCTTCTAGAAGATAGCTGGTCTGCAAATGCACACCTCTGCTTAGT
CTGAATCCTAAAGTTATAGCTTGAGCCAATTAAAGTGGCTTCTCATTTTT
CTCTCACTCTGATCTCAAGGAGCCCTTTTTCTTCTAGTAATCTAGACCTT
CCTCTTCCTATCACAGTCTCAAGGATTGTGCCCCCAAAGCAGATGCAAAG
CCCTGTCTACCCCTTCTCCTTCCCCTGAGGTAGAGCTTTATCGAAGGTTT
CTCTTGGTAAACGTTAGCTTTCTGAACTAAGGGCCGTCTTTTTTTTTTTT
CCCGCTTAAGCCCATTGCATAACAATCTCTTGTTTTAATCTTTTGCCCAA
CACTGCTTTTCTTACTGTCAGAGGTTACTACAAGTGTTTGAACAGGTAAC
TTCTACCTTTGAACTTCTGTTGTGACAGATTCAAAGGTTCCAGGGGAGTG
TGTTGGCCACTCTCAGGACAGTACACAGTAGCTTCGGGTGTGTCCCAGTC
AGTCCTAGGAGCTGTGGAAAGAGTAGAAGTGCCTGAATGTGGTGCTGAAT
CAATACAGCCAGCTGTGAGGGGAGCACTTCCTGGACCCAGGAAGGGAGAG

>uc001nen.1|16545817|16546717|16546816
cagatacttccactgacacactgacatgctttgtgttttagttctcacaa
ctctggggtattctcaccccccaaatggggacatgtgcacaggagtgaag
agatgagctcagagccacacagctggtgggtggtaggcctgggttcaacc
tcatcctgccttcaaagccACTTTGCCCATGGCCTTTTGTTGGGGAGGGG
AGTGTGTTCTGCACCAAGCTTTTGCCAGGAATCCCTGCTAGCTCTCAAAC
TGGCTCTGGACTGACTGTAGTCTTACAGGCTGGAAGGAACCTTTGGTTTG
CCCTGTGAGACTGCATGTCTTAAGGTGTAGCTGTTTCTTCATTTGTGAAA
TTAAGCAGATATGGGTAAGATGACCTATTCCAAAGTGAAAAACTGGAAAA
CCAAAGTCTTAGCCTACAGTTTCAGGGACGAGGGGGAACTAAAAGATGAG
CACTTTATAGTCAAGGGAGAAAAATTTTTTTGGAGTCAGCACCAACCAGC
TAATAAGGCAGCTGGGGGCCAGGGCCATGGGGTGGCCTTTCAGACACACA
CACACAGCTCTGAGCCTCTGGGCCATACCTTGTAAGAACTAGGTATTTTG
TTGAGGTGGGGGTAGTCACTGAGACCTGTGCTATGGGAGCCTCCTACAGA
GGGCTGCTCTCTAGGCCAGGTAAAGTCTGGGTGAGACAAGAAAACATTCC
TTAATGTGGCCCTGAATGAATAAAATGTGGAGGTCCTCCCAAATGCAGCA
GCAGGCTAACAGGTGGACTGCAAGGCTGTGCCCTGCCCTGTCTCCCTGCA
TTGCAGCTGTTGGGGTCTGGGTGTTCCTGGCTAATAATCCACAATCCAGG
AAAGGGCTGATTTGGTTGTGAAGGTCCAAATGAGAAAAGATTCTCAGACT
GGTTTGTGCAAATGGTTTTTTTTTTTTTTTTATTTCCACATTTATATCAC
AAGGTGTCCACTTACTGGACCAAATAGCAAAGTTGCTCCCTTCTGCGTCC

>uc001owd.1|74547591|74548491|74548590
AAAGGAAGGCGGTCCTTGCAGTCAGGCTGGTCTCTGAAACCTTGCTCCTC
ATCACCCAGACTCAGGTGGTGTGGAGAAGGCTGACTCTACCCATGAAGGG
CAGCCCCTTGAAGGGTGAGTCTCTGACTGACCAGATACCTGGGAAACGAA
GTTTGTGGCTGACAGACTTTCAGGAACTTGTCTGACTGTCTTATGAGGAG
CTGCAGGCAGGTGGCTGACTGACGGCCTGAACGGACAGCTCTCCTGAAAG
ACAGTAGCCCGCCGGCTGGCTGGCTTACCAGCAGGTGGACACGATGTGCC
TGCATGAGTGATCAGCCAAGTGACCGACTGACAGTCAGACACACAGACCC
ATTGCGGGCCAGCTCGGGCTGTGGGTCCCTAGCCCCTGGAGCCACCTGGC
CTACCTGGGACCCCAAAACTTAGCTGCCCACCTGGGAGAGAGAGGGACTG
GGTTTTTTAAACTAGGGCCTGGCTCTCTGCCCCAGGTCCCTTCATTCCCG
CAGGCAACCGCCTGCCCAGCCCAGGTTCAGTCCCATGGCCGTCCCATCCT
CCTGTCAGGGGTGGCCCCTGACAAAGGCCCCACAGCACAGGGCAGGGTCT
CAGTGCCCTTCCACAGGAGGACACGCAGTCCTGGACTGGACCATCCTTCC
AAGGGGAGTTCCGCCCTGAGTCAGGGAGGCGAAGGTTTGCTGTCAGCGCG
TCAGCAGAGACCCCAGCCCACAGGAAAGGCTCGGAGGGGGTGGGCAGCCT
GCCTGACAAGCCCCATTCAGTGACCAGCTGACCCCCAATACATGACTCGT
GCTCCTCTCAGAACCCGGAGGAATGTGGCCAGTGCTTCCCTCCCCTGCCC
AGAGGCACAGGCTGTGGACTTTGCCCTCCACAAACAGCCATATCTCTAAA
GGATAAAGTACTCCCAGGAAGGCTTTGAGCCTTGGCAGAAAAGGCTGGGA
TTGAAGCTTCAGGGAGAGCCAGAGGTGAGGCTGGAGTGGGAGATCACCTG

>uc001qsa.1|6925100|6926000|6926099
GGGGAGCAGTTCATGCTTAGACTACCACCCCCTCCAGGTGTCTTAGGCAC
GCTGGTCCTTAGGAGAAGGGTTGACCTTCCACTCCCTCTTGCAGGTGTCC
TTAAGTTTGCTCGCTTGGTCAAGTCCTACGAAGCCCAGGATCCTGAGATC
GCCAGCCTGTCAGGCAAGCTGAAGGCGCTGTTTCTGCCGCCCATGACCCT
GCCACCCCATGGGCCTGCTGCTGGTGGCAGCGTGGCCGCCTCCTGAGAGT
TGGCCCTCCCTTGTGCCACTGCCAGGGGAGGAAAGGCCTTGATGTTCCAG
ACAATAATAAATGCGCCTGTGACTTAGCCTTGGTGTCAGTCTCTTGCGGA
CCTGACAACCCCCATCTCTCCTTCCCTGATTCCCTCTGCCTTTCCAGGCC
CCATCCCCCTGAACAGCTCCTCCCTATGGTCCTGGCTGGGCCTAACCCTG
CCCCAGGGCCTAACCCTACCTGAGGCTCCTCCCCTTCCCCCGGGGCAGGT
TGAGAGGCTGGAGTGGGTCCCTCAGCGCCCTGGGTGGGTGGGCCTGCACA
GGGGGTACCTCCTTCTCTGAGGAACTGGGCTGTTAGGGATTTTCCTTAGG
CCCTTTGGTTTCCGCCTACGGAGAGGTTTCCCCCATTGGTTGCTCTTCCT
CAGCCAGGGTTACTTCCTGGTCTGTTCCCCTACCCAATACCCCGCCGCTC
TGTCAGCTTgagctccaggtggagctccaggtggCTCCTCCTCTCCCGGG
GGAAGGCGGCCCTGGACCAGCAGGCGGGCCTGCTGTACTCCCGCTTTGGG
GCTGCAGGGAAGCTGGCCGCTGTGGGCGGTCTCGGGCCAGCCCCGCCCCA
CCTGTCCTTTTCCTGGAGACTATTAGTCCAGGGTTTGTCCCTGCAGTGCC
ATTGGCCTGGCAGGCAGGATCGAGGAGGAAGTGGCTGATTACTGAGCGGT
TCTTCCTCACCTGGCTTGGGCCACTGTGCACAGCTGTGCCGCTGGCTCAG

>uc001rdf.1|16390442|16391342|16391441
gtgagctgagatcgcgccactgcactccagcctgggctacacaggcagac
tccgtctcaaaaaaaaaaaaaaaaaaaTGTTAGAACCATTCAACTAGCAT
TCTGTAGACCAAATTATCTAAACAGTAGCTCTCCTCTTCCTTTTTCTGCC
ATGTTATCCATAAGATTTGGCCTGTATCACCTTATAATAAATGAAGAGAG
TCTTAAATTCTTATAATACCAAACTCCTTTGGAGAGAATTCAGAATAGAT
TTATGTCATCTCAAATTCTATCCTATTCCAGTTAATGTTACAGACAGATT
CTAGTATACTTTACAAAGATAGGTGAATAAGTAGAGTTTTGAAAAGATAC
AGACATAAAAGTGAAGAACAGATGCCTTCTGATGCTAGATTTTCCAAAAC
TCCTACTGTTATGCTTATATAGAAATCATTCTCAGACCTTCCTTGGATTA
ATTTCTGTTCCTAGAGCAAACTGGTAGTTATTTCTTTCTTTAATAGAACA
TGAACTTGTCCATCACATCCTAGAAAGTTAGTCCTAGGGATATCCTTTAA
AGCCTAAAGGAGTAAATTAAGAGCAAAAAAAGGAAGTAGACCTTGCAACA
GGTGGTGAGTGTCTGAGATATAGCACTAGGAGAGAAATAATATAGATTGA
AAACAGAAATCCTTAAACATTTCTCATATAAACCCATGAAAGATAGATCC
ATAAATATTGTGGGGACTATGGGGACTAGGAAGCTTGGAAGTATCCCTAA
TCTAGATAGTGATGGTAGGCTAAATATCTACGGCTTCCGTAAACGTTCCT
CTAAACCTCCCTGTAAAAAACACACTAAGCTGATTGTGTAATGAGCTGAT
CCAGTACAATTGCCTCCAATTTCATTCTGGACCCTGAACAGGAGGGGACA
TCGTGACAAAGCAAATTGTCTGGTATCATGAATTTGGAACACCGTAAGTG
ATCTTTACTGAGGGTTACATTCTGTCATTGTCAGCCTTTTAAGGAGGCCT

>uc001shl.1|54399587|54400487|54400586
GCTGGACATGCGCACCATTGCCACTGCACTGGAATATGTCTACAAAGGGC
AGCTGCAGTCTGCCCCTTCCTAGCCCCTGTTCCCTCCCCCAACCCTATCC
CTCCTACCTCACCCGCAGGGGGAAGGAGGGAGGCTGACAAGCCTTGAATA
AAACACAAGCCTCCGTTTCTCTGTGGTGTGTTTCAGAGAGCTACTAGCTC
CAGTGTCGGGGGTGGGAGTGGAAGGTTCAAAGGTGGTTTCCCTGAGGGAC
AGGTACCTTTTGGGGAGAGGGTGGAACTAGCTTCCTCTTACTATCCCAAC
TCTCTTCTCCTCCATGGCCCTTGTGCAGGTGTCTGTTAGGCAAGCAGAGG
GTGGGAGTTCCCATCCCTCCTGAGAGAAGGTCCTAGTAGCCCTGCCCCAA
GCTTCCTAATTCAGGACTTGTTTCCTACAGAAGAGAAACAAGGCAAGGTA
CAGGCCTGGTCCCCAGCTCTGGCTTTCTGCCTCTCCACGTGCTCATGGCC
TCTCCCAGGCTAACTCTAAGCAGTGTCATGAGTCTGAGCCAGGTGGGAGA
TTAATTCCTGGGGGCACTTCAGGGCTGAGAAGGGGGAGGAATGACAGGTC
CAGTAACCGTTACCAACAGAGCAGTGCAGCTGCCATCCTTGACAGCTCCC
TCCTCCTTGGAGACCATGACATAGATGGTCAGGAACCCAGGCTGAGAAAG
ACAGCCAAGGGGTGGGGGGAGCCTAGGCAAATCTGGCCTCTGCCAAGTCC
TGGCTTCAGCCAGGCAAGCTCCAGCCTCCCTGGCTCCTCCTCCTCCTCAG
TCCTATCCCCACCCTGTCACACATACACTTAATACGCCTGGCATCCAAGT
CCACCCACTCCGGACTTTGGCCTTAGCAGTAGTTAGTGTGGGAGGCTGGG
AAGACTGGGAGCAGTCTCTTAAACAAAAGCAAAAGAATAAGCTTCGGGCG
CTGTAGTACCTGCCAGCTTTCGCCACAGGAGGTAAGTGGATACTGGGAGC

>uc001snh.1|55908918|55909818|55909917
cccattctgatgctgaggtttgggaacctactcctggagGGGTTGATGAA
TCCCATTCCCAAGGGTTTCTTCCGGATGAAGTCAGGCTAAAAGGAAGATC
CCTTCCAGTCTCAAAGATCTATAGCCCTGGGGAAAAAAGGAGAGCCCACC
GACTCCTGGGACATCAAGAGGTGGACAGGTAACAAAATGGGACAAGTGAA
CAACAGGAGGGGTGCCTTCCTCTGCTCCCAGATGTCTGAGGAGAAAGAGG
AGATGCCATGTAGGAGGCAGGTCTGTGGGTCAGAGGAAGAGGGGAGgaca
atctgtcacagcgcatgttcacaggaaaagcctcattgaatcctcaccac
acagtattttcttgtggctttaccagggaggaaactgaagcccacacaag
ctaatgcactagtcccagagccggaacttgaattcaggtcttccgaccct
tctaaaccacggtgctttccagtgttccaTAGCTCTTTATCTTGTGTGGG
GGTCTAGATCTCCTGGAGTCTAATAATGCTAGCTAGATATTCAGTAGGCA
CCCTATAAACGTTTGTCTTGACAACAAGCAGAGAGAAAACCCTGAAAAGC
TTCAAGATAGTAAGGAGAGGGGGCGGCACTGGACCTCTGTTTTTGTTTTT
TGTTTTTTTCCCCCCAGGCAAGGGCCTCTAACCCTGGGGCTACAGACGGG
AATCATAAAGAAAAAAGCGGTGAGTGGGCGAACTACAATTCCCAAAAGGC
CACAAAGGGGCCACCACTACGCATGCGTAGATCCCTCCCGTTAGCTTTGG
CGCCTCAGCGAGCTCTTCTCGCGCATGCGTTCTCCGAACGGTCTTCTTCC
GACAGCTTGCTGCCCTAGACCAGAGTTGGTGGCTGGACCTCCTGCGACTT
CCGAGTTGCGATGCTGTACTTCTCTTTGTTTTGGGCGGCTCGGGTAAGAA
TGGGGCTCCAAACGCTGGGTAATCAGTGGAAAGGAAGCTCTTCTCCTACC

>uc001sni.1|55909235|55910135|55910234
ttcacaggaaaagcctcattgaatcctcaccacacagtattttcttgtgg
ctttaccagggaggaaactgaagcccacacaagctaatgcactagtccca
gagccggaacttgaattcaggtcttccgacccttctaaaccacggtgctt
tccagtgttccaTAGCTCTTTATCTTGTGTGGGGGTCTAGATCTCCTGGA
GTCTAATAATGCTAGCTAGATATTCAGTAGGCACCCTATAAACGTTTGTC
TTGACAACAAGCAGAGAGAAAACCCTGAAAAGCTTCAAGATAGTAAGGAG
AGGGGGCGGCACTGGACCTCTGTTTTTGTTTTTTGTTTTTTTCCCCCCAG
GCAAGGGCCTCTAACCCTGGGGCTACAGACGGGAATCATAAAGAAAAAAG
CGGTGAGTGGGCGAACTACAATTCCCAAAAGGCCACAAAGGGGCCACCAC
TACGCATGCGTAGATCCCTCCCGTTAGCTTTGGCGCCTCAGCGAGCTCTT
CTCGCGCATGCGTTCTCCGAACGGTCTTCTTCCGACAGCTTGCTGCCCTA
GACCAGAGTTGGTGGCTGGACCTCCTGCGACTTCCGAGTTGCGATGCTGT
ACTTCTCTTTGTTTTGGGCGGCTCGGGTAAGAATGGGGCTCCAAACGCTG
GGTAATCAGTGGAAAGGAAGCTCTTCTCCTACCTTAGTTCCTAGTCACAA
ACTCTGGGGTTCTCTTGGCTTTTCCATGCACGTGGATTGGGGCCTCAGGG
AGCGGACGTGTAACTGGGGAATCCCCAAGACCCCTGGGCGCGCGTGGAGT
TAACTGCGAGCCTGTCCTCATTCTGGCGATCAGACGCCCCAGGGCCTCGT
GACCGCCCATTTCACGTGGCATTAGGGGAGAGGACAGCCCCGGATGCCCC
GCGGACCCGGTGCTGGCAAATGAGCGGAGTTTTCGGCCTGGTCTCACAAG
CTGAGCCTTTCCGGCCAGCTCTGAGCCCTGCAGATGATGCAACCGAGCTT

>uc001tcw.1|92486828|92487728|92487827
tgagaggccgaggcaggaggatcggttgaacccaggagttcgagaccagc
ctgaccaacagggcgaaaccccgtctctactaaaaatacaaaaactagcc
gggcgtggtggtgggcgcctgtaatcccagcttctcgggaggctgaggca
ggagaattgcttgaacctgggaggcggaggttgcagtgagctgagatcac
gccctgcactccagcctgggcgacagagggagacttggtcATGCTCCCTC
CCCGCCCTCCGTCAGTTTTAGGAATAAATACCTTTTTATTTAAGCTAAAG
TGTGGGTACACCCTTCCTCTAGGATTCTCCATCAAGGAATAAGAAGCCAT
ATTAGGACAATTTAGAGGGCAGTTAACCCTAGTAGACATAGTGGTTCTTA
AAAGGCTTGGGGCCTCAGACTGTACACAGGCTTCACATGGAATCTGATTT
GTTCCTTTATCCCAGTCCCTCACCCAGAACCCGAATCTAGcccttcatgt
tataaaaagggccagaggtccaaagagggtaagtgccttgtgcaaaatta
ttcaactactttgtagaggattttaactagggttcagttagctccgccca
cactATAAAAGGCTCTTTCTAAAAAACGAAACATGATTAAGGGCACACGG
CTCCAGCGTTAACAAAGCTCTTTGTTAGCTGGGAAATGCCCCCCTCCCCG
ACTCATCTGCTTATCATCTGCATAGAATTATGTACTCAAAAGCAGGAAAA
TTATTGAGAAAACCATTGGTCCCCGGCTGCAGACCCCAAGGTTGGGAGCT
GGTTCCCGTTTCCTCCCAGAGCCGGCAGGGGGGGCACCAGGCAAAGTTTG
CAAGACGCGCCTCCCTCCCACCCCTCCCCCTTCCTCGCCCAACTTCCCAT
AGCCGCGGCCTCAACTAAAAGTGGCCATTGACCTTTCAAGCTTTCGAGCA
GTGATGCAATAGAATAGTATTTCAAAGAAAAATGCTTATCGAAATTTTGG

>uc001tcx.1|92487405|92488305|92488404
tagggttcagttagctccgcccacactATAAAAGGCTCTTTCTAAAAAAC
GAAACATGATTAAGGGCACACGGCTCCAGCGTTAACAAAGCTCTTTGTTA
GCTGGGAAATGCCCCCCTCCCCGACTCATCTGCTTATCATCTGCATAGAA
TTATGTACTCAAAAGCAGGAAAATTATTGAGAAAACCATTGGTCCCCGGC
TGCAGACCCCAAGGTTGGGAGCTGGTTCCCGTTTCCTCCCAGAGCCGGCA
GGGGGGGCACCAGGCAAAGTTTGCAAGACGCGCCTCCCTCCCACCCCTCC
CCCTTCCTCGCCCAACTTCCCATAGCCGCGGCCTCAACTAAAAGTGGCCA
TTGACCTTTCAAGCTTTCGAGCAGTGATGCAATAGAATAGTATTTCAAAG
AAAAATGCTTATCGAAATTTTGGATCCGGTTTTCCCGTGATTGTTAAGGG
TTTCTTTTAAAAAGTAGGTCACATTTCAAGTAGGTCATATTTCGGGGGCG
GGTGCGCAGACAAGGAGATGAGTTTCCACTAAGGCCAGGGGGCCTCCAAC
GGGGTTGGAGGTGAGAATCCCAGGTAGGGTAGAGGTGCCGAGATCCTTCC
GAATCCCAGCCCTGGGGCGTCAGCCCTGCAGGGAATGGCAGAGACACTCT
CCGGACTGAGGGAACCGAGGCCAGTCACCAAGCCCCTTCCGGGCGCGCAG
GTAAGGGCGCCCCCTTAGCAGCCGGCGCAGGTGACCCGGGCGGGCCGCCG
GGTCTACCGGAGACGTTGGAGCAGAGGGGAGGAGGAAGGGAGGAGCCGGG
TGGGTGCGGGTGACAAGGAGCCGGAGCGCCAGGGGGAGGGGACTAAGGAC
GGCCGGCGCCGCTTAAGGAGGCGCTGCTCTCCCGCTCGCTGCCTTCCAGG
ACCTGATCAAGGGGACCGCCTCCGGTCCCCGGCCGTGGGCACCGGGACGA
GCACGGCGTCCCCACGCCATCGATGTGTCTTAGAGCCGGAGAGTCTGGTT

>uc001thq.1|99390909|99391809|99391908
ATAGAGAGTGCATTGGGGATTTTCGATGAGGGGagtgcctagcaagttgc
tgggtacatagtaggctgataatcaatcaatgatggttcaactaatgaaG
GAGAGAaataataattgccacaaattattgggtgattgctatctgccaca
cacttttctaaacattttcactactcatgtaattctcaccacagcccatg
agatggtttctccatatccattctacagatgaggaaactgagactcagag
aggctaagtgtcttgctcaaggCTGTGACTAAAGAGTGGGCATCTAACCA
GAGCCTGTGCTTCCACACTGCTGTGCAATTTGGAAAACAGAAGAAGGGGA
GAGAAGAAAAAGGGGTTGTGGGACCAATGTCATCCAGAAAGGAAGCTATG
ATAGGCCCAAAGTAGGAGAAGAACAATGTGGGTTGGAAATAAGAGACATT
CCAAAGATGCAATCAACCCAAATCTGTTATTATTTGATATGGGTGGCTGG
GCAGAGGGAAGGGTCAAAAAGGCTCCCAGCTTCTAGTTCAGTCCCGGGGA
AGTGATAGAGCTATTCAAAGAAGTTGTAGTGAGAGAGAGGGAAGATGACA
GTTTGGTTTTAGTTGATGTGTACAGAAATACGGGTGCCCAGGAGCCCACA
AAACGGCCAGAGGAGAAATGCTTTCAAAGGCAAGCTGCAGGGCTCCTTGG
TTTTGTCACATTCCTCATTCTGGGGCTTTGCGGTTTTGTCTTGGGAATCT
CGAGGCTCTCCCAAGGTTCCTTTCTATGTTTATATCATTTAGCAGGGAAG
GATTGTTAATGACTAATCTGTGTCCATGAGGCACAGAGCCAAGGAAGAGA
TGCTGCTGCTAGCCCAGAAGGCCGCCTGTGATCATGCACAGTACACTGGA
ACTCTCTCCTCCTCCTCACCTCATTGTCTCCCCGACTTATCCTAATGCGA
AATTGGATTCTGAGCATTTGTAGCAAAATCGCTGGGATCTGGAGAGGAAG

>uc001ths.1|99420268|99421268|99421267
gtgtcagcagggttagctcttcctgaaggctgtgggtggaggatgtgctc
cagggctctctccttggcccacagatggccatctccgtctcctctctgtg
tgttcacatcaacttccctctctgtgtttctgtctctgtaaccaaatttc
cagtttttataaggatacaagtcatattggatcttcattttaatttgatt
ttctctgtaatgaccctatcaacaattaaggtcacattctgaggtactgg
ggtttaaggcttcaacatatATACAtcctcatcttacaatggttcaacct
actatgtttagactttacaatggtgtgaaaTAGAcacttttagcatagtt
ttcaataaattgcatgagatattcagttctttattacaaaaaaggctttg
tgctagatgattttgtcTTACATGGTGGTAGGCATGTCttacatggtggt
agggaagacagaatgagagccaagcaaaaggggaaaccccttataaaacc
atcagatcttgtgagacttactcactaccacgagaacagtgtgggggaaa
ccaaccccatgattcaattatctcctacaggatccgtcccacaacacgtg
gggattatgggagctacaattcaagatgagatttgggttgggacacagcc
aaaccatatcaAGCATTATGCTTTAAATTCTTCCATTTTAAATCATACCA
TTCCATTTTAAATCATACCATTCTGCCACCTTTTGATGGGGACAAATGTC
AGGACCCGGAGCATGGCACTTGACCTCCAAGTCCAGTTTTAGAGCCAGTG
AACAGAAACCCACCCTCTAAAAGTTCTTAAACTGGAAAAGTACTCCCCCA
AAATGTTTATCTAAGAGACTGGTTTCCAGCTTACTAGGCAATTTGGCATT
AAGAACTTTCCTCATAAACATTTACAAATATTCTGCTCCGTAATGAAGTT
AATCAGTAAACCACACAACCTCTGTCCTCTCTCACTCCTTACCTAGTCTC

>uc001vhx.1|59483861|59484861|59484860
TTGAGCAGATACCATGTAGAAACTGCCACAATGGGCACAGGTATTCTAAT
CACAATGGTATTTATTATAAGGAAAACAATGCAGTTGTAAACTCATTCTA
TAAATGAGACGATTGGGATTAGGATAAAGTTTATTTACTACTGCCAGGAA
GTCAAATCCAATTAGAAGATAAGTTATGTTAATGATGTATCTATGAAAGA
TAACTGTCAAAATACAGAAGATGAATAGAAACAATAAAACAGTACTATTT
ATCTAGCATGCATCTCAGAGGATCCTACTAAAGCATGAGAACTGACTAAT
CAGAGTTACTACCAAACACTAAAAAAGGGCCTTATTCCCAATTACAAGCC
TATGAACTAAACTCAAAATCAGCACTACATGTAAGCATTGAAGTTGAATC
TATAACCAGCTTAGACCCAAGTACTTTGATTGTGATAAAATCCTATTTAT
AACTTTCCTATCTTGTATATGGCCATTTATGCAAAGAAACCTTGTACTGG
GCTGAAATACTCCATTTACTTTAAACCACTATCTGAGAAACACAGGAACA
ATGGAGAAAGTATGAGGAAAGGCCAAGGGCCCAAGAATATGAATTTTGGA
GAGATTACTCTGTCTTGTTAGTAATAGGGAAAAGTTTACAACAAGACAGC
TAAACAGTCAGGAAATACTTACTTTTATGATAGCCTGGGCTATTACCTAA
CTGGAAAAAGAATGAAAAGGCAGGCACAGGACCAGAAACTACAATATGCC
TTGCTAATCATTCCAGGGAATTGTCAGGTTTATAAAGTACCACTTAGATT
CAATTCAGAAAGTCAGTCAATGATTACCAAGTACACAAGAGCTGGCTCTG
TCCTAATAAATCTGGGAATTGAGTAAAGCTTGCCTCTAGCATTTCCCCTT
CTTTTCCCACCTACCTGGTTGTCCTTAGCTAACACCTGCCCTTCTAGAAT
CAGAATCCTGTGACTCCTCCAGCCACCCAAGGTGACTCATGCTGACTTCC

>uc001vya.1|20225871|20226771|20226870
GATTGAGGATTTTTAAAAAGATAACACTGTCCTAGATCCAACACCACTGT
GGGCAAATGCTGGGGGTCTGTGAAACAGTTGGTACCCTGCTGCTGTCTGA
TATTGGAAACTATGAGATCTATAAGGTGATCCTGGTGACCTTTGGCCCAC
TGTTTTTACGCAAGCAATGGATCTACAGCCCTGCTTTGATGATGGAGATA
AGCAATTTTGCAACTACATTACAAGGATCAGAAGATTGAATGTTCAGGGT
TAGTCTCTTGTGGACAGGTAAAGATGGAAGAAGGAGAAACCCAGGAAACA
TGGCAAGCCTGCTTCTGGGGGTTAGAAGCTGAGAAGTTGAGTGTAGGGGG
AGGGGCAGTGTACTAATAGCTGTCACACAACCTTCTCTGGAAGTGCTTTC
CTGGCTGTATGAAATCGATGGAATAACGTGCTTAGCATCCGTTCATGAAA
CCAAATGATGTGATACGATAAATAGGATGTGATATGATAAATGATAAATA
GTACAGTGGAAAAGCATCCTACTGGAAGACCATATCTTACTCTGTGACAT
CTTCCAAGGCAGTTCTTGGAGTTGGCCCAGGGAGATCAGAGATGCTATCT
TATGGATCCAGACTATTATGTGTGAATAGGGAAACCTCAGTCCTGCCATG
AACAAGAGTAAGCACCACAGACAGCAGAAAAGGGCAACTTTTGGACAGAA
GGCCATGTTTCTCAAACTTTGTCTTCCAGAACAAATCTCTAATCCATTCA
GGTGGGTTAATATCTAACCCAATCATGCCCAGCGAAAAGGTGAATGACCC
TCCTCGTTTGTTCAAGAGCAGTGTCCTTGGTTTTCATGTCCCTGCCAGGA
CTGGGACACTATATATTAGGAACACTATATAATCAGAACCTGGAGAGGCC
TCCAGGTTCACACAACTGGAACCCATCTCCAGGAACAAACAGCTGGAACC
CATCTCCCGTTGAAGGGAAACTGCCAGATTTTTGTAAGATTCTTCCTCCT

>uc001wta.1|34660526|34661526|34661525
tgacagtaaaaaggcaggaggacaattataggtcctggtggggttcaggc
gttgttggagccggggtTCCAAGTTATTCTTCACAAGTTTAGATTAAGAC
CATGGAAGTCAGTGACTAAAGCTAAGTTTTTCGTTCCTCTAGATTCTGCC
CCAGGAAAGTTTGGGTCAAACCTATCGGGATCCTTAAACCACATTCCACT
CCGCCTCCTTTGTCGGGAGGTTTCACAGAAGCGGAAAAGGCGGCTCCCCC
TTGCTCCTCCTCCCCACCTCCCCCCTACCTCTAGGAGTTTAGGGCCGGGC
CATCCCAACGGGCTGCCCCTCCCAAAACTCACTGTTTGGACAGGTGTTGG
GCGTCGCTAGGCGCCGACGAAGAACTTCTTTCCAGTCCATGGCCGACTTC
CGCGCAGCAGCTTCTGCATTTGCTGTTTCCTACCTGCTCCACCCCTACCA
GCTCAGGCGTCAGCACCGCCAGGCCCCGTAAAGGTTAGGAAGGCCGTCCA
ACCACCATCTTGATCGAGGGCGGAAGTCTTGGCTAAAGAGGCAAAAACAA
TTACTGTCACTGCCGCGGAGAATACCGCTACCACGCTGACTGGGGGAAAA
AACTATGAAAGAGATGGAAAATGGTTCTCCTTCAGAGGCGACCCAAGCTC
ACCAAGCCGGATTTTAAAGGCCACGATAAGCCCGCGTTTTCCTTTATCGT
GTGCCTTTGGCGCGTGCGCACCACGTGACCCAGGAGTTCATTAGTTCCGG
CTTGAGGGAAGCGCCTTCTTTCACAATTTCTTTTCATTGTTCATTGCGGA
TATCTGGAAGCCTTCCAGGTCCCCTGAATGTAGTAGACACTTCAGCAGCC
GTCTCCTACCCCTTTTGCCACTAAATGCTTCAAAACTGCCTTTTTTCCTC
GCCGCCGGGCCAGGCGGAACGCCTAAGTCCGGGTCAGTCTCGTCCGTCGG
TCGGGGCTGGCGCGGTGCATCGTGGGCACTGTAGTTTCCGCCGCGTTTAT

>uc001ycf.1|60222520|60223420|60223519
AGCAAGGCTGCACTGTCGGAAGTAGAGTGGGCTCAGAGACGTCAGGACCC
TGGAGGCTGGAGCTGGGGGACGGGACGTTGGGGGAGGTGGCACCTGGCCC
ACCGAGTTTGCATCTCACCTAGGTTGGGCTTGTCTGGTTTCCAAGTGGCC
TCTGAGCACCTGGGTGTGGGCCAGCATCTGCCTGGGTTCGGGCTGGTGTC
TGCCTCCCTCTCCTGGGGCCCCTGGAGCAGGTGCAACGGCCTTCGGGATT
AAAGGCTCACGGGCCACAGCGAAGGGTGCTACCTTCCCTCCCTCCATCTT
CCTCCCAGCGTCCTCATCCTGCACCCTCAGTCCCCCCTCCAGGCCTTTGT
CCAGGACAGCTCCTCTCCCAAAGATGCCTTCGCTCCAGGGCTCATCCCTT
CTAGCAGCCCCTCCAGCCTAGCTCCAGCCAGCTAGCCCAATCCCTCCCCT
CTGGTCACTGCAGTCCCTTTGCCACCCAGACCCTGCACACGCTGGGCATG
GCCATGATCCTCCCTGGGTCCCAAGTTTTGCTGGGGTGCAACCCTGCTCC
TGACCAAGAAAGATGAGGCACCTGTCCTGGGGGCAGGAAGGCTGCATGTC
TGTGTTCTCAGGGCCAGAGCGGGCCCCTCCTGTGCAGGGCGTGGGCTGCA
TCTCCTCACCCGCCAGCCAGGTCTTGAGAAGTGCAGGGGTCTGGCGGTAG
GGCACATGAAACCCTTCTTGGGATTAAACCCTGGTGTGGCAGGCTGGTCT
TTCATCCCCACTGCAGTCCCCCGACTTAGAAGAAAACACAGAGCCCTCAT
CCTCACGCCTGCTTCTCAGTGGTTTCTGGACTCCCTGGAGTCTCTCCTCA
AAGCACGAAGGCTCTGAGCACCCCACAAAGTCCTCAGGAATCAGCACCAA
TAAAAAAATACACTTTATTGTGACCTCACGGTTTGCAGGGCAGCGCAGCG
GGCACAGGCAGAGGAGCATGCAGAGCGCGTGGCACGGGTGCACAGCACAT

>uc002fhc.1|82543427|82544327|82544426
cgagaccagccttgccaacatggtgaaaccctatctctaccaaaaataca
aaattagccgggcgtggtggcacatgcctgtaatctcagctactcaggag
gctgaggcaggggaatcacttgagcccgggaggcgtaggttgcagtgaac
cgagatcgcgccattgcaccccagcctgggaaacaagagcgaaactcctt
ctcaaaataataataattaagaaaCAGCAAGGTGTGGGGTGTGCAGTGCT
ACCCACATAAAACAGGAGAGAAGAGCCTGGGAGCAGGCTTCAAgttctaa
gcatggcagacaagaaggatgtcatgtaaaccctcacggccactctggta
gagacaatctgtgacttggccccagttttcagatgaggaaactgaggtgc
gggccctaaggcagcttgccagagccctgcagctgggaaatggcaaagct
ggattcgcagcccaggcaggctggtgccagagGGCTTTTGGGGATTGGAG
GGTGCAGTGAAATCCAGGTGGAATGCGGGAACTGGACGGGGTTTCGCCAC
TTAAAGGTACTGTTATTTTAACTGTGTGCGGGACAAAGCCATCTCCTCTT
CGCTTATGGCAAAGGCCAGGCTGGCTCATTCAGAGGTCACTGGTTCCTCC
TCCAGAGACTGAGCCCCAGGGATGGGGGTCTGGCTAGGGGGAGGTGGCTG
GGAGGGAGCGCCACCCTAGGCCCCCTGGCAGGCCGCCCAGCAGGGGCCCT
TTAAGGCTGGCCATGAGGCAGGCAGCGTGACACCCGCCCAGTGTGCAAGT
TCATTCATCACGGGCCCCTGCTGACTCACGCTTATGAAAGTGATTTTCCT
GGCCCCGCCCACTGCCTGCGCCGCCTCCTCCCTCCCCGTGAAATACCCTC
ACTTCCCTCTGGCCTCTCAGAGCCTCTTGGATCCCCACAGGGTAATGGGT
GTCCCGATCTCGCGGGGGACTCTGTGATCCGTGTTCCCCTGACCCTCCTA

>uc002fth.1|1565679|1566579|1566678
CCCTACTCCTCTCCCCTCCCCCCTTACATAACATCCCCTGGAGAGAACGA
GAGGAGGGGCCGGCCCGCCCAGCGACCCCTTCCCTGCCAGGGCGCTGAAC
TGGCCCTGACCCAGTGAACGCCGGCAGAGGCAAAGCACCTCCTCGCCGCC
CGCTCGGGGGGTCCAGACCCTCCCCAGGCTAGATGGCCGGCCCCTGTATC
CTCAGAccgggggccgccgggtgagccgcccccggccctccggcccctcg
gctctccccccgccccccgccACTCCGCCAGCCCTTCCGCCACGACTCCC
GTCCCAGACTCTTTCCTCGTAGCTCCTGACACACTAACCCGGCCAGTCCA
GGCCCCTCTCCCCGAGGCGCCCCTGCCCCCGCCGCCCCTTCTCCTCCCGG
AAGGGCTGGGTGTGGCCGCCCGGACCCCACTTTCACCCTCCATCCCGTTA
CCGCGGCTCCCCGCTGCGTGACCGGGTCGCCAGCTCACACCCACCTGGTG
CTGGGTGTGGGGGTTGCTGCACGAGGGGGAGCAAATCACTGCGTCCGCTC
CCCACGGCCGGCGGCGCTGTCTCTTCTCGGCACCCAGCACACACCGGCTC
CAGGCTCCGATCAGCTGGCGGCGTCGTGACGCACGAGCTGCGAATGCACG
GCCCGGGGCCAATCACCGCCCACTGCTGGGCAACGTGGCCCCGCCCACCC
GGGGGCCGACGGGGCCTCGCCCTGGTCCCGCCTCTCCGGGCGCCCTGGCT
CTGATTGGCAAGGAGGCCACCCTTTTGCCGGGCGGAATTGCACGAAGCCA
CGCCCACCCACTGAGGAGCCGGCCAATAGACGGACAGGTGTGGCCCAGCC
CTCCGCGTCAGCGACCCGCTTAGAAAAGCGCTACGTCAAACGAGAGTCCT
AAAGAGCAGGCGAAAGCCACGGCGTCTGCGTTTGCAATGCATGCTGGTCC
GTGTAGTTCTCAGCCTGACACCGTCGTTCCCAGAACCCAGCGCGCTCTGT

>uc002gzj.1|22822162|22823162|22823161
acaggcacgcacactacacccagctaattattgtacttttagtaaagaca
ggttttgccatgttggccaggctggtctcaaactcctggcctcaagtgat
ctccctaccttggcctcccaaagtgctgtaaaggcgtgagccaccgtgcc
gggccCACTCCAGTGACGatttattgagcatctgctcaatatcaggtttg
ttttaggcactgttttaggcactgaggaaggagcaaggaagaaaatagag
ggcttccttcagtggaaagagaaagataatacacatgccaaacagacaga
cgtgctctcagaagaaaactggaagtgggttagagagaggtgggggtatg
gaagaggtgacttctttagatggggtgatcgggaaaggccttcccagaga
gggtgacttttgagctgagtcttgaaagatgagaaggccactgtagcctg
gaggagtgttcccggcagagggactggcttgtgcaagagccctgaggcag
aatcgagcttggtgtggtcaagggccaggaggaggctggtgtgcctggaa
cacagtgtcaggggaggatggttggccttggggtcaaggaggtaagcagg
ggCATGGGGCTGTTTTTTCAGTGCTGGGCCGCAGGAGAGAATTAATGCAC
CAACTCAGCAAACAGGTGTCCTCCTACTTCCCCCTCCGCCCTCCTGGCCG
GGTTTCGTGCCAGGCACTGTTCTGGAATATAAGAGTGAATGAGAGATGTA
TTGTGCTCCAGAAAGCCAGCTTAGTGGGGGAGTTTGTGGATGAGTAAACT
CATAGAAGGTGCTGGTGAGGTGTGAATGAAGGCTCATCAGGCCGCGCAGC
TGACTCATCTCTGTACTGAGGTGTGTAGGGACTTGGGAAATGTGTCTTGA
TTTGCACGGAACTGTGCTCTGTGCTGTCAGCCTTCACCGTGGTAACTGAA
ACTCAGTTCTCTGATGTAAAGCCTGGCAGTCCCGGCCTGCTTGGGGGCAC

>uc002itk.1|46585018|46585918|46586017
ctgaggattttttttaactttttttttccccataagtgatttattgtttt
acatttaaatctatgattcattttgagtaaattttgtataaggtgagagg
tttaggttgaggttctttgggtctatattcgtccaattgctccagcatca
tttgttgaaacggctcctgattccatttttgtacctttCCCCCGTTCATT
TCCCCTTAGAGCAGTGGGAATGTTTTTTTGTTAGTGATGATGTCATGCCT
TGTGCAAAATCTGTATTAGCATCTCACAACATAAGATTTGGCTCTATTCT
AACGGCATTTTCCACCACTCGATGTCCACCGTaatacttggctctcgaag
aatcactgggctggctccctcacttcatgcaggtctattctattatcact
tactcagagatttctctggccttttcttcacagcacttacaaaatgcgat
ctattacatattaatttgcttatttgcttcttgttttcctatactcccat
ccctcccagaagctccaagagagcatactgttttatccctagggcctaga
ataatgcgtccacgtagtaggtactcaaaattttttgcttgaCAGGCTAG
AAAAGGTGAATAAACACAAAGCGGGAGCGAAAAGTCTACTTCTAGGTCAG
GCACTCTTTGGACTTCACGCAACGTGTGAGCGCCACCTCTCGGGAAGCCA
ATTTGCTCGCGAACGAAGGAAGTGAGTCAGAGAACCCGGGGGTGGAGAGA
AGAAAGCAAGCAGCTAACCGGAAAGGTCTGAAAAAGCTAGCGCCGGAAGT
TAAACTGCAGAAAGTTGTTCCCTAGAATGACTGCCTACTCCCAAGAGGAA
GCGTGGGCGAGCGGTGTTCTGCAAAATGGGCTCTCCGGCAGCGGATCTGC
GCAGAAGCGTTCCGTGCGTGCAAGTGCTGCGAACCACGTGGGTCCCGGGC
GCGTTTCGGGTGCTGGCGGCTGCAGCCGGAGTTCAAACCTAAGCAGCTGG

>uc002iul.1|51182454|51183354|51183453
ttggacgggcactgtggaaaattattccttgtccaaccacctcctcagct
gtaactggtagcacaattcttgacccattttacagattaggaaacatgag
tttccagagTTTATTGGCACTCACGTGGCTGTTACATCGTTTTGATGTTC
AAACGACCTACTTTATTCAAAGTCAGGTAGTACAGTCTGCTGGTGGGAAA
TACAGTATTACTCAAGGGACTTCAAAGGAACAAGAAGATGTTTGAGTTGC
ACAGTGAGCTAAATTATGCAAGTTGCAGAAATCCTAGGTGGATAGTACGA
CACCTTTCAGATCAGTTTCTACCCTCAAGGGTGGCAACAACCTTGTAGAT
CCATTATGGATTAggtttctaaactgttttggtgttatgaacccctagag
tcttctggggaatccaatggacctcgtctcagaataatgttttacaatgt
atagcagaaagaagagaaattatattgaaatacacttCTGGCATTTGACC
CCTTAGGATTTTTCCAGCATTTCTACTCTGCCCACCTCTCCTCTCATGTC
TACCAAAGAGACTTTCTCTACTTTATTCAGAAAGGTAAATGAGAGACACT
CAAACAGGTCTGTAGGTTATGGGAGTAGCAGGGAGTATGGGATAGGCTAC
TGAGGAGCTGTTTTTGAGGTGACATCACTGTCTCCCTTCCTTTTTCCCTT
CCCTCTGGAAGCCTCCTTACTTCTCCAGCTCTTCCTTCCTTCCCCACATC
AAGTCCAATTTTTCTCCTTTTACTTCTTGTCTATCCTCCTCACTCCTTGC
TCAGCCCCGCCCGCTTTTCTAGGCCCGCCCCTCCAGGGCCCCACCCTCAG
GCCGCTCCTCCAGTCTAGGCCCCGCCTTCTCCTCAGTTTCCTGCCAATGA
CGCTggggcagccggggcagccggggcagccCGGTCACCCCGCCCCCAGG
CCCACACTAAGGGTGTCCGCGGCCTGCCCTCCAGGCGGAGGAGCCCGGAC

>uc002jtt.1|72794667|72795567|72795666
TGGGGATCAGTGGGTGCCAATCCCTGGGTGAAGCCCTCGGGGCTTGTACA
CAGCACACAGCGCTGTGGCCCCATGGCTCACTTTGCTGTGTGAAGTGGCT
CAGTCTCCGGGAGAGTCCTTAGCCAGGCAGGCCTGACGGCAACTGCCAGG
TCATGGTGATCTGGAATCGCTGACCAAAGGGAGTCAGTCCTGGTGGGTGG
AGGGACTTGGTGGGCAGCCATCGTGATGCCAGGCATGGGGATCGTGTGTC
ACCCAGGCCTGTGGGTGCCGAGCTTCTGTGGGAGCAGTGAAGTGCCCCCG
TGGCCGATGGGCTGGTCACCCCTGCCCCTTTCCTGATGTGACAGTTGTGC
CTGGGCCCCGGGAAATTTGCCAGGAGGCCTGGCATTGGCCTGCTCTACTG
GAGCGGCCCTGCTGAGCTGTGAGCTGCCCGTCTCCCTGAGGTTCCTAGCC
CATTTCAACTCTCCATGTGGATTTGGtcattcattccagaagcgtctgcc
gggcgctgctgagtgtcaggttctgtTTGCCTCCTCTCCTGTACGCTGGA
GGCTCTGGGCACCAGCTCTGCAGGGTGGCCTGGCCTTGGGTCTCCAGGGT
AGAGCATGGCACTCTCTGCTCCCAGCCCAGTTTCTCTCTGCTTTATCTCC
CTGACCCCACCCTGGGCATGGGCCCATTTGCAGCCCCTGTGAAGGGAGAC
ATTGAGCTGTTGCTGGCAGAGGAGGGGCGGCTCCTGGGCACTGCTTGCCA
ATGGCCTCTCGGCAGCTCTGTGACAGCTGAGCTTTGTTCCCAGCCTAATC
TGACCTGGTTCTCCAAAGCATGACTGTTGGCAGCCTGAAAACCTCCAGGA
CAGGAAACAGGAGTGGCGCAGGGAATGTAAGATGATCCCAGCTTCAAGTC
ACTGGGCGGCCCTTAGACCCAGGCTGCCTGCTGTCTCTGGCAGGAACTCA
AGTCGCTGGTCATCCTCAGAGCGGTGTTGGCCCGGGGCCTTCAGTGGCCT

>uc002kub.1|18967625|18968525|18968624
GTTTTACGTTATTTCCACAGAAGATATTGTTAGTGATACCCCCTTTTTTT
TTGCTCCTCTTTGCTTATCTTATGTTCTGAAATTAACATTTATCATTTTT
GAATGATGGAAAATATATTTTACAGGAGCACCGTTGGAGTCTTTCACTTA
ACACTGCCTCCCAACCAGGCCAGTGGTCATGTAAATTAAGTCAATTGTCA
TAAAAGGGCTTGGAAGTTTCAAGGTAGTTAGCCAAAATAATTAAAATCCT
GGTGAAATTTCACAGAGCTGGCCATTGAGCTTTGACTCCACTGACATGAG
GCTGCTGTAAACAGACACCAGGCTCCATGTTTTCAAAAGGCCTAAAAACA
GCACAAAATAAAATATAACAACGATTGTTCATGTAAAGGGCCACGTGCCA
TCTCTGTCCTGAGCAAATGTAACCTGAAACCCTCTCTGTCTGGCACTCCG
GGTTGGCGGCACCTCTCTGGACGGTGTATTTGCTCTCCATTACTCAATTT
ACTTTCCTGAACTTGAAATGGAGTGGAATTTCAATGTAGAGTTACCCATT
AGCTCCAGGGCTAAATTTAAACCTTTAATTAAATTAATCCGTTGATCTGA
AACACATTGCTTCTCCCTCAAAAGTGCAGCAGGTTTCTTAGGTGTCACAG
AGCTTAATTCAGTGTGGCAATTGTTCCTTACTGCATTTGTTAAGTTGCCC
ATACCGCCTGGGGAAACCCGCACACGTTTTCAGATCCCTCCAGGTGAACT
CCTCCAccctgtccccgcccccgcccccacccccAACCAAAACAAGCATT
CGTTGTGGGTGGGGACTGCGACTCCTCCCAGATTCAGAGCTACTGCTCTG
GGAGGGCCGTCAGGAACCCGTATTTATAGAAGACATGGTAGGTGCCAAAC
GTGCTTATGAGATAAACGACAGGGTAACTGTCCACATTGGTCCCAGTTTA
TGAGGGAGAAGAGATCATAATCTACAAAAATTTGCAAGGTGACCAGGGGA

>uc002lsp.1|1388362|1389362|1389361
gccaggcgcggtggctcacgcctgtaatcccagcactttgggaggccaaa
gcgggtggatcacctgaggtcaggagttcgagaccaacatggcctggcca
acatggagaaaccgtgtctttactaaaaatacaaaattagccgggcacgg
taacaggtgcctgtaatcccagctacttgggaggctgaggcaggagaatc
gcttgaacccaggaggcagaggttgcagtgagccgagatcacaccactgc
actccagccagggcaacaagagtgaaactctgtctcaaaaaaaaaaaaaa
gtcactcctacatagttctagttactccttctctttgagctatcattatt
cacattacatttacatatcttaacaaacccagtgatattCCTAACtttat
ttttgaggcagggtcttgctctgtcgcccaggctggagtgccgttggcgc
gatcacggctcactgcagccttgacctcctgggctgaaggctcagcctcc
cgagtagctgggaattttttgtactttttattcttttatgtccgtgtgta
cacaaatttttgtatttttttgtagagaggcagtctcactgtgttgtccT
TACTAACTTTATATACAAAATTTTATCTGTTAAAGCCGGAATGGTTCTTT
TCAGCGAGGCCCTGTCCCTGCTCCAGTATCTGTAATGAATTCTCGTGTTC
CTCCCACAGTGGGACCTGAACCGCCAAaccgcacctacgagcaaacggta
ggcgctccataaatacttgttgatgtgggtgccatcgtgtagatgacgga
gcacgaacccgaggctcagacaggggcggcgacttgtccaaagtcccacT
CCGTGGAGGAAGCGGCTCTGCAGACCTCAGGCGGCGGCTGCTCTAATCCC
TGCAGCCTGTGTTTTGCCCTCCAGACGGCAGAGGGCGCGTGTTCGCCGCC
GGGAAAGCGGAAGCGCGTGTGCGCGCACGGCCGAGGGGGCGGGACATGCC

>uc002pju.1|53818560|53819460|53819559
TTCAATTTCACCATGTCTTTGCCTCGGTGCATCTGTCAACATCTTCACTT
TCTGTCCCAGTTCCTCCCAGCCCCTGGGCTTCCAATATTCTCTCCCTCCC
TCACCTTTGACCTAGAGATACTGTCCCCATCTCTCTGTCTCTGTCTTGCC
ATGTGACTGGTTCATTCACTGGGCAGATGTTTATCTCATGCCGCTTCCAT
TCTGGTTTGAGCCTGAGATAAATAAGTCTGAATTAATGAGCCTCTCCTTC
GCGGCTTCCATTCCAGAAGTGTCTGTCTCCATCTGTCTCCGTGTCTGTCA
TTTTCAGGGTTTTCTTGTATCCTTACCTTGCACATTCTCAATCCCACTGT
TTTGGTCTCTTGTTTATATCTCTGCTTTTCTCTGGGTCTCTCTGACTCTG
TAACTGTCCGAAAAAAAAGTATCCTTCACTTTCCCCACTCTCCCTCTCCT
CCCAGCTCTCTTATTGCCTCATCCAACCTCTGTGGGTCTCTGCCTTGCTC
TGTGTCTGGATCGGATCTCTGGGCCTTTGTTACGCGTGTTAGAGTCTCTG
TCTTTGCAGCTAAAGACCTCCTCCCTCACGCCCCTTTTCTTTTGTGAATT
CAATGGATGAGACAGGCCCACTCTCCCTTAACAAAGATGGCGACAACGGC
GCTGTCTATGGGGCCGCGACGTCGTCTCCGCTGCGCGTCGGCCCTCACCC
ACGATGGCGGCCAGTCTCCCGAAGCGCGAGGCCCCGCCCAGCTCTCGGCC
TCTCCCGCGGCCGGTCCCTGCACCAAGCTCGCGAGCTGACTGGCTCCACC
CCCCGCGCCCTCGTATTGGTGCGGCCCAGGCCGGCTGCACGGCCATTGGC
TGAGCGGATGCACACCCTCCCCCCACCCCTAGGTCTGATGGGGGCTGTTG
GTGCTGACTTGCGGGACCGCCTGGAGGAGGACCCGGCGTGTGAGGAGGGT
GCGGGGGTCGGGGCAGGGACCGGAGTCTAGGGGACTGAGGGACCAAGAGG

>uc002qgv.1|59926795|59927795|59927794
taattacatgttgataaagttatgcatggactattaaactgcaatccaaa
agaataaaatagagctataaaattcaatatgtatatggtgtcatagaaac
acaaatgtgagaaaaagaaagaaaaatacaaaaTTTATATTTTTTAAAAT
TTGAAACAACTATATATGTGAGTGCTTAGGgtgtgtgtgtgtgtgtgtgt
gtgtgtgtATAACCATATGTATATAAATGCACACATACGCACACATATAG
AATGTCCCggccaggcatggtggctcacacctgtaatctcagcactttgg
gaggctgaagtagacagatcacttgaggttaggagttcaagaccagcctg
gccaacatggagaaacctcctctctactaaaagtacaaaaattaggtggg
cgtggtggtgggtgcctgtaaatccagctacttaggaggctgaggcacga
gaattgcgtgaacctgggaggtggaggctgcaatgagccgaggtctcacc
actgcattccaaactgggtgacgaagtgagattgcgtctcaaaaaaaaaa
aaaGTTCTAAAAGTTGTGACTTGGGTGTGGCAGATTGTGACATACTGcca
gctgctagaaatgctggggcaggaggattgcttgaactctgaagtcaaag
aacagcctggggaaaatagcACATGAAGAAGAGTTTGAATCTCAGATAAA
AACAACAAAAATACATCAAAAGTCTTTAATGTAAGCCAAGCATTCAGTCA
TCTCCTGTATGAGAGATTGGATCTGAGACGTGTTTTGAGTTGGTTATAGT
GAAGGATGCAAGGTGTCAATTCTAGTTGGAACAATTTCCAGGAAGCCATG
TTCTGCTCTTGACCAAACAGCCACTGGGCCTCATGCAAGGTAGAAATAGC
CTGCATACGTCATCCTCCCATGATGTGGTCAGCATGTAAACTGCATGAGC
CCCTCACAACATCCTGTGTGCTGCTGAACTGAGCTGGGGCGCAGCCGCCT

>uc002wyf.1|30830418|30831318|30831417
atggatggatggatggatggatggatggacagatagaAGATAAACTGCGA
GGCTAGCACGGGTTGTCTGGCAGGGGCTGGTATGTCTCCACGATGGAGCC
CGAGGCAGGGAGGCCCGGTGCATATGGCAGCAGCTTATTGGGGAAGCTTT
TCCCAGGCACGGTTCCAGGACACAAGGGTGTGGTGTGAGTGACCTGGAGC
TGTTTGTGGTTCAGGGATGGGGGCCTGGAGGTCTCATTATGCCTAGGCTT
TTATAATATTTTTGCCAACCAAAGGTGGAACAAAAAGCAAAGGCAAGTGA
CTTGGAAAACTCGGTTTCAGCGGGGATTTATGCCCTGAAGTTTTTTACTC
GTTCTCTAtctaatcctggccctacctcttagatgggctatatgaccttg
gagaataacctagtctggatgtcagttttctttttctagaaGGTGAGCTC
CCCAGTCTCCCTAGGGGGAGATACAGGTTGTTGCATCCAACAAAATCTGT
GTGCCCATAATGTTGCAGGCAATGGGCCAGCCCAGAGGTTATAGCCTGCC
AACCCATCCGTATGGCCCTGGCCCTGTGTGTTAGCTGATTTACCTGACCA
GGAGGGGCAGCAGTGGGGAGGCCAAGTCCCAGAGGTGAGGGTGAGGCTAC
AATGGATCTGGGGAGTCCCCCTCCTGGTAACTGCCCCCAGGCTTTCTGCC
TGTGCCTCCATCCTTCCCTCCTTGGGAACTTGGGACTCTGAGCCCCAGCT
GGTGAGGGAGGAGGGGAGTGAGCGACAGGCCAGCAGACCAATGGGCCCTG
GAGGATGGGGTGAGGCGGGGCTTGTGCTGCCATGGAGAGGAGAGAAGCGG
TTCTGTGGGGGAGGAGGGGGTGGGTGGGAAGAGGACCTGGAGATTGAGGG
GAAGGGAGAGAGCAAACAAAGGGGTCAGGAGGGAAAATAATGCACTGGCT
TCCTGAGCCCCTGCAGAGGCTGAGCAGGGAGAGGGGGCCAGGGCCAGAGG

>uc002xle.1|41977295|41978195|41978294
GTCATTCACAAGCCGTCACAGTGACCCACAGCCACACGCAGGCGGCCAGG
CACTGCTTACACGGTCCCGCCGTCCCACGCAAGTCACCCTGACAGTCACT
TATACACAACGACACGCAACCACTCACCCGCAAACAGCCTCACCGCCACA
GACGAGTCACCCACAGACGCTCCGATGCCCCACACACCGTGACATGCCCC
CACCCGCTGTCACACCCAGGCACAACGGGGGACAGTCACACAAAGAAGTC
GCCCGACAGTCACACTCTCGCAGCCACAACGCCTCACCCAGGCGCACGCT
GTCACACACAGCCACCCCCCTGGACGGTGAGCCTCAGACACAGATCGTCC
TGACGGCCACACAGTCACACGCGGTCACACCCAGGGACGGCCACACCTCG
GTCATCCACACTCGCGCGTCGAGGTTTAACTTCTCAGCGCCGCAGCACAC
TAATTGGGCAGTTTACTAATTGGCCGTCACTGCCTGGCGGGGCCTCGGAT
TCCGAGTAGGCTGCGGCCAATCGAGGCCTGTGTCCTCCCGGGAGCGGTGA
GCCGGCGTCCCTCCAGGCTGGGGCTGTAGTGCCGGACACCCTCCCTCCTC
CATGTTTCCAGGATCTATCCCCCCACCCCAGCCAGGTCCCAGCTGCGCTG
CGCCGGGCGCATTCCCAGTGATGGAGGCTTGCGTGCCTGGAACCCCGAAC
CCGAGGCGTCAGGTCCCACTGCCGGGTCTGGCCCAGCCTGGATGGGTTGG
GTGCCTCTAAGCAGTCCGCGTCCCCTTCGGTCGCCGGAGAGGGAACTTTC
AAACTTAGTTAGGAAGCCAGACTGTCCGCGCGTCCGCCAGTCGGTGCGTC
GGTCCCGGGCCGGCTGGAGCCAAGCGCGGGTTTTCGTCACTCGGAGCCCG
GATTGAACAGCGCGCGTGGGTTTCCCGCAGCCCTGGCGCAGACGCGTGGG
CTCCGTGGCGATGCGGGGTGAGTGCGCGTCCAGTGGCTGGATCGGCGCCC

>uc002xma.1|42462337|42463337|42463336
GTAggagacgggtggagagaaacagggggatggcaagggggatacgaaac
agggagagggaggagggggaagaggATGGACgtctaccaggccccacttg
gtgcttgatttatgccatctcatttccttctcaaaccaccctttgaagtt
gattgtacattttacagaaaaggaaactgaggctcggagaggagaatcat
ttacccaaggtcccagttagtagacggtaggtgcctgaatgtaaatccag
gtctctgcctgctccGGGAGGGGGTGGGGGTGAGGGAAACAGGAGAATGT
GATGGGAAAATCCGAGATGGAGCCAGCCTGGGCCAGAAACACTGGGAGCT
GTGGGAGACGGAGAGGGGCAGGGTGGGATCACAGGGAGCAGGAGCGGGGA
ATTGGAGGTGAATCTGGCCCTCCCAAACTTCCAGTCCATTCTGCTCCCAG
GGGAACCGGGAAACTGCGGGGGAACTGGAAGGGAGCTCCCAGAACAAGGA
TCCAGAAGATTGGCATCTGGGGCCTGGGATTTAGGTTTCTAAATCGTGGG
CCATGGGGCAGCCTTATCTCTGCAAAAGCATTGAGGGTAGAAGTCAATGA
TTTGGGAAGTTATTGAATTAGGGGATCTCGGAGGTAGGCTGTCAGTGCCT
GATAGTATCAGTTAGAATGCCTGACTTGGGGTGACAATGGCTTGGAGGGG
TGGGTGAGTCAAGGGTCAAATGAGTGCCCGTGAGTCATGATGCCTGCCTT
GTACAATTGATAACTGAACATCGGTGAGTTAGGGCCCCAGCAGTTGTAAT
TAGCACCCCGGGTGTCAGCCAGAAACCAACAAACAGCCAAATCCCTGCAG
CCCCGCCCAGCCTATCCACCGGCGGGGGACCGATTAACCATTAACCCCCA
CCCCTCCCCGGCAGAGCCTCCACCCCTTCACAGAGGCTAGGCCAAGACTC
CCAGCAGATCTTCCCAGAGGACGGTTTGAAAGGAAGGCAGAGAGGGCACT

>uc004dzf.1|70350886|70351786|70351885
TCTTCAGGTAAGCCGTCAGTGGTGCAGACCTTGAAACTAGACTGATCCCT
CAGTTAATGGTTGACAGTCTCTGTTTACCTTAATGATTGCCAAGATTCAT
TACTGAACATGATACACTTTGCAGTTCAACTGCCTTGGCCTTGAGGGTAG
AAAGCAATTTCTGAGGTTTTAGGGTTCTGGGATAGGATTAGAAATACTTG
GGTCCATCCCCAGCCACTCAGGATGTGGACAATAAGCAAGTGGCCGGAGG
GCACCCTGGTACTGCCATATGGGTGGGAAGCACTGCCAGCTCCCACCTTG
ACCTCAGGTGCCAGCAGGCATCACCCATGGCTTTTTCCTCCCCATTGTCA
TCTAATGTGTTTATTTAtttatactttttgtagagatggggtcttactat
gttgcccaggctggtctcaaactcctggcttcaagtgatcctcccgcctt
ggccaaagtgctgggattacaggcatgagccaccatgcccggccCTGTCA
TACAGTTTTAGAGGCTGGGAGCTAGAAGGGTTGACCAGGATGGCAGCCTG
TACAGGATCCCTCTCTGCAGCTTGCCCGCACTGTGGATCTGCCTAAGGCC
AGGGCATGGGGGAAGCCTGAGGGATGCTGAGGAGCACAGGTCCAGCTCAG
TCTCCCAGAGAGACTAAACATGGGTGGGTGACAATGATGCCTCTCTTCCT
CTGGGACAAGGCAGTGACTCCAGGCTATGTGATCTGTCTCTCCAAACCCA
TAGGGAGCTCAGAGGATCAATCTTGTTTAATGATTGTATGTGGGAGGAGG
TGGGGCTGGTTAATGTTTGTCTGGTTCCTCTTGGGCTGTGGGCCATTTCT
GGCTCTGGCCCTGGGTTCGTTGTCCCTCCCCTGGGCTGGGCTGACAGTAC
CTGGTGGCATAGGGCAGACACGCCTGCAGACATTCTCTGGGAAAGGGCAG
CAGCAGCCAGGTGTGGCAGTGACAGGGAGGTGAGGAGACTGGGGGCTGAG

>uc004emk.1|105822823|105823723|105823822
TCAGCCCTTGGCACACATTGCAATCTCCCCATCCCAGCAATTTTCACAGA
CCAGTTGACCCCGTAGCGTATGTGTCCTAATGCTCTTAGTGTCCAGTGTG
CTCCTGAATAAAAACAGAGCTTGAACTAAAGGAAGCAATGAAACAAATAA
AGTTGTCTATACATCTGGGAGAACTAAAAATTTAAAAATGTAAATGTTAA
AAATTAAACCTTCAACAACCTTTTTTAGAGTATAACACATGGGGCACAAA
AATTAATGGAATGCAGCAACTTGCAGGTAtcaatcaatcaacaaatattt
gagtgcctgccatgggcaaggcactatactTGAAAGGAAAGGAATTCTAG
CTACTGAAATATGTTTGTTTTCCAACGAATAAACAAGGTAACAGAGGATA
TCCCTTGGGGAGCCTGCTAAGAAAacacacacacacacacacacacacac
acacacacacacagagagagagagagagagagagagagaAATTAGAAGAG
AAAAAAGCAATAAAATTCATTCTACTAATGCCATAGCAATTAAACTCATG
GATCTTAACTTACTCCAGGCTGAACTGGTTGATAGCATATTTCAGCAGGG
CTTGGCAAACCAGTTTAGTGTTTTAGATATTCTGAGAGAGGTAACTTTCA
GCCTTGTCACGTGGGATTCCCCAGAGTCCAGTTCCTCTTTCCAATCCACT
CCATGTTTATGAAAGTGCATTAGTTGGAACAGTAAGAAGAAAAAAAAATG
TACTGCAGGAAGTCATCCAATCCTAATAAGTTGACATGTAGAATAAAGTT
GATGGTGTTATTTATTACTAAGGTAGTCCTGGTTAAGGGTTACCTGTGTG
TACAGCTGGAGGAGGGGCAAGCAAAGGGGAATGTAGATAACTAAAGTGAA
ATAGAGCTGATGTATCCAGAGGTTATGTTGCTAGAGGTGAGATCAGTTAC
CTACGTGCAACTGAAATTTCAAACTTCTGTTCAGCAGGGACGTGAGTGGA

>uc004eml.1|105855649|105856549|105856648
gggaagttccccaaggtcaaaagttattcataactatcagacagcaggta
tattaattcagcttaattcaaggctcatttgttaaccaTCTAGTAAATAT
AATAGTTGACAGGGTAGACAAAAATTGAATACTTAAGCAAGGATAAATCG
TAATGTAATAATGCCATGAGTGAATCGCCTAGGCGAGTCAGGCTCCTTTC
AGTTAGTGGGAAATGGAGAAAGATTATGTAGTTAAGGTCATGAATAGCGC
AGGAACATCCGCTAGGGTAAGTCAGGTTTGTGAAAAATGCAGAAGAAAGG
CTTGGTTCTGAGGTGTGTGAAAACAGTCATTCTTTTGTGAGGACTAAAAT
TAGTTTTAGAAGAGGCATCTGATGCGGTACATGAAACCTAGGGTAACGGT
GAGGAAATACACATGTATGAGGCTTCTTAGGAGCAGGGAAAGAGAAAGGT
GCCATTTGAAGTCAGTAAGAAAGGGTAACAGCGCGCTTTTCCTGCCCTTC
CCCCCTCTAGAGAATCAGTAAATAGCCTGATTCTACTCAAATTCCTTCCC
TACCCAAATTCCCTTGACTACAACTCAGACCCTTTGGATCTGCGCTTTTT
AGAAGTACTGTACTTCACATTCTGGCACCGTAAGCCCGAAATGTCCTTTA
GGCAAATGTTAGGAGGGAAAAATGTATTCTTGCAATTCAAAACCGACTCG
AATCCTGCCAGAAAGCTTTATGTTTGCGGACTTTATCGTTCCTCGCCTGT
CCGTTTTTTATAAAACGACGCGACACACCTAGCCACACAGCCTCAGATCC
TATTCTAACATCGATCCATCCTGTTACCCTTTTAAGAGGCGGATCCCGCA
GTGTCCTTTCCTCCCTCCCAGCCACCTCTACCCCCAGTCGGCTGGGCGGA
GCTTCACGCTAAAGCCCCAGAGCCCGACGCGGCAGCCGCGGTAGCGGAGA
AGACTGGAGCTCCGAGGAGCTGCATCTGCGGCAACCTGTGTGCTGACGCT

>uc004emq.1|106029149|106030049|106030148
acacacagaggTGTTAGAAAGCATGCCACATTCAAAGAGAGGCAGTGTAA
ACTTCAAGAGTTGAGAGATGAGTCTCAAGAGACAGGCAAAACCCAGACAA
CTGAAAGGCCTAGAATATCAAGTTAAGTACTTGATTTGTGAAGATATAGC
ACtgtgtgtgtgtgtgtgtgcgtgtggtgtgAACAAATGTATTTTTCTGA
GTAGAGAAGCCACAGGTTCTCAAGGGGATCTGTGACCaaaaaaaaaaaaa
aaaaaaaaGATAAGCCCAAAAGTGTTGGCAAAGTCATGATGTGGTCTAAT
CTGGTTGTCAGTGTGGAAGATGAATCACAAAGGGACAGCTGGAGGCCAAA
AAAAAAAAAAATTTAGTCGAAGAGTAATTGGAGCAAGGGTAAGCATGAGG
GTCTGAGCTGTGGTAAATATAAAGGGAATTGAGGAAAAAAATTGCTAGGT
CCTAGTAGCCCTCCTCCCCACATGCACACAGCCATCTCTGAGGCTCAAAT
GAGGCTGCACCTGTCACATTTCCCCTCTAACCTGCATCCCTACTCCCAAC
TTACAAGCTGCCCTTTGGGACCTTTTTGTTCCCTTTCCAAGCCATCCTTG
CAGTTTAATCAAGTCTGATTTCACAAATTGATGGAGAGGGCCTGGCCCCA
TGCTGGGTCTCCAGCCCTACAACCCCATGAAGAAAAACTTGTCAACTGAC
CTCAGGTAGGAAAAGCAATGAATTGGCCTTGAGCTGGTCTCTGAACCTCT
GCCCATGGCTTCACAATATGGGCAGAGTTCAGTTAAGAAATCAGCACAGT
TCCAAGAAAAAGGAAAACACCATCCAGTTTATTTTTCTCCTGATTCATCT
CATGCCAACACACAGACTTCAATGGACAGCAGGCAAAATGGGGAGGCATC
CCCAGAGCAAGCCGATTCTCTACACACTGCCTTCCCTTCCTGTAAGACTC
ATCAAAAAGGCACCCCAACCTTGCATGGATCTGCTGTTGGTATTCCTTGG

>uc001fka.1|85996363|85997363|85997362
TCATCTAGGGAACTCTGAGCCCAGCTCCCGTTTAAGTAGGCACCTAAAAG
TCTGTTGAAAAATACAAGGGAGTGACCTGAGAAAACTGCCTTCCCAGGCC
AGCTGCTCAATAGAAGCGTCTGCGTCCCTTGTCCCGTCTTCGGAGCTCCC
CGTGGGTGCTGTAGCCCCACTCACTTCCCTGACATCACCAGAGCACATGC
TCAGTATGTTGCCACCTCCCAAATCCAGAAGGGTGTGGTCTTAGATGCCA
TGGAAGCGATTCTGTACAATGCCGAGTCAGTCACAGGCTGATGTGGCAGC
TGGTGGCTTGTGTCACTGTGTCACCCACCTCCGCAGCAGGCCTGCTCCCT
CCCTGGGAAAGAGCTACTTCAGGGTAGGGCCACATTGCCAAGGTATCTTG
AGATCCATTCATGCCAACTTTCATTTTCATGGAAACTCGTGAACTCGTGC
TGGAACATCTTTAACCCCAAATCAGGAATTTACGTCTTTGTTATTAGCAG
GGACACTTAAAAAAAAAAAAATACAAAACTTggccaggtgtggtggctca
cgcctgtaatcccagcactttgggaggctgaggcgggaggatcacctgag
ctccgaagttctggaccagcctgaccaacatggagaagcccaagtcttta
ctaaaaaatacaaaattagccgggcgtggtggcgcatgcctgtaatccca
gctactcgggaggctgaggcaggagaatcgctggaacccgggaggttggc
gtgagctgagatcgtgtcaccacattccagcctgggcaacaagagcgaaa
ctccatctggaaaaaaaaaaaaaacacaaaaCACTTGGCAACTTGATTGA
GAATCAACAGATTTAAAATGAGGTATCCCTGCTGTAAATGTGAGAGGCTA
GAAAGGATGGAACCCCTAGTTTGGAGATTCAGACTGATGTGAAAAGGTGT
GTGCTTCATATTCTGAGACAAAGACCTAGTGAAATAAAACAGCCTTTTTT

>uc001fbb.1|70319505|70320405|70320504
gcaccactgcactccagctgggtgacacagcgagactctgtcttaaaaaa
aGACAagccaggtgcggtggcttacgcctgtaatccccgcactttgggaa
gttgaggcaagaggattgcttgaggccaagagttcaagaccagcctaggc
aacatagcaagaccacatccctacaaaaGTTAATATATACAAAATACACA
GTTCATATAAAATAGACCATGAAATATAACTCATTTTGACTGGTCAAGCC
TTCCTCTGCCCAGTCACAGATACACTTGAAAAATTCACAAAAAGCAGCTT
ATAAAGAAAACCCATAACCACCCTTAATATACATTTCATCTTGGTTTCTC
TGCCTTGAGAATTGACCTATGGAGATTAAGCATGAAATTAATCATATTAT
AGTTAAAATGTCCAATTGCACTTAGGACTTTTTTACTGTCTATAACACAA
Gtttgttgttgttgttgtttttgagatgaagtttcactcttgtcacccca
ggctggagtgcaatggcgtgatctcggctcactgtaacctccgcttcctg
tggtcaagcaattctcctgcctcagcctcccgagtagctgggattacagg
catgcgccaccacacgtggctgattttgtatttttagtagagacagggat
tctccatgttggtcaggctggtctctaactcccaacctcaggtgatccgc
ccacctcggcctcccaaagtgctgggattacaggcgtgagccaccgcgcc
tggctACAAGTTTTTAAGTGATTCAAATTCCTCTCTTGGTGAGACTTATG
TGTGAAAGGAATACTAACAGGTCAGTAAGTTAGCTCAACCTCTGGAATAA
GAATTCATCTAAGTCTTCTAATCCAATTGTAAGAAGCAAGGAAGCAAATT
TTAAATCATTGGGTATTGACTTTTTATTATTAGTCACTGTTCATAATTTG
TTTCAACCAAAAGACAGTACACACAGCAGAATTCTAATGCATCCCATGTA

>uc001bek.1|76849122|76850022|76850121
GTTCCAGCCACCACAGGGCACTTGCCTCTGCAGATGCTCCCAAGTGGTCC
ACCTGCGAAGCAGCCAATTTGCTGAAAGACAGTTCCCCAAATGTCTAGTG
CTGCAAGTGTATTTGTTGGTTTTCAAGTTTGTCCAATTAAAGACACCTGT
ATTAggccaggggcagtggctcacacctgtaatcccagcactatgggaag
ccaaggcgggcaaatcacctgaggtcaggagttcaagaccagcctggcca
acatggtgaaaccccatctctactaataataaaaaaattagccgggcatg
gtggcacgtgcctgtaaatcccagctactcgggaggctgaggaaggagaa
tcgctggagcctgggaggcggaggctgcagtgagccgagattgtgccatt
gcactccagcctgggcaacagagtgagactccatctctaacaaataaaat
aaaataaaataaataaaataaaataaaatagcaaaataaaataaaGACAG
CTGTATTAGATAAAATGGGTTTCCTAGCTTTGGAAGGTATCTGCCCAGTT
CTCCAGTTTCACTTTGTCATCATAATAGCATTTGAAGGAATGCTCAAATG
TCTGTATCTCAGATTCCCAATTCTGAGACCCTGAGGATACTGAGTGTCAA
CAATGGGAAGACTGAGGGGAAAAGGGGAGAACTAAGAGACAAAGGGGGAA
ACTGAGGTGTGGGGAGATCAAGGAATGGCAGGGGAGACCAAGCAGGGGGA
GGAAGACCGAGGGGCGTTGGTGGGGGGGACTAGGGGGCTGGGGGGAGACC
AAGGAATGGTGGGGGAGACCGAGCTGTGAGAGGAGGACTGAGGGGTGTGG
CGGGGGTACTGGAGGGCTGGAGGGAGACCGAGGGATATGGTggggagacc
gaggggtatggggggagaccgaggggtatgggggagactgagaggcatgc
ggggagactgaggagtatgggaggagacagagggccagaggggagactga

>uc001keh.1|88799322|88800222|88800321
gctgaggtagagtaactgcttgatcccaggaggtagaggatgcagtgagc
cgtgattgcaccaccgcactccagcctgggtgacagagcaagacactgtc
tcaaaaaacaaaaaCCAACCCCCCAACCAAAAAAAAATCAGTATTTCCAA
TATATAGTCAAAGGCCACCACTAAGACTTATCCCACATTCACATGACTTA
AATCTGCTGCCCCACCATTATTCTAACATTCTGGAACTGGTTTTTGTATC
ACTTTCCCCCTTACACATTTTAGTAGCCCACCTAGAGTGCAGATAGACAC
CACCATGCTGGGGAAGGGCTCACTATGCCCATATACTGGGGGCCTGTTTA
TCTGACTGACCCTATGCCAGGAGCATGCAGAGGCAGAACTGTGACATACG
GACAAAGACCAAATGAAAGCCAGGCTTCACACTGGCAGTTAAGTAACTGG
TGGAATCAAGTCTAGAATCCAGTTCTGATTACAGTTAGTATTCTCTCTTC
AATAGTTGTTACATTCTGTGGCTAAATTATTCCACATTAAATCCCCTTTA
GTGAAAAACGGCACTAAAAGTTACTTCACTATCAGCTTTCAACATTAGAG
CCTCTTTCTCAAGAACAGCTGTTCatattatttaataaaatacaaaataa
ttCGAGAATAaagactatgctttcagggatcatttctatagttcgttact
cgggaagtttctctgaacgtgtaaagcaccgaaCAAAAAAAAAAAAAACA
ATTCAAGAATAAAATCTGGGCAGCTCACAATAAAGTGGAAGGAAATGTTA
TACAGGTGGTCGCTATAAACATTTCAGAAATCCAATTGCAGTATTATAAC
TTATGAAAAGAGAAACTACCACATGTAAAAACACAGAAAAGAAACGTAAG
TTTTGGAAAACGTAGACTTTTAATAACTGCTTTTATCACCAGGTTAAGCC
ATGCAGTTACAAAGTAGTTAGAAATTTCTGAAGGGTGTTAGAGTTAAAAA

>uc001jsa.1|73140564|73141464|73141563
gtgcatgcaccgcagctggcccatggagtggcccacactggggaagggga
ggctgtgatcaggtagggccatgtgtggaggcctaaacattggccaagaa
gtttggtctttggtctctgggcagcagggagcccttgagggccccagagg
ggaagagtggtatgatgagacctgtgCCGCCGGGTGCTCCTGGTCCTCCC
AGGAAGTTTGCAGTGAGCTGAGTAAGAAGGGAATGAATTCTCTGGGCCTC
ACTCTTTCCAACCATCAATCCCTTCCCAGCCCGCCCATGCCCAGATGCCT
CTGCCCTCTGCCCTGCTCTCCTCCCCTCCTGGAATGGCTGCCCACCCTCT
GGAGACTTGTTATCACCCCTGAGTCCAGCCCTCACTTTGGGCATTGCCTG
GCAGGAGGAGAGGGCTTCTGCCAGCCTTCTAGGGAGCCTCCCACACACAC
ACCAATCCCAGCCAGAGCAATAAGCCAACCCCCAAGGGTGGTGGGAGGCT
GGTCTGGAGAGGAGCTTTGGAGGGTGAGAAGACCTACCTCCAGTGAGCGA
CAGCACTGCCACGTATGGTCAGCTGGCCTGGGGAAGAAGGATGGCGTCAC
CCTAGGTCTCCAGGCTACTCCAGCTGCCTGCACCACCCCCTGGGGTGACC
ACTCTTGCCTGGACATGCAGCGCTGGTTACAAGCTCCTTCCTCCAGGGAG
GACAACCCAAGAGCTGCCTGGGGCTGAGTCAGTGCCCCATCCTCACCACC
TCCCAGCCCTGGGAGGGTCCTGTGGGAACTGGAGGGACAGAGTCTCCGGG
GACCTTAAGCTTAGATCCCAAGCAAAGCCCGTGTTCCTGAATGCAGAGGG
GACGtttgtttgacctatccaatattttataaagaatgaccattagttgt
gaaagtttaaagatcaggagattttatttaaaagctcagatgttcaattt
ctcatgagaaatcagaagatctggtgtctctgggcccacattctgcctgt

>uc001jlv.1|63622058|63622958|63623057
TTACACATATTACCCAATAAGCTGTACTCACTCTCATTACAGTATACTAT
GACAGGGTTAAATGTCAATAAAACATGCTTTCTGCCCTTGAAAAATCTGA
TAAGATGTGGTGGGTAGCCTGCTAAAATAGCACTCCAGTGGCTCTAATTC
AATGGCTCTTTACCCATGAAGACGATGAGATATCACACCCATCAttacat
tgcatgcaaaagtgatttccgaatcagctgacctggaattactcaaaagg
gaaattatcgtggtgggcattcctcatttaatcatatgagccctttaaaa
gcaaagcactttcttcaattgggagcagctgaaatagtcagagatttgaa
gcatgagggaggcttgatgcactgttgctgactttgaagaccgaaggggc
tactagcaagggccggagcacagtttctaggagctaagagtgacccctag
ccaacagctagtcctacaagcacaggaactgaGAGTGAAGTACCTAGTAG
GGCATGGCAGGTTGGAGCTGGGTTGTAATGGTTTCTGTAAACTATGGAAG
GGGATTTGAAATTTTTATTCTGCTCCATTGGAAGCATATTTTAAAAGAAT
TTTTTAAAACTAACTGAAAATACCTGAAGAATCTAACACACTATGTGTAT
GAGTATGTATGTATGTATGTTATATCTATAGTATTATATTTTATATACAT
AAAACACACATTTTAATATTTGAGGTAAGTGAATAATTCCTCTTACTACT
ATTCTCCCTGttaatataaaattataaaattGCTACAACTAATTCAGTTA
AATGTTTATTAAGATTAAGTTCTACAAAAATGCATCCATTCATAATTTTG
AGTAGATAAACaaaatataaaaatatttttaaGCAAGACACCAAAAAGTA
TTCATTTTCAACAAAACAATTTATTTTGATATCTTGAACCATCTGACATA
ATTATGTATATACAAGATCTTTTCAATCTACCTCTCCTTTAGTAGTTACA

>uc001ppv.1|116210678|116211678|116211677
tcccaaagtgctgggattacaggcttgagccaccgcacccgaccCGCGCA
CTCTTTTCAATAATCATGGATGGCCAGGGGTGCAGGGTCTAAAAAGCGCG
GCCTAGCCCATCCTGCTGTTCACTGGGCAAGCGACGTCACAGGTCCAGGC
TTCAGTGTCCTCATCCATGCTCTGCGTCTGATGGCAATCTAGCCAGGATG
TGGGGAAGGGAGGATGCAGTGAGAGCACAGATATGAGAGCATCTTGGAAA
TAAAAATGTACCTGCAAGAGGTGGTGGTGAATTTTCTTACTCAGGCCAGC
TTCTGCCAGGGCTGGCAGAAAGAGGGGGTGGCATGGCATGGAGCCGCAGG
GGGTGGAGGACTGGCTTCCACTGCTGTGCCTGAGGAAGCCGCGGCTGTTT
CTGGGCGGGATGGGAGTAGTGGGAGGGGGATACTGGCCTTGTGAGAAGAA
AAGGGAAGTGTCTGTTTGAGAGGTTTTTGAATTAGTAAAGGAGGACAGGC
GCAAACTCCAAGCGCTTCACTTGCACCCGGGACCAAACCCCAATCCCAGT
GGCTGGCTCCCTGAGGCCGCCCCGCTCCGTCCCGCCCCGCTGACAGCGGC
TGGGCTGGAGAAGGCTCTATACGGACACACCTCTGGGGACGGGGAACCCA
CTGCTCCCAGCTAAAGCAACCCTGTTTCCTGGCCCGCCTCAGACAGGGCT
GCAGGCCTTGTTTGAGCCCCTTTCAGGGCACCTGGCCTTGGATTGTCTGT
GGCTTTGCCTGGTCCGCTGTGACTTCCTTTCTACTTGAGCCTTGCTAAGG
CAGACTCTACTCCCTCACTCGTAAGCAGCCAGGCGTCCAGCAGGTCCTCC
AACGTCGATCTTGGCCCTAAGACGTCCAGTCTGGGCACGGAGTTGTTGAG
ATCCGGCAGGAAGTCCCTGCTCCAGGGCCAAAGGCCCCACCCGGGCTCCC
CCGGATGTCCCCGCACCCCCCTCTATTCTCCCAAAAGAAAGAAGCTGCTT

>uc001ppu.1|116210678|116211678|116211677
tcccaaagtgctgggattacaggcttgagccaccgcacccgaccCGCGCA
CTCTTTTCAATAATCATGGATGGCCAGGGGTGCAGGGTCTAAAAAGCGCG
GCCTAGCCCATCCTGCTGTTCACTGGGCAAGCGACGTCACAGGTCCAGGC
TTCAGTGTCCTCATCCATGCTCTGCGTCTGATGGCAATCTAGCCAGGATG
TGGGGAAGGGAGGATGCAGTGAGAGCACAGATATGAGAGCATCTTGGAAA
TAAAAATGTACCTGCAAGAGGTGGTGGTGAATTTTCTTACTCAGGCCAGC
TTCTGCCAGGGCTGGCAGAAAGAGGGGGTGGCATGGCATGGAGCCGCAGG
GGGTGGAGGACTGGCTTCCACTGCTGTGCCTGAGGAAGCCGCGGCTGTTT
CTGGGCGGGATGGGAGTAGTGGGAGGGGGATACTGGCCTTGTGAGAAGAA
AAGGGAAGTGTCTGTTTGAGAGGTTTTTGAATTAGTAAAGGAGGACAGGC
GCAAACTCCAAGCGCTTCACTTGCACCCGGGACCAAACCCCAATCCCAGT
GGCTGGCTCCCTGAGGCCGCCCCGCTCCGTCCCGCCCCGCTGACAGCGGC
TGGGCTGGAGAAGGCTCTATACGGACACACCTCTGGGGACGGGGAACCCA
CTGCTCCCAGCTAAAGCAACCCTGTTTCCTGGCCCGCCTCAGACAGGGCT
GCAGGCCTTGTTTGAGCCCCTTTCAGGGCACCTGGCCTTGGATTGTCTGT
GGCTTTGCCTGGTCCGCTGTGACTTCCTTTCTACTTGAGCCTTGCTAAGG
CAGACTCTACTCCCTCACTCGTAAGCAGCCAGGCGTCCAGCAGGTCCTCC
AACGTCGATCTTGGCCCTAAGACGTCCAGTCTGGGCACGGAGTTGTTGAG
ATCCGGCAGGAAGTCCCTGCTCCAGGGCCAAAGGCCCCACCCGGGCTCCC
CCGGATGTCCCCGCACCCCCCTCTATTCTCCCAAAAGAAAGAAGCTGCTT

>uc001pib.1|104317903|104318803|104318902
cataccacaaaattgaccatcttaacatttttaaatgtagtgtttgatac
taaatccattcataaagtcatataagtgtcacccccatttaccttcagaa
ttcctctttgtctggcaaagctcaaattctatatcattaactaataactc
cccatttcctcctccccacagtccctggccatcaccattctacattctgt
ctctatgaattttataccctaggtacctcatgtaagtgaaatcatgcagt
atgtgtttttctattgctgccttatttcacatagcataatgtcaaggttc
atccatattgtaacaaatgtcagaacttccttctcgttaaaggctgaata
aaattccattatgtgtatacaccacattttgcttatccatttatcagtta
tcagatagttccacattttagatattgtgaacaatgctgctataaatgtg
ggtgtataaatatatctttgagaccctgctttcaattactttagttatgt
acccataggtggagtttctggagcatatggtaagtctacttctaatttta
tgaggcaataccatactgttttccaaggtggctgtaccatttgaaattct
caccaatagagcacaggattccaattattctacatcccttcaaacccttg
ttattttctgttttttggggctttttttgatgggagtcattcaaatgggt
atgaggcagtatctcactatagttttCGGCAACATCTTTCATCCTATTGT
TGGGGATAAATCAGTCAGTTTTCTTCATCAGCCAAGTATAGATATTTCAT
GAGCCATAAAGCTCGAAAATCCAGTTAGCTTCCTCCACTTCATTTCCACT
CACCCACCATTTTCATTGAGATTATATTCTCTATTAGAAAAAGACACAGT
TCGTTTGTCTTCACTTTTATTGAAATACAAAATGTTAAATATGCAAGCTG
TACTAATGAAGGTGCTCCTTGAAGTTGATTAAGGAGGGCTGGGCTGCTTG

>uc001oqc.1|70025548|70026548|70026547
CCTTCTGGTCTGAGCCACGTGGGGAGCAGCTCACACAGGCCTCCGAGGCC
TGGGCTGAGGTGGATGTCAGTGGGGGTGCCCTAGACAGCAGGGGGAGCTG
CTTTGGGGACCCAGTGGGGCTGCTTACCTTTATCCACTAGTGAGAGGCCC
AAAAATTCAAAACAAAACAATGTTAGATAAACAGAAAAGAGGAAAGGCAG
GACTAGCAACAACGCCCCGCGAGGCTCCGAGGGAGGTGCACACATGGGGC
TGCGGGGCATGCAGGGGCATTTCCTGATGCACGTCTGGGTACAGGGGCAG
GAGGGGGGTAGCGAGCAAGCGTGGGGTCATGCACAGCCTGGTGCTTTGCA
AAGGGCAGCTCAGGGACCGGCATGGTGACTGTACAGGGCTGGGCCGGGTG
TGCGACTTACCGAGCTCCTCCAGCTCCGAGGTCATGGACTTGGAGCGCAG
GGTGAGGGCTGTGGTCGGTGCCCGCTTTGGAGGCGGGGGAGCTGGAGGGC
AGAGGAGAGATGGGTGTGAGACCCCAGCCCATGTTTCCAGATATGGGAAT
AAGGCTAGCAGTGGCCCTGTGGCTGGCAGGTGGGTCTCAGGCTGTTTGGC
TGCGGTGGTCAGGGATTGTGCAGGTGTGCTTATGATGGGAAAGGACAGGT
GCTCAGGAGGATCTTGCCATATCCCTGAACTGCAGTGCAGGCCCTCATGG
GTGGGCCTGGGCAGGGGGAGGGAGGGGACAGGGCACTGAGTGGGAAGCCT
GCGGAAGGGACGCCTGCTAGTGACTAAAAGGGCACTCCTGGTGGGACATG
GATGATTCCGGCAGCGTGTGAGCCCCAAGTCATTGTCGTGGGCTCTGGCG
GTAAATTCCAGCCTCACCCCTGTGCCTGGGCTCTCAGAAGTGTGGGATCA
GCTGGAGAGAGGGCCCACTGCCCCCCAGCTGTCCTGCCCGCCCCCACCCC
CCCCCCCCAGTAGGGCCCCAGGCTGGAGCTGGGCGATGTGGGGCATGTAC

>uc001mvp.1|34456017|34456917|34457016
CAGTCCCTGCCATGCTCCTGAGATGCTTGGCTCTGCTTTATTGTCACTGC
CAAGCTCTTGCCTGAAAACTCCCTATTTCCCTCCTGTTAGCTAATTTCTC
TTCTCCTGGACAGTCTTTCCTTTCATCCTGACTGTGGTCCATTAACATGG
TACTTACATCTTCAGGTGGCCAGGACGTGGGTCCCACATTCAAAATGTAA
AGGCATTCTGGATGTTTTAACAACCACCATCAATAGTGCAAGAACAAAGT
TGAATGGCAGCTGACAACCTGCGTGTCCAGAAGGCAGTAGGAAGTAACca
aatcctctgtccaaaggtgcaacttcaatttagctccaggaaattaccac
cacaagagactgagaaactagtgttgccagatatgattttaaaagagaag
ctagaaacctggatttttaggtgaatctttcgatttctaaattaggcaaT
GAAGTAACAGTAAGAAATAAAAGAAAACCTCAAGAAAACAGACAATACTA
TGTGCACCAAACAAAAATGCATCTGTAGGCTATGTGCGTCAATGAACTCC
ATTTTGTCATGGGAACCTCTGTCTTATGATATTAAAGGTGGAGGGTAAGA
TTACTCCATATATTTCTTGCACCTTTTTGGGCTCTTTAAAAATCTCCAGC
CTGCCAGGTGTGGTGTGGATTTAGCAAAAGTTCATAgtaatccaggtact
tgggaggttgagacgggaggatcacttgagcccaggagttagaggacggc
ttgggcaacaagcaagaacccatctccaaaaataaaagataaaTCTCCAA
CCACACCTGCTAGGAAATGGAAGAATCACCAAAGGTTTTACAGGTTGTCA
GTGTTTTGCTGAGGCTACCATGCTGAATTGAATGATACACAGACAGTTGA
ACATGTTAAATACTTTATTCACATTGTTTACAAACTATATCCACCTGGAA
AACACATGAATCCAAAATAGATTATTTTACAGTAATTCATATTTTTTAAA

>uc001sab.1|50965063|50965963|50966062
TACATTCTGCAAAAGAATAACACTAATGATAAAAAatagagtgataattt
tgtggcatgcaccatctaaaccttttacgtatatgaaatcctttaactca
tcaacttatgaggtggttgccctttctatcatcctcattttggaggtgtg
gaaacaggcacagagagggtaaatacattgcccaacccactcacctagga
aggaccagggcccagcttggggcccaggcagtctggctggagtccgtgtc
ccccctctatgccacaTCATCTTGCTATGTGCTGTTTTCTGTCTTTGAGG
AAAATGTATCAGCTGTGGCAGGTCTCCAAAACCCCAGAGTGATGCCATTT
AAAAAAAAAAAAAAGAAAGCCAACATCAAAGGCTTTTTGAAACTTTAAAT
CATATTCATGTATTCACCTCTTAAAGAATTCCAATAAATTACTCAGGCAT
GAGTCTTCCCTACCAAAGCAATGGGTGATGTTGCCTCAAGCTTTGAGTGA
TTGGTGAATCTGATTTTCATGATCCATCAGTTTGCAGATATGCATGAGAT
GTTTTCTgagagacagctgcagtttagtgaaatgagcactagcgacacac
acagggcttaaaccccagatgaaccacccaactaagtgggtgaccctgcc
ccaattattgagtgcctctgagttctggcttcttcatctgcaaggtgtat
cattagggttgtgtggataaagttacatcaaataggggcctagcacaact
cttggcTAAATCTGAACCTTCTATGAGGCGGGGGATAGAAAACTGTACTG
GAGACCCTTGGCTTGGCCTTTTGCTGCTCCATGTGACTTTGGGGACCCTC
CCTAACCCCGACCCCTGAGGAGGGTAATAGAGACACACACAAGACCCAGG
TTGGCTACATTAATTTATTGAAACACAGATCAAGAGCAGAGGAGGAAGGG
GAGAGGCAGGAAGGCAGTTGCCGTGGGCAAGGTTCTGGTCCTGGCCCTTC

>uc001usz.1|29929978|29930878|29930977
GTGTTATTAGCACTGCCTTGGTATTAAGAGGACAAGAAAATGAACCACCA
TCTTTTGCTGGATAGACAATCAAATCACTTTCTGGCTTTTATCTACTTTT
AAAATACATTTCAAGGGTCATTTGAAAATGACACAAAGCACAAATATGAA
AAGAAATTCAAATATTATCACACTCCCTAATAAAACAGCCTAATTACCAA
AGGCTCACATTTTAGCAAGTTAATTCTAAGACTTAAGCTGTGTACGGTGT
GTGCAAATTTGCAGATACCTTACCATCACATGCAAGTGTCTTACTGCTAC
TGAAAGCTATCAGACCCTTTCAGGAGGCGTGTTGTACCAAGCAGACCTAA
ATGTGAACTTTCATCAAGGACCTTTTTAGGAGGCGTATTGTACCAAGCAG
ACCTAAATGTGAACTTTCATCAAGGACTATGTGATGTCAAGCAAGGCAGT
ACCCATGTATTTCATTCAAAAACCAGTTGTCTCTCCTGTGtttttttttt
ttttttgagatggagtcttgctctgtcacccaggctggagtgcagtggca
caatctcggctcactgcaacctccgcctcccgggttcacgccattctcct
gcctcagcctcctgagttactgggactacaggcgcccagcaccacgcttg
gctaattttttgtatttttagtagaggcggggtttcaccacgttagccag
gatggtctcaatctcctgacctcgtgatctgcccgccttggcctcccaaa
gtgctgggattacaggcgtgagccactgcgcccggccTCTCCTGTAGTTT
TCAACATAGTTAAATCCTACAATGTCTGAGCAATGGTTACAATTCCTTAG
GTAGTAAGGGAAATACCTGTTGAATGGCAGTTTGTGTTACATGGGCGCTT
TTCTTATCTTTATCATTTAATCATTACCCCTCGGGTACACAGGACACACA
AATTTCATTTTTCAGATTTCACTTTAAGAAAATTAATAAATACAGCAAAC

>uc001ycu.1|60394730|60395730|60395729
AACCAACgaccatacttcgtgggtccatctttgtaacatctttacttcct
tggagcaaattcccaggaatgggttttcggggtccaagggtatgcacctc
tagcactacgacaaacgcggccaacacgcttcagggaaacggtgccccag
tttgcattcTGCTTCCCCTGCCCTGCCCTGGGGGTCTGACTGGTGAAACA
TGGGATGGCAGAGTGGTCGGGTGTTTCAGATTCCACGGTGGGCCGGGGTC
TTTTCCTACCCTCGGGAGCCGTCTGAATTTCTCCTCTGCCGAGTTCCTGC
GGGTGTCCTTCGCCCACCGGCCCGGGGGAGTGAGTAGCAGGCACCAGGTG
AGCAGGCCTCCGCTCGCAGCGGCTACGTGCACGGGCAGGAGCACCGCCCC
ACGCCCCAGGTGGCCGCAGGGTGAGGGGACCGGAGGGCGGGAGGCGCACA
ATGGGGGGCACGCCCGTATCTCTAGCCCGGCCGGCAGCGGGCAGCGAGGC
TCAGTCCTCGCCCCTTCTCCCAGCTGCTATTCGGGGCTCCCGAGGCGCTC
AGAGGGGTCGACTGCGTCCGTGGGGCACAACCCAGGGGCCAGGCTAAGAC
GCCACACACGGCAACGACCCTCAACGACAACGACCCCCACGACGCCCCGC
GCCCCAGGGCCAGCAGGCTGGGGTCCGAGAACCTCCTTGCCGGAAGCGGA
AGTGCGTCACGGCGACGGCCGGCAAGCACGCACCGCGCAGACTCGCTGTG
GTGGCGTGACCCGGAAGCGCTCGCCGAGGCCCCTCCTTGCCCGCCGATAT
CTCTGCCGGGTGACTAGCTGCTTCCTTTCTCTCTCGCGCGCGGTGTGGTG
GCAGCAGGTGTGGCGCGCGGCGCGGGCTTCgggctcagggctggggctgg
ggcgggagtgggggcttggacgcgggggacggggtgcggggtgctgggtg
cggctggggccgTGACCCTAGGGGCCGGTTTGCGCCGGGAGCCGGGGCAC

>uc001yct.1|93818502|93819402|93819501
TATTTACGATTTTCCTTTTCACCCTGGGACAAAGTTCATGCTTATATTCT
GTTTAACCCCCATGGGTAGCTGTAGTGCATGCTGTTTACCTGGTCCCCAT
CAGATGTTTTAGATGGAAGGAAgagtaaaaagggcttggagactagactc
aggaaaggtaggcttctgactctgccattgccacactggaagaccttgga
caagtATTTTGTTCCCACTGGTATATAAGGTATgacttatccactagatg
cagaagacacagtgcccaaggctgacagtactgtaagggcccatgaaggt
gttttgcttattgccatatgctagacatataactttgaagctagatatgc
aactttgaaagacgaatatattcatctttctaccaatgcagccatagaac
atatatatcttcatgaaggaaggaggagtctacaaggttaaacgtgccta
gggcccatgaaagtaagaatatggacctgtttctgggtccctctttcttt
cctttgtaaaatgaaggtattgaactagatgatctGTGATTCAGCCAATG
CCTCTGCCAAGCGATTTGATGCACCATGGAAGCAGATGCTGTGATCAGGA
CTGGTTAGAGCTATTTTCTTCTGATGTCAGTCAGCAAGAAATGACTCCGT
AATAGATTAAAATAAAACACTTATTTTGCACCAGAGAGAAGGAAAGAGAG
AGAAGCACATGACTCAAGGAGAATGTTTACATGTGTTCCTCCCAAAGGCT
TTATCTTGACATAGTGTTCTCATCTGCAACTTTTTAAAAATGAAAATATG
TGAGCAACAGAGAAAAGATATTCTACCCAGCTAGTCTTTAGCCAAGTAAC
TAAGGTTCTTAGAAACAAGCTTAAAATACCAGACAGATTGCACAAACATC
TTAAAAAATATGTATCAATTTAATGCTTTTGTagtagtcctcccttatcc
atggttttgctttctgcagtctcagttaaccatggtcaaccatggtccaa

>uc001xjk.1|67005835|67006735|67006834
tcctgggctcacgtgatcctcctgattcaggctcctgagtatctggaatt
ataagtgtgtgccaccatgcctggcttttttttttttttttttttttttt
gtagagatggtggtctctgtatgttgcccaggctggtctcaaactcctgg
gctcaagtaatcctcctgcttcagcctctcaaagtgctgggtttacaggt
gtgagccaccatgcccagccTGACTGAGCAACTTCTGAACCCTCCATCCT
CTTCCTGGAAGGAGGAAAGTGGGCAGCGGCCtggtggtggtggtggtggt
ggtggtggGAGGACAGGGAAGCTCAATGGAGCAGAGGTACATAAAGGGGG
AGAGATTACTCCCTCCAAATGCACTTCTCCAACAAAACAGGGCTGCCAGG
GAGGAGTGCAGAGCTGTTTTTTCGAAGCATGACTTTCAGTGTAACATCAC
TTTCAAAGTAAAGGGCTCTGGCCTTCCATGTCTTTGGGGGTACCCTCAGC
CACCCTGCTTGGTCCCTCCTGCCTCATGAGATGTCTCAGGTCATGGCTGG
TGTTTCCAGGAGGAGCTCGTCTCATGGGCAACTGCAGCCAACCTGCAGTC
AACCTGGATACTGCCTGAGATCCCCCTCTGCCTGGGAGCGTGGCACCAAA
GTAAGGCCTGGATCACATTATGCCACCTGAGAATTGGGGTCAGGGTGTGA
ATTCAGGTTACCAGAGAGTGTCAGAGTAGAGACAGCAAGAAGGATTGGCA
GGGAGTGTCACTTGCCCCCTCCACAGGGCAGCCCCGCCCAGCAGCCCTCT
TAGTTCAGGAGGGCATGATGCCAGGGTGCAAAGGGCCTGGCCTCCAGGAG
CCCCTGAGAAAGTGGCTCCAAAAGAGGAAAAACAGATGGGCCAGAGCCAG
TCCTGGAACACAAACACCAGTATATTTTATGTGCACAAATGTGAAAAGGA
AGAGACAGAGGGACCAACGGAGACACAGAGCAGGCAATGGGCGCACAAAC

>uc002clr.1|1408854|1409754|1409853
aggagtttgagaccagcctggccaacatgccaaaagcccgtctctactga
aaatttaaaaattatccgggtgtggtggcacaagcctgtagttctagcta
ctcgggaggctgaggcagaagaactgcttgaacccaggagacaagaggtt
gcagtgagccaaaattgtgccactgcactccagtctgggagacagagtga
gaccctgtctcaaaaataaaaacaaaacaaaacaaaacaaaaaaacaaaa
AACAATCACTTAGGTAACCCAAAATAGTGCCCATCATTTGTGAAAAGAAA
TACTCACTAGTTGTATTCTACTCAGAAAATGGTTGCCTTGCTTAAAAAGT
TTTGCAGAAAACTGCAAAAGTTCCTCATTTCTGGTACTATTCGGTAATAT
ATATGTAGGTTTCTTTCCTCAGTTCCCACTCTGGAAAAAAAAAAAAAAAG
GAAAACGAAACtttttttttttttttgagacggagtctcgctttgtcgtg
caggctggagtgcagtggcgcgatctcgactcactgcaagcttcgcctcc
agggttcacgccattctcctgcctcagcctccggagtagctgggactcca
ggggcccgccaccacgcccggctaattttttgtattttttagtagacaca
gggtttcaccgtgttggccaggatggtctcgatctcctgacctcgtgatc
cgcccgcctcagcctcccaaagtgctgggattacaggcgtcagccaccgc
gcccgaccGGAAAAGGAAACTTTTAAAAATAGCTGCTGGTGCAACTAACT
TACGTGCTCTGGTAAACAAGAAGAGATTAAAATAAAAAACAATAGCTGCC
CAAATACCCCCTTTTTAAAAACTAGATGCAAAAAAAGGGAATCATCTAAT
CCCatattataaaattaaaatttattttCATTTGTTGTTGTGTAAAACTC
ACATGTGGAAGTGTTCCTTGCACAGGCCGCAGCATGCAATACAGTTTCAC

>uc002jib.1|64753485|64754385|64754484
AAATTTACTTTGCACCAATTACACATTCACAAATGTAAAGTGAAAGTTAC
CAAATCTACGTGCAAAAGCAGGTAATTTTCTTCATTAGTCATGCTCTATC
TTCAGATGACATAACTTTCTTAGGATGGTCAGGTTCTAAAAAAAACTATG
CTTTTTCGTGACTGCCTTAGTAAACTATAGATATAATTTTGTTGCTTTTA
CTAAACTTAAGTATTCAAGGTTACACATAATTACAAAAGCACATCCCAAA
AAAGAGGTCCCTGGGTATTTATGTGAACATTATATATACTTTAGGAAAGT
GTATAGCAACTGCCCCCAGCAATGGGGGAAAATATCAGCCACGTACTTTG
TACCGAGAAAGAACACTTTTAAATCCACTGCTAGAGCCTAAAATCACAGA
TGTCTTATTACACAATAAAGCTAAAAGTTCATTAAATTTTGCCTACATTA
AAGAATGAATAATGCCACTGAAAGGTTTTGCTTATTTAAAGTAATTCAGT
ACCAAATCCTTCTGTCATTGCTGTTGTTGTTGTCTAATACAATAATCACA
CTCTCAATATATTTGTTTTATGAAGTTAATACTTTCATTTGGTTGAAATG
TAATGTCAACTAGCATTATTTACACTATTTTATACCTTGAGCCAATACAT
GGGTTGTACAAGGAAGTATTTCTAAGAAAATATTAGCCATGCCTTTAACT
CTATCAAAAATGAAATTCTGGTTCTTATTAAAAAGAAATAGGCGCACTGC
ACTTACAATTCTTAATTTAACCCTTGAAAGAGTTTATTCATATCCTACCA
TGTTCCAAAGTCAATGAGGTAAGTTACTAAATAAATCTACACACTGATCT
ACTTACAATTTTATAGAAGAGATTCACTAAAGTTTACCAATAAAAACAAA
TACCCAATAAAATATTTTATTCAAGAACAAAATTAAATGTGCCCTTTGCA
AGGAAGATGACAAAAAATTTATATGTTCCAAGAGTGATGAAGGAAAAGGT

>uc002grk.1|17348701|17349601|17349700
GAGGTCACAGGTGGAAGAGGAGAGGGGCTGGAACAGGTGGAGGCCTCTCC
CCGCAGAACCCTAATCCCCACACGGCCTCCGGGAGCCCCTGACTGGCCTT
CGGGGCTCACAGAGAGACCCTGAGGGATAATGTTGACCAAAGCTGAAGGG
CTGAGGGCCTCTAGCACCCCGGGGAGAATCACCCCAAAGCCCACCAAGCA
TAGAAGTCCTCGACCTGCCCCAGTCAGGGGGCCTGGAGTCCTGGGGGCTG
AGGGGTGACCCTGCCACCAGCAGCAGAACTGGGATGAAAACAGGAAGTGG
CGGCATGGATGCCAGGAGGAGAGGGGGAGGGTGTCCCCTCTGTCCACCTC
AGGAGTCCCAGTGGCAATGGCTGAGCCTACACTCCTGGTCACTGTGCCCT
GCCTCCCCCAGATGAGGCTTACCCTTGCAGGGCCCACCCCTCACCCCCAT
ACAGACACATAGGGTGCCCAGCATGTGTCCAGCTGCTGGTCAGCACAAGG
CCATTCATTTAGGAATGACAGTGTCATCTGCCCAGCTAGACTGGGGTGGC
CAAGGACAACATGCCCACACCTCTCCACCCTCATGCTGACGGACACGGGG
CTGGATCCTCCAAGGGAAGAGGCAGCAGAGGGGCTGTCTTGGGTGTGCTG
GGGCAGGGGTGGGAGCAGGTGACACAAGACACCAAGTCTCCTGGAGATGA
AACCATGGCCATGGCCAGGTGAGCCCCTGACGCCTCCTAAGTACCTTACT
GGGAGGCCTGGAGAGAGGTGCCCACCCCTCAGCTCTGAGATTTCAAGACA
GAAAGGCTGGAGCCAGCCTTGCTCGGGAGCTATTTGACCTGATATTCGTG
CCCCAGGCCTGCTCCTTCCCCACACAGACAGACAGAGGCTGGAGCAGATG
TTGGGGTCAGGGTGCCTTTATTGGTGAATGGGAATGTGTGGGTTGGAGCT
CAATGGCCATATGTCGGCACGTCCAGGGTCCCCAAGGCAGCAGGTTCCAA

>uc002qsd.1|63549083|63549983|63550082
CCAGGGCCTTGAGGCCCTGCTCCAGGCAGAAACTCGGCAGTGGTTGGGAA
GGCATCAGATGTCAGATGGCACAAGAGGACTCAGAGCTGAGGGATAATGG
GAAAGAACACAGAGGAATCCAGCCATTTCCACAGCGTCCAGCTCTGCTGT
GGGAGGCTGGGAACAGCCCAGCACTACCACCCTGGACTGGGAGGACAAGA
CCACAAAATGCAGCTTCCCTGAACCTCCTCTTGGTGATGGGGTTGATGTG
GTCGAGGTAGAGGTGAGTATGTCTGGAGCCTCAAGCAACTGCCCATACCT
GCTGGGACCAGGCCGAGGTGCCCAGGGAGTAAGAGGCAGCATCCTGGAAG
AGCACAGATGAAAGAGGCCCTGAGAAGTGTTGGTTggccaggtgctgtgg
ctcacacctgtaatcccaacactttgggaggctgaggcgggaggatcact
tgagcccaagagttcaagaccagcctgggcaacatagtgagactcatctc
tacaaaaaataAATAATAGAAAGAAAAATGTGAGTTggccaggcatggtg
gctcatgcctgtagtcccagctactcaggaggctgaggtgggaggatcac
ttaaggccaggagttcaagacaagcttgggcaacacagtgagaccctgtc
tacaaaaaataataattagccagacgtggcgatgcatgcccaggctccca
gctacttgggaggctgaggcaggaggatcgcttgagcctgggaggtcaaa
actgcagtgagccggactgcaacactgcactccagcctgggtgacagtgt
gagaccctgtctcaaaaaagaaaaaagaaaagaaaaCTGTGCTCTTAAGA
GCCAGTTCTCCACTCCTCTACCTCAGGAGCCACCCCAGAACCCATCCACT
TTGAGGACACGAGATCCCAGCCCACTCAGCCCTGGGAGTCCAAAGACATT
TTAAACAGAGCCTCTCTTCACATTTATTAATTCCTGGGAGGAATGAGGGA

>uc002mtw.1|12432097|12432997|12433096
agcctcttgagtagctgggattacaggtgcacgccaccatgcccggctat
tttttatatattttttagtagagatggggtttcaccatgttggccaggct
ggtctcgaactcctgaccttgtgatctgcccaccttggcctcccaaagta
ctgggattacaggcatgagccactgcgcccagccgagcaccctcttactg
atactccccagagtcatttatggtttatgatcattcttattcctacaatt
cttaacactcttctcttgactacaggtgtgatcctggtgatctttgaaaa
aaaggcactgaAACAACCATGATTTAAGTTTTTGGTATTATGAATGCATG
AGAAATTTTCTGGGAAAAAATCATAACTATATTAAGAATAAAAAATAAAA
AATTCCTAAGGAAAATACTTGATCTTGTATGCACATAATATTGACTCAGA
ATATATGAGGATTAACTCAATAAACTTAAAAACTTAATCTGAAAATCact
ggattaagaaaatgtggcacatatacaccatggaatactatgcggccata
aaaaaggatgagttcatgtcctttgtagggacatggatgaagctggaaac
caccattctcagcaaagtatcacaaggacaaaaaaccaaacaccacatgt
tctcactcacaggtgggaattgaacaatgagaacacttggacacaggaag
gggaacatcacacacgggcctgttatggggtggggggaggggggagggat
agcattaggagatatacctaatgtaaaagacgagttaatgggtccagcac
accaacatggcacgtgtatacctatgtaataaacctgcacgttgtgcaca
tgtaccctagaaattaaagtataataataaaaaaaCTTAATCTGAAAATC
TATAATTGCAATGGAATATTTTAATATATCCTTGCAGAAAATTAAATAGA
CAAGTGATAGCATACAAGTTATTTGAAAAGTTAATAAAATATTTCTAAGA

>uc002mat.1|4478538|4479438|4479537
agactccacttcaaaaaaaaaaaaaaaaaaaaaaaaaaaaCAACAATggt
tgggcgtggtggactcacgcttgtaatcccagcactttgggaagtcaagg
caggtggctcacctgaggtcaggagtttggccaacatgcaaaaccccatc
tctactaaatacacaaaaattagccgggtgtagtggtgggtgcctgtaat
cccagctacttgggaggctgaggccggagaatcgcttgaacacgggaggc
agaggctgtagtgagctgagatcgcaacactgcactccagcctgggcaac
aaagtgagagattctgtctcaaaaaaaaagaaaaaaaaaTTCAGGagtgc
ctggcacacaagaagtgcctgatcaatgCCTCACTGCCtttttttttttt
tgagatagagtctcgctctgtcacccaggctcaagtgcagtggtgcgatc
tctgctcactgcaagctccaccccccgggttcacgccattctcctgcctc
agcctcctgagtagctgggactacaggcgcccgccaccacgcccggctaa
ttttttgtatttttagtagagacggggtttcaccgtgtgagccaggatgg
tctcgatctcctgacctcgtgatcggcccgcctcggccccccaaagtgct
gggattacaggcctgagccaccgtgcccggccGCCTCCCTGCTTTTCTGC
TGAGGTGGGGGTAAGCCCATACATTCTTCCAGTACTGTAAGGCCAGAGTT
GGACATTCACATGGTCTCCAGGGCCAGGCAGGTACCAAAAACCATCAAAG
TAGATATGACATAAACCACTGGGGACTAGTGGAGCTGAGCAAACCATCTG
AAGGAGCAGACAATATTCTGGCTGTGTCTAGtttttcttttttttttttt
gaaacggagtctcgcactgtggcctgggctggagtgcaatagcgcgatct
cagctcattgcaacctccacctcccaggttcaagtgattctcctgcctca

>uc002xai.1|32330836|32331736|32331835
gagatagcaccactgcactctgctgcctgggcaacagagcgagactgtct
agaaaaaaaaaaaaaacaacaaCTCTAAAAGATGCTTGCACCATGCCTGT
CACCCAAGTGTGCAAGATCTCAGCCTGTTTTGACCACTTGTGTTGTGGTC
AGTTGGGAGTGGGTGCCCTGTCATTTGGTACTAATAATAGTTGAAGTACC
AAAGTCTGTACACTATTTACAGCAGAGTCACATCACATACACACGTAACT
TATGCAACTTAAACTATGTGCACTCAGGGAAAAAGAAAAGGTAAGAATTA
ATTGTCAGGCAGGACACACTGATGAGCATCTAAGCCAGAGTGAGCAGTTT
TCAGCCCCTCATGCCTCACTGATCATGGGCCATTGAGTGTGACTTAAGGG
TTTTACTTGACATTGTATCTTTAGAACTTAATGTGAGTCCCCACTTAGTG
CACTTTTAAAAATACTGCAAACagccgggcacagtggctcacgcctataa
tcccaggcagatcacttgaggtcaggagttcaagatcagcctggctaaca
tggtaaaaccccgtctctactaaaaataccaaaaaaaaattagctgggtg
tgatctcaactactcaggaggctgaggcaggaggatcgcttgaacccagg
aggcgaaggttgcattgagctgagattgcatcactgcactccagcctggg
tgacggagcgagactctgtctcaaaaaaaaacgaaaGAGTTCCCTCTTCA
CTTTACCCATTCTTTCAAGCCTAAGGACCACAGACAGCCGTTCCACTGCA
GAGTACCCCGTGAATGCTTCATCAGCACAACTATAACCCCCTATTCATGG
CATACATTGTTGGCAGAGGATTATCTATAAAATAAAGGCTCAAAATTCTT
CCAGGCACCAAGATTTTTATTTACCCACCTTCCTGCTTTCTTTTAACATT
ATAGGCCAAATTATTCTCTTTTTGACCCAGGGTTGTGAAAGGAACCATCT

>uc002yua.1|34739857|34740857|34740856
CCGACATACCCTGATCTGTCCAGACAGTGCCTACATTCCCTGCTCCATCT
GGATGGTGCCCACATTCCCTGCTCTGTCCAGACGGTGCCCACATTCCCTG
CTCTGTCTGGACGGTGCCCACATTCCCTGATCTGTCCGGACAGTGCCCAC
ATTCCCTCCTCCGTCCGGAAGGTGCCCACATTCCCTGCTGTGTCTGGACG
GTGCCCACATTTCCTGCTCCGTCCAGACAGTGCCCACATTCCCTGCTGTG
TCTAGATGGTGCCCACATTCCCTGCTCCGTCCAGACAGTGCCCACATTCC
CTGCTCTGTCTAGATGGTGCCCACATTCCCTGCTCCGTCCGGACGGTGCC
CACATTCCCTGCTCCATCCGGACGGTGCCCACATTCCCTGCTCCGTCCGG
ACGGTGCCCACATTCCCTGCTCCGTCCGGACGGTGCCCACATTCCCTGCT
CTGTCCAGATGGTGCCCACATTCCCTGCTCCATCTGGACGGTGCCCACAT
TCCCTCCTCTGTCTAGACAGTGCCCACATTCCCTGCTCCGTCCGGACGGT
GCCCACATTCCCTGCTCTGTCTGGACGGTGCTCACATTCCCTGCTCTGTC
TAGACAGTGCCCACATTCCCTGCTCCATCCAGACGGTGCCCATACTCCCT
GCTCTGTCTAGATGGTGTCCACATTCCCTGCTCCGTCTAGACTGTGCCCA
TATTCGCTGCTGGCTGCAAATGCGAGGAGTTGACAGCAGCCTCCCCTTTA
CAAGGCAGGAGGTGCCACTGTTCGCCATTGTCTCCACCTAGGGCTTCACT
TGCTTTCTATCTGCAGACATCAGAGGGACCCACATCTCTCTGTTCTGACA
CGCTGTGTGTTGATGGCAGAGTTTAATTATCCACATGCAATCTTACTTTC
CTTATTCCCAAGTCCGTGGGGCTGCCTCATCAAAGCATTGTAAGAACTGA
TAACCATCTTCTAGAAGTATCATAGTGATATTAAGAACACACATCACAGA

>uc003aik.1|29301711|29302611|29302710
GCCCAAGCTCTTGCCTTCCCCCTGCACAGGTTGGACCTACATCCACTGCC
ACAAAAACATTCTCTGCCCACACAGCCAGCAAACAGTGAGAGGCAGAGGG
CAAGGCCCTCAGGTGCCTAGATTCAGGGAAAGTAGAGCCATTCCAAACCC
ACACTTCCTCAGCGTGGCCCCAACCCTCGACAGCACTCACCCCGGGAAGT
GAGTCCTGGGAGGGGCTGAGTGAGCACTGGGAGACCCAGGTTGTGGTCCT
GGCTCCATCATGATGCACTGGCGGTTCCAGGCAAAGGCATATCCCAATGG
GCGTCAGCAGGGACACTGCCAAGGTCAGCGGGGAAGCTGTCAGGCAGGCC
TCACAGACCGTAAGTGCAGCTGCTGCGGAATCCTACGCTGGGAGGTACTC
AGCGGTTCTGCCAACGCGCCAAGGCAAGCTGAGGGCAGGACCTCACCGCA
GACCCACAGATCCTTCCGGTTCTGGCTTTTACCTTCTGGGCCGAGTCCAG
CAGGAAGTGATATAAATCAGTTGGTGTTTACCAAGTACTTACCACACACC
TGATATTACCAAGTCCATAAGGTCTGAGACTATAAAGTTATCACAGAACC
CTCAACACATCCCTTTCAAAGAACAGAATCTCTACCAGTAACTGACACAT
GAGGAAGCAGGTGCAGAGGGAAAATGCCTGGGTTAGAATGTGAACCATGG
TCAGACAGGCTGTGAAGCCCAGGTCCAGAACCTCTGCACCTACCTTTTGG
CATCCCTGGACCTGGAGGGGTCCTTGGACATCCAGAGAGCTCTGAGCAGT
GCCCAGCTCTGTCTCAGTAAATACCCAGGGCTGGCCCAGCCTGCAGCATA
GAGTGCTAGGTAGGCCTCCTCCAACCCTAGGAAGGCTCATGGACACAAAA
TGCAATTGGCACAAAAGTCCAGTCATTTAATAACAAATGCTCCCCCTACC
CTCACCCCATCACAGCACCCTGAGAATCACGGGTCCAACTGTGTGGGAGG

>uc003afs.1|28233255|28234155|28234254
cttccttagactattcaaccctgagacagtatgtgaagacctttatggtg
atccacttctacttaatagtagatatatattttcttccttatggctttct
tatttatttatttttgagacggagtctcactctcgcccaagccggagcgc
aggagcgtgatcttggcttactgcaacctctgcctcatgggttcaagtaa
ttctgcctcagcctcctgagtaactgggactacaggcatgcgccaccacg
cttggctaatttccatgtttttagtagagacagggtttcaccatgtcggc
caggctggtctcaaactcctgacctcaagtgatccacccgccttggcctc
ccaaagtgctgggattacagacgtgagccactgcactcaggcccccttgt
gactttccttataacattttcttttctctagtttactgtattgtaagaat
acagtgtataagatacaaaatatatactgaaaatatgtactgactatgtt
agcagtaagtaactactaatagcatactactggtcaacagcaggctatta
gttaagtttttagggagtcaaaagttatacacggatttttcaactgtgca
gggcagggggtgttggtgcccctaacccctgagttgttcaaggatcaact
gAGTTTGTCTTCTGTTTGCACTGCACTGTCAGACATTTATAACATCCAAC
GATCAGAGACAATTTGTCCATCGGCAACCCTGACAGGACTAATGGGAAGA
GCGGGTGGGGAGGGAAGAGTTTTGCTTTTTGTGCTCTGCTGCCTTTGGCT
TCTCCTACCACCTCTTAACAGCAGGAACTTGGGATAATAAATACAAGATC
ATGAGGACCTCACCCCGCAAAGCACAAATAGGGTGTGCGTAGACAAGAGG
TGAGCATCTCTCTGCAGAATTGGAATCTTTTTCCACTCTGCTTTTATTGG
CTGCTGAGAAAAAGTCTCTCTACAAATGCTTTTTCACACTGTGTCACAGC

>uc004ewx.1|131342886|131343886|131343885
AAATATTGCATATTTGCACTCACATTTCAATTTGGAAAATTTATAATGTG
TAAATCAAGCTCTACATCACAAGCAATGTCTATGAATGAAAATATTTACG
AAAGCCTTTTAGAAGTGCAATTGTGTAAATAAAATATGTAGCCtataaat
attatttatattaataCTGAAAGAAACTTACTGTTCTACTGAGAACTTCT
ACATCTGTGAAACAAACATGCTGCTATTCAGTTCATCTATTGATAATTGG
GGTATCTATAGTAGTAAAAAAGATTTTAGATTAAAATAGTTTCTTGGGAG
AATTCTGTTTATGTTGTTATATATGTGGATCTTTTAGTCTATAAGCATGG
TTCCCACTTTAATAAGGCAAAATGGCCCTAATACTATACAATAATTATTG
TATGTATCTCCTTATAATTTCAAGACTCCCCCCAAACTTATAATCTGCCT
TGTGAACTCTGCCTAGAAATACCTAAAGCAAATAAAAATCAAAACAACAA
GCACATCTAATGTCCATATGAGAAGGAACTTCTGATGTAATCACTGCGAA
ATGATAAGGATATCCATGTCTTGGAAAGAAATGTGATATTTTGTTTTCTC
TCCAGTGGATCTGAAGGTAAAGGTGATGACTGTACTAAGCCAAAGTTTAA
ACACAATAATCAAAAATGGCAGTGAAATAAATTCTCTTGACCAATGAGGA
AGCATTTAAGTAACATTAAGTATATACATTTGAGGATTGGTGTGTTACCA
GTAATTAAATATAGAATATCAAGAGCAACATCTGGTAACCAATTAAAAAT
GAGCAAAACTCCTCTGATTCATCTTGGGATGAATAGCAAAGCACATATAG
CATTCTAGAATATACACAAAAATAAAAATTCTAAATGTGACAATGGCTTA
AGAAACACATAAGAATCTCACCAATCCAAAAAGCATATACTGTGCATTAC
CAAAACATTGTAGTTATCTTGATCTGAACAGCTTAAATAAATGGCCAAAC

>uc004ept.1|111938777|111939777|111939776
GGGAAAAGAAAAAGAAAAAACCTGTTCTGAAACCAGAGCACAACAGAACA
ACCCAGGAAGGGAGGGCAGTATTGTAAGTGAAGATCAAACGAACTTGTAA
AAGCTGGCTAGAAGCTGCATGGAATGAGCTGAAAGGGTCATTTGGAGACC
TAGCAAAGATGGAAGAGAATGGCAAATCCCTACTGAGCACAACTACAGCC
AGAGCTACACTGAGGGAGACTGGGGGTAGAGGAAACTAGCTACCGGCATC
TGCAGAAATGAGAGCAGTTCATGTTTCCCCCCGACTAATTCTCCCTGTGG
ACTCAATCCACTATGAAGTTTTTATTGCTGGTTTTATTAAGGCAATTGGA
AATAATTAGACATTGTCTAGCTGGGTGGGGTCCATTAGACACTGATAAAG
AAAAGGATTAATTCATTGTCATGGTCCTAGGAGTATTTCCAGACAAAGGA
AACACTATTATGAGGAAGACACAGCTCTGCCCTCCCCCACATCCTCCAAC
TCTGCAGCCAGAGTCACTAGTTCAGGCCATAGGATTAGCTCCCCTTGCAA
TCTGCTGCTGTGTAACAATAAATACTAGGGAGCCCCAGGTACAGGTGAAG
TATTCCAAACACTATCATCGATCCTGCATATTAATCCCATCTCTACCAGA
GCCAACACACAGTTTCTTCTAAGAAAATCCCTTCAACATGAAGGGACCTC
ATGTTCAGTAAGCCTCTTTATTTAGATAGCAATGACACTAGCAGGGATTT
CAAGGGGCTTCTCTAGTTTAATGCTGAAGGACCAATGTGATGTGACGAGA
TGTTGTGGCAAGCAGCCTTCTTGGCTTAGGAGGAAAAGAACAGAATCTTC
CAACTTCATGCCTGAATAGGAAAAACAATCCTTAGGTGATATTGACTCTG
CCCTGGCTGTTCTAAAAGGCTAAAGAGAACAGTGTAATCTTTTCACGCAC
CTTGCTCCCATCCACACGTTAATACCTGTTTCTGCAGCTTGCAGACTTAC
