# Supplementary material for: MatrixCatch - a novel tool for the recognition of composite regulatory elements in promoters
Source: BMC Bioinformatics. 2013 Aug 8;14:241. doi: 10.1186/1471-2105-14-241 (PMC3754795; doi:10.1186/1471-2105-14-241)
Supplement: Additional file 2 — Dataset of tissue specific promoters. [file 1471-2105-14-241-S2.zip › 1k/Muscle1k.seq]

>uc001cxv.1|54953228|54954128|54954227
ATTCCAGACCAGGCTAGGAGCTCCCCAAGGCTGTAGCCCCGGTGCAGGGA
CCTGCAGCCATTTGCTGGCCGGTAGAGAGGCTGCAGGAAGCCACAGCGGC
TGCCTAACCAGGCCTGCAGCACCTGGACCGAAGACCCTTTTCCATCTGAA
CTGTGGGAGTTAGGGGTGGCTAAGCTCAGagacagaggtctgatcagtct
ctcctttcctcgaaactctccaaaaggtcccataccactgaggaaatagc
caaatcctcatagtcacagcccttttgtcctcccacctcatcatctcctt
gcccccttcctcactctgcttcagccccactggcctccttgctgttcccc
aagcacagaagactctcccgcatcaggcttccggactgttccctgttcct
tccatgggaatgcctttcccagacccctcctagtcactcccaggcctctg
gcagaatgtctacccatcctgtttaaaacttttccccaatagctcttgct
acccctgacaaactcttacatctcaactattgtcgtttcctccccactgc
cttagcaactcctagagggcagagatttcatctgctctgcccaccgctat
atagccagccactagaacaggccggaagcgcagaaagagctaagtaagta
tgtgttgactgactgaCGAACAAATGAATGAAGTGAGATGGGGGCTTTGG
GGATTCGGGTTCACGCACCACCCCAAAAGCATTCGAAGGCCGGGCGAGGC
CAGGCACTGCCGAGGAGGGCGGGCCGGGGGAGGAGCGTATTGGCCACGCC
CGGCCACGCCCCCAGGCCGGCGGAACCCAAGGCGCGGGGACCTGCGCTGC
CGGGAGGATTGAGGGAAGGGAACCCGCGCCGCCGGAAGGAGCCGCTCGCT
TCACGGCGCTGGGACCCGGGCTGGAAGGCAGGGCATCAGCTATGGAACAA
CCTGGGCAGGATCCCACCTCAGACGACGTCATGGACTCGTTCCTGGAAAA

>uc001gxz.1|200583558|200584458|200584557
tgggtgacagagtgagactctgtctcaaaagaaaagaaataaaaaTCATG
GAAGACATCTATTCTGTCTTGTAAAAATTTAAGGTATATGAAAAGAGTAG
AGGAGGAGGAGGAGGGAGAAGGAagagaaattatttattgggatccaata
tgtgccaaagatagtattaggcatccttgcatgtattatttcatttgatc
cacatgactaccctgtgagatgttattcccattttacacataagaaaact
ggctaagagaagtcaagtaatttgtcTGCGGCTGTGAATTCAATTTAAAT
TCACAGCTTAAACTCTTTTCACTACATCTGAATGCATCATTTTCAAGATC
TTTTCTGGGCCTGGAGTAAGTTGACAGTATTTATGTAAAACATGTAATAC
TGTATCTGTATGTATGCTCCTCTTCCCCACGCTCATTCACATTTACCGTG
ATTAATACACATGTTAATAAAACCCTAGACTTAGAACTAGGATATAGAAT
CCAGTCGTTTAGGTACTTAATGTTTAGTTCTCTCCTCCAGAAAACAGGAA
TAATTACCGCCTTTTTTCCACTCCAAAGAATTGATGTGATAATTAGGGAG
ATAAGATTAGTTACTAGTCATAACAAGAATAAACTACAACTCCCAAAATG
CCCAGAGGAAGAGGCTGACGCCAGTCCAGGAGACAGTTCCAGCTTTAGGG
CAAAGGTGACCCCACTGGGTCCCGTGGCGAAAGAGAGAGCCGCCGGTCCT
CGCCTTTTTTCTGATGCATCCAGGGATTTGTAGTTCCCTTACGGCCACCA
AGTGCACTTAGGGCAGGCCTCTTACTACGAGTCCCGTGATGACCCGAGGC
CGGGCAGCGCCTGCGTATTGAAGCCGAGGGAGCGTGCGGGCGGTACTACT
GGCGGGAGGAGTAAAGATGGCGGCGCGAGGGTCTCCGCCCTCTGCTCCGG
GCTGAAGCGCTCTGAGAGAGGCGGCAGCGGCAACTCGAGCCCCAACAGTA

>uc001hsp.1|226531063|226531963|226532062
ACAGCACAGAGCACGCCTGCCTGTCCCGAGGGGGCCCCGGGAAGGTCGGT
GGGTTCTCTGGGGACCTAGATGAGCCAGCTCCGTATAACTCCGTCCAGCT
GGGGCACTGCCCCACCCCTGTCCCTGTCCCCATCCTGAAGGCTTCTCCAA
GCCCTTTTTCTCTTCCCACCTCCTCCTTCCTCCTCCCCAGAGCTTCCCGT
GAGCTTCAGCCGCCCGCTGCAGGACGTGGTGACCACTGAGAAGGAGAAGG
TTACCCTGGAGTGCGAGCTGTCGCGTCCTAATGTGGATGTGCGCTGGCTG
AAGGTGCCTCCCTGCCGACCCCACTCGGTTGCCTCCTCCCCTCCTCTCAT
GTGGGCGGGCCCAAGCAGAACCCCAGGGCTGGACCACCTGAGTGCCTGAC
TCGGCCTCTGCCCTGCACAGGACGGTGTGGAGCTGCGGGCAGGCAAGACG
ATGGCCATCGCAGCCCAGGGCGCCTGCAGGAGCCTCACCATTTACCGGTG
CGAGTTCGCGGATCAGGGAGTGTATGTGTGTGATGCCCATGATGCCCAGA
GCTCTGCCTCCGTGAAGGTACAAGGTGAGGGCTGCGTGGGGCATGTGGGG
CATGGCAGGTATGGGCACCTCCTCCTGTCCTCCGTGTCCCCCAGCCAGGG
GCTTGGCAGCTCTACTTTCACCTGCACAACCCTTGGCATGCTGGGGCACT
GGGTGGGGGGTGCTGGGAGCAGCTCTGTGTGTCCGGGTGTGGCAGGGCCT
CCCTTGCCACCCTAGGCCGCAACATCCAGATCGTGAGGCCCCTGGAGGAT
GTGGAAGTGATGGAGAAGGACGGTGCCACCTTCTCCTGTGAGGTCTCCCA
CGACGAAGTGCCTGGCCAGTGGTTCTGGGAGGGCAGTAAACTGCGGCCCA
CTGACAACGTGCGCATCCGCCAGGAAGGTTCGAGGACAGGCGGCTGTAGC
AGGCACGGCCCGGCCCCCAGGTCTTCCTCTGCCCCCGCCCATACTGAGCC

>uc001hwb.1|232574997|232575897|232575996
TCTGCATATATTGAATTTGGAATGGATCAAACTGCACTGAGTGCAAAATT
GTAAATTGCATCTTATATAAATGTTTTAGAACTAGATGATGGAGCAGATG
GGATCTATTAAGAGAACGGGGTGCCAGATGACTGACCATAAACATGCTTT
TTAATAAAGACTCTGCTGAGAGATTAACTCATATATTTTCTAAAATTTTT
ATTTCTTGTTCATTTTGTTTCTAAGATATTCACTCACATATTAAAAATAA
CAACGTCTCAAAACATTTGAAGCAACTCTCTTCATCCCTTTTAAAAATAC
CTTGCTGTTTCGGGGGTTAAAAAAAGCCACAAGGGAGATTAAAACAATAC
AAATATTTATTTTCCCAACTCCCCTGCCATGGGTTCTGGGACGTCACCGC
CTCTTTCTGGGGCCCGTTTCATCCTTTTCTTTTAATCCAAGAAGCGATgg
tgttgtgcgcctgtagtcccagctacctgggaggcaggctgaggtgggag
gatcttttgggtccaggattttgaggctgcagtaagccgtgttctcacca
ctgcactcgagactgggcggaagagcgagacactgtatcaaaaacaaaac
aaaacaaaacGAGAAGGCATCGCGGCTCTGTAACACTCCGTCCAGCTCTC
GCACTCTCAGATGCAAACTTCCACACAAACTCCTCGGCTCGCCTTGTCCC
GCGGGACTAGCATATCAAGCCTTCCGGGACACACCGTGCGATGATATATA
CGTATATACCCCTCTTGCCCTTGAAGGCCGGAAGTCGGTCTTACAGATAA
AAGCGAAACAGGAAGTCCCGCCCCTCTATGGAAAGTAAATGGTAGCTCGG
AAGGGTCAAAAGAGTCCGCGGTTTCGCCGCGTGAGTTGCTTTTTGCGGCT
GGGGAGGTCTACGCTTCTAGAGCTTGAGCCAGCGGGGCGACCCTGCAGTG
GCAGGACTCGGCACCGCGCCCTCCACCGCCGGTTGGTGGCCTGCGTGACA

>uc001tdt.1|107804950|107805950|107805949
CCCAGAAGCTTGTTCTGACAGCCTTCTCATTTGAAATCCCAGGAAATATA
GATAATTCACTCTGATTGCCAAAGAATAGCCAAAGCCAGCAGCAGTGTCT
CTTTTATGACATCACGTTCTTAGAGAAAGCATGAAGGAGAGACCCTGCTG
GATAAACTAAGGTCAAAGCTGAAATTATTGTTAGAACTCTGTTTAAGAAA
AGCCTCTGTAAGTCTTGGTGCGAGTGATTATTAAATCTTCCTGTATCCGT
GGATGTTGGAAATGGTGGAGAATGGGAGTGGAGGATTCTTATAGATTCAG
AATAGATTCAGAGTAGCTGGCTCTACCAAGAAGCACAAGTTTTACAATAC
TATAGACTCTTCTGAATATCCATTATTGCGGAACTCCACAAAGCTACCTC
CAGCCCCACTGACCTGTATTTGTTCTGCAGTTGTCTATGTTGGACTCTGA
ACCACCCAGGCTCTTTCTGCACTTCGGGCTGAGTATGCAGACTTGCCGTT
ATAGTGCCTGGAGCTAGTTACAGTTCTACCCCAGGAAGAGAAGGGCCAAG
CCCTGCCTTCCACACCCAGTCTATTCTGACAGCCTAATATTTCATCCTGT
ATGCTTTACCTGGGCCAGCCTCTGAAGAAGCCATTGGGTTGCTTCTTTAG
TTTTATTATCTTCCTGGTTATTGATACTCGTTTTGCCCTGAAGTGGCATC
CATTGGATCATTCTCAGCTTCAAACTCAGAAATCCTGTCACCCAAGTAGA
ATGTCAGTTGTCCCCTTGACCAGAAGGAGATTTCAGACAGCAGGAGCTAC
TCATCAAGGAATTTGAAGGCTCTGTAACCACCTGTTGCCAACTCCCACTC
CACCCCCCTCCATCTCTAAGATAGAGAGGTTAGATTAGGCAAAATCTAAT
CCACATCATACAACTCTGTATGATGCAATTAATCAGTGATTCTATGATCT
CCCTATTAACAAATTTATGCAAATGGGATTCAAAGTAAAAGACTCACCAA

>uc002rmc.1|28623970|28624870|28624969
GACTGAGCCAGACAGGCTGCCCCATCCAGTAGCTTCCCACGTTCCTTGGC
AGAGTCATTGGAAGGGGAGGTGAGGGCCAGAGGTACGACCAGAGCCCAGC
ACCTGTGGGCAGCCAGATGACAGTAAAACTGGTTCTCCAACAGTAGGAAA
TAGCCCGTGCAGAAGAAAATCTGCAATCCCTCCAAGCTATTGCATTTTTC
TTTGTAAGTGTTTATATATGTATAATGAACATTTAAAAATAACAAAAACA
ACTTTTAAAAAAAATCCCTCCTTCCCTCTAATTCTTTAACGGCCTTCACT
TCCCTATGTCTAATGCTTTACTAAGTTGATAATCTGCTGGTTTCTCCTGC
TGTTATACTATAAATGTTTTATCTACGTTATTAGATGTCATTTGATGGCC
TTCGTGGTTGTCATTTAAGTAGCTGCCTATTTCACAGCGGATACCACACC
ACCCACTCCTGGCTCACTAGATACTCTAGCGGTTTGTGAGTGTTGGCTGT
GCTGTGTTCCATGTCACTGTATTTGTGACCCCGTGAAAGACATGAGACTT
GACCCAGGCCCCATAACTTGCTTCACTCAAAGCTGTGAAAGCAGTTCTCA
GGGAACAGAGGGTTTCCATTCTCTATTGTGCGCAGATTTACCTACATTTG
GGTTGTGGACACAGGCTGCGGGGAGGACTTGGGAAAGAATACATGCTTTA
TGTAAAAAGCGATGCATTTGCCCTTCCTTCCCATACTGGCTCTCCTGTCT
AAGGGAACTTGAATCAGTGAGCCAGAAAGTAGCTGGGCAGCAAGGAGGGG
ACAAGAAGCCAAGCTGGATAACCGGCCCCCACGTGATCAGAAAGCTGTGT
GACCCATTGCTAGATGTTTGGTTGGATGCAGGACACCAATGTTGGAGTCC
CAGCTCTGTCCTGGCTGGCTGGGCCCCACCTCAACCTCTGCTGTGCAGCT
TTTCCTTCTAGGAGAGGTAGACTAGGAAGTCCCTTCTATATATATATATA

>uc002scm.1|63921617|63922517|63922616
GCTGCTCCGAATGGAGGGGGAGGGGAGGTGTTTAGGAGAAAGTAGGGGCT
GTGGGTGTCGGGAGCCGGCTGACGGGTGGACAAGGGGGGGTTAGCAGCTG
GGCTGCGACCGTTAGGGAGGGGCTCAAGGTGTGCATGTGTGAGGGAAGAG
AGAGAGAGAGAAGGGCGCCTCAGAGGTGACTTTCAGCCTGCGAGCCTTCT
TCCCGGGGCGCCATAAACGCCCCCAATTTCCCAGCTGCTAAAGGAAGAGG
AAGGTGGGTCTCGCTGGCGGCTTGAGGAGGGGCGGGGTTGGGCTTCCGGC
GACCCCCTGGATGAGTGTGTTTCCCGCTCTCGCTGGCCCGCTGTGTGGTC
TCGGAGGCGGAATTTGGGCTTCTGAGGAGCGCAGGGCAGGCGGGGCGAGA
ATATGTACGGGAAGGGTCGGTGCCCTCCCTTGGGACTCCCGCGCCGGTGC
ACGGGTCTGCCTCTAGCCGGTGACCCCTTAGTGTCCGCTGCGGGGGAGGG
GCAGCGTAGCCTTCGGCCCCTACCGAGAAAAAGCTGCGGCCGGGTTTCAC
TGCTCGAGGCGGGAAGGCGGGGAGCTGAGGCCCCGACCGGTCGGCCAGCC
AGAGCGTGGAATTGGTAGCGCCTCCTAGTCCCAGGATGTTTATGGCTGGT
GAAAATGGTTGCACTGCCCCCGCTGGCCGGCCTCGCCCGCCTCCCCGACC
CCTGCTTGGGCGGGAGCCGCTGTTAACCGGGGTTTTCGGGGGAGGCGTTT
GGGGCCTGGACGGCGGCGCGGGGAGGGGGCAGCTAGGGGCGCGGCCTGCC
AGTGCCTCCTGCAGTACAGCCCTGGAGGGCGTGGGGACTTGGGGGCGGTG
AAATAGCCGCTGTAGGTCCGCCTCTTTCATTGAAGAAATTTAAGTTCGTG
TGGTTTTACCTTTTCCGGGAGTCTCCAGCTGGCCCTCATTTGTGTCCGGA
GCTCAGGAGTTCCCAAACCGACTCAGTCGCACCAAGTTTCCGTCTTTTGG

>uc003car.1|16190287|16191187|16191286
ctccaccctgctctctttgcttcagccatgccggctgttcctcagacatg
ccagcatactcttgccttggaaccttcacatttatcattctgtctgcccc
gaacactcaacctcaaatagctgtgcagccctctcctttacacaaatggt
aactcttccatgaaacctttctccaccactcaatgtccatttccaagccc
agcccatgctccccagccccatccctgctctgcttttttgccttcatcct
catcactatctgacccagtggatagttttaattgtatctgtcactagaat
gcaagctccatgagacacacatttttgtctgtgttattcattgctctact
tccagttcccagaacaattttggcacatagcatgtgttcattaattatgt
gttggttaaatgaaGGAAGCTTTATGAGGGAAAGAGCATGCCACTCCTCT
TCCAGCGTCCCCCTTGGTGGCCAGGGCAGAGCAGGCATTCAGCTGCTCTT
GTGGGAGAAgaagggacttgcaagatcatctcccttagctccctcatttt
caggaggccagggacagtggtccccaggaagggaaggagagtccaaccta
gtttgcctgatcccccATGGGAGGCTGAGGTTGCAAACAGACAGCTGCAG
CTCCTTGCAGCTATGCCACACACACAGCCTTTCTGAATCAGAGGGTATTA
GTCTTTCCTTCTGAACTCTTGGGATATTCCTGTTTTGATTTGGCTCTAGC
AGTGACCACACCGAGTTGTGCAAAGCCTGGGAACAGTGAGGGCATTAGGA
CCAGGAGTGACGCGCACGCTTGGCTCTGGGTTGTGTCTGGCAGAGGGCTC
TCGGCTGAGTGGAGCTATGTGTGAAAGGAAACCAGGCACTGCCTGCCGGC
TTTACATCTGTTGATCTGACCTGACTGGAAGCGTCCAAAGAGGGACGGCT
GTCAGCCCTGCTTGACTGAGAACCCACCAGCTCATCCCAGACACCTCATA

>uc003doa.1|69894651|69895651|69895650
TGGGGAATGTGTAGTGGGTACTGGTCTTCTGGGAATAGTGTCTAGATGAA
TGTTTAATAATCAGTTTAATAGGTTGATGGGCTGTCTTATTTCCTGGGGT
TGGAGGTTTAAACCAGGACACCCTGTGCTAACTCTGCTCTTTACCTTGCC
AGCAATCCTCAGTCGTCCTGGTAAACAACCTCTGAGTTAAATACCTTTTC
TTTTCTGGAGAGGTTACCAACAAAGGAAAAGGCTTTGATGTCAGAACAGG
GGGCATAAACAGTGTTTATGGCTGCTGTTAAAAATTTCTCATCTGGGTAT
TTTCAAAAGAATTCCAAGTCAAAATATATCACTTATGGGAAGTATCTTCT
TTTCCAATATGATATCTTATGAAGTTGATAATTATTTTCATGGTTTAAGT
AGTAATTGATGACATTTTGGGGGTTGGAAGATTTGTGGGAAGGAGGACAT
AGATTTTCATCAGATGTCCTTGCGTCCTTTCCTTGCGAGGATTATTGATC
TCTAGTCTTCATATGTAAGGTGTTGAATTTATTTAATGTTATTAACTGAA
TCTATAGATAAAGAGGTAGTTTTGGAGCCAAGTAACCTGTTGATGTAAAG
TCTATTTTACCTTTTATGATTACCATCTAGCACCTCCCTCCTTCCTGGCT
GAATTCCCTGTCATTTTAAGTAGGCAGCAATTACTGGTTTGCTAAAGAAG
CCAGCTCCTGCTGCCAAGGATCCTGTTAATTATCACTCTATCTCTAATTT
AGCCTTCCTAGTGTTGAGAGAAGGTGCACGTAAGCGTGTGGCAGAACGTC
TGCAATCGCATCTTTGTAATAATCTCCTTTCTGAGACGGTTCAGTGGACT
CAATGTTCCGCCAAAGGGCCAAGGCAGCCCTGGTGAGTGTTTTCAGCTCT
CTTCTGTAGCTTGTTTGGTCAGTCGAGTTTGGTGTGATTGTCCTCTCCTT
TTGCTTCTGACCTAAGTAAAAGCTAATGGTTGGCATTAATCTTGGGAATT

>uc003euz.1|143824133|143825033|143825132
AGCCATCATAAAAGATGTTTTAGACTTTCCCTTCAGATAATTAACCAGAC
AGTGAAAATGCATTATACATTTTATAAGTGAAACTGTTCTTGCCTCACTT
AAATGGTAGTATTGGACTATAACCCGTGGGGCATCTTCTGGTTTTAACGC
TGTATAATACTATAACATGTTTTCAGTTACTATTCAAAGATAATTTTGGA
TATTTGCTTGAAATTAGTCCAGTGACTCTAATTGAAATTCAGTAAGATGT
TAGGGTTTGTTTGTTTGTTTTTGGTTTTACAATTTCCTAATTATTTCTGG
GAATTAATTCTTCATGATTTTTTACATGATGAAAACAATATTGCCGtttt
cttttcttttttaagagatagggtcttgctgtattgcccagactggagtg
cagtggctattcacaggagttatcatagcacgctacagccttgtactcct
gggctcaggtggtcctcctgcctcagccttccaagtagctgagattataa
gcacataccactgtgcccagcTCAACATTGCCATTTTAAAATTAAAGTGG
CAAAGGAACATTTATGAAAAGAATATGGAAGCTCATAGGGTAGTCCCATT
CCATAGGAAGAAAACCTGCTTGGGTAAAATCTAAGGGGTAAGGTGAATAC
CACAATGTATTTTAAGCTCCCCAGCTATAATCAAATAGAATGATGATGAC
ATCCACATTTTTGCCTCTTGATTTTTTTATGGTTCTGAACCACACCCATG
TTGCAGATTGGCCTTTCTACTGAGAGTAAGTTCCATCAAGATTAATATCT
GTAGTAATAGGCAGAACACTTCAGTGTGGAATTGCTTCTTTTCTTTGGTC
AAACACTAACTTTGGCAGAGGATAGACACAGCTTAGGAAGACTGAATTTT
AAGTCTTCTGAATTGTTTTTCTGGACTTCCAAATCTCAAGTGATAAGACC
AGCAGAAGCAGGTATACAAAAATTTATCTCTGTCAATAGCAGTAAGACAG

>uc003ezk.1|153498460|153499460|153499459
AGTCGTACTGTAGTATTTTCCAAATAGTTTTGGAAAGTAGTTTTTTAAAC
GAAATTTAGTGTTAAAATGGCAATATTAATCTTAAACAATTTAAGTTCTA
GATGTTCGTGTTTTTTAATGTACGTATGTATTTATATCCTATACTCTAGT
TTCCAAAAATTATAAATATACCATATGCCAATAGAGCAATTTTGGCTCAT
GAAGAAGTATCATCAAATACTAGTTATCATACTGTGTCATTGCCTCTTTA
AAATGTGAAAATTTTACTTTTTAAAGCCTTGTTTTCCTCATTGGCAACAT
TCAAACAAAAAATAAAGAAGAAAAATCCTGATAGAAAAAGTAAGTTGTTA
AAAGTAAAAATGCCCTGCTCTAAGAAGTAGTCTTGTGGTGCTGAGTTAAC
TGATCATCAGGCAACAGGGGATCCCTCATCCCCCACCCTCCAGCTTTGTT
TGGAATTGTACTTCTGAAGTGCATCACGCTGCTCAAATCAAATTGCTCAC
TTAATATTTAATGTTTCTGCGATGGAATCACTTTCTCCCTTGAGGTTGAC
TTCAGATTTACCAGACACACTGACAACACTGTACTCCTTATTTTCCCCAC
ATGACCTCAGCTTCTGCTTTAAAAATGTACGAATAAAGGATGCTTTTGTT
CATATCTTGCCTGCCTGTGATATATTGACAAAGTGTCTGCGGGCTCAATG
GAATAGTTTTACAGTATGAGTGCTGTTTTCAGTGGAGGGGCAGGACTTGG
GCTTTAGAAGGAAGTGAATTGGATAGGTCAGGAGAATGTACCATTTGTAA
ACACCCCTTTCCTTTTTTATTCACGTGTCAGGACAGCAGGAGCAGGCTGT
TCAGTGCCCGTCCCTGCGCAGAGCCGGAGGGAAAGCAGCTTGGAAGTCAG
CTGCAATTTTTAAACCTTGCTTTTTATTCCCTGGTAATGATCTTCAAGTG
CTTAGACTTGTCTGAGAAGCTGTTTTGAAACTAACATGGTTTAGTCCACT

>uc003frx.1|190830909|190831909|190831908
GACTTTCCTGATATTACACTGATTTGGGAATATATGAACAATTTTATGGT
TTCCTTTCGAAGTAGGTCAAGTCAAAGCAAAACCAAAAACAGCAAAAACT
GTAAGACATAAAGAATAGAGTGGAGCCGACTGAGAGATTAAAATAAACTA
GAATATTTTTATTAACAGGCAATTTGAAATAATTTGTGCACTTCAGAATA
TTCTACAATAATATATTATTTCCAATTTTAATATCTTTAAGAAAATTACT
ATATTATATGTAAGTACATGTGCATGTGTTTGAGGTAGGATATTTAACTC
AATAAAGGTTATTTTCTTTTATTCGGGTCAGGCAAAGCTTCTAAGGGGAT
GTGAAAGGGATATCTCTTTCTCTTAGCTGAGAGGAAGAGTGAGTTCTAAG
TTAAATATAATCAAGGAATTTCCCTGTCTTTGCTATTTGAGATTGTGACC
ACAACAGGCGGTTGGCTGAAAGGGAAACTGAAGGGCGGGGAGGGAGGGAA
ATAGATGAAaaaacaaaacaaaacaaaacTTCCCTAAGCAGCTCTACAAA
ACATTTTAGCCCCAGAAATAGTCACAGAAATCCTCAAATCAAACCAGTAT
CCAGATACAAGGAAGTGTTATGTAGCTGGAGCAGGGTGGACACTCATCAG
CTCAGTTCAGTTACAAAAGTCCAGGCTGCTGAAATTAAACTCTGATGCCA
TTCATGCCAGCATCCAATCACGACAGAGATCAGAAGTTCAGAGATGCCTC
CAGCTCCAAATTGCCAACAACAAGTGTGGCTACTATACGTCAAGGACTCT
GAAGCCGTGAGAGAGGGGGAAGAACAACAGTAGAGAGGATGCCCAGCTGG
TAAGAATCGAGTGTTTATGAAGTTTTAGTCAATTGATGAATCTCATTGGC
TAAAATCAAGAAACGCTCCGCCTCTTTGCAAATATGTATGAAGGAGAGAA
GTGCCTAAACTTCTATGTCTGATAGCATTTGACCCTATTGCTTTTAGCCT

>uc003hjo.1|77213986|77214886|77214985
gcttgtatctctttttttactcaaaattttgtttgtgagatttatccaca
ttgttatatatggtcagagtttgttcgttttcattgctatataaaatttc
acttacagtctaaccattctactgttgatggatatttggtttccagtttg
ggggttattatgaatagtgctactatcaacattctattaatgtattttgg
tgtatgtatgcgtgaatttctttggacatTTTTGTGTTTTTTAAATCCAC
AGTCAGTGAACCCTAAGTGTTCCTCAGCATTGCAGTCAGTATATTTACCA
TGTATGCGTTACTCAAATGACAGCTGTAGTTGCAGGCATTACCAAATCCT
TCCCTCCTTAATGTTATCACTGGACTTTGTCTATACTTGGGATTCTTAAC
ATGTTGTATTTTGGTTAAGTATGCGTATTCATGTTTTTTATTAGATTTTG
AGTGCTTTTTAGTACtttgttttacttgcttatgtatcccgactcctgac
gaggtacctgaaatatagtaagcTAGTTGAGCGAATGGTGATAGCTGTCA
CCATTGCCAGTGATTAACAGAGCAAGTTTCCCTAGTTATGTGAATCACTT
AGCCTAGAGTAAAATCCATGCTTTAGTTTGATATCTCAGTGTCAAAGGAT
TAGGAATGGGAAGTCATTTCTCTCTGAGAGAAGCCCAGAACTGTGGGCTC
AGAACTGAATGTGCTGTGTGGCTAAAGGGAATTGCTATGGCTTTACAAGC
CTCTTGGAGATTTAAAGTGTTAACAGCAGTGATTCCAAGGCATAGTGTGG
GGGGGCCAGATATAAATAGCAGAACACAAGTAGCGTAGTGTGCCACTGCC
AAGCTACTGCTGGGGGTGTTTATAAAAAGAAAAGCATTCCTGTCTCAGCT
CTCACTGTCAACAACATCCCATCCTGAAGACTTGCTTACCACAACTGAGA
GTGGGGAGTCAGTTTGAGGCCTAGCATCACTTAAACTTCCTCCAAAGGCA

>uc003kul.1|127011711|127012611|127012710
TGGTCCGTTGTGAGCAGATGGGGTTTCCCTCTTAGAAGATGAGCTTGGTT
CCAGTTTCCTAGAGCCTTTGGGTAATGGCCGGTTGCTCACAAGAGCTGAG
GAGACAGCATAGCTGACAGGCACAGTCAGAGGCAGCTTTAAATATCACGC
ACCCCATCATTTGGTGGGTGGGTGTGTTGTCGCTAACTGTGCCGCCACTT
CAACAAAGAAAGTGGTGAGTTGCCAAAAAACAAGGATGCTCCGTCTTAAG
CATTAGGCTGAATTCTTCTTAGAGAAGTGTTTTTTTAATGAAGAATTTTA
TCCTAAAATATTTTCCAAATTTACTTATCCAACGAAAGTAATTTAAGCAT
TGTAGCAAGTAACTAGAATCTGCAGAATGAGAACAACTTTCTCTCACAAA
AATCAATCTTCTTTATTCATCGAGTGGTCTCAGGTGCCCTGTGTGGGGTG
GGGGCTTTCCCAATGCCACAATTATGCAGGCTGCTCAGAGAGACACTGGA
CCTGGCAACCAACTGCCCAGCTAATTTACAAGCAGGTGACAGGTGGTGAA
ACTATGATTTTGATATTTTTAAATGGTTCTTTCCTTCCCATAAATGCTGC
TTTTTGGAAAGGTCACTTTAGTTTTCTTTAGGAAAATGAGCCTTTTCTCC
CTCTCCCAAATGCTAAGTTGATGCCCTTCCCCAGAAGTCTTCCTGTTAAT
TGAGTTGGCCTGAAGGTCATCAACAATAATCAATATGAAGACTTGCTGCG
ACGTGCTAATTGACACTCCCAAAGAGGAATAGTGTCAACAATCAATAAAG
AGGACAGAGCACTGGTAGATTTATGGCTTTGATTTTGAAAAGGTATAGGA
ATGCCTGTGATGTTTCCCCACCCCCCAACCCCGTACTCCTTTTGAATGTT
AATGCTTTCTTGAAGATGATTTCAGACACACTGCTAGGATACTGCCTCTA
CTCGCTGAAGCAGAATCCTCTGAAGAGTTGCTGAGGCAGAACTGAAATCA

>uc003pcg.1|53990772|53991672|53991771
acaaaacagaacaaaacaaaaccaaaaccaaaAAACAGGTGTTAAAAGGA
TGTTTTAAACAGGCTGAAGTATTAAATCACCATAGAGAGCAGTCTTAGTT
TACTCTGAAATCCGTTTCTATTCTTCTATTACCTTCCACATATTTTGTTT
TGCTGCAAAACACAGGGAGAACTATTTACCATTAAGTTGCCCAATTAATT
TTCTTTAAGGCATGTAACATTTTCTAAAGAAATCTGAAAGTACTTGTTCC
ACTGAAAAAAATGAGATTTATCTTCTATATCATAACTTTGCTCCCAGTGA
AAAAGCCAGGATAATGAAGAACAAAATCCATTTTTGTGAAGGAAAACACT
TTTATTTCATGGTATTTTTAAACATCATTTTGTCAACTCTCCATGGAATA
AAGTTGACAACACCCCTTGAATATATATTTGCATGTCTTTATAGTTTTAA
TTTGTTATACTTTTGCTCTTCCTCTTTAAGCAACATTTTGAAAAATCTAC
AAAGTAATACAAACATATCTACAGTACTAGGTTGCAAATTGGAATTTGGA
AGCGCTAGATCTGCTGATTTTATTTGCTATCTGACTATCACATTTGTTCT
TTTTAACTGATTTATTAGGTCTGTATTCTAGAGTATATTTTATTCTGTTG
CAACAGCTATTAATGAATTCTTTGATCGTGGATTTTTGTCACATACATCT
GTATTGGTTCAGGGAGCCTAACCTGTTGGAACATTCTGCTGAAGAGTTTG
CTTTTATATCTAGGGACATTTATCATTATCTAAGGCCAGCTGCCTGACTT
CTCTTCAGTGCTCTGTTTATAGGGTTTGAACATCTATAAATGGAAACACT
AGCTAACCAGAAATTATCGCTAGGGCTCTCTGATAGTGTCCTAGGCTCTC
ACAACTTGGAATGTCCTGCAATATCTAACATGTAAGCACGTCGAATCATT
TTCTAGACAGAATCTGAACCTCTGTGTCTCTCAGTCTTTCTCTCTTTCTC

>uc003pch.1|54055294|54056294|54056293
aaccaaatcaGACGATGTATCcatattcaccttttttggaatattgacaa
gtttctctccaaagtagatttaccaatttattctccctttagcaatatgg
gacctgttgctccacattctcactagcatttggtattgccaatttggtgg
gtagaaaatcatatttcattatgattttgatttgcattttcctgattact
agtaagattgaatatctttcattttttttttggtcatttgtatttctgtg
aatttcctcctcatataatttgcaaattattttatttaAAAAAACTGAAT
TATAGAGCACTTAATATACTTTGACTTGCAAATCCTTTCTTGATTTTATT
ACTGCAAATATATTCTCCCCAGCTATAGAATACTGTAGTATTTTTCATAA
CTCTCTAGAAGCAGTTAACTCATGTGTAATGTTTTGTATTTGTCTATCTG
TTTTTCTCATAAGATTATAAGTGAGAACAGAAATAGAATTTTTCATTTTT
ATTTCTTCAGTTCCTGGCATATCCACCAAAACTGTCTGAATTAATTTGAG
AGTACCAGTTAATTTAATGTAGAAGCTATTGTAAGGTTGAGTTTCTTACT
TAAGGCTTTCTATTTGAAGGCATTTCTGTCAACCCTAAGTCATGtaatat
atacatatattaatatatactaatatacatattaaatGTGACATAGTTTT
TGTAGCCAAGTCAGATTAGGTCCTTTTTTAACTTTTAAAATAGAGCTTCC
CTCAATTTCCAGGCAAAGAGTTTCTCTTAGAACACTGCTAAGGTCAAGAT
AGGTTAATATATTCAGATGGGATTGAAATAACAGATGCATTGCTATTTCC
AGTCCAGAGTTGTTGGGGAAGCAGGGAGGAAGGAGGGCATAATTTGTACA
GTGCTTTGTCATCTTTGCAGCTCATCAATATCAGCAGCTGACACAGGCAA
GTGTTTGTCAATGAGTTCTATTGGCTGACACTGACCTTGCCGTTACAACC

>uc003pmv.1|89846315|89847215|89847314
CAAAATACTCTATGTTGCAGAGCTGTTTCACTTTCTCCCTTTGAGACGCA
AGCCGGCTTGCCGCCTCCTCAAGTAACCAGGCACAATGTTCTGATCCCAA
AGTCTCACAATCCTTCAAGTATGAAATCAGTAAAAACTCCAACTTCCATT
TATGGATTTACGGAGAACTTTTTATACATCGAGGGGCTAATTCAATCAGT
AAGTCACTTTGATTTTTACTCTGATCACCGAGACTAATAAGCAGCGATGC
CGAACCAAGTAAATGAAAGAATCGTGAGCCATACTTCAGTAGATAAAATT
TAAATGTAGACTGATTTTCTTCACGATTGCTAGGGAAGAAATCCTTACAG
CGTACTTAGAAATCTTTGTTTTAAAATGATAACGCTGTTATGTTGGGCTG
AAAATAAAACGGATACTTCCCCAAGGTCAGCAGCGGAGGAGGCAACCGTG
GCCTTGCCAAAGTCATcccctcttcccagcccccgttcttcctgccgccc
tccccctgccccctcccttccccacccccatcAACAAACTCCGCCGGGAC
ATTTCAGTACCACCACTCCCTAGCCCGGCGAAGCGCAGGGGCGTGCTGGG
GAGGAGTAAAGAGGGTGGGGCGGAAACCCAATTTCATTGTTCGCGGGACC
GATTCTTCCCAAAAGAGCTCGCTGGCAGCGCCTGCGCAGTGCGCCCTCTT
TGTGCCAGGCTGCAGCAAGCTGGTTGTTTGTGTGTGTCTACCCGAAGCTG
CGGAGGCGGAGCGAGGGGGCGTGGCCTGCCTTGTCGCACTCTAATTGGGC
TTTCGCAGGAAAGTGGGCGGGCGCGGGGCGGAGCTTCCGATAACAACACT
CGGAGCTGGGGCTGTGGCTATTTGTTGCTGCGCCGCCACCGCCCGAGTCA
TGTTCCGCGATCTTCTCAGGCTCTCCTAGCAGCATCCATCGCCGCCACCC
TATCTTCACTGGCTTCATTCACCTTCTCCTTCTCTCTTCGTTGCTGAGCG

>uc003tbz.1|30974772|30975672|30975771
cctccctcccttccttccttccttccttccttccATCTGAACATCTACCA
AACACACCTGAAACTACTGTGAGCAGGTCTTTGCCTAGGATTAGGGCACA
GATATGAATCAGGCCTTGTCCCTGTTCTCAGGTCATGTGGACCACAGAGC
CCAGAAAGACACCCAAATGGCTTGGCTCATCCTGTTCACTGTTTCCAGCA
GGTATTGGGCCACATGCACCCAGAATGTGACTTCATCACCCAGCTGAGAG
AGGATGAGAGTGCCTGTCTACAAGCAGCAGAGGAGATGCCCAACACCACC
CTGGGTATGGGGCCTAGGAGGCAGGTGGTGGCTTCTCTGATTCCTTTATA
TCCTCCAGCCTCACCCCTCGGATTATTGGGACAGCCCTGCACCTGGGCTG
AGTCTCTGCTGCTCCTGGCTCTCTATCCAGGCTGCCCTGCGACCTGGGAT
GGGCTGCTGTGCTGGCCAACGGCAGGCTCTGGCGAGTGGGTCACCCTCCC
CTGCCCGGATTTCTTCTCTCACTTCAGCTCAGAGTCAGGTGAGGGGTGCT
GGGTGTGGCGGTGGGAAAGGGAGGTGCTTTCATCTGGAAGTGGCAGAATC
ATcactggatttgggggcaggctaacctgggtttgtataccaacttcccc
tcttctggggtgacctcgggccagtcagtctatcctgatctctgcttcct
gagctgtgaactggggagaacaaGAGCATTAACTGTGCAGGAAAGTATTA
GAGTGCAGAACCTGTAAGTGCTGGACCTGGATGCCCTCCAGGTGTTAGCA
GAAGCCTGGCTGCAAGGGTGGAGGAGGGCAGGCCTGCCTGACTGCCAAGA
CACCACCAACTGCCCAGGATGGAGAGGGTGGGGCACTCTGCTGCTCTGCT
TCACTTCCCTGGCCTAGGTGCTGGGACAGTGAGGGCCTCTTTTCTCCCTA
CTGCCCTTAGGATGCTGGCAGCCCAGCTCACCACTCCTCACCCCTCAGGG

>uc003vku.1|123028256|123029156|123029255
taagaaatgaaaatgaatataaaatatgaaatgagtttctaatgtaagtc
agaaagaggtcactgagacctgcaaaacgagttgttttagtaggggggtg
taggggatagaggccagatGGCTTTGTGAGTGCCGATGGTGGCCTGAGTT
AATCCAAGGATAGCTGTGTCAAAACAAATTTAAGGCAGACTATTTTCATT
GGAAAATCAGTAAGACAATAAACTTAATTGGTTTTTTAAAAGAAAACAAC
CTTCCTCAATTAAAAATCCCAATTTTTTTGCTTGTTTTATTAATACATTT
GCTACTCATTTTTTTAGACTATATATGCTCAATAACTTGACCTAAAAATT
CTTGATCAGATTAGATGTCACTGACTGCCCTATCTCCGTCTGTATATCAG
ACTAGCAATTATTAAACAAAAATCAAAGACAGCAAATTAGTATGACAAGA
AGATTGTATTTAATGAAATTTGACCTGAATCTGAAAGATGGAGAAAGAAA
AATAGTGTGTATTAAAATATGTCAAAAGTGGATTAGGCTCTGACAACACA
AAGACTTACAGATTTGTCTCTTGAACAAATACCTTTAAATTGTGCGTTAA
TTCCAAGTGGTTTGGTTTTGTTCCATCAGTAGCAACACTCCCTGCAGCTG
AATTGGCAGGTCCTTTGTTTTCATAAGAGTTCTTTGAACCAATCAGGACA
GAGATAATCTTATTATACCTCTGTAGGCTTGCGTTTCTTTTGATGAGAGT
CTAGAGAAGTCATGGGTAATACTTTACCGTGTGCCAGAGACCGCTTATGT
TTCAGTTGTACAAGGTCAGGTCTTAATTTAACCACCAACTGGATACTTAA
TTTTAGATACACAGAAGCACACATTGGCTCCAGGGCACTTCCTCTGATTT
AGGAAGGCAAGTCCCTGGATAAGAATGACAAGATGATCATTCCAAAAGGT
GAGATTATGAAATATTTGATCTGTACCTCACCAACTAGCTTATTGAATAG

>uc003vkw.1|123035447|123036347|123036446
TTTGTAATATGAAACTGGAGATAAAACTACTAAACGGGTTCTATCGTTAG
TATATTTGCATAGAAATTAAGCATCAATCAGTAAAGCCCCAAAATTTGAA
GAGAATTCGGCAAAAATATATCTGTGACCTATAAAGAAACACAAGGCTAA
TTTTAAGAGTTGTGTGTATTTAATTATACAATTATTCATTCATTTAGTAA
ATGCTGAGTTTTTATCCCATGCCAGATATCATGTTTAGTTTCTACAGATC
ATTTTGCCTTTTATATCTTTTTCTAAAATGTTGAGTTGTGTTTCTTCGAA
GTAACATAAAAGTAGCATTTGTTTTTTGGACTAAGATTGTTTGTGTGTGT
GCATGTTTTCAAGGTATCAGAAGAACATACTTTGCTGTTAAGAAAGATGC
TATTTAAACTGATTTAGTTCTCCCCATCATGCTTAGGATTTCTCTTCAGT
AGAAAAGGCAAATACCATAAAGAAGGAATCGCTGTAACTTATTGCTTGTA
AGTAAAATTACCTGTGACTGTGGGGTAAAACCCAATTCTGACAGTTACAC
TTCTATCTGAAATTTTTGGGGAACTAGTTGATTCTGTTGTTTAAATCATC
CTAACGAATCCATTCATGTGATTTGCCACTTTGTGCTATGCAATTCTTTA
AAAATAAGCATTCAGCCACCAAATAAAAAGCAAAGTTATAACAGAATTGT
ATTTATATTGATTTCTCCACATCTTTAAAAGTATGCATACAAATGATCAA
AGTGCATAAAAATGAGAATTCGTATTGTTTGGTATATAACAACTGTATTT
TTTTTACCGTACCaaaaaaaaaaaaaaaaaagaaaaTGTCTTTTAACTCT
TGCCCTTCCTCTGATAGGATAAATCCTGATGATTCTCTCAGGGACCTCTA
GTAGATTAGCTCAACACTCGAGAATCATTGCAGCTTCAAGGTAAAAGAAA
AATTCCCAGGGAATCAGTGTCCCCCATTCCACACAGCCGAAACCTGCATC

>uc003voi.1|128364606|128365506|128365605
GTTCAGAACCACAGGTCGACGGTCAAGGTAGTAGTGAGAGGAGGTGGGAC
AGGCGACCACGCCGCTGCCCCTGGGATGACTGGAAGGCGACTTAGGGGAG
CTGGGGCGAGACAGGTGCAGGGTTTGAGGATGAGAAAGGCACAGAGTGAC
TAGAGGATTCCCGCCTGCAAGCACATCTGGAAGGGGTGTCTGGATCCTGG
GGGCAGCGACTGTGTTCTAGGGCGAGAGCCACCCTCGCCAGGGGTGTAGG
CAGGCGAGAGGAGGGCCTGGAGCTGTGGGTCGGCCACACTGCGCCCTCAT
TTGTGTGCAGCCCCGGAGGACCAGAGTGGGGAAGCACCCCACCCTCTCCC
AGGGCCCAACTGAGCACTGCAGCGGGAGGTACGGGGTTGTCAAATGACAG
TTTTGCCATTCCAGATTGCCAAAAGAGCCAGTGGCCAGTCTAGGGCACCG
CGCCGTCTGGCATCTCCCTGGAGGCCCTGGGCCTGGCCCGAGGCTCAGCC
CGGATCTGCAGTTGCCAGGTCAGTGCGGGGCCCGGAGTGGATTCGCGGGG
CGGGGCGGGGCACTGCCCGCGCCCGGAGCTCAGCAGCAGCTGCCCAGGGG
CGGGGGCGGCAAGACGCGGAAGTGCCCGGCAGGTTGGCGGACCGGCGGGA
GGCGCAGCCTGGGCAGAGCTCAGCTTGGTCCCGCCGCCCGGCCGGTGCTC
CCTGGCGCAGCCACGCAGGCGCACCGCAGACAGGTGGGTCCCGGCCGCCG
CGCTCTCCTCTCTGCGTCCGCGCCCGGCGCGCCCCGAGGGTGGCGGGAGC
GGTGCCGGCTACTGCCCCCAAGTCTAGGCCTAGACTGGGCCCCGCGCCCC
CCAGGCACCTGCGGGCGGCGGGATGAAGACTGGAGTAGGGCGGGGTCCGC
GTCCAGCTGCGCCTGGAAAGCGAGCTCGGGGGGGTGCCTACAGCAGGGTG
CGCCCGGCCGGCCTGGGACTTCCAAAGCGCCTCCCACGCCCCGATCGGTT

>uc003znx.1|19386806|19387806|19387805
CCTCAAAACGTGTCAAGGTATTCATATCTATCACTCTCTACATTCCCCTC
TTTCTTAGCACAGGGTTCTgttaggacatttgattttaagtcacataaac
ccaactccaactagcttaaacaaaaatgtgactttactATAAAGTTTCCA
GGGTATCTTGGGAAACTTTGTATGTGGTTGGATCCTGGGCATATAGCTGG
AGCTAGGGACTCCTTACCACCTCTTTCTATACAGCCTTCTTTGGGACAGC
ATCATTATTCTCTCTACTGTTAACTAGTTCTGCTTGCCCAGCCATCTGGT
GGCATAGGCCACCAATAGTGCCCAGGTTTATATCTCCATTTCGTCAGTCA
ACCATGTGGAACTGGAAGAGCTCGATTCTGATTTGAAATTCCCACAAATG
CATTCTGATTAGCCAGCTTAGATCACGACTCACTCCTGGACCAATGAACG
TTAGCCACAGAGTCAGGTCACAGTGTATACCATGGTTGTTCTTATGGTAG
CCATCTGAACGGAGTTGGGGGTTGGGGGAAGGTGGGAGGTGGGCTGTCCT
CATTGAATAAGAAGAAGCAGAAGGTCTTGGAAAAGGAAGAGATGCCAGGA
GAGACAGAACAATACTTGGCTACTCCATGCCATCCCTTCTCTTCAGGCAA
AATGAAAGATCTTGAACTTTCAATTCTATCTCTTCTCATCTTCTTCAGGA
TTTAGTTTAATTAATTACCCTTTTATATTTTTTGTTTTTTTTTAACACTA
GATTATACTGCAATAAGTTACGCTTTTTTCTTTTTACATTTTGAATATTT
CTACTCAAGCTCCTTTTCTTTAGGCTTACATTTGCTCAAGAATCTCTTAT
ACCAAAGGAGCATCCCATAACCTGTCTTCAAGCTCCGGCCCAATCTATGT
ACCTTTTTTTTTCTGCCATGTAAATGTCATCTGCCCCATATCACACTTTG
CCCCAACCTGGCCTTCTCCCTCTTCATTTCCTTCTTCAATGCCACCTCCA

>uc001hud.1|229038588|229039488|229039587
TCCCAGAAAAGGCCATGAATGGTCCCACCCTGCAACAGCTAGCATTCTTG
TTCCCCCGGATTCAGCATATTCCCTCCATGGCTGGAAAGTGCTGAATACA
CCCAGGTAGGTTTTGCTTCTATGTTGGTAGCTCCTCCCTCTTGCATAGAA
ACACCTTTTTAAAAGATGTGTTAATAACACATACTGAGTTACTGCCAAAC
CTAGAAGCTTGGGAGCTATTTTGTTTCCTCTCATAATGTGTAGATAGAAT
CATCCAACACTGATGACCCACAAACTTCATCACAAATACTGTAGGCCACT
AAGTCGGCAGGTGCAATTACTCACTCTCCCAGAAACCTCCAGTCCCGAAA
GCAGCAAGGTTTCGGGACTGTGCATAAGTTAGAAGTCTGCCAACCTAAGT
GAGCGTTTTTCACCATTTTCAGTCTTAAAAGCTTATTTGATATGAAAAAT
TAACATCTCCTTAATCTATAGTTGGTAATTTACCACCTACACTTTAATGA
ATGGAATAGGACTGACCGGCCATGTTTTATTTTGTATTTCTATTCCCCAT
CCTCCCATAAAAAATCAGCTTTGACTAGATGCAACACGAAAGCTTTCAGG
AAGGCAGCTTTTCAGAGCCAGTCACTCAATACAATAAGCTTGTCTGGAAA
GGCTTGCCAATGCTTCCATTTCACCCGAGGGCTGTGCAAGTATCCCCCAA
GACAGAGCCCACCCCTCCTGCTAGCAGCCATCACCTCCCACAAACCTGCA
GAGAGGACCGCACCAAGACTGCAAAGCAGGCTTCCGGAAGTGGCTTAAGC
TAGCTTTCACTAGCACAAACCCCTTTTTCTCTTTTGTGTTCAACTGCAAT
CATCTCCATAGGCTTCCTGACACCAGCAGAGGCCCATCACAGACACAAAT
AGCATTTTTTAAATGGCTTTATTAAAGGCTACAAGTATAAAATATGACTA
AGTTACAAGTCGTCAGTAAGAATTTATTACTTTTGAAAATGTTAATTAAA

>uc001fpe.1|154699243|154700143|154700242
ccgcgcccggcctttttttttttttttttttttttttgagatggagtctt
gctctgttacccaggctggagtgcaatggcataatctcggctcactgcaa
cttctgcctcctgggttcaagcgattttcctgccccagcctcccaggtag
cgggattacagatgcatgccaccacgcccagctaatttgtgtatttttag
tagagatggggtttcgccgtgttggccaagctggtctcaaactcctgact
tcaggtgatctgcctgcttcagcctcccaaagtgctaggattacaggcgt
gagccaccgtgcccggccAAGGAGGCAAGTTTAAGAGAAGACGACCCTGG
CTGGAAGGCATGGCGGAGTGGGGTGGGGTGGTCCTGTGGGGTGTGTCAGG
TGGGGAGAAAGAGGCTCCTTGGCACTGTTAAAGCACTTTGAAAGGGCAAG
AGCGGCTTCCTCTGCTGGAGGGAAGCATGCTGTGAGGAGCACGAGGGTGG
AATCCACCTGTGCCTAACATAGTGCCCGGGCAAGTCTCTGCTGAGGAAGG
CTTTCAGCAGTCAAAGGTCCTCACCGTGCCAACTCCCACCCCCAACACCA
TTCTGGTTTGAACTCAACCTTGGGTGGCATTTCTATTTTTGTGTCCCAGA
ATCCCTCCTGAGGCTTCTAGCTGGGCAATCCCTCCTTAGTGTGGGCTGGG
GCTGCCTCCTTCTGACAGAACACTTAGAAGAAATTCTCACCTGAAAACCC
CACCTGAGACATGTGGAAGTGCCCCGCCCTGAAGGCCGCCCCCCATTCTT
CCCTGCTGAGATGAAGCACTGCCTCTCACCCTGATGGGGCCACACCAGTC
CTTCCTTCCCATCCTCGCGGCACCAAAGAAACCAAAACCCACGCCGAAGT
ATCAGAAACGTGTATTCTTTTTCTTTTAATAGTAAACCTCTTTACAACAA
ATATAGTGAAAGAGTTTTCAAACAAAACTCATAAGAATCTCGAGGACTTT

>uc001fec.1|152400013|152400913|152401012
TTagagacaaggtcttactgtgttgtccaggctacagtgtggtgactatt
cataggcctaatcatagtgcacaacagccctgaactcctagggctcaagc
aaacctcttgcttcagcctcctgagtagcaggaactataggtgtgcatca
ccatgcctggTATAAatttctgattttcgaatttgggatgctcaactgga
aagtataatgcaaatattaaaaaaaaaaaaaaaaaaaaaaagcaaaaatc
caaaacacttctgctcccaagcattttgaataaggaatactcaaAACTAT
ACTAATGGTatataagcttcatgaggcctgagattggacctgtcttattc
actgGGGCGTCCTTGTCAAAATAACAGGTGTTGAAATTTGTGAACTAATC
TCTCAAATTTCCTGTGATGTTACATTACATATAGATCTCGTGAACAGCCT
GAATTTAGATAATACCTATAACCAAGTTAGTTTGTGTGATTCTCACTTGG
GAAAGAAGGATGTTATCAGGATCCtttttttttttttttttttttgagtt
tcactcttgttgcccaggttggagtgcaatggtacgattttggttcactg
caacctccacctcccaggttcaagcgattctctcgcctcagcctcctgag
tagctgggattacaggcacccaccaccacgcccaggtaatttttgcattt
tttttttttagtagagatggggtttcaccatattggccaggctggtcttg
aactcctgacctcaggtgatctgcccgcctcccaaagtgctgggattaca
ggcatgagccaccgcacccagccGCGTTATCAGGATCTTTATCCCTCAAA
GCAGCCTGGTCAATTCTTTTCCATTTAGGGAAGAAATAAAGAGACAGAGA
AGGAGTGAGAGCATTTTATTGCCTGACTAAATCACAGAACACAGAGTTTC
CTAGGAATTGCATGAGGTCAGAAAGACAAATGCAGCTGTTCTCTCACTTT

>uc001exd.1|149408086|149409086|149409085
TCTGGATGGATCCCAGATGGACGAGGTCGATGGGTAAAAGATGAAAATGT
TGAGTTTGACTCTGATGAGGAGGAACCACCTGATCTCCCCTTGGACTGAT
ACCCTTTTCCCATTCATTCACAAATAAATTACAATGGGTGCTGAGAACTT
AACTTTCCTTAAGTCTGGTTCCTTGTTGGATCTCAGGATTTCAGATCTGT
TCATTCTCATTCCAACTACTCCTTGCCTGCAAGGTACACAGCTCTCCACA
CTCCttttttttttttttttttttttgaggcagagtctcgctctatcgcc
caggctggagtgcagtggcacgatctcggctcactgcaagctctgcctcc
caggttcacgcctttctcctgcctcagcctcctgagtagctgggactaca
ggcgcccgccaccatgcccagctaattttttgtatttttagtagagacgg
ggtttcactgtgttagccaggatggtctcgatctcctgacctcgtgatcc
gcccacctcggcctcccaaagtgctgggattacaggcatgagccaccgca
cccagccACGGCTATCCATACTTCTAACCCCTCCCCCACCTCCTACCAAA
GCCATGCCAAGCGTCAGCTGCATCAGCCTGGTGCCCTATTAATAAGACTG
TCAAAAAGAGGTCTTTGCCCTTCATGTTGTCTGCCTGCTTCTCCACTACC
ACTCAAAGTCCTTTCCCCCTTCAAATCACATAAGGACTGCAGGTAGGCAC
TAGGGGGACCTGGCCACATCTGGAAACAGGGCTGTGGCTAAGTTCCCTGT
GAAAGTAGAAGAGTCAAAAGGCATTGGCAGGGTTATGGGGAACACCAAGG
GAGGGAACACCCCCACCTCCTCCTAGTAACCTGAACCTCCCTGCCTGCTG
ATCCCCAGAGTATAAATAATCCCCTGGTGAACTGGCAGTAACCCTTGGGG
GTTAGCGCCAAGATTCTCACCCCAAAGCCCAAGGAAGGAGGCAGGCAAAA

>uc002vct.1|208808297|208809197|208809296
CTCCCTCCCAGAGATGCTAGGATGTGGAGCAGCCTTTCCCCAGGTGTGAA
GCCAGAAAGTGGGAAGCATCTTTGACTTGCTGCTGTCCCTCCATCCCCAC
ATATCCTTGGTCTTGCCAAGACCCATCCATTCAACTTCCTTATCCCAGGG
ATTATCCCGTTCTCTTCCTGGtgccactgttccagtcagatcttcatcat
ttcccactaaagtatcgcaacagcctcctaactggtcctccttcctcaac
tgcacccaacagtctcctccccaccccaaaccatccattcttttttcgtt
tttttgagacggagtctcactttgtcatccaggctggagtgcggtggtac
gatctcagctcactacaacctccacctctcaggttcaagcgattcttctg
cctcagcctcccaagtagctgggactacaggtgtgcgccaccacacctgg
ctaatttttgtattttcagtagagatggggtttcaccgtattggccaggc
tggtctcgaactcctgaccttgtgatctgcctgccttggcctctcaaagc
cactatccattttttatcaaagtttcccagagtgctatttttaaaaataa
aaatatgatcaagtcccttatttcttaaaagtcttcattggctccctaat
catttataagataatgactaaactccttaGCATGTGCATAGACATAATCT
ATTCTCTAATATTCCTTAATTCTTCCTGTAGTTCCCTCTTTGGTCCTCTT
TCCTTTCACTGCAGGATCTACATCTTACTATTTACTTATCTATTTCCACC
ATGGTAAACTTTTTAAGAGCAGAGAATTTTTTCAGATTACACTCCTATGG
CTAGGATGTAGCGTGGTGCTTGGCATCCAATAAACAGAAACGCAGAAGAA
TGGTAATTAGCACTTAATTTTAATTAAAATCAACAGTTCAGGAGAAGATA
AGATAGTGTTTAATATCAATTTCTGAGAAATCACATTTATATAAAAGAAA

>uc002txr.1|152049198|152050098|152050197
tacaaacattagcccagagtggtggcgcacgcctgtagtcccagctactc
aggaggctgagacacaagaatcacttgaacccaggagggagaggttgcag
tgagtagagattgggccactgcactccagcctgggcaacagagggagact
ctgtctccaaacaaaaaaaTGGCTCATTGTAATGGAGATAGCATATACTT
TAGTATTCTAAAAGTTTGGGAGTTGGAAATCACAATAGGATTGTTGCCTA
CTTGCATTTTTATCCAGTTTAAGGCAAGATGGAAGACTTGGGAGCAGGAG
AGTAGCACCATTTGGCACCATTTGGATGGTTAAGCATAAtctgccttttc
ttgggtctgcaaattccctaagggcatcaactgtctcttgttcttcactt
gagcttcagcctctaacccagtgcctggcatagagGTGTACGTTGGTCAT
TCGCAAGTGAGTGCGCTCTCTTCACAAGAGCATTTTCTCCCTGTGAGTCT
CAGACACATTAAGAAGCTTGAGGCAGCATTACTACGGCTGTAAAGTTACA
GGGACTTACCTACCTTCTAGGAAGAACAGTCTGTAAACTTAAACATTAAG
CCATTATGGTTGCTTCTTCTCCCTTTGCCTTTGCCACATGCTGCCATCCT
ACTGGATACAGATGGGAAAGATGCCCTTGAAGTTAGGATTGGAGTCCACA
GATGTTCTTAAAACTGTAATAGAAGCTTGCTGAATGCAAGTATAGATAGA
ATTTTGAGAATGTCTACTCTTAGGCATAACAGTACattttttaaatttag
ataattttttagtaattttatGTACAATTTGCTTCATTGAATTTTTATAG
GTAGATATTAAAACCATTAAACATAAATAATGCTCATTCCATCCACAGAG
TTGCAGAATTAGAGGTTTTATTAGTTGCTGGTTTGTATTGATTATAAGTT
TATAACTTCAGAACTGAATTAGAAATAATAAGCATTAGCAATCAGCAAGG

>uc002scf.1|63201138|63202038|63202137
TGATTATTATTATAGATGTCTATAAttttttttttttttttttttgcaac
ggagtcttactttgtcacccaggctggagcgtaatggtgcgacctcagct
cactgcagcctccgccctccgggttcacgccattctcctgcttcagcctc
ccaagtagttgggactacaggtgcacgccaccacgcccggctaatttttt
ttttttttgtatttttagtagagacggggtttcaccatgttgtctaggat
ggtctccatctcctgacctcgtgattcgcccgccttggcctcccaaagtg
ctgggattacaggcgtgagccaccgtgcctggccTATAGATGTCTATAAT
TGTGAAATATCAGTTATCTGCTAAAGAATGGGtgtcaataactgtgaagg
gtatgagattttaccctacttactagctaacaagttaccacactatagtt
tcatggatgctgttagaagacatgagactcctgagtcagagacaaatgat
agtaaccagggtatcggcatttttttcttttcttcatggattctctgagc
cctattcctatagagcaatgttaagagggctagatgacacctgcacactc
aatgggcagtgtaaaggagaggcattctgagtttaaagaactcaaatctc
atataaaagttgataagcatgcctgcccctttctccagagggaaacagta
tctgtgttctaaggggcagtcagggcaaattactcatagcagtaattcga
gagaaccatggagaattgtcttctaacaATGGATCTGGGCTGAAAAATTT
GCATAATAAATACTGTATTTGTAATGTAAATTAATAATGTAAACAAGAGC
AGAAGAGGACTTTCTTTCTTTCTtttctttcttttttttttttttttttt
ttggagacagggtcactctctgttgcccaggttagagtgcagtggcgcga
tcacagctcactgtagccttgaactcctgggctcaagcaattcttctgcc

>uc003csa.1|47866289|47867189|47867288
CCCCGCTCTGCAGCTGCTCCTCCGGGGCCTGGCCTCACCACAGTTCCCCA
CCATCTTTTCCATTCCCTCAGATGACGGGCGCCGGGCCACCATCTCACTG
AGCGACAGTGACCTGCTGCGGCTGGAGGGTGACTCGCGTACCGTGCGGCT
GCTGAAGGAGCTGCGGCGGGCCCTGGGCCGCATGGTGGAGCGGAGCCTGC
GCAGCGAGCTGGCTGCACTTCCCCCCAGCGTACAGGAGGAGCACGGGCAG
CTGCTTGCGCTACTGGCAGAGCTGCTGCGAGGACCCTGTGGCAGCTTTGA
TGTGCGCAAGACAGCTGACGACTGAGCCCTGCTTCTGCTGGGGCTGTGTA
CAGAGTGCAAATGTTTATTTAAAATAAAGTTCTATTTATCCCTTGTGACC
ACTGCTGTCCACTAGGGGCTCCTCTCTCAGGGCCTCCATACACTGGGCCA
CGGTTCCCCAAAGAGGAAGGAGGAAGGTAGGTAGAGAAGAGAGTGAGATG
CTTATTGCTGGGGAACGGGCTGGCTGTGGCCCCAAGTCTTTTAAGAGAGA
AGGGGGTTGGAACCTCCTCCCTTCACCAAGAAAGAGCATGAAGCAGCGGT
GCTGTTAACCACCCCAGTCCCCTGGCACAGCTGCTGCTCTCGGTACCCAC
CACAGGAAGCCTGTCAGAACTGTCACTGTCCTTGTAGTTTTGGACAGTAA
GTAAGCAAGTAAGTGTCAAGTAGCCCTTTATCAGGCAGACTAGGGGAGAG
TTCCACAGGTAGCCAAGGCGCAGGGCTATGTGGCACAGTGGTCCTTCCCG
TGTCCACATCCACAAGTTCACAGCTGAGGGGCTGAGCTGAGGGCAGGAAG
ATCCAGGGAGGTGGTAGATGCAAAACGAGACAGAAGCACGAAGCCTGCGT
GATGGGACATCAGGCAGCTTTATTTATTTACTCTTAAAACTGTTACAACA
GAATCATGGACTGACACAGGTAATGGCTGAGCCATAAGCAAATCGAGAAG

>uc003clx.1|42708158|42709158|42709157
GATCTTTCCTGGGGAGAAAGACCCTTCCTGGAGTGTGGGGTGGGTGTTCC
TTGGGGTGGGTCTTGTGGGGGGTCTCCTTTCCCAGAGCCTGGGGATTTTC
AGGAGCAGATCTCCCTAGAGATGGGCCAAGTGCCCTCAGCCACCCCTCTC
TGCTGCGTTCCACTCTGGACTCAGCTGACCAAGCTCTCCATCCTTGTCCC
CACTCTCTCTCATCCCCAGGTATAACGAGGAGGAGAAGAAATGGGAGGGT
GTCCTGCGGGAGATCGCCTATGCAGCAGGTGCCACCTTCCTACCAGTGCG
GCTCAATGTGCTGTGCCTGACTAAGATGTGACCAGCTCAGGCAGACTGAA
CTAAGCACCCCTCCCATCCTGCGACCCTCACTGGCCTGGCCTTGTGGGGG
CTCCAGAAAAGAGGCTAGGAGAGGCCAGAGTCTACCTGGATCCAGTTATG
GTGCCTCAGGGGCTGCGTCAGCCAAGGAAAGGGAAGTGCTGCTTAGTCCT
GGACTTTTGGGCAAGGGTGAGAAACTAGAGGCTTCTCCAGTGTTGCCATA
TCCCCCTAGGTTGTCTTGATCCATGAACCAGAACCACAGGGCGGTATCCC
AGGCCGTGTGCTGGCCCTGCCCCAGCCTAGCTGAGTGTGCTGGCAAAGTT
CCCCACAGGACTCAGCCTTCTCGTCTTTCCGATGGGAGCATCCCCATCAA
GTGCAGTGTACAGTGCAGATATGTCTCCTTCTTTAGGAAGAATAAAGTGC
CTTCTGAGCAAGCAGCTCAGGGTCTGCATCAGTGCTCCAAGAGTCAGTGA
GCAGGTGTGTTGAAGACTTGGGGCTTCAGTGTTCTGCTGTTGGGCTGCCA
AGGTCGATGGTCTCTGCTCTCCATCTGGTGTCCCCTCCACCCTATGGGTG
GGAACCCTCCCCTGCCTGAGGCCTAGAGCCTCCAGCTCCTCAGCCACTAT
GGACGTGGAGCCAGGGGACTGTGGGAAGAAGGGTCAGGGAACAGCCAAGC

>uc003iuq.1|177370921|177371821|177371920
ttcctctctttgtagtgtctctctttattcctcagctggccgatacttat
ggaaaatagaaagaacctacattgaaatattggggcagattcccccaata
GAGACCTACACAGCTGAAATGAAATGATTTGCTTAAGGTCATGGGGCAGA
TGAAGAGCTAGTAATGCACTGAATTTTCTTAATAAATTTTCTTCCATCAA
TCTTGAAACTGTGAGAAAGTTCAGTTAGGTTTTTAAGAGAAAGGGCTAAC
CTTAAAATAAAGTAAATTCTAAATGATAATAAGAATAACAGAGAAACTGA
AGTAAAAAAGTGGGAATAATCCAAGGGAAAGGATAATTTTTAAGTTATTT
TGTAGCTGGATCACTAGTCAGTTGAGCTCAGTGCTATGATGGAACAAAGA
AAACCTTCTACTCTGAAGAGGCCTTTCTTTTCTACTACATATCTATTTAC
TTTCTCAGAAACACCAAATATATGCTGTGGTTATTAAAACAATAGAATTT
AATTACTTTTTTAATCCAAAAAAATTGTTTCAACAGTGTCTATCTACAGT
TATTGTTTTACTAAATTTCTTAAATCTTATGTCACATAGTAACTATTTTG
TTTCTTTTACTTTGTGAAATTTTGTCCTTGAACTTTAATGTGTGTGtata
catatatgtatatatgtatattatatgtattaaatatcacatatattata
tgtattatatgtcacatatatataAAATATGTCTTGGATTAGAAGGTCTT
TGAGGTATCTATTTTTTATTCTGTGCTACTCTATCTTAATGCTCATGATT
CAGTGATTTGGAAACTGGTGGTGAAAAAAATTAGTGCAACTGAGTCACTC
CATGACTTTTCATTATAAAATAAAATAATGAGACAAACACAAAGTGTTTT
ATTCCAATGAATAATAATCACACTTTAATATAATAACAAACATACAATAC
ATTAAAGTTAGAACACTACTTTGATAAGACAATCATACTCAAGCTAAGAT

>uc003iup.1|177370921|177371821|177371920
ttcctctctttgtagtgtctctctttattcctcagctggccgatacttat
ggaaaatagaaagaacctacattgaaatattggggcagattcccccaata
GAGACCTACACAGCTGAAATGAAATGATTTGCTTAAGGTCATGGGGCAGA
TGAAGAGCTAGTAATGCACTGAATTTTCTTAATAAATTTTCTTCCATCAA
TCTTGAAACTGTGAGAAAGTTCAGTTAGGTTTTTAAGAGAAAGGGCTAAC
CTTAAAATAAAGTAAATTCTAAATGATAATAAGAATAACAGAGAAACTGA
AGTAAAAAAGTGGGAATAATCCAAGGGAAAGGATAATTTTTAAGTTATTT
TGTAGCTGGATCACTAGTCAGTTGAGCTCAGTGCTATGATGGAACAAAGA
AAACCTTCTACTCTGAAGAGGCCTTTCTTTTCTACTACATATCTATTTAC
TTTCTCAGAAACACCAAATATATGCTGTGGTTATTAAAACAATAGAATTT
AATTACTTTTTTAATCCAAAAAAATTGTTTCAACAGTGTCTATCTACAGT
TATTGTTTTACTAAATTTCTTAAATCTTATGTCACATAGTAACTATTTTG
TTTCTTTTACTTTGTGAAATTTTGTCCTTGAACTTTAATGTGTGTGtata
catatatgtatatatgtatattatatgtattaaatatcacatatattata
tgtattatatgtcacatatatataAAATATGTCTTGGATTAGAAGGTCTT
TGAGGTATCTATTTTTTATTCTGTGCTACTCTATCTTAATGCTCATGATT
CAGTGATTTGGAAACTGGTGGTGAAAAAAATTAGTGCAACTGAGTCACTC
CATGACTTTTCATTATAAAATAAAATAATGAGACAAACACAAAGTGTTTT
ATTCCAATGAATAATAATCACACTTTAATATAATAACAAACATACAATAC
ATTAAAGTTAGAACACTACTTTGATAAGACAATCATACTCAAGCTAAGAT

>uc003iac.1|111757128|111758028|111758127
GCTTAAAGTTCATTTAAACACTCACACCGAACTCATTCCCTGTTTAGATG
TCAGAGGATGGCAGGGAGGGCCAGGGCTGTAATTCATCTTGATTTGCTTC
ATTGTCCTGCAGTTTGCAAACTATAATCCTGTATAATTTCAGGAACAAGC
AGGTTTAGAATTAATGGGTCAATATTATTTAAAACAAAACACCGGGAGCA
TGACCTTTGCCTCAACTACATATTGCTCGACAAGACTCAGGAAACTCCAC
TCTAACCTCTCAACCCCTGAGTTCTTTGAGAAACTGAAGGGCTGTAGTTA
TTAGAAATCATCTTTGTTTCTTTTAATGTCTCCAAAGGATTTGGAAATAG
TAATGCAATATAACATGAAGGATCTCTCTACTTAAGCCTGAAGATAAACG
TGGAAGCCTAAATATTTTGAACTGGAGATGTTTCCCTGTAAATTTATTAT
AGATGTATTCCTCCTGAGAGAAATGCATATAAACTATACATGTATACATG
CACAAATATTTCTCCAGAACAATTTGCTAGAGGTGTAGGTTTCCCCGTAA
AGGAGTAAACTTGAGAGTCATTTTAAGCTGATGGACTTGCTAAATTTCTT
TCTTCTTTTTTCTTTTTCATATTATTTGCTAGCCATAATGGAATCCTCTA
GGTTTAAGCCAAAGAAAAATTGGAGAGACAAAATTAGATTTTGTAGCCCT
TTTCCCCCCCGGGAATGCCTTTTTTTTTCTTTTTAGTTTCTGATGAATGG
CTATCATTTATTTCTACCAAATTTAAATAAGGACTGCTGCCTTGTATGTT
TAACTAGGCAGGCAGAGGGAACTGGTTTGTTTAGGAAGCAGTGACTGAGA
TGTCCTGGCCAAGTTAGTGACAGAGGAGGGGAGAAAGAATCCAGACCAAT
TTGTATGCAGTATATTTTACTCCCATGAAATAAAACACATTTGTTTCATA
TTTGCTGAAAAGTAAAACAATAATATTGTACGAAATGTTATACACAGGGT

>uc003kjm.1|88051021|88051921|88052020
AAATCTTTTAAAATAGGATTAGATATAACAATACTCGCAGCCGTGTAAAA
TGCCACTTATGGATCTTTTACTTGCAATGAAGAATGTTGCCTAAAATGTT
ACTCTAGGACGGGTTATGTAAAATAATACTCCCTCAGGGCTCTGCCCTAA
AGTCTGGAATACAAAGGATTTACTGTGATTAAAAACCATACTAGCTTTGC
AAATACAATAAATGGTAAATTACAGATAAGGTATAAGGGTAAAGATAGAC
CAAGATTGTTTACAGAAAGTGACTCATCAAAATCAAAATTGTGCTTCTTC
TCATTAAATCATCTTTTAAAAATTCTCAGATTATCCCTTCCCTATCTTGC
CACCACTTTATAAGAATTCAGTAGTGGGAACAAGAGATGACTGGCATCCA
TTTTCAAGTGATTCTGTTCTCTTCATGTTCTTATAAAACTATTGTCAGAA
CTGCTATAAATAGCCAAGGCTTCTGCTGGTACTTTAGCTTACTTTATCTT
CAGCATTAAAAATTCACTTTTTCTTTGTTGCTGAGGCAAATTGCAGGTTA
AAAAACTAATATGGCTATTTCTTCATATTTTCATGTAATGACCCTTTCCC
ACCCACTGGTATCTACTGATATTGATATACTAAAGTATTTTGAAATGACA
AAGAACATTTGTGAAATGTTTGCATATTTTATACACATCAAGTTAGAAGG
ATGGGTTGTAAGGATGGGATCAAGTCTATGGTGAGGAAAATGATTTTCTT
ATTTTATTCCCCTGTGCGTGTGTGTGTATGAGTGTGTATATTTTCAGGGA
TGTTTTTGTTTTTCCTCTGCATAAATGTTATTCTTTCATGTTCCATGGAT
ACCTTGAGTAGTGGGATATATATGAAATGGTTGATAGatttttttttttt
aatatataaaaCATTAGTACAAGGCAGGCTAGCATCCTTTATGGATACAA
CCAAAGGTGCATTGTGGTCTAATTGTGGATTTCAGATCAAGTTAAGAAAA

>uc003psu.1|109413437|109414337|109414436
CACATGCACTTTTATTACTTTAGGTATAAACATATTTTTTAACTCATTAA
AATTTTGATTTCAATTTCTAAGTGATTATAAGTTCCAGTGGACTAAATGC
ATTCTAGTTGATCTTGTTTTGTGATCACTCTACTGCTGATTAGAATCTCT
ACTAGAAATTTTGTATTTTCAAGAGGAGGAACAAAGAGCAGAAATGGGAT
AAGTAAAATTTTAACTATCTTCTTGGGTTCAATTGTATTGCTCTGGTGAG
AGAACTCAGCAGCAGGCAGAAGAGGACAAAGGCATGATGCATATTCAATG
AGTAATGCACTTATAAGTAAGTTTCTTTAAATATAAAACATATTGAAGAT
AATAATACTCTATTCCTAGCTAAGGTTATAGTCTTGTCTTCTCATGAGAG
TAAATATCCTTGAGGACAGGTACCACCTCTGTTCAAAATTGATCCTTCCC
AACCCCTACTTCCACACTACCCCATACATTTGTAGGCAGGCACTAGATTG
AGCTCAATAAATGTTTTGAGGAGTAACTAACAGAGTTATCATCACAACAG
CTTCAGTTAAACTTAGAGCTATTTCTACTTGTCTGATGAGTGTCATTTTT
TGTTCTGTAGTCTCTCCCTAATGAATCCTTCTTTTTAGTAATTCTTAAAA
TTCTATTGGAACTCTAAAACAGTTGAAAAGAGAGCAGGCATAGGGCCATA
CCAGTCATTTCCAAGATAAAAATGGTCTCAGATAAGATTCTAAAGAAAGT
CCACTCCTCTTTGTATGTTTCAAAATGGCTTCAAGTGTTGTTTTGCCATT
TAAGTGTGAATGTACTTGGCTTATGAAAGTAGATAGAAACTCAAAATTAT
TACTAATAGTGAAGTCATGATTTTTTAAGAGATTGAGACAGCAAATAAAA
TTGGAGAAAAATTCTTCTTTATTTAAAAATACCAGTAATACTGACAGACT
TCAAAAGCAATTCACGCTTCCAGAATACAAAGTACTTAATACATATTTTC

>uc003neo.1|24911591|24912491|24912590
AGTTTTTCTGATACAGCGAGAAGTACTGGCATTTTTCAGTGAACTAAGGT
TTACAATTTTACTTTACAATTTTGTAAAGTAACTAAGGCAATTTAGTTAA
ACAGTATAGTAGCAAACCTTATAGAGGAAAATGTTTGTACCACTGACTCA
GTAAAAGCAATCACTGGTATTTAACGAGTCACTTGGTAAATACTGTCAGA
GTTGAAAGTCAAGGGCTTCTTTGTGATGATGCTGGTGGGGTCTGAGTGGG
AACAGAACATACACAAATCAGTGAAGGCACtttttatttttttttccccg
aaacagaatctcactctgttgcccaggctggagtgcagtggcacgatctt
ggGGTAAGCCACCATGCCTATTTGCCCTCAAGGAGCTCACAGTCTCTGCT
CATAGATACAACAGTGAAACTTAGCTGTTTTCTCTCCAATTAGCTTTACA
ACAAACTGAGATTTATTATCTCTATTTAGAGATAAAGGAATTTCAAATTG
AAAATAAAAGCAcgagctgtggtggctcacacctgtaatcccagcacttt
gggagctcgaggcgggcagatcacctgaggttgggagttcgagaccagct
gatcaacatggagaaaccccatctctactaaaaatacaaaattagcaggg
tgtggtggtgcatgcctgcaatcccagctactcgagaggctgaggtggga
gaatcgcttgaactcgggaggcggaggttgcggtgagccgagatcgcacc
gttgcactccagccggggcaacaagagcaaaacttcgtctcaaaataaat
aaataaaataaaataaaGGTGAAAATGAGGTGCAGTGTGTTCTGTAAATA
CCAACTCAGAAAGGGCATGTGAAAAAAAATAACATCAGACTGCACATGAT
GCTAGTAATTCAAAAATAATTTTTATTTTAACTTACATGACTGAAAGATC
AATGAATACAAATGCCACACAACTAAAAGCACCCCTCAACCAAACATAAA

>uc003nep.1|24946673|24947573|24947672
GGGGTCAAGTTGTAGACACTGAACCCTATAAGACACATGTGAGggctggg
catagtggctcacacctgcaatcccagcactttgggaggctgaggcgggt
ggatcacctgaggtcaggagttcaagaccagcttggccaacatggtgaaa
ccccgtctctactaaaaaaatacaaaaattagccaggtgtggtggcgggt
gcctgtagtcccagctactccggaagctgaggcaggagaatcgcttgaac
ctgggaggtggaggttgtggtgagctgagatcgcaccactgcactccagc
ctgggtgacagagcaagactacgtcttaaaaaaaaaTGTGTACACATGTA
CTTGTATAAAACACTCTCATACAAAATTTTCCTCTCTATTTATAAAGAGG
AAATATAAAGATATTTATTTTCCCTTAAGCAACCCAAAAGAGGTGAATAA
TATTGACCCTTTTATTGCACTTGACAATAAAAAGGAACTGTAAGCCAACT
GGTCACTCATGTGGAGAGTTTTATCTTCCTGGAAATGTGTACCAGGTCCC
CTCTGACAGTAACAAAGAACTACTGTATCAGCTGTGACAGGAGAAATATA
AGGAGACACTAACTTCAGACTTACCTGTGTTTCTCAGTCTCAGTGTCTGA
AAATACTGAGTCAGCACCTCCGCCAACATTACAAACCTCATCACCATCCT
CCTCCTCGTCAAAATCAGAGGTGTTCAGGAAATCAAAGCTTTCTAAAGCA
CTTTCAACTGTGAGACTTAAACTGGAAGACCTGCTGCGGCTTACTGCTGG
CTTGCACTGTAAAGGCAGAAGGCACCAGGGAGAACATCAACATATCCGGA
AAGAGAAACCAGACACACGATGCTCAATTGGAGATGCCACACTTTTTTTT
TTGTTTCAAGTTTTTATTTTTTGTTAGCATTTAAAAAATGCATTTAAAAA
TCTTTATATCCAAAAAAGAAGTACAACCatggataaaatggcacaatatc

>uc003ujr.1|87671467|87672367|87672466
TTCGTTTTGAGGTATCAATAATTAAAACGGAATTAACTGAATGATGTCta
atatggtttggctctgtgtccccacccaaatctcatctcgaattgtaatc
cccatgtgtccagggagggacctgtaagccttacatcgagggagggaagg
gattggatcatgggggcggtttcccccatgatgttcttgtgatagtgagt
tctcatgagatctgatggctttataagcatctggcacttccctgcttgca
tttccatctcctgctgccttgtgaagaaggtgcctgcttcccctcccgcc
ataattataagtaagtttcctgaggcctccccagccatgtggaactgtga
gtcaaacctctttccttcgtaaattacccagtcttgggtaatgtctttag
cagtgtgcgaacaaactaatataATGTCAGAGGGATGCTTTTGTATTCAC
CCCAAAGCCAATTCAGAACCACAACTGATGCAGCACACCTTGGGACTTGT
TCAAATATGGCCCATATCCTTCAGCAAGGGCCTTCTCTACTGCTTATCCT
CAACCAGGAAATTACCATTTCCTTAAACTATGATTTCCTCAGAGGACCCT
GGTGAGTTGAAACCAAACAGCAGGTGCTAGGACACTGAAGGTGAGCTCCC
TGCCTCCTAATCCTCTGAGCCCCTTTTTGGCCCTTTTCTAGATAGCCCAG
ACTCAAGCAGAGCTTTATGGCCTCACAGACAATATACGGAGATGATGCAA
TCTATAGTCACTGTGTAATATATAGCAGGCTGCTTCACATTCTGATATGT
AACCTGGGCTAACTAACTTGCCATAGTTATATGTTAGGTTTGaataatat
atattttaacaatattttaaaaaattaataGTGAAATGAGGCTAAAGATG
CTTAGAGAAAATGTTTTATTTTCATTAGTTGACAACTAGTTGTTCAGTTG
AATGGTAAGTTTCACACTGCATCCTAAAATAAGACAGATACTCTGCTGGC

>uc003zec.1|145984957|145985957|145985956
CAATGCAGCTTTGGGGGCTGTTCCTGGTTAGTTTCTCTGCCCCAGGGAAG
AGGGGGCTACATGCCCTGCGAAGCTGTGGAGTTACAGGACTCAAGGAGCA
GACCAACCTACTGCTGGTGCCAGCTCCAGTCCAGTGTAGGGCTCTGGGTG
GGTGGGTGAAGGGACTTGGGTGGTCTGGGATTCCCCATACACACACTGCA
TGCATTCATCCCTTTGTTCAGCAATCCCAGCAGTGACCTGGGACCCCACA
CTCAATCACCACCCTCAACCTCACCTGTCACTATCAGGCTAGAAAATGAG
GAAAGGCATGAGGCCCCACCCACCACCCACAGGAAAAAGCACCCAGAACC
CTCCAGTCAGTGACCACTCCCCACCATGGCGGGGTGGGAATGCATGCAGA
ACAGAATGGTAAAAGCCAGGCTAGGAATGGCTTCCTGGCTGTAGACAGGG
TGCCTGTCCCACATTCCTTCAGGGCCCATCCCAAGTTCCCAGTGCAAGGC
AGACACCTGCAAGCCAGGTATCCCTGGCAGTGACTTAAACACACTGACAT
CAGCAGGGCTGTAGCCAGTATGGAGGGAAAGGGTGTCGCTAAAAGACCCT
GGGCAAAGGACTGCCTCAGGTGCTGAGAAAGTTAGCAGGGAGCTGACAGA
GTGAGGGTATGGTCCAGAACACCAGGCTCAACGATTGTGTCCTATTCTGT
TTCCTGATACGTGAAATGAGTGTTCACATCCAAGCACTGCAGGCCATGGG
ACTGAGTCACCCACATAAGTGTCAGGTCCTGGATGCCACATTCTTGGTCC
CCTCTGTGGGGAAGCAAGGGTCTTGCCCAGGGTACCTGCACCCCGTTTCT
AGTTGTGGACTTTCCCTTCAAGCTTCTACCACTCACTGGTGGTCTACTTC
AGTAGTCTAACTCCCTCCCAGTACCAACCAGGGGGATCCCACAGAAATCC
TCCCAGCAGGGACCCCTCCCTTTGAAACCATGGGGGTGGGCACAGCCAGG

>uc003xvp.1|66792966|66793866|66793965
GGCTGCTCATTATGTCACATTCTAAAATAATAAATAAAAGCTTACATTTC
AAATCTTTGCCCACATGGAGAAACATAacatgcacagtcacacatgcaca
aacatgcacgcaaacacacatccgtacattcacacacaacatacCTCTCA
CTCACTGCAGCGAAAGGGACTTTAGTACCCTTGATCTGAAGGACACACTC
TCCCATCCCACTTTTATTTCAGATTGGCAAATACCCTGAGCTGATTATGG
TGTTTTAAACATTCCACCTTTTTCTCGCATGTGCAGGTCAAGTGTACAGT
AGTGAAAACAACATGCAATGTCTTCACTGCAGAATCATAATACAGCTAGG
ACATTGGTGTTCTTCCCCTCCCACCCCAAATTAAAAACTAATTGCTAAAA
AAAATTGCATTGCCAAACGGCACTGGAGTGAAAGCTTGGCGGTACTCTAC
GATAAATGCTCAGTTTCCAGTGCATGAAATAAAACTATAGCAAATGGGAG
GCTTTGGTGGCATCCAAAGAAGAAAAAGGCAAACCAGGGGGAAAGAGCTG
CAGTCTAAAGTTTGATCTTTAAATTTGTTTGAGTGGTTCCTTCACAATCA
TGCTCCAAGGCAATTTAGAACCAATATTTTCAGAGTTGATTTGTAAACAT
TGTCTTGCCAGAGGCAGCAGAGGCTGGGCACTTCACATTTCCATTTTCTC
AGAGAGAACTTAGTGGAAGGTACAAGATACACATTGTTGCATCAGACTGG
TTAAATTCCAAGAGATTGTTGCTGAACAATTCAAGTTTCACGTTTTGAAG
ATTAGATGCTTTGAAAAAGTCGTGGCACATATCAAAACTTCCTTTGTTAC
TCCTTTCGGATTCTCTCCTGCTGGGCTTTGCATATTCAAGGTTTCACATG
AAAGCCAAATTCATATTGCTGTATGTTCGGGTCTTGCAATTAACAAGTGG
GTTCAAATGATCCAACAGAGGAAATCTTGGAAATAAATAATGCTGGCTGG

>uc003xhm.1|29248636|29249536|29249635
TCCTCCCTCCCCCCCAAACCCTCCCCACAGAAAACGTGTCTCCCTCCAAA
GCCATTCTCCATTTAGAAAGGCCCAACTAAGGATTCAAAATGGCACCCAC
GTGCCGACGATAGATTCAAAATGGCGCCTGCGTGCCCATGACGCACGTCA
CGGGAGCCAGCGGCCAGCCCCCTCACCAGCAGTCAGCCCCAACCCCACCC
TGGCGCTTTGATTTCCAGTTTGGGAAATTCATACCAATGGAATCCGATGT
AAGCAATCCACCATCAGCTCACTGATGCTCTCTTGCCCTTCCACACTTCG
AGAAGACCTGAAATGTGGTGTCCATTCCCCTCTTTATTCAAAAGAGGACC
TTCAAAAATATTCACCTAACTAGGAATTTAAAGAACACAAGAAATTGTTG
GTATATTTCACTTCAGGTAACTGCCCTAAAATTAAAACCTCCAATTTATG
CAAAAAAAGAAAAGATGGTGCTTCAATTTACAAAAGGATTCATTTCAGGG
TTATCTCTAGTTGTCTGGTTTCCCCAATGGCTGGCCTTGCCAAATGATTT
GCTGTAGGAAAATTTGAACTGCACCCAATTTTCCAGGAGCACCTTAGTGT
AATATGGCATATTGATCACAGACGATAGACAAGTCTTAGGCAGGTTTATG
CAAAAAATGCTGCAACCACCCAGTGATCATCGGAGGGAAAAAAGCTTGAC
TTACTGTGGTCTAAAATTGCTTCGGTGGCCTACATGCCCATGAACCAGCT
TCAAAAGCAATTCACATTggtcatgatgacacacacctgcagtcccagct
actcaggaggccgaggtgggaggatctcttgagcccaagagcttgagatg
agccttggcaacatagtgagatgctgtctttTTTTTTCTTTTCTTTTTTT
TTAAAAAAGCAATTCAAACCTAATTCTTCCCTTTCTTCCTCCTCCCACCC
AACCCGCCTGCTTCTCAAGATGAGCCTTGGCAACATAGTGAGATGCTGTC

>uc001jkc.1|69720290|69721290|69721289
CTCCCTCCGCTGGCCAAGTCACGCCAAGCAGTTTGCGGTTACAGGACGGG
TGGGGGCCTCTGCATATGTGCAGAGTACGGAGGGCCCAGGGACGCGAGGC
TCCCCGATGGGCAACCTCCCCTGCCTTTGCTTTTCCCCAGAGCCCCCTCC
TGGCCTGCGTTCGGCATCTTCTCGGGTCGTCATCGCCCTCTGCGGTGCCT
GCGCTCGGGGTGagggtttttgtcggcttttgttacatcaccgatgtaac
agtgcctggacgtagtaggtgctcaataaatatgttgttgaatgCGCTTC
AGTCTCCCCGAATGCTTGTcccttccgggcgctctcatcgctctcctacc
ttccccgctacacagctcgaaggtcccctcctccgggaagctcaccctgt
cccacttgccaggaagaatcaagcaaattttctgagtgagacaccttgtc
ctcactcaggcgtcctgcaggcggcttcagcgagttgttggggcagatgc
gccgggagctcccgagggcagggacggcgtcttatttctctttttaagtc
cacagggcttgcacaatagatgcccaaaaaatgagagtgaatttagaatg
agtgaCCGAGTGGCTGAAGATTGCCTCCTTCCTTTCCCAGTCTGTCGGTT
ACTTACCCTGTGACAAGCCCTTGGGACGGGCAGTCGCCCCTCTCTGGCCT
ATGACTGCTGGCTGCCCCCACTGACACCTTATACCCTTGATCTGATCATA
AATAAGAAGCAGCCCGGGGACCTCGAGACTGAAACTGATTTAGAGACTTC
TGGGAGCTTTTTTCACTTCCCTCCTCCCATCCGGCCAGGACAGATCCCCG
CCCAGAAAGGGGCTGTTGACTGCAGCGGGCTGCGCGCCCAGAACTGGGAC
TGGGATCGCggcggggcggggcgggcgcgggcccagggagaggcggggcc
gggggcggggcgggcacggggcCCCGGCCGGGAGGTGAGCGCAGCTGTCG

>uc001jlu.1|63478075|63478975|63479074
CTTAAGGATTCTCCAGTCTGGTATAATAATATGCCAAAAACCACAGCTAA
AGTACAAGGAGTACAGTGATATGTTCCATAAGAGAAGGAGGGAAAAAAAG
TTCAGAGGGGAGAGTAGGAGAGGAATTTGATTTTGAGTCCTGAATGACTG
GTAGGATTTGCCTAACCATACCTGAAATACGCAAGTACTTGCCTTACTAA
GAACAAAGGGCTTTTTCTCTTGATCAAATCCCATTTAGAGTTTACGTTTG
TGTGACCAGAATATTAGGTGCTAGTCTGTTCTAAATTTGTAATTCTCAGA
ATCTGCTGGGGGAGTACATGTGCTTCTCTGGGTTCTGAAAACAGCTCAAA
GAATGGAGAAAATAAACCCAGTTTGGGGATGACTTCTTGTCAGTTCCCGG
AACCTTTGCCTTTATTTAAAAACAGCATGTTCGATGCAAGTTCTGTCGAA
AAGGCCTTTGGGATTTGAAAGCTTTTCTAGAAATAAATGCCTTTTAGGTC
TAAGTGCTTTTCACCAAAATGCTAGGAAGGGAAGATCATAGTAACAAGTC
TTAGAACAGAGGGGATATTGTTTTGTTTGTTTTAATGAAATGCCTGCGAC
CTGCTACCCCAAGTTTTGTTTGTCAGCTTTCTGCTCAGCTGTTATTTTGA
TAAGGGACTTGAAAGTACATCCTTCCCTCGCGGTCATTAAAGTCTTAGCA
CTTGGGTCAGTTGTGGAAACACTTCTGTGCTACACAAAGTCTTCTAAACA
AAACAAATAGTCCATGCCCTGGCTCCAGGCTGCGGACCGTGTCAAATTCA
TGGAACGTGGCATCGTGCTCTGACAAGGAGAGCAAGAGGTCAGGATCCAC
AAAACAGGCCGGATGAAATCACCATCTCCGTGCGGGGAGGTGGAGAGAGC
AGAGCCCTCCCTGCCAGTCTGGCAACTCCAGCAAAGTCCTCAGGCTCATC
CCACACACTCGGTGCTAGTCACTGCTGTGTGTTTACATGAGTAATGGAGC

>uc001pop.1|113434740|113435640|113435739
TGCTGGGGGGCGGGGGGGTAGGATGAGGGCAGAGCCGAGAGGCTGTCCAA
GGTTTGGGAGAGAGAAAAGTTTCTCCCAGGACTCGACCTTGGCCTCCAGC
AATCGCGACAGCTAAAAACGGGTGTCTCGCTTCGACAATAGATCCCCGCG
GACCTTCTGGCACCTGGTTCACTAGCGCCCGCGAACTCTGCCTCGGGAGA
CTTATTGAAATCCGGATGCTCAAGCCGGGAGGCGCGCAGTAACCAGGAGG
ATGAGAGGGCCGGGTTTGGGCTAGGAAAGCGGCCTTTTAAAACAGATGTC
AGGGGGACTGCAGCCCCGAGCCATGAGAAAAAAGTTAAAGGCGAGATGAC
ACGCACTGAATTGGGGCAAACATTGGAAGAGGAGACAAAACTGCGTGCTT
GAGCACCGGGGTGCGGGGAGGGGGGGACAAAACCCGTATCCAGTGCAAAT
TAAAATCTTGGGAGTAGGTGGGGGCTGCTGCGCGCCCTTCACCCTCAGTT
CCCCTATTAAGGATTCTGAGTCCCCATGCACTCCTGTCCTCTGGCTCCTT
CCTTCCTCTCCGCTCGGCCGGTGAGAGGCGGCCGCCGGCGCCCCAGCAGC
AGCTAGATGTCAGGCGAAGCCCGGAGCGCGGAGCGCggggaagggagggg
aagggaggggaggggaaaggaggggtggggcggggagCGCGCGCGGGCTC
GGCCAGTGCGGGGTGGTGGGCGGGCTGAGCCCGGGGACGGCGCGGGAGGG
GGGAGGGAAGGGGGGCAGCTGTGGGCAGGGAGCCGGGCTCGGCCGCCAGC
ACTAAAGATGGAGAGGCGCCGGGGCCTTGCAGGGGAGGGGGCTCGGCGTT
GACGTGGGACGCGGCGGAGGCGCAGCAGCCGGTGGTGATTTGCTAACCTC
GCAGCAGAGAGGAGTTGAGGGCGATGAGAGCGGGTACTGCGAACTGCCGG
GCGATGCTGTCGCTGCCGCCGTGATACGGAGAGCAACAGTTCCCCAGCAA

>uc001qjj.1|1595582|1596482|1596581
ggtgcttcccagaggctgtccttgtgttaccttcatttTCTGCAGAGCCC
CGTGCTGGGGCAGCATAGACAGCAAGCTTGACCCCCATCATTGCAGCCTT
CACCAAGAAAACAGGCAGTCGAGGGAGCAATTTAGCAAGAGGGTCAGGAG
TTCCGTGAAAAGAAGCCTGGCAGAGCCATAAAAGAAACTAAAGAATTTTG
GTGGTGAACCAAAAGCCTCTGTAACCTGCCCAGGCCTGAATTTGGTGATC
ATGCTTTTGCCTGAGGCAGCCACAGAGGTTATTTAATTCTCAAAACTAGG
GCCTGTGAGACCCACAAACCTGGTCTGAGGTTTGCTAGCAGGGACTCTAG
TTTTGGCAAAGGGAATGTGAACTGCTTAGCATTGGAGGGGGAGACAGGAG
AGCTGACCACCTTGGCTCTGAATGTTCTCATCGGTGAGGAAGGAACTGGT
GCTGTGCCTGAGTGGGCGTGAACTTGTTTTGCCTGTGGTTTTCTTTAGAA
AGCTGCTTGGTTCCTCTTCTCTCAAAGGATTTGGAAGGTCTTCCCCGCAC
AATCAAAGGAGCAGTTTGAGACACAGGGGCGACAGCTGGGGACAGCATTA
GAGGGACCCACATTACTTAGAGCTACTGGTTTCCCCCCAGATAAAAACCC
AGGTGTCGTTTCTGCATGAGCAGTGAGTGACGAGGAGAATTCGCTTGCAG
CCTCTCCGCTACGCTCTGCCTTTAGAGTCCCTCTAGCCGTGGTCCCTGTG
TTGCCGCTTGCCCCTGGGTACCTGACTGATGAAGACAGGCTCTGGGGCTC
GCCGTTGAAGGTGCTGTGGACCCAGGGGTGCTGTCCTTCCGCTGTTCCAT
TCATTGCAACATTCATCTCCTGCCTGTTTACAAAAATGAAGCAATTATCC
TATTCTTCCAAATGGAAACTGCTAATTTTTGAAGCAGAAGGTTGACAGCT
TCAGTAAGATCTCAAGAGAGCGAGAAGACTGGAATCAGGTGAGGCCATAA

>uc001qop.1|6513017|6513917|6514016
TGAAAGGCACACTGTCTCTCTCCCTAGGCAGCACAGCCCACAGGTTTCCA
GGAGTGCCTTTGTGGGAGGCCTCTGGGCCCCCACCAGCCATCCTGTCCTC
CGCCTGGGGCCCCAGCCCGGAGAGAGCCGCTGGTGCACACAGGGCCGGGA
TTGTCTGCCCTAATTATCAGGTCCAGGCTACAGGGCTGCAGGACATCGTG
ACCTTCCGTGCAGAAACCTCCCCCTCCCCCTCAAGCCGCCTCCCGAGCCT
CCTTCCTCTCCAGGCCcccagtgcccagtgcccagtgcccagCCCAGGCC
TCGGTCCCAGAGATGCCAGGAGCCAGGAGATGGGGAGGGGGAAGTGGGGG
CTGGGAAGGAACCACGGGCCCCCGCCCGAGGCCCATGGGCCCCTCCTAGG
CCTTTGCCTGAGCAGTCCGGTGTCACTACCGCAGAGCCTCGAGGAGAAGT
TCCCCAACTTTCCCGCCTCTCAGCCTTTGAAAGAAAGAAAGGGGAGGGGG
CAGGCCGCGTGCAGCCGCGAGCGGTGCTGGGCTCCGGCTCCAATTCCCCA
TCTCAGTCGTTCCCAAAGTCCTCCTGTTTCATCCAAGCGTGTAAGGGTCC
CCGTCCTTGACTCCCTAGTGTCCTGCTGCCCACAGTCCAGTCCTGGGAAC
CAGCACCGATCACCTCCCATCGGGCCAATCTCAGTCCCTTCCCCCCTACG
TCGGGGCCCACACGCTCGGTGCGTGCCCAGTTGAACCAGGCGGCTGCGGA
AAAAAAAAAGCGGGGAGAAAGTAGGGCCCGGCTACTAGCGGTTTTACGGG
CGCACGTAGCTCAGGCCTCAAGACCTTGGGCTGGGACTGGCTGAGCCTGG
CGGGAGGCGGGGTCCGAGTCACCGCCTGCCGCCGCGCCCCCGGTTTCTAT
AAATTGAGCCCGCAGCCTCCCGCTTCGCTCTCTGCTCCTCCTGTTCGACA
GTCAGCCGCATCTTCTTTTGCGTCGCCAGGTGAAGACGGGCGGAGAGAAA

>uc001qxt.1|10255755|10256755|10256754
TTTTCCAGAAGACGAGCCCCCTTTCTGAGTTTATGGCAGAAAGTGAATCC
CTCCCTCCCTCCCTTCCtttctttttctgtaagacggtgtttcgctcttg
ttgcccaggctggagtgcgacgccgtgatctccgctcgccgcaacctccg
cctcccgggttagagcggttctcctgcctcagcctccagagtagctggga
ttacagccatgcgccaccacgcccagctaattttgtatttttagtagaga
cagggtttctccatgttggtcaggctggtctcgaactcctgacctcaggt
gatccgcccgcctcggcctcctgggattacaggcgtgagccaccgcgccc
ggctAGAAAGTGAATCATTTCTATATTTGATTGTACGTGAAGCCCTCGGT
AGTCCTTACTGACATCATGTCTCCTTTAGACTTTGATTACACTCCGTGTC
CTTCATCTGACTCCTCTCTTCAGATTCCTGAGTCACGCTCTGTTTATGTT
GCTGTTCAGGAGCGAACTGCGGCACCGCCCAAACACTGTGACGCCAGCGC
GGGAGGAGGGCCGCGGGAGGGGCAGCGGAACGCGCAGAGGGCACGGTGCA
AGCACGGGACAGCTCTGCATTGGCCAAAGGGATCCCAGGAGGCCTGGCCC
TCTTTTCTCCTGAGGCTGGATCCCAACCAGCAGGAAAAGGCTGGATTTTC
GCCTTTTGTATTTGTTTTGGGGCCCAACCAAGAAAAACAGTGGAGGGGGA
ATAAAACATGTTTAAATCTTTTTTTTGTCTTAAAACCATCTTTAATTTCA
CAGTCACAAAATAAAACATAACTCGAATGTTTTGATGTTTGCAGTGACAT
CGATTGTGAAAAAGGTTAGCCAGAAAGGAAACGCAGTGAGACAGAGCGCT
CGGCCACCCCCTGCCCTGGGCGCCTGGCGCATGGGGGGCGGGGCGGGGCT
CGCGGGGTGACGTCACAGCCCGACGCGCCACCCAGCTGTTTTTGTGCTCC

>uc001xun.1|77938945|77939845|77939944
caacataataaAGATCAGCTGCTTCTATTATTAATATTAACACTATTAAG
GAGTAATTTTACAAATGATGCTCTCTCCCTGTGAGAGGTTATGGGTAACA
ACTGAGTCTATATTTGTTGGCATCATAAGAAGACAACTCCATATATAGTA
TTCTGCCCCCGGATTTCTGCTTCTTGTTTGAGGTGGGAGCAAAGAAATGA
CAGGTTCAATCCAAAATATCTTTGAGTTGTTCAGCTAACCGTGGGATTGG
GTGAAGGATTTAGGAAGGCTATGTTTTGGATCTGAAATAAGGGGATTTCA
AGACTCCTGTATTTACTACAGAATATTCCAAACTTTTGCAGCTACCTTGA
AACTATGAATCAGCCAATAGGAAGAAGGGGCCCCAGGTAACTGCTGTAGA
AACACTGCCGGCTTTCGCCCTGACTTCTTTTCTGCTCACTGCAGTAGCAA
CTTAGCTTCAAAATGTCCTCTTTAGTCATGCATTCTGATCAAAGTAGTTA
TTTAAAGATTGTGGCTAATAGTAGAGTAGATACCCCTGGTATTTCCCAGA
GCAGAGCTCGCATTCTGGGAATCTTAGGTCCATGTGACTTCCTGAGTCAG
TGATTCACACTGAGAAAAGAGATAGGTTTGGCATGACACAATCTGCAGAT
TCAAATAAATCCCCTGGGAGAGGATGAGGCTGCTGAGAGTCCTCTTTGCT
GGCTGAAGCTCCCAGTGTATGCACAAAACACCCTGTCCCGGGCCCCAGAT
GTGTGCAGGTTTCTAATTGCCGGTGCTGCACTAAGATTTGAAGGGTGAGA
GAGTTGCAAAATCACGAACACCGAGGGCGGTGTTAGGAAGGCAGCTTCCT
GCACACTGTTGTAGGTGTTAGTGAGATTATCAATTGCTCCGGGAGAGACA
CAGGACTGGAGGGCTTGAGGAATGTGGTGGTCCCTCTCTTCGTTGTTTCT
GCCCCCTGAGGTTGTGCTTTCTCAGGGATATGCACTCTGCACTTCCATTC

>uc002blx.1|84020371|84021271|84021370
tcctgacctcatgatttgcccacctcggcctcccaaagtgctgggattac
aggcgtgagccaccacgcccagccagtagaaggcttttgcaggattcaag
ttacagtagtagacaatgtcctaaaccaaggcagagagcagtggcaatag
gggaggaatagaggttgagctggaagacaaagtgaagaagcctgagtgaa
gtgtgatataaggattcaggaatggtgcccaggtttccattttgattaat
gagttagatgttggtaccactcactaaatgaaggaacacaggaggaggaa
caggtctgcaggaaaagataagttcacttacctgcttttggagctttagc
tgcctgtggaacatccacccacaggtgagcagggagaggaatgagcctag
atctaaacagagatccggcttccagattagaaagatgtgagtcaccagtg
tgttgtatgcagatcgttgttaagaggtggagtgaattaggagatttggg
gtgagggagaagagagccagatataaaatcctgaggaacatcaCTACTAG
ATGTTTTTAGTATACTTTTAAGGAAGAGAACCCCAGGTATGAATTGTGAT
CATTCTTATTTTCATAATCTAACAGGTATGTATTTATTAGCCAAATTTTT
TAGAAACTGCATTAGAATTCTGTATATTCAGAAATGGAGATGAGAATGTA
AACAAATTATTACATCATTCACCTAGACAGCATTTCCCGGAACCGCATAG
GCCATTGACATTATGCTGTTTCCCCATGTGCTGAAGGCCCTGGCATAATC
CGAGCATGCTCTAATGTCTTCTGTGAACCTCCTTCTCAGCTCAGCAGCAG
ATGCGGCCAGCAAGGCGGATCTCCATCAGCATCTCTCCGCTCCTCCTTAA
GTCTAAAACTCTCTTTTCTCTTGGCTCTTCTTATTCGAGTGATGAGGAGG
AGGAGTTGCATAGTAAGTAAGCAACTTTGGTGTCCAGTGACTGTTCTTGA

>uc002ddo.1|15434925|15435825|15435924
TCCTACTGGGATATCAttttctttttttcgtttcttttctttttttgaga
cggagttttcctcttgttgcccaggctggagtgcaatggcatgatctcgg
atgactgaaacctctgcctcccaggttcaagcgattctcctgcctcagcc
tcccgagtagctggaattacaggcctgcgccatcacagctggctaatttt
tgtattttcagtaaagatggggtttcaccatgttggccaggctagtctca
aactcctggcctcaagtgatccacccacctcggcctcccaaagtgctggg
attacaggcatgagccatcgtgcccagGCACTGCCATGGtgttttttgtt
tgtttgtttgtttgtttTTAAAGATAAACCTCTGGGGTTTCTGGAAAGTA
AAGCCCCATGCTCCAAACAGCTCTGCTATACCTGTGTGCAAAATATTTTC
ATCTCTCTCTCTCTCTCCCCAAAGTGCATGCAAACACATATGGAACTGAC
ATAGGCATCCACTGTCGCACTTCAAATTAAACAGACGCACACGACAGATA
TTCTCACAGAAAAGCAGTCAGCCAAGCCCAGAACCCATAGATCTAGGTCC
ACACTCACGCCTCTGCATGCTCCCCAGAAAGACGGATGCATCGCCCGCAG
GTAGAGACGGGCTCACCAATCCCACTCAAAACCCGCTGCCGGCTTACAGC
TCGCAAGCCGCCCACAGTGCCAGCCCCATGCCAAGCATCACTAGGGGCTC
TAGAATAGGCAGGGGCCTTGTTCTCACTTCCTTTGTGTTGCTTTTATTTT
AGTTGTTTTGTTTGTTGTTTTTCTTAGAGTTATCACCTGCCCCTCTGTCT
CCCTACCCAGCCCCCAAGCCTCCCCTCCAAGCCTCCACTGCGCATGTGCC
GTGCATCCCTGCCCCTTCTGGGTACCCGTAGGCGCTCCCGGGCGCTGGCG
GCGGCGGAGGAGAGGGAGCAGCGTCACGGGCGCCCGGCCCGTTAAAACGC

>uc002dro.1|28796409|28797309|28797408
GGTGACCCTCAGTGCACGACTTGGGGTGACCCCTGCCCCCATCCTGAGAC
AGTTACCCCTCCCCCTCTGCCATCAGCACATTCTGTAGCCTCTTGGGTTA
CTTGGCTGCCTTGGTGTCCCATTTTCTTGGGGGTGGGGTGGGGATTCCCT
ATCCAGGATGGGGGGGCCCTCAGGGCTCTGTTCCCAGAGGCTGAGTTAGA
GCGATGGGGAAGGGGGGGGGCAGTTTTGGGGAGAGACAGGCAGTGCTGGC
TTTGCTCACCAGGGCCTGGACACTAAATCCCTTGTTGATGGCTGTGGCAA
CCCCTCCCTAGGGTAGGGTTACCATCTTCGGCCCTGTCCCCTTGACTCTC
TCCCCTCACTTCCCCTTGTCCCTCTAGGAGCCACTCACTTCCTCTAGCCC
CCAAAAGATGTTCTCCCTTCATCAGTCCCCCAAAGGCTTGGGGTATCTCT
GCCACTGCTTCAGCAAATGGGGTGAGGAGGAAGGAGACTGCGGCAATGGA
AACAGGCTCCGGGCAGATGAGGCAGGAAGGGGGGTGTGAGGAAAGGGACA
GGTGAGGCCGGGGATGGAAGAGGGCTCCGGGAAGAACTGGGGGGATGAGT
TTGGAATGGGAAATTCAATGCAGCTGGGGAAGTCGAGGCAATGGGGGGGC
AGGGTCAGTAGCAGATGACAGAAAGTGAAGTCTCTCCCTACCCCACTTCC
CTGGGGCTGGGGCTACCTTTGCGTCCCTCATGAGTGACATCTCAGGCTGC
AGCCCCACTGTTCCCCCTCTGTCAGCAGAAATATCTCTCTTTTCTGACCA
CCTCCTGCTGGAGTCTCAGCCAGCCAATCCCTGATCTGGTGGAGGGGGGA
GCCCGGCCTCCCCCTGCTCCCTCATAAGGACCAGCTGGGGGCCGGGGGGT
GGCCGGCTGCTCAAGTGGGACGGGGGTCAGAGCTTTGTGGAGGGAAGAAA
AACCTGGAGGGGGCAGGAGAGTAAAAAGAAGAAACCCAGGCAGACAGGCA

>uc002dwa.1|29982573|29983473|29983572
CTGCTGCCCACTCTGCGACTGTGCCTGTACGTGCCAGCTCCCCGACTGCC
AGAGCCTCAACTGTCTCTGCTTCGAGATCAAGCTCCGATGAGGACCCAGG
GCCCCTGCCCTCTGGGGAGCGGCCAGCCCCCAGGGCCCATGTGCCCTCCT
CCCTGAAGAGCCTTTCCCCACGCCACTGGAACCACAGATGGCCTGCCGAG
CACCCAGGCCTGGGAACTGGAAGTGGCAGCGCAGGGCCTGGCTCCCTGCA
GGGCAGGACTCTTGGCCGGCTGGACGGCAGCTCCTCTGGAGGGCCAGAAA
AGAGAGGGGCTAGTGCTCGGGCAGGTGCCCTGGCTTCCCTTCCCCTCCAC
ACGTCAACGATTCTATTTGAAGTTGGGCAGGGGGGTGGCGCTGCTCACCA
CACACAAGTGTTATAGGAGGAGTCTGGCCCTTGAGTACCGGGTACGCAGG
GGTGCCTCAACCACACTCCGTCCACGGACTCTCCGTTATTTTAGGAGGTG
AGTGTAGTGCCAGTATCTACTCTCCTTCTTAAAAAAAACCAGGGCTCCAG
AGAATCAGAACAGCCACCATCACCGCAGGGAGTCAAGGGAGGAGGGAGAT
TAGAGAAGGAGCCAGGGAGGGTGGCAGGGAGGCCACGTGATCCGAGTCCC
CTCACCCCTTTCCTTCCCACAGGTCCCTGGCCAAAGATTTATTTCTCTTG
ACAACCAAGGGCCTCCGTCTGGATTTCCAAGGAAGAATTTCCTCTGAAGC
ACCGGTGAGTGGGCAGGGGCTCCCTCCCCATCAATAGGGCCGACCCAAGT
CTTCCTCCCCCTTCCCCCATGCCGGGCCCCACGATAGTGTGAATGTCAGG
GGCTTCAGGTTTCCCTAAATATAGGTCCCTGCCAGAGGATCCGTGGCGGG
AAAAGGGCAGGGGTCATTAGAGAAGATCGGGGACACATGTGGGGCGGGCA
GGAGCTGCCTTATAACCAGCCCGGGAACCCCTAGCTCACTCGCTGCTGAC

>uc002inc.1|43480233|43481133|43481232
AGCATTCTCGGGTCTCACTAGACTTTTGCAAGTCACTGTGGGAACCCTCA
AGGCGAGGGTGTTCCGCACTCTGGCGGCGATACACCTTCCTATTCCCTGA
CCTAGGCCTTCATTCCCCCGCCACAGAAAGCGCTGGAAGCGCCCAACCTG
GATACTTCACCCAACGCCCAAGCCCACTAACATCGCCCGCCGCGAAGGCG
CGGCCGAGGGGCCCAGAATGCCAGACACTAGGGCCTTCGCCCTCCTCATT
GGTGGGTCCATACCGCGGGGCGGGCCTAGGTACTCATTGGGCCGGGAATT
ATGTCAGTCTTGGGAAATCAGGTCCGGGGATGAGGAGGTACACTCAGCCA
TTGGGCCCTCTCTGCTGCCAATCAGAGGGACATCCGTCGACGGCCCCGGC
CTCGGCTCGTTGATTGGAGAAACTGTTCCTAGGGTGTTTGCGGCGGGCGG
GTTTCCGAGTGCGGTAGCAGGAGGGGGCGGGGAGGTAAGCGGAGGCTCCG
AGCTCTAGGCCGGCCGGCGGTGGCGGCGGCGAGGCCGGGACTCGGGCTTA
GGGCCTGCTGTGGAGGCAGCGGCGGACGCCGAGCTAAGCAGTGGGTATCG
GGCACATTCCTTTCCCAGAAGGGAGGGTTGCAGCGCCGCGGGGCCGAGGC
TTATGGGGCGACGGGATGGTGCTGAGGTGCAGGAGGCGGGGGCCGAGCGG
GGTTCCCGCCAGAGCCCGGCCCTGGGCCTGACAGGGAGGGGCCCCGCGCG
GGGCCGAGAGGAAAGCTGGCTCCGGGGTGGGATGGACTGGGCAGGGTTGA
GGGCACGAGAAGGCGTGGTGTGAGGCCTGGACTTGGGAGTGGGGTGGGGC
CATCGGGACGGAGGGCGGGGTGGGGTTTGCTGTAAGGGTGGGTCAAGGCC
AGGGAAGTAGCACTTGTTCGCTGGCCGCCCCTGGAGGCTAGAAGCTCCGG
CGCCGAGAGTGGGCATGGCGACTTGGTCTCAGCCGGACTCGGGTATCCGG

>uc002pjr.1|53813459|53814359|53814458
cctgggcaaggaatcctcccgcctcggcctcccaaagtgctaggataaca
agcgtgagccgcctcgccaggctCCTACCGCCCTGCTGCCTTTCTGAGCA
ACTTAAGTTTTTCAGACTGTGTTGACAATTACAAGAACTATTtaatagct
ccacttatgcagcacttactgtgtgcaaaaccccgtgatgagcatctcct
gtgaattatttcttcccaaattcacaaacttgtcagatgagattactgtg
tacccaacgaacagccagacactggggcaaaggctcaaaaaccatcacaa
ggtgggaaggggcctgagactcagagacctgcctggtccccaaatccAGT
TATTCGGCTCTCGATCCTCTCACCCGCCGCGGCCCCCATCGAACCCGACT
TTTCATACTAGAAAGTGACAGGTCCAGATAAAGGcagcaaagccaaataa
ctaagagtggctgcgggtccagccacctgggtcggaatcctggctctgcc
acttcctggctttgtaaacccagtcatatcagcctccgagtacctccact
tggtcatctactaagtgggggcggtaGGCTATGACTGACCCATCCCTGCT
TTCCTGGCCCCCAGAGTAGGTCCCCAGTATCGGGAATTGCTCCCTCCGGG
CAGCCGCAGACCCCCTGCCGCCCTCCAGCGTGCCCCTAGCCCAAAACCAC
GGCGGATGGCAGCGGATTATCCAGCCCCGAACGCCGCAAAGCGAGCTCAC
CATGATGGCGCCTCCTGCTCGGCCAGGTCCGGAAAGAGAGAACGGGCTGG
GGTGGGCGGGGAAAGCCTCAAGCGAGTGGCGCCGCCGTGACGTCACATGG
GTGCGACGCGGCGCTCTACCACGATCCGGACTTCTCTGTGGTGAGTTGGA
CGACTGACTAGCCGGGCGATAACGGCAGAGAGCATAGAGCGCAGGAACAA
GCGCAACGTCCAAGAGGGAAGGGCCAGCACGTCGGGGGCCTCTCTGGCCC

>uc002yya.1|39744649|39745649|39745648
cgtgggtgtgatcatagctcactgcagcctcaaactcctggctaaagggc
tcaagggatccttccacctcagccttccaagtcgctggaaatacagatac
aggcgcctgccaacatgcctggctgtttttttttgtgttattgttgttgg
taaagtcgtacctcagtatgttacccagactggtcttgaacttctgggct
cacacaatcctcctgccttgacctcccaaggtgttgggattacaggtgtg
agacactgccccggACCTTCTCTAACTTTTAACACAATTCAAAATACCTA
TATAAATATTAACATGTATAAACACAAATATATATAAATAAACACAAAAT
ACCTATGTAAACAAAGAGCCTGTTATAAACAGATTATTTTGGTTTTTTCC
CCAAGCACTTTAAAATAGTTAATAAACTTCAAGTCAGTGACAAGTAAATA
AAATAGTGAGACAATTGGCTTGTTGCAGCCATGAGTATTGAGAAGCCAGC
GGCTATTTCCCTACCTCCCTGGATGTCAGTGAAACTTTAGATGGCCCATG
GCTGGTCAGTTTCTGTTCTTTAGGAGAAACAGGTGGGAAAGAGAGCACAC
TGGAAACAGCCACTCTTAAAGGCATTTCTATTGTATGACAGTTTACTTAA
AAAATTTTTTTTAACCTGCCAGGAAAAAAAACAAAGTTGCTCTTTACTTA
AAGGCCTCTGTGGCTATTCTGACCCTTCCAGTTTATTTGTTTGCCAAAAG
CCCTTTAAACCCAGCCTCCTCCTAGACTGAGGTGGTGTTTTCTGGGCTTT
TCCAGCTCCCAAGAGCTCCTCCCTCACTTCTTTCGCCTCCTGCTGCTCTG
TTACCGGGGCCCCACCTCCCTTGGCCCCAAGGCATCTCTGCACAGGTCTC
CGATTGGTGCACAGCACAGCCTGGCCTTTTAGGGACTGTTGTCGCGCGTT
TAAAGTGATAGGGAAAGGGTCCAGTGGCTGCTTTTATCGACCAATCAAAT

>uc004evz.1|130018996|130019896|130019995
ATATCAAATATCAAATTCTTTCTAAAAATAAATGTGGGTCCCCCTCCCAT
ATCAGTGCCCTGAGCAAAAGCATTGGCAGTGGAATCTGTAAGTCGGCAGC
AACTGGGGGGCACCCCACGTTTATACATACTTGACACTGGGTTCTTTTAT
CTCAGTTGATGATCAACCCCCTCAGTACAAAGGTTCCCAGGCAGGAGAGC
ATCTCCCTCTTCGCTGCGGAATTCGCAGGAGAAGGGAAGTAAGATTACTC
TCAGATATGGGACTTCTTGGGGGAGGCGGCAAAATCGTTTTTCCTGCTCA
CATTCTTGGTCCTCTAGAACGGACCAGTGATTTAAATCAGACTTGGAGCT
ACTCGGGGCTGAGGTGATGCCTGCCCTAAGAGAGGGGTTAAGGGTGGGGG
TGGGAGGGTCCCCAAGGGCTGAGACAGCATCTCCCCTTTAGATTCAGGGA
TCCTGGGGAACACACTGCTTCCCGCTTAGACTAGGCCTCTTGAGGGCTGA
GATAACGCTCCGCTAAATCGTGGAGTTTTCTAGAGCCTGGGATACTGTCT
CGCTCTCAGATCTGAGGCTCCCTGGGACAGGTGCGCTACCTCGCCTTCAA
ATTCCAGCCTTTGGGGGCAGGCCTGCTTTTATGTGCCCGATCAAGGGCTC
CTGGGGTGGGGCTGGGGGACAAGGACCTTCCCTCCCTCTCAGATTTGGGG
CTCACCAGGGCTGAGATGGCGTCTCCCCTCAGACTCTGGGCTCCCTGGGG
TAGGGGCAGGGTCCCGCCCTCAGAATCAGCTTCCCAGGACAGGAGCTGTG
TGTCTCTGCCTCCCTTCGCGTGGGGCAAGGGGCTGCGGGACCAGCGGCCT
CTCTTCTGGCAGGAGGGGGGGTTCCCCGGAGGCCCTGCCCCCTTCGTGAC
ATGCTCGAGGTGTCCGGTGACCGAAACACTCTTAGCTGGGTGCAGGGTGC
GGCTCAGGGCGTGGTCACCGGGGGCTACTTAGGGCCGCCGGTGCGGGGGA

>uc001exc.1|67933760|67934660|67934759
ggccaaggcggacggatcacttgaggttaggagtttgagaccagcctggc
caacatggtgaaaccccatctctactaaaaaaaaaaaaaaaattaggtgt
ggtgacacatggctgtggtcctagttacttgggaggctgaggcaggagaa
tggcttgaactggggaagcagagcttgcagtgagccaagatggtgccatt
gcactccagcctgggcgtgacagagtgagactccatctgattgtaaagca
tctagtacagtgtacagtgccttggaaatgataggtatggaataaatggt
aattatttttATATTATATATATTATGTATTCCTGTTATTAAGTGTAGAG
TTTTATGAGTATAATTTGATTTTATTACCTTCTTTTTTACAAGCTGTTTT
CTCAGTATTTTTCTTGGATGGGATGACGCTAGGCTGGAAAGTTTTTTTCA
TCACTATGATTTTATAAAACAATTTTTTCTATGAACCTTTACTTACTTGA
CTGGATTGGACTAAAAGCACTGATCAGAGGCCACGACATAAAAATTCAGT
CCCTTTGTCCTTCCCCGTGCCTCCCAAAGTTACTTTAAGATCCTTAGAAT
ATTTCTTTAAATATTTTATAGACAAAAAATTTAAAGACTATCTGTATTGC
AAAATTAAACTATTTCTTTAATGAATATATTGCTTATTTTAAGTTCCAAA
GGTGAAGTCTTTAAGAATAAAACATTACCAACTCCTGCTTTTATATGTAA
GCAAACTTGATTGTGGCCTTTTTCAACTCATCTTCCTTCTAAGGTTTTCT
GTTAGCCTCTAAGTAGACTCAGTGAAGGCTAAGGGACTGCTATATGATGA
ACAGTATTTTGATGCATACATTTAATACATACTTCTTCAGAACTTTTTCA
CTGTTATGATTTTATTGCCATTTTGCTTTTTTAGATGTGTGCAGCAGACT
AAAACATTAATGAGATAATTGATTTTTGTCCCATAACATTACAAAGCTGA

>uc001lcs.1|118412886|118413786|118413885
aataaatttctgttgtcttaagccacccagtttgtgggactttgtggagg
cagccctatcacaccaatataGCTGGTATCTGCCAACTGGACCCTCCTGG
GGACTGGGATTCTGGAAAACCAGGGCTGGGGTGGGCGTGGTGTCTGCGCC
GCTGTCAGGAACATGCCAGGACCCAGGGACTGTTTGGTTAGAGGGTTGGG
CTAGGTCTTCAGTGAAGATCCTGGCCTGGCTGCAGTGTTACCTCGGGGGT
TAGGAACCCTAGCTCATGGTCAACATAACCTGGAGAAAACCCGCACAAGA
AACTTTAGCATGCGGAGAAGCAGCCTCTTTATTCCCACATGACAAAAAAC
GGTCTTTATCATTAATGACATGCAACCGTCAACCACTCAGGATGCAGGCG
GCAGTTAAAAAATTCTTGTTACTAAATTTCTTTATTGCTCACTGGGCGTG
ATTCCAACATGAGAATGGCAGGTTTTGGAAGCCCCACTTAAAGTTCACCT
CCTTGGGAGACTCTGCGCTTCTAGCCTTCTGCATACTTTGCGGAGGACAG
TGGCTCTAGATACATCTTCCCACTGCATGGTATACTTGGCCTCTGAGCAC
AGCCACATGTCAGCGGAGTTTTGGGGTCCTCTCTCAGGGGCCTTCCAAGG
GCAGGGCAGCTTCCATCTAGGAGAGGAACCGTCCGTGTGAGTTGCAGGGA
GCTGGCCCAGCTAAGCAGAAAGGCCACTGCAAACATTTCATCCCCTTTTT
AAAACGGTAGTAGGAAGGAAAGAGACATTTCTCCTCACCTGGAATAGAAA
AATCGGGATATTTTGGCAGCAGCTCTTCATGCTGCAAAACTTTTGGAGAC
GGAGCAGAAGTTTTTGTGGAGCTAACTCCATATATTCTAAAACAAGAATA
GAAGTCACAAAGTTATGGACCTTTTATTAAGAATAGAATAATAATAAATA
GAATAAAATACAATACATAAATATGAGTAAAtatatgaacatggtatgtt

>uc001jmx.1|70637017|70637917|70638016
GCCAAGTGCCTGGACCCAGAGGCTTTGCAGGACAGTGTTCTCAGGAGCTG
GGCCTGAGGCTTAGGAGAGCTGCCTTCGCTGCAGGAAATCAGGGATTATC
CCTTAACAGAAGTGTCTGGAGTAGTTTTCAGGTATAGGAATGAGATGCCT
CGTGGTGAAAGGATCTCACCCTGGGAAGATGTGGTGCCCCCTCCAGGGCT
CTGGAGGATGGATGCCTCCCCCAGGGGCTCTCCAAGCTGGGCATTTGGGC
CTGGTGGATGCCAACCTGGATAACCTGTGGCCCAGCATTGACTGTCCACC
CAGCCTTGCTGTTAGGCACCATGACTCCAAGATGAAGATGTGGTCCCTGC
CCTTGAGTGACAGCCCAGGGACTTAATGTGGCCATCGGGCATCAAGCACA
AGGCCATGCAGGTGATGATACGTCGGAATAGAGGCACCAGCCCTGGTAAC
TGCATCTTCTCCCCTTGCCACCCCATGGCCCCGGCTGAAAGCTTCGGCCC
TCCTCTGCTGTCACTCAATGATGGGGAGCCCTACCCCAGAAGTGTATCCC
ACGAGGGCATCAGGGACGCAGTGAGTGTTGCTCAAGGGAGTCAGGAAGAG
ACGGCAACGTAAAGGATGTGGCTCCATGTCCATGGTGCCCCCTGGTCAAC
ATAAGGAGCGTGGGATCCGATGGAAAGGTGGAGCTCAGGGAAAATGGGGG
TCCTTGCCTCTCGTGTACCCCCTCAAGGCTGACCCCTTAGATGGCCCAGG
AATGGCAGGTGCTACAAAAATGGTACCCACGTGGGCATGGAAATGGGGCA
GATTAGGGGACCACTGGACTCAGAGGGGAGGGAAGGGCTCATCAGCACCC
GCTCAGGGAGCCTGTCCCTTTATGTTCCCAAATAAAGGGTCCTAGAAGAC
TAGAAAGCCAAGGTCTTTTATTAAAGGTCCCGACTGGTTTTCCCACTGTA
TTTCCATGCCAGCCAGGGTCCAGGGACAGCCTCTCGGGAGGTACCGGGTG

>uc001jhl.1|64021656|64022556|64022655
AAGATCTGATTTATGATTGTTCTTGGTGGCCTTTAAGTATTATTTGAAAT
GCAGACAATTCTACTGAAGTGGATCTTCAGTTCATATGATTGCCTGACCT
GGAGAAGTGGCTTGTATAAATCTATCCTAAAGTAAATGCGCGTTTTTGTT
TTTGTTTTGCCTGTTTAAAGTAGCAGCATGATTATTTTTCCATGGCTTCT
AATTTATGTGCTTGTCTTGGAGCCACGAACTTTCTAATGGTCTGTTAATT
AGTCTACTTGTTGTTGACCTTTATGGTGAAAGTTGTCAAAACAAAATGAG
TAACAGTGTAGCACTTTAGAATAGCTCTTTACTCTGTTAATTCTTTCTAT
AAGTTCTTTTAAATTTACAGTTTCATCTCAATAGTTTACAATGCATTATA
ATTGGAAAAGTCTGATTAGTATTGAATTCAGTTGCTGAGTGGAGGGGACC
ACACTCTTGTCTTCTACTCTTAAGTGCTTAGTAATTAGGAGTTGGAAGGA
AAACAGTATATGACCCTGTTGTTAAATTAGTAAACTTTTAATTCTAGGGT
AAGGTTAGCTGCTCATCATTATCTCTGTTTGCTTTACTTTACATAAAGGT
ACCATAATTCGAATCCTCTAAAATCCATTAAATGCAATTTATCCATTAAA
TGTAATCCATTAAATGCAATTTATCTATTGAATCTTCATGCAAGTTTGAA
ACTTAAGTGTTTTAACATTCTCCTGTCAAGATGAAGAAAATATTTTGACA
ATTTTCTGTCCAAATGTTTTACAGTTTATGTGGTAAGAATTCTCCCCTCC
CCCAACTAAGGATTTTCCTTCTTTTACCACTAGTGTATTATCATTTAGGG
GTGGAATCTGGCAAACGAGTCTGGAATAAAGGTTGCTTTTAAAACTCATC
TAATTTTCTTGTGTGTTTTTAAAAATTTTGATTATGCTAGTAGTTGGCTA
ATCAGATCCTCACTCCAGTGGTTTGCTCTGTGACGTTAGGATACTCCCAT

>uc001iut.1|29785382|29786282|29786381
AAATCAAGGTAGAAAAGTTCAGTGATGACCCAATATCATAAAAATCATAA
AATGGTGAGACCAGGAGCAGGTTATAGGTTTCTACCCTGGTGCGGTCCCA
GGATGGGGCCTGTAAGTCCTGAAGTTTCAGGCAAATGTGCTGTGACTGGA
TGTGTTAAATTAGACTAACAGGGAGTGGGGAAGGGCTATGACAATTCAGA
GTAGGTCTGTAGAATATGTTCACAAAACCATGGATTTAAGAACATGGGAG
CTTGTGAGGAGTTTTCTAACTCATTTTTTAAGTTTTCTAGATGTCTTATC
CATATAAtttttttttttttgaaatggagtcccactcttgtcacccaggc
tgtagtgcaatggcgcgatcttggctcactgcaacctccgcctcccagtt
tcaaatgattctccttcttcagcctcttgagtagctgggattacaggcat
gtgccaccatgcctaatttttgtatttttagtagagactgggtttcaaca
tgttggccaggctgctgttgaactcctggtctcaggtgatccgcctgcct
cagcctcccagagtgccgggattacaggtgtgggccacctcgcctggccC
ATACAATTTTTTAAAGGGCATTGAGATCCTAAAATTGAAATTGTAGATAG
ATATAGCTGTGGGATAAAGAACTTCTGCTGAATGATGATTTGCAAAAGTA
TGTCTTCATTATAGTACTGAGTACTAATTTTATGGGGCAAATAACTCTGT
ATTTAATCTTATGACCTTGTATAAAATCTTGCCCTAAACTAAATTCAAAT
GTATAGTCATTTATACTTAATTACAAAATTTGGTGCTATGTTAATATTTA
CCAAAAAAAAAAAAAATTCCAGAAAGGAACATGCTTGGAATTCAATGTGA
ACCAGTTAATTGTTGTGTTTATTCTGATACTTTTATTTGGGAGTCCTATA
TCACAAAATGACATGTGTACTGTTTACAACCGGTATTAGAAATTGAGATG

>uc001inb.1|14900356|14901256|14901355
ATTACTTTGACCATTCATTACACCACAGCTTTGTATTCTCACCTTTCAGT
TACATCATATATATATTTCCTTAGGAACCACTAACTCTCTGACATATCAG
CTTCCCAGCTGAAAATGCATTTACCTCTGCAGCATTTAGAATTAAAAATT
ATGTTTTCGATGTATATTTTCAGTCTGAAAATGTCTCCTCCACTCCCTGA
AAACAACCCCAGCCAGTAAATGCAATTCTTTGAATAAATAAGGTGGGCtt
ttttgtttgttttttcatatattctggcagggtcttgctctgttgcccag
gctggagtgcagtggcaggatcacagctcactacagactccacctcctgg
gctcaagcagtcctcccacctcagcctcccgagtagctgggactacaggt
acacactatcatgcgcagctaattttaaaatttttggtggagacggaacc
tcactctgttgctcaggctgatctctaactcctagactcaggcaatcctc
ccgcctcagcctcttgaagtgctgggattacaggtgtgagccactgtgcc
tagcAAACAAGGTGTGTTGAATTAATTAATTTTAGTTAATTTCCAAATAA
TTTTTCTACAGCAGtttttaaagatattatgtacatacaataaaatgccc
agatcttaattatcctaccagatgacaatgttattaacccatgtaatccc
catgtcaatcaagatataggacattcccatcactccagaaagttccAAGG
AAATGTTTTTTCAGTATTCCCCAGCTGTACCTGCCACACAGAGGCGGACA
CTTCTACTGTGGGTTTCTTATTCTTATGTGGCCAGAAAATGGAACCAAAG
ATGATTTTACAACCGAAAGCTGATAAAATAGCATTAACAATGGTAAAGTT
CCAAGTTGCCTATGAGTGTTTTTAATATGCTTTAATCTTCCATCAAAAAC
TTGTCTGATATGTGACTGTAAGGAATGAAAAAGACCTTGAGCTTGGTTCA

>uc001imf.1|13358901|13359801|13359900
ACATGTTGTTTACACAGGCATTCCTTTATTACGTTTTATTTCCAATCATC
CCATAATCTAATTTCCTTAGATTCTGTCAGTGATCTGCCTTCTCCAGTTC
CCAGTGGGAGATGAGCTTCACTTGGCTGTCCTCACAAACAAAACGGCACT
CATGGCAACACTAGATTTAGGAAAACTTGTGCTTAGCAGAATGACAAGAA
AGGTACTCTGTTATTTCTTTCTTACTAAAGCCCTAACTAAAATTTGTAAA
AATAAGGACTATGTCTCCTTGCTGCCCTCAGCTGGTACCGAAAATATGGT
GCTGTCTTGAAATAAGTTTGTTCAGTCCATGCTCACTCCAAATCCAGGGA
AAAGTATCTAAAAAGTTCCCTATAGCTTGAAGGAGGTTAGGCTTCATTCA
TAAATGTGGAAAGTTTCCAGCAGCCCTACCCAATAAGATACATCAAATGA
AGTCACCCTCATCTTCGTTCTTTTTATTTAtttatttttcattccttttt
ttttttttttgagacagggtcttgctctgtcacccaagctggagtgcagt
ggtgtgatctcagctcactgcaacctctgcctcccaggttcaagtaattc
ttctgcctcagcctcctgagtagctgggattacaggtgcatgccaccacg
ctcggctattttttttttttttttttgtatttttggagagatggggtttt
gccatgttggccaggctggtcttgaactcctgacctcaggtgatccaccc
acctcggcctcccaaagtgctaggattacaggcgtgagccactgcacctg
gccCTTGTCTTCATTCTTCAGGAACAGAGGAAAGGACTGGAAAGAACAAG
TCTTCTTGTTAAGGGAATGGTTGGGTTGAAGAAATCACAGGAGAAAGCCC
TTGTCCGAGCAGGAATATCCACTTTATTTGGACTCCATGACACCGTTCCT
ATGCCCTTGACTAGATGTGAATGTATTATACATTGTTCTAGATTTGGGGG

>uc001oqf.1|70190691|70191591|70191690
CCCAAATGTACCCTCTTTTGCCAACATCTGCTTGCAGCAGGAGCTGTGGA
AGGTGAAGGGGGTGGGCAACCAGCCCCAccaagtacagctgtgcaggttg
tgcactgtacaactatggaggaaaccattgccatcatggccatcacggca
caggtactaatggtaatttcgtcacagagggaagaaaaacgtcttaagga
aggggcaagcaccttttcctagttcaaacaaagatggggtctaggctgcc
ctggccatgCTGCCATGGAGAATGCAAGAGGTATCCCTATGGGAGCCATA
TTGGCTTCCCGGAGACACAACTACCTCCATGTTGATGCCCTCCTGGGAGC
CACTTGGAGGAGAGAGCATCAAAGGTTTGCCTGTTTCTGCTCACCCACGG
TCCCACTGTATGCTGCAAGAGAGCTTATGGGATACACTTGGAGCACTTAG
CACCTTGAAGCAAGACAGGAGGGTTGTGGAGACCCAGGGATGGCCACGCA
GCAGGCCCCAGAGGTCTCTCCCCGCTGGCAGGCCTAAAGATGCTCCTGGT
GTCTGCCTCGCAAGACCACAGGTGGCCACACACCCTGTGGCTTTTAGCAG
TGGCCCGGGTTCCCTTTCTCCCACTGGGCGCCATGACAGACTCACAGGGA
AGGCTGCACTTTCCCTGGTCCAGCGGGCAGCAGGTGCCAGTGATGACAGT
TGGCGTTTAGGATCTGTCAGTCACTTTAACAAGCTCCCTTGGCAGCAGCA
CCTGATCCTCGAGGTGATGTCCATTTGGAGGCACAGGAAGCCAGGCCTGA
GCTGGCCCAGACGTATGGGCCTGAGGGGCTCTGGGTGGCTCTGTGTGCCT
CCCCACACATGGGGTGGATAGATGTGGACATTTTAACTCTGAACACCAGT
GTTATTGGGGTAGACCAGATGGCTTTACTCATAGCTCTCAGGATCCCAGC
TGGGTTGGTGGCCCCGTCTGGTGACAGCTTTAGTTCTTCCGTGACCAGCT

>uc001mmm.1|16764885|16765785|16765884
ATACGTCCCAGGCTCAGAATTAATGGAAAAACACGCCCTTCAAGGCCCTG
CTAAGCAAGAAGAATAACCAAGGATCTTTCTATTGGGAATTTTCAACAAG
ATAACATTCGTAGGTGGGGGATCTCGCACTTACAGTAGGGCTGGGGAGGT
ACAAGCAAAAGCAGCTTGGAGCCAATGAGGCAGAAAAACTGCTGTATGAG
ACCCATCTATTTGAGATAGATGTTTTCTTTAAATTAGAAAAAAAAACTAA
ATCATATAAAATTGAAATGCTAAATCAAATGGAATGTTTCTAAGGCTGTT
TCACAGTATCAACTTTGTAACAAGCTTCCCAAGAGGGAAAATCTAACCGA
TAAGATCCAACCATGACTGTCCAGCTCCGTGGTGACTTCCTGTTGACCCA
GGACCTGCATCCTCACAGGCCTTTGACCGCTGAGCAGGTTGTTGAGAACA
GAGCAGGCTCAAAGCCTCTCTTCCCCTGAGCAAAACCAAAGCAGATGCTT
ATCTATCCCAGGCCATCTTCTCTCTCCCATCCATCCACCTCAAAGCCCCA
AATGGTCCTGATTGTCTTTGATGCCTCAAGTCCCTCCAGAACCCCAAACC
CAGAGCCATATTCGCACATTTCACCCATTCATGCACAAGCTCTCAATGAC
TCCAAATCAATGTAATCACTCTTAGGTGATGGTTTCCAACTATTGTTGGA
AAGGATTAGGCAACTGAAGTTCCAAAGATGAAAAAATCAATTTAATGATT
CACAAAGAAAACACTCATTTCCTTACACGCTCACAAATGCTCCAAATAGA
GACAAGTCCTCATTTAAACCCAGCCTGATTGTTTCCACAAACAGGAAAAG
TTCACTAGACTCTATAAGGTATCCTGGGGAAGAACCACGCCAATCCATTA
TTATTAAGCAACATGTTTATTGGCGTTGATGCAGAGACTTACACAAGTCT
TCTTTTTTAAGAGAAAAATTACAAGGTATTCAAGTTACGATTTTTAGATA

>uc001mmi.1|9798667|9799567|9799666
gggcgtggtggcgggcgcctgtaatcccagctacttactcgggaggctga
ggcaggagaatcgcttgaacccggaaggcggaggttgcggtgagccggca
ccgcgccattgcactccagcctgtgcaacagagcgagactacgtctcaga
aaaaaaaaaaaaaaaagacccaaactataccaagctggggctgatcttat
ctcgcagaggtcagtccgctctccccactccgagagtggaatactgtgct
taataaacttgcagctttgccatctctgtgtgtctggtccaaatctttct
tcaggacaccaagagcctggaactgtccggcaccatgcggtaacaGCAGC
TGTTGGGCAGCGTAGAGTCTACTCTAGGATCAAGCTTCGCCTACTGACTG
GAGTCCGTATCCCGGGGGAACGCGATGGCCAGAGGGAAGAGGTGAGCCAA
ATGCTCACCAAGCCCAGCCCTGAATGAACCCAGGGGGTCAGAAGGGATGA
CTGCAGAACTCGTCCCCCACCCCCACCCTCCGCCCTTGCTCCTAGTTGCC
GCTGCAAGAGGCTTCGGGCTCAGGATCAGGAGCTTACCCCTACTCCCGGG
ACCCTCTGGCGTCCCCACCATGTGACCGAGTCTCCCTGCAACAAACAATG
ACTTCAAACGAGCTGGGCGCCGGCGCCTGACCTCTGACTCTCGCTCCACG
CCCCTTCCCTGGCCACAAACCCGCCGAGGCCCCCCTCTCTACCCGGCGCG
CCTACCACAGGCGCGACACCTGTCAAGCCTTGGGACACCGAAACCGTACC
TGGGAACAGCAAACACACCACAGACTGCAGACCCGGAAGAACTTGTCCCA
GTGTTGACCACACCCCCTGGCTAGGGGCAGGGCTTCCGGCCTCGAACTTT
AACTTCCGCTTCCGGTTCCTAGCGTTAACTGCGACCGGGGTTCAGCGCTC
GGGTGAGGAGCTGGTGGCGTCGGCAGGTTCGAGGCGATTCGAGGTGAGGG

>uc001sve.1|68322406|68323406|68323405
acccaggaggcagaggttgcagtgtgatgagattgtgccactgaacacca
gcctgggtgacagagtgagactccatctcaaaCCCCTGTACCCCCATCCC
CCCCAAAAAAACCCATTCCAAATCTTTTCATCTCCTCTCTCTGTGGAGTG
CTCTCTGTTGCTCAGCGCTCCATGCCCATTGCTGTGGAGCTGACCTGGGA
GTGACTGATGGCTCCTGAGGCTGAAGGATGGAAATAGCAGGAGGGCTCCT
GGCTGCCCCGCCTGTGGCAAGAGCCAACCAGCCTGCCAGGTACCGTGAAC
AGCAGCTGTGGCTATACAACCCTGAATGAAGAGGCTCGAGTTTCCTGAGT
GGGAATGGCATGGCAATGACATGCTGTTCCTGAGTTGTCTGGGATCTGAC
ATCTCTGCCAGACCTGCTGCCAATGGGGCCTGGTGAAGCAGGGTTGGTTG
GTGCTGGGAGTCCCCGCGGGTTGGATGATTTACACTGTCATCCAGCCAGG
GGGAACACCATGACTGTGTACTTCACCCAGAGAGGCAGGTCAACAAGAGA
AAAGCATGCAGGTTTAACGTGTCTGAGTGATAGCACGGGGCTGCTGGAAG
TTTATAGAAGTGAGCAGAAAGATGATCTGAGAACTTTAACTTCTGTATTT
TCTTATGCTTTCCCTGAGTGCATTTGTGGAACTCACAGTGGTTGAGGTCT
TCATGGAGCCGGTGATGCTTTAGTAAAAGAAGTAcaaactcaagatacct
atgagagccaggtaggcaacaaatgagtgaagcaggcctagtgtaggacA
ATAGGGAGTGGCGGAGACTGCAGTAAATTGGAGCATGTTGGCCAAAAAAA
CAGAGCTATCTGAAAATCAGATTCAGACTACCAGCCACCTTCCCACTGCA
GACCAAAATTGTATATCTAATTGTGTTTCAGACTGCTAAATTAAGAAACT
TATTAGTAAACATTATTTTGCTTAATGTAAAAAAAAAGACAAAAACTAGA

>uc001svf.1|68332755|68333655|68333754
AGGAATGAAAACTGATTATGTTTCAAAAGCAGCTAAGTAGAAACTTACTT
GAATTTGAGCAACAGACAGAGCTAAAGAGAAGAGAATAGACAGACTGAAA
TTGAAATACCCAAGAAAATAGCATTAAGAGCCTGGTGACTGGGAGAAGGT
TAGGGATCCTGCCTTCTAGAAGTGTTATATTGGCTCTTGATCCCATAGTC
TATACGTAGTGCTTTGGGAATAACGGGGCTTTCCCAGATGCTAACACTAC
CAACCAACATAGAGAACCATCAAGGTATAGCATTTCCTCTAATATTATTT
CTTTTCAGTCCTTTGAGAAAAGTCAGTTAAAGTAAATGTCATTGTTGTCA
TGCAGCTTGGAGGCCTGGGAGATATGAGGTCTTGTGAAAATGTGCTAATT
TGAACATTGCGTATCAGGAGGAGTTGGTGAAGGGAAGGAGGGTCCTGCCA
ACTTTTTTCTGTCATGAAAAATGAAGAGGACTATGGGTGGTACTCCAAGC
TGGAGCAATGCCCTTCTCTATGAATGCATAAAAGACGCAGGTAGACTTGA
GCGGGGAGGACCCAGAGAGGCCCTTGAGGCTGGAGAGATTTAGCCTGAAT
CTGTGAGTTGGGCATGCCTCCCTTGGGGCATCCTCCAGAATGCTGGGCAA
ATTGCTGGCAGATTCAGGGCCTTACACATAGCACAgggcagtgagaaagc
atagtggttaacagtgtgggctcttgagtcagataaacctgggtttgaag
atgaacactgtcacttctcggctatgtgattttaggcaaataccttactt
ctctaaagcctgtttctctcgtctttaaaatggaaataacagtatatcag
tctcataagattcgctgctgcctggaacagtgtaagcactcaataaatgg
tagttttGAGGGTTATTTTATTTCTAAAGCCATATGTAGTCAAGTGCCAT
CATATGACAAATGGTAAGTGCAGCAGTCGTAAGGCATGGCCTAGGCACTT

>uc001qyh.1|10455280|10456180|10456279
ccgtctctactaaaaatacaaaaacttagccgggtgtggtggcgggcgcc
tgtagctgcttgggaggctgaggcaggagaacggttgaacccgggaggcg
tagcttgcagtgagctgagatcgggagccactgcactccagcctgggcga
cagagcgagactctgtctcagaaaaaaacaaaaaacaaaaaaCAGATATC
TCTGATCTTCACAGACTGCCCTGTGAAAGCTCAGAGTGAGGCAAGAGTGC
AAAAAGCAGATTCCTCATCAATGTATCACTTCGGATTTGAACAGGAAGTT
TTCACACTAGGGCCATTTTGAATCAGTTTATCTCATCATACACCTCAGAA
TATAAGAGACTGAGCTGCTAGGGTGTCATTTAGTTTGTCCATTTTCAAGT
GACTTTTAGAAATTATTTTTATAGTAAACAAGATTTGGGGAGAACAAAGA
CTACTACCCATGCAGTTGTTTCCATCTCAATCACAAACACTAAAATCTTA
TACCTTTTTCAGAGTCTCTTACATGTTTAACTTCTACATTTACACAGGGT
GGCTAAAACTTGGGATTACGTACTTCTTTATCATATACCCCTATAATATC
ACTGCTAATATGACGataaatttttaaaataataatCTTACCAATAGGAA
TTTAATGTATTTGTCACTAATTATTCTGAGAAAATACATTTCCACTTCAT
TGTAATTGACATCAATTCTCAAAGTTAAATTCCCAACTTACTTTCTTGAT
AGTTCTTAAAATTCTCTCATTCAGTTTTTTAAAAATAAATTAATCAGATA
ACTCTCATTGAAATATATGTCTCTGGGAAGaataaataattaaaaaatat
tGTACTATATCACCACGCCAGAGATTGAAATATATAAAAACCACTCATTA
TATTGTTCATTGATTTATTTTCCAATCATAACGGTCTGCATTTTAATATT
AATATTTGTTGTAAATGACTAATGCTTAAATCAAACTATATAGAGAGGGA

>uc001uvq.1|35806157|35807157|35807156
AGGAGAGAATACCAAAAGAGAAAATGAATAGAGATAAGCTGTGCTATTAC
TAAACCACATTATTTGGACTGTGGACAAAACATCTGTTTTGCTTAAATAG
TGATCTTTCTTCAATGCAAACTCCTTTGTTATATTCAACGTATACTGAGT
CCTCATTTCAAGAACTCATCTTCCTATACCTACATCCAATCTTTTAAAAC
GAGACTGTCACTGGACCACTCTCTTCAGAGTACCTCACTAAATCCACAGC
AATGCCCTGACATCAATCTTTATGTAGCACTCTTTACTCTTAGACCAAGT
GCATTCTGGTAAATTTCTCTGCTTGGACTGTTGGAATTACATCTTAAATT
ATCACCACAGTCTCGACTTCTAAACcaaggtctctcaaccttggcatagt
tgagattttgggcaggataatttttttttgttcatgagggctgtcctgtg
aaaatgtgtggcagcatccgtggcctctatccactatgccagtagcaatc
aacttccagtatgacaaccaaaaatgcctccagacattgtcaaatgttct
ctggggaggcaaaactaccctgggttgagaacaactgTTCTGGACCATGG
GCTCGGTCTCTCCCAGTTCAGACCCTCAGCTGAGTCTTGACAACATTTGT
GAATATTTACAGCTATACATCCACAGGAATTACATAAATCCCTTTCGAAA
TTAAACTTATTAGATTTCTTCTTCAGATAAAGAATTAAAAATGTAAGGAT
GACCACTCTTCTCAAGTTTTATCATCACAAACTTAATACCaaaataaaac
tattaatatatcttttttaaaaaaaGAAAAAGACAAACACAAACATGTTC
AAGGCTCATAATTTCATGGAATATATTTAAAAACAAAGTAGAATTTGTCG
TTATCTTTTTGCACTTATACTGGACACATAAACATTAACAAATAAAAATG
ATGTAGTCTACACGTATTTCAAATTATGCTTTCATTTTTCTTTCGCTTAC

>uc001zpx.1|40491412|40492312|40492411
CCCCCTACCCATCCTTGATCGGTCATGCCTAGCCTGACCCTTTAGTAAAG
CAATGAGGTAGGAAGAACAAACCCTTGTCCCTTTGCCATGTGGAGGAAAG
TGCCTGCCTCTGGTCCGAGCCGCCTCGGTTCTGAAGCGAGTGCTCCTGCT
TACCTTGCTCTAGGCTGTCTGCAGAAGCACCTGCCGGTGGCACTCAGCAC
CTCCTTGTGCTAGAGCCCTCCATCACCTTCACGCTGTCCCACCATGGGCC
AGGAACCAAACCAGCACTGGGTTCTACTGCTGTGGGGTAAACTAACTCAG
TGGAATAGGGCTGGTTACTTTGGGCTGTCCAACTCATAAGTTTGGCTGCA
TTTTGAAAAAAGCTGATCTAAATAAAGGCATGTGTATGGCTGGTCCCCTT
GTGTTTTGTTGTCTCACATTTAGATATCAGCCATGCATGACTGAATGGCT
TCCAATCATATACTCACCTATCACCTACAAGAGAACAATGAAAAACACAC
ACAAAAACAAAATCTTGAATTTTGTAATCATGCCTATTGCTATTTCTTGA
GCATAAGAATGGCTCAGATACTTTCCAAGACATAAAAGGAAGGCAGAGGA
ATAGTTGTTGCTGTAAAAGACATCAAGAATAAATGGGTCATGTACAACGG
GAGGGGCCGGTTACCTGAATAATGGAGTGGAGATTGAGCTATCCTAGCTC
CTCTGCTCACTAACTGACCTGTCGCATGACCGTGGACAAAACCCTGAACG
CAGCTGTTTGTTTGCTAAACTTCTCTGGACCATGGCCTGCGGCATATCTA
TAGGCATCCTGTGTTTTCCACCCAGTTTCCTTCTTCCTCGCTAAGCCAAC
GTGGAAAGGGCTGGCCGTGAATATGCAGACAAGGTAACGAAAGTAAACCG
TCAATTAGTAAAAGTACTTTATTTTCCTCTTGTATTTGCTTTATATCTTG
CTTTACAAAGTTACGAAGTTCACAGCTTTATACCAAAATGTAAGAAGGCT

>uc001zpv.1|40491412|40492312|40492411
CCCCCTACCCATCCTTGATCGGTCATGCCTAGCCTGACCCTTTAGTAAAG
CAATGAGGTAGGAAGAACAAACCCTTGTCCCTTTGCCATGTGGAGGAAAG
TGCCTGCCTCTGGTCCGAGCCGCCTCGGTTCTGAAGCGAGTGCTCCTGCT
TACCTTGCTCTAGGCTGTCTGCAGAAGCACCTGCCGGTGGCACTCAGCAC
CTCCTTGTGCTAGAGCCCTCCATCACCTTCACGCTGTCCCACCATGGGCC
AGGAACCAAACCAGCACTGGGTTCTACTGCTGTGGGGTAAACTAACTCAG
TGGAATAGGGCTGGTTACTTTGGGCTGTCCAACTCATAAGTTTGGCTGCA
TTTTGAAAAAAGCTGATCTAAATAAAGGCATGTGTATGGCTGGTCCCCTT
GTGTTTTGTTGTCTCACATTTAGATATCAGCCATGCATGACTGAATGGCT
TCCAATCATATACTCACCTATCACCTACAAGAGAACAATGAAAAACACAC
ACAAAAACAAAATCTTGAATTTTGTAATCATGCCTATTGCTATTTCTTGA
GCATAAGAATGGCTCAGATACTTTCCAAGACATAAAAGGAAGGCAGAGGA
ATAGTTGTTGCTGTAAAAGACATCAAGAATAAATGGGTCATGTACAACGG
GAGGGGCCGGTTACCTGAATAATGGAGTGGAGATTGAGCTATCCTAGCTC
CTCTGCTCACTAACTGACCTGTCGCATGACCGTGGACAAAACCCTGAACG
CAGCTGTTTGTTTGCTAAACTTCTCTGGACCATGGCCTGCGGCATATCTA
TAGGCATCCTGTGTTTTCCACCCAGTTTCCTTCTTCCTCGCTAAGCCAAC
GTGGAAAGGGCTGGCCGTGAATATGCAGACAAGGTAACGAAAGTAAACCG
TCAATTAGTAAAAGTACTTTATTTTCCTCTTGTATTTGCTTTATATCTTG
CTTTACAAAGTTACGAAGTTCACAGCTTTATACCAAAATGTAAGAAGGCT

>uc002dlt.1|23439934|23440834|23440933
actgtggtaaaatacagaaaaatataaaatttaccatctcagtcattttt
aaatatacagttcagcggcattacgtatctttataatgttgtgcaattat
caccaccattgacccctgtaactacatcttgcaaaactgaaactctatac
cctaaacagtaacttcccatttctgcctccccaagtctgacaaccaccat
cttattttctgcctgtataattttgattattttaagtaattcaaataagt
agaatcttacagtatctatccttttaactttattttattcattttttttt
ttttagacacaggatcttgctctgttgcccaggttagagtgcagtagtgc
attcatagctcactgcagccttaacgcctcagctcaagtgatcctcctac
cttagtctcccaagtagctgggactacaggcatatgtcacctcacctggc
taatttttaaattttttgtagagacaggatctcactatgttgcccaggct
ggtctccaaactcctggcctttgacaagcctaccacctttgcctcacaaa
gcattaggacgtatttgtccttttgtgactgacatttcatttagcatgaa
gtcctagaggttcatccatgttgtagatataccagaatCGACTTAGTATT
TTGACCACTCACTTTGTTAAAAACACTCACTTGACCATGAGCCAAGAAGC
TCCTTTTAACCATTCTTAATGTCTTAGAAACAGATGCTCTGACAACACTc
agtagatcagagttaagcttggactctggatcggcacagatctgagttta
aatcttggttttgcctcgtactataacctcggaagttttagttaactttt
cagaacctcggtttccatatctgtaacagaaaaaaaaaatactgcttctc
tcatagtgttataaaaaaaatttactgagatgatggactaaggcatttac
gagcattatctgacacctgggagagggtgaggctcatataagcgcacaat

>uc002jcj.1|59302203|59303103|59303202
ATTGCTCACAGACAGCTTGGAGACCATGTGTGTTTGGGTTAATTTTTGCC
Cttaaaagattttcaatatgtgttgccagtgtttaaatgttagaattcct
gtaaaagtctggatgtcctggctgtctcaaagaatcagaaggtctggaag
ccgtgtcccttcagtcctgatggtgacaggctgggtgggtcccacctcag
caggggcttgagttctgcagattgtgctggttcccaccCCTCTGTGTTGC
ATCCCCTGAAGGGAAGCGAGTGTCATCTGGGATTTATCCCCTCCCATCCA
GCCCTCATTGCTTACGTTGTTATCTACCTGGCACCTGTTGGCACTGCATT
TACAACCCCAAATAAAATCACTCTTCCACTTCCCTTGCCCTAATTCAGAT
TCCAAATGCTCTGGTTCTGTATGTCTCAAACTCATTTTTGCATTGTTCTC
ATTTCCCGAGAGTAGTTGGGCTTAAGGAATATTCATCCTAAAATTCTTCT
GAACACAAGTAATTCTATGCCATTGTTTCCTCACCTGTTGGGGAGTTTTT
GCCTCTGCACTTAATAGCCCATCTTGTTTTCATTTCTTCCCGCTCCTGGA
GGGCTAGGTTTGGTGTTGCTGGTGATGGTGGGGGAGGAAGAAATGCCTTC
AAGTCATCTCTGGGATGACCAATGAGCTGTGACCAGCAAGCTGGGACCAC
TGAGCTGGTGGAATGGCCTTAGTGAGTAATAGCGGTGATGTGTCAGCCTT
TTTCTGGCCCAGGAACAGCCAAGCCTCTTATATTTCAGCGGCCTAGTTCC
CAATAGACCTTGAAGGCCCTCCAGGTCTTCTTTCCACCTACCCCTTGCTC
CATACCACCACCTTCCACCCCATAATATTATAGAATGACACCTAGTCAGA
TGAAATGATACAACTTAATTTTATTAGGACAAGGCTGATGGGCACTGGAG
TGGCACCTTCCAGGGCCAGGAGAGGCACTGGGGAGGGGTCGGTCACAGGA

>uc002hel.1|24964999|24965899|24965998
TCCTGTCCTAGGGCGGAGCCAGGCGGTCCTGAGGGGGAGATGAATCCTTA
GAGGAGCGCTGTCCCTATCCCTTGCTCCTTCTGGCCGGTCCGCATTTCTG
TTCACTAACCCCACTCCAGGACACTGCCCCTGAAGCCTTTGCATCTCTGC
TCTTCACTCCTGGGGGGCAGCTGAGCTCCCCGCGTGCTGTGTCACTGCTT
TGTTCCAGACACAAACCAGCACGTCTAGGGCCCAGCCCCTCCCCCACCCC
GGCATTTCAGCGTCAAGTGCACTTAGCGGGGTACCCGGCTCCCCCAGCCC
CCACACCCGTCCTGGGTCTCAGGGTGGTTCCAGCTTCTCCTTGGGCAGCC
AGAAGTTGGAGTCCCATCCCCCAAGGCACATTTTTTTTTTTTTTTTTTTG
TGATCAGGGAGTGTGTCCAACGTAGCCCCCTGGCCTGTGCAAGCCCTGAC
TCCCTCATGGTGCCTCGGAGAGTGGGGAGCATATTGGGCTGGGGTAAGCA
CTAGACCCAAGTAGACTGGACACAAAGGGCTCGCCCAGGGCCCTGGCGCC
ACCCCCACCCCTTCCCACCAGCTGCTGCTAGCCTCTGTGGTTGTACATCC
CACTTGCCCCCACACGGAGACTGACTCTAAAACCCTTCATCCAATGGTGC
TAACCCCCGGCTCTCCCCTGCCCCACCTCACCCACCCAGAGAAGCACAGA
CCCCGCCAGGGGCAGGGGCCCACCGCACACCCTTGTCCCGGGCCTGTCTG
GGACTGGCCTTCCCGGCTCAGCCAGTGAGGCTCAGAAGGGACACAAAGAG
GGATGGAAGAAAAGAACAAAGAGAAACTGTTCCTCCCACCCCCTTCCCTG
ATGCCAGGGGCACCAGACTGATTCTGAGGCACAAATAAAAGAGGCTTCAT
ACCGGAGGCTTTTGCTACCTAACTTTACTTGGGGGGAACGCCTACGGTGT
GGGTTGGGGTCCTTCTGAACCTCAGAGTGGAGAGAGCTCTAGGGTAAGAG

>uc002gok.1|15072920|15073820|15073919
cccctcagccctatacccttgttattggcatccccattttatagatgaga
aaactgaatcttagtgtttacgtaaccttttcaggcccctatggctggta
agcagcaaaggacaggctcaaacccaggctctcatttctatgctcttaac
cttattataatataGTCACTTGTTTACTTGTACCTCTCACTAAAATGTGA
CCTTTCGATGTTAAGATATATGTCATTACTTCTTTATCTTTGGTACCCAA
TTCAAAATAGTTGCACAATAAATATTAAGGACTATCAACCACATCATTTG
CTTGTTATTTTGCAGACACACAACAAAAGGTCGACGGGTAAAAATATGGA
CGCATGAGACACAACTCAGAAACCCTGAGCTGGGTGACAATGGTGGCCTT
TTCTCTCCTTCAGGATGGCATTAGGAGCTTAGTTGGTGCCAACCAATGTT
TTATCTGCAAGTGTGGCCTCAAGTCACCATCATTCAGACCTTTCACCATA
TCATACCTCAGGGTGAGGGATCTGAGATGCTTCTGCCAACATTCCCAGTA
TATCAGGGCAGCTCATGACATGCCTCCATGTTTTCCATGTGGGTCATCAA
ACAACAGAGCACCAgagagggttgaactaaatgaatactcaagtgccttc
cagtccATTTACAGCCTCCATTTCAGCTGCAATTCCCAACTGTCTCCAAT
TAGCAAACCTTTGCACAGACATCATGAAGGCATCATGTGCTCCCTGTAGC
TTGTAAAACAGCTATGATTTTGGTGCCTTAGCACCATCTTGTAACCCAAA
TCTCCAGCTCAACTTTGCTTTCCACTGAAGCTCTTCATCCTGCTCCAACA
GGCACCTTGTACCCACACCCAAGTTCCCACAAAAACTCAAGAGAGACCAG
TGAGTTACTCTGATGTTTATTTTAATGCATCTTAGTCCACACAGTTGGTA
TAAAATCAGAAAATGCAAAGCAAAAACAAAAGGTCTGGAGTCTTAGCATC

>uc002fro.1|381382|382282|382381
CTGTGGGTTTGTTAAAAAATAATAACAATAATGGATGTAAGCACTGGATG
AACTGATATTTTTCTGAAGATATTGGCTTTGGGTCTGAGCTTACTATAAT
CATTAAAAGACTCtttttttttttgtggggcagatggtgtcttactctgt
tgcccaggcttcagtgcagcggcacgatcatagctcacttcagcctggat
tcaaagaatcctccgacttcagcctcctcctgagcagctgggactacagg
tgtggaccgttttttagctaatgttttattttttttgagagatagggttg
cactatgttgcccaggctggtcttgaactcctggcctctagtgatcctcc
catctcagcctcccatcactgggatttattcttttttttttttttttttt
ttgagatggagtctcactctgttgcccaggctggagagcagtggcgtgat
ctgagctcactgcaacctccacctccacctgcaagtgattctcctgtctc
agcctcccaagtagctgggattacaggcatgcaccaccacgcctggctaa
ttgttttttttttttttttttttttgagatggagtttcgctcttgttgcc
caggctggagtacagtggtgtgatctcagctcactgcaacctccacctcc
tgggttgaagcaattctgcctcagcctcccgagtagctgggattacaggc
gcccaccatcacgcccggctaattttttgtattattagtagagacagggt
tcaccatgttagccaggctggtctcgaactcctgacctcagatgatccgc
ctgcctgggcctcccaaagtgctaggattacagacgtgagccaccatgcc
cggccAATATTCCAAGTTTTTTGCTAGtttttttgtttgtttgttttttt
gagatggagtctcactttgtcacccaggctggagtgcagtggtgtgatat
cggctcactgcaacctccacctcccgggttcaagtgattctcctgcctca

>uc002lkz.1|68651354|68652254|68652353
CATCGGTAGAACTGGAGGAAACTTTGACGCATCTGTATATTGATACATCC
ATACAAAACAGCTTTCCCAAAATATGAATCTACCGTTTTTCACTGCCAAG
CTGTTTGAGTCATAGATATTTCTGACATTTAAGCActtcacctggttaaa
tcctcctactttagatctgtacttgaatgctaatatttcaagaagacttt
ctctgacctctaggccgttaagtTATTTTGCTGTATTCTCTGATATCATC
CTATTTTCTCCAGTATGACCCCAAATGCTTTATTCTACTTTAATGTCACA
TTTCCCACTAAACTACAAGCTCTATCTTCTTCATTCTAATCTGCCCTATT
TTGAACCATGCTTGCACCATAATAATTCTGAAGTAAAACTGGTTTAGTAA
ATGAATTCTGACTCCATTACCGTCTCTCACTAACTCCCTGTTGCTCAATG
CTTTTCTGACTCTCACGACATCCCCGAACCCAACTACAGGCCTGCCACAT
TGCTCATACTCTCCTATTATCTCAGGTTCTCAGTAGTGGGGTGAGAACCA
GAAGAGGATATGACTCAGGGATGGCATGGAATTTTTGTCGTGCATATATC
CGCTGACTTTCAAAAACTGAAAAATTAATGCCTTCTTTGGGGGCCTACTA
AACTAGTCTTCATTTTAAAACAACTGTGTACAACTGAAGACTCTAAACGT
CCCTGCACGAAATAGCTGGTGTAGCATCCCCATACAAAACATTATTATAT
ATCTCATTAACTAGCTCAATTTCTTTCTTGAAAATATGTATTTTCACACT
TACGACTTCCACCTCTTTAACATTCCTATGATAAATTAGCAAGTCCAAAG
TGAATACAACATTTTAACACCCAACCTACAAGAGACAGATATATTTTCAT
TTAGATACTCGTTTTATTATTTAAAGAAAGGCTTAGTTGTGTTACTTGTA
TTATTGTCTTGGCAGACTTTAAAATCAATACTCTGGTATTTAGAGCTTCG

>uc002lex.1|46574587|46575487|46575586
CACAGCACCCCAAAGGGCCGAGAGGGAAAGAACCACTTGCTATTCTCATT
GCTATGATTCTTATCTGTATTAAAATTCCAAAACCTATCAGGTGACAGAT
TCCTACTTGGTCAAAATGCCAGCATTTGCAACTCGAAGAATTCAACCAAT
CTTTACTGAACACCCATGTCAGGCAAGGCTCAAAGCCACATTCTTGGAGA
ACTAATAAAGGATACGGAGGCTACCTCCAGGACTGGTGGATCAGGGTAAT
GCTCAAATTACCAATGGACCTGTCTGAAGACCTGGGCAGCTTCAAGAAGA
GAAGAAATAATGTCTGGAGAGTTTGTTAGGAATGAGGaacaaaaataaca
tttcctgagcaccttctatgtaccaagcactctgccaagtgctcagtgtg
acttaattgaatctttgcagcccagcaattctatacattgggttattgtc
tccatttcacatatcagcacactgaggcttggtgcgctgacttgcccaca
cttggctaaatggcagagccaggCTGCATTCTTCCAGCAGCTCTGCTCTA
CCTCTGAAGAAGAGGGCATTTGGAGTCAGTCCAGGGAATGGCTGATAGAA
CCAAGGAACTGGAAAGTATTCCAGACAGTAGGAATCGAGGAAGCATCATG
GGAAATTCTAGGTTGGTGTTTATTATAAGGAATCTTAGAAGTCTGGCTTG
GGAGCCTTAACTCCCAAGTGCTTAACTTGGTAAATAATAGGTGCCTTTGC
ATATCAAATCATCCCTCCTCAGTAAATTAGGATGTGTTGGCTTTATCTAG
AACCCAGGGTTTTCCTGAAACCATTTAACATGTAAATAAAGGAACAAAAT
ATTTACTCTACTGTGGTCAGACAAAATTAATGTAAGTTCAGTCACATAAA
TAAAATGATAATCAATCATAAGTCATTTTATTTGTTATCAAGTTATATTA
TCAACAGGTTATTGTCATCAACAGATTAAAACAAAATGTCTCAAAAAGAC

>uc002qsf.1|63550643|63551643|63551642
TCGAGGTTCGCCGCGGCCCCGGGGGTGCGGACCGTCTTCACGGCCTTCGT
CTCGCCCTCGCGCAGCAGCTCGAAGGTGACGTCGGGGATGGGTCCCTCGC
AGCGCAGGACGGCATCTCGGCCCGCCAGGACCGCCCCACTCCACGTCGCC
CGGAGCTGAGGCCTGGGAGGGGGTCCTGGGCGGAGCGGGCGGGTGGTCGG
Gccaggccacgccccaggccacgccccaggccacaccccaggccacaccc
caggccgcgcccgcgcctgcgcctcagccccggcTTCATCTTCCCTGTCT
TGTTCCTGGGCGCAGAGGGCTCCTCCGGCGCCGCCGAGCTGCGCCCGCTG
CCTTCACACCCCGGACATCCGCGCCACACGTGAGTGTCCCCGCACCCCTC
CCCCAGGACCGTGGAAGTCCCAGATTCGGGCCTGCTCTGGGGCTTCTGGG
GTCCCCAGCCTCGGTCACTCTGACGGGTGAAGGGAAGAAGAAATGATGGA
GAAAACGGTGCTCCTTCATGGAGGGACCAAAAAAGGACATACAATCTATG
TCAATAGATGAGGGTTTTCCCTCCATAAGTTTAACTTTAAAAGTGTATTT
AAGGTgccgggcgcagtggctcacacctgtaatctcagcactttgagagg
ccgaggcaggcggattgcctgagctcaggagttccagaccagcctgggta
acacggtgaaaccccgtctctactaaaatacaaaaaattagccgggcgtg
gcagcgtgcgcctgtaatcccagctactcgggaggtggaggcaggaaaat
tgcttgaacctgggaggcagaggtttcagtgagccaagattgcgccactg
cactccagcccgggtgacagagtgacactccgtctcaaaaacaaacaaac
aaaacaaaaCTGTAAGGAATCAAATGTTACAAAATCCTGGAAGATTTTGG
TAATGCTGTTGATAATTTCAGGGAAATTAATGAAGTACATGTAAGTGCTT

>uc002pva.1|56206911|56207811|56207910
tgcactccagcctgggcaacagagcaagactctcaaaagaaaaataaaaa
aaaaaTGAGCATTTtaatagctacctttattgactgtgttctcagtgcct
ggtgttaggtgaactttgcatgtatattatctcatttaattatccttttg
ttgttgttgttttttgttttttgacacagggtctctgttgccaaggctgg
agtgcagcggcatgatcatagttcattgcagcctcaacctcctggactca
agtattcctcctgcctcagcctcctgagtagctaggactacaaggtgtgc
accaccatgcaaggctaattttttttttttttttttttttttttttagta
gagacgaggtttcactatgttgctcaggctgatcttaaactcctgagctc
aagcattccacccatctcagcctcctaaagttctgggattataggagtga
gccactgcgcccagcctatctcatttaactctcacgggagtctaattaag
caggtgtctccatttcacagagtgaaaactgaggaagagacagcattcaa
gtaatttgctcaaagtcatacagcAAAGtgattgaaatgcatttccttct
ctacctggtgaactcctacttatcctttaaactcctgcacaaatgtcccc
tcattgagaagcctttcctgactccttcaggcACAGCCTGTGGACTTGGT
GTGGTGCACCCCATACCCCCTTCTGTTACAGCACTGATCTATTTGTGTTA
TGTGTTCACACAGCAACGGgggtgacttctgtgtgccgggcacaatacag
gagcttagaaaatcacagtgaacaaatatctgaatcactgccctcacgga
atttgtggggaagggtgacatagaccattatcaagtaaacacaaatgaga
taatttcaggtataataggtgctattaaaaaaaaaaacaaacaaacaaaa
aacagagcatcgggactggatgaccaaaagtggactcctatagcctgggc

>uc002okb.1|44096846|44097746|44097845
gcaacctctgcctcccgggttcaagaattctgcctcagcctcccaagcag
ctgggattacaggtgcccgccaccacacccagctctttttttttttagat
ggagtctcgcactgtagcccatgctggagtgcagtggcgcgatctccact
caccacaacctccgcctcccaggttcaagtgattctcctgcctcagcctc
ccgagtagctgggattacaagcgtgcgccaccacgcccagctaatttttg
tatttttagtagagatggggtttcaccatgttggccaggctggtcttgaa
ctgacctcaggtgatccgcctgccttagcctcccaaagtgctgggattac
aggcgtgagccactgtacctggccAgattctggaaatattctgaaggcgg
tgttgccagggttgctaatgaagtggagtggatatgagataaaagtcgag
gctaacccgaagggctgtggcctgggcagccgggagaatgtgctgggatg
ggcatgcctgaggaggagcaggtgcaggccaagtgatcagaggaccaggt
agcttccctgagtttgggatgcccactgggcccctacctggagctgcaga
agggacagctgcatggggagctggggactgaggggtgaggctggggctgg
ggTCAGCTCGAAGGAACCCTCAGAGGGTGACTCTGTTCTGGCTTGTCCCA
GAGGAAGGGGAGAGAATTCAGCATCCTCTCAGCAACCCTGGTGGCCCCAG
GCCAGCCTCCATGTGCACTGGGGGGTGGCTAGGCACTTCCAGCCATGGTC
TTTGCAGCCACAGACCCTTTGAGGATAGTGCCTCCAAGCGGCTGCTCAGC
AGCTCCTAGAGAGCCAGGCATCTCCCTTGTTCACAGATCCACAGAGGCCT
TTGTCCTGACCATTTATTGGGGACTTTTTGCTCAGCACTGTAGGAGGAAA
GAAGGAAGGAGGGATGGAAGCCTCTTCCTCTGCTTCTCCTGTCCCTAGAA

>uc004dre.1|52907282|52908282|52908281
gcttcaagccctaggttgttttactgtgtttctgacacaccagctataaa
ttgaatttcccatgactcctactcgagttcaattaatttactaaagcatc
tcacgactcagtgaaacatatacatttatgggttgatttaaacaggatat
tagaaaggatccagttaaagagatgcatagggtaaggaatgagttaaggg
gcagggagcatccatgccctctgtggaaatgctatcctccatgtgtgcag
ctatccagaagctctctgaaccctgtccttttcagttttcatggaggttt
ccattatgcaggtgtgatcgattaaaccactggctggccattggtgatca
acttaaccttcaactcttctcccttccctgaaggtttggggtggggctga
aagtcccagcccactaatcccccatcccaaagctacctaggggctgctag
gcatcagtccaactcattagcatacaaaaagacatcactttgtggagatt
ctaaaaatattaagagttgtatgccagtatacagggtagaggaccaaata
tatatttatatatttcataatatcacaAGTGTGTGTACCAGTGTAATCAG
AATAGAAAATTTCAAAAATGATACttttccttttctttttttaaacagag
tctcactctgtcacccaggctggagttgcagtggcctgaacataactacc
tacatcctcgacctcctgagttcaagggatcctctcaacatagcctcagg
agtagctgggactaaggctacatatatacatgcatacattcatgcattca
tgcagtcattcatttattttgcagtgagggggtctcactatgttgcccaa
gctggtgtcagtttcctgagctcaagaaatcctcctgtctccgcatccca
aagtgctgggattacaggcttgagccaccacacctggccACCATTTTCAA
TAGTACCAAATATTTGGGAATAAAATGAACAAAAAATGTGCAAGACTTCT

>uc004dda.1|31046365|31047265|31047364
TGACTATGGTAAGGGATTCTTCTTCCCCAGAACCAGTTGTGAGACATCAT
TTTAGGTGTCTCTTTCTTACTACTCACTCATGCATCCTCTTAGATGGTGA
CATTAAGAATAGAAGTGATATGAAATTCTCTTGAGAAGCAAAGTATGAAC
TGCAAACTGACTTAATTAATATACTTGTCATTATTAAAACAAAAAACACA
ACAAACAAACAAACACTATGACTATCAATCAATCAATCACTGCACAAAAT
GTATCATCTCCCAGTCtacaaatgcttaccccctttgatccagcaatctc
acttctaggaagtatcccacagatttgtttgtttatgcacaaatgaaatg
atgtaatgagaaatgtgcaatattgtttgttatagcaaaagaaagactga
caacagactacatatcccaccaaagggaactgcttaaataaaatatccta
tgaacatataatgaaatattatacagctataaaaaagaatgagaaagcat
tttatatatttaaatgaaaagatttcttgagtccatatttaaatttaaac
aaacaaacaagtaaggtgcataactgggtgcagagaatgctatatcctat
gaaataataataggaaaaaaataaataggaacatatatattattttaact
gcttatataataattaataaagaaagaccctctggaagactaaataagaa
attaataaTGTCTACTCATAGAGCAATGAGGATGATTGATTGATATGGGG
GAAGGGGTAGTTAGGAGTGTTTTCACTGTCTTTCTGGATTATAGTTTTTT
ACTCATATGCATGTATTACCTATTTAAAAAGTAAGTAAGTAAGTAACAAC
AACTAAATTAAAATAAAAACAAAGTACTGCAGTCCAGTCAATACTTTTTT
GTAACATAACTGCGTGCTTTATTGAGATACACAGTAAAGCAGTACTATAA
TACAATAGTAAGGCATATATTTGGTGAAGTCTGATATGTTGTGAAAATGC

>uc004cwo.1|15210547|15211547|15211546
GTATGTAATTATTTCAAAAACCCTGAGCATCTTGACTTTGAAAATAAGCC
AGTGCTTGGGTTGCAACATGCCTCAGACAATGCCTGTGGGTTCAGGTTGT
TGGGGACACCCAGTGTTCTCAATCCTAGAACTGCTTACTTCAAATAACAG
CATTTAATATCAGAAGCAATAAGCAATAGATGCCAACCTCTGGGTGCACT
GATCTCTTCCAAAGTCTCTCTTATCAACCAGGACCGCAGTAACTGGAAGC
CTCAGTTAACTACAATGTTTCTGAAGTCCTTAACTTtatatatgtatata
tatataaagtctatataaatatatataactttatatataAAGAACTTTGA
AAACATATATATATAAGCTTTATACATATATTAAGGACTTTGAAAACATA
TATGAACTATATATATTAAGGACTTTGAAAACATTAAATATATGAGTGCA
TGTGTGTGTGTGtatatatatacgtatatatatatacgtatatgtatgta
tatatatatacgtatatatataCAAAAAATCAAAATTATACCAGATTTAT
TCAAGGAAAGAAAGAAAAAAAGTGGGGAAGGGCTGAAGGAAGGAACTAAA
TCAAGAACATATCTTGGAATACCTAACATTTGTTATAATCTTATCCACCT
GAATTTATATGTGTCTATACAATATTCAGAATGTTGACTTTTAGGTACAA
GAAGATCCCGAATCATCAAAAAACAGCCTATTGTTTTCACTCTACTTCAC
AGTTCTTTTAAGTTTCTTAACAACAAGAGCTAAAAGCTAAATGGTTTCTA
CTTGCCCCTTGGTTAATGAGAACATTAAACTAACCAGGAGTTTCCACTCC
TCAAGTGTTCTAGCTCATGGGGGATTTACTTCGACTGAGCTCATTTAAAG
ATACTAGGAGTCTAAGCTGTTGAGCTTCTACATTAGGTACTCTAGGTACA
GCAGACAACAATCTGTGTCATTCCAAGTATCTTCCCAGGAACACTTAGGA
