# Supplementary material for: MatrixCatch - a novel tool for the recognition of composite regulatory elements in promoters
Source: BMC Bioinformatics. 2013 Aug 8;14:241. doi: 10.1186/1471-2105-14-241 (PMC3754795; doi:10.1186/1471-2105-14-241)
Supplement: Additional file 2 — Dataset of tissue specific promoters. [file 1471-2105-14-241-S2.zip › 1k/Pancreas1k.seq]

>uc001tnu.1|127521176|127522076|127522175
CTCCCTGGGCCCATGGGCACAGTCCCCGCAGCTCCTGGAAAGCTGCTGCT
CAGACCTGTCCAAGTCTGCCGATGGAACTGAAGCGCCCAGAGCGGGGTCA
GCAGGGGTCAAGAGATGAGGGACAAGCCAGGCCAGCATGCCTGCCCCCCA
CCCAGGCCCTTCAGACCCCACCAGACACAAGCATTGCCCTTGGtctgggg
tcaagtgctcagacccacagtccagtgccatcactcacctgccggtaact
ggacctccgtgggcctcagcttcctcatctgtgaaagggagtcctggtac
ctgaaccacaggttctcttgcgtattaaataaggtcactgagtgtggtgg
ctcatgcctgtaatcccaacactttgggagtccaaggcaggtggatcacc
tgaggtcaggagtttgcgaccagcctggccaacatggtgaaaccccatct
ctactaaaaatataaaattagccgggtgtggtggctcacgcctgtaatcc
cagctactcaggaggctgaggcaggataatcgatggaacccaggagcggg
aggttgcagtgagccaaggtctcgccattgcactctagcctgggcgacaa
gagcaaaactctgtctcaaaacaatgaaacaaaataaaataaaaaggtca
cttaggatagcactcagcagatTTCTCGGACAGAGATGGCTCGCCAAGCC
CCTTCACCCAAGCCCCCAGTCCCTGACCTCCAGCTGACCACCCCTAAGAA
CCCCAGGGGACAGGGGCTGAAGCCCTGTGGTGCACCAGCCCAGGGCAGCG
GGCCTTCGGGGGCAGACCATCTCAGTAAGAAAGCCACAGATAACACGGTT
CCATCCGCACTCACGGACAAGAAGAGGGAGAACAAATACACACACGTTTT
CTGAGAGTTTTTATCATTTTTTTTTTGTTTCATTTTGTTTTGAACACTAA
GATTTATTTTCAAACAGCACACAGACCGTCTGCGGGGCAGAGCCAGGCTA

>uc002rvx.1|47449070|47449970|47450069
tgagacggagtcttgctcctgtcgcccaggctggagtgtaatggcacgat
ctctgctcactgcaacctcagcctccccagtagctgggattacaggcatg
cgccaccacgcccggctaattttgtatcttttagtagagacggcgttcct
ccatgttggtcaggctggtctcgaacttcaaacctcaggtgatccgcccg
cctcggcctcccaaagtgctaggattacaggcgtgagccaccgcgctcag
ccTGGGAACACCTTTTCTTACATCTTCAAGTGCTAGAAATGCTTATGAAA
ACGAAAAAAGAATTATTAAGAGTAATTATAAAGAAACACTCATTTTCTTC
CCAAGAGAGCCAAGAtttcttctttcctcttctttcttttttttttcttt
CTAATTTCAAAGGAGTATAATTAAATTGCCAGGTAAAAGCTCAAAGGTCT
TTTTTATAGTGTTCTGGAAGGTTCTCTGCCTGTGTTTGTATTTCCTTTAG
CCTCCACGTTCCTCTATCCAGTTCCCGCACCCTTCCCCCCAGGCCCCATT
CTTCAAGGCTTCAGAGCAGCGCTCCTCCGGTTAAAAGGAAGTCTCAGCAC
AGAATCTTCAAACCTCCTCGGAGGCCACCAAAGATCCCTAACGCCGCCAT
GGAGACGAAGCACCTggggcggggcggagcggggcgcgcgggcccACACC
TGTGGAGAGGGCCGCGCCCCAACTGCAGCGCCGGGGCTGGGGGAGGGGAG
CCTACTCACTCCCCCAACTCCCGGGCGGTGACTCATCAACGAGCACCAGC
GGCCAGAGGTGAGCAGTCCCGGGAAGGGGCCGAGAGGCGGGGCCGCCAGG
TCGGGCAGGTGTGCGCTCCGCCCCGCCGCGCGCACAGAGCGCTAGTCCTT
CGGCGAGCGAGCACCTTCGACGCGGTCCGGGGACCCCCTCGTCGCTGTCC
TCCCGACGCGGACCCGCGTGCCCCAGGCCTCGCGCTGCCCGGCCGGCTCC

>uc002uqe.1|188864734|188865634|188865733
TCAGCGAGCTTGAACACAGGCGTCCCGTGTGGAAATGTCCAAGGAGACCG
CCAGAAGTGCGCAAGCCGGAGTCGGCTAGAGTTTCCTTCTCACCGAGAGG
GGGAGCCCGGCGTTCCCGGCCGGGAGCGACCCGGAGTCCCCAGCCCCGCG
TCCCAGCTGCCGCCAGCGCCAGTTTTGGATTCGGCGGATTAGGAAGAGGA
GGGAGGGGGGAGAGAGCGCGAAGAGGGAGGGGACCGAAGCTGGAGGGTCC
CGAGTCCAGCGCCGTGTTGGCGTAGAGAAACTTTCCCTCTCGGCCTCGGA
GACGGCGCCCCGGCCGTGCCGGAGTGGAGATCGCCAGGCTCGGAGGAACC
GGCAGCTCTCCACGCCCCTGCCCGAAGCCTGACCCGACTGCCTCTCTCAG
TGAGGTACGGAGATTTATCTAGGCTCTTCCCTGGCTGCGAACCCAGGCTC
CCTCCAGGTAGCGTGGAATCGCTTAGAAGCTGATATCCCGAGGGGCGGTG
GGGGTGGACAGCTCCGGCCACCAGTGCCCGGGAAGGAGGGCGCGGGGCTG
CGCGTAGCCGCTGGCCAGCAGGTTGTAAAAAATTAGGACAGCTAAATGCT
CAGGGAGTCGTCCAGCACTAAAGGAGGCTAAGACCTGTTGACGCCTGCTA
TGGCAGCGCTTGAGAAATGACTGGGGGAGTCCAGCGAGGTCGGGGACGCA
GCGGTCTCCGGGCTCCAGAAACCTCCTTAGCCTTTTGTGGTAACTTTGGT
CCGGCGGCGGGGGGCCGGTGAGCAGGAACTGGAGGGAGGCGGTGGGGAAA
CCGTGGATCCGTCCGGCTGAGGGTGCGTGGATCAGACTGGGCTGAGCAGG
CAAGTCATCGTCGGGTCACAGCGAGGCGACCCAGGAGCGAACTTCCAGGG
CAGCCTCCCTTTTGTTGGCGCTGGGAGAGAATGTGGGCATGGGGGTGGGG
AGGCGCGAAGCTCCGAGGCCGGGCCGCGGATACTTTAAAGCTCAGAGCTG

>uc002uss.1|191835069|191835969|191836068
TGGCACATCTCCTTTTCATTTCCATTAGCATTATCCTAATTCTTGTTCCT
CAACTACTAGATTGGGGCCCCAGATGAATTCCTTGATATACTGTCTTGta
tagggcctgtatgcagtgagaaaaaggcactctttggggcagacacaatc
ccacaggagctcaactttattttagtcaccttattctgccgccccccctc
ctccccagctggcccacttttatgcagtacacaaactgaacaactgcaca
gagcagtcctCCTCCCTGCATTTAGTCGCTTTGCCAACAAATTCAGACTG
CCCATCCTCTGCTTAAGCCTCCTTTAAATTTGTTGTCTCTATTGTGCTCA
AAATCATTTTGGTGGCTCCCTGTCATCTGTATGTAGTGGCTGACCTCAGT
TTTATCTTCCATGGGACCATCACCAGTGACTCTGAGCCTTAGTTGTTGCC
ATCTTGATGTGTGACATAAGTAATGACTGTAGCACAGATGCGCTGGTTAG
GCTATGTAATGCTTCTCTCTCCCCGCCCACCCATTCCCACCACTCTAACA
CCTGTGAGCTCCTTAGGTCTGACTCCTAGTCTAGCCTTGGCTTACCTTTC
ATCCCAGCTTCATTGTTCATCAGGCTCCTATACCGGCCGTCCTCTGCTAC
CATTCTGCCAGGTCACCGTCTTCTGAATATGTTTTTTATTCTTGCTTTAA
ACTTCTTTTCTGCTTAATCACATCCAACTCACCTTTCATGGTCGAGTTTC
ACCTCTTCAGCTATCCTTCTGTGATTCTCCTGCTGTATGATAGTAGCTGT
ACCTCTAAACAGAAATGTTCATCTCTATATTCCTCCTTTTGAGGTGAATC
GCCTGCCCTATATGAACATATTATACTGGTTATCTTACTCTTAAGTATTC
TTTCCTCAGTTAGATTGCACATGCATGAGAAGCAGTAGATGTGTCTCTCA
TTCTTTCTTCTTTCATTGCCTGCTAAGTACTGTTTGTATACCAGTAGCAT

>uc003dyr.1|113311990|113312990|113312989
AGGTAATAGCTGTCAAGAGTTGAGTGTAATTACTTCTGTTCATGTATCTA
CCATAGGCACCACAAATACTACACACACATAGGATATACACACCCATATG
tattttttattttttaaatttCCTCCTCATCTTTAATGTTCTTGAGATGT
AGGCATCAGGGTGTATGTGTGTAGAGTCCATTTATTATCCTTTTACATCA
TTGGGACTATTGGAGATGACTTAAAATTTATATCAAAGCTTCATTATCCA
TTATGCCTGAGATGTCTCTGGAATATGACCATCAAAAGTTGTATTATATT
GAGATTCCCCCTTCAAACTATAAGTTCTCCAAACCCTAATATTAGCAGAC
CTGGGAGGGGAGGCACATAAAGCAGGTGGTAGGTAGCACCATGGTGTGGG
GCCAAACAGACCTGAAGTCTACAGATACATATGGTGCAGGCTGCCTTTGA
TCTCCTTCTTTAAAGACCCCCAATGggctgggcatggtggcttacacctg
taatcccagtactttgggaggctgaggtaggcagatcatgaggtcaggag
attgagaccatcctggccaacatggtgaaaccccatgtctactaaaaata
caaaaattagctggacgtggtggcgcgtgcctgtaaacccagctacttgg
gaggctgaagcgggagaattgtgtgaaccagggagtcgcaggttgcagtg
agctgagatcgcaccattgcactccagcctgtgacacagagagactcAAA
CAAGACAAAACAAAACAGACCCAGTGTACATGGTACTTACGGTGACATCT
CTGCACTTTATTTCAAGAAGTCCAGGCAGAGGTCCTAAAGTATTGAATTG
AGGAAGAAAAGCCATTGCTTCCCAAAGGGTGCTGCTGCACATGGGTGGGA
GGCGGCTAAATCCCTGGCACATGCATTTGTGTCTACAGGGGCATTGTGAC
CTCAGCCCTGGACTGGCCCAGCTAGAACCTGGAAAAATGCCCTTTGGTTT

>uc003gnp.1|15037865|15038765|15038864
CGTTGGTCAAGTGTGTGGTCAACATCCACTTCACTAACTCTGGAAACATT
CCTTTCAATTAGAGTTCTCATTGCTTGAGAAGAATGAGAGGAAAAGAAAG
ATAAAAACAAGATTTTTTTCAGTCGTCTAATTTCCATAAATGACATCATA
AATTATATATTGCTGTTGCCAAGGAAATATAAGAAATACATAGCAGAAGG
AAACAAAGAAATTGATTGCACCATAGACGACTAGTCATATGCTTTGGAGA
ATCATTCTGCCTTTTGAGATGTTATGATCAGTTCTTTACAGGCACAAAGA
CATATTAGTTTTCTAAAAATACCCAATCATTTATCCATTCAGCAAAGAAC
AAAGAAAACAAAATCAGTGCAATTCTCATAACCCTCTTTCTTTGCACAGC
ACATAGAATGAGGGGCTATTTTCCTGCCATATTTACCAAGAATAGGGACA
GTGTTCATTATTCCACAAGACACCATCCTAGGTCCAGAATCTAAAGGCTC
TACCTCCAAAACTCTCAAATATAAAATGGCTTTTTTCTCTAAGTTAACAA
CTAATTTCCAGTCAGTGAGTAATTTTTTTCCTGAAACATTCACTCAGTGG
AAAACAAATGAAGAGGGAAAAAATTAAGTAAACAAATCTGAAAAAGAGGC
CACAACACACAGAGATGGAGAAGCTCTAAACTTACCACTGAAGGAAAGCA
GGCACTTAAAGTTTATCCCAAACAAAACTGTAATTTTAACTGGTCCCCGA
GTTGAGCCTCACTCGATGAATGACTTCCAGGGCCTTTGGCTCTTTGGGAC
TAAACGAGAAAATTATTTTTAGCACAACTATTTGGAAATCTTTGAGAATT
TGGATCTGTTATTCTGTCTGGTACCAAAGCAAGTTTTTCACTGAGCTCTC
ATGAAAGATCCTCAGTCTCTTGTGGATTTAGAATCCTGCAGCAGCCCACC
ATCTAAGAGCAAGGTATGGTGTTTACTCTTTTTTTTAGAATTTTGGCAAA

>uc003ifb.1|124539232|124540132|124540231
GAGAGGAGGGGAGGGGAGGGACGACCTCGCTCGGCGCGGCCCCTCCCGCC
GCTCCCTGCCCCCTGGGGGCCGCGGCTTCTGGGGGCTCAAGGTTGGGTGG
CGGGGTGGGCGACGGTCTGCGGCTGCGGAACGTAACAGGACAGGGTCTCC
TCCATCCCCGATTACCCGGAGCGGCGGCGCGGTGGCCCAGGTTGTCCTCT
CGGAGAGCCCTTCACGCCCAAGGGGGATTTCAGGCGGCTCTGGGGATGTC
CCCGGAGGCCCTCTTTGGAGGAGTGTGCCTCAAGCAGGGGGACGACAAAG
GCtgtgtgtgtgcgtgtgtgtgtgtAGGCACATCCCCGGAATTCGCCGAT
TACCCCCTCGATAGAATTAGGCAGCCCCAAAGCCAGCCGCAACTTTCTTC
TGGTTTGGAGCACAGTGCAAAGACAGGGGAAGGGAGAGGGCACTGCCACT
TTAAAAGTGGGGAAGTCggctgggcgcggtggctcacgcctgtaatccca
gcacttgggggggccgaggcgcgctgatcacctgaggtcaggagttcgag
accagcccgaccaactgatgaaaccccgtctttactaaaaatgcaaaaat
tagccggccgtggtgacgcgcgactgtagtcacagctactcgagagactg
aggcgggagacccgcttgaacccgggaggcggaggttgcagtgagccaag
gtcgcgccactgcactccagcctgggagacaaagtgagactccggctcaa
aaaaaaaaaGTGGGGAAGTCCGCCCTCCTGAGCTCATGGTAACCTCAGCC
TCCTCCCCTCCTCCTACCACAGAGAGAGGGAGAAAGAACTTGTTTTCATT
CATAACTTTTTCCTTTTCCTTCTTCCGTCAACTATTTATTCAGTGCGGAT
TGCAGAGGGCGCAGCTCCACCGTGGTAACTTGCAATGTGGCCGCCCCTGC
GCTGGCTTCTTTCTCCTCGGCCCTCGGTGAACCCAGCTTTTCCTTTAAAG

>uc003ojp.1|34589741|34590641|34590740
AGGTTCTGAATCCATGTAGATGTGTGTGCACGTGTCTTAAAGATGTGCGT
ATGCTGATATTAGTGTCACAGTTACGTGTGTGTGTGTTATAGGTGCACTG
TAGGAAGATACACAGACTTGTGGAAATGCATGTGTGCAAATATATGTAAT
GGGCGTTTGTATCTGTAAGTGTGTTGTTGGGGTGCACATGTCCTGGACAC
ACGAGTGCTTAGGGCCACCCATGTGTGCGCTTGAGTGGTGTGTGGCAGCC
ATGGCCTGTGGGAGAAGTGTCGGAACTGGCATCACAAGGTCTCGGTGCCG
ACAGctagcccaggaaccttggactctccaattcttttacagctgtggcc
ctcagcttccaatctgtcaaatgggtatgaagccttatggcacgaggttg
tgcatgagcatCTCTCACACTCAGCCTGGCCTAGAAAAAACTCAAAATTT
TGAATTTTCATCAAATGAGAGAATAAATGATTAAACAAATAGAAATGCTT
CACCCAGCAGCAAGCGCTTAGATTTTAAGGACCCAAGCAAAGTGCATGGA
AAGGTGCAGCTGTCTGGAAGGACGATTGGGAGGTGGGATCTTGGGGAGAA
AGGGAAGAAAGGGGATGGAGCAGGGCTTCCCAGTCGAGGGCGGCGGCCGA
GCCTGTGTCCCCACCAGCGTCTCTGTGGCCGTGAAGTGTATGCATGCGTG
CCCATGTTGATGCGGCGCCGTGCGGGAGGCGGGCATCCCCTGCTGTACAT
GGGAGGGAGGCTGTCTGTGCAGAGCATTGCCCAGTTGCCATAGAAACGAG
CAGAAGGAGGTGGGTGGCTGGAGAAGGAGGCGGGTCGGGATCGGGGAGTG
GGGAGGAGGCAGCGGTGGAGGGAGCTGGCTCCTGCAGTTCTGGCGCTGCT
GCCTTCCTGAGTGAGCGGTGGAGGGAACCCTAGAGGACAGAGCCCCCAGC
CCGGCAGCAGGCCCCCTCTCCGCCCGCCACCACGGAGGAGAAGGAGGACA

>uc003otr.1|43115492|43116492|43116491
tcgcccaggctagagtgcagtggcacgatctcggctcactgcaacatctg
cctgtgggttgaagtgattctcctgcctcagcctcccgagtagctgggac
tacaggcacacaccaccacacccggctaatttctgtatttttagcagaga
cgaggtttcaccatgttggccaaggctggtcttgaactcctgacctcaag
tgatctgcctgcctcggcctcccaaagtgctgggattacaggcgtgagca
ctgtgcccagccAAAGACTATCTCTTTTTACATCAAGCCTCCCAACATCA
GGGTCTGCCCCCAACCCCAGGTCCTTTCCTAGCAGCCCACCCTCTCCCCA
GTCCCCAGTCCCTCTGCCTGGCTGCTCACTCTTGTTGTAGAAGTTGGAGT
ATCTGTTCAAAGTGCCCCTCAGGTAGGAGGGCAGGCAGGTTCTGGGGTTC
AGTGTGTGGCAGATTGAGGCAACAGGCCAGGAGTGTCGGGACAGGACAAG
CACAGACACTTCTGGCATTGCCCCTTCATAGTAGAGGtcctcattctcct
cctcttcctcctctccctccGCCACATCCACCACTGCTGCTGCCCCAGCT
TCCTCTTCCTTCTCGCTCTTGTGCTCCTTGCCACTGGCCCCAAGGCCCAC
CTGAAGGAGCACAGGGTTCCCAGATGCCATGGCCTCCTCCAGTCTGCTCC
ACGCCCCTCTTCCCCCTACCCTCTTATTTGCTTATCCCTTCCAAGGCACT
CACCTGTATTTTCTTCTCTGTATCCTCCAGCTTCAGGAGTTCCTGATCCA
GCTGCTGGAGCTGGTAGACGTGGAACTGGCGCTGCAGCTCCTTAGAGGTG
CTCAGGCTCTGCAACATCTGCTGGGGGAGGCGGTTGGGGAAGCAGGGACC
GATCTGCTCCAGCACGGCCCCCTCCAGCCAGCTCGAGACCACGCCCAGGA
GACGGTCCGCCATGTAGTGCCTGCAGTGCATGCAGCCCGGGCCAAGCCTC

>uc003pzb.1|122972175|122973075|122973174
cttgctgaacctcagtttactatctgaaaatagagaaaattattactata
ttgtggaggtatgaatattgaataatttaaagaacttgattgtactacca
ttagcacacactgaataaaatattagtctgattatATTTTCGTATTTCCA
TATTTAGGCTTTTGCCTAAAAAGGGAATTTGGAAGTGGTCATTGGCAGGT
GTCATAGGCTTTGGGTGGCAAGTCAGAGCATAGTATGAATGAGCAAATTA
GTAAAGACTAGAGATAAGAGAAGACTTTGAGTACTAATTAAGAGTTTCAG
GAGACCAGAGGAGATTTTAAGACTTCAGTGAGAAACCACTTTCTCAGGAA
GCAGATAAATTAATTTTATCAGCAGTATCGTCGTCCATGTAATATGGCTT
TTAAAAAGCACAGTGAGACCTTAGTAGTAACGACTTTATTTTTCTTAGTG
AGAACCTGAAAGTGAAACTTGATATACATTATTTTCTGCTTTTATTGCAC
AAAAAGTTGTTTCCATTGCATATTGCTTCCTAATCTGTTAAAATAATCTG
TTAACAAACTCGAAGACCCAGATTCGGGGCGTAGATAAGCCTGTGTACCT
TCCTACCTTCTCCAAACAGCCAACATTAGATCAAAGGGCAACCTTAATGA
CACCTGGAGCACAAACCCTGCTCAGGGCGCGTACAACCGGAGGGACAGAA
AACACGATGCGACGTCGGAAAGCAGGAAGGGAATTGAAATTCCCGCAGTC
ACGTCACAGAAATCTTAGCAGAACCTCATCATCGCCCAAGGGAACTGGGA
GTGGCGGGCGGGGAGGACGCGGGTTGTGTGACGATCACCGATAATTAGTT
GGTGGTTAACGCACAAGTAGGATAAAAGAGCTCGCCCCAGGCTGCCAGCA
GAAAAAAGCTACCGTGGCACGTGCCCCGGGGAGTGATGCGGTGGCCCGGT
TTGCACGGAGAGCGGGACACCGCCTGGGGAGCCGCGCTCGTAGCCTGGGG

>uc003qcm.1|131612296|131613196|131613295
GAGGTGTTCAGCATCATCCTGTTCCCTCTCCTTCTAATCCATGGGAAATA
GGTGTGCCTAGCTAGTAAATAGAGGAGTAAGAAAGAATCAGGGTGGAATT
TCTGGCACTATGAACAATTTTTCTTTCCTAGAGTGTCATAAACTAAGGCT
ATTCCCTCTATAAGATAACAGATTTTGAACAATTACATGAAATCTGTTAT
TTCATGTAATAGAGTTCAAAATATAGCCTTTCTTAAAATTAGTTGTTTTG
CTGCCCCTGAATTTGCTCAATCACCTTGTGGCTTCATTCAGAAAGATGCC
CTAATCTTTTGTCTTTTTGTCAGTGATGCATCTATATTTGGGTAATTTTC
TAGGCTGTTGACATATTTGATGGTATAATTTCAAAATTAATATTATTGAT
TACTGCTTTACTAGGGGAATAAGGCAATATATCAGAAAGCAGGAATTTAA
AAGATATGCCGTACCGTACAGATAACAGTCGATAGCCTCTTTCCCCACAC
TTAGCCTATCATTTCTATTGTTCATGCAGTTTGCTAGGTAGTTAATGGTA
CTTCATACAAGTTGTGATTCCAGTGTTCTGCTATGTTGGGTTTTCTATTC
ATAAACCACAATCTCCTAGGGATAAAAGAAGGCTCTTCCTCTTTAAGTAG
CAGACAGAAAATATGGTTTTTTTGGGGGTTTGAATTTTCATGTGTAATTA
CTGCAGTTGTCTGTAGGAGAAAGGGCTCATTGTGGTTTTTCTCGACTACC
TTTCTTAAAGACATATGCAAATAGCCAGACAGAACACATGGCACTGACCT
ATGGCCAGGGACTCACAGTTTTGTGAGAATACGGGAGCGTATAGCCACTT
CCTTCACTGAATGCCAGTCCCAGAGCAGTTGCATTAGGCTGGAGGACTGG
AGGTGGAGCCTTTTTTGCTCACGGCAGCAAGTTCCCTTCTCCTTTCTCTC
CCCCGGCGGCGTGTGCATTGGCTCTTCAAGCTGCCTGTGCTGCTCCGTGG

>uc003thm.1|40140099|40141099|40141098
AAATCTGTGTACGGGTGGCagtgtattggttaaaagcacgagggctcgaa
aacagaacgtacggctctgccactctttcggataatcttccggaagtcac
tcaacttctctaagcctcagttcgctcatctgcaaaattgggctaacaat
agtacctcagagaggattagacaaaataatccacgtaaagggaatattag
taccgtgcctgccataaagtaagagctcggcaaacgctggctattattat
tACCTGGGGGTGGGTCTGCTGCTGCCCTGGGGAGTAGCCGAATTGCTGCT
GGGACCCCGCGGGGGACCTGGAGTAGGAGCCAGGGTAGCCGCCAGGGGAC
GGAGACCCGAACCGGCCCCCCGGGAAGCTGCCGCCGTGTCGCGGAGAGTG
ACTGCTCCCGTACGGCCTAGACCGGGGCCCGTACGGCGGCGTGTGGTGCG
GACTCCCGTACCCGTCTCGAGGGGAGGGCGGCCGTGGTCCGCCCCCGCCC
GGGGTTCCCCGGAAGCTGCTTCCGCTACCCCAACCTCCTCCACCCGGACC
AGGGTAAGGAGGAGTTGGGGGCCGAAAATTCTGTCGCTGCATATCAGGAG
CCAAAGCCGAAAACCTCGCAGCCGCGTTCTCCCACCGGAACTGTATCAAC
CGGCCCTCCGCAGAGAACTGCTAGTCCTTTACCAAAACAGTCCTCCGACC
GCAGCCACCCTACGGCACATCAGTTCCGGCGTCACAAAGGTTCCGCCAGG
GGCGGCGGGATTACCTAAATCACTGACTTGGCGAGAGACTCAGTGGATTT
AAGTGAAAAGAGGAAGAAAAGGAGACAGGAAAGGACGGACACCCAAGCCC
AGCAACAACCTTTCCAGTCTGAGTGCCCTTGGTCTGACCGACAGACTAGA
AGCTGGCCCAGCAGGCGACTAGTGCTCAgccccgcccggcgggggcgggg
TCTGCGGCGTCCGTGGGCGCCCCCCAGTGGCGGCGGGTGGCGCCGCACGG

>uc003tjk.1|44044294|44045294|44045293
AAGCCTCCCCTGTTTGCCCTAGCCTCCTACTCATCTAGCAGCCCAGGTGA
TGTACTATCTTtaataataccatttgcctaaatagtactacctgccaggc
cctgggtcaggacccttagggagatcatctcatttaatcctcaacaacct
ggtaaggtcggatcaacttcctccatattCAtttttttttttgagacgga
gtcttgctctgttgcccaggttggagtgcagtggcacgatctcggctcac
tgcaacttctgcctcccgggttcaagcgattcccgtgcctcaggctcccg
agtagctgggactacaggcacccaccaccacacccggctgattttttgta
tttttagtagagacggggtttctccatgttggccaggctggtctcaaact
cctaacctcaagtgatccacccgccttggcctcccaaagtcctgggatta
caggcgtgagccaccgtgcccggccCTCCTAGGTTCTGACAAGCAGTACA
GATGCCACACACCTGGCTTTCTTCTCTGACCCCGGGGGTACCTCAAGTGG
GCTCCAAGGAAGGGGACAGGTGCCTCTAAGGTGCCCCACTTGCCGGCCTC
TCAGAGCCCCACTTGCCGGCCTCCCTCCTTACCCACCTTGGAGCTGGGCG
TCTTCGCGAAGCTGAGGGCCTCGGTAGTGAGGGAGAAGTAGAGCTTCTTG
AAGGAGGAGGACATGAGGGGGCCCTTGCCCTTGGTCCTGTGGATGAAGAG
TGGCCCCTCCTTCACAGGTGGCGCCTGCAAACTCAGCGTCCGCTGCAGGT
CCAGCTCTGCCAGGCCAGGGAGGGAGGGGAATAGAGAGCCCAGGGAATGA
GGGCGGGACTGGGGGGGGGGGGCGGAGCAGTGGGCGGGGCCATGGGGCTC
AAGGGCTGAGCAAATCTGAACAGCAGGCAGTGGACGTAGTCATGGGGCTC
AAGGGCGGAGCAAACATCAACAGCTGGTGGTGAGCGGGGTGACAGGTGGA

>uc003wal.1|142135892|142136892|142136891
TGTGCCTCAGTCAATTACACAACTGTGTCTTAGTAGCCTTGGTAGGGCCC
AAATCAGGATATTCTCTAGGAAGATTCACTTTGTACTGAGCCAAGCATAA
TCTCACTGCATCGAAAATAGAAAATGATCATCTGATCATTCTGGTTCAGA
CTGTCAGCCCTGAGCAGGTGGGTCAGTTTGCATCACCTGAGTGCAGATTG
CAAGGACAACAGTGAGGCTGCATAAAAAGAACCTATGACAGGATGCACAT
GAGAGAGACAAATGTCTTCACATTGAAGAAGGGGAGGAGTGCGCCATTGG
TTTTCCATCCTCCAGAGGCACTGAGAAAGCTCCTACAGAAACTGTGCCCC
CTCCTTCTTTGAAACACTTCCCATCCTTAAGCCTTGGTAGGAAGGAGAGA
AATCTGGAAGCCCAGAATCCTATGGAATGCTGAGTCTCCCTTCTCCTTAC
CCCTTAGTGTTGGAATTTTCATTCCCCAAAATCTTGCATTTGACCTTCCT
GCACACTGACTGGAGAGAAGCATCTTCATATTCACAGGAATGAGCCTTAG
ATAAGACTTTGCTCCTCTCATGTGGGCCCCAGGAAACTGAAATCCAAGCT
TTTTACCAACGCTTGCCCTTCCTTAAGTACATTAAATACATTCCCAATAG
GTGGAAAGATTTGTAAACAGCTAGGCCATTCTCCCTCCTTCTAACCCTCA
TCTCCAGGGCCTAAGAAAGCCCAGCTCTGTTATCTGGGGCTTGACTTTCC
CTGTCTTCCCCATCCCAGTATCCTTGCAGGAAACAGCCGGTCTCGCTCTC
TGCTCTCAGAAGGCAAGTTTCCTTATCACCTGTGAATCACAAACCCAGAG
AGTGGCCAAACATAGCCAGGCTGATGCAAGACCCTGGGAAGAGGAAAGCT
GCAGGTGTGTTTGTGCTGGGAGGAGTGGTGACCCTCACCTCACAGTCACC
TCCTCTCTGGATCCTCGTGAGGTATAAAGACGAGTCCTCCACCACCAGTC

>uc003wap.1|142177777|142178777|142178776
CTCCACATCTTTGTTATTGAACCCAATATGTCACCCATTTACCATGTGCT
CAAATCCCTACCTACTGCTGATTCTCAGATCAAATCATAACCCAGATTTA
CCATGGTCCAAACTCTGACATGTGATCAGGGGCATGTCATTCTGGTTCAG
GCTGTCAGCCCCAAGCAGGTGGGTCAGTTTCAATCACCCTGAGTGCAGGT
TGCAAGGGCAACCATGAGGCTGCATAAAAAGAACCTATGACAGGATGCAC
ATGAGAGACAAATGTCTTCACATTGAAGAAGGGGAGGAGTGCGCCATTGG
TTTTCCATCCTCCAGATGCACTGAGTAAGCTCCTACCTAACCTGTGCCCC
CTCCTTCTTCTCATCCCTATGCCGTGGTAGGAGGGAGAGCCATCTTCAAG
CCCAGCATCCTATGGAATGCTGAGTCTCTCTTCTCCTTACCCCTTAATGT
TGGAATTCTCATTCCCCAAAGCCTTGGATTTGACTTTCCCACTGAGTGAC
TGGAGAGAAGCATCTTCATATTCACAGGAACAAGCCTTAGTTAGATAAGA
CTTTGCTCCTCTCCTGGGAGCTCCAGGACACTAAAAAGCCAAGCTTGCTA
CCAACGCTTGCCCTTCCTTAAGTACATTAAATATAACCCCAATAGTAAAA
TATATTCCTAAACAGCCAGGCCATTCTCCCTCCTTCTAACCCTCATCTCC
TCGGCCTAAGAAAGCCCAGCTGTGTGATCTGGGGCTTGGCTTCCCCTGTC
TTTCCCATATCAGCATCCTTCCAGGAAACAGCCGGTCTCCCTCTCTGCTC
TCAGAAGGCAAGTTTCCTTATCACCTGTGAATCACAAACCCACAGAGTGG
CCAAACATACTGATGCAAGACCATAGGAAGGGGAAAGCTGCAGGTGTGTT
TGTGCTGGGAGGAGCAGTGACCCTCACCTCACAGACACCTCCTCTCCCCA
TCCTCGGGAGGTATAAAGACGGGTTCTCCACCAGCAATCAGGCACACTCT

>uc003wuc.1|11598225|11599125|11599224
AGACCTGTCTGAGGGACTCTCCGGCTCGCAGCCCCGCTGCGCTGGGGCCT
CCAGGCTCTGACGCCGACTCCCAACTCAGGCCTGACACATTCCCCTCCCC
CATACCCTGGAAGAGCCCCCTCCATGAAGAAGCTCCCCTGGACCGCCTGG
CTCCCCAGCCCTTGCCACGTCCCTTGGATTGGTGCAGAGCCGCCGCAGGC
TGCAGAAAAAAGGGGGAAAGATTAGAAGAGAGGAGGCCACAGGAGATGGG
AAGTGTCGCCAGGAAGGGATGCAGATTGCATAAATACATAAAATTGAGGC
TGAGGCCTGGGCTCCCGACCATCTCCCTGGGATTTTGGGAAGGCAAAAGG
GAGGCTTCGGTCTCTACGCTCTGATTTTAGGAGGCAGTCTGGGTGTCTCC
TGAACCTCCAAGGAATCCGGGGCTGGGAGGATCCCCACTACCCCTGCCCA
GGAACTAGCATCCAGCCGGGCACCCCGGGTGACCCAGTGCCCCACACAAG
ATCGAGAGTTGAGCCCAAGAGGTCACCTTCTTCTCTACTGGCCCCGCCCC
TCGCCCGCCGCTGCGGGATGAGGACCACAGGAAGGGGGGGCGGGGAGGGA
GAAAGGGAACTCATTAATAAAGCTGACCCTGGGCACCACAGCGAACCCAA
TCGACCTCCGGCTGGGTTGCGGGTGATTCCCCGCTCCCTGGCGGTAGCAC
TTGGGCATTTTCCGCGGAGACCCCAGAGCCTGGACTTTGCCTGCTGGGGG
AGCTTTCCGCACAGTCCCGCAGCCTGCGCCCAGCGGAGGTGTAgccgggg
ccgcgcacccccgccccgcccTTGCACGTGACTCCCACAGGCCAGTCAGC
GCCCTAGGGCCGAGTTGCTGGGCCGGGGACCCGAGCCGCGAGCTGGGGAC
TTGGAGGCGGCCGGCGCAGGGGCCGCGAGAGGCTTCGTCGCCGCTGCAGC
TCCGGGGGCTCCCAGGGGAGCGTGCGCGGAACCTCCAGGCCCAGCAGGTA

>uc003zcg.1|145567333|145568333|145568332
GGAGGGGCCCCTTGTGGGCGGAGGAGGGGTCACTGGTGGGAGGAGGAGGG
GCCACTGGTGGGAGGAGGAGGGGCCACTGGTGGGAGGAGGAGGGGCCACT
GGTGGGAGGAGGAGGGGCCACTTGTGGGCGGAGGAGGGGCCACTGGTGGG
AGGAGGAGGGGCCACTGGTGGGAGGAGGAGGGGCCATTGGTGGGAGGAGG
AGGGGCCACTTCTGAGAGTTGTGAAAAGGCCTTGAGGCCTGAAAACCTCC
CACTTTCAGCTACTGTGGCACCCTTAGGCCAAGCTGACTCAGGAGCCCTC
GTGGATTCCACAAGGATGGTGTTTTGTTTCATGCTCACAGTGGGGTCTAG
GAGGGCTTGCAGGcagtaagtgccaggacccgtgttggcgcccgaggatc
cctggcatgttcggggacggtgaggtcagtccagcagcggtgaggtcagt
ctagtagcagtgaggtcagtctagtagcggtgaggtcagtctagtagCGG
TGAGGTCGTCAGTCCAGCAGTAGCCTTGCTGGCTGCATGGCATGCCCGGG
CCTGGGCCCCTACCCAGCCAGGGCTGTCACAGAGTGAGTAGCAGCAGCCT
AGGGCACTGCAGGAGGCTGTGACGTCACTGACGTTCCCATAAGAAGCTAA
GTGACAGGGACCAAGGGTGGCTGCAAAGTGAACCCCAGAATCTGAAGCCC
TGGCCCTGGGAAGGTCTCCCCATGGGCACGGGAGCTGCTCCAGGACCCCT
TTGGCCACTCTCCTGGTTGTCTTCCAGTTCCCAGTCAGGGGCGTCATCTT
GGCCCTCACACAGGCAGGTGGTGAGTTGGAGTCCTGAGGTTAAAGAGATT
CACGCTAATCACACTATAGCACGGAGTGTTAAAGAGAGGCGGATACCGGG
CCGTGAGGACCTCAGGAAGCCCTCAGCCCTCCCCGGATTATCCACGTGCT
TCTCACAGCGGTCCTTCCGGCAGGTGCCTGCCCGGGGAATGCGCAGTGCG

>uc003zgf.1|203964|204864|204963
atgcgcccgcctcggcctcccaaagtgctgggatcacaggcgtgagccac
cgcgcccggccTGCTTTGGTATTTTTTAAGAGCAAGTTGGTAAATGGAGG
CATTATATGGAGAGTGCTCGAGTATATATAGCACAGGTTAGAGCAGCACG
CCGGCACCTTGAAGCGAACACGGGCTCCTCCACTCCCGTCAACACTGGGA
CTTTTCTGTTTTTATCTTGAGTTTGAGGCCGGGCTTCTTAGCAGACCTCA
GTCTGAAACTGAAATAAACCTGGACGCAGCGTACCCTTGAATCGCAAGAA
CGCCGCCTTCAGTGTTTCTCCGGAGAAAAGCATTCACGCCAGGTTGTGAC
GAAAACATTTTTTGAGAACTCATAATGTTTATTCCTTGGATGAATCCATT
ATATTTATTTAGTGTCTCAGGAAGGATGATGGGCATATTGCTTGCAAAAG
TTGATTTGAATCCTGATAGATTCCACTAACTTTTTTGTCTTTTTTTTTGG
CTGCCTTCTTCGAGAATGGTGTCAACCCTTAATAACACCTAGCCTTACGA
ATCCCTGGGGTGATTCCCGACCTCGCCAGCTTTGTGGGGCTCCCCCGACT
TGCCTACATTCCCTGGCAGCCTCGCAGCTTCGGGCAGATGGAGCTTCCGG
CCTGCGCGCAGTGGTCGCCTGTCGTCCGCCCGCGCTCCCTTCGGCCGGAG
GTCGGCGGCCCCGGGCAGAGCGCGCCGTCTGCCCCAGTATCGGGAGGCCA
GTTCCGCGCTGGGCCCACGCCCTCCTCGCCCGCCGCTGCCTGCGCGCCAG
GCCGGGTGGCGGAGCCGGCCGTCGCTGCTCCGAGCTCGGACCCTCCCCCG
GGGTGATTTCGGCTTAGAAGGTGGAAATGCGGAAGTTTCCAGCGCCGACC
GACAGACGAGGTTTGCGCTTGGCTGGGCATGTTCCGCGGCTACTCTGCGG
CGCGCCAGGCCCCCGCTTTCCGCACCCCGCGACCCTAGAAGCCACCGAAC

>uc001grb.1|183028974|183029874|183029973
AGTGATGATCTAAACAAGTTCTCAACAAATATGTTGAGATCTGATGTTAA
AATTTGGGGAGgggccaggtagctcacgctgtaatcccagcactttggga
agtcgaggtgggtggatcgcttgaaatcaggagtttgagaccagcctggc
caacatggtgaaaacccatctctaccaaaaatacaaaaattagccgggaa
tggtgccgcatggctgtaattccagctacttgggacgctgacagaggaga
atctcctgaacccaggaggcggaggttgcagtgagccgagatcacaccac
tgcactccagccttggcgacagagtgagactccatctcaaaaaaatagaa
taaaataaaataaaaAGTCGGGGAGGGAAACCACGATGTAATACTTGGGA
CTGGAGATTTTAGGAAATGATCTGGTATTTTTCTGAAGGAGAAAAGAACA
ACTCCTTTTAATCTTTTGGAAGCAAGTCTCTTCCATTTTCAACATTAATG
GTTATAGGTCACCATCCGTTAAGAAGAtgtgttttgtctatttccattaa
aatgtaagttctaggaggaaggaacaaagttgtttttcgccatggtatcc
ccagtgcttggtatataacagagactcaattagcttgctgaatgaCCAAA
CAAATGATTTCAGCTTTTGATAACATCTTTGGAACTTGAGAGCATACACC
TTGGCTTTTGTCtttattcatttatttatttattcattcatttTGTGCCC
TTCTGGGAATGAACCAGGACTATTTGAATGGAAAGAGAAAAAAAAAAGCT
GTCATAGTTTAAAAATTGGCATATGTTCTCTTCCAGATTAAATTCCCTTG
GACCTTTTAATTTATGCTagaacaagcacttatcttttcttttttttatt
actaagcccaacacagtgcgtggcatgcagtaactgttcaaataatgttt
gtttaatTGACGGGTTTTAAGCTCGATAACTTAGCTAAGCCCTTTGCACA

>uc001bpl.1|28347548|28348448|28348547
CTGGCCTGGACAGCTCCAATTTTGCCttttttgtttgtttgtttgttttt
gacacagagtctcactctgtcgcccaggctggagagcagtggcgtgatct
cggctcactgcaagctccgcctcctcccagtagctacagcctatgggact
acaggcatgcgccaccacgccaggctaatttttttgtatttttagtagag
acggggttttaccatattggtcaggctggtctcaaactcctaacttcaaa
tgatcggcccacctcagcctcccaaagtactgggattacaggcatgagcc
aTatttttgtattcttagtggagatggcgtttcaccacgttggccaggct
ggtctcgaactccggacctcaggtgatctgcctgccttggcctcccaaag
tgctgggattataggcatgagccactgagcccagccCCAATTTTGCTTTC
AAGGGGCCTTTGCCCACCCTCAGTGGGTGGCTGCCCCACAGAAGGTACTT
AATTAGGGACTATTGTTGAGACAGAAAGAGGAGGTGGGCATCTCCTTCCC
ACTCCCCCAGAGCTGACTGGACTAGAGGCAAGGCCTTTGCAGACAGACAC
GTCTGTCTTGGGAAGCAAGCTCTTGTCCTAGCTTTTGGTCTGTTCATGTT
TTATCTTCTTTGGTCACCATTAGGGACAGGTTGCCAGATGAGTCAGAGAA
GGTTCCATCAAGCCCCTTCCCCTGAGAAAGGTCACAAAGACCTTGTGCCG
GAGGGTGGAGAGAGGATGGCAACATCTTAGCTCAAAAGTCTGCCCCAAGG
TAGTGCCATACAGTGAGGGCAGTGTCCTTTCCTAACCCAGTCTACCTCTA
TCACTTGAGAGTAGTTGCCCAAAGCttttttttttttttttttttttttt
ttgagatggaatctcgctctgttgccaggctagagtgcaatggtgcaatc
taggttcactgcaacctctgcctcccaggttcaagcgattctcctgcctc

>uc001rge.1|25356924|25357824|25357923
ccaactcaggttcttcgttgcagttcccctggacatgtttcacttccctt
agagcgcttatctccatgtgtaatctcatctttttaagggtggatttctc
attaatgtctgtctctccagctgactgtgaggtccttgagggcaagaagc
aggtttttgttcataatagtttccccagtccctggtatggatcctagcac
accctgaatgggtgttttaagaaacacctgttgactgatcgaTGCAGGAG
CCCTTGAGAACAGCTAGAAATGGAAGTAGGGAAATCCCAAAGTGAAAACA
AACCCTCAAGGCCAGAGAACAGCTTTGGGGCTATGGCTCCATGCTTCAGG
GCAGGAAGGAATGCCGTGACCCTGGGTAGCAGCTCGGCAGGAGTCATGGT
GGGGTCCTGGGAAGCGAAGTCAACTGCAGTCAGCCCATGGGAAGCACCAC
ATTTGGAAGGGCAGGGCTGATGGGTTCTCTCACACACCTGGCATTGTTAA
TGGGAAGGATGGTGTCTTCTCCCTTTCCTCATCTGTTTCACTCCCCTCAG
GCCCTTCCCACTCTCGGGAAGTATCAGAATATGTGCAAGAGGCCTAGACA
ATTCAGGACCCGTCTCCGCACCAAGTCCCATTCCAggacagcggaaaata
gtagaaaggcacaagaccaggactgaatgagccctggatctgccacttaa
ggttggggctccatgagcaagtcacatcattgttttaagcctcaatattt
ttctcctgaaatgaggataatcatatctcttgaataagattgttagagga
gtaaataaaacaactaatacagattccctctgtagtgttctgcacatagt
gggagcatcatacatatttgtcgaataataaatGAATAAAAGCTTCTTAA
TAAGTTTGGAAATTTGTATTCTGGAAATGTTCTCTATCCTGCATGAACAT
TAGGTTGGATCCATGCAAAATAAGTTACGCCAATTAATCAATTTACTCAT

>uc001vpe.1|228044285|228045285|228045284
AACACGaaataagatgcagtatttcaaatagctagaactgagacgaaaat
acaacgcagcaatttgatggagagcaacttcgagaaaggtgagctgcaac
attaactcggctgatctgggacagtctggcgggggaggtgacatctgagc
cccacctgacttagaggatgtcagctatggatgatccgggTTTCCACACG
cagcagttctcaagccaggtgactgcaccgccctaaagttccctccactt
ttggcaatgtctggggatttttggttgccagcaatgggaattggggggtt
tgttcttgtatctagtgggtataggctaggaacgccgcccagtatcctac
agtgcacaggacaccccaagcccccccaaattagctggcccaaaGATAAa
gagagaagagcaagggcaaaggtcctgcaggagtcagaaaggagcttgct
gtgttcagaaaactcaaaatccagtgtggctgagtgaggacgacgaagaa
tgaggtagactgggctagactatggagcactttttacggcacggtgagga
atttggaattatactcaaagcagtggaaagcccttgaagagttttaaaca
gaagggGAaggtaacccatgtgaaacgctttgcatatataagcgctcaat
aaatactgtctattattAATATTATTATCACCATTGTGTCTACCCTACTT
GGCTCCAGACCCGGCCCATGCCTCAGCGAGGCCGCAGTGACTCCTCCTGG
CCAGCAGAGGGCGCCAGCGGACACTTGGCTACCGGCCGCCCAGGGCGGGC
CTCCTCTTGCCGTCCCCTTCCTCGTCTTTTCCCCTCAGGAGAAGTCGGGA
AGGTGGCGGCGGCGGCGGCGGTTGTCCCGGCTGTGCCGGTTGGTGTGGCC
CGTCAGCCCGCGTACCACAGCGCCCGGGCCGCGTCGAGCCCAGTACAGCC
AAGCCGCTgcggccgggtccggcgcgggcggcgcgcgcagacggagggcg

>uc002vor.1|227817669|227818669|227818668
taGGAATCGATCCAAAAAAGCCAAAAATAATCTTAATGATATCTTTTTAA
GAGTTACATAAATGTGAGATTTACAAAAGTTTGTTAAACCTTTAGTATTT
GTTTTCCCAATCGTTTCGAGCTATTCCCAGTTATAGTGGAGGAAAAAGAT
TATCGCAATGGTAAATAAATTTATGTTTATAGATTGAACATTTTTAAAGT
TTTTTTTTTTTGCCACCCCCTCCTTTTTCCTATGTCTTCAGGGAATAAGT
GGATTGCCAGGATTTTCTGGTTCTCCTGGACTTCCAGTAAGTAATGGGAA
AAATCCGTAGCTAGAAAATTTAAAAGTAAGCTCATTTTAATAAAGATGTT
AAAACAGTCGTGCAAGAAAATGTGTTCTGATGCATTTGTTACATGAAGAA
AATAGCACCTTAGGATGGTATATTATACTAGTGTGTGGATTTATATGACA
TATGAGTCAAAATGTACTTCCTGAAATACAAGCaggacaggataggatag
ggtaggataATTAGTAAATTATATGGTAagtcggccctccatatccagtg
attccacatccatggattcaaccaaccaactgtagatcaaaaatatttaa
aaaaaaacaataaaaattgtacaaacctaaaaaccattacactataacaa
ctatttacatagaattcacattgtattaggtattataagtaatctagaaa
tgactttaagcatacaggaggatatgtataagtcatgtgcaaatacggta
ccattctatataagagacttgagtatctatggattttggtattcataggg
gtcctggaactaacccccacaggtgctgaaggaAACTATATGTTACAAGC
TgatagaataggataggatagggtagaatGAAATGATTGTATTTAATAGC
ACAGAATAATAAAATAGTTTCATCTGTGCACACTTTCCTCTTCTTTTTCC
CTTCCTTTCTCCCCAGCTTAAAACAGCATGTTAAAGGACTCTTTTATTTT

>uc003fet.1|168641516|168642416|168642515
tctttgactaattttataacatttttgaatctcagtttctttatcaggaa
gttaggtaatgctgtttcataaaaattttagtacatttaacataaggtaa
aaagtgcttacttcagtgagcccaacacaaaattagggctcattgaggtg
cagctattatcattAAGCTCTCTGCCAAAATTGCCAAGACAAACAAACAA
AAAGGAATTTTACATCATTAGCTTGAAAATGGAAAAACTGTGAAACATGC
TATATGAAGTAATATTGGAATGTAGTTTTAGCTTTTGATATTTAGATGTG
ATGTTTCAGAGTATTCAAGGGAAGGGATCTGCATTTAATCTTTATAGTGC
ACAATCTTGACTCTAACACTTCCTTGGCTCAGTATTGTAAAATTGTGGAA
GTTCAGCTTCCTGAGTCACGCTAATTATGCTGCCACTTTCACCTATAAAA
AGAGGAATGCTTTACAGAAGCGCTCAGCATTTCTATGTTGTGTACATTTT
AAAACCATAAATCAGTAGAAAAAAAACTGGTATGTTTCAAAAGGTACTGA
AACAACATAAATATTAAATGTAACATGTCAAATAACAAGTTAAGATTAGT
GAAATACCCAAAGCTCCTCTATTGCAAGGAATACTGGATCTCTGTGTCTT
GAGTGACACCCCAGAGAGGCATGTACCATGGCCATTGTCTCTTTATCTTA
TTTCCCCATGGCTAGAAAATGGTACTATGCCTGAATCTAATAGTCTAGTA
TTTTAGGGAATAATAAATTTGCTATCTAAGACAAGAATTTGGTATTTAAG
ATATTATAGACAGGATTGTTCTAACATATGAATGGTAATATTTTACGTAC
GCTCAAGGTTTTAGATGCATATAGATTTTCTAAAACATACAGAAGGAATG
GAAACAAATGCATACCTAATTTTACTTATTCATCAAGACAGATATCTATT
ACTACAGGCACAGTTTAAAACAGAAAAGACATAAGATATAGAGCAAATAT

>uc003fes.1|168641516|168642416|168642515
tctttgactaattttataacatttttgaatctcagtttctttatcaggaa
gttaggtaatgctgtttcataaaaattttagtacatttaacataaggtaa
aaagtgcttacttcagtgagcccaacacaaaattagggctcattgaggtg
cagctattatcattAAGCTCTCTGCCAAAATTGCCAAGACAAACAAACAA
AAAGGAATTTTACATCATTAGCTTGAAAATGGAAAAACTGTGAAACATGC
TATATGAAGTAATATTGGAATGTAGTTTTAGCTTTTGATATTTAGATGTG
ATGTTTCAGAGTATTCAAGGGAAGGGATCTGCATTTAATCTTTATAGTGC
ACAATCTTGACTCTAACACTTCCTTGGCTCAGTATTGTAAAATTGTGGAA
GTTCAGCTTCCTGAGTCACGCTAATTATGCTGCCACTTTCACCTATAAAA
AGAGGAATGCTTTACAGAAGCGCTCAGCATTTCTATGTTGTGTACATTTT
AAAACCATAAATCAGTAGAAAAAAAACTGGTATGTTTCAAAAGGTACTGA
AACAACATAAATATTAAATGTAACATGTCAAATAACAAGTTAAGATTAGT
GAAATACCCAAAGCTCCTCTATTGCAAGGAATACTGGATCTCTGTGTCTT
GAGTGACACCCCAGAGAGGCATGTACCATGGCCATTGTCTCTTTATCTTA
TTTCCCCATGGCTAGAAAATGGTACTATGCCTGAATCTAATAGTCTAGTA
TTTTAGGGAATAATAAATTTGCTATCTAAGACAAGAATTTGGTATTTAAG
ATATTATAGACAGGATTGTTCTAACATATGAATGGTAATATTTTACGTAC
GCTCAAGGTTTTAGATGCATATAGATTTTCTAAAACATACAGAAGGAATG
GAAACAAATGCATACCTAATTTTACTTATTCATCAAGACAGATATCTATT
ACTACAGGCACAGTTTAAAACAGAAAAGACATAAGATATAGAGCAAATAT

>uc003fbm.1|158659208|158660108|158660207
agattttccttgaggacttttatagtttgaggtcttgcatttaggtcttt
aatccattttgagttaatttttgtatatggtgatagttgtccagttttat
tcctctgcatatagatacccagttatcctagcaccatttgttgaataggg
agtccttcccccactgattatttttgttgaatttgtcaaagatcagatgg
tggctctaggtgtgcagctttatttctgggttctctattctgttctactg
AAAAACCATCTATGTTACTGCAAACATGGCAACTCAGTTTGGCACTGCTC
TGGGGCCTCTCTACCAAGGTATAACACTGAGGAGAAAGGCTAGTGTTCTT
TCCCATCCTGCCACAGGCTGCCACACTGAATTACTGGGCTAAGGACTTGG
TTGTTCCTAAAGCTTCCAGTGGTTCAGCACAAAGACTGCCATCACTGGCA
GGGCAGCACGGAGTTCCCAGGAGTGGAGTCCATTCCTGGGACCTGCATGG
CAGTGGCCTTAGGGTCTGCTGGGCTCGCATGGTGGAAGAGGACAGCACCC
CACCATGCTATGCCAGGAAGCATGGACAAAATAGCAGTATGGGCTTGGGG
ATTGGTCTGGATACCTTGGGAAGAGAGCACACATAGGACACCCTTGGGGA
CCCTAAGAATTAATTGGACTGTGAGCACTTTACAGAGGGTTGACGATCAA
CCTTATCATGTGGTGGGTTATGGCAGTAAACTGTGGGCTGAGATACTCAT
GGGCCTCATGCATCTTTATTAATGAGAAATGGGGACATTTGGATGCACAT
CAATTAATATCATGTATTGTTCTCTGACTTCAAGTTCAAAAACATGTTTT
TTGATTGATCTGAAACCAAAGAAAATAAAAGAAGACAAGGAGAATATTTT
GCATGAACTAATTTGAGCTTCTTATTCATTCAAATGTTGTAACAATTAAC
AGAGGTGTACTATTTGGCTTTTTATGCTAGTATTTATGCTTGTTATCCAA

>uc003iex.1|124032348|124033248|124033347
TACAATGGGTTAGCCTTCTACTGCTGCTTCTGATAAAAGTAAAAATGATC
CCTGATTGGTAACCTACCTTGGGACTGGGAAGAGTGTGGATGGATCATAA
ATACTGCTGGGAGCTATAGCTTTGGGCTTCCCATAGCATATTTCTTCTTA
CTGGGTATGTCCCTCCTTGTGTTTAACACCTGACCTGTCTGTTTTGGAGC
TGGAGAATTGTCTCTGAACTCCTACTGAAGAGACATACTTGATGCTGTCC
TGCTGACATGCTGTGTTCCTGGCCTGCATCCTTCTTCAGAACTAGTCTGT
GTCACATTTTGGCCCATTGAATCTTGTTAGTTTGATTGCCCTGCTGAACC
CAACATCACTGCTGCTGGTTGAGCAGAATAGGCATTATACTATCATAAAT
ATTTAATATGAAAAGTGtaataataataatgataataataaCAGGTAATT
CTTCCTTTATTTTTCAGAAATGTGTTACGGATGAGTGTTTCTTTTTTGAA
CGATTGGAATCTAATAACTACAATACTTACCGGTCAAGGAAATACACCAG
TTGGTATGTGGCACTGAAACGAACTGGGCAGTATAAACTTGGATCCAAAA
CAGGACCTGGGCAGAAAGCTATACTTTTTCTTCCAATGTCTGCTAAGAGC
TGATTTTAATGGCCACATCTAATCTCATTTCACATGAAAGAAGAAGTATA
TTTTAGAAATTTGTTAATGAGAGTAAAAGAAAATAAATGTGTATAGCTCA
GTTTGGATAATTGGTCAAACAATTTTTTATCCAGTAGTAAAATATGTAAC
CATTGTCCCAGTAAAGAAAAATAACAAAAGTTGTAAAATGTATATTCTCC
CTTTTATATTGCATCTGCTGTTACCCAGTGAAGCTTACCTAGAGCAATGA
TCTTTTTCACGCATTTGCTTTATTCGAAAAGAGGCTTTTAAAATGTGCAT
GTTTAGAAACAAAATTTCTTCATGGAAATCATATACATTAGAAAATCACA

>uc003hgl.1|73381814|73382814|73382813
gtgaagaaggaatagatgtggtagatatgaagaaggtatatctgacaaat
attatgaccaagtaaatgttgagagtacagcagaagggagggtccaaATT
AAATAAGCATCTTGTAATGGATAAAGAGATGTCATTTAAAATACTTAACT
ATTGTATTCTTCCCTCAAGAAAACACTTTAGAAATACAGCCTTGAACtta
aaattataaaataaataatttaCACAAGCACTGCCTAATACAAATTTTGT
TCTCAATTATTTGCTGTCATTTTTGTAACAGCCTCTTGCCTTCTCCTGCC
CATGGTGGGAAATTGGTAATGGAGCACTTGTTTAGAACTAGAGGAATGGA
TGATGGGAGAAATTGAGAGACATTAAATCCAGCTTAATGGACTCTGGAGA
GGGAACGGAGGcagcacagtgcagtgagtgagagcatgtgttcagaagcc
aggttatctgggtttgaatcctatgggctctgggcaattatcttctgtgt
gcttcagttttgctaccactttaacagagataacaacagtaccaactgcg
tagggccattgtgagtattcatgcattgatatataaagcatttagaacag
tatctggTTTCAAATACATAGCATAGTCAGTTACACAGTCATGTAACCAA
TAGCTCTTTTGTTATTAACTCTGGTAGAAATGCAGAGAGATACAGAAAGC
AAAAGTAGGTAAGAAGAAAGATGAGGACCAGAGTACACTGAATTTGGGAG
AGTTTTGGAGTTTGGGAAGAATAAAGTGATTAAGGGTACCACTACAGTAA
ATGCAAGACAAAGGACCTGAGAGAAAAGGGCAAGAGGATTTTAAGGTCTG
TCACTGTTATGAAAGGAATCCTATGATTTGGTGATTCTGAGATTTCAGTA
AAAATGTTTTGTATTGATGTTTTGATGGTTATGTTTGGTGTTTCTCAGAT
TGTGGCCTCGATTAGAGACAGCAATAAAGGTAGAAGCAAGATTGGTTTTT

>uc003lmp.1|141952405|141953305|141953404
TACCAACCTCTTCCTTCTAAGAAGATCTGACAGGCTCTTTGGCTGATTTG
AAAGCAGTCCCCCTGAAGCTGACCCGGTTCTAAAGTTGAAAATGCTAAGT
TTACCTTGCCATGTCCTCTGACATTTTGATAGGGGTTTATTTTATGCTGG
GGTTGCTGATTCTTCCAAAATCTGGGTTTCTGGGATTTGCTTTATTCAGC
AGGAACCTACAAAGTCTGTGTTTATTCTTGACTGAAAGAATTGAATCCAC
AGCATCTTTCATCATAAATATAATGCCCTGGGAGAAGATACAGCAGCAAA
CCAGACAGACAAGGtccccagtatccagtacagtgcctagcacacagtag
gcaccttaatagtcattgaacagatATATGAATGATATCTGGGCTGAGAT
GGTCGAGGTCACATTGGTGTTTTTACTACAATGCTTTGCATCTCCGAAAT
CACAGACTTCCATTTCACAAGTTAGCAATGGTATTTAATTTTCCTTGGCC
AATGTTATGCTTGAGTTTGATTCATACAATAAAAAGTATGGACCATTATA
ATTATCTTAGATTTCCTCTCTGGGTATCTTTTTCTGGCCAAATCTTCATA
CTAAAGAGACGTTAAGCCACACTGCATTTTCTCTAACTTGCCTGCAAAGA
TTTACTAAAATAAAACAGATTGATCTTATCCAAGTAACAAAAACAAAAAA
GTTATGAAATTATTTTGCTGCACAAATCTAAAATACTATTATTAACCATA
ATGTCAGCTTACTTAGGTCAATTCTTCAATTGCACTATTGCTTTGAACTT
TCACAAACTGTCATTTTCCTTCCATTCTAAATATGACAGTTCAGTTACTA
AGGAATTGTTTTTAGTTAACAATTACTTCAATTTCATATGAAACAGGAGC
TAACACTCTCATCAATTTTTATTCACAATTACCATTGCTTAAGAGTTCCT
ACTTTCAAAAGAAAATTTGTAATAGCACAGTGGAAAACAAAAATCTCATT

>uc003xhm.1|29248636|29249536|29249635
TCCTCCCTCCCCCCCAAACCCTCCCCACAGAAAACGTGTCTCCCTCCAAA
GCCATTCTCCATTTAGAAAGGCCCAACTAAGGATTCAAAATGGCACCCAC
GTGCCGACGATAGATTCAAAATGGCGCCTGCGTGCCCATGACGCACGTCA
CGGGAGCCAGCGGCCAGCCCCCTCACCAGCAGTCAGCCCCAACCCCACCC
TGGCGCTTTGATTTCCAGTTTGGGAAATTCATACCAATGGAATCCGATGT
AAGCAATCCACCATCAGCTCACTGATGCTCTCTTGCCCTTCCACACTTCG
AGAAGACCTGAAATGTGGTGTCCATTCCCCTCTTTATTCAAAAGAGGACC
TTCAAAAATATTCACCTAACTAGGAATTTAAAGAACACAAGAAATTGTTG
GTATATTTCACTTCAGGTAACTGCCCTAAAATTAAAACCTCCAATTTATG
CAAAAAAAGAAAAGATGGTGCTTCAATTTACAAAAGGATTCATTTCAGGG
TTATCTCTAGTTGTCTGGTTTCCCCAATGGCTGGCCTTGCCAAATGATTT
GCTGTAGGAAAATTTGAACTGCACCCAATTTTCCAGGAGCACCTTAGTGT
AATATGGCATATTGATCACAGACGATAGACAAGTCTTAGGCAGGTTTATG
CAAAAAATGCTGCAACCACCCAGTGATCATCGGAGGGAAAAAAGCTTGAC
TTACTGTGGTCTAAAATTGCTTCGGTGGCCTACATGCCCATGAACCAGCT
TCAAAAGCAATTCACATTggtcatgatgacacacacctgcagtcccagct
actcaggaggccgaggtgggaggatctcttgagcccaagagcttgagatg
agccttggcaacatagtgagatgctgtctttTTTTTTCTTTTCTTTTTTT
TTAAAAAAGCAATTCAAACCTAATTCTTCCCTTTCTTCCTCCTCCCACCC
AACCCGCCTGCTTCTCAAGATGAGCCTTGGCAACATAGTGAGATGCTGTC

>uc004ayl.1|99925396|99926296|99926395
ggccttagtttccccagctgtaaaatgaggaacttgggtcaaatCACTAG
CTTTCAAACTTCTAAAAAAATTTTTTTTTCCTAGCAGAATTGTTTTTCAT
ACTAGCCCAACATATAAAATAGAAGGGAGCTGTCTGGTTGGAATACAGTG
TGGGGAAGGGAGACACAGCCTTCCTGCTTAGTCTTCCCCTAttctctctc
tctttttttttttttttttggagatggagtctcgctctgtcacccaggct
gcagtgcagtccgcaatcgtggctcatagcaacctccacctcccaggttc
aagcaattctcctatctcagcctcccgaatagcagggactacagacgctc
accaccacggctggccaactttttttttttgagacggagtctcactctgt
cacccaggctggagtgaagtggcatgatcttggttcactgcaacctccgc
ctcccaggctcaagcgattctcctgcctcagcctcccaaatagctgggat
tacaggcatgcaccaccatgcctggttaattttttatttttagtggagac
ggggtttcaccatgttggccaggctggtcttgaactcctgacctcagaag
atccgcccagcttggcctcccaaagttctgggattataggcgtgaaccac
cacgccctgcctaatttttgtatttttagtagagacggggtttcaccatg
ttggccaggctggtttctttcttttttttttttttttgagacagactttt
gctcttattgcccaggttagagtgcagtggcacaatctcagctcactgca
acccccgccttccggtttcaagcaattctcctgcctcagcctcccaagtc
gctggaattacaggcgcctgccaccacgcccagctaatttttttgtattt
ttagtagagatggggtttcaccatgttggtcaggctggtctcgaactgct
gacctcgtgatccaccagcctcggcctcccaacatgctggaattacaggc

>uc001lap.1|115428515|115429415|115429514
tgtgtgtgtgttgtggggtcagggtaaactggaatgcgtgtgtgtgtgtg
ttgtgGGGTCAGGGTGAACTGGAATGCCTGTGTATGTCTTTTGTGGGGTC
AGGGTGAACTGGAATGCCTGTGTATGTCTTTTGTGGGGTCAGGGTGAACG
GGAATCCGTGTGTGTGTGTGTTTGGTCAGGGTGAACTGGATAACTGGAAT
CCGTGTGTGTGTGTGTGTGTTTTGTGGGGTCAGGGTGAACTGGAATCCgt
gtgtccgtgtgtgtgtgtgtgtgtgtgtgtgtgtgtgcgtatgCTGTGGG
GTTGGGGTGAACTAGAATCCGTGGAAGTGCTCAGTCTCTCCCGTGTTTGA
CTGACTCCCGGCCGCATACCCAGTCCCTGACACACGGGGGCGCACAACAA
ATATTTCCCGAAAGATCCAGGAGCAGCATCTCCACCAGCAAGCTGGGCTG
CTGGGTGGGTACTTCCTTCAAAGCTGAGGGAGCGTCCTACGCCCACGCGC
GCAGGAGGGCGCCCCCCGCAAAGCAACGTCTAGGAGACCACAGTGGATGC
CACAGCGGGCCCGAAGCGGATCAGCCTTGTGGGGTACGCATGCTAATGTA
GGCGTGGAGTCCCCCAGGGGGACGCCAGCAGTTCCAGCTGGGATCCAGGT
TTCGCTAGGGGAGAGCCTCTGGCTATGGGAAAGGGGTCTCCGAGTTGATG
TGAAGGCCCAGGTCGAGGTGTACACTGGGGGCGGGGAAGTGGAGGTGACC
ACACGAGCGCCCCATCACTGAGCGCCGCCGCGAAATCTGCGCTCTTTGGG
TCACTTGGAGCGCGGCCAGTTTGGCAGATTTGTTTTTTTCCCGGAACAAC
CCGCGGCGGCTCGGCTGTCCCGGGAAACTGCAAACTTTGCTGTGCGCGTT
CTCCCGCGCGCGGGCTCAACTTTGTAGAGCGAGGGGCCAACTTGGCAGAG
CGCGCGGCCAGCTTTGCAGAGAGCGCCCTCCAGGGACTATGCGTGCGGGG

>uc001ptr.1|117981522|117982422|117982521
TCCCTCTCTTCCTCCCCCTTTCCTGAGCTCCCAGCTGCTCGACCTCTTGC
GTAACTGTGAGAGAGCGCTGAGTTTTTTGATGGGCTCCAGATGTGGAGCA
GGGCGGAGATGGAGAGTGGGGGCGGTAGGTCTTTAGTCCCCTGAGTGCTC
TAACTGTGGGAACATAGAGGCCTGACACAGCAGGGGAGAGGACACATTGC
ACAGCGCCTTTATCATAGGGTCAGCTGGTCCCTGTGTTGGGAGGTCAGTG
AGAGAAGTTGGGTGCTGTTTCGACCCTCTGCCTCAGCATCCACTGCCTCC
ATGGCAGGCTTGATTATTCCCTGAAATTCCTCCTGCCCAGTACAGTAAAG
AGGAGCTGGGGGCCGTGAAACAGAATGAAGTGAAAAGCCTCTGAGGTACT
GCAATCTGGACCCCTCCCCTCAGTGCTGGGTCTTGGCACATGGGATACAA
CAGTTTGGGTTTTTTCCTTCTTCCTTTTTTTACATACCCAAATAGCCTGA
ATATTACTGTTGTGATCTGCCTCATGAAGGTTCATCAGAATTACTTTCAT
GACTTCAAACAGTATGAAGAGAGGAAAAACTAGAGTCTCGCTCCTCAAAT
CCTAGGACTTCCTGGTACCCACAGCATATTCTGGATCTTGAGTGTTCCAC
CTCCATTAGCTATAGCAGGTGGCAGCAAAGGGCGGCCTCTCCCCTCCCCC
TCCTTGTCTGCTGCTTGGCCCCGGTCAGCTTCAGTCTCCAGCCGTGGGGG
GTCCCCTGCTAAGGCCAGCCCTGTCAATGAGTGACCAGAGATTCCTGTAG
TTCAGCCTCCTGCTGTTCCTGGGTTAGGGAGAGACGGCACAAACTAAACT
CATTGAATTAGAACAGCACTTGTCCATCTCAAAGAGGATAAATTATTTTT
TGCTATCCACCCCAGCTGGAATTTAGACCAGACTTACAGGCTTTCTGCTC
CTTCCTTCAGTGAAGAAGAGTCTCCAGGGTCCCTCTAGTGCAGGTCAAAG

>uc001qjk.1|1607772|1608672|1608771
tgagctttcaccatgttggccgggctggtctcgaactcctgacctcaggt
gatctgcccaccttggccccccgaagagcCCCGCATTCTTAACTACTGTG
TTTGGTATGTTTGAATTGACACTTGCCTCTTAGGAAGGGGAATCTTTTTA
GACCCTGGGGAAATCTGTAGTTATTGCAAAGGCCTTTTCCTGCCTGTTGG
GCATTTACCAGATCTTTCTTCCTACACAAGGAGAGCCTCCCCTGGTTGAA
TCCTGCTATAAATCTCACTAGTGACCCACAAACAGGGGTCCCAATGTGAC
CTGCTCATTAACACAAAACCGTCAGCCCCCATACAGCTTCCTGCCTTCCC
AGTCGGGTTGAGGCAAGAAATTTCCATTCTGCCCATGCTGATGAAACCAG
TCGCCAGCATTTACCTTTCTAAGGGGTCCTTTCTCCTCCCACCCCAGCCC
ACCCCAGCACAAGAATGTAAGAGAGGGCAAACAGCTGCCTGGCTTCAGTT
CTATGGCCACTCAAGAATTGGCTCGCATCTGTCTGCCAGGACAGAGAGCG
TCCTGAGGGGGCTGgtgtgtgtgttgtgtgtgtgtgtgtgcacgcgcgcg
tgcatatgtgtgtatgGGGGAGTTCAGTTTCAGGTACCACACATCTGGAA
GTCAGAGAAAGAAGCCACTGCACATGTTAGAGCCATTTTGGGGGGCaatt
tttaaaaaaaaaaacatttttaatGGGCTGAGAGCCGCCTCGTGGAAAGC
CCGGGGCGGGGGATGGAGTAGAAACAGCTGCGGGAGTGATTCTTGTCTCC
ATATATGTTTATAAGGCACTGAGGGCGGGATTAGCAGCTCCTGGGAAGTC
TGGCTCTAGTTACCGTGTCAGCCTGTCCTGGGGGCAGTCACAGCCACAGT
GACCATTAGCAGGCACCCAGGCCTGTCTTTGGCTCGGAAACGGTGGCCCC
CAATGTAGCCTAGTTTGAACCTAGGAACTGCAGGACCAGAGAGATTCCAC

>uc001vhx.1|59483861|59484861|59484860
TTGAGCAGATACCATGTAGAAACTGCCACAATGGGCACAGGTATTCTAAT
CACAATGGTATTTATTATAAGGAAAACAATGCAGTTGTAAACTCATTCTA
TAAATGAGACGATTGGGATTAGGATAAAGTTTATTTACTACTGCCAGGAA
GTCAAATCCAATTAGAAGATAAGTTATGTTAATGATGTATCTATGAAAGA
TAACTGTCAAAATACAGAAGATGAATAGAAACAATAAAACAGTACTATTT
ATCTAGCATGCATCTCAGAGGATCCTACTAAAGCATGAGAACTGACTAAT
CAGAGTTACTACCAAACACTAAAAAAGGGCCTTATTCCCAATTACAAGCC
TATGAACTAAACTCAAAATCAGCACTACATGTAAGCATTGAAGTTGAATC
TATAACCAGCTTAGACCCAAGTACTTTGATTGTGATAAAATCCTATTTAT
AACTTTCCTATCTTGTATATGGCCATTTATGCAAAGAAACCTTGTACTGG
GCTGAAATACTCCATTTACTTTAAACCACTATCTGAGAAACACAGGAACA
ATGGAGAAAGTATGAGGAAAGGCCAAGGGCCCAAGAATATGAATTTTGGA
GAGATTACTCTGTCTTGTTAGTAATAGGGAAAAGTTTACAACAAGACAGC
TAAACAGTCAGGAAATACTTACTTTTATGATAGCCTGGGCTATTACCTAA
CTGGAAAAAGAATGAAAAGGCAGGCACAGGACCAGAAACTACAATATGCC
TTGCTAATCATTCCAGGGAATTGTCAGGTTTATAAAGTACCACTTAGATT
CAATTCAGAAAGTCAGTCAATGATTACCAAGTACACAAGAGCTGGCTCTG
TCCTAATAAATCTGGGAATTGAGTAAAGCTTGCCTCTAGCATTTCCCCTT
CTTTTCCCACCTACCTGGTTGTCCTTAGCTAACACCTGCCCTTCTAGAAT
CAGAATCCTGTGACTCCTCCAGCCACCCAAGGTGACTCATGCTGACTTCC

>uc001xox.1|73387526|73388426|73388525
TTTGATCACTATTCCCTTGCTCACCAACCTAGTCATCTTTCAGCTACTCC
ATGCATGACTTGTGCTGAGCTATTAGCTCCCACATGAATACAAGCAATTC
TTATACCTGCCTAATTCAGATGATCTTTCTTAGGGTTTGAAGTCCCTGGG
GATCCGAAGCTGTCCTAGGTATACACTTCTCTCAACCCAGTCCAGCACAA
AAGGAGACGACTAACGATGAATGAAATTGAGAAATCAGCCCACACTGGTA
ATCTTGGAGGAATTTGGTATTCTTCGTGAAATAAAAGAGGCgcaaagggg
ccctggattagggtccggagagaggggttttatcccagcactgcccctaa
ccagctgaaaggtaggtggtccaatcacatcagctctccgagactcagtt
tccccatctataaaacaaggagtaggcttgacggtccctGTCTCACTATA
ATTTCCCAATCGAGGTTCAGGGAGAAATCCACAAAACTAATAAAACTTCT
TCACGGACTGCTAAATGTGAACTCACTGGTCAAGGCTGCAAGATTTGCTC
TTTGGGTCAAGGCAGTAGGGGCGGCCACAAGGAACCAATCTCAGTTAAGT
TATTAATGCACTTTGCCCAGACTAGTAACTCTCCCCTGACGTTCCGCATT
TCCCTTGCTTCTCCCGGAAACGTGGGGCGCCCAGGAATCCTAAACTTCCA
ATCCCTAAGCTTCCAAACCCCGCCCCTGGGAGGGGAGGGGGCGCGGAGCC
GGGCCTAGTCGCGCGCCTGCGTACTGCGGTCAGAGGGCCGAGGCCTGGGG
GCGAGCTGGGGTCGTGCAGTACAGCCTCTTTCCGGCAAATCACGCGAGAT
TTCGTTCACCCGGGCTCCACAGGGTCAGTGACGCGCGAGCGGCTCCCGCG
ACTGTGGCTCCCGAAGCTGCTTCGGGCCCCAGCGGTGAGGAAGAAGACTC
TCAACCAGGGTGACTTCTAGGCGTCCTCCCGGAGCTACCGGGGACACTGG

>uc001ycp.1|60312756|60313756|60313755
TCTGCCTTGTGGAGACCCTGCCAGCGAGGGGTCTGGCGGCTTAGCTGCCC
CTTGCGCACCCCACCCGGTTAGACCCAGGGCTCAGTACGCTCTCCTGAGA
CTGGGCACAGTGATGCCATCTGCGCCACTGACTCTCTCTTCCCCTGGCTT
GCCAGGACTTGATCATCTTCCCTGACGACTGTGAGTTCAAGCGGGTGCCG
CAGTGCCCCAGCGGGAGGGTCTACGTGCTGAAGTTCAAGGCAGGGTCCAA
GCGGCTTTTCTTCTGGATGCAGGTATGGGGCAGGCCTTGGGGTTGTGCCT
TTTTGTTGCCCTGCGATTCGGTTAGGAACTTGCTTACAGTGTGGTGCAAT
TGGCTTTTATAAACCAGCAGGCGCCGGCCACACCCGGCCACACGGCCTGA
GATGCCACCTCAGGGCTGCGGTGCATGCTACCTGGGGCCGAGGTCCTCTC
CCAGAGTACGGAGGCTCCAGGCTGGGCTGCGGGCAACCGATTGCGGTGTG
AAATTTCCAGGCAGACAGACATGCTGGCCCTGGTTCTAACGATGCCCAGT
GCCCTCTCTCTGCCCCTTGCCGTGGGTCACTGAGGCCCCCACAGCAGAGG
CAGAGGCCCCTGTGTGGCttccctgctggtgctcacagaaacgaagcatc
ctgctcacactttccacagtcctgccccttccctggcagtgtgtcctgga
ggccaggggtgtcagtgcccagggtttctcttacccacagctgcagagcg
tcttttgggtctagaggccgctgctcattctgccatctgtcagtgaccat
tgagcttgttgccgttttttgtgctgttacaggcagtgttgcaaagaatt
tcccggtacacagatcattttccataagccagtatcatctgtaggtgaaa
actggtggcgggcctgtggtcaggaagcgtgtgcatgcgtTTGCAGTGTG
GAGAGAGAAGGCCATGCTCTCTGCCAGAGGTGGAGCTGCTGTCCCCACCC

>uc001ztt.1|42506382|42507282|42507381
CATAGGGTTGAGTCGAAGGGCATGAATATTTATGATCCAAAAGCGACTGC
TACGCCCTCTAGGCAATGAGCTGGAAAGGGAACCTTCAAGGGCCACCGAA
ATCCCAGGAAAGGCGCCAGATTCGCTTTCTCCCGGCCTCAGGCAGCTCTC
CCTACGAACTACCTCCTCCAGCGCGCCAAGCCGTTAGTCCCGCCTTATCC
CCTCAGCTCCACCTACCCAGCGCGCCCACAGTTACTAAACCCTAGCCGCC
AGGGTGCACTACGCGTTCCTAAGCCCCGCCTCCGGGGCAAGGGCGCGCTC
CCCCTCCCAGCTCTGCCCAAGCAGTTCCGTTAGGAGCGGGAGGAAAAACC
GTCCTTCGGGTCCCCGCCTCTCCACTCCTAACGCTTTACTCCCTACTCCC
CCTGCGACCACTACACAGCCGGCTACGGAGGCCCCTAATGTACAAATATC
CCCCAGGCCCTTGCTCATCCTGATAGGTTTTGTCCTTTCTTAATCGACCC
AGTACTAAGGCCTTGTGTTCAGTTTTTCTCCAGGATTCAGACTAGAGAGT
TTCTTCCGGCGTAAGGAACTTCAACGCTCTTCACGGAAGTAAAAGTGTTT
TTTTGGTTGTTGTTGCCGTTGTGGCTGCCCGCATTCCTTCCCTCCCACCT
CGCGGAATTGTGGCGGGAGGGGGAGGAGGAAGTCAGGGCGCCTGCGCGGA
GAGGCCGCTTTCCATCCGGGTCCCTGTCCGTGCGGTGCAGCAGGTCGGTA
GGCGGGAAATGGCGACTGGCTGAAGGAGCTGGTTCTGTTGCTGCTGCGGG
GTAAGCGGGAAAGACACCACACATTGCGCAGTCGGGACCATCGCCGGAGC
CTGAGGACACTTCTCTGTCGTCACAGTTAGGTAATCCCCTTCGTCCAGAC
GCCGCCGCTGCTTCCAATCTCAGTCCTCCTCCTCTTCCAGGGCCGTCTGC
CGGGATCTCCTCCCCTTCTAAACCTGGTCCTCCAGCGGCTCTGGCGCCTT

>uc002app.1|64371813|64372713|64372812
AGAAGAGACTGTGTGCATCTCTTTATCAAGAGCTACAggctgggcgtggt
ggcttacgcctgtaatcccagcactttgggaggctgaggtgggagaatca
cttgagcccaggagtttgagaccagcctgggtaacatagtgagacactcc
catctctacaaaaaaaaagaaaagaaaagaaaagaaaaaaacgctaggcg
tggtggagaagatcgtttgtgcccagaagttcgggggctgcagtgagcca
tgatcatgcactatactccagcatgagtgacacagcaagaccctgtccaa
aaaaaaaaaaaaaaTTAATACAAACATGTACGTTTGTGATTGTGTCACAG
TGGCAGTTTAAAGGAGAAATCCTTTGCCAGAGGCTGCAAAAGCTATAAAA
GTTGGAGTGGAACAGTGCTTCAAGGGAAGAGATTGGTTTTCATTTTATCT
GCATTGTTTGATTATATAAGTACATGATAACTTCAATAGGGATACCAAAA
CAAATAAATAAATTTTAAAAAGAACATGAAAggccaggcgcagcagctca
cacctataatcccaacactttgggaggccgaagcaggtggatcgcctgag
accagccgggccaacagagcaagacctgcccccctcaccctcccatctct
acaaaaaaagaaaaaaACTTTAAAAAAAGTACATGTAATTTTAAATGAAT
ATAACTTTTTAGAAATGTTCGGCTGGCAGGGTTGCCGGCTTATGTGCTGA
GTCTTTTACCTCGTTTGGAGATAGCGAGAGCAACGAAGAGAAAACATTAA
TTACCCGGTATTAGTATTAATACGGCGGCTCCATTCCCACATGGACCTGG
GGGGGACAAACAAAGTCTCCTAATCTTGGACAGCTGCGCCCAGCCCTTCT
TCACCTGCCGTCCAGGTATCATCCTAGTCTTCCCTCCGTCTCTGGGGTAG
GTCGTTTCCACCCCTCCGCCCTGGTCCAGGCCACTGAGGGAAGGGAAGAA

>uc002gzl.1|22910569|22911469|22911568
ttctgtattgtccattcagtgtggcagcccttagccatatgtggcttggg
gacacttgaaatgtgtatagtgcagctgagaaactgaaattcgtgttttg
ttttatcgtaatgaattttaatttgaatagacatctggctatgactgcat
tgaccagggcCCTGTGGTGAGAGCTGGGATGCTGAAGACACCTTCCTCTG
CCCCAGGAGCACACAGACTGGGGTGAAACAGGAAGTGAGAGCCCCAGATG
CCCTGATGGCTCCGGGATGGGATCTGTTGGAGCCAGTGGGCCAACTCATC
CTGGGTAGTCAGGGAAAGACggatgtccgggaaggcaagagcacaccagg
cggagggaagaatatctgcagagaccctgaggATGAGGAAATCAGAGCGC
TTGTGAAGCGCGTGAGGAGGAGTCTGTGAGGAGGCTGGCGGGGAGCCGGG
GTGGATTCCTGCAGCTCTCCCTGTGTGCAGTGTAGGGGTTGGGGCTCCTC
TTAGGGGATATTGGAAGTGTGTGTGAGAGAGGGGCAGGAATTCCAAATGA
ACATTAGAATTGTTTAAAGGAAAATAAAACTAGCAAGAAGGCTGCATTCA
CATGGGGATGGGCTGAGAGTGACGGGGTGAGGAGCGCTGCCTCCCACGTG
GCTGGAGGGTGGAAGGGTCGGGGATAGGAAATGAGATGGGAGGGAGCTCA
GAGGCGGGGCCCTGCCCCGCTCCCAGTCATTTGGATTTGCACACTATGGC
TGTTTCAAGCGGCCCCCTGTCCCACAAGTTACGTCTAAAAGTCTCAGCTT
CATATTCTGGCAGCAGCTGGGGAAATGATTTCAGAGCCTGCTGGCATGGA
GCCATTTTTTTTTTCTTTAGCAATTTCCCGGTTGGAAGTTGTTGAAAGGA
AGTGGCAAGCGCTGCCTGAGCAGTTCTAGCTGGGAGAGGTGGGTGCTGCA
GAGTCTGGGATTCCAGGGTGAAAGCCACAGGTTCCCCTGAATAAGCTCTT

>uc002qpx.1|62884268|62885168|62885267
cctatttaatgagaacaaaatacaggttgaatatccctgagccaaaaatc
taaaatccaaaatgctccaaaatccaaattttttttttcttttttttttt
ttggagacggagtctccccctgtcgcccaggctggagtgcaatggcgtga
tctcgactcactgcaacctctgcctcccaggttcaaacgattctcctgcc
tcagcctcccaagtactgggattacaggcgctcgccaccatgcccggcta
atttttgtatttttagtagagacagggtttcaccatgttggccaggctgg
tctcgaactcctgatcgcgtgatccacccaccttggcctcccaaagtgct
gggattacaggcgtgaaccactgcgcccggcccgcccgactaatttttgt
atttttagtagagatggggttccgccatgttggccagcctggtctcgaac
ttctgacctcaggtgatccgcccgcctcggccttctaaagtgctgggatt
acaggcgtgagccaccgcgcccaaccCCCTGAAATAATATTTGTTTGCCT
CTAGGGGCACCCTGAGCTTCGTGGAGTCTGAAATAATGTCTCTAAACACT
TAAGTGATCAGTTACGGAAAACACTTCCCAGAAATCTGGGAAAAGCCCCT
TTAAGAAGGAGTAAATACCTCCTTCTCCCCTAGAGGCCGAAGTCGCCATT
TCCCTGCACGGGGCACAGCACCTCAGAATACAAGTTCGCAGAGGTCAAAG
CAGTGGACACACTCCGAAGAGCTCCGTGGAGTTTTGGAAACTACATTATC
CAGAGTGCAGAGCGCAAAACGGCGGCGGAGTTGAGCCAATGACAGCCCAG
GATAGCAACACTTCCGCGCACGCGCAGCGCGACGGGCCGGAACTTCCGGC
GTCCTCCTCGTGGCGGTCATTTTGGCCTCTGTCCTGTTTGTCCAGCCCGC
CAGTTTCTGCAGTGGAGGTCGCGACTGAGGGACGGGACAGAGAAGTCGCG

>uc002wpk.1|16677004|16678004|16678003
CCGCTTCCAGTCAGAGTTCAAGTTAAAACAGAAAAAAGGAAGATGGCAAG
AATATTGTTACTTTTCCTCCCGGGTCTTGTGGCTGTATGTGCTGTGCATG
GAATATTTATGGACCGTCTAGCTTCCAAGAAGCTCTGTGCAGATGATGAG
TGTGTCTGTAAGGACTTTTTTATGCTTTTCATTATCTTTCTATTACATAA
TTGAAAATATATCCACTAATAGCATAAAATCGAATTATACTTTGAAGTGA
ATCTTCTCCAATGTGTATGTTATCAGCTTTGTTTCTTCTGGTCTGCATGT
TTGGTATCTTACTACGGAGAATTCACTTGGCTGAGTTTTGTTGCAGCTTT
AATATCTTGGCTGTCTTCTTTCTCTTGGATAGACACCAGCTATGAACTGG
GAATTATCAGTCACTCTGATTTTCTAGTTTTTCTAATATACATTGCCTTT
TACTGTTATAAAATTCAGGAGCCTAAAATGTAATCATTTAAATTTTTTTT
CTTCCAGATACTATTTCTCTGGCTAGTGCTCAAGAAGATTATAATGCCCC
GGACTGTAGATTCATTAACGTTAAAAAAGGGCAGCAGATCTATGTGTACT
CAAAGCTGGTAAAAGAAAATGGAGCTGGAGAATTTTGGGCTGGCAGTGTA
AGATAATTTAAACACCTATTGACGAATATTGCTCTTAACCTTTCCTTGAT
TACCTACCTTCAACCTATTTTAATGCTTAATACTAGTTGTTAAGAACCAT
GTAGTGATTGTAGATGGAAATGCAAAAATTCAGGTATATTTGCTATTGCA
TTTTAAAGAAAGAAAGATCAATTTCGTAACAAAACCAAATGTAGGTTAAT
GTGATATTTTGGTAAAAAAAGAGTCAAATACATGGGGGCTTAAACATCCC
AAAGAATTTGAATCTTATCCGAAAACGTCTGAGAAGATTTGCCAAGTAGA
AGGCATGTGTGTTGGCAGTGAGTCTAAGTATCAATATTCTTTTAGGAAAC

>uc002ywv.1|38549633|38550533|38550632
AGTGTTCCTCACCCTGTCTGCTCTATGTCAAACCAGATGCCGTGGTCTGG
CCCCACCGACATGCCTGGGCAGGGGACGTGTGGGTATATCATCGTCTCCC
ATGGGAAACAGACCGTTTGCGTCTCTTGGCATTGCCTTTGGACCAGTGTA
GAGGGCTCTCTCTAGGGGAAGTGCTTTTGAAAAACCCATTCCATCTCTTA
GGATTGACCACGATCCCCATGCAGTCTGGCCGTGAGAAGGCCAGGAGAGC
ACATGAGCCTTGGACGGGCCTCCCTTGATGTGGTGGCTGCAAGAGTCACT
TTGCATAGGATGGACATATAACCCCATTCCCGAAAGAAGCTTACTGCCTC
TGCTTCCAGAGATCTTCCATTAGAAGCCTTCTTCAAGGATGGAATTCTGA
CCATTTCTCATAAAGATGCCAGACTATGCAAGAATGCTGGAACTCAGATT
CCAACATGTATCCCGAAGCCCAATTTCCATGATCCAGAAGAACCAAATTT
TGCCCATGTCTATTCAGCTtatatatatatatatatataATATTTATCAG
GGAAAGCAGGGCAATAGAAAAAAATCAGCTCAATAAAGGGGTTGAGCTAA
AAACATGAGTTTTCCTCTGTGGCATTTTGCTTAGGTATGTTTGACATAGG
TATAGTCTGTATGGATTCATTCTGATTCCACCAGGAGGCAAGAGATTTTG
TTAATATTCATTTGGGGAGGAGAGAGGAAAGAGAAAAAGAAAACATGGGA
TAAAGGAGAGATTGTTAGAAAAGGTAATCTGGTTATTTATTTATAGTTTA
CTTAGCCAAAGGGACCTTAAAATGCTTTGATAAGAATGGCCAAAGTTTCT
TCAAAGATTAACTGGCATTCTTTAAAAAGGCATCAGTTTTCTTTTGCACA
GGTGTTTGGAGAGCCCGGACTGGATGCCCACTAGAATCCTGTGCTGGTTT
GTAGATTTCCTTAAGACCTTAAGACATGCTGACATCATGGTCTCCTTTCT

>uc004dkp.1|48507984|48508984|48508983
tcccaggctcaagtgatcctcccaccccaggcccccaagtaaccagaact
acacgtgagcgccccacaacctaattttcatatttttttgtagatacagg
gtctcactgtgttgcctaggctgatctcaaactcctaggttcaagggatc
tgtctgcctcagccttccaaagtgctgagattacaggtgccaccacTAGA
ATCTATTCTTTTAAGCATTATACTCCATTGCCTATAGTGCCAGACCACAG
GTGCTTTATAATCCTGTAGCATAGATACTATAAATATTCAAATTACTAAA
TAATTCAAGTCAAGAGAAAGATCTGATGGGAAGTGTGCTGAGGGCGGGAA
AGTGGAAGGTTGGGGAGTGGTCCTCCCTCTGGGTGTCAAGGTGGATCTGT
AAACACGCACGCCCAGAAACCTTCATTTCTTCTGAGATGCCCCCTTCTTG
TCTTGTTCTCTGTGACTGAAGCTGCAGAATGGGAAAGGAGGGGGCTGGGT
AAAATTGGCCAATTCACAGGACTGGGCCTCCTCTGTGTCTTGTCACTTCT
TGGAAAAGAGATGAATTCTATTTAGGGAAAAACAGGGGAGGGCATTGTCT
TGGTCTCCACTCCCCTAATCTTCACTTCTGGAAGAGGAGAAAGGGAACAA
GAAggctgggtgcagtggctcacccctgtaatcccagcactctgggaggc
cgaggtaggcagatcacttgaggtcaggagtttgagtttaagaccagcct
gaccaacatagtgaaaccccgtctctactaaaaatacaaaaattagctgg
gcgtggtgacacacacctgtagtaccagctactcagggggctgaagcagg
agaatcgcttgaagctgggaggcggaggttgcagtgaggtgagattgtgc
cactgcactccagcctgggcaacagagtgagactctgtctcaaaaaaaaa
aaaaaaaaaaaaaaaaagaaaaGGAAACAAGGAAACAGTGGAAAGTGGTC

>uc004dwm.1|65298487|65299387|65299486
catagaatcaggaaatggcagagttgggatttcagttcagaatatctgat
ttcagttttcatgctcttaacagtgatgccatattgCAAATGTCTATATT
GAAAAAAAAGTCTatttagcctgctgcttgttttgtaaattaatttttat
tggcacaatgatataccttgagagctacaaagacaaatttgtgtagttat
ggcaaacagaaactgtatgctctggaaataaatgatttagtagctagccc
tttatagaaaaaatctgccaacctctgGTCTGTAGACACCAACTTTAAAA
TGTTTTTCAAGTGACCTCCAGGAGAAGGAACCAGAAATGTACCCCGGATT
TGCAGAAAAGGTGGGTGCTGTTTGTACTCTCAGTGAAATTGGTGAATGAA
TAATACAAACCTGGAAACCTGGCCTACCTGGCCTCCTGCAGTCTTCACTG
TGTTGATTCAAGTCTATTATGACCTGTTCTTGTTGTCTTTCATGAGTCAG
AGCAGAGGCCTTATCCCTTCCCCTCCCTGTCATAAATGCCTTAGAGCTTG
GACTTGGATCTCAGCTTAATCAGTTTTGTCTCCACTTCCCCTTTCTTGCT
TCAAGGTTCACATGTGTGCGAGGCAGATAATTCTAGGGGCTGCCATGGCT
TGGCTAAGCTTCCCTTGACCACTGAGCATTTCTAAGGGAGTTGAGGCTGG
TGGCTCCTCCTTCCTTCCTACTGGTGCTTCCACCTGCCTTGGTCTGAGTT
GCAGTCCATGGGGCAGCGCCTAAGTGTCTGAGCACACTTAAGAATCTCTA
GTGGTTTATGACCCAGACTTTGCCCTACCACCTCAGTCTTCTGAATGTTC
TCTTCCCTGGACCCTGCTCCAGACACTTTAAATTCAGAAGAGGAAAATGT
GCCCAGCCTGCCTGGAGAAAAGTGTCTGCTCCTAGCCAAGATCTCCTCAT
CACAAAGTAAGAATATCAGGTGGTGGAACCCCCATCATACCTGTCCCCTT

>uc004eoy.1|110134181|110135081|110135180
AAGCCACTCGATCTTACTTAAGGCAGTGACAAGTTACCTGAAAGGAACAG
GACGAGAATCAGGTTCAGAGGAGAGATATTTGTGTGAGTGTATGTCTGAA
CTATACTGTCACATATAAACCTGACTTTGGGTTAACAGCCTGAAATGTAC
ACATGTGTCTATTAAATAATTGGAGAATAAAAATTAATGGTTGGAGAGAA
TATTCGTCATTTGTTCTATTGTGAAAGACAATCCTTTGTTAGCTCGAGTG
AAGCTATGTGAAATATTATATCCTATGAAAACACTTCCTAAAGTTGGCCT
TTTTGTAAGAAAATTTGGGATATGTGCAATTCACACATACTTGATCAATT
TAAGCACATTCTGTTTTACTGGCAGGCACCAAAATCTGTAATAAGACAAG
GAGTCCTCCAGTGAAAGAGATGATTAGAGATTGCAATAGCAGTGCACACT
GAGCTCCAATTAAGGAATTTCCTAATGGTTGTCTAGGAATACAAGTGCCC
TCCATTTGGGCTTTGGTGATAACTAGAGTATTCTTTAGTTGTTAATCAGA
GTGAACACAATTCAAAATGTTCTCGACTCGTGGGTCAGAGGGAATGATCT
CATTTGGCACATTATTGAGTTTCTGAGAAGAGGAAAGATACTAACAGCTC
ACAAATATTTTGTTATTGACTAACTGCAAAGATGCATCTGTTAAAGCAAT
CCATCTGAGTTGGCTAGTTCTCTCGAATATTAAAGAATATCAATATATAC
TAAAAGCAAGTCAATTTGTCAAGCATTTACAAAGCAACTTTGAAGCCAAA
TGATACCTTTTCTGCCTTCCCTTCTCTTCTAGAAGATACTCACAAACACA
TACAAATCTGGACTAAATTCCCTCTAACAGACCCTTTGTAAAGAAAGCTC
ACTTTCTTTGGCTGCAGTGACACAGATGTTTGGGTGGGAGGGGGTGCGGA
GGGTGGCGGAAGCATGCTGGTTCAATGCTTGAGAAACAGTGCTGCACCCA

>uc004eoz.1|110225130|110226030|110226129
AACCCAACGGTTACAATTTTATGTCCTCTTCTGATCGTTTTCTGTAGGCA
TATTTTACATCATTATAATTTGAATGTCCTTATTGTTTTGTATTATTTGA
CTTTTTATGGCAGCTTACTGTCGCCTTGCTGGGATTCACCATAATTTACA
TAATCTAGCCAAATCATGGGGAGTATGGATTTTGGAGTAGCAAGAGATTA
TTTTTGGAGTTAGATTTTATAAAGCTTTGGCCATCTGCAAAAATTTGAAC
CGTATCCTAAAGACAAGAGAAAGCTTTGAAGGTTTAAGGGAAAGGATGGA
CAGAGAGAATCGCATTTAAGCTCCATTTGAAGTAGAGTTATTTTTATTTT
TTGTATAATTCCTTGCTTTTTGGAATGTGTGTGCTTCATATGCAGAAAAG
TAGTTTCCCGATCTAGACTGCCATCTCTTTGAATTCCACTGCCACATCTG
TCTCTCTTAGTTTTCTGTGTATTTTAGAGATTCCGTCAGTTTAACCTGCC
TGGCTGACAGGTGGTGTCCCAAATCGAAACCGTTTTTTCCCCCGAATAAA
GTGTGCCCGTGTAGCTGTACAGATTTCGTCCCCTGAAAATTCATCTGAAA
TCTCAATTCTCCTGAGGGGAGCAATTAAGGAAGATACATGAACTCTCCCC
TCCTCTCCATCCTGTCAGGTGCCCCTCTTTTTTGATGGCCCCACCTCTGT
CTAGACAACCCTGACAGTGTAGAAGTTTCCATCTCCTTTCCCTTTCCCTC
TCCATGTTCCCTCCCCTTCAGTTTTTTCCCCCTCCCAGGCGCTTCCTGCC
TGGAAACAAAAGATTGGTCCCCAGTAGCCCACTCAGGGCGATTTTAGTTT
TATGCTCACCATCTGATTGGCCTAGGTAAGGTGCAGAGCTCGGGTGACGT
AATAGCAGAGAAGGGCTAGGGAGCGGTTGCCGAGCAGGGGCTCTACCGCG
GGCGGGCAGCTGTGCCAGCTAACCGTCTGGGATCTCGCACTGGGGGCTGC

>uc004ffa.1|150831116|150832016|150832115
GGAACACCTCGCCTGGTACCCGCAGCCATTTTCTGCAAGGGGTACAGCTG
GGCAAATGCTCAGAGGTGAGAGAAAAAGAGCATCTCCAACCCATCACTTC
AACAAAGAGCCAGGACCCAGGAAGAGGACCCTCCTGAGTGAAGACTGAGG
GTAAACCCCCGCTCAAAGAGGGGCCACAGAATCCAGCTTAGTCCCTCCTG
TCAGCCCTGGAAGACCCCAGCGGCTTTGTCGCCCAAGGACACCTCTCCCC
CCACTGTGACCTCAGGGGACTAGGAGTCAGAACCTTGGTCTGAGGGGAGC
AGACACCATCCGCAGAGAACAGGGGTCCAGGCTATGCCAGGAATCAAAGG
ACTGAGGGGcacgcctacctcaacccctaaccccaggacctctcgcctcc
tcccccaccccaactcccacccTGGCCGAATCCGGTTCCACCCCTGCTGT
CAACCCAGGTGGCCCGGATGTGACATCCCTGACTTGCGCATTGGTCTGAC
CAGCAACTCGAGATCCACGGAGGGAAGCAGGCGCAGGCTCTGTGAGGAGG
CAAGGTGGGGGCAGGCTGTGCCAGGCGTCAAAGTCAGGACCCTAAGAGAG
AGCTGAGGGTTccccacccccattcctatcccccaccccattcccattcc
cttccacactcctaacccaatccacaccctcatcccctaccagcacccca
tcctccccaaccccgtgccaccctcatacccccatccccaattcaacccc
cgcaccctcatcccccaccccacacctgcacccccacccccCAACACCCA
TACCCCCATCCAGGCAGGATCCCCGGTTCCGCCCCCGCTTTCAACCAAGG
AAAGCCCCAGCTGCCCGGATGTGATGCCACTGACTTGCGCACTGGGGGTT
AGAGACAAGCGAGCTTCTGCGTCTGACTCGCAGCTTGAGACTGGCGGAGG
GAAGCCCGCCCAGGCTCTATAAGGAGACAAGGTGAGATGCTGAGGGAGGA

>uc001kyg.1|106060988|106061888|106061987
CCAAGCAGGCTCATTGGCTTTTCCCAGGTCTATCTATCTTCCAATAGATC
TGTAGGGAAAGTAGTCCACTTGGGTTTTCTTTAACTTTCCATTAAGAAAG
AAAGTGAGAGGGCTTCCTCAGCTAGGGGTACCATCAGTCACTTGGGGGAA
ATCTTTAAAAATCGAGCCTAGCCTGACCACTCCAGACTGGATTCTGAGCA
CCATGTAGGTTCAAGGCGGGGTCGGGGCAATGGACCAGGTTGTCTGGGTG
ATTCGGATGACACCCTTGATGATGAACCAGAGCTCCACCCCCAGGTTCTC
AACGGGGGCTGTGCTTCAGCCAGGCATGCAGAGGGGCTAGAGCTTTTGAG
GATATAAGGCCCTTCCCCAACATAACCAGCCTCTTGGCCTAGGGGCCAAC
TCTATTCATTTCACCCTTGTTATTTTGCAAAGCAAGTGAGCAGTTGCTGG
GGAAAGTCAAGCATCCTTGGGAAAGAGACTCTGGGGAAAGAGGGCAGGGT
TGTCCTTAGTGGAAAGGCCAAAGTCCCCTAGAGGACTCAAAATCCTCTAT
TTAAAATACAATCTCTTTCTTTAAAACCCAAAAGCTTCCTGTTAGTTCCA
GCTCCTATATTTCTCGCTGACATTAGCTCTGTGAAATAAGGTCTTAGGCT
GGAATCCACCCTACAGCCAGCTTTCAAAGGCCCTTTCTGGAGCCCTGCGG
GCAGCACACAAGTTGCCTCAAAGACAGGGTAGAAATGTTCTGTTTTGTTA
TTTTTTAAAGTCTCCTGAAAGTGTAAGAATAAAAAGGGAGTGAAAGCTTC
TGCTTTGTCAATAGGAAATCCACCCCCCTGTCCCCAACTCTGCCCTGGGA
GCCTCACAGATTTCCTGAAGTTAAAAACAAACAGTGACCATTTCTACTCC
TTGCAAGATTTAATTCTTCCTTTAATATAAATAAGGCAGCATGAAACACC
AAGAGCCCCACTGCTTTCTGCTTTAGAAGCAGCTTTGGTGCAGAAAAGAT

>uc001nki.1|56930102|56931002|56931101
CACCACTAGAACTTTGGTGTCCGCCCTCAGACCCAGGCTCCTGGCCCCTG
GAAATTACACCCCGACATCCACAGGAAGAAGGAAGAGCTGGGTTTCAGAC
Ccttctgcatctttatagccccagcacccaggacagggcctgacacgtgg
caggtgctcaataaacatttgttgaatgaatggatGGATGAACCTGCCTG
CCACCCCCTGCCTTCCACCCCCATCCCCCTGCCTCCCACTGTTCTTTCCT
AGTCCCTCTCCTAGCAAGGTGGGAATGAGACAGCAGGTGTGCCCCAGATT
CTCCCATCCCACCCACCTGCCATCTCTCCTCCTGCACCCTCAACTTCTCC
CTCTTTGCCCCCGTCCTCCCCAAGGGTCATGAGTAAACACAGGAGCAAAC
CCTCAtgtgctcctaccatgtgctaggcagttgcaatgactttacattct
cacaatcgccatcagagatagaaatgattaactgcactttgcaggtgggg
aactagtgactcagagtggttaaggggcttgcccagctgctgaggggcag
aattgaaactcaaactaggaatttctgattccaTCCAGCGCTTCTAGCTG
GGGGTGTGTAGTGAGGAGTAGGGTTCTGCTAAAGTTAGTTAAGGATGTGG
AGAGGAAGAGGAAGCAGAGGGGTTCCTGGGGGAGGAAGTCTCTGGGCCCA
CATCCCAGGACCAGCGGGGTGAATCATAGTCAGGGTTCCTGCCCCACCTC
TGGGTCCAGCTGCCACACTAGATGTGTAGCCAGATTCCCTACCCTCTCAT
GCCAGGGTAGGGCCTCCTCAGAAacatacacatacacacaaacacacaca
cacacacacacacaGCCCCGGCCCAAAGCCTAGAGAGATGGAAACAGTAG
TTGCCTTAGACACAGAAGCTTTATTTTTCTATAAAATTATTCCCGAGAGA
AATTTTCTTTTAAATGCCCAAAGTAAATAACTTATATCCCTTCTTGAAAA

>uc001swk.1|69804243|69805143|69805242
agaaagaaaagccctgaatttacagcatttgttagtttctatggcataaa
tactccgagcatggtagatttcaaggtaccaatctcatgttactgaacac
aaagttgggaagaactttgtgtacaaaacttttgtgtatatgtgtacaat
ctgcttagcaagtctgtgtgagccaaatacaccccaccactgAgaggtgg
catgaaggagcattctggtgtgctagaaatattctgtatcttcttttttt
tttttttggagatgggggtctcactttattattcaggctggtctcaaact
cctggggtcaagagaccctactgtctcagcttcccaagtagctgagctta
caggcatgagccactgtgcccaactctgatcttagtccttacacagatgt
acatatattaaaagagctatactttaagaattatcgactatattgtatgt
atgttatacttcTATACAAAGCAAAAATGTTAAATATTTCTGAGAACTAG
AAAGAAAAAAAAGTTACAACTGTTGTGTCTGAGAGGAAGATCCAGATGGG
TACCAGAGAAGCAATGGCTGGGTGCTGGGCACTCAGACCTTTTTGTTCAT
ACAATAGATATGCAGCAAAAGAGAGACATACTATTAGTAGCTTTGACATA
AATAGAAAAGAGATGGTGACTCTTTTACCTGGATCATTGTCAATTATTTT
AACATTAGACTTGATTCAGTCTTATCACCAATGGTTGATACATCATATAA
AAGAGTGTCGTTTCTGAAAAGCCCCAGATCCACTGTCTTAACTATCTATG
GCCCTGTCACCTTAGAGATGATTATTCCACTGGGTGGCTCCAGAAGAACA
TTTTAAGCACTGTAGCACCTGAATACAATGATCAGACATAGAAAAGCACC
AACGTAAACAGTTACTTTTATTTTGAGTAAAAATACACATTCATATCATT
TTCCCTTATATCCCTCAAATCTTAAATGTGTTCAATATGTCTAGAAGATA

>uc001sta.1|64545850|64546850|64546849
tttttttttttggtatttttagtagaaacggggtttcatcatgttagcca
ggatggtgtcgatctcctgacctcgtgatctgcccatcttggcctcccaa
tgtgctgggattacaggcatgagccaccacgcctagccATCCCCATCTAT
TTTTCACTAATATTCAAGCTAGAGTTGCTGGCTAAAATGATGGAGCATCA
GAATTTGTGAACTCTGGGAATCATAGCAAGTGTATAACTATAATTCCTTT
GTGTCTAAGGAGGGTGGACCTCTATATTAGAGAGAAGATTTACAAACGTT
GGGGAAAAAATGGAAATTGAGACTGACTCCTAAGGAAACATCTGttcact
cactcagcaaacatttagcccactctgctaatgctaggcactgtgctaga
tatttggagagacactggagaaaacttaaggtccctagtcttgtggctct
tacattctagagagggattataaatgacggcgtagttattaaaaaaatac
agatgatgatttcaagccttataagagcaaagaagaaaagtgaaccaagt
taatgtaatggagagtattggagtaggcgaggctgctttagatcagagag
tctgggtggacttgatggaggaggtcatggatagccttgcagctggtaga
cctgTGGGCAACATTAACAGCAGATAGGACAAGAGGGTTAGGGGCTAACT
GAGCATTCACCTTTGTCTTCTTTTTCCCCTCGGTTATGAGTGTGACAAGG
CGGAACATCCAAGGGATATGTTGCAGGTGTCTTAAGAGTCAGGTAAAAGG
CAAGATGATTCATTATATCTGTTCTTTTTGTGATACCCATGTAACTACCT
ATAAGCTTCAAAGTGAAATAAACATTACCTCTTGTACCTTAGCCCGCTTC
TCATTCTTCATTACAAATTTAAGAAGGCAGTTATTAATGTGAATAGTCAT
TCTTCTTTTCAGCAGTGCCAACTTTAAAAAAAAAAATCACTAACACTTAC

>uc002bbo.1|74021998|74022898|74022997
TGACACTAGTGACCCACTGAATTCACAGCACTTACACTGGGCCAGACTGT
GTAGAGAAGCCAGCGTGCATCCCAGCCTTGACGAGGACATAGTTCAGAGA
CAGGCTGTTAGGTTTGGCCGGTGCATGCCCTTCTGCCTAAGCCATTTACC
AGCCCCAGACCTTTCCACTGCTCCAAGACTTTATTTTCATACTTCCTTAA
AGTTACTATTGCTTTTTTTTCCCCCATGTAACTTAGGTAGAAAAAACTGG
AGAAACTAAATTGTTCTGACCTAATCAGTTCTTAATATTGCACCTAAAAA
GATAGAAACTGCATTCTGAAAAATCATGCACTAAAAATTACAAGGGAAAT
AGGTTTGGAACTTTGTGACCTGTGTAGTACAATAACAATCCTAAATTTCC
AGTTACTTGCACCTAGAATTAGTCAATCTTTTGCAGTCAAAATTTTGGGT
TTTTGTTTCTTCCTTTGAGAGACAGATCCTTGAAATCAGTCACTTCTAGT
AGAAAGCATTTTCATCAATATTGAAAGAATGATACAGAGGTATCTATCAG
TCAGCGCTTTTTTCTAATTGCCAGGTGAAATGTCTTCTCAGTTTTTTCAT
CAGTACTTGCAGCTTCTCAGATAACAGCAGGAATGAGGTGGTTTTGAAGC
CACTAAGCCAGCTACTCCTTGCATTTAAAGGGTTTTCATCCTTTTTCATA
AGATCTTCATATATCCCTTAGGGTTTCTCTCTAGGTGTGTGAACATTTGC
CTCTGGTTGCTTCAGCACATCAGCTTTCTGGGGAGAGTCATGTTGAACCA
ATGTGACTTCGAATTATACTGGTATCACCCCCTACTTAGCAGTTGCCGAT
GGACTGATGCACATTACAGAAGCACACACACCTTGCAGCAGAATGGATTA
TGGTTCATGATACGAGTTACACAAGCGTTTTATTTAAGAAATAAAGGATT
AGATTTTTAATTCTTTTACCTAGTGGTGTTTCATTTTCTGCCTTTGTAAA

>uc002bbn.1|74021898|74022898|74022897
ttaaAATTATGTGAGAGCTTTTCATTTTGTGTACTCTGTCTCAATGTCTT
ACCCTCATGTGTTTGTGAAATGAGTGAATGATGGGTGATGAATGAATTGG
TGACACTAGTGACCCACTGAATTCACAGCACTTACACTGGGCCAGACTGT
GTAGAGAAGCCAGCGTGCATCCCAGCCTTGACGAGGACATAGTTCAGAGA
CAGGCTGTTAGGTTTGGCCGGTGCATGCCCTTCTGCCTAAGCCATTTACC
AGCCCCAGACCTTTCCACTGCTCCAAGACTTTATTTTCATACTTCCTTAA
AGTTACTATTGCTTTTTTTTCCCCCATGTAACTTAGGTAGAAAAAACTGG
AGAAACTAAATTGTTCTGACCTAATCAGTTCTTAATATTGCACCTAAAAA
GATAGAAACTGCATTCTGAAAAATCATGCACTAAAAATTACAAGGGAAAT
AGGTTTGGAACTTTGTGACCTGTGTAGTACAATAACAATCCTAAATTTCC
AGTTACTTGCACCTAGAATTAGTCAATCTTTTGCAGTCAAAATTTTGGGT
TTTTGTTTCTTCCTTTGAGAGACAGATCCTTGAAATCAGTCACTTCTAGT
AGAAAGCATTTTCATCAATATTGAAAGAATGATACAGAGGTATCTATCAG
TCAGCGCTTTTTTCTAATTGCCAGGTGAAATGTCTTCTCAGTTTTTTCAT
CAGTACTTGCAGCTTCTCAGATAACAGCAGGAATGAGGTGGTTTTGAAGC
CACTAAGCCAGCTACTCCTTGCATTTAAAGGGTTTTCATCCTTTTTCATA
AGATCTTCATATATCCCTTAGGGTTTCTCTCTAGGTGTGTGAACATTTGC
CTCTGGTTGCTTCAGCACATCAGCTTTCTGGGGAGAGTCATGTTGAACCA
ATGTGACTTCGAATTATACTGGTATCACCCCCTACTTAGCAGTTGCCGAT
GGACTGATGCACATTACAGAAGCACACACACCTTGCAGCAGAATGGATTA

>uc001zid.1|32308588|32309488|32309587
ggagtacagtggtgtgatcttggctcactgcaacctccgccccccaggtt
caagcgattcttgtgcctgagcctccctagtagctggaattacaggcaac
tgccactgcacctggctaatttttgtatttttagtagagacagggtttca
ccatgttggccaggctggtcttcagctcctgacctcaggtgatccaccca
cctcggcctcccaaagtgctgggattacaggtgtgagccaccatgcctgg
ccAAGTTATTAtttttgaaacagggtcttgctctgtcacccaggctggag
tgcagtcatgtgatcatggctcactgcagcctcaacctccgggctcaggc
actcagcctctcaagtagctgggactacaggtgtgcaccccaatggctcg
ctaatttttgtatttcttgtagagacagggttttgccatgttgcccaggc
tggtcttgaactcctgggctcaagcgatctgcctgccttggcctcccaaa
gtgtttagctaagattagctactgcgcctggccTGGAAGTTCTTTTTTAA
GGATAGGCAAAATAGAGCTTGTGGTTAAAGTATTAAGTAATTGATTCAGG
AAGTTATTTTAACACTCATTTGCCACTCACCTATTTATTCTTTCTTTCTT
CTTTCAGAGAATGGAGTTCAGTGGTGGAGGACTGCTTTTGTGAACATGAG
AAAGCAGCGCCTGGTCCCTATGTATTTGGGTCTTATTTACATCCTTCTTT
AAGCCCAGTGGCTCCTCAGCATACTCTTAAACTAATCACTTATGTTAAAA
AGAACCAAAAGACTCTTTTCTCCATGGTGGGGTGACAGGTCCTAGAAGGA
CAATGTGCATATTACGACAAACACAAAGAAACTATACCATAACCCAAGGC
TGAAAATAATGTAGAAAACTTTATTTTTGTTTCCAGTACAGAGCAAAACA
ACAACAAAAAAACATAACTATGTAAACAAGAGAATAACTGCTGCTAAATC

>uc002jul.1|73619693|73620593|73620692
CCCCACAGACCTGGAGCACTGGGGTCATGACGGGCTGGTCCCCGCAGGCC
TGGAGCACAGGCTGACGGGCTGGTCCCCGCAGGCCTGGAGCACTGAGGCT
GACGGGCTGGTTCCTGCAGGCCTGGAGCACAGGCTGACGGGCTGGTCCCC
ACAGACCTGGAGCACTGGGGTCATGACGGGCTGGTCCCCGCAGGCCTGGA
GAACTGAGGCTGACGGGCTGGTCCCCGCAGGCCTGGAGCCCTGGGCTGTG
ATGGGCTGGTCCCCGCAGACCTGGAGCCCTGGGCTGTCATGGGCTGGTCC
CTGCAGACCTGGAGCACGGGGTCATGACGGGCTGGTCCCCGAATCCCTGT
GCCCACCCCCCACAGCCTACGGTTTTCGGTATCCCACGGGCTCCTCAAAC
TCAGCCCAGTCAGACCCAGGATCACCACCCCCCAGCCAGCTGCTGGCAGC
CAGAAGCAGGGGGCCAGCCCCACCTCACCAAGCCCTGTTCGCCTCCAAGC
ACAGGTGCTGGTTACCTATGCCTGGGAGGCAACTGTCCCCACAACTCATT
TGCAACTGATATGTCTCCCCTCCAAGTCCCTCTCTAAATTTGTCTCCTGC
TCCAGTAGATGCTACAGCATCACCCAATGGTTGACGCATCGCTCTGGTCA
CAATCCGTGCCTGCTCGGCTCACTTGTGCAGGTGTAAGCCCCTCCTGGGC
GCGAGTTCAGGCTGGTCAAAGGCAGCAAGCGAATCAAGCCCTGGCGCGGT
CCAGCCCCTGCCATCTGGGGCTTGGCCAGCAGAGGGCGCCCCCACTCCAG
CTGAGGTTCCCAGGACCCAGACCTGCGCCTGGAGGTGGCCCCAGGGCAGC
GGGAAGCAGGCCCCGGGTGTGGTCACAGACACAGAGCCCCAAGGGACAAG
CCCATTTGCAAAACCCCTTTAATCAGAATAAATAGAGTCCCAGGCAGGGC
AGAGTTCATTGGGGATGCCCAAGCCGGATTCACCCACCCTTCCAGCTCCA

>uc002hrj.1|34472081|34473081|34473080
tgggcagatcacttgaggccaggagtttgagaccagcctggtcaacatag
tgaaaccccgtctctactaaaaatacaaaaattagctgcacgtgatggtg
catgcctgtagtcccagctactcaggaagctgaggcaggagaatcacttg
aacccaggaggcagaggttgcagtgagctgagatcgcaccactgcactcc
agcctgggcaacagagtgagtgagactctctcaaaaaaaaaaaaaacaac
aaaaaaaccttacctgcaagccatcaagagttcatatcttaagcataagc
cacccaattctccttgcttggagtcctgcaaacaaatgccttcctttctc
tattgctgcaaagtctcagtgtggacatctggtgttattgcgccaggtga
gaagacctggtttggttctataacattccaatgtgcccaggattgaggag
attcctgggatgcaggactttgtgtgttagaaccaggagagtcctggata
gaacaatttggtcaccctaTCGGGATAATGAAAGAGAAAGGCATGCTTTG
GTCTAAGTTGCTGTGTGACCTGAAAAAGGACCAGGCAGCTGATTGCTCAG
GTCCCactttagaccagttagtctagtacctcctatttcacaggggtgga
agccagcccagagaagtccagtgacttgtccacatcacccagctactcag
gggcagggctgaggccaagctcccaccttcccactccccgtccagctcag
caccttctccatcagttcacgttgtcttctctTAACACATTCCTCTTGAT
TTGGCGAACACAGCATGTTTATTTATAAATTGGCTTGTTTGGAGCCTGAA
ATGTGGCATCACTGATTTTGGCTGTGAGGTGTTCACATTTTTCCTCTCTT
TGTTTTGGCTCGCTAAACCATGTTTTGTGAGCAAAACCACAAAGTAATAA
AAACACAATGAGGCCGCTAAAGTTGTTCAAATGCAAAGCATCCAGAAATG

>uc002qfm.1|59556146|59557046|59557145
GTGCAGACTGTCCACCTTCTGCTATAGAGTTCATGTACCCACCTGTCAAC
CTCATAGTCAAACAAACAAGACGTTATGGGGGAAAACACCCGGCTGATGG
TTGAAAAACAACCAGAGAAGAAagacagagatgtagaaaaagagacaaag
acggctggacgcagtggctcacgcctgtaatcccaggactttgggaggct
gaggtgggcagatcacctgaggtcgggagttcaaaaccagcctaagcaac
atggagagccccccgtctctaacaaaaatacaaaaaattagccgtgtgtg
gtggtgcatgcctgtaatcccagctgctcaggaggctgaggcaggagaat
cgcttgaacccgggaggcagaggttgcagtgagccaagattgcgccattg
cactccagcctgggcaacaagagcgaaactccatctcaaagaaaaaaaaa
agagagagagagacagagagacacacagtgagagagaaagacagaaagag
agacagggacagagacagaCAGAGCAGGGAGAATGTGTCCCACGTGAAGA
ACAGGGAAAATCGGTCACAATGTTCACACAAGAAAGCAAAGATACAGAGT
ACAGCACTGGGAAGCAGATCCCAGGAGGAAATTAAACCTGAGCACAAATA
GAAAATTAAAGCTCAGTACAAATTAAAATTGGGTAGGCCAGTCAGGTACC
ACCCTCTTTGAACCAGCACAGAAACCTCCCAGCAGACCGAGCTGCAGCCC
ATCCCGGggttcataatgtggagtcaggagcctcaggtgggtctgaagcc
cctgtctctgagacttggccgaccttggacaggttacttcatgtctcggt
ccatagtttctgtttttataaatgaggaaaataatagagcacgctgtgga
gggtttgtaggagaatttaatgtgtccacgtttgcctagaactaaattag
caactgccccatagaaagagctGGCTGAGTTTTTGCTGAATTCTTAAAAA

>uc002wmq.1|6002591|6003491|6003590
caggagaatcgcttgaacctgggaggcggaggttgtggttagctgagatc
acgccattgctctccagcctgggcaacaagagtgaaactccatctcaaaa
aacaaaaacaaaaattaaaacaaagaaaAAAACAACAACACTCTAAGCAC
CTCATTTCTCTGGCTCCCAGACCTTTTTGGTCCAGCCTCTCCTCCCACAG
CTAACTGCTCTTAATGCCCCTGGTTCTCTCTTACTGGTATGAGCCTGAGC
TCAGGAACGCCTGCTCTGGAGCTAGGGTAAGGGGCATTTCAAGGCTGGGC
AAGGCTGGGAAGGAAGGGTGGGGTTTGCTGGGTTAAGCTTAGTGGCTTCT
GGAGTCAAGACAAACActgctcattggcagtgtgaccctgggcaagttca
ccttctgaacctttctcctttgtagaggaagccatttctaccctctgtgg
gctgacaggagaattgcacaaagggatatctataaactgcatgtcacTAA
AGCAAAGTGCCCTCAACACTCAGCCATCAGAATCAGAGGCTTCTGCTGTT
CTATTGCCGCTGGGGATCTTTGCTTGCTGgtgtgtgtgtgtgtgtgtgtg
tTTTAATATAGAACTGGAAAGAGACAAAAGAGCTCATGATAAGGCAGGAT
ATGCCAGGAAATCTGTGACCAAGTCAGTGAGAAAGGAGTTGAAACCAGCG
GGTAAGTGAGGTTTCTAAGGGGCTCTCTGAGGACCCCTGGAATCTGCCAC
TCCCCACACCACGGGAGGGAACGACCCGGAATCTTGGCGCTGTGAGGAGA
GACACATGTTAGACCTCAGAGTTGCAGTCCCTTTTCATAAGAGAGGAAAA
AGTCACCTTTTTGGAGACAGTAGGTTGGAGAGGACACAACAGGACCGTAC
TCAAATCCATATAAATCTTTTACTTAAAAGTCATATAAAAGAATAAAAAA
TGCAGATTTCTGAATCAACTGTAGATAAGGAAGCAAATGATGTTGAAAGG

>uc002yjv.1|14778519|14779419|14779518
ggaaacacaaagaagagagcaccaaagggaatcatggaaggcttcacaga
gtaagtgacctttaggatggaggaaagagggagacttcctaatgtggaaa
atagcaggagacactccaggaaaataaatagcatatggaaagtcacaaag
ggaagaaaattgcaagtatattgttatggctggagtgtagattgagaggt
gtgtgtgtatggtggtggtggtgagggggtagttacaattcataaggtag
gtaaaaagcaattggggaagaccttatgcagcctggaaggaagtttggat
attatactaaagacaatgagaagccctccaaaactttcaagcagaaaagt
acctgatttgattcatggattagaaagatttatctggaggctgtgtggag
gatggatgagaaggtagggggtcagttggaaagctactgccattttccgt
gcatgagatcatgaggatccaaagcaagacaacaaccatggaaatggata
gaaggccatgaatatgaaagcatttgtagaggtaggatccatagggcttg
attacttattgaatttgtatgaggaggatatatgtgagatgaagcaagaa
gtgattttctgctttgatgactggctgggtgatagtagcagtaaagagga
gttggcaataaaaaagcagaaacaaatttgtagagaaaatcgatggtttg
gttatgttgaattgaagtttcctgagggtatcaagtgagtcagataaaca
tcactggggttcaggggacagatgagtttgagGAGGTTGAGATTATTGCT
ATGGGATGCACTTATATTACAAAAAGTGAGGGGTGTCTGGGAGGAGATAT
TTTCTCTAAAGTCCAATATTAAAACCCTTAAGTAACATTACTCTGGAAAA
TGCAATATGCAAATAGTTCTTTTTATTATTAACATTAGGGTATGTCAAAT
TTTAAAATATTTACACTTAAAGACAAAACATTTCCACAATTATTACAATT

>uc003aed.1|27519647|27520547|27520646
ggagtgcagtggcgcgatctcccctcaccgcaagctccgcctcccgggtt
cacgccattctcctgcctcagcctcccaagtagctgggattacaggcgcc
caccaccacgcctggctaattttttgtaattttagtagagacagggtttc
cccatgttaggcaggatggtctcgatctcctgacctcgtgatccacccgc
ctcagcctcccaaagtgctgggattacaggcatgagccaccgcgcctggc
cGAGGTTTATTCTTTGATGAAACAAATTCTTGAGTAAATATAATTCTGGA
AGAGATTAAAACCCTTCCAAAGTGGATTAGGAGataataactaactaact
ttccagtgtttaggatggtgcctagcatatactaaatgcttataatgcat
cgtctctttgaatcttaacctttagagataccattatccaactttacaga
tgaggaaataagtgattatatataacccctgggttacccagcttaccagt
ggcagagttgaaaatagggagtttcagtctagaaaatgctcttaattccc
ataataAGGGCAAGAGAATCTCGATATGTGATGGTGTGTCCTTGTTTAAC
ATTTATAAGATGGTGTAGCAAATAGTggttagggttctagctcttccact
tactagctgtgatattggtcaGTTAGGCTCAAGAATCTGTCTCAGAAAGA
CAGTAACTGCTCAAATTATAGCTTATATCACTTATGGCAGTCCAGAATTA
AAGCAGGCAGTAATTAAGGTGGAAAAGCCTTCAGTCACTTTAAAAAGCGT
TAGGCTCACTTCAGTTGGATTAATTCCTACCACAGCACACAGATAAACAT
CTGGAGAGAAAACAAGACTTACGGCCCTAGAAGAAATCAAACAAGGATGC
TGCATTGTACCTTTTAATTGCATGGGTAGTTTTAAATAAATGGAGAAAGC
ACCTTTCAGAAGCTACACTAGCAGGAAAAAATTCCATCAAGCATTTACAT
