# Supplementary material for: MatrixCatch - a novel tool for the recognition of composite regulatory elements in promoters
Source: BMC Bioinformatics. 2013 Aug 8;14:241. doi: 10.1186/1471-2105-14-241 (PMC3754795; doi:10.1186/1471-2105-14-241)
Supplement: Additional file 2 — Dataset of tissue specific promoters. [file 1471-2105-14-241-S2.zip › 1k/Prostate1k.seq]

>uc002uum.1|198087664|198088564|198088663
ttggtcccaaactttaagatgaggggtacttaacctgTATAAGAATTTGT
GATTTGCACGTCTCTGTTGCTGGAGTCAAGGCAATTTGTAGTGAAGGACT
GAGCCTTATCATACTTGTACATTagtgcctaccatatagtggggcttaat
gagtatctgttgaacgaataaTCTTTTCATATGTAGACGCTGGTTCTGGG
AGGGCAAAATTAAGTCCCTATTCTTGAAGAGTTACCAGTCAATACATCTT
CCAGAGAGAACCAACTTCCTGTTGTTAAACCCTTCAATGCCTAGTTCTAA
GTCACTGACAATTACTCAGCTAGAGACCCACTCAACCTCTCCTCTCCTCT
CAAATTCCATTTCTGGAAGCTGTTACATGGCCCTTCCCTCAGCATTCTCA
ATACACCTTCTATCTAGGGACACTTGATGTTTTCTTCTTTTGGAAATCAT
GCTACTGTATGCGTTTTTTACTTTTTGAACTGTCTTCCCATCTGCTATCC
CAAGGCCTCCCTCACCCCAGATAAAAGATTCAAGGTTTCTAAGCAGGAAA
AAAAGTTTGCGAAAATGCTGTGGTTTCTTAAGAGAGAACACTTAAAATTT
GCAACAAAGGAAATGTGGAATCCTGTAAGATGTAAAACCCTCACCACCTG
TCAAGGACTACTAATTTCCTCCTCCTGCTTCTGACTTGAAAAACACGAGC
TAAATCTGTCTGCCTAACGCACAAAACCAGATGTCCACTCTTCATCTCAC
ATAATTGACATCTGCGTCTTTTATCTACGTAAACAAACTTGTCATTGAAA
AAGTCCTTGGCTTTGAAGTCGCCGGATGGCGTAAATAACACTGACACTCA
AATCCCCCGTCTGATTTCAGATTGGGTCGATTTCACGCAGGTTCTATAGA
ATTTGCCAAGACTGCTGGCCTGTTTTCTACCCTGATTCCTTAGGTGGCTT
CTGGGACAGAATTACGGTTCTCTAAGTATTTGCTTGCAGGTGGGTTTACT

>uc003edg.1|120948175|120949175|120949174
tgtgggtgctgggaaatgtagtctttattctaggcacctgtttccctagc
taaaatccaggggttctattatgtaagaggaaggagagaaaggacactgc
agaatacctcctagtctgtgctacagttagatagtttgaccaagtcacgt
tgctggtaagaacaaagccaggatttgaaccagcgttattgactctgaag
cccataatccttcagcagtgctgtcttgcctgcctgCCCAATAAGATCCA
TAATTCTGAAATGGGCTAAATGGGTGTGGGCTGCCCAGAGTGAGTAGGTA
GGTGGATGAGAAACAGACTGATGAGATGCTAAAGAAAATGAATGATTAGT
GAAGGGACTGTTGACTTATTAAATGAAATATATGAGCTAGAAAAAGTTAA
CCAATGTTTGTGTATTTTTCTTGTGTTGTTTACAACAGCATACCTGTTTT
AGTGAGGGTATTATTGTTTTTTGCAGGTGGTTAAAGTTCACCATAGTACT
ATAAGCTCCTACCTAGAAGACATAATACTGAATACCGAAGCGAATACTGC
AGAAGAACAAGCCAGGGCAGAAATAGAGAAGATGGCTGAGAAAATCAATG
ACATTGCTTATGAAATGGAAAGCCGGTGTGTATCAAGAGAACAGATTGTA
GAATGGACAGCCCATTTGCTGGTACTCATATATATTTTTTCAAGAGCTTA
CAATTTCACCACCAAGTAGAAACAAATAACTCATACTTCAGCGTCCATTG
TTTTATTAACATTAACTCTTGAGAAGCCAATATGTGTATGCCTCCGTATG
TATTCTCAGTTATCCTCTGCAATCTGGATTACTCTCATTACTTACTTTAA
GAATACTCGGAAGCATGAAAACAATGTGAATACGTGTGTGCAACATTACT
GGGACTTCATCCCAAGGTTGCTGGCTTCTATGTATAAGCTGTGTTTCCAA
CATTCCCTTCCTGGCAGGCAGGGTAACTGAAGGACAGGGTCAAATCCAAA

>uc003fsb.1|190989242|190990142|190990241
TTTTTAAAACAAAAGCCAATTGATATCTTATGCTTTAATACTTATTCCAC
TAATCATTTACATAGATGCATCACGTGCAGTAATCATTTTTATTACCTAT
TCACAAGCAAAAATATTAGTATAAACTGGGTACAATAAAATAGAGAAAAG
AAATATTCAAATAGATAAGCGTTTTGTTAAAAAAAAAAAAAAGAAGAAAG
AAAGGACACATTTATCAGGATTCCTATTTCCCGTACATAATATGGATGTT
TGTTTGTTTTTGTAAGTTAACGGGACCGGTGGTTTAACTTGTTATTGAAA
CATGCTCGAAAAAATCAGGTAGCTTATTTTGTAATTGCTTGTTATGAAAC
CACTGGCATTTCTCTGGGGAAAATAAGTTAAAAACTCTTTAGCTATCAGG
CAGTGGGTTTTAATTTTTTATATTGGTTAAATGTAACAGTGGATTTGCGT
ACTCTCTCCTAATTTCTAACTTTGTGTAATCATTCTTGAAACCCCAAATC
TAGATTTTAAAAAAGAAGCCTTCTAAAAGTTTTCCTGAAGTTTACTTTTC
AGTTACAAAGAGTAAAATAACTTTCTGAAATGCCTTCTGTAAATCGTGGT
GGTGGTGCGGTTTGTTTGGGGAGATTTGTTTTGTTTTTAAAAGACAGTGC
ACTTTCTTATGAAAGAGACAGGGAAAGTTTTACCTGTCTGTCTCCTGGGt
ttgttttttttttctttctttctttttcttttAAAGATTGGTGATAAGGA
ATTCTAACTACTTAATGAGATGGGAGAGGCCTCACTCCATTGGAGTGGAG
GAGTCCAGGTGGAAGTTGATGGATTGGACAGGTAAAGAGAAGAGTCCCGC
CTCCTCATGCCTATAGTTGGGTATATATTAGGAAACCTTAAATTATGTAC
AGAGAGAGAAAGAGAGAGAGGGACTTGAGTTCTGTTATCTTCTTAAGTAG
ATTCATATTGTAAGGGTCTCGGGGTGGGGGGGTTGGCAAAATCCTGGAGC

>uc003gno.1|14949809|14950709|14950808
AATCTGTTGGTTGGTGTGAACATATGCAATACtttatttattcagtattt
tttgagcacctattatctatcaggtactaagcaagatctgttttgagata
taccatcaaataTTTTTCAAATCATCATTTTCAGTTGATCACACTGTAAG
TTGGCTATAATTTGAATTCACAAATGCTCCTCtgtgtgtgtgtgtgtgtg
tgtgtgtgtgtgtgtgtgtgtgGTTTAGTGGCAGTTGATGGAAAGTAGTA
AAAATAATAACATTTGTAACATTGGTTACAGATCAAATGTCAGAAGATTT
ATTCAGCCACAGACACTGCAAAGTAAGCATCTTCTCTAGTTTATGATTCG
TATGTAAGATAAAGTTTAAAATAAGACCAATGCAAACATCATTTTAGGTA
GTTCCCCTTTTGTGAAAAAAATTGCATATAATAATTCCGATTTTTCATTC
AGATAAATTAGGCACAAATTGCATGGAAATAATTCTGTTAGCAAAAGTGA
CGTTTAAACATAATTTCACTAGCATCACTTTTCCATAAGTTGGGGCATAA
ACTTTCCTATGTACTCTTTTTGCTTCCAGTGAAATGATATCATTTGGTCT
TTAGGCATCACTTTAAAAGGCAAAGCAACTAGAAGTAACATGGTAAGAAG
AGCAATGGATAAAAGAGAGAAAGAGAACTGTTTAGATACCTGAGACTCCT
GCTTTTCATTTGCCTCAGTCTGGGGTTTGCAGAAGAACACTACCCACTCC
TACTTGTTCTTAACTAGTGTATATATTAAGCTCTTTGAAATGTGAGTATT
ATGGGAAGGATCGCAGTTGCTTTAAATTATAGAAGTTGGCAAGTCCCTGG
GAGAAGGAGTGGGAGGTTGTTTAAACTGAGAAAGACAGTTGCAAAACTTC
GTACAACAGCATGAGCTCCAAGCTTCAAACGCATTCTCATGCTCAGACGA
GCACTTTATTTTTCATCAAGTTATTTTTTGCATTGTTTTGGAGTAGCTTC

>uc003jwu.1|68822974|68823874|68823973
TACCTCATATTTATATAGTGCTTTTACTTCCTCAAGTATGAATTGTGCCT
TAAGATCTAATGTATGGGAGAGTCACATCTCTAACCATTTAATTAAAGGT
AGAGAAGTGGGTGGGATTGGATAGAAATTTATTAGCAATGCTGACATTCC
AGATTGGAACACAAAGACAAGCAGGATGTAAGAAACCTAAAAGTTCGCTT
TCAATGCAGATAGTTAAATGCCAAGAACTATAATTGCCACATCCTGGAGT
ACAATTAAAAAATATGTTGAAAAACAACCAACATACATAAAAATATACAC
AGTGTTAAGTGCAGACTATGAAATTTCCCTTGGAAACAGAATCCAGATCA
AGAAATAGAATACAGCACCCGGAACTAAGGTGCTTTTTCGTTTTCTTAAA
AAAAAAAAAAAAGTAAACCAAGTTTATTTTGCTTTTTAAGTAGTGTTGTT
CTTAAAGCACTACAGGTTGGTAAACAACGTATAAGGTGCTTTTTCTCAGG
CCAAAGAGCCATAATAGTTTAAATTTCCCGGTCCTCAAGAGCGGACCGGG
TGGGCAGGAGAGGACCCTGGGGTGGTGATGTGTAAACTGTATTATGCACT
TTAGCCTGCTGGATGGCAACTAACACCTACAGTAGTTCACCCTCATTTTA
ACCCCTCTAAGTAATTGTCTCTTATTCTGAATCTAGAGATTCAGAAACAG
CGCCAATGTTTACACACGACTTTTGAAATTTTCCCAGGAGTCTTTCGTTG
GAGCAATACATCTAGATGCCTTTTTCCAGCAACAGTTTAATCAAATTCTG
GAAGCAGAAAAGTGTCCTGTGAGGACGTGCCTTTCCTATCAAAGTGCTGA
GTGCCTGGACCCTCTTTCCGGAGGAAACAGTCCCCTCTGGACCTCGTTCG
GCCTCTCTCCATCAGACACCCCAAGGTTCCATCCGAAGCAGGCGGAGCAC
CGAACGCACCCCGGGGTGGTCAGGGACCCCCATCCGTGCTGCCCCCTAGG

>uc003xye.1|70540512|70541412|70541511
AATTCCTTAGATATCTGATGGAATTTTTGAAATTGTGAGATTTGTGGCAA
TTAATTGATTTCCAGATATCTTCTTAAAGTACTGTAACAAGTATAGCCAT
TTTCTGGTTCAGACTGCTGTCAAAGTACTTACTTTCATTAAACAGTTCAG
AAAACCAAAAAAAAAAAAAAAATGCCCCTAAGAAGAAGGTATTGAAATGA
CCAAAAATTGAAAACATTTCAAAGCAAAATTGTTAATGAGCTGTTTGAGC
TATATGGACATTATAAGTGCAATTAACTAGAAGCCAATAAAAATAATCAA
TGACAGAGTGCAGCCCTCTGGTACCAAAGTGCTTTTACAAAGAGATGTCT
GTGAAAGCAGCAAGTGATTAAAAAAGCCACCTTTATCTATGGGAGCGCGT
GCTATTTTACATGAGTAGAAACGAAAATGATTTTCATTGACTATTTCTGA
AGTTCAGCCTGTGGCAAACAGTGAAGAGCTGTGTGTGGGAATAGAGAAGT
TTCTGCTCTTAGCTGCGCCCCCACCCCCTCCTTGCCAAGAATGTTGGAGG
CAGCCACGATCTAATCAAAGAAAGGTAGGAGTTTAGATTTCAAAATGTAG
ATGTCACATTTCAGTGCCAACTACTCCTACATTAACCCTTTATCAGCAAG
TCAAGATGAACCTTTTATCTCCTATGGAAGGGAAAACGTCTTGCTGAGAT
GGCCCTTCCATAGACGGGCAGTAAAAATGTTTAGGGTTTCTGTGCATCCC
ACTGAGGGTCCCCATCATCTCAGGGGGAGCACGAGGAGTTGTGAAAAGTA
ACGCACAACTGGTCATCAGAATAATTCATTCCCTCCACCTTCTCTGTAGC
ACCTCCCACTTCTCCTCTTTTTATAGCAGTCCTTTCTCTCTGAAAATCTC
AGGTTACTTGACTGGGAGTTCTCAGACCTCCAGTTTCAGCCCTGCCCTCA
GCCTCCAATCCGTAAGAGACACCCAGCCCCAGCAATTGGATTGGGCAGCC

>uc002tah.1|99564691|99565691|99565690
AGTGAAGAGGAACTAACATGTAGTGTTAGTTGCTTAGGCGTCCCTAGGTG
TTGGAGtttttttttttttttttttgagacagagtcttgctgtgtcgccc
aggctggagtgcagtgccgagatctcagctcactgcaacctccacctccc
aggttcaagcaattctactacctcagcctcctgaatagctgggactacag
gcgcctgccaccacgctaggctaatttttgtattttcagtatagatgggg
tttcaccatgttggccaggctggtcttgaactcctgacctcaggcgatcc
gcccgccgcagcctcccaaagtgctgggattacaggcatgagccaccacg
cccggtcGGGGTCTTTTCATGATATTGTCTCTTTtaagtcttatcactac
cattttgcaggtaaagaaacaggagcagagagattaagcaactggcccaa
gatcacactgcagctaagaggtgaggtcagattgtgaacccaagtcccct
gCTCTTCCCCTGGGGCGTGCTGGAATCACCCGAGATCACTGGAAAAGGGG
TGGTGGTGGGGGTCCCCCACTGCAGCTGCGACACTGGCCAATAAGGGCAG
AGTGGGGGCCCTGTAGCTTTCAGTGTGGGGTTTCAATCCCAGATTTAACT
CTGCCCTGGGATAAGAAATTTTTCCCAACAGAAAGATTGGTTGGTTCAAA
CTCCTAATTTACTTTGTCCCGGGATGGTATTACTTTGAGGTCTTTTCTTT
TCAGAAGGAAAAATAAAATCTTGCCTAAGCAACCGAGGGTTAGAACTCTC
CCTCAGGGTTCTTCTTCCCCGCTCTCTGTTGGGACAGTGAAGGGGGCTGT
CCTCTGTTGGGTCTTCCTAGAAGCGGGAGGCATTCAGGAATTCTCAAGGG
ACCTCAAGCATGTGTTCAGACTGTGCTAGGTTAGAGACAGAGCTTGGGGG
TGCTCAATTTCATTTTGGTTTTAATTGGGAAAGGAAGAGCATCAACAAAC

>uc003qcg.1|131201280|131202180|131202279
AAAACCGAGCCCTAATCCCCGCACACCACCTTTCTTAGTCCATGGGACCT
GTGAAGACAAACTTTCTTCCTGTCACTGCAAATATGGTCTTCAAAACACC
CAGGGAAGCGCAACCTATGATTTCAATGTGAGTGTTATACAAACTTTCTG
ATGAGGCATACATTTGCAAAATCACATTTGGTTCCACAATATTTCTAAGG
CTTGGCTTGCTGAATCGGATTCTCCAGGGAGTTGTTGTTTTTGTAATAAT
TATAGAGAAAGTGAGAAAGGCCTTTCACAAGGCGAGAGATAATTTAGTGG
AAACAGATCTCAAAGACGACAGTTATGCAAATTGTATTTAATGTACTTAC
TTTAAATGACTAGAGAAAAAAATTCTATATAACACTTTACAAGAAATGTA
CCCTGTTGGTTATTTGCTCTATAATAACACCATAACCTGGTGTGCCCCAA
CAAAAGTTTCACAAGAAAGCATCCCAATCAGACTGGGATGCAGCCCCTCA
GTGGCCTAGTTTGCCTGATATACAGAGGGCCAGTGGACACAAAGTAAAGA
AGGACATGAAGCAGAGGAGCAAGATTCAGATGGTACAGCTAAAATATTTC
CTGAAAACAAAATGAAAAATGCACAAAGAAAACAAGCAAAAATATCCCTC
GGAGAATTCGTAAAAGCTGGAATGGATTATGTAACCAGGCAGAAGGAATC
TGGCACTCTCAACATTAGATTTACAAACTTTCAACGTCGCTTTCACCGTT
TCAAATAGTGATGTTGGCAGCATCATCAAATTACAGAAGAGCTGAAAACA
GATTTTGAAATGCTACTTTTCACAAAATACTAAGACTTCTGATGAAAAAT
ATCACTCAAGTTTGTTTTTTTAACCCTTTAGAAAAAGAGAAGTGACAAGT
TTAGAGAATAAACAAACTTTATTTTATAATAGTATTACAGGAAGCAAAAT
ATCATTTAATACAACTTGAGGCTGCTATAAATCTAATCTGGCATCGTAAC

>uc003sli.1|1821053|1821953|1822052
CTGAGACCTGGAGGAAAAGGGCTTTCATGAAGGGTTTGTGGAACCTGACG
GAGTGTTCTAATGGTGGGCGGGGGGGGGGGGGGGTTGCTGGGAGTGGGAA
GTGGGACGTGAGGCGGGGGTGGCAGAGCCGGAGCTGCCCCACCTTTGAGG
AGTCTGGGTGGAGGCGGCAGTCCCGGGCGTGGCCCTGGCCCAGGCCCACA
GTTCGCAGGCAGGTGGCAGGGTCCACGCCTCCCTGCTCCTTCCTCCCCCT
GCCCCCGCCCCCACCATGGGTCTCCCTCCGTCTCAGCATTGGAGGCTCTG
GAGCAAGGCCGTTCCCCTGGCTGCACCAGCTCCCCTCTGCTGGGCTCAGA
TAGCGGCAGCTGCACCTCTGAATCATCGGCTCATATTCCCCATGGCTGGA
GAAGGCCGGGGCCGCCGAGTTGGGAGGAGGGGACTCGCTCTCCAGCCTCC
AGGGCCAGATGCTCCATCTGCCCCATGGGGCGGAGCCACCCCACACCCCT
GGGTTTGGTGCTGCCAGCCGGGTCCAGGCCCTCTCTTGGCCCTGGAGAGA
TGGGCACAGAGGGCAGTCTCCCCTCGATGCACCCTTATCTGTGAGGACAG
TCCCCCCAGCCCCTGTGCCTCCATCCGGGTTCCATCAGCAAAGGGAAGTC
CTGGAGCTGGGGCCCGGCCTTGAGGCAGAGCTGGAAGCTGCTACGCGGAG
GGGCCTCAGCCCATGGTGGTGGGGAGGGCACCCCAGCCACCCTTGGTCCC
AGCTGCCACCTGTGCACTCCCTGAGCAGAGATGCCTGACTCACCCTAACG
TTGTCCGGGCTGCAGATGGCGGCGGCTGCTGAGGGAGCTCCTTCCCCTCC
TCCCGCCCACCCTGCTAGGGCTAGGCCACAGATACACAGGGCGAGTGGGA
GTGTCTAGGGGAGAAGATTTTATTTCACAAGGTGAGGAACCCAGGCTGGT
GGCCGACGCCCACACACCAGGCTCCGGGACGCATGGGGTCTGCACGTGGA

>uc003zwl.1|35093217|35094117|35094216
GCTTCAACACTCACCCAATCAGCGTTACTTGGTCGAACGGCGCGTCAAGT
TGTTCCCTGGGAAACGCAGACCTTCTAGAGAAGGGCGAAGGCTGTGGTTG
TTCTGGGTTTAGCTGTTCACGCCGAAGATCCCCGGCCTGATGGCCAAAAT
GGAGGCTATTTTTCGCGGGCATTATCACTCAGACACCACGCACTGAATTA
TTCGTCCTCACCCGAGACTCAGTTTGCCCACCAGAGCGTAGTATCGCCCC
CATCTGTCACCATAGCGACTAGTGGATTGGAGCTGACTCGTTGCCATGGT
TGCCATAGTGATATTCTCTGGTAGTCCCGCTGTGTTGTGCCCAGGACTCC
CACTGGGGACTGACCCCAATCCCGTTGCCATGGAAACTGGGCCTAATATT
GCCTGGCGATTGGGCCGAGATTTTCCCCTCCCCTCTTTCCTCAAAGACAC
TGCAGCTCCTTCCCTGTCTTCCCAAGCAAGGTTTGTTATGCCCGGTCTTA
AATACAGTCCAGCAAACAGCCTCAACGTTCAACCTTGTCTGGAGCATGTC
ACCTTGCCCACATCCCTAATGCTCTGGTAGTCAagagacctccgtagtca
cctccattttacatatgagggcactgaagttctgaggggctaaagtcatt
AATAGAACCAGTATTAGAATCCTGATCTACAATTCAGAGTTCAGCTTCTA
CGGCTGAACTTTACCCACCAACCCCTCCGAAAGGAGAAAAACCAGGCCCC
AGGAATCAGCAGGGACTAGCCTAAGACCTCATGGGCCCAGGCCTGTTGCC
TCTCTGGTAGAAAGGGCTGAGTCCCAGCTCCAGGAAGGCCCTCCATCCCC
CTTCACACCCTCTCCCcaacaacaacaacaacaacaaAAGTAGAGCTTAG
TTCAAGTTTCCAAACAAGAATTTATTCTTTCTTTTTTAATCTTTTTTTCT
AAAAAAAAGTACCAGGTACAATTTTTTCCTGTTTTTGATTTGCTTTGTTT

>uc001iia.1|5443617|5444517|5444616
gctctgtcactgggctggagtgcagtggcacggtcttggctcaattcaag
ctccgactctctggttcaactaattctcctgcctcagcctcctgagtagc
tgggattacaggcatgcgccactctgcccagctaagttttgtattttagt
agcgacagggtttcaccatgttggccaggatggtcttgatctcctgatct
cgtgatccgcctgcctcagcctcccaaagtgctgggattacaggcgtgag
ccacagcgcccggtcAGGAGAAGCTATTTTTAAAGACTTTGACACATATA
AAGCAATATTTAAAATCAAAGAAAGTGTAATTTGTTTAACAATTTTTTTT
TTACTTGAAGCGGTCTTTTATTTTATATTATGTCTTTTGCTGACTTTTAC
AAGCAAAGGATGAAGTCACTTCATTCTGTTTTGCTAGGGAGAGACTGTGT
CATGCTTATTGGAAGACATAAGGGCTCATAATTAGATTTTGCTGGTTCCC
TAGAGACAGTCCCGGGAACACACTTGCATAACCTTTGGTAATTGGAAATA
TATCTCATATTGGCCACGTGCACAATAATTCAGTGTGAATATGGCCAATA
AACATGCCTTGTTTACAGGTCATTAGTTTGGACCTCTCTTCTCCTCAAAT
GCTAAGAAAGATCTGGTGAATTAAAATGCTTCCAGTCCATTTGCCTTGGC
CTGTAGTGAAAGTCCTAATGAACAATGAAGGAGGTACCGGGCCTTAGGGA
CTCAGGGATGCGCTCAGGAGTTAAGGGCAAATTTTCCTAGGTTCTTTCCT
AGGCAAGTAGATCCCGGGAGCGGTGGAGGGGCGGGACTCCACGTCTCCTA
GGAACCGCTGCGCGCTCACTGATTGGCTGATCGCTGCTCAGCCGCCATTT
TCAAATCCCCGGATGACGGCGGTGGCGGCTGCAGTCCGCTGACAGGCGCT
TTCTGCCTGGCAGAGGCTGGCGGGCATCGTGCCCGTCCCTGCCGGTCTCC

>uc001lwy.1|2879199|2880099|2880198
GCTCTGTGGAGCGATGATTGACACATGGCAGGGGGACACTGGTTTTGACA
TTTGAGCCTGTGCCCAGCCCTTGCCTGGGGAGGAGGTGGGGCAGGAGTCC
TGAATGAGCATCTCCCTACTTAGTGACAGTCAGGGGCACGGAGAATGGTG
CCCAGGCCAAGGGCAGGGCTTGGGCCAAGTGTGCGCAGCGTGGGGTGTGT
GTGCTCCAGCGGCTCCTGCTGCGGAGGGCGGCATGAGGCTTGTTTACCTG
TGTGCTGGCATCTCTGGTGGCCCCTGCAAGGGTGGGGAAGTGGCAGGCAG
GGTGAAATGGGGAAAAGTGGGCTCTCAACTGCTCCTAGCAGCCTCCGGGT
CTGGGGAGGGAAGTGAGGAGGGGCCCAGAGCTGTCTCCTGGTCACTCTTC
TGGGGCTCTGTGCAGACCTTTGGCAGGGCCAGGCTACACCACACCCTCTA
CAAcctcccctgacttcttcccctaacccctcaccaccattcctccgctt
ttctctccccgcccctgcctcccctccattctctccttccctccacctcc
cggtcccatcccctgcccacactgcccctcctcAGGCCCAAAGTGGACAC
CGGTGCTGCCTGAGGGTCAGAGTGTCCACCTCCAGCAGCCCGGGCACCGG
GCAGGATTCAAGCTGGAGGGGGCTGGGGCGGGCGAAGCCGGGCACGGGGC
GAGCCCGCTGGTGGGCGGGGCAGGGGCGGGTCCTTCGAGGGGAGGGGCGG
GCTCGGCCAGTGAGAGCGCAGAAACCGTGGCACGGGCGCTCCCGGAACTG
GCGATTGCAAAGCGCGAGGGCTGGAACTCAGACCCAGAGGGGCGGTCCCT
GTTGCAAGTCATCTCCCGAAAGGGCGGGGCCGGGGCTCATCCCGGAAGGA
CCGGTGTCTAGGTCACCCTGGAGCGCTCACCCCACCGGCACCCGTGCCCA
AGCCCGCCCCTGCAAAGGCAGGTACTCGAGCACACTCCGGAGAGGGCGGC

>uc001wpn.1|23977924|23978824|23978923
CTGAGTGGCACAGGGAGTTGAATACTGCATGGCGAGTGTAATGATGATGG
GGAGGGTCCTTGTGTCCTCACCCCTTCCTTTTTGGTGATTTACACCACTG
TACCATACTGACCCAGGCTGGGGGCAGGTGTGTTGGAGACAGGCTGGTCA
AAGAGGTGACAATGATTAAGAGATAACCCAGCGGTCCCTGAGAAGAGATT
GGTTAGTATGGCCTGAACTGGTGGCTGGGGGAACTGTGTCTGGTCAAGTT
ATGGCAGATGTCACAGCTTTAGGTAGGTAAAAAGGGTCCTAGATGAAAAC
CTTGGAGTTTTTTTTTTTCCTGATAGGGTTGTTTATACTTCTTGATTGGT
TTCTTGCCATTTTCACTTTCAGTGATGGTGGGTGTGCAGTAGACCAAAAG
TGTCTTCTGCCCTTTTGTGCTAAGGGCCCTGGTTGACTGAGTGGCCCCAG
TCAGATGAGAGGCAAGTCCTAAGCTTCTTATAGACAGGGATGTTGACTTT
GTTCTGCTGCAGCCTGATAAACTGGGACCACTGTGTGGTTAGTAATGCAC
TTGCCATTTGGTGACACAGACTGAAGGCTATCCTACACCTGGGCCTTACC
TCTTCCTCTACTGGCATCCTAATGGCACTCTGACAGCATCCAGGGTGACT
ACAGGGCCCATTGGAAATGGATCATCATTCTCTCTTCTAGTGTCTATCTT
TATCATAACCTGATGTCCCAAACTTGTGACAAGTTCTTTTGGCAACTGAA
GGACCAAGAAGGGAAACGGTGATGAGAGAGACTGCTCATTGTAACTTTCA
AAACCCCGTCTTTGGGGAAGAATCATCTAGGGTGACATTCCTTGAAGTAA
ATCCCAGGAGAATCTAGGCCAAAGAGATGAGCCAAGGTTAGTGAGACAAT
TTATTTTTATTGCCTAAACTGCAGAGCATTCTCTACACAGCGTAAAGGAG
AAGTGGGGCAGCTGCAGGACATGTAGAGAAACCAAACTGGGAAATCTTAC

>uc002eby.1|31353359|31354259|31354358
atctcggctcactgcaagctccgcctcccgggttcacgccattcgccatt
ctcccgcctcagcctccagcttggctgggactacaggagcccgccaccat
gcccggctaatttttttgtattttttttagtagagacggggtttcaccgt
gttagccaggctggtctcgatctcctgacctcgtgatccgccctcctctg
cctcccaaagtgctgggattacaggcgtgagccaccacgcccagccGACA
ACTAACAAACACTTTTAAAAATACTTATCTAAAAAGCACAAGAGAggctg
ggtgcggtggctcatgcctataatcccaccactttgggaggctgaggtgg
gcggatcacctgaggtcaggagttcgagaccagcctggccagcatggtca
aaccccctctctactaaaaatacaaaaattagctgggcgtggtggtgggc
gcctgtaatcccagctactcaggaggctgaggtagaagaatcgcttgaac
ccgggagatggaggttgcagtgagcagagatcatgccactgcactgcagc
ctaggcaaaagagcacgattccgtctcaagaaaaaaaaaaaaggagagag
aaataaTCACTAATATTAAGATAACACAATATTATTCCTGTCCACACCAA
GAATATACCTTGTATATTATTGTTACTTCGATAATATACCTTGTATATTA
TTGTTACTTCGATAATATACCTTTGCCTACTACCTACCTAAATCCttttg
ttattttagttattttagagagacagggtctcactctgtctctcacgctg
gggtgcagtggcctgatcatagttcactgcagccttgaactctccaactc
aagcgatccttccgcctcaccctcctgagtagctgggactacaggccagc
gccaccacaccagctcgttttatttttatttcacagagatgcggtctcgc
taggctgcccaggctagtctcaaattcttcgggctcacgcgatcctccca

>uc002did.1|20850976|20851976|20851975
taatcccagctatttgggaggctgaggcacgagaatcacttgaacctggg
aggcggaggttgcagtgagccgagattgtgccactgcactccagccaggg
cagcagagcaagaaactgtctcagaagaagaaaaTCACCATAAGGGAGCT
TAGCCAACTGACCAAGAGTCTGTGTTGAAgagtcccactgcctgtattca
gatactacttgagtagctatctgatttgggggagattacttatcttctct
gtatcatggtttctgcagccataaaatgaggataataataataatgtact
ttatagagttgctaggaAATACCTGGCTCATAGCAATTGCTttattaata
taattgtcatcaacatcatcaccaccaccatcatcaAGAATGAAATGCCT
TCgttctcactcataggtcggaattgaacaatgagaacacttggacacag
gaaagggaacatcacacacctgggcctgtcgtggggtggggagggtgggg
ggggaaggatagcattaggagatacacctaatgtaaatgatgagttaatg
ggtgcagcacaccaacatggcacatgtatacgtatgtaacaaacctgcac
gttgtgcacatgtaccctagaacttaaagtataataataaaataaaaTAA
AAAGAATGAAATGCCTTTTggccaggcgcggtggcgcctgtaatcccagc
actttgggaggccaaagggggagtggattgcctgagctcaggagttcgag
accagcctgggcgacatggcaaaagccctgtctctactgaaaatacaaaa
aaatagcctggcattgtggtgtgtgcctgtaatcccagctactcaggagg
ctgaggcacgagaatcacttgaacctggaaggcggaaggtgcagtgagct
gatttcatgccactgcactccagcctgggtgacagagcaagactgtctca
aaacaaaaagaaTGAAATGCTTTTTATTTTCTGTCTTGAGACAAATGCCA

>uc004env.1|107284592|107285492|107285591
GTGAATTACACATTTTATCTGTGCATCATATACAATTCCAAACCATTTGA
GGCTAGCAACATAATAGGTTTTAAAGCATGTATTCATCAAATTAGCTTTG
CTAACCACTTTCCTGTGAGGATGAACCTCAAGCCCCAGCAGTACCTTCTC
ATTTTCCTTTTCTTGCTTCCTTAACTTGCCTGCATTTCACCCCCATCCTT
AATCAAGTCCCGAGGAAGGCCAGCAACTGGAAGCTAGCACCAAACCAATC
TGCTTGTTTCCTTAGATTCCATGTTTTTCTTTTTCCCCCCGTATATTCCA
ATGGTTCAAAATTCAAAAGATGTAAAATGATATTCAGTGACTTGTCTCTC
TCTCCGATAGGTCAGTTCCCTCCCTTGGAAATTCCCAATGGTATTAATTT
CTTGTTTATCCTCTCAGAGGATATATTTTATACATATATAAATATATGca
cacacacacacacatatacacacacacactcatacacacacaGCTTGGAT
TTGATTTTAATGACTTTAACATTCTCTACTTTTGTTTTATCTACAAATGA
TCCTAAGGCCACAGAAGTATGAAAATGCCTTTCTTGAACTCtttttttat
tcaaaaaatttatttatttttatCAACCTACATCATGCTTTGATATGTTG
AACTCTAGCGTGTGACAGGGATAAAAGCAGGCATAGGCTTATCTTGAAGC
AGCTTATGGGTTTGTTGACTGTTTGTTAGAGGACTGTTTCAGCTCTTTGA
CTTTGATCATCTTCTAATTTTTTCCTGCCTCAGTGTTTTGTTACAGAGTT
CGACTTGGCAGTAGCAGAAACCTCTCAGGCTCTGAGAGGGACTCATAAAT
TGCAGTGAGATGGACATTAGAAAAGTTTTCATAAAGGAACATCAAAAGAG
TCACATGTTCAGATTTCATTTATTTTATTTGCTATGTACAAAACTGACAC
CATGCTTATTACTCAGGAGGTAAAGATAACAATAATTCAGATTATATTGA

>uc004dpe.1|50350486|50351386|50351485
aaaacacatattttctttgaagaaatgtctattacaatctgttaacccat
ttttaattggttatttttatcattgagttgtaagagtccttttcatattt
tgaagtatctgatatgcaaatattttctcctaatattatgttgcttgtct
tttcacttttttatatggtatatttttagcacaaaagtttttaattttga
tttactccaatttatttctatttcttgtatcacttgtgcaaatcgtctta
acattaggaagacttattacaatgttttcttctaagaattttataatttt
gactcttacattctataatccattttgagttgattcttgcatgtgattta
aggaaaacttcattttttcccatgtagatacccagttgtctcagcatcat
ttgttaaaaaactattctctcctcaatttctcttgggacccttgttgaaa
ttaactaaccatatacatgaggatttatttctggactctcaatttaattc
catttatttatacacctacccttgtgtctgtaccacactgtcttgattac
tgtagttttgcagtaagttttgaagttgggatgtatgagccctccaactg
ttctttttaaagattgttttgactgttccaggtcccttgtaattccatat
gaattttagaatcagcttgtaaacttacacaaggaagccactggaattct
gataagcactggattgaatctgtagatcaatttggggcacatttcatctt
aacaatactaagtcttccaatccatgaacatggagtgtctttccatttat
tttgatcttctctaatctctttcaacaatgttttatagttttcagtgtaa
aagtttcgcacttcttttgttaaattattcctaagtacttttttcttttt
gatgctattgtaaatggaactgttttctttctttctttctttctttcttt
tctttctttctttctttctttctttctttctttctttttgagacaaagtc
