# Supplementary material for: MatrixCatch - a novel tool for the recognition of composite regulatory elements in promoters
Source: BMC Bioinformatics. 2013 Aug 8;14:241. doi: 10.1186/1471-2105-14-241 (PMC3754795; doi:10.1186/1471-2105-14-241)
Supplement: Additional file 2 — Dataset of tissue specific promoters. [file 1471-2105-14-241-S2.zip › 1k/Spleen1k.seq]

>uc001alv.1|6008066|6008966|6009065
AGAGAGCCTGGCCCCAGGCTCAGCAGCTGGCGTAGGAGGGAGGAGGGGCC
TCCCCAAGAAGGAATGAGGGGCCTCCCCAAGAAGGAATGGCAGAGCAGGG
AGAGGCCGCGGGGAGGGAGAAAAACCCCGCAGAGGGTGCTCTTACCTCTG
GCCCGTCCTCCCCAGGGCCACCTGTCCCCTCAAGGCGGCTGCCCCCTCTG
TGTCCTGGCACAAAGTTGGGAGATGGAGTGGCAGAGCCTGCCCTGGGCTT
CTCAGCAGTGCACAGCTCAGAGCACACTTTAGAGTCAGCCAGCCCTGAGT
CCAGGGctctctgacccttcgtgttgtcacctgtagcatgggggggcagc
agtaccccttcccagggcagcagggaagataagatgagggagcgcaggta
aaaggtgggcagcccaccccagcacacagCCGATCCCGGCACACAGCCGA
TCCCGGCACACAGCCGATCCCGGCACACAGCCGATCCCGGCACACAGCCG
ATCCCGGCACACAGCCGATCCCGGCACACAGCCGATCCCGGCACACAGCC
GATCCCGGCACACTGCTGGCAGCAGTGAGGGGAGCTCTTCAACATCACCA
GAACCCTCTGCCCTGAGAAAGGGGCTCCTGGGCCGACAGGGAAGGTCTGC
CTCCTACTCTGGAGGGGCCGCTTGGGGACAGGCCCGGGCTGTCTCCTCAC
AGCCACCTGCTTCCTGTCCTCTGCCTGTCTCCTGCCCCATCTGGCCGCTG
CTCATCCAGGAAGGTCGGAGATGTCGGGCCCTCCCACCTGGGTCACGCGC
TAGGCATGCCTGAGAGCAAAGGCCACGCCCCGACACCCCACGGGGCCCTG
GCGCGCCAGGCTTCTCAGCCCTGCGGCGGCAGTGCATAGCTCTGGCACGC
GCTGCACCAACTTCCTGTTGGGTGCTGTGGTCCCAAGGCGCGTGCTTTGC
AGCAGATGTGTGACCTGGCGTTCCCCTGAGTGCTCGGAAAATGGCCTTGT

>uc001cfj.1|40611314|40612314|40612313
CTTCCCAAATAACGTTCAGTAAAAGTCTGCCACAAAAAACTCGCTGTTTT
GTGAGAATTTAAGAAATGGAAGAAGAAACAAACTGTCTGGGCACCAGGCC
AAACAATATCCAAAAAGGCAGGAGTCACAGAGGAGAGCTAATGAGTATTA
GTGGGAGCAGGTATTCCAAGTGAGAGGTGACCAGAGTCCTCTGAAAATGT
GGGGAGGGGGTGACGTTCCTATATCCTGGGTTAGGGGCTTGGACTCTTAT
ATTTGGCTGTTGGAAAAAACAAGCTGGAGGACTTTGGGGTATCAACAACC
CTCAGGTTACATAAGGATGAtcatagggtcgttgtgaggattatgttggg
atagttcatgcaaagcgcttaacacagtgcctagcgcatagtaagagctc
agtaaatgttagttgttgtCTTCCTTCACTTTCTTCCATTCCCTCCACTC
CCTTTCTACCAGGCTCCATTCATTCTCTTCCAAGGACACGCAGGGGGCGT
GCCCACCCCTTCCCTCCGCCCCCACCCAAGGCCCGCCCCCCGCTTCTCCA
CGGATTGGTTCCCGAGAGGCGGAGCTGAAGGAAGAGCCCAGTGCGGCGCG
GTGGGGGCGGGGCGCATGCGCGAGCTGGGCAGGGTGGAGGTGGGGAGGAA
GAGCTGCCGGAAGTAGGCGGTGGAGGTGGTAGCGGAGCTGACGGCAGCTG
CCAGGGAAACCGAGGCGCGGGACGCAAGGCCAGCAGACAGGCCGGCCAGA
GGGTCATCTGCGTCCGGCACCCAGGAGGCTCGTGGTCCGCCTTTGCCTGG
GCTGAGGGTCTCTGGCCCCGCAGCCTCTCTTGGAGGCGGGCCTGTCCCTA
AGCCCGCCAAGGGGCGCCGCGCCGAGGGGCTGCGGAGTGGGGGACGGACG
CCCCCGACCCGGGAAGGGGCGTCCGGCGGGGCCGGAGGAGAGGGCTCTCC
CCGCTCAGGAGGTGCCCCTGGGCGGGGGACCGGGAGTCCTCAACCCCGGA

>uc001cfk.1|40611935|40612935|40612934
GAGCTGGGCAGGGTGGAGGTGGGGAGGAAGAGCTGCCGGAAGTAGGCGGT
GGAGGTGGTAGCGGAGCTGACGGCAGCTGCCAGGGAAACCGAGGCGCGGG
ACGCAAGGCCAGCAGACAGGCCGGCCAGAGGGTCATCTGCGTCCGGCACC
CAGGAGGCTCGTGGTCCGCCTTTGCCTGGGCTGAGGGTCTCTGGCCCCGC
AGCCTCTCTTGGAGGCGGGCCTGTCCCTAAGCCCGCCAAGGGGCGCCGCG
CCGAGGGGCTGCGGAGTGGGGGACGGACGCCCCCGACCCGGGAAGGGGCG
TCCGGCGGGGCCGGAGGAGAGGGCTCTCCCCGCTCAGGAGGTGCCCCTGG
GCGGGGGACCGGGAGTCCTCAACCCCGGACTGAGGCAGGGGTCTCTGGGG
GCGAGGAGGGCGCGTCGCCCTCTGCCCCCGCCGGCACCCTGGCCATGACA
GGCAAGTCGGTGAAGGACGTGGATCGGTACCAGGCTGTCCTGGCCAACCT
GCTGCTGGAGGAGGATAACAAGTTTTGTGCAGATTGCCAGTCTAAAGGTA
GCGCATCCCACCTGGCGGGCCAGGGGTCCAGCCGCGCCGGGGTGGTGGGG
GTGGGCTGCGTGAAGAGGCGGTTTCTGAAGCTTAGGCCGCCCAACTCGGC
TTATAAGTGGTAACGCGTGCTGCGCTTGCAGTGAGCCTACTGGGCTTTCT
GCAGCTGGGGGATTGGTATGGGTAGAGCTTGCGAGGGCGAGTCTGTGTGT
GTCGGGGAGGGTGGAGGTGATGGTGCGGGTGGAAGTTGCCTGGCGTGTTC
AGGTGAGAATGTCTGTATTTGAGGGCTCTGAATGAGTTCTGGGCCGGCTG
TCCAGAGAGAGCTCCCAGCATGTCACTTGCAAAGCTGGGGATGAACTGCA
TtgcgtgcgtgcgtgcgtgcgtgtgtgtgtgtgtgtgtgtgtgtgtgtgA
GAGAGAGAGAGAGAGAATGACGAGGAGGAGGAGGAGGGAAGTGAGATGGC

>uc001eaj.1|111483455|111484355|111484454
TTGAAAGCACGGTTGTGAAGATACCCAGGACCAGCAATTTCCTTTCTGTG
TGGGACCCACCCGCTGCGATAGAATTGAGTGCAGAAGACTGAGCTTCGTG
TAAACACAAGGTCACCAGGGATCGTAATTTCAAACTCTCCCCTCCCCCTC
GCTCCCTCCAGCCACCAAAGTATCTGAACCCAGAACTCACAACAGGAACG
TGTACTCAACAGGAACGTGTACTCAATTAGCTTTTGTGGGAAAGGGTTGA
AGATTCTTGGTAACTGCTTCAACAAACCAGAGGAATTAATTAGACCGCTG
ATTTTCTCCGGAAGCGCGAAGCACTAGGCCGTTTGAGGATCTCCGCTCCG
CTTTGCCTGGGACCAGGAAAAGACGCGAGAGACGGAACTCGGCATCAGGC
ACTGCTTGGGGCAGGAGGAGAGTAGGGGAAACCAAGGAAGAGAACAGAAA
GGTAGGGCACGGGGAGCTGAGCCCAGCTGCACTCATCCCCGCCCCCGGAA
ACCCCCGCAGCTCCCGCCCCAACCAGCCCCCCTCTGGCGCCTGGCATAAG
GTAGCCCCCGGAGGCAATGAGGGCCAGCAGGAGTCTCGCGCGCCTGCGAC
GCGGGTAAGGGGGCTCCAGGCTGCGCCCACTTCCCCGAGCTGCCAGATCC
CACCCTCTGACGCACCCTTCTAGAGGGAGCGGGCTGCAAGCGCTGGGGCC
TGTCCCTTCTCCCCTACTTCGACTTACCTTACCAGACCGACTAGCGCTGG
CCGCTGGCGCCGAAGCCCCTATGCTAAAAGGAGACAGGGCTGGGCCACGG
GGCGCGCTCCCGAGCAGAccggccggccccggggcgcgcTCACGGCACCG
AGGAGCGCGCCTGCGGCGCTGCTCGTTCAAACCTTGTTCCCCTTTACGGC
AATCGCGAAAGTGTCGTGAACGTGCTGCCGCCGATCAGTCACCCAGTCGG
CTGGAGTCGGAGGCGATATTTCTAGGGGTGTACTTGTTGGGGTCAGGGTA

>uc001grq.1|183969405|183970305|183970404
CAGCAAATGTGAATCTTGATAATACAATTAAAAAATCAATTTTCTCTTTA
ATATGAATTTTATGTCTCATCTTTCCCCACACCTCTCTCGCCCCTCCTCC
TTGTCCTTTCTACGGGGCTTCCATCCTGTATTCACATTCCCCTCTACAGT
TAGTGACTACCTAGTTCTTGTCTCTCATTTCCCTCAGCAGCCCCTTTCCT
CTTCCTGGGCTTCTTGCCCCTTCAGCGTTGTCCTCCCTTCCTTCCCTGCA
GTCCAGAGTCTCAGAGGAGATCAAAGAGCGATAGTGTGGCTGCCTCGCAG
CTGAGAGAATTTTCCAGCTCCCCCTCCTGGCTGGGCCGAGTTGTGGGCTG
AGAGGCAGGAGGCTGGGCTGGGGCGTCTTGACTTTTGGGGGGAATTAGGA
AAGAGGTGTCTAAAGCCGCGTTGTACACAATAGAAAAACAAAATTCCCTT
TGTGCTAGTGTGGTGTCCCTCGGTTTGGGTCTTTGCCACACATTCTTGAA
AGCCATTGTTTACACTAGCGTTTTGCAGGTTAGGAACGGTGCCGGTGGGA
ACCGAGCTGACACCGTAAGCGCTTCCCTGGGACTGAATTGACCCTACAAT
CAGTGGAGGGAAAAGTCACCCTCCGGGGGGGCCTCCAGAGCAAAGGAGGG
AGGACGGCAACTGGCCAATCAGGAGGCGAGGCCGAGCCAGGCTTCCCCTC
GTCGCTCGTGAGCTGCAAACAGTGGAAAGTTGGGAACCTCAGTCGCTGGC
CCAGGCGGAGAGCAGCGGCGGCGGCGAGGGCAGCGGGATTCGGGCCGCGG
CGCCGCAGGCTCAGAGCTGCCCCCGGGGCATGGACCCGACGCGCCGCCCG
CACTCCGCCACAGGCTGTCCAGGGCCCGCGGGCAGATAGCAGTCCAGGAG
GAAGCCGCATCCAGACAAAAGCTGCCGCATCCCTGCCCTGCCCAACCCCT
GGAGGGATTCGAGTTTGGTGCTTGTCCCCGTCTGATTCTCAGCGCCAAAC

>uc001haa.1|202000059|202000959|202001058
AGGGTACTGCTGGTCTGCCCTTCCATTCATCTGGGAATCCATTTCCTTGT
GGAAAGTGCAATCAGAGAGGTTCTTCACATCCTTACAACAGTCTTAGTGG
CCCCTTCTCTTTGGACTCTCCCAAGATGCAAAGAGTGTTTCCGGAGATTA
GTAGGCTCAAGAAGGGAGGGGAGTTAGCAATAAATTTTGAACAATCTTCA
AACACTTTGGGTAGCTCTTAAGGATGAACTTGTTCAGCTTCTGAGACAGG
TGTGTGACAAGTAAGACTGTGACTGATCTTCAGAAGAGCCCTGAGAACAG
GAGATCACCAGCAGCCAGGAGCTGTGGAAGGTTGCCTTGGGGGAGCAGGG
GTCCTGCTAACCCAGCATAACTTCTATTCTTAAGGTAGTACCCAGAGCAG
AGGTTCCCAAAACATGAAACACAGATGAGCTCCATCAAAATCACCTGAAA
GCTCCATCAAATTCACCTGGAAAGCATCGATAGCCAAAGCCTGCCCCCTC
TGCAGCCTCCACCCACTGAATCAGAAGAGGGTCCCGGAGATCTGCATTTC
ACTCTAAAAGGCAACCTCCAGTGCTCCTTAGACTTGCTTAGAAAATACTG
TAAATCTGAAGACTTATACAACTCTAAGTGTCTCAGAAACTCAGGGTGAA
GAATCACAAGTTCTCTACTACCCTGCCCCATTTTTAATCACACTCATCAC
AGACCACAGAGCACCTGGCAAACCCAGGAACGGTGGGTTGAAGATATGTT
TTCTTCTAGCAGATTAAGAGCTGAGCAGAGTTTCCTGTGCCCTGTGCTTC
ATTAGCACATTGGTGGTGTCGTTTCCGGTGACTGACTCTCTGTTTCCATT
CTGGCAAAGTGGTTTGCTCTTTTCACTCTGCTTTGGGTGTTGAAGGAAGA
CGAGCTTCTCACGGAGCCTCTCTTGAGCCTCTTGGCAGTTTCCCCCTCTG
TGCCCCTCACGTTTCCACCAGAAACGTGAAGGCAGAGGCCACAGATTCTC

>uc001hef.1|204796214|204797114|204797213
CGTGTTCTACCTGTGTGActccgagccttacttttctcatctgtacacag
tctctgtctcaaggctattggaatgagtcaatgatagagtgcacgtaaat
cacttgcacagagagttgttcaaacaatggtagctAGAACTGCTATTGAT
CTATTGTGGGGTAATTGTCTTAACTGCTTTGAAGGATTCAGCCCTATGTG
TTCCTTTGTCCAGTCAGATGGGAAAATATAAATGAGCCCTTCTCAATGTT
AGGAATGACAAGATCAGGCCAAGACCCCTCTTTCTCAGACTATCCGGAAG
ATACACAGATGACCTGGACAGTGTCTGCAGGCTCCTGTGTATCCTGAGGC
TTCCTGAGGGCCAAGTTCTATGGGTGGGAAGGCAGCTTGCTCTCTAGGTT
GCCATAACTCTGCATCTGATTTGCATGTGTTTGTGGTGACCCTGCAGTTT
CTTCTGGCATTTCCAACTTAAAATATTGCTGTTTCCCCAGGCAGGGCAGA
TATTGATTTTTTTCTTCTCTAACCATTCCGATTGACCCGGCTCCCCCACC
CAGCGAATgggggagggagggggtgggggtgaggaagtggatgggggaga
agggaggaggGATGGTGTTGCCCTTATAGCTAGCACCTTTTACTCCGTGG
AACCTGAGTCACCGGGGCTGATGAGAATGGGCTCTTTCCAGAAGCAAGTG
CATGATGAAGAAAGAACAGAGGGAATGTTCCCCCTCGGGTCCATCCTGGT
CCCTTCTTTCCCTGCATCCCTTATATGACCTGCAGTTCCCTGAGTCCACT
TGCCACCGGGGGCGGGTGGCACCCAGGCGGCGGGGAGGCGGGGGAGGGGC
GCAGTGACAGCCGAGCCGGCTTTGAGGAACCTTGCAGAGGAAGTGGCTTC
AGAACTGCTTTACGCGAGGGGCAGGAAAGGCGCGGGAGGCGGGGGAGGTG
CGGAGATGGCGCTCTGCACGGCGGCGGAGGGAGGGCGCTGGCGCCGGGGA

>uc001ris.1|27176584|27177484|27177583
CCCTGCGTTGTGCAGACTCTATTCCCACAGCTCAGAAGCTGGGAGTCCAC
ACCGCTGAGCTGAACTGACAGGCCAGTGGGGGGCAGGGGTGCGCCTCCTC
TGCCCTGCCCACCAGCCTGTGATTTGATGGGGTCTTCATTGTCCAGAAAT
ACCTCCTCCCGCTGACTGCCCCAGAGCCTGAAAGTCTCACCCTTGGAGCC
CACCTTGGAATTAAGGGCGTGCCTCAGCCACAAATGTGACCCAGGATACA
GAGTGTTGCTGTCCTCAGGGAGGTCCGATCTGGAACACATATTGGAATTG
GGGCCAACTCCAATATAGGGTGGGTAAGGCCTtataatgtaaagagcata
taatgtaaagggctttagagtgagacagacctggattaaaatctgccatt
taattagctgcatatcaccttagggtacagcacttaacgcaatctgcctc
aatttcttcatctgtcaaatggaaccaattctgcttggctacagaattat
tgtgaggataaaatcatatataaaatgcccagcatgatgcctgatgtgta
caaggctctcaaaaagttctagTGATGATTAATATTACTGGGGATGGGGT
CACCTGCCCTGAGCTGCAGGAGAGCATGGGGTGTCTGAACACCAGGTGAG
GGGGAACCGGTGAGGGTTTGGGGCCCAGGGATAGACTGAGCTTTCCTCAC
TGGGTCCTCTGCAGCCGGCCATGGCTAGCACCATGCGCTCTGCTGCCGGA
GCACCGTGAGGCCCAGAAACACTGGGCAGGCGGCATCCCTGTCCTTTCGG
TCCCCAACCCCGTTCCTCTGAGAGGGTCTGGGCAGGCTGGACGGGTAGAG
AGGTGGCCGGGGGGATGAATTCATTCAGTTCTTTATTGGTAATCTGCCCC
TTAACTTAGGGTCTCCCTGAGCTGCACAGAAAGACCTGATACCTACTGGG
ACCAGGCAGGGGGCACAGAGATGGTCCTTGTCCCAGCGTACATTTCCCCT

>uc001shj.1|71015505|71016505|71016504
CAGAGGAACTGTACCACACTCCACTCACCAGGAGAAACCACAACTCTTAG
TTTCATGACATGAAGAGAGAGTTCTTGGGAAGCAGTGGTGAGGTCTTGGG
TGGAACCCAGGCCAGGCTGTGCACAtagtttgatttataactccaggtat
ttagttatacaatacagggacctccattttactttctgacctgggctgga
aaggtcagggcaggcctgCTGTATAGAAATCTGGAGGTGAATGTGAGAAG
ATGAGACACGGTTCTATGATCAGATGGAGAGAGACCAGCCCTCATTCTCA
AGAACTCTCAATAGTATGAGACAGACAGGCTTCAGGAGACCCAGGTCTGT
GGGTTGagacacaggctcagcttttgggggctcacagcccagtggcaggg
acaagagaggcctctcctaaagggcatgacttaggaaagaggctagatgt
gtagtaaatcttggctgctagagaatccagagaaggcttcatgtaggaga
tggcactgaggctgaCCAGGAAATAATTCTCTACAGATGTTCAAAAAGAT
GACGATGGAATTGTCAGGGGGCAGAAGTATCCAGGTATAGTCAGGGCAAG
GAGTGCAGGGTAAGGTCAGGTTGCGAGAACAGTGAAGAAAGGGCAGCCTG
CCAGAAGTTGGGTGTGGAGAGACCAGAAAGAGCTGTGGTGAGGGACGAGT
GTGGGAATGTTGACAGCACCTGATGGTCCAGGGGAGGAATTGAATTCATA
CAGTTTGGGGTTGGCGGGGAGGAACCGCCTAGCACAGAAGAAGGAAAAAG
CCAGCCCTCCCCTCTTCCCTTCTCCCTCCACATCCTCCAGCTCTCAGGTG
ACGGGGGCCCCTCCCAGACCTGCACAGCTTGGTGTGGGGAAAGCTTGGGA
GCCAGAGCCCCAGGCTTCCTTGTTTACTGTCAACCTAGAggaggaggaga
gggaggggagggggagaggggaggggTGGCTGCAGGGGAAGGCTGAGCAG

>uc001wbo.1|242082204|242083104|242083203
GAGGAATGACGCTCAACCTGCCCAGGTTTGGACACAACTACAAAGAACAG
CAGGACACAGAGGTGACCTCTGTCCTGAGGCTTCTCAACAGATGGGAAGT
GGCTGTGGTCTCACTGGATCCCCACTGGCACCAGCAGTGTGGGTGGGCCT
CATGTAACATCTGGGAGGGGCTTCATCCCCCCACCCAGGACCTAGTGCAT
GCCAGCAGCTATCTGGGGCCCTGGGAAAAATGTGCGAGTCTTGAGCGCGG
AGCCGCTCAAGCCACAGCTCCCAGGCCCCTGGCTCAAAGACGCAGACAAG
GCCTGAGCAGTGCTCTCGGCATCGGACCAAAGCCTGGGCACACCCTGCCT
CTCTCCCCAGAGCAGGGTCCCTGCCGAGGACTGGCCTAGAGCAAGCACTG
GAAAAGAGGCCCTGCCATACACCCTGCGTACCCACTGCCAGGACCCTCTC
AGACAAGCGTGGCACAGCCATGCTGACCTTCCATCTGGTGAACCAAGTGG
CAGCCCCAGGGGCCTGCCCTGCAGGTCACAGCTAAACAAGTCTGGCAGAA
GCCACGCTTGTTCCCCATGTACCTCTAGAGAAGCAGAAACCAAAGTCCCC
CTGTGCCCTGGGAGGGTGGGGCCGTCTAATTTATTACTGCCCAGCATTCC
TTCCAACGGGAAGTAGATGGGCGACTGCTTTGTTCACACACATTTGATTA
AAAATAAACAAACAGCATCTCCCCACCTGCATTCTCCTCTGCCTGCTCTG
TTCTTCCGGTGGGCCAAGCAGAGCCCAGGAATCCGTCACAGGGAAGTTTC
GAAGGGGGGCTGGGCTGCCGTCTCTGCGTGCTGTGATGAGGACTCGGGAC
CAGGGACGCTGCAGCCCCGCATGGCCCGGGCCCCACCACACACACCTGCA
TGTCTCCAAGTCAGGTCTTTATTGAAAGTGGCAGGGGCCTCTCAATGTTC
TATGAAAACTAACATATTAACCTCAGAATATTTCAGGAAACAAGTAATTC

>uc001wcm.1|242398060|242398960|242399059
cgatagcgagatgcagatgaactggggaagaagagggattttatttctgt
aactggttacagggagaaggcctggaaatgatcgccagaccaactccaga
ttacagtttttccagagcttacacaccttctaagctctgtgtctccgtgt
cagtgtgcattcgtctaaagacgtacgtgattcaattcttctcatctcta
actgaggtttggtcctgaagatcttcctctgaagactcagtaaatttact
tgatctaaatgggcccaggtgtttacccttatcttgttttctgctaaatc
atggaggtttggggagttccttctccacttgtttgtggaggcctggggag
ttttttcagacccccagtaaaacttgcttaatcctaaacgggtcctggtc
tcgtcatgcttcaaggcccaagaaagccctgggcaaaactcttgatgggc
ttttgttacgtcccagccctcgtgtgagggcgctggctctcagctttcag
gatttcacttcaccctcagtcagtgctgaacagttgtcgcggaggcctgc
gtgagtgaggcctggcgtgccCTGGAAACATTCCCCTGAGTTGAAGAAAG
ACTCACAGTTTTCAGCATCCAGTTACCCTCTGAGCATCAGGCAGAACCCG
CCGGCCCCAAAACCAGGCCCCCTTGGCACATGTGGGCCCGAGTGAGTCCA
GCATGAGGAGGTGCCGCTTCTGAGCAGAGCTCAGGTTGTCTCTGGGAGGA
GGAGCGAGCGTTGGGTGCGGTGGCCGCTGCGTTGGCAGCCCTGTCCCTGA
GCGGAACGCAGGTCGTCTCTGGGAGGAGGAGCGAGGGTTGGACTCAGTGG
CCGCTGCGGTGGCAGCCCTGTCCCCAGGCGTGGACTCTGCCCTCAGCTTC
ACAGTCACCGAAGAAATGAAGTTACAGGAGGGGCACACCGTCCTTTTGTC
TCTGCCTTTGAGGTTGGCGGGAACTGAAACTGGTACGGTCTTTTTGAATA

>uc002rrq.1|39516281|39517281|39517280
aatggctatttaatactgtccttgtccaaaaaaatagaaacacttaggaa
gatttggaaccaagtctatcgtttactgctacaacccaaagtgcttactt
gccaagtatctcatacattgtaggtgggctcaatatatctatattgcatA
GTAGGAAAAGTGATGAGATCCACGATGGTGAAAAGTAGATCATCCAGAAA
ATCAGACTAAAGCAGAACACTGGCTGCACTGTATTAAATATGTAAGTTAC
CACAGGCATTACACTGAAGAGTAAAAACCTGCTTAAACATGGGCAAAATA
AAGTTAAGACTGAACTTTCCAATGCAAAATTAAGTTTCTTTGTGCATCCT
CAGGTGTTATGTGAAACTGGAGGAGTTCAACTTCAGTTACCAGTAAGAAG
ATACACAACTAAATCAAGACTGCTGCCACATTTGGCAACAACCTCCTCTC
TTCTTGGCAGTAACTGTGAGGCCAAGAGTTGAGTTGGCCAGGGAAGAGTG
ATTTATCTTCCCACATTTAGAAGTGGTCCCTCTACAACAGGAATGCTGTA
CCGCTACTGGACTTTGAATTCTAACCTTGTCAAACCAGTACCTTCCCTAA
GTATTCAAGTCACTTTTTAAAAAACAAGTTTAAATGGCATCGCAGTCCAA
TTCGACTTAGAGAAAACAAAGTTGCTCTTTCCAAAAAAAAAAAAAAGTCA
TTACTCTGGAAAATTAAAAGAAACTGACAGGGGGATGAATAAGGCGCTAA
AGGCTGAGAGCTGTCGATGGAAGATGGAGGTCGCTCAGCATAGTATAATA
ACTACCACCGAGGCCTGGTGGGCAGCAGCTCCCAACCTAGAGCGGACGAC
CCCAGGTTGGCGTGAAGCAGGCAGGTTTGACAACACCAGACCCCTGCTGT
CCGGTTCGTCGCGCTGACCCTGCCAACGCAACAAACGCCCAGACCTTCTC
TGCACTATGGATGAGCAGTGTGGCCTGCTCTCGTTCTGCCCTTCCCTGGA

>uc002sma.1|74593736|74594636|74594735
GCTGAACAGCGGGGTGGGCTCGGGACGAGGGTAGAGGGCTGGCACAGCAG
GGTAAGGTCCTTTGGCCACCACGTGTCAGAGGTAGGCTGAGCTGCTCGTT
GGTGCCCACCCGCCACCGCCACCGCAGGATGGTAGAAGCGCCCCCCTCTC
TGAGCCCAGTCTCACCGGCTCAGAGGCGCCAgggcccccccgggggccgg
ggcgggccggggAAGGTAATGTAATTCCGGCCCAGCTAACCCGATTACCG
CGGCCTGCACCGGGCAGGGCGGCGGCGGGGGCGGGTCTAAGGCTCAGGGG
CCCGCCCGCGGGGGTCCCATCCCCGGGAAGGACGCAGAGTTCACGCACTC
CCGGCTCCTGGATTCATGGCCAGAGGTCACAAGGTCACCAAGCGGCTTAG
GTCTTTCCCCACCTCCCTTCTCTGACAGCTCCAGGCCATTTTTTGAGTTT
GGGTGGGGTAAAATGTTTATGGGAAACAAGGCGGCCAGGATCCAACCAAG
GCCTCAGTGAGGTCCCACGTGTCCCCCGTGGCGAGATTTCGCCCTCCCGC
CGTTGAGGAGGAAGAGTGTGAGAACAGACTTCCTAGGCACAGAATGGAGG
GGCAGAGTCCTGCATTGAGGACTCCCTGCACTTGGGGTCCGGGGGTAAGT
GCCAGCCCCAAGAACCCGCCGGCCTGATTTGGCCCGGGTTGAGCCATGGT
CCGTTTTACACGGATTTTGGAAAATCGAAATTCTAGGAAACACAGGACAC
CAATTACCGGTGCGCATGAACAGGGCTGGGGGGACCTACAGGAGAGGCCA
GAAGGCGCACCACGATCGCCAGCCCAAAGCGGCCGTTCCCCGCCCTTAGC
CCCTGCCGTCCCCTTCCCACACCTGTTCTCTTCCTGGGCCTGCAGCTCAC
CGGGCGCCGTTCCCCAGCCGCTTCTTACGCAGCCGGGAAACCACAACGAG
ATTTGGTCTTCGAGAGCATTTAGGCGGGGACCACAACGAATCCGGGAGTT

>uc002tyn.1|153282375|153283375|153283374
TCGGCGTCGCCTGCATGGGGGGGGGGGAGGAGGAGGACGGAGGAAGTTTC
TGCGCCGAGTCCTCCGTCGGGAAAACTCTACCAACTTCCCCAGGGGAAGG
GAAGACAACAGTGTCCCAGCTTCCCGAGCTTAGACCGCCTCACCCCGTAG
GGGGTGGGGCAGTGGGGGTCTGCCACCTTCACCCTCCCCGCCCGAGTTAC
GTACGCCCCACAAACCTGAGGCCGCCAGGGGTAGGGTGGAGGGGGCGGGG
GTAAGCAGCCTGTAGTGTTAGCGGTGGCTGGGACCGAATGCGCGCGCGCG
GTGCTCGAGGCGGAGGGGAGGAGGCGGGGAAGGCGAAAGGAGGGGTTCGG
AGGAGAGGGTTCGATCTCCGTACGCACCAGGTGGAGAGCGCGCGCCTGGG
GAAGGAGGCGTGTCGAGTAGCGGGAGGGAAGTTGTAGTACGGGTGGGGAG
AACCACACTAAAGGGAGATGGGGGTGAGCAGTTAAGGAACCGCGAGAGCG
CCAGGTAGAGAGGTGCCCTTAATGGGGGAACCTGGAGAAGAGTGTGAGCG
TAGTGGGGAAGAAGGGAGAAGACAAATAGGTTCGGGAATGTGTCTCCGAG
GGCGCGAGCGGGCGCTAGGACCCGGCGTCGAAAAGATGAGGCTTTGGGGC
TGTCGGGGCGCGCGCTCCCGTTGGTGACGCGGGGGTGGCGGAGGTCTCCG
GCCGGGACGAAGCCCCGCAGGGAGTGGATACTCGACAGCCTTCGGCCTCC
GCTCGCTTCTCCCTGCGCGCTTTCCTGCTCCCCTTTCCGGCTACAGCCCT
GGGGTCGAGCTCTGGTCGAAGCGCATTCCGCCTCTCCTTTGGCCCTGCGG
CTTCCTTTGCAACCCGCCGCCCACCCTTGCTCTCCGTGGTTTACCCCTGG
GCTCTGAGGCCTGGTGGTAGCGGCCACTGCCGCGGATTGGCTGTTGCGGA
CCCGGGGCGGGGCAGGTGGGAGAGGCTCGTTCTCCGCGGGTTTCGTTGTG

>uc002ubq.1|161700811|161701711|161701810
ctcagtaactttatatgCCAAGAGTGTAGTGCAGTAAAaaaaagaaatgc
acttggattcaaaagactcacattttaatctaagcgctgcttctaacttt
acttgtgacattgagcatttaccttctcctgtttccctcatctgtaataa
aaaggaaatggaacagatgttgtctaaggacatttccagctctaaaattt
tatATCAAAGAAAAATGTCTGTGGTGCACATGCTGTCTTCCGTTTGCATG
TAAAATGTGATGTTTTGCTCTAAGCAACCTAAGAGAAATACATGTATTTG
TAAAGCATTTCCCGAGTTTGCTGGAACACACTTTTATCCCACGAACAGTG
AACCTTAAGTTCTCAAGGCAGAAAAGCTGTCTTAAGAGCCTTGTTTGCTT
CACCTCTCTTCTGAGTACCTAAGCTCAGGCTCTGCAATTGAGCTTAAACC
TTATTACTACAAAGCTTCTTCCAAGTGACTTCTGTAGGCCATAAAGACAA
CTATAATCAAATTTGGTTTTTACCTCCTGTTTATAAACATGCTTCTTAGG
TCAAAAAGCGACTTCTTAAAGGTTAAAAAGCCACTTATCAAATAAACTGA
ACTTTTAAATTTTCTTACATAAAATGCTTAATCCAAAAGTATTTTTGTGT
TTACAATTCCTGGGgtttttgttgttgttgttgttgttAAAATGCCTTAA
CTATTCACATAAAGTATCTTGCTTCAAAAGGAAGTCAGAGCTACAGTCAC
GAGTGGTTTACAGAATATTTTCTGATAGTCTTTGCTTCATTTCAGTATCG
TGCCATGATTGGCTGTTGCTAGCTACAAATAAGGAAGTCTTCAAGTTGGG
GGATTTCTCAGTGGAAGTTCCCACTTCAACATAAGGGAGAGCTCTGGACA
GTTTGAGCAGCATTGTTAGAGCCTGTGGAAAACACTTTACAACTGTGTAA
CTGTCTTCATCTTTACAGAGGAATAGTCTACAAAGGAAGACTTGTAACCT

>uc002ufc.1|170148502|170149402|170149501
GAATCACTGCCCATCCCCCCCCACCCCCCCGCCCAAACAGCAATGGTTAT
TTATTTCTAACATAATCCGGGGACCCTTGCCCCttaaaataattaaataa
tatatGCCATATTTTCTCTAGAAGGCACTagatttggcatcaaaagactt
gctttggcattcaagaacagtgtgtttgaggaggaggcgtttatcttccc
tgagcctcaatttctttatctgtaaaaCAACAAAGAACATCAAAGCTCTT
TGTAATTTCTTCCTCTTTCCTCAAATAACACTTTGCTCATTACTGCGTTT
TTAGAACTTATATCCTAGCGTTAAGTGGAAGCTTAACTGGAAGCTCCATG
AAGGTAGGCCTTCCTTTCTGATAACCTAGCGTAAGATCAATAAATGTTTA
TTAAATGAGGCACTTTACTTCACAAAGGATATGGCATTTTAACGGTTACA
AGCGTTCCCAGTCAACGCATCCACAAAGCATTAGGCCACCTATAAACTAG
GAATTTAAAAGGCACCAAAATCCTAGAAGTCCTAGGAGGGCGTGGTGACG
CAAGCAGGTGAACGCTGGCCGATGCTGACAACCCACTCCTGACGCGCTTC
CGGTGCGACGCTGTCTCTCCATGCCAGGACTGAGTTGTGGGGGAGGGAGG
CGGTTAGCGGGCTTTAGCGCCTTTTCTGGCGGCGGTAGATTTGAAGCGCT
TCAAAGGACCGGACCCAGAGAAGAGGAAAACTCTACCGGTGCAGGTAAGT
GGTATGAGGCTCAAGTTGTTCTGGCGGCGTCATTTCAGCAGTCCCTGCGT
ACGAAAGCGGGAAGGGCCTGGGAAGAGGGGCGGAGCCGGCGCGGCTGACC
GGGTTGGGTTTACCGTCTTTCCCTCGAGGTATCGGGGCTGCTTGGGCCCA
GAGGAAGTCCCTGAGGACCGCAGCAGTGCCTTTGCCGCTGTTGCAGAAGG
AGAAGGCTTGCAGTCGAGCCCCGGGGCCTGGGGACGGTCCTTCCTCTGCC

>uc002usw.1|192250206|192251106|192251205
AACTTTATTAATCTTTTTTTCCAGATTATGTTTCAAGGGTTCCCACTGCT
GTTGAATAATTAATTCCTTTTAGATGTACAAAAGCAAGTGCAAAGTAAAA
GAAGAAAAGCTAAATGGGGAAGGTGTGTAATATGAGAGGCAGGGGGTAAG
GAAAAATGAGAAGTCTGCAAAGGAATTTACGTCCTATCTGCTTAGCATTA
CACAGTGGAAGCCCACgtcagacatttgtgttgcagtcctgcctgctcag
gggttgctgggtgaccttctgcaaattacctcatctttctgggtttcaat
ttaagtatgcctgaaatgaggcggttgaattgatctccaaattcccttct
ggtgctaaacttccaGCCTTGTAGCCACTGACGCCTTCACCATCCCAGCC
TGTTTTCCCTTGGTACCGGACCAGCTGCCCTTGCCCGAACCCTGTTCTTC
CTCGACTGCGAACTTTCTAACGTACTCACAGGTTCTAAACTCTACCGTTC
CTCGTGACCGAGGGACTAAAGGGCCCGGGCAGGGGCTCAACTCTGAGAGA
AAAAAAGGCAAGAAAACTCCAAAGTTGGACAGCAAGCGTCAAAAGACTGC
ACAGCAGGAAGGCGAAACCGAACAGAACTGCTGCTGCGCGGCGACAGCTG
AAGTGGGTGGAGAACGGGAGGGCGGGGGAGGCGGGGCCGAGAGCGATTGG
AAGGACGAGGGGGCGGAGCCCGCGCTGACAGCCCCCGGGGAGGAGCGAGG
GAAGCTCTGCGGGCTGCGGCGGCCGGGTCCCGCCCCTTTGCTTCCCCTCC
CCAGCACCAGGCGGGCGTGGCAGCAGGCGTGCCGACGCAGCGTGACTTCA
CAAGGGGAGGGGCGGGCCGAGGGTCCTGCCGGCGCGCGGGCGTGTTCATC
AGTCGCTGTTTGGGACGCTGGGTGTGCGGTGTTCTGTCTCCGCTCCCGTT
TCGCTGTCACAGCCCGTTCCTTCCCGGAGCCCGGGACAGGCTGGGCGCGC

>uc002usz.1|192250502|192251502|192251501
caatttaagtatgcctgaaatgaggcggttgaattgatctccaaattccc
ttctggtgctaaacttccaGCCTTGTAGCCACTGACGCCTTCACCATCCC
AGCCTGTTTTCCCTTGGTACCGGACCAGCTGCCCTTGCCCGAACCCTGTT
CTTCCTCGACTGCGAACTTTCTAACGTACTCACAGGTTCTAAACTCTACC
GTTCCTCGTGACCGAGGGACTAAAGGGCCCGGGCAGGGGCTCAACTCTGA
GAGAAAAAAAGGCAAGAAAACTCCAAAGTTGGACAGCAAGCGTCAAAAGA
CTGCACAGCAGGAAGGCGAAACCGAACAGAACTGCTGCTGCGCGGCGACA
GCTGAAGTGGGTGGAGAACGGGAGGGCGGGGGAGGCGGGGCCGAGAGCGA
TTGGAAGGACGAGGGGGCGGAGCCCGCGCTGACAGCCCCCGGGGAGGAGC
GAGGGAAGCTCTGCGGGCTGCGGCGGCCGGGTCCCGCCCCTTTGCTTCCC
CTCCCCAGCACCAGGCGGGCGTGGCAGCAGGCGTGCCGACGCAGCGTGAC
TTCACAAGGGGAGGGGCGGGCCGAGGGTCCTGCCGGCGCGCGGGCGTGTT
CATCAGTCGCTGTTTGGGACGCTGGGTGTGCGGTGTTCTGTCTCCGCTCC
CGTTTCGCTGTCACAGCCCGTTCCTTCCCGGAGCCCGGGACAGGCTGGGC
GCGCGCCCGTGTGAGTGAGCGGGACTCAGGGCAGAAGTGTCCCCTCACTG
CGTTTTTTTTTCCTTTTATCCAAAGAACGGGGCAGTTAGTACGCTTGCCT
TCCTGTCGCCCGGTTGGGAGCGGGGTTGGTGTGCGGAGTGGTTCGCCTTT
TTTTCTTTAGAACTTGTGAGCCttttttttttttttttttttttttcttt
ttttAGGCTCAGTGCTGTCCGGGCTGGTTTGCCCGGTCCCTGACTAACGG
CTTTCTGCCCCTTCTCTCGCCACCCCTGCCCAAGGTCGCCCCTCTGCCTT

>uc002uxd.1|201690731|201691631|201691730
tttttttttgagacagcatttcactcttgttgcccaggctggaatgcaat
ggcactatctctgctcaccgcaacctccgcctgtcgggttcaagcgattc
tcgtgcctcagcctctcaagtagctgagattacaggcatgcaccaccatg
cccggctagttttgtatttttaatagagacggggtttctccatgttggtc
agtctggtctcgaactcctgaccttaggtgatccgcccgcctcggcatcc
caaagtgctgggattacaggcgtgagccaccatgcccggccCAACTCCAA
GATCTAAACAAAAAAGACTGGGTTGAAAGGGAGTTTTTAATGTTTACTGT
TTGCTTTACATCCATTTTCTTGTTTTGTTAATACTTGCTTTACTTAAGCT
TTTGGGTCAAATGTCCTCGTTAAAATGGCTTTCTCTAGCGACTTTATGTT
TTACGTTTCTGTTTGTAACTGACATTTGACCTTCTTTTAACACGGTATTA
CTTGCTTCCTTATACCGGTTTCCAAGGTGAAGCCATTTGCAGGGTCGCTG
GGTTTCCCCCTCCCCCCGAAAGTCTTGCGCGACCCGGGGTGGGCCGGATA
GTGTGCAGTTTTTTGAGCCTTGGGCTGGGGACCTCCAGGAAGCTGAAGCG
GAAATTGCCTAGGCCCCTGGGGCATTGGAGGTCCTACCGCAGCTCCTAGT
AGGTGGTGGGGGCGCAGCGGCTGTCCCCACTCAGTCCTGGTGGGGTCGCA
CGTAACGGTCCTGAGCTATGCATAAGCCGTTTGACCACGCATGGAGAATT
TTACCACCCAGAGACACGCGAGTGGCCCTGTGCAAGTTTCAACTGCGCGG
GGGGCGGGGAATTCCGCAGACAGGATTCTAGAATTTATGTCTTGTGTGGT
AACATTTCAGCCGGTGGGTGGCGGGGATTAGGCGTGAAGCGGTTCAGCAG
GCAGAGGTTCTCGGACGCCCTCCGGCGAAGCCACCTGTTGATGCTTTTGA

>uc003bzc.1|14834909|14835809|14835908
GGGTCCCCGGCTCTACCCTCCAGTTGTTGTAACTCAACTGTGAGTTCTCA
GCAGAGTCTGTTTTCTCTTCTTGACCCTAGGAGACCCTGCCATCTGCAGT
GCTGTGCGTGTAGCTAGTGGGTACCCAATGGAGTAGCTGTAGAAGGGGgg
atgtaagctccatgagggcagcagggagggtgacagcaagttcagccttt
tcccatggttgctgggtcatagaaagtgtttatcagtagctgctggatga
atgaatGCACTGACCTGGACACTTCATTTGAGGAGCACAGGATTTCATTT
GGTTGATTTTCGTTAGTTGGGCTGCGTGTAGAAGAAAGGTCTGTTCACTT
TGTTTACAGAATGAATCTTTAGTGGAAAATCAAGGGGTTTTAAAGATTCT
GGTGGAGGGCATAAGCCTAAGACAAAGCACGGGAGGTGGGCTTCACATGG
ATGGACGGAACCATCTGTGGCGTCCCCTGCAACTGGTGTGTAGGAGACTC
TGAATGGCAATAAAGTTAATTGTACTTTTTCTCCTTTTCTCTATTTTTGT
CATCTAGATTCACCAAAACCACCTGTCGCTCCCAAGCCAAAGACTACCAG
TCCACTGACGCCAGTGACCGCGCCCAAATTCCCTTCCTCAGCCAGGCCCG
AGAGTCTTCACAGTCCAAACTCCATGTTCAGGGGTCCGAAGCCCCCCATT
GCCCCCAAGCCCAGGCTGACTGCCCCAAACGAGTGGAGAGCCAGTGTGTA
CCTGAATGACAGCTTGAACAAATGCAGCAACGGGCGGCTGCCCTGTGTAG
ACAGGGGGCTTGATGAGGGGCCCCGGTCCATCCCAAAGTGCTCTGAGTCG
GAGACCGACGAGGATTACATCGTGGTCCCCAGGGTTCCGCTGAGGGAGGA
TGAACCCAAGGACGAGGGCAGTGTGGGGAACAAAGCCCTGGTGTCTCCCG
AGTCCTCTGCGGAAGAGGAAGAGGAGCGTGAAGAGGGAGGCGAGGCATGT

>uc003cqp.1|46995276|46996176|46996275
accatcctggctaacacggtggaaccccgtctctactaaaaatacaaaaa
attagctgggcctggtgacacgcgcctgtagtcccagctactcaggaggc
tgaggcaggagaatcacttgaacccaggaggcggagattgcagtgagccg
agatcgagtcactgcactccagcctgggcgacagagtgagactctgtctc
aaaaacaaacaaaaaacagagccatgaggcacccacctgttgaggttaaa
gaaacaacatatgtgaagcAAGTTCTGGGCCCTGGAGTTGGGGAATGGGG
GGAGCCCCTCCACTGGAGCGTTTGGGAAGGCTTCCTGGAGGAGGGAGGGG
GACCCGTGGCAACGGTCTAAGCCTCTCTGGGATCTGGGAGGGCACCGCGG
CCCCGAAGGTATTTCAGGCTAGTCCTGCTACTCTCTAACTTCCCGCCATC
ACACTCCACAAACAGCTAGAGCTCAAAAGTTGCGTTTCGGTCTTCCCATA
AAGCGACAGAGTAGCACCTGGCATTTGATAAGCGCTACAAGGGGTCGTCA
TGGTGGTGGTGGAGATTATTGTTGAAGGACCCTCGCCACCTCCACGCGGC
CCGCCGCCCCTTCCCTGAATGGCGGCAAATGCAGTCAGGCGAGCAGCGTC
CTGGGCGGATTCAGACCCTGGGGAAGTCTGGAATTCCTCACCCCGACCCT
CGTCCCGGAGGCTCAGGCTGGCCCTTCCAATGGCACTGGTGGGGCAGGGC
AGCGGGGCACCCTCCCGGGCCGCCCGGCCCATAGGCCCCTCCTCCTGCCA
GGCTCTCCGCCCTTTACATGGTCCCAGGAGAGGCGGGGCGGCGGTGACTG
CAGCGAAGTGCAGGAAGCTGGGCGGCGGCCGGCAGTGAGGAGGAGGAGCG
AGCAGACTTGGGTGGCTCTGCGCCGCGGAGGCCACAGCCGCAGACTTCCC
CAGTAGTACCGCGCCGCTCCGCCCCGGAGTGACGCCCTCCGCCCATGGGC

>uc003cqq.1|47003488|47004488|47004487
GACAAAATGTCATGGTTGTGTGGGTCTGCACCATGGTGGCCCTGGCACCT
CTCTGAGTTGTCTGGGCTTCAGATCTGCACTAAACTGTACCAGGGAGTTC
CCCAATCACAGGGTGGACGGCTGCTCTGCCTAGGTTTTTTGGGGATCTGG
CTCAGGTCTGCTGCAGTCAGGCCTCTTGCCCTGGGGCCATTCAGGCCTTG
CCCGTGGTCTGGGCCCATAGGCTGCAAAAATTAGCCATCCATCCAAAGAT
AGTTCTGGAGGTCCTTGGGTATGAGGCCCATGGCCCCTGGGGAGCAGCCT
GAGGCCTGCTGAGTGCTGACTGTGATGTGTCCCTTGCCTCTTCATCCTTT
TCCACTCTAGCTCCCCCTGTCCACCTCTCTGACTCTAGGAAAGAAGGCTG
CCTTTTGGACTCAGCTGGTTAGGAGCTCCATATGGGGCCAGCCTGGAGGA
GCTCCTGTATAAGCCACAACCCACCCCTGGCCCCTGGGAGGGGCTTAGAG
ATTAGAGCAGATACGGGCTAGGCTAGGATTTATCAGCTGTGTTCCTGAGC
GAAGAGAACTGCAGAGTTCAGATGAGGTGGCCAGGACATGGCGGGCGGCG
GGGCGGGACAAAGGTATGGCTGAGTCTTCTACATCGACCCCTGTGGCCTG
AGGCCTTGCGCGCAGGTCAGGGAGCTGTGGGTGCCTTAAGTGAAGGGTAC
TGCAGCAGCAGGATCAGAACCCTCACCTGGATAAGAGCTCTTCCAGGCGC
CAACCTCATGCTTGTAAAACTAGTCTTGGCCCACAAGCCCCACCCAGGAC
AGGTGACTCCACCCCTCTGTAACAGGTCCCACCCTCTGTGCAGGCCAGGT
CGCTTGCAGCCTCTCTCACTGGGGCCCAGGGTGCCCCGGCCCCCCCACAT
CCCTGCGGTCTGCCGGGAGGAAGCGGTCCCCCTCCCCCACCGTGACTCTG
CGCTTCCTGCCCCAGCCCCGGGGCGGGAGGAGACATTTCCCGTTCACACC

>uc003eet.1|123256010|123256910|123257009
agataatgctaattcaaaattctgcagatattgttctgttgttttttgcc
atttagggttgagtaagatgccaagttgttttttgtttctctgtagTCAT
TCTGTTTTCATTTTGTTTTTAGCTTTGCCTTTGGAATTTAAAATGTTCAA
AATGATTTGTCTGGATGAGAATCGATTTTCATAACTTTTGCTTTGATACA
CTAAACAGTTTGAGTTTCTAGATGATGCCCATTTTAATTCATACGAGGAA
ATATCTTCTAGTATAGTTTCTGCTTGATTAATTCTATGTTTGTCTCTTAG
GGACATCTATTAATTTTATAATGCTGCCTTTTTTTCAGACTTCTGTTTCA
GAATATTCGCTTTCATCAATGTAATCCTTGGCTATAGTAGGAATGAAATA
ATAAAAGCAGTAGCTTCTGTCTGCCCTCCTTGGTTATGCAGTCCTTACAG
AACATCTCCCCATCTCCCATCCCCCCACCCCAGCTCAGTGAAACTCTCCA
CACTTTGGTTGTGGAAATTGGCAGGGTTAGGTGGCTACTCACTCCCAATC
CACATCCACAATAAATCACTTTTTATTATCTTATCAAAATCTGTAGAATG
CCTCTTTATTCTATTTTGTTGCTGCGGAGGTTTGTTTTCTCTTTCTAATT
ATTTTATTTTCTAGGTTTTTTGAGGGAATTTCAAGAGGGGAGATTTTTTA
TTCAGGCTCATCTTAACGTCATGTCTGGAACTCAAGCTACTGAATTATAT
ATTCTTTAATACATATAGACCTACGTCAATGAGTTTAAACTGCAAGGAAA
GGGTTAAATTTCTTCCTCAAGTGTGGTCAAAATCTGTAGAGAAAAGAGGA
ACAGCTTCTCTTAAAGAAAGTTAGCTGGGTAGGTATACAGTCATTGCCGA
GGAAGGCTTGCACAGGGTGAAAGCTTTGCTTCTCTGCTGCTGTAACAGGG
ACTAGCACAGACACACGGATGAGTGGGGTCATTTCCAGATATTAGGTCAC

>uc003eeu.1|123278539|123279439|123279538
CAAACTGTCACTTTGTCACTTTTAATGTCTCCTGCTTCACAGGACACAGC
TAGCCTCCAAGAGATCAGGGAGGCATGCCCAGAGGGTGCTGCTTCTCTCT
TTTGAAGCTCAAGTGCCACAGACCTCAGAGGCACATAAATGTCCCCCACA
CTGAGCAGAGGACTTTGCAGTGCCTGATCAGGGCAGAAAAAGGAGGCATG
CACCTGGGGGAGGATCACATACGAGTGAAACCTGTCCCCGCTGAAGCACT
AGGTTTGGAGAAATCTACTGGGCATTTACACACCTTTCCCACTTCTGCTT
ATGACTTGTAGCCAAACTCAAGAGTACCACCCACTTCCAGGAATAGTGTA
CCAAGGTAACAGAAACATTCTAGATTCATACAATTGGGGTTAGATTAGGA
TCATCTGAAAATGAAGGTTGTGTATGTCAATTGCCTTCTAACAGGATGGG
TGGAGAGATGTACTTAATGAATGATTTTGGGGAAGGGCTAGAAGTGAAGC
ACATGGCCTCTCTGCCCTCACTCATTGAAGGCTGTCTTCTGAAGCCCCGT
GGAGCTCAGTGCCTGTCACATGGTTGCCCACATTTGTTGAACTGAACTGC
ATTTTCATCTATGGGCTTCAAAGGCTGTGTGTACTCTGGGATCTCTGGGA
ATCTGTCAGGGAAGGTGTCTTTGTCATGTTTGTGGATGGGGCTCCCTTTG
GGGGTTTCCCAGGGCTTTACACTCATGCTCCGAGGGTACGTTTGTAGTCA
TTCTCATCAGTGGAAATGCCCACCTGCCGGCAGAAGTTATTTGGAACCAA
GCAAGAGCACTGTCCCTGGCTGTGGTGTTGTTTCTCTAGTCAGTTCCCCT
TTCTGTATTTGAGTTCTACCGTCAGTCCTGGCATTATTTCTCTCTCTACA
AGGAGCCTTAGGAGGTACGGGGAGCTCGCAAATACTCCTTTTGGTTTATT
CTTACCACCTTGCTTCTGTGTTCCTTGGGAATGCTGCTGTGCTTATGCAT

>uc003efo.1|123795160|123796060|123796159
ATGATACTAATGTATAGGACATTATACATACATACATTTTTATTATAAAC
ACATTTGTTTTCTCTAGTGTTTTACTTTTTCTTCTGTGTTCACTCCCTCA
GCCTTTCCCAGCCCCACCTGCCCCAAACTGGGAAATCAATTTTACTACAA
AATCACAAGTATATATTTACATTTATAGAAATTTTGTCGCTTGTTTTGAA
AAGGTAGAATCCTATAAGAAAAAAAAAAGTTGTGCTCTTTCTAACACTCA
GTAAGAGAGAATTGTGAGGGAAATATGCATAATTACTTCTGCTACTACta
atagctaacatgtattaagcacttactctatgccaggcactgtgcttaga
cttttacttaccctatcttaaaacatatagcaatatgagataggtactat
tagtaagaatgaaattgggggttagagaggattgaatgacatattcacag
tcacacagctagtacctgtttcagaattccatgttagacatcctgacttc
tgagtgtattttcttaactgctatgTACATCCCCTCAAATTGCCAGTGAG
TTTTAATAGTGAAGCTATATGACATGGCTGTTGTCAGggatcacttgagc
caaggagtttaaggttacagtgagctatgatgggacactgcattccagcc
taggcaacagaAAAACAACAACAACAACAAAGAATCAGATATTTATGACT
TTATAATCATGACATGTCCAAATAGATATCAAGGTATGGGTAAGTTTGTA
TGGGAGACAAAGATAAATCAGATTGAGAAAACAATATTGTGTAACAATTA
TTACTATTATCATATTACAAAGTAGCTCCATGTCCTTGATTACACTTGGA
GAGGTAACTGTTGATCCTGTTCCTCAAACGATCTCAAATTGGAAGTCATT
GTTAAAGATTGCTGTGTATTCAGGGTAGGCAACGTAGGGTAAGTTGAAAT
TGATATAGGGTAGGGGAGGTTGAAATTGACGTTGTGAAATCTAACTTTAC

>uc003ezh.1|153467618|153468518|153468617
actcctggcctcaatcctccctccatggcctcccaaagtgctgggattac
aggtgtgagccatgccatccagcctgccctgctcttttctcttctccacc
tggactctactcccttttgatcttgccaacttctacacacctttcaaggc
accagttaaatgtaaatcctccaggaacccttcctttgccatcctcagag
ccctcattggattgcttcccacatacagcacttatcccttatgcagaatt
aatcggtttgtctctcacctactagaggcgttatccttgagtgtagggac
tgtcttatccattcttgcatcactggcatagtaggcactaaatgtagttg
ctgaatgCTTAATAAGAGGAATGGAAGTCTTCGTAGCTTGGGGTAGATAC
TAATGGGCAGATAGAAAGTTCCCATCCCTGTTCTCTGAGAAAGTGTCAGT
GTTCTTTTAGTTTGCTTAAACTGTGTGGGTACTTGAGTCCTTTTAAACGA
TTAACGCTGGGAAGAGGCACCATTTAATTAATTAATTTGTTCTGGAAGGG
ATCAGTGTACAATTTTAACTCAGTGCTTTGTGGATCTAGCTAAAGGTCAA
GAACTAAAGTCGGCTATTAGTGCCTCTGGAAGATATTTCTGCACTTTAGC
ACCTTTCTGATGTTTTTCCTTCACCTCGAGCTGGCCTCACTCTCTTCAAC
AAAACCGAACCTGCAGGAAGAATGTTGTACCATATCCAGCATTTTTGTCC
CAACAAACATGGGACAAACGTTTTTCACTAGAATCATCCTTGAACAAGTT
ATCCGAATTCCTTACATTCAAAGGAAATCCTGCCCCCAGTCTCCAAAACT
TCATCACATCACAGACGTTCAGGATTCTTTCCATTCAAAGCAAAGCCAAG
TTACATCTTATAGCACCCAGTGAATTATGATATGGGGCTGCGGTTTATTT
GCTCTGGCGACAATATGGCTTACTTGCCGTGGAATATCCCGGTATTTCAG

>uc003fir.1|175638056|175639056|175639055
ctgagtgtccaatatccattatatcactcggtatgcctttgcttatccat
agcttaggtccaacttataagtgagaacataggatatctggttttcaatt
cccgagttacttcacttagaataatggcctccagttccattcaagttgct
gcaaaagacaatgtttcactcttttttacagctgagtagtatcccatgga
gtGTGTGTGTGTCTGTGTGTGtatacatacatatatacacacatgtatat
gtatatatgtgtgtttgtgtatacatcatatatatatatatatatatata
tatatatatatatatataacttatcacatttctctatccattcattggtt
ggcagttaggttgaAGAGTCTGCATCTTTTAAGACCGTCCCCTCTTAATA
AGCTGGGTTATTAAGTAATCTTGCAACACACTGTTGTCAGCTAAAGCTCA
AATTTGGCTTGGCAACCACACTTCAGTTTTGACACAGTCTTTCGAGGAAT
TCCTGAAATTAGTTTCCAAAACTGTAAATTTGCTGAGGCTATTTGGCTGT
TTAACTATTGCTTCTTTTTATGCAGTGATTTAGCAACAGGTAATGTAACA
ATGCGGCAGGAAATCCTCACTACCCTGAGGTTTTATATTAGAGAGAAAAA
TATCTTTTGAAATCCAAACAATCTTTTCCAATATAATCGTCTATGAAATG
TTAAATGGAAATCAAATTAGCACACTAAGGCTAAATTCAATTGTATATAT
AAATTCACTTGTAATATCATCAAATTCACATATTTATAGCTTATATTCTA
TCTATAAAACACCTGGAAAAGCCAATCACtatttaataaaatattaactt
aaattattaaCATAATGAGTGATGGATTTAAGTGATTTAAAAGCAAACAC
TTACTACTCACAATCCACCTCTGGATAAATTCACATGATCAAAACCTGAG
TCAAGGTTCAGTTTAAAGAATGCCAAGTCCATCAAAAAATTGCACCCAAG

>uc003gkx.1|8250959|8251959|8251958
gtgtgtgtaaagctccgacctatcacagcacAGGCTGGAGGGATCCCTCC
CATTCCCACTTCCTAGAGCTGGGCCGGAGCCCGCAGCCCACACCCACCAC
GTGGGTGCTCACACTCCTGTGTTGGCAAGGGCATCAGAGCAGGCAGACAG
GCGGGACCAACAGGGCAATTTGAGTTCAGTTCTGCCTCTTGTCCCAGCTG
ACGTGAGCCCAGGCCAGGCTTCCTCAGCAGGCAGGGGCGAGATTACGTGC
TTTGGCCTTGGGTCTGCCTGGCTGGGAAGGTTTCTGCTCTCAAACCTGGC
TCAGGCCTGGAGACGGTGGGAGGGTAAAGAGGTAGACCCGTTGGGACAGG
CCAGGCTAGCAAGGAGAGCTTGCGGTGAGGAGGAGGGGAGCCCATCTCTT
CCCCTAAATGTTCCCATTGATGGAGCCAGTGGCCCGGAGGGCACCCGGGC
AGAGACGGAAGAAATTGCACGTGAGCGTTTGTGTGCATACGTGTGCCTGT
CCATGTGTGCACACACTTGTGCTTGTGAGTCTCTGTGTGCCCATGCATAt
gtatgtgtgtctgcatgcacatgcgtgtgtgtgtgcatgcatgtatgtgt
gcaggcatgcgtgtgtgtgtgtgtgCAGTAAATGGAAGAGGAACAGAGAT
CAGAGCTGAGGCTGGCAGGGCTGAGGCAGCCGGTGGCTGGTGGACTTCCC
CAATCCCAGCCTGGCGGGGGACTGGGTGCCCCTAGCCTCTACTACAGAGC
CTGGGGGCTGGGCAGCGGGCAGGCAGGACAGGGCCTGGACCTCGTCCAGG
AAAGAGCTAATGATCAACCGGCTGCGGTGTCTGTGCAGCCGCCCTGGGCC
TGCCTCTCCGTCACCGGCCCTCAGGCGCAGGGAGGAAGTAGGGCAGGAAG
CAGGGGGCGGAGGCCGCTGTGCAGTCAGCCTGGCTGTGGGCGGCCCCTGC
CTGCTCCGTCCAGCTGGAGACAGCCCCGTGGGGCCAGCCAGCGCTGGGCC

>uc003gno.1|14949809|14950709|14950808
AATCTGTTGGTTGGTGTGAACATATGCAATACtttatttattcagtattt
tttgagcacctattatctatcaggtactaagcaagatctgttttgagata
taccatcaaataTTTTTCAAATCATCATTTTCAGTTGATCACACTGTAAG
TTGGCTATAATTTGAATTCACAAATGCTCCTCtgtgtgtgtgtgtgtgtg
tgtgtgtgtgtgtgtgtgtgtgGTTTAGTGGCAGTTGATGGAAAGTAGTA
AAAATAATAACATTTGTAACATTGGTTACAGATCAAATGTCAGAAGATTT
ATTCAGCCACAGACACTGCAAAGTAAGCATCTTCTCTAGTTTATGATTCG
TATGTAAGATAAAGTTTAAAATAAGACCAATGCAAACATCATTTTAGGTA
GTTCCCCTTTTGTGAAAAAAATTGCATATAATAATTCCGATTTTTCATTC
AGATAAATTAGGCACAAATTGCATGGAAATAATTCTGTTAGCAAAAGTGA
CGTTTAAACATAATTTCACTAGCATCACTTTTCCATAAGTTGGGGCATAA
ACTTTCCTATGTACTCTTTTTGCTTCCAGTGAAATGATATCATTTGGTCT
TTAGGCATCACTTTAAAAGGCAAAGCAACTAGAAGTAACATGGTAAGAAG
AGCAATGGATAAAAGAGAGAAAGAGAACTGTTTAGATACCTGAGACTCCT
GCTTTTCATTTGCCTCAGTCTGGGGTTTGCAGAAGAACACTACCCACTCC
TACTTGTTCTTAACTAGTGTATATATTAAGCTCTTTGAAATGTGAGTATT
ATGGGAAGGATCGCAGTTGCTTTAAATTATAGAAGTTGGCAAGTCCCTGG
GAGAAGGAGTGGGAGGTTGTTTAAACTGAGAAAGACAGTTGCAAAACTTC
GTACAACAGCATGAGCTCCAAGCTTCAAACGCATTCTCATGCTCAGACGA
GCACTTTATTTTTCATCAAGTTATTTTTTGCATTGTTTTGGAGTAGCTTC

>uc003han.1|54789120|54790020|54790119
AGCCCCACTCTGCCCAGGTCTGGTTCCTGGAGCATCAGCGCCCCCTTTCC
CTCGCCGGCAGGATCGTTTCCTCCCGACACTGGCCTCTCGCCTTGGGCGC
AGGGTTTGGGGCTCAGCTGTCAATTCCAAGGAATTCGTAGGGTTCGACCC
ACGCGGCGGGAGGGAACGGAGGGAGAATCAAAAGGCATCCTCCCCCACGA
CGCGGAGGCGGTGGTACGATTCCTCAAACGCCCAAGCTTGAGCTTTTTTT
GTATGCGAGATAGAAGCCAGGGCAACCTCGCCCAGATAACCCCGAAAACA
AAGGCACGACCAGATAAGTGACTTCAAGGGAGTAAAGGTCGTTCTATCGG
AGAACGTTCCAAACCTACACAGACCCTCTTTTCTTTGTACCGTATTTCAG
ACCACCCAGTCTTGTACACACACACACACCACACAAAACAAAAACCCATC
ATTGTCATATTGGACTCAACAGTTTGCCCAATCCTATTAAATAACTAGCA
ACTATATAGCCCTTCCCCTAAAAGACCCCTAGTTCAAAACGGCGCAACCG
CTTGGAGATTTCTCCCGAGGGCCCTATTTCTCGTTGGGCCGAGTTTGTAG
AAGGGACATTTCTTGATTCTAGATTTATATTCTCTCTGGGTATTAAATGC
AATTTTGTATGTTCCTTTTCTTCTTTTCAAAGAGAATACAAAACTATAGC
AGTCTAAGAAAATAACCCCAAAATGGGGAGGCAAACTCATTCTGGAAATG
ATGGGCTGTTTGTAGTTTCACAAAACCTCTTTCCCGGCAGAGCACCAACA
CCTCCCCCTTCCACCACCCCCCATCCCATCTGGTCTGCTTCTCCCCGCCC
CCCAGTTGTTGTCGAAGTCTGGGGGTTGGGACTGGACCCCCTGATTGCGT
AAGAGCAAAAAGCGAAGGCGCAATCTGGACACTGGGAGATTCGGAGCGCA
GGGAGTTTGAGAGAAACTTTTATTTTGAAGAGACCAAGGTTGAGGGGGGG

>uc003hkf.1|77855277|77856177|77856276
TGTCACAGAGGCCTATACTGATTTTGGAATTGGAAAGTGCTGTGGTCACC
TCATGAGCTAGTTCCAAGTCCATGAGTAACAGGTATATATATATTCATAG
CTCCTTCATTGTGGAGAAAATAGCCAGGAAGGATCTTCTCACTTATCTAT
AAGAAAAAAGAAAAGCCAGAAGCTCATTTCCCAGGTATATATAGGAGCCA
GTGAAACAACCAAGTTAAACAGAGAGAGACACTTTTAGTGGTCCAGGGCT
TAATATTCTCACAGATCCAATCCCACCCTTCCTTTCCCGCTTAGATCCCT
GCATTCTCTCTTATCTATCAACAGGAATTCTTATGATCTAACTTATCTTG
GCAGAAACTTCTCTCTAAAATCTATCAAGCCTTGGGCTAGGGTAATGAGT
CGGTAAAGGAGACAAAATGTTCTAGCTTGAAACTGAAGATTTTCCAAGCC
GATGCTTTTCTCCATAAGCTTCTCATTCCTTCCTCACCTTCTCCCACAAG
TCATTATAAAAATAGTCTGATGTAATTATTAAGCATTTACCCTTATATGG
GGATCTCGGATCACCATGCTTCATAAAGTAAATCAAGATGAATGGATAAT
AGAAGCTCAGAATCTGACTCCTCTAATTCATTCTCAATTGAACAGCAAGG
TTAGTTCTGCGGTGCTGTCCCTTGGCAGTGAGTTCTGTCCCTGTGCTGCT
GACTTAGTGTTTTCATGACAGTACATCTTAGGAAGATGCGGTGAGATGTT
GTTATAGAACCACTGCTTCAGTCGACTCCCTAACTATGGGAGGCTTAAAG
CAACTAGCACTTTTGTAGACAGTGGCATTTTTGCATATGGAGGAGGGCAT
GTGTTTAGCAGAGAAGATCATTTAAGGAGACTTCCTGATTTCAGTTTGAT
GCATTCTATCATCAGATGATTTTCCTTGCTTCCCTCCTCCTCTTGCCCAC
AAAAATAGAATTCCAGCATTTCTAAGCTATAGGCTATTGTTCAAGATGCC

>uc003hpk.1|86614407|86615307|86615406
gtagctgggactacagacatacgccgccacgcccaactttttttttattt
ttttaattttttttttatagagacaggagtctcattatgttgccaatttt
ggtctgaaacccctgggctcaagcgatcctcctgcctcagccttccaaag
tgctaggattgcatgactgatccactgTAAGTGGGTTTCTAAAACAGAGA
TCTTTACAAAGCTTTTTGAAATAATTTGACTCAGCATGCCAGGTAACCAG
AACTGTAAGATCACAATTTGAAACAGACATTGTGGTGATGGTGGGAAGAG
ACGGCCTGCATCAAAACAATGTTTACTAGTTTGTCCTTTTGTCCCATATT
GTGTAACTCCGAGAGTTCTTACACCACCGTAAGAAAGTAATTATACTTTG
AATTTCTCTAAGGCTCTAGTTAGAGAGCATCCATCTAAATGTGCATTTCC
AGGAATATTGCTTTAATGGCCCAGGTAATTCTAATTGGAGAAATAAAATG
TTAGCGAGACAGAGTTGGTAGAAGCAAGTAAAACCGGTGTATGGGGTTTG
GCCAATGAAATGCAGAGCTCCTTGAGGGCAGGAGACATGTATTCACCAAC
CTTCTCGCGCCCACAGCCCCAGATCTGTGGCCAACAAGTATCTATGATGC
ACTTGAAAGGAACGAGCGATGCCAGATGCGGAGGAACCAGGCAGGGCGCA
TTCTGTCAGTGGCGCCAGGCGGTGTAGCTCCAGCTCTCAGATAACCCAGG
CTTTGGGAGGGCGGGGCTCCTGCCGGCCTCCCCTGTAGTGCGGCTCGAGT
CCTGTGAAGCTACCAGTTGCCAAATGAAATCTGAAACCTCGAGCTGTGTC
TGAGGGTTGGCCCCACTCAGTTGTTCCAGCCTCTTGTACTGTATATTTAC
ACATTCACACACAATCACCCTTTCTAACTTCTGGGACTCTTTGCGCAACT
GCTAGGATTTCTCAAGTGCATGTGGCAACACAGCCCAGCTCCGGGTGGAA

>uc003hpl.1|86917974|86918874|86918973
CATTTCAAAAAGGtaattttaaaaattattataataaGCACATCACTCTT
TCAGTTAGAAAAACATAATTTATTCACCAATAAATAGGAAATACATGAAA
GACACCAATGAAAATTGTTATGTTGCTTCTCTGTTTTATTTAACAAATTA
TACAATCAACAATAATCAAAACCAAATGTGTGTATTCAAAAAATCTTGAT
AGATTGAAAGTGGGGATTTGTGATAATAGCAAATGTGTGTCTAGTTTAAG
AGCCGTGGAGTAGTATCACTGATACTAGGTAGAACACTTATTCTGCCACC
TGTCACAGCACCATGCCTTACTGAAGCAGTACTCTGTAAGGACTAATAAA
TGTTAGCATCCCTTGAAACATGGCAGCTCCTGAGTTGTAAAAATATTCTG
GACAATCAGCAAAGGAAAAGATTATTTCCTAATATACAAAGAAATTGGAG
ATTAAAGGGAAAGTTTCAATATTAAGGATTTTAAATCCAAAGGAAATGTT
TTCTCTGAGACAGTTCTCACATCCTAATTGTGTTACTGCTCCCTGCCAAT
TCCTTTGCTTATTATGCAAGGATATAGAGGAAAAGGCAAACTATTTCCCC
TCAGGTATGTTAGTGTagtggaaaaagcattgaagcaggagttgtgaaac
ctggttatttgttaactgtggcactaactagccgtgtgagtgaccttata
caaatcatatttttctctgggtttcacttcccttatctacaaaatgggtt
cacccggctaaattatatttaaggtcctgatgagctttctatgattcCTA
TTTCTTATTTTGTTTTGTTTTGTTTCTAAATGCTCAAATACTACATTATT
TAAGGTATATTTCCTTGTAGGTTTTTTTTCCCCTCTCTGTCTCTTTCTTC
AATATATGGGATGGGAGGATACTGACTAAGTCTGAGAAGGAGGAGAAAGA
AAATTAGCTACAGGAAGAGTTTATATCCCCTTCTACAAGAAAACTTAAAT

>uc003hvy.1|102929886|102930786|102930885
TTTTTTCAATATAATATTTCATAAGTTAGATGAAATCTTTTGTTCCATTA
TATAAAGTTCAGAAAATCAACATAAAATTAATAATGATGTTAAAGAAACT
ACTGGAAACCAGATAAATACAATACAATCTATAATTGTTTTCAAGTTTTT
TGGACATTTCGCATACTTCTCCAAGTTTTCTACATTATGTTATAAAGTTC
TAATAAGTTCATTTATGTGAAAAAATTAACTTTTTTTGATACTTGATATT
TATATTATTACTAAAAAGCACTTCATCCGAGAGAAAGTTTCAAAGAAAGC
CTTCCTTTTATAGGAAGAGGAGAGGAACATTTAAACTATGTATTATTACC
AAATTGATATTCAAAAAATATATTCAACTTCAAAAGGCAAATGACTAGTT
TAGACATGCTTGAGAGAGAGACATTCACTTTAAGGTTCTGGGACAACTCC
TTTGATATATCTCCATCTTAAAAACAAGCAAACAAACTCTTGTTTGGAGA
GGGTATTTAGAGCCATAAATAATTTTTTACTGGGTCTATTTTTGAGTTGG
AGCAGGAGTAAGAAATACATTTTATATGGAATTTTAAATCACTTTTCAAT
TTATGAACCTAGCCTAGAAAGTCTGTGTAAAATGAAATATTTTAAAAGTT
ACAGTATtatctgtatcttcatttctatatgtatgtatctatcatctgtg
tacctactcatctatctatctaattatTCTTTCTTTCCAGCAAATGTTCA
CTTCTGGTTTCCCTACGTCTGCCTGGAAGTGGGGGCAGTATGGCAGTATG
GAAGACCTAGAAAGGGACAAGGAGAGCTACAATAACAGCGGTCTAAATAT
ATCCTAGGATGAAAAGGTGAGGAAGGAAACAGGCGCAGAAGTGTTATAAG
AAACCAAAGCGGCCTTTTGAGAAGGGATGTAAGAGCAGGCCCCTGAGCAG
TTTCACTTCCTCTGGGCGCCCAGCAGAGCGGAGCCCTGGCCTTGCGGGCA

>uc003led.1|138704517|138705417|138705516
acccgggaggcggaggttgcagtgagccgagatggcgccactgcactcca
gcctgggcaagagagccagactccgcctcaaaaaaacaaaacaaaacaaa
aaaacaaaaACATACTCTCTTCTTTACATTGCTTAGTGTCACTAGAAATA
TATCTTGGGGCTTGTCAACGATGACAGGAAGGAAGCATGGGTAAGAATAA
CTATGGGGCCAGTGCACCCAGGATCACGGACTACAAAATTCTTGAACCCG
GAGGTCACACTTTTCTATCCTGTGTGGACAGGGCATTTCCTCCTTTAGCC
ACAAAGAAGTTGCACATGTATTTGTATTTTGCGTTTGCATCCAGCTTCAA
AAAGTGTGTTTTTGTGCCTGCACATGTCTGAGTGCGGATGTTTGCATATC
ATTTAGTACGCCTCTGTGATTTCCCTTAGTTTATTATTTTTCTGTGTCAG
GATCTTGACGTGACTCGGTGCATGTCGCTGTTTGTGTGACATTGTGTATC
ATTCTTGGGGTGTGTATGGGTATGTGTGTGCTATGTCATTACCTAAATAT
TACGTTTTTGGGGGGGTGTGTGATGTCTGTGAAAGTCCACGCCTGTGTAT
CTTGTCAGGGTGCTCTTCAGTCCCCAGCTGCCTCACTCATTGCATATCAT
CATTCTCGGAAGATGGGCGGGTGTGGGAACAGTGGTACGCCCCCATTCCT
GCCTTCCAGAGAGAACGTGCGACAGCGTTCCTGCTACACCCGGCAGCCGG
CCGTAGGGGCGCGCTGGAAAGGCTGCTGCGCGTGCACACGTGTGCAGCCT
TGGAGACAGACTTCGGGGTCGCGCGTTCTCGCGCGCGCTCTCTAGTGGCT
TCGGAGGGCAGAGCTGACAGAACAAGAGGGCGGGGTTGGCGGCGACGGAA
GTGAAGTCACTTCCGGGCTGGGGTGTTTGTTTGGACTGGAGAAGGGAGGC
GGCGGGCGAAGCGCACGTCGAGCGGGGGAGCGGCGCTGCCTGTGGAGATC

>uc003nwf.1|31790111|31791111|31791110
TTGATCCCCCCAAGCTTCAACATTCCTACCCTGTAATTATCCCTGCCAGC
TTTACTACCTTGGAGGAAAGAAATAACCACGGGTGGGGCTGGAGGGCCTG
CTGATGTGCTTGCACTGGGGAGAAATCACTAGAAAGGAAGGCATGGATGG
GATTTGGGGTAGGGGGGTGGTGATACAGCCTGGAAGGCTGGGGTTGAAGA
GACTGGGAAGGAGGAAGGCCCATCTGGGGAATCAGAGCCAGCATGTACCA
GGAGGAGTAAGACTAGGAACAGGGAGTGAAGATAGGGGAGACACAGGTGC
CCAGGAGAGcagctcttttcaaaaatattgatctcaggacctctttacac
ttttcaaagttacttaagactctgaagagcttttctttatgaggttatat
caatatttactacattaaaaattaaaacagaaaatttaaagtaggtattt
attgatttatttaaacaataaaaataataaagtattacatgctaacaaaa
tacagttttgtgaaaaataactattatttctccacagcacagtgagaagc
tgagcattgctttacatttttgtgaatctagtgtcaggcttcgtgggaga
tgcctgggttttcctatctgcttctgcattcagtctgttgggatatgttg
ttttcgttgaagtccagtatatgaagaaaatctgaccttacacagatagt
tgcaaaaggaggaCcctcaaggaccctgtgaaagggtatcagggatcctc
aggggttcttgTTGGTCCACAGACTGCTGCTGAGGATAAAGGAGTTTGAG
GACTCCAGAGGATGCTGAGAGCATGCTGTGGGGCCCCTCCCTGTCCCCAC
TGGGGCCCTTGGTGCCTGCTGGGGGAGACTCTTTCTTCCTTTTTTATAGC
CCTATAAAGCTCAAGGCACGGGGGATATAAGGCAGGCAGAGCCGGGCTGG
GGAGGGGGGTGGGCAGGAGGTAGAGGCGGTCCTGACACGGGCAGACTGCG

>uc003qae.1|126143099|126143999|126144098
atcgaacccgggccgcggcggtgagagcgccgaatcctaaccactagacc
accagggaACTTGCACAACGCTTCTTCCTAAATATATTTGTTGTGTTAAA
AATCTGCACTTAATTCCTCTAACCAGTAGGGGATAGAGTATTGCGTCTAA
GCCACACCCACTTTGTTCTTGTTCTGAGTCCTGGTCCCTGAATCTATTTC
CTGAAATTGAAGCAAATTCTCGGAAGCGCCGGGATGGCCCCTTAAGGAAA
AAACCTATACCCTCCAAATCTAATCCTCTTCCTATTGCCATGCTGGAAAA
TATATCCTGGAAATTCTCATTCTTTACGTAACATGTAAATCTCTTTACCA
AGACAAGTGTTGTCTGGACGCGTACTGTCCAGAGCCTTGTAATTTGCTTT
ATTATTTTATTAACCATTTTAGCTGCTCTTTCCAAATCTAAGTTCTGTCC
CTCTCCGTCTTTCTTCGTTCTCTGTCACGCGGATGTTAAGTCCCTCTAAA
CATTTTACTAAATCTAACGATAGATTGCCACCAGCTGAGAGCGTTTCTCG
GCGAAGAGCCGGAGCGACGCGCTGTCCTGGGTGCAGAGCGCGTGCTCAAC
AAATATGGGTGATGAAGGGTCACGTAGCCTCATAGCACGCGGTTCTATTT
TATTTATTTGGCACACGCAGGCTAACGAGGCTGAGAGAGCTGTGGGTGGT
ATGCCTAGTGAAGGATCAGGACATCTGCCCAAGGCTCCAAGCAAGTCCTT
CAAACCCACTGTGTTTGTTATCCTCCTACTTTCCAAACTGTGTTATTATC
TGGGCAATTGCTTCACTTCTCCGCGTTATATACTAGACACGGCCAGGAAA
TGATGCAATTACCAAAGGAGTCAAGACACCTTACAGCCCAGCCTTAATTC
AGAAACCCTCATAAAGTAGATGCAGAGGGCAGTAAGATATAACTCAACTT
TGAAAATGTCAGCCGTTATAGTTGAAGAAATCTGACCCAAGAGACTTCGC

>uc003qet.1|134799546|134800546|134800545
AGGGGCATGTCACAGCACCTTCCTTTCTTCCAAGAAATGCCAGGTCACAG
GGGGTGTTCACTTATTCTCAAGTGACATTCTTGTCCTTAAAATATTTTTT
TCCTCCATTATGGTTGTGACAATTGTTAGCATAAATATTAGCCTGAAAGA
AGGACAATTCTTATGAAGCCCAAATTGGGTTTAAGTTATAAGTAACAGTT
GTGTTTTTAAAAAATAACTCATCCTCATCATACAACCAGATAAAGTAGAA
ATCAATTGTCATATAAGATATACAAAATTTGGGTATAAATAAAAAGATAA
CAACTGGATTAAAATGATCCTTTGCCATATTTTACTCTCTTGGAAGTGAA
CTCTGAGCATACATATAATGATATGCCTAAAAAGTGTCAATGACACAGCT
ATTTTCAATGAAATTAAGGAAATAAAAGACCCAAAATGCTCATACTTAAG
ATTTGTTAAACCTTATCCCTGGTCAACATTCTATGCAGATCTGAAACTGA
AACTATTGCAAAATGATGCAAGACTGTAAGTACTCTCTGGAGTTTGGGTG
CATTATTTTTGTAATTCCTTTTATGTAATGGAACTATTTCTTTTTCCAGG
GCCATATAAACACCTGAAGAGAGGACGATGTCAGGTCGACAGATTGTGGA
ATTTAGATTCAGCACCTAAGCTATTTGAGGTTGACACTCACTGAAATCTT
GAGTGTTTGCACCTGCTGTGGAATAAGTCATTGTCCTTGGACACCTTACA
AGGTGGAGTTTGTGCACATTTGGGAAGAAGGAGGCGGCTGGCAGAGTGAC
TTCCTTATCGACCCACTCACCAGCATCTCCATCTCCCTCAGGGGGTGCTG
TCCACCCACCGTGTTTTGTTTACATCAGTAGCAAAGACATATGAATCATC
TTCCACTTTTTAGCTATGAATGAAGAAGTAACCTCTGACACCCACTAGTG
CGACTGGCCCTTACATGCTGGTATATGTCAGACTCTTAGCATCACTCTCA

>uc003qhr.1|138229373|138230273|138230372
CGGCATAGGGGTGAGTGTTGTTCTGATTCCTAAGTTTACCTAAGACTGGG
GCCACGGGGTCGGGTGTCCCCTGGGACCTACGTCTCATGCAGCCTGGGGT
CCAGAGCTGGCAGGAACAATGGAGATGGGGACCAAAGGCTGTCACCGCTG
CTTTTTCTCGAAATGCCCGCCCGGGTCCTGTCTGGGGCTCCCGCCTACGC
GCTCATCACGTGCACAGCCCAAACTTTTCAGAGCCGGCCCGAGGCCTGCG
GGCCCGGGCGCCAGGGTGGTTTTTAGGGTTTTCTTTCTTTCTTATTTCCC
TTCTTCTTCTCCACAGTTGATGATTTTCTGCAGAAAAACAACTGCGAAAA
AGAACCTATTTCATTTCCAGTTCCCATCACCGCGATTTCCACATGGATGT
GACGTGACCCCAGCTTCCGAAATGCCCAGGTGACTCACGCGGGGACACCC
CGGGGCGGGGCGAGGGAGTTTCTCCGGGCGCCTGCAGGGACCgggcgggg
cggggcagcggggcggggcagggaaagggggcggggcggggcCCGCAGGC
CCGGTCGGGCGGAGGCCGCGCGCGCCCCTCGCCCCCTGCGCCCTCTGGCG
GCCGGCTGGACGCACTTCGCAGCCCGACCCAGAGAGTCACGTGACTTTGG
AAAGTCCCGTGGAAATCCCCGGGCCTACAACCCGCATACAACTGAAACGG
GGCAAAGCAGACTGCGCAGTCTGCAGTCTTCGTGGCGGGCCAAGCGAGCT
TGGAGCCCGCGGGGGCGGAGCGGTGAGAGCGGCCGCCAAGAGAGATCACA
CCCCCAGCCGACCCTGCCAGCGAGCGAGCCCGACCCCAGGCGTCCATGGA
GCGTCGCCTCCGCCCGGTCCCTGCCCCGACCCCCGCCTGCGGCGCGCTCC
TGCCTTGACCAGGACTTGGGACTTTGCGAAAGGATCGCGGGGCCCGGAGA
GGTAACCGCCGCGCCTCCCGGAGAGGTAACCGCCGCGCCTCCCGGAGAGG

>uc003qhz.1|139053497|139054497|139054496
gaggcggagggtgcagtgagctgagattgcaccacagcactccagcctgg
AAGACAGGTATGAAATCACAACCACTTAAGATTCAAACAAACTTGTGAAA
AGTTTTGAAAAGAGTTATTTCAGTTACTGTAATTAGAACAACCTTAGTTA
ATATGGAGAATTTGGGGGATTTCTGGCTATGGACAGTAGCCTATTGGGGC
ATATGTACTAAAGAACAGAGAAAAGTGATACATTTAAATGTAAAACCAAA
CTAGTAAAGGAAGGAGTTCTTGACCTTCAGGGAGTTTCCTCTTGTTTTTT
AATTCCCACAATAGATCAGTTCACCTATCAATCAGATCTCCCTCATCACA
TTCTTTGTCAAGGGTAAAATTCTGGTTCTCCCACGTACCTACACCCTAGA
CAGAAAACGCATAGAAGCAACTCGTGATTGCCGCATAGACCATGACATCC
TACTAGGACAGTGTATCCTACCATATGCATGAAGTCATCACTCACATTAA
GTAGATATATTCTGATTATGTCAACAACCTTATGAGATCACTTTGATTCC
TCCCCACTGATTTTTTTTTCTTGGAGGGGGACGCTCTCCCAGGTTGGGAA
CTGTCCACAATTCATATGAATGTGTTGACGGCACAATCAAAGAGATGAAC
GCAAAAATGTAAAACTGCCACGAATTAATTATACAACTTGGAGAAAGATG
TATTATAGCAAGCAATCTCACTGAAATTAAATAATTGAAAATTTTGAACT
CTTAGGCTGTAAGGTAGTTAAAATATAGCTAAGTTTTTCTAGCTAGCTGG
AAAACGAGCTATTCGAGATTGCATATGAAGTGATTCTAGGAGAAAAAACT
ATTTCATCCAGAGCTGCTGAAATCTAGGCGTGTGTTACATCAACATCTCC
CCTCCCACCCAGCAATCCATCAACCATCTCCAATTTATTCTTTACACTTA
GGATTATGACCAAGTTCACGTACTTAAAAGGGAGAAACCACAGAGACATC

>uc003qjr.1|144039894|144040794|144040893
ttttttacattttaatgaaatatatgccttcagcaaagtgcacacatcat
tacagacatctcaatgaattttcataaaatgaacacatccagtaaccacc
atccaATCTAATGCACCatatacagatgttccatatactgtatatatata
tacacacattatatatatataGCATGAAGATTACTTATACTAATTAATCA
TTAACTGTAAATATGAAGAATATTTATTTGTATTCATATTTTTAAGAAGA
TTGAGATTTAACAGGATATTATAGAAGGGTTTAATTCACCTTTCAAGTTT
GTTATAGTTTTTTTCCCCTTTTGTGTATTTTAATCACTTTATTTCACAGT
AATTCTTTTGAAATAAAGGAGAGGTCAGCACTCCAGAGTTTTAGGTGGGA
GACAGCAAAAAGTATATTTTGTTGATCTCACACGTAGACCTACCATTTAG
ATTTGTTGTCAAGCCTGATTGAGGCCATTAGTGCCGTTTTTAAAAAATTA
TATTTGTTAAAAGGAAGATAATTTTTAAAACGAGAAAAAAATGGGCACAA
GACATGAGAGTGCCACAATACTGCAAATAGAATGTAAGGAAGGAAATAAC
TTTTAAGAAACAAATTTTGTTAAATTAAGTACCGTGACTAAATACTTTAA
TTCCTTTTCTTGTAGCCCGTAAGGATCATTTGACTTTGAACCTTTTAAGT
CAAAGAGGAGTAGTCTGAAAGCCTGAACTCCCTACCACCCTGAGGGGGTG
CGGGTGCGGCGGGGCCGGCTGGGGGcttcccccaccccctgctcctgcgc
cctccccccgcttccccctcctcccctccctatcgccctcaccccccttc
ttccccCGTGACCCCTGACCCCAGCTAATCTGCATAGAGGAATGACAGGC
ATCCGCTGGGCAGGATccgccgcgccggctgcggccggccgggcTGGGAG
ACCCGCGCGGGGTAGAAGGTGAGGGGACCCGGCGGGCCGCTCGGCACAGG

>uc003qvn.1|167455330|167456230|167456329
ggtctgcaagcacttcaaacagaaaaggcccttcttttatccagtaaggg
ggagccactggggccagcagagtctttggaggggaccctggacaaacccg
ggaaaatggccagtggggttgagcaggacacaggtcctgctgtgtctagc
tggttccccagagagatgataaggggtgcgctccagcttctcaggctcac
tcaggcgtgaggacgtggagctcagggctctgcaggaaggagcgacccag
gtgaggtgtggtcaagatagagcagagCTGGGCAGCGGGCAGTGGAGCCT
CGTGGGCAGCCTGGGGGTGGGGAGGCACAGTGCACTGGGAAGTGGAGAAA
GTGTGAGTCCATCAGGCTGGCTGAGAATTGATCACGAACCTATTGTCTGT
AAAACTTTTGTTATTTCCTGAGACGTGGTTCACAGCAACCCAGGTGCGAA
CAGCCTTGTGATTCTAGGGTTCTTTTCTATTTTTTAAGCACTTGCATCTA
CAAATAAATTTCTGAGTGACTTGTCGTCAGCTGCTTTCCTTGATATGTCT
AAAGACAGGGCAGTGACCCGCATCGTCACCCAGAGATTCTGTCTCTGTGC
CACATGAAGATTAGGTGCCCGCTTTTGATTGAGGAGCTCCTCTGTTGCTC
TCAAAGTATCTTGTAATAATAGCTGAGATGCATGGAGAACCACCTCTCCT
TCAGGCGCTGCTCCTCGGCTTCCGTGGACGGGCATGGCTATTTCTCGGaa
ccctctgaggttagagctgtcatggtctttcttctgaaagaggaaaccga
ggcttgctggggctcagtggcccttctgtggctgcacagctttcggggtg
gggccaggactgactgactccacacaaaagtgctcccggcccatgtcttt
aacTCACACGGCCTCTTGCAAACGTTCCCAAATCTTCCCAGTCGGCTTGC
AGAGACTCCTTGCTCCCAGGAGATAACCAGGTAAAGGAGTATGAAAGTTT

>uc003tov.1|50314023|50314923|50315022
ccccacgggttacgcgcgggtcccgcagcgccgcggccgagccgggctgc
ccggcccgcggacacagcgccggccgccgcatcccgtgcggggccgcggc
gcgATGCTGCGCTGGAATGAGGAAgcgcggcggcgaggggagggcccggg
cgcggtgcgcgcgggggtggcggcggcgcgccgagcgggcccggcgcggg
cgagcgggctgcagccggcggcggcgccagcaggtacggcccgcacccgc
cgccgccccggcggccTTTGGGGGCTGAGCCGGAGCCCGGCGCGATTGCA
AAGTTTTCGTGCGCGGCCCCTCTGGCCCGGAGTTGCGGCTGAGACGCGCG
CCGCGCGAGCCGGGGGACTCGGCGACGGGGCGGGGACGGGACGACGCACC
CTCTCCGTGTCCCGCTCTGCGCCCTTCTGCGCGCCCCGCTCCCTGTACCG
GAGCAGCGATCCGGGAGGCGGCCGAGAGGTGCGCGCGGGGCCGAGCCGGC
TGCGGGGCAGGTCGAGCAGGGACCGCCAGCGTGCGTCACCCCAAAGTTTG
CGGGGTGGCAGGGCGCGCGCTCTGGCCACCCGCCGCTCTGGGCGGCAGCA
GGTGGCAACGCAAgggcgcggcgggggcggccggcgcggagggggccagg
tacgcggcccgcgggcggcgctgtgcgcgcggggcagccggtcggccggg
AGCGCGAAAGCCTGGTCTGAGCCGGCTGGGGGCGGGGAGTGTGGCGGAGA
AATGGGGAACAATGCGAGTGAGCAACTTCAGGAAGTCATTGTGAAAGAAA
GCTGGGAAGAGCTCCGCGGCCAAGTTAGCAGGACACTCTAACAAGTGACT
gcgcggcccgcgcccggggcggTGACTGCGGCAAGCCCCCTGGGTCCCCG
CGCGGCGCATCCCAGCCTGGGCGGGACGCTCGGCCGCGGCGAGGCGGGCA
AGCCTGGCAGGGCAGAGGGAGCCCCGGCTCCGAGGTTGCTCTTCGCACCC

>uc003toy.1|50317963|50318863|50318962
ATTCAGATGAGGAACAAGATAGGAATGAGGTTTTGTTAGGGACGCAGAGC
ACCTAAAACCAAAGGATATCGACAGTAACAAAGCTGTTTTTACTGTAGTG
CTGACTGAACACTCATGCTGGTGTCTTCATGTGGACCATGGCTTTCTTGT
ATTTCTTTGCAGTTTAATAAATGACTTCATATCTCAGGTTACCTTTCCAC
ATCTCCTGGAATATATGTTTATGTCCTTAAAGTTTCAGTGTCGTCACTTT
AGTAGCTTTAGTTTGAGTTTTTAAATGTTTGGTAATATTCCAACAAATAT
TTTTTAAGACATTATGAAACCTTATGAAGTGCCATATATTACAAGTGAGA
TAAAACAGCAAGCAAAAGAAGGTTTGCAGAAGGTTTTTAAGTGGCGAAGT
GCGGGCCTGCCCATTTTGGTGTCTCCTTGGTGGTTACTCCTGAGAAGGGC
CTGGAGGAAGAGCAACTGAGGCCTAATCTACAGGCAACTGCCAAATTGTT
TCAGTTGACGTTTTTCCCTCTCATGTTTGACTATAATAAATAGGTAGTTG
CCAGTGGAGCCTTCAGCCAACCACCTGGTAATAAACTGTTAAAAATGGTG
CAAACCCTAGGTCACAGGTGTGGGGGCCATTTGTCTTGCCTGTTAACAGG
CCTGGCCTTAATTCTTTTCTCCCATGGCCATTTCTGCCTTTGGGGAACTC
ACAATTCCTGTTGACTAAAAGAGCACCCTTTTCCACCACAAGCCTGACAA
ATCAGACGTCCACATAATTTCTGAACTCGTTTTGGTTAGGACAGGAAGCA
CAGGCTCCCTTCCTGTCTGTGTTTTCCTAAGAGAAAACGGTCTTCCCTCC
TTTTTTGCATATTTGGCAAGTGGTTCCACCTTTCTCTGCACCCTGGTGGA
GTGTGAAGGCAGCAGAGGAACCTTTTGGAGGAGGAAGAGGACACAGAGGC
CCTGTAGCCAGGCACCAAGATCCCTCCCAGGTGGCTGGGTCTGAGGGGAA

>uc003vdu.1|106292076|106292976|106293075
GGGGCCACCTCCCAGGATGGAATCTGCCTGATGCTGTAACAGTGTTCAGC
TCCCCAATTTCCCCATGATAACAGGCAACCTCCTTCTGTTTTGTCTACAG
TTAATTAATCAGTCATTGCTGACAGTAAGGCTCCATCCTCAACACAGGAT
ATTTTCTGAAGCATTAATTTTTGTTTCAATAGTTGATCCTTGTTTGGAAT
ATAATGTGTTACAATGTAGTGGTACTTAGTATTAAAATCAAAATACCTTT
TTATTCATCTTTCAATTTTAATACTTTTAGCATTTCAACCATTATTTGAA
GGGTTACTTACTGCAGTATGTCACATTTATATACACACATGCACATGCTG
CAGTGCTTTCAGTTTGAGCCAGTGATATTTTAGGCCCCAAATGCTCTGAA
AAAATAGAGAAAGCTCTCACCAAGCTAAGGAAGTGAGCTTGCAGACCATG
CCTTTAAAAATTTTCAGCTTGATAACTTAGTCCTCAAGATGACTAGGTTT
CTCTTCCCCCACCCCTCAGTTAGCATGTGCGAACAAGGATTCTTTTGAAT
TCCCAGGAGGGGAATGAGTTTAATTTGACTGGTAAAAGTCTTCCTAATAG
GATACCTAATACTGTGGCTCTTAGAACTAGCTACAAAGATATTTCATATG
TTTATGTCTCATAATGGGTAATTTTGGTTTGGATTTATGTCATTTTGTCT
CAGTATCACAATTTTTGAAAAATTAGTTCAAAGAGAAAAAAAAAAGAAAA
GAAAAACCATGGTAAACATTGCTCAGTCTCATACTCCTACCCTCTCTATG
CTAAAACAGGAAATGCATTTCTGACACTTTTAAAATGAGCAATCACACGT
ATAATCAACTTGGTTAAAACTTCCTTCCTGGTAACTGCAACACTTCCTCT
GCATCTGGATATGAAGGGAGCCCCAGAAAAGCGGAAGAATTTAGACGCAC
ACTGGGTAGGTTTGAATTTGTTTTGTTTTCAAAAATTAAACAAATGATCC

>uc003vdw.1|106292259|106293159|106293258
TGATCCTTGTTTGGAATATAATGTGTTACAATGTAGTGGTACTTAGTATT
AAAATCAAAATACCTTTTTATTCATCTTTCAATTTTAATACTTTTAGCAT
TTCAACCATTATTTGAAGGGTTACTTACTGCAGTATGTCACATTTATATA
CACACATGCACATGCTGCAGTGCTTTCAGTTTGAGCCAGTGATATTTTAG
GCCCCAAATGCTCTGAAAAAATAGAGAAAGCTCTCACCAAGCTAAGGAAG
TGAGCTTGCAGACCATGCCTTTAAAAATTTTCAGCTTGATAACTTAGTCC
TCAAGATGACTAGGTTTCTCTTCCCCCACCCCTCAGTTAGCATGTGCGAA
CAAGGATTCTTTTGAATTCCCAGGAGGGGAATGAGTTTAATTTGACTGGT
AAAAGTCTTCCTAATAGGATACCTAATACTGTGGCTCTTAGAACTAGCTA
CAAAGATATTTCATATGTTTATGTCTCATAATGGGTAATTTTGGTTTGGA
TTTATGTCATTTTGTCTCAGTATCACAATTTTTGAAAAATTAGTTCAAAG
AGAAAAAAAAAAGAAAAGAAAAACCATGGTAAACATTGCTCAGTCTCATA
CTCCTACCCTCTCTATGCTAAAACAGGAAATGCATTTCTGACACTTTTAA
AATGAGCAATCACACGTATAATCAACTTGGTTAAAACTTCCTTCCTGGTA
ACTGCAACACTTCCTCTGCATCTGGATATGAAGGGAGCCCCAGAAAAGCG
GAAGAATTTAGACGCACACTGGGTAGGTTTGAATTTGTTTTGTTTTCAAA
AATTAAACAAATGATCCTTCAGCATCATCGCCTCCGCTGCTTTATCAGGT
ATTGCTTCCTTCTATTTTTTGCTCTTTGTGGGGTCTGACTCGGAATAGTG
GCACTTCCTTCTCGGCTAGATTATCTGAAACTGTTGTCGGTTCTTGAGAT
GATACTACCACCGAATGTCTGTGTTTCATTGTCTAGTCCAACCTGTATTG

>uc003vho.1|115636916|115637816|115637915
Cctctgtccccaacaggctaagacattaggcaggtccctgcacctctgga
gtcctcagttccctgcaaagtgaggaagctagactaagtaatcgttaggc
tcccttccagACCGACCAATCTGATGGTATTAGATGCAATTGCTCCTGAA
TTAGGGCATGAAATGAATTCAGCTTTGGTGCACCAATGTGATGACTCTGC
TTCATCAAAGCCTGAGCACGCGATAGGCCTAGCACCATCTCACACAGAGA
CAAAGGGCAACCCTCTGCTTCCAAAGGAATGACACAACCTGTTTCTGAAG
TGATTCACATCATCTTTACTTTTGAACAACCCAATGCTCAGAAAACAATC
TAAGAATCTTCGCTGACTTTAGGGATGTAAGATACGGTTTCTTGACAGTA
TTTGGGATTGTGGAAAAAAGCAATTGAGGAAAGGGCATCTCCACAACGCA
ATATTGAATTTAGTGCCCAAGGTCCATCACAGGAATCCCTAACGATCCCT
ACAATCTCTCTCTCTCTCTTTTTTTTCTCTCTTTACCCTGAAAATAAACT
GAGAAGTTAGTATTGGGATAACTATTCCCCTTGACCCAAATAAAAAGTCC
TGGGCAAACACAGGTACAAATTGCCAAATGGAAAAAGTTCTTCTCCATCT
TCAGCTAGAGGGAGGCTGGGGATCCCAGCTCTTTAGAAGCCGGCCCGTGG
ACGCCCAGAGAATCCCTTCGGAGACCAGGTCAGGGTCACTGAGCTTGCCC
AGCAGGGCGCCGCCTCGGACGCCGCCCCGCCTCTCACCTTGCCAGCGCCG
CGCTCGGGCCGCGAAGGTGCGTGCGGCGCTCGGTGATTGGCGGCGGCCCG
GAGCTGCCCGGCTGCCATTGGCTGCCCGGCCCCCTTTGTTCCCGGGTCCG
GGCCGCAGGCCCGCTGCGGCGGACTGGGCGGCGGAAGTTCGACGGCGCCG
GGCGAGTGGCTGTTGAGCGGCGCCGCGGGAGTTCCGCAGGTTTCCCGTGT

>uc003vhp.1|115649370|115650270|115650369
TTTTTTCCAGAATAAGGGATGGTGTGAAAAGGGTATGCAATAAATAAATA
AGCAAGCATGAGGACCTGGCAGTAGGGTTCTTACATCTCTCCCTTCCTTT
CCTGGTTTCCAAGACCCCTCTCCTTGCTATAAGACTTTGTTTTTGTTCTA
AATGCCTGTGAATGCTAATTTGGGGCAAAAGAGAAAAACGAGAAGACTGT
CTTTTTGCACCCCCTTTTCTGTTTTCTTTGCTGTCTCTGTTGGGCATTAC
TCTCTAGGTTTCCTTGGATCCTCCTGCTCCTCTGGGCAGCCTCCTTCAGT
GAAGCCCTCAGCCAATGCCATGAGCCTTTTCTTTCATTCTCCAGTCTGTG
AAAACACATCTGTACTGCCGTCTTTTTCTGCATGTGCTCCAGTTAGATAG
TTAAAGAATTAGTGGCAATAAATCACTTAATTGTACAGTCAATCTACTCA
TCCCCTCACCCATGTATTATGATGGGTTACCCCTGAAGAAATAATACCAT
AGCCTTTAGGCATCGCAAGAATGATCGCAGTATTCAAGTTTGGGGATAAA
GAGCCTTAATTAAGACCTCTCAAAGCAGCTCTCTGTGGGATCCACCCTTT
AGAAGCAGCTGTGGAGATAGTGACACAAGACCAAATTAGGAATGGTTGCC
ATGATCCAGATTCTTTTATGGAACTCCTACAGATGCGTTTTGGAATCAGG
TTTTTAAAGTCCCTTTTATAGCAAATAAATAGGAGGTTTTGAGGGCTGTT
TATGAGCGCATTCCATTACAGTGTCTTTCAGCGGAGCCAGAGCTCAGCCA
ATCCTAATTAAGAAGCAATTTCAGCTGCAGTCATTGCTTATTATAATAAT
TGTGACATTTTTATAGCCCTACATTGTCTTTCTCAAAGTAACGGATTCAG
GAGGAGTCCTTTTCTGAGTAGAGTCCACAGAAGAGGTATTCTATTGGTAA
GCATTTCAAATGACTTCCTTCATACAGTAGTATAAAAATAATTTGATAGC

>uc003vsa.1|134113810|134114710|134114809
TAGTAAGTGCTCCAAAAAAAGGGGATTTCAATTTTAATTAAGTACTAATT
GAGTGAATTCTGTATTGAAAAGGACAAGACTATGTGTGGGCCAGTTACCT
TAATTCTCATTAGCATCTACTAATTCTGACCCTCTTATAGCACACATCCT
AACCATGAAGAGTTGGTCGGAGCACTTTCAAGACGTCACCTGAACATTAT
GTCACCTCTGCGGGATATATGCATCTGTCTACCCCAGCCCAAAGCAGGTG
GTGGGTCTCTTCATACCCTCTCTGATGTGCATCAATTTCTAGGAATTTCT
AGTACTATCTCCACATCACCAAATCTGAGGAAACAAAAGAGATAAGGAGA
GGAAAGTGAAGCCAGTGAGGATATCCAAGCCTGTAGGACCTTAGGTTTAT
TCTGGCCAGTATTACCTGCTAAAAAAGACCTACGCTTTTGGTTTCCCTTT
GGTCACTTATTTTTATAACACATGCAGACGTATTTTGGGGAGGTGTGCCT
CTTTCAGGCTAGAATTTAGTCTGCTCAGCAGACCCGGGTCCTGTCTCCTT
CAGGTTTTAGAATTGCATAACAATTTAAACTCATTTTGTATGTGCAAGTA
CTTTGAAAAGAAATATACTATTAAGACTCCCTCTGGTAAGAAGCCTTCCC
CACCCCCACGCCCAATAAACTGATCTGTTAACTTTTTGTTTCAGAGACTG
TGCTTTCTTTTTATTGCTGCATTTGTGTTCTACAAGACAGCCTCTTTCTC
CAAGATTAACATTTCTTATGATTGTTCCTGACAATGGATTCACTTCCAGA
GGCCCTGCTAAGGATAACCAAAAAAGGGCATGGAGCAGGCTGGTTTTGGC
AGCGTGCACGCAGTTTCAGAGCTTTTTAGGTCTTGGGTTTTCTGATGAGT
GATTTCCTGAGCATGCCTAGGGAATGACAGGCATCTCCACAGGCAGGCTG
CATCCACCTTGGCTGGGGTGTCGTCATTGGCTGCCTATTAGAAAAACGAC

>uc003wco.1|142694623|142695523|142695622
TCCTATAAACAGAATGGGCGACCAATTGTGTCTACAGAGGGGGTGGGCTG
AGCATGGGCACGCATGTCCCCAGCCTCCTGGACGAGCAAAGTCAGTCAAA
GCGCTGGTGATCCCTGCTCCGCGTGCGTAGCAGTGTCTGTGCCTCTCCTG
CCCAGGGGCTAGAGAGCAGTCTCCAGTGCAGGGTCCCCATCCTATCTGAA
AACAGTGGAGTCAGTGACCCCAGGTGGAGGGACTTCCAGTTTTAACAATG
GGTTGGTATGAAGGCCAGAAGGAGTGAAACATGTGAACTTTCTGGCGAGG
AGACTCCCTCTTGAATCATCCATATGTAGCCCCGGGGTCACTTGCGAAGA
GTCTCTAACAGCTTCTGCCTCACTCCTAAGCTCTGACCGCTAGGCTTTCA
CCCCAGCCGCCGGTCCTGATTCCTGAGATCCCAATATTGAGCACCAGGTT
TCCTGGAATTGTGTGCTGCGGCTGTGATGTAGGTTTCGGTCGCTGGAAGC
TGCTAAACCATAGCTGACGCCCCCTCCTAAGCCAGCCTTCCTTCCCCGCG
CGGGCATCTGTCCAGGGCCTTGTCGCGCTCTCAGTCTCCTTCGCAGCCTG
GCCCCAACCGTTCAACTTCAATAAAGCAAAACTCCAGCCACGCCCGTCTC
CGTGAAGTTATCGCCATAGGCCGGCCAGGGGGCGCGAGAGGCACCGGGGT
GATTTCCGCGGGAATCGATAACCAATCGGATTCCCAGGCCGAACGGAGCA
CACCCGCCCGCCCTCGCTCTTTCCCCGCCCTTTGCCCCGCCCCGCTCCTT
CCCCTCCTTTTGTCTGTCCGCCGAGCACCCCACTTCACCCCATTGGACCG
CGCGGCCGCCGCTAGAGCTCTGCGCCTGCGCACGCACCGGGCCGGGGACT
GGGTGGCCTGGTGTGTGGGCGCGGCAGGGCGCAGGCGCAGGCGCAGTGTG
CGTCCGCGTCTGAGGGGAGGGATGTGGGGGAAGCGACGGCCCCCGGTTTG

>uc003xcq.1|22912506|22913406|22913505
TAAGGGCCATGGAGGGAGGAAGGCTCTCAAGTGCCACGAAAATTCCCAAA
GCAGCAGAGGGCTTGTATGGAAACGCCGGTTATTCGTCCCTAcccggccc
ccgccccccgcccccccgACTGCCCCTGCCGTCGCCTCCCCGTGGGCAAG
TGGTGGGGGCCTGGGCTTACAACCACACGTTCTCCTCCAACTAGCATCCC
TTCCAGGGTGCACTAGGATGCCTCTCAGAGGTTCTCCCCCGCCTCCCGAA
GGAAAGGGGAAAACCCCGTGGGCGTCCGGAGAGCCTTTGCGCCTCGCCAG
GTGGAGGGACCGGCGCCACCCAGACCCGCGAGCCGAGACCCTCCCCGCGG
CGTCGCTGCGGGAGGGGCGGAAGAGCGCGGGCGGTGGGCGGGAGCGGTGC
TGCGAGGCGGGATCTGCGGGGCGTCCAATCCCCTTCTTcccccgcccgcc
ccctccccgccccccgAACGCTTTCCACCAACTGCGCGCGGCAGTGGGCG
GGGCCCGTCACGGCTGTCGTCTTGGGTGCGAtttttttctcctccttttt
ttaccctcccgtttttttcttttcttttttttttccctatcctttttttG
TGAATGAAAAAAGGAGGTCGCGAGCGGTACCTGGGACTGCAGCGCCAGGC
GTCTTCGCGGCAGCGCCTTcgccgcgggcccgggcgcgtagcggcggcgg
cctcgcccctctcccggcgcccctgcgcgccgcccgctgcctccgcagcc
cggctccgcgcgccgccgTGACATTGGGCGCCTGGCGCGCGGGGCGATGC
TGATCCGGAAGGGGCAGCGGCTGCAGTGCAGCGCGCGCGTCCGCTCCTGG
GCCCACGTCCGGCCTGGGCTGCCCTGCCGGAGTTTCTGAGTGGCCGCGAG
CTGGCCGGGAGGCTGGAGCCCAGCAGCAGCGCGGCGGCGCCGGCGTCGTC
CCAACTTGCAGGCGCGGAGGGACCCCTGACATTTCACTAAAATGAGCGTG

>uc003xlc.1|38207727|38208627|38208726
tcagacccaggcgctgacaccacgcccgacacctctacattttttAGGGA
TACCTTTTTGGTAACCTCTAAATCATAATAAATGCACGGAGGACGGGCCA
AAGCCTTTTTGCCTGGCAAATGCTAGTGACACCCGTTCTCAGCACCCAGA
AGCAGAGGCCAGGAGCGGGGCGGCTGTGGCTGCGCCCTCCGCCCTACTCC
GCTAATCCCGGGGCCGCGCAGTCCCTGCGTCCGGTGATCACCGCGCTGCT
CCTGGCGCACTAGTAGGGTCTGTAGCGTATCCCGAGGATCATTCCGACTT
TCCCGCCCCGTACGTGAGGGGCCGCCTTGAAGCCTCTTCCGCCACGGACA
CTCGAAACTGATCTTGAAGCCCCTGCCGTCACGGATACTAGAAACTGATC
TCGAAGCCCCTTCCGCCACGGACACTCGAAACTCTCCCCCACTGTTAGAC
CTCAGCAGCCAGCAGCCCGCCGCCCGGCGCTGCAGCTCCCTGCCCGCAGG
AGCCACGTCTCGCGCGACTCCCCCCACCTCTCGCGACACTTGCCGCCCGT
GCCCTGCGGCCCTGCACGCCCCACCCGCGGTCGCGCGCCGCGCTCCCCGC
CGCCTCACCTTTTCGCCTGGCATCCGGGCCCGCTACTCGCCCACTGGGAG
CGCCGTGGCGCCTGGTGTTCGGCGCGAGCCCGGCGGGGCTGCAGGTTCCG
CCCTGCTCCGCCGCGCCCCGCCCGGGCTGGGGTAAAGGCCGCGGCCGGGC
CATGCAGTGTCCTCCTCAGGGAGGGCAGGAGAGCCTGAGGAGTGGCGGGG
CCGCCAGGTGAGACCGCGTCGGGCGGGCGGCTGGACCGAGGGAGGCCAGG
CTGGGTGCAGGTGGGCGGCGCAGCGCTGCGGGGCCGGGATGCGGGGCGGG
GGAACCTCGGCTCCCGGGAAGCCCCGAGCCTGGGGGAACCCTGGGCACCC
TGTGAACCCTGTGGTCTGCACTGGCTGCCCTGCTGCTGTCGCGGGGCTGC

>uc003zch.1|145567538|145568538|145568537
CCACTTCTGAGAGTTGTGAAAAGGCCTTGAGGCCTGAAAACCTCCCACTT
TCAGCTACTGTGGCACCCTTAGGCCAAGCTGACTCAGGAGCCCTCGTGGA
TTCCACAAGGATGGTGTTTTGTTTCATGCTCACAGTGGGGTCTAGGAGGG
CTTGCAGGcagtaagtgccaggacccgtgttggcgcccgaggatccctgg
catgttcggggacggtgaggtcagtccagcagcggtgaggtcagtctagt
agcagtgaggtcagtctagtagcggtgaggtcagtctagtagCGGTGAGG
TCGTCAGTCCAGCAGTAGCCTTGCTGGCTGCATGGCATGCCCGGGCCTGG
GCCCCTACCCAGCCAGGGCTGTCACAGAGTGAGTAGCAGCAGCCTAGGGC
ACTGCAGGAGGCTGTGACGTCACTGACGTTCCCATAAGAAGCTAAGTGAC
AGGGACCAAGGGTGGCTGCAAAGTGAACCCCAGAATCTGAAGCCCTGGCC
CTGGGAAGGTCTCCCCATGGGCACGGGAGCTGCTCCAGGACCCCTTTGGC
CACTCTCCTGGTTGTCTTCCAGTTCCCAGTCAGGGGCGTCATCTTGGCCC
TCACACAGGCAGGTGGTGAGTTGGAGTCCTGAGGTTAAAGAGATTCACGC
TAATCACACTATAGCACGGAGTGTTAAAGAGAGGCGGATACCGGGCCGTG
AGGACCTCAGGAAGCCCTCAGCCCTCCCCGGATTATCCACGTGCTTCTCA
CAGCGGTCCTTCCGGCAGGTGCCTGCCCGGGGAATGCGCAGTGCGCCGAG
GGCGGGACTGGAACCCTCCGCTCTCAGGAGGCGCGGTCCGGGCGCCAAAA
GGTAAGCCTCTGGGGGCCGCCAGGGGACGCTGCCCCGCCGCGGAGGCCGG
CACGACTCGGGGCGTGGCCTCCAGCCTCGCCCACCGCCCACGGGGCGGGG
CTCTGGCTCCGGCGCGTGCGCACTACGCGCCCTCCCGCAGGGCCTGCTGG

>uc003zgf.1|203964|204864|204963
atgcgcccgcctcggcctcccaaagtgctgggatcacaggcgtgagccac
cgcgcccggccTGCTTTGGTATTTTTTAAGAGCAAGTTGGTAAATGGAGG
CATTATATGGAGAGTGCTCGAGTATATATAGCACAGGTTAGAGCAGCACG
CCGGCACCTTGAAGCGAACACGGGCTCCTCCACTCCCGTCAACACTGGGA
CTTTTCTGTTTTTATCTTGAGTTTGAGGCCGGGCTTCTTAGCAGACCTCA
GTCTGAAACTGAAATAAACCTGGACGCAGCGTACCCTTGAATCGCAAGAA
CGCCGCCTTCAGTGTTTCTCCGGAGAAAAGCATTCACGCCAGGTTGTGAC
GAAAACATTTTTTGAGAACTCATAATGTTTATTCCTTGGATGAATCCATT
ATATTTATTTAGTGTCTCAGGAAGGATGATGGGCATATTGCTTGCAAAAG
TTGATTTGAATCCTGATAGATTCCACTAACTTTTTTGTCTTTTTTTTTGG
CTGCCTTCTTCGAGAATGGTGTCAACCCTTAATAACACCTAGCCTTACGA
ATCCCTGGGGTGATTCCCGACCTCGCCAGCTTTGTGGGGCTCCCCCGACT
TGCCTACATTCCCTGGCAGCCTCGCAGCTTCGGGCAGATGGAGCTTCCGG
CCTGCGCGCAGTGGTCGCCTGTCGTCCGCCCGCGCTCCCTTCGGCCGGAG
GTCGGCGGCCCCGGGCAGAGCGCGCCGTCTGCCCCAGTATCGGGAGGCCA
GTTCCGCGCTGGGCCCACGCCCTCCTCGCCCGCCGCTGCCTGCGCGCCAG
GCCGGGTGGCGGAGCCGGCCGTCGCTGCTCCGAGCTCGGACCCTCCCCCG
GGGTGATTTCGGCTTAGAAGGTGGAAATGCGGAAGTTTCCAGCGCCGACC
GACAGACGAGGTTTGCGCTTGGCTGGGCATGTTCCGCGGCTACTCTGCGG
CGCGCCAGGCCCCCGCTTTCCGCACCCCGCGACCCTAGAAGCCACCGAAC

>uc003zgg.1|262147|263047|263146
catataataaaattcacacattttaggtgtacaatttggtgaacttgggc
aacttagagtcacttaacctttcctcagtcaagatatagaacacttcttt
tatcctaaagcgttccccagcgcgcttttacaatctcctctccccaggcc
acaccctccaactcacgcaatctctgactcacttctgtcaccataatttt
gctctatctggagcttcatatCCTGTTACAGTATGTACAAACCttctttt
tttgagacagggtgtcagtctgtcacccagcctggagtacagaggtgtga
tctcagctcactgcaacctcaacctcccaggatcagatgattctcctccc
acctcatcctcccaagtagccgggactacaggcgcatgccaccacacctg
gctaatttttgtactttttgtagagacaggggtctcgctatgttgcccag
gctggtcttgaactcctgggctcaagcgatcctcctgcctcagcctccca
aagtgctgggattacagtgagccactgcacctggccCTAAACCTTCATTT
TTAAAACACATTTCCTCTTAAATTGAAGATTGCCTACATTTTTATATCAA
TGCCAATTGTTGAGTGTGCCTATATGTGTTATATTATTTGAGCACTAAAT
GCCAGATGTGTGCCAAGTGAGATAAATCTGACAAATGAGATGGTTTGTAA
AACCAGCAGTGAATATTCACTTCCTCTGTGAGAGAGCTCCAGCCCTCCTG
TACTCACTTCCTCACACAGCACAGCAGCACTCTTGCTGGTTCTGCTGCTT
ATCTTGAAGAGGTTAGGTTACTTTTTGTTTCTACTTATTACTTCGAAACC
ACTTCTGCCTTAGAAATTTTGTAACCTTCCGCTCAGTTTCCGGTAACCGC
CATTTTGTCTCCTGTAACAATTTACGCGCCGTGTAACTGTGAATCTTTCA
AAGGTATGTTTTACTGGAGTGATTTCTGGTTATTTCAGAAGGATAATTTG

>uc004arb.1|92603145|92604045|92604144
CAGTGTTATCAAGAAGGTCTGGATGCCGTTTTGTGGGAACATTTTAAAGA
GGAATGTCCAAAAGGAAAAGGGGGATGGGTTGGGAGAAGGGTATCAGGCG
GGTATCTCAAAACCATTCTTAGGGCTATAGGTTTAATTTATTTGGTTGTG
GACGTCAGAGCCGTCATGGTAAGAAGGAAGCAAAGCCTTTTGTAATAATT
AAAGCCTTCAGAAGCAGCGTGCCCCATTGCCCACTAGTGCGCCGTGAAGT
CTGGTGTTCACCTACAGGGTCCCTCTCAGCACTGCCCAGGCCTCCCGAGT
GCTCCAGCACAGTAGCTTGGAGCTTGTTGGTTTGGTGACCAAGATACACT
CCAGGGAATATGCCATGCAGTGGAGTCTCTTCCCCGGCACTGCATAGCAA
AAGGAAAGGGCCGCTGGGTGTCTGTGGGTCCTGGGCAGTCACAGAAGCCA
CCGCGCTGGCGGGGAGGAGGGGGACCGATGCGGTCCATGTCCCGGGCAGC
CCCACCTTCTCTGCCTGCGAAGGGCCCTTGTCCGGCGGGAGGAGAGAGGC
GCGCCCCACCCGGGCTCCTCTACACCTGCCGCCGCCTGGGCCGATTCCGC
GGGCCTCGCCCGGCGCTTCAGCCGATTCCCGCCCAGCTCCGGGCTCATGG
GCGCGGTCAGCAGGGCGGGCCAGGGCGGCGGGGCGCGACACTGGGAGGAA
GTGCGGGCCGCCTGCCCGGGCGCGTTAAGGAAGTTGCCCAAAATGAGGAA
GAGCCGCGGGCCCGGCGGCTGAGGCCACCCCGGCGGCGGCTGGAGAGCGA
GGAGGAGCGGGTGGCCCCGCGCTGCGCCCGCCCTCGCCTCACCTGGCGCA
GGTAGGTGTGGCCGCGTCCCCTACCCGGCCGGGACTTTCTGGTAAGGAGA
GGAGGTTACGGGGAACGACGCGCTGCTTTCATGCCCTTTCTTGTTCTACC
TTCATCGGCCGAGGTAAAAGTGCTGAAACCATGTGAATAAAATACAGGTG

>uc004asx.1|94765163|94766063|94766162
TCTGCATCCTCACACAGGCAGGGAACTTAGGGACAAACTCCACATCACCT
CAGCCTTTAGCTTTTGGGAGGGAGgggcacaccactgtgtcctgagcctc
agtttccctgttgtcagacggggataaccatacttcacaggggcatgaag
gggcccaatgagtaaccattcacagggcacctgcggcagcacctggcaca
GGGAAACTGAGGCCCAGAGAAATTGCTTTTAtttatttatttattatttt
atttttattgagacagtctctttctgtcccccaggctggagtgcagtggc
gcaatctcagttcactgcaacctccacctctggggttcgagcggtcctcc
cacctcagcctccttagtagctgggattacaagcatgcgtcacaatgccc
agctgatttttgtatttttagtagagacagggtttcaccaagttggccag
actggtctcaaactcctgacctcaagtgatcctccctccttggcctccca
aagtgctgggatttcaggcatgagccaccatgcccagGTGAGAAATTGCT
TTAAAAAAAATGAATATAAGCCTGGATTAACAAGCATTATTAAAATTGAG
TCAGACTTTGCACTCTAAGCCCTTCAGGACCTGGTGTTATTATTTATTGA
TTCTCTCCCTAAAACAATGAGGGTGCCCTCCTGGTGGGGCTGCTCAGCGG
GGCAGGTGCTGGGCCTGCTGGAGCAGCCCTCGTGGGTCAGGTCTCCCAGG
AAGCATCTTGAAATATCTGTTTGCAGGGGGCCTCTTCACCTTCTAACTTG
TGGCCATTTCATTGTTCCCAACCAAGAGGGTCTGAGGAAGCCTCTGATGG
TGTGTTTCTGGGCTCACTCTGGGCTTGTCTGGTCTAGGGCCGGCCCCCTC
ATTCCCTGCTGGGCCCCTCCTCCCTGAAGATCTACACAGCAGATCTACTC
ACAAAAGTCCACCCAGCAGAAGCAGGAGGATGGTGGTTGTGGGTCCTCTG

>uc004bvt.1|130484854|130485754|130485853
aagctccgcctcccgggttcacaccattctcctgcctcagcctcgtgagt
agctgggactacaggtgcccacctccacgctcggctgatttttttgtatt
tttagtagagacggggtttcaccatgttagccaggatggtctcgatttcc
tgacctcgtgatccgcctgcctcagcctcccaaagtgctgggattacagg
cttgagtcactgcgcccggctgggaccttgtcttaaaaaaaaaaaaaaGt
ctttttttgagacagggtcccgctctgtcgcctaggctggagtgcagtgg
cacgatctcggctcactgcaacctccacctcccaggttcaagcgattctc
ctgcctcagcctcccaagtagctgggattacaggtgcccaccaccacgcc
cagctaaAATAAACCCTCTTCTCTTAACTTGTATCCCTTTCTGAAACAAG
TGAAGAATGAATAAATACTCCAAGTCTCCAAAGTttcctgcttttccctc
tttctctgtaattctttctttcttcttttttttttttttAAAGCAGGCAT
CTAATTCCTTTGTAATTCTTGATTGGGAAATCTTTTTTTCAACATTAATC
TATCCCTTCAAGCAGAGACAAGGGAGGTCAGGAAGGAGTTAGCGAAACCG
GGCAGTGGGGGTGTGGTTTACTGAGGAATGTTCCAAGCTTAGGTGAGGCA
ACAGCACGTGTTTAAATCTTTTGGAGGCCAAAGGAAAAAAAAAAGAGGAT
AAGTTCTCAGTAGGGGCAGGCCTGTCTACCTGGGGGTTTGGGAACGAACT
GGGGGATAGGCTGCGGGGGTTTCACGTGAAACCAGGAGGTCTAGAAAGCA
CAGGGATCCTCTCCTCAAGGAAGAACTTGCCCCCTCCCCCAAAGCCAAGA
GTGCCCCTGCAGAGCGAGGCAGAGAGCAACTAAAAGAAATTTCTCCTGAT
TGGAGGGTGGGTGGGATGAGGCTGGGGGAGGGGGCCGGGGTGTGTGTCCC

>uc001hvg.1|230599434|230600334|230600433
aaacagctttaggaagcctactgctacatccactgtgagaatgttaattg
ttcaatatgcctctcatgtgaagcccatatggaaaattccttttggggcc
aattctaagagtcagtttgcttcctctgaattcttgatatgctttctgtt
cttcaaaggttgagaggaatggaccttacagtgtttcccttCACACCTGG
ATCTATGTTTTGTGTCTTCTTACATTGGATTCAAATTTACAGTTTACCTC
TTCCTGATAATTTTTCAAACTCTTACTGtttttgtttgttttttgagatg
gagtttcgctcttgctgcccaggctggagtgcaatggcgctatcttggct
catcgcaacctctgcttctcgggttcaagggattctcctgcctcagcctc
ccgagtagctgggattacaggcatgtgccaccatgcccggctaattttgt
acttttagtagagacagggtttctccatgttggtcaggctggtcttgaac
tcctaacctcaggtgatccacccgccttggcctctcaaagtgctggCAAC
ACCAAAGTGttattttattttatttttttaaaGGCAGTcttgcgtaaatt
acttcacttgacccacagttcatgtggttgtaaatgggaaccccacctcc
tacctatgaaggatagataccattggggttaaatgagatggatgaaaagt
tcagagaatagtgtccgccacacagcagctattaaaaactgctagGTACT
CCTTCCTGAAATCGATCTGGGATTCTATGAGAAAGGAGCTGAACAGTATT
TAATACAAATCAAGGTTCTAAATGACCTGAAATAAATTCACATACAGTCA
GACTGTTGACATGTTAGATCACAAAAAATCTAGTCACCTGACAACACCAT
TTCTTATGTGGACTTCTTTTAAACATTTATTAAAAAAGCAAAATGTATGT
TCATCTCAAATCTAACAGTTAAAAATGGTAAAGCAATACAAACAATGTGT

>uc001hgv.1|206125605|206126505|206126604
CATCGTCTTTTGCTCATCATCCTTTGCTCCAACCCTCAAGGCAGCCATCG
CCTTTGAGGGAAGACTCTGAACCTCATCATTTCGCCTCCCCTCTGTCCTA
GGGAAGAACCTATGATTAGAGGAGTTGGAGAAAAGCAAGAAGGAGATGGG
GGTGGAGGAGTGCTGAAGGGAAAGGTCTGGCTTTATGGAGATAAGAATGG
AAGAATCAACCTTTGTTTGGCCCCAACTGCCTCTGCCACTGTCGACACAC
TTGGGAGTGTTTCCTGGAGCTCCTCAGCACTCCCTCCCCAACTTCCTATG
GCCTGGTAGGGGTGGGGTGGGGGTTGTTTTGGAAGCTGGGGGGAGGTACA
TGCTTACAGATTTTTTTTTTAATTAGGCTGCTGTCTTAATCTTGAGGGTG
GAAACCAGCCCCCTCCCTGAGTTGGCTGCCAGGTCTCTAGAACAACAGTC
CCCACATAGTCCTTCACTGTGTCTACTCTGACCTGGGGGGCTGGGGAGGG
GGGTGGCCTGATAATAAAGGGTGCACAGGACATTGCCCCTTCCCTTTGTT
TTGCATATTTTGCAGCAGTGATCAGCATGCTCCTCTTCTCAGAAGGGTGT
TCATGAAGGGTACAGCTCCTAAGAACCCAACATACCACCCTCCATTTGGA
AGCTCCCTGGTACATTCGGGTCTGCCTTTCTACCACTGGAAATGGATGTT
TCCTCTCCCCATGGAGGAGAATAGTTGGCAGACTTGGCTAAAGGTCCTTA
GCATCCTGGCTGGTGCCTGTGTCTGCTGAGGTGCTCCCTCTTCCCTGGCT
GGTCCTCCCCACCACATCACTGCACAGTCTAGCTAGGTCTAATGGAGGGT
GTCACTCTTGCATGCAGACACACCCAGCTAAGACAGAGTCACATAACAGA
TGTGTTTCAGTATCACTTTAATTGCAGTATTTAAACACATCACTTTGTAT
TCAGAAAAAATATCTACCCAATACTCTCTTCTCTGGAAATTTCTATTTCC

>uc001hax.1|202689323|202690223|202690322
ACTCCTGGGAATCCAAGCTCAATATTCTTTCTCTAGACAACCCTCCCTTC
TCTATATATAAAGGGAAAAGCACAGTCTCCTCTCCATAGTCTACAGGAAC
TGAGGGAAGAAGGGAGAGGATGAGAAGCCCTCCAACTAGTTAAACTCTTT
AAGGGAGACAAGATCAAAAAATAAAGTATTATTAAAATTAACAACTAACA
TTTAAtttttttttttttgagacagaatttcgctcttgttgcccaggctg
gagtgcaatggcacgatctcagctcactacaacctccacctcccgggttc
aagcgattctcctgcctcagcctccctagtagctgggattacaggcatgc
gccaccatgcccggctattttgtattttttttagtagagacgaggtttct
ccatgttggtcaggctggtcttgaactccctgcctcaggtgatccgcccg
cctcggcctcccaaagcgctgggattacaagcgtaagccaccgcgcctgg
tcAACAACTAAAATTTATATGTTTTTTATGGTTTACAAAGAGCctttata
gatacttctcattggatcctcatgacaacttgagaagtggtaattatact
tggctcctttaagagtcagggaagtggaggccaggcgtggtggctcacgc
ctgtaatcccagcactctgggaggccgaggcgggcagatcacgaggtcag
gagatcgagactatcctagctaacacatggaaaccccatctctgctaaaa
atacaaaaaattagctgggcgtggtggcgggcgcctgtagtcccagctac
tcgggaggctgagacagaagaatggcgtgaacccaggaggcagagcttgc
agtgagccgagatcgcaccactgcactccagcttgggcaacaaagcgagg
ctgcctctcaaaaaaaaaaaaaaaaaaagagtcagggaagtggagactca
agaggttgaatgacttgtccaGTTAGGGTTAACAAGGAGCCTGGTTTTAT

>uc001frc.1|155914156|155915156|155915155
acaacaatatggtctttaacttatagttaaaactaatataaaaacatatt
taaggaaaacatgtagatacattaatatgatagaaataggagagcatggg
aataatgaacatgagatttagaatggttttttatcagatggagtgaggta
gaggaagagaatgggagaagccacatagATATAGTAGGTTATTGTCTCGG
GGTTAATGGGTGCTTATAAGAATAAAACTGACTGACTAGAAATCTATCAT
GTATGGCAAATGATGAGACTATGTCATGAAGCAAAAATTACAATTAATGT
GATTCTTCACACATAAGGTCTTTGCAGTGGGGATACAAGTCACATATTAA
ACTAGCAGAGTCTTTAATGAAATGCTGAAGTTATTTTTCATCATAACTAG
GGTAATTTGGTTGGGAATGTCACCCTGTAAGTACAAAAATACACTTCAGA
TAGAGTCACCTTAAATTCTTGTTCTATAACTTCTTTTGGCTGTTCCCAAT
ATGGTAGCAAGGATACAGCATATACACCAAAACATCAGCAATGCCACTAC
CAGCCACACAAAAAAGGGAAACAAAATATTTGGAGCAAATTGTTTATACA
GAGAGCACATTAACAGCTTTCGATCACACTTGGATCAAATGGTCATGATT
GTGCCCTTGTAACCCTGGCTAGACCATTTCTCTCTCCTCCTCTATTCGAC
AGCCCTAGGAGCTGAGGGCCCTCCTGCCTTGCCACGTGTCTCCACTGTGA
AAATAACACAGTGCTTGCTCAGAGGCTGCCTGCTCTCTTCCTGGGGAACA
CACAGATCAGGCACAGGGGAGATTTGCAGACCTTTTGCTCAGCCTCACAT
ACCCTGCAGCCCAGCCTCGTAGGAGGCAGAGTCTGGAGAGATGGATGATG
TGTGGTTGGAGAGAACAGAAAAAAAAATGGTGCAGGCTGTTTCCTGTGGG
CCACTCTGGGTAAGGGGCTAGTGGTCTGAGGCCAGTAATACACGTGGTAC

>uc001fdz.1|152393503|152394403|152394502
CCCTCGCACCCCAAGTTTTCCTGTTCCTACAGAAATTTCCTCAGATATGG
GGAACTTCCTCTTACTCTAGTTGTTTACATTGGAAGTCATCAGTACCTGT
GGCCTCCAACACAGGGCTTCCCTTTACCCTGACGGCTGCTCATAGTGACC
ACCCCTTCCCAACACACACAGAGAAGAGGCCAGTCCCACATCCCGAGAAT
TCCTCACACGTCTGGAAGATTGTCACACAGCTGGAGGATATACCACATGA
GTAGGACACGCCACACCCAAGGGTCTGCTCCTCGCCACCTTCACTGACAC
CACACTCTCCTCCCCTACCGGCTAGGCCCCTTCACGCGGCCCCACACGGT
ATTCCTGTGGGATCTTACAGAGGGAACCCCCCTCACCCTTACTGGATGGT
AGTGAGGGTGCATATCCTTGTCACCCACCACCCCTCACCAAGTGTAGCAG
CCCCGCTGGGCCTCCAGCAGGAAAGGCACCCGGCCTGGCTCTCGGCCGAA
GGGTAGCAACACCTGTGGCACGTTAAGTTTGTTGGCCAGGGTCCCACGCA
AAACCAGAAACAACAACAGGAGGCGGTGTAGACGCAAGAAGAAAAAGAGC
CCGAAGCCTCGGCGTCTTGATGACGCCGGACAGCCAGTCATGGCGACTGC
CAGGTCTCGGGTTCCCGCTCAACTACAGCCGGCTCACAGCTCCATCAGCC
AATCCACAGGCGTGACGTCAGCAGAGGGGGATGGGACCTGCTTCTTGCTC
GGATGTGTGGGCATTTTTAAATGCAGTCCTTCAGCAAGCCAATATAATGG
AAACTTTTGGCACAAACCCAGCTAAAACACCTCAAACTCTCTTAAAGGGC
TTTCCTAAATACTGGATGGCAGACCTTTTTAACAGTAAGGAACAAGCAGA
AAAGTCTAAAAAAAACCCTTTAATTTCTTCCAGTTTTAATTTCTTCTGTT
GCACACTGTTTATCTTAACACCACACCCTCCGCCCGACAAAAAAACTTTT

>uc001fcj.1|151856899|151857899|151857898
CCATATGCCCCTCAAGCCAGGAAGGCAAGGCAAGTTCTGCCTCCGGTGGC
ACCACCACACCCTCACCCCACGGTCCTTGAGCAGAACATCGGGCCCCTCC
TTCTGGCTTCCCCACTGCTCCAGAGGGTAAGGGGAGGAGGCCCTAGTGTT
CCTGAGCACCCAGCCAGAGAGGATCCTGGTTAATCAGAGCTCTGAAATCC
ACCTATTCTTGTCTTTATGACTTTAACTAAGAtctgtgtcctgatcttta
atacaggagttaaaaatagtgccttcctcaaaggactgtgagaattaact
aagacaatacaggcaaaatgtttagcactgcacctggtacttagtaagcc
ctccatacctgttcaccactatCATTGTCATCCAACGGACAAACTCCAAG
AAAAAAGAAGCAGAGCAGGACCATGCAGCTGAGCCCGAGTCACCTCTCCT
GCCCCACATCTCTGCCCCTACTTTTCTTTTTTCtttttgttttgttttgt
tttttgtttttgagatggagttttgctcctatcgcccaggctggagtgca
atggtgcgatctcggctcactgcaaactcctcctcctgggttcaagtgat
tctcctgcctcagcctcctgagtagctgggattacaggcaccagcccagc
taatttttgtatttttaatagagatgaggtttagccatgttggccaagct
ggtctcgaactcctgacctcaagtgatccacccacctcagcctcccaaag
tgctaggattacaggcgtgagccactgtgcccagccCTCTGCCTCTACTT
TTCATATattcattcaaccatttattgggcacctgctctgtacaagacct
ggtgctagatgctgcggaattcaaagatgaataacattccctgtcctcaa
ggggctcataattttcagatccatcctcaggtcaagagaGAGCTTTCCCA
CTCTCTGGTCTCAAGAAAAGAAATCAGGATGGGGTGTAAGTAAGAAACAT

>uc001eak.1|111530423|111531323|111531422
GGCACCACTGCCATAAACTACCAAAAAAAAATGTAATTCCTAGAAGCTGT
GAAGAATAGTAGTGTAGCTAAGCACGGTGTGTGGACAGTGGGACATCTGC
CACCTGCAGTAGGTCTCTGCACTCCCAAAAGCAAATTACATTGGCTTGAA
CTTCAGTATGCCCGGTTCCACCCTCCAGAAACTTTTGTGTTCTTTGTATA
GAATTTAGGAACTTCTGAGGGCCACAAATACACACATTAAAAAAGGTAGA
ATTTTTGAAGATAAGATTCTTCTAAAAAAGCTTCCCAATGCTTGAGTAGA
AAGTATCAGTAGAGGTATCAAgggaggagagactaggtgaccactaaact
ccttcagactcttaaaattacgattctTTTCTCAAAGGGGAAGAACGTCA
GTGCAGCGATCCCTTCACCTTTAGTTAAAGAATTGGACTGTGCTGCTCAA
AATAAAGATCAGTTGGAGGTAGGATGTCCAAGACTGAAGGTAAAGGACTA
GTGCAAACTGAAAGTGATGGGGAAACAGACCTACGTATGGAAGCCATGTA
GTGTTCTTCACAGGCTGCTGTTGACTGAAATTCCTATCCTCAAATTACTC
TAGACTGAAGCTGCTTCCCTTCAGTGAGCAGCCTCTCCTCCCAGGATTCT
GGAAAGCACACCTGACTCCAAACCAAGGACTTAGATGCCCTGTGTCCAGT
GCTGCTGCTGCTTTTACCAGTATCTCTTACCCTTCCGGTTAGAAGAAGTA
GAGCTGCTGCCCCCCATGATTCTATCACTCCAAACATATCCCCATGGCCA
GGTCTTCCACTTGTAGTCCACTTGATTGTCATATTCATTGCCTTATTTTC
CACGAGGAAAATACTTTTACCCATAGTAAAAGCCAAAGACACATATAAAA
ATAAGATTTTCCTCTTTACTCTCGTCCTTACATGTCCACAGACTTCATGT
AGAGAGGCTGAGCCTTTCGACCACAAAGTGTGTTCTGTGTTGAAGATGTT

>uc001bpl.1|28347548|28348448|28348547
CTGGCCTGGACAGCTCCAATTTTGCCttttttgtttgtttgtttgttttt
gacacagagtctcactctgtcgcccaggctggagagcagtggcgtgatct
cggctcactgcaagctccgcctcctcccagtagctacagcctatgggact
acaggcatgcgccaccacgccaggctaatttttttgtatttttagtagag
acggggttttaccatattggtcaggctggtctcaaactcctaacttcaaa
tgatcggcccacctcagcctcccaaagtactgggattacaggcatgagcc
aTatttttgtattcttagtggagatggcgtttcaccacgttggccaggct
ggtctcgaactccggacctcaggtgatctgcctgccttggcctcccaaag
tgctgggattataggcatgagccactgagcccagccCCAATTTTGCTTTC
AAGGGGCCTTTGCCCACCCTCAGTGGGTGGCTGCCCCACAGAAGGTACTT
AATTAGGGACTATTGTTGAGACAGAAAGAGGAGGTGGGCATCTCCTTCCC
ACTCCCCCAGAGCTGACTGGACTAGAGGCAAGGCCTTTGCAGACAGACAC
GTCTGTCTTGGGAAGCAAGCTCTTGTCCTAGCTTTTGGTCTGTTCATGTT
TTATCTTCTTTGGTCACCATTAGGGACAGGTTGCCAGATGAGTCAGAGAA
GGTTCCATCAAGCCCCTTCCCCTGAGAAAGGTCACAAAGACCTTGTGCCG
GAGGGTGGAGAGAGGATGGCAACATCTTAGCTCAAAAGTCTGCCCCAAGG
TAGTGCCATACAGTGAGGGCAGTGTCCTTTCCTAACCCAGTCTACCTCTA
TCACTTGAGAGTAGTTGCCCAAAGCttttttttttttttttttttttttt
ttgagatggaatctcgctctgttgccaggctagagtgcaatggtgcaatc
taggttcactgcaacctctgcctcccaggttcaagcgattctcctgcctc

>uc001bom.1|27810487|27811387|27811486
tattattATTATAATTTTCctcctctgcttgactatgaactcctcctcca
gggcagggacaggtcttattcatgtttgtgttcccagggtcctccttagc
aaagagtcaatgctttgcagagtcaatgctcagtaatgatttgccaattg
CTGCAGTGATTCCCAGCTCCCAGATTCCTTCTCTGTCCATTCCCTTAGTA
AGTCAGATGGTCAACAAACATTTTCTGATGGGAGAGGTGGGAATCTTTAT
TCCCTGCTCCCCTTGTTTCCACACGGAGGCATGTCAGCTTCCAGAGTTTC
TCTCAGGGGAACGAGGGAGTGGGAAGATTCATCATCGCGCAGGTGCACTG
CAGATTGTTCAGCATCCCTGAACCCTACCTGTAGGATCCAAACAAATCAA
ACTGCCTTCAAACCTCTCCAAAAGCTCCCCTGGGGGCAAAACTCCCCTAA
TGAGATCCAGTGAGTTAGACTAACCCTCAGGCCTCTTCTCTCTCCTCCCC
TCTCTTCTGTCCTCTTTTGGAGAGTCTGACAGCTCCAGAGGGTCCACTGT
GGTCTTCCTCCCTGCCCTGGCAAAGGAGGCCTAAGGTTGTCCCATTGCGC
CTGTGATGAATGGCAAATCTGATGAACTCAGATAAAGAATTAGCAAACCT
ATTATACACAGATTGAAGGCCATATCAGCAACGAAGGGGACATTTTAATG
TATCTTCAGCTGCTTGTCTTCTAAACTCACGTGCAGATGAGCAGTGGGAC
TCTGGGTGTTCTAAAACTCCACACCTTGGATGCCCCGTGCTTGGTAGGCA
TTAGGGCCCTCTCCAGCTTCCCCTGCTGCTGCCTGTAGCCATATCTGTCC
GTTCACCCCCTATTGACCACCCCCGCTCCCAAAGGAAGGTTCAAGGGTAT
TTCATGGTTTGAGGATTCATATTGTCATTTTACTTATTTACAGAATCAAT
AAACCAACACATACACACTATTCAGAGAGGTGGGAAGTGCTCTGCAACCT

>uc001aie.1|1671630|1672530|1672629
CTGAGGAGACACCCTGGCTGTGGGAGGCAGGGTGGGGGTGCCGGGCCCAG
CACAGAGGTGCCCAGGGTGCAGGCTGGCACTGGCCCGGCAGGGACCGTGG
ATGCCGCCGTTTCAGGCTCGAAAAGGTTTCCATGCCCCAGAGCCTGAGCC
CGGCAGCCCCCGAGGATGTCTTGGGGACTCTGTGCTCCCCAAAGCCGAGA
AGGTTAGGCTTGACCCACAGCCTCTTCCAGGCCGGGGAGGCAGAGGCGCT
CCAGGTCGGTAGGGCGGGGCCCACAGCCCAGGGTTTCACGTCCCCAAAAC
GGGGCAGGGTGCTGGAGGCGCAGGTGTCCACAGGGTGGTCGTTTTGGTCT
CTCCTGGACTTGCACGCGTGTAGTGCAGACTGGCTGCCGGCAAAGCCCTG
AGCCACATTCATCTGGGCCTTGTTAGGACAACAGGGACGGTGCGGGGTGG
GGGGGTTGCGGGGCGCAGGACCACGTCAGTGGAGGGAGGGAGGCCGATAT
CGGTGCCCAGGCTGGGCCCAGGGGCCAGCGGGTCCTCACCTGGCTTGTGG
CTGCCCCTGTTAGGCAGCCCGGATGGAGGGGCTCTTCCAGCCCTGCTGGC
CCCGGGAATGCAGGGACTCAATTCCCCCTGGTCTCAGTGGCTCTTCCGGG
AGCAACACAGCCTGCCCGAGTCGACACCACCCCTCGGGTTTGAGTCCCTT
CTGTCTACCCCTACCCCCGCCAGGGCACTGCCCCCTTGCCCGGAAGAGGC
AGCGGCACCCCCAGCCCCTTGGGGAGGATGCCCTGCCGGCCCCACACTCG
GTGGATGGGCATTTTGGGGCTAGGATTTAATGGGGGTGACCCTGCCCGAC
CCCTCTATGTTGGTTCCACGGCGTCAGAAGAAAGCTGTTATTAACCCAGC
TTATTTTCTACAAGTCTTGTTTATTGAAAGGATCTGAAAAGCGTAATAAG
GCTTTCAATGACATTTAATACATTTTCAAGAAATTAATATGAAACATTAA

>uc001txx.1|152364825|152365725|152365824
CTGGAGTTTGGAGATAACCGATGATGTGGTATTATCTCCTGTATACAAAG
CAGAGCCTATTACACGTACATTCCCAAAAATGCCTCCAGAGAAAACTAGA
AAGTTGTCTATAGATTTTCTATTTACACTAATATAAACAGGTTTGGAGGT
TGTCTGTACTGTATGTGGTTGCTGTAGTGACAAGAAATGTAAAGTGCCTA
TACAAGAGGGAACAATAGAGTCCTATTTCTAGGCATCTTAATACTATATG
CTGAGACAAAAAGGAAAACAATGTCAGGGACTTCATGCCTTTGCTCAAGC
TCTGTGCATTTCTCTGGGTCTCAAATGACCTACTAGGCACTTTTTAAAGG
CCAGAAAATAAAAACTCTTCTTCCCTCTATTTCATCCCATGCTTCTAAAG
TCACTTTCACTGCCTATATTAAAAATGCCAGCCATCAGTGCTAAAGCACT
TTTATATTCTTAAGGCAAAATGTCACATAAGAAAATGAATCCCCTATCCA
CTTCCCCACTATAACCCCTATACAACCTGCCTTCGTTGTATCCTTTGCCC
ATTATGAGGACCAAGAGGTACTGGGAAGATAAAGAGAACTGAAAATTTCA
AACAAGAACCCTCTATATAATGTGTAAGATGTACTTTTACAGATGCTATT
ATGATAAAATTAAACATATTCAAATGCTTATAGCATATGGTTACTTTTGC
CCAGATATCAAAAGAAGTTACATGACTTTCAAAATTAGTATCAAAAACAG
GATATTTAAATCCAGCCACATGTACAGAACTATGAATCTTTGTTCTTCTC
AGAGCTGAACACAATGACTCCACGAGATGTTTTCACTCAGAAGTGGCATA
TTAAAAACCCAAAAGCATCTCCCTCTGCTTAATTCCACTTAAACTACATA
AAAATTGCCAATATGACTTTTCACCAGCTTCTCCattttatttgaaaata
atacttttaaaatgattttgacattttcatatataaatttatttttttCC

>uc001swc.1|96526106|96527106|96527105
TCAGGCTTTCTAGATGTTACCTAATAAGGTAGTGTTCACTGGAATTAGGA
TTAAAGTACTGCCCTCACCTTGAAGCTGTCTGGGCATAGGGGGGAAAAAT
AAGACATTTAAAGGATGAAAATACTTGCTTTAGGATCCATAGAAATCATT
CCAAAGTATTGGGGTGATTGGAGGCCCTTGGTAAAAGTCAGTGGGCTACC
GGGACTCACACAAGGCCCCTGACAACCATTCCAGTGCACTCTTGGGAACT
TCCCCTGGGAGATGCCTTTTCCAGGGAAAGGGAGCTGCCAGTTTTGAGTC
CTTCTTCTAAGTTAGAAGTTGAATGTTCATGCtcctcacaacttaccagc
aagaaaattatcctacttccattttacagatgatgaaactgaggctcacg
gaggtcaactcacatgccccaggtcagagcacttgtgggtggtagtgagg
ggatcccactccagAGTGAAAGATACTCAGGTGTCATCAAATCCAGCATC
CTGACCTTCTGTTTGGCTATGCGATGGGCAGAAAGGCAGTGTGTGGAGGT
GCCCATACTTTCCATTTGGGGCACAATAGGTTCGGATTCCCTTCACATAG
CCCTCTCCCCCAGGAGTGGCCTCCACAGCAGCCACAGAGCAGGGGACAAC
AGCAAAGTCACAGGCACAGCCTGCCACTGCCAGACACCTGCTGAGGTGGG
CTCCCAGGCCGGCCAACTCCTGCCTTCAGTCGGGGGTCAGAGCCTCCAGG
CAGTGCCCCAAAATCAAGGGTGGCAAGGGCAAAAAGTCTGGTTGGGACTT
AAGGACTGGGATTATAAGACTACCCCCTTCATGTGCTCAGTCCATGGGCC
CGAGCGCCCAGAGGCCCACCCAGGCCACCTACAAGCCCAGATTGTGGGGA
AGACAGAATGGCATGTCTCCAAATGCTGCATCATCCCGAACAGCCCACAG
CTCCTACCCCACTCCCAGACTGCAAGCAAGAGGATACAGGCACTACAAAA

>uc002vwb.1|236949484|236950484|236950483
ggcattaagtgcccccagtgggaaacactgacagggagacaccatcattt
tcctgtcaaaatgtttaacctgaatcgaataatgagaaaaccatgacaca
cattcaattgagagacagtctgtgcacagctcagactcttcaaaaatgtc
agtgttgtgaaagatggcggaaggctgggaaactgttcctgacggaagga
attacgggagacagaagagacacaacaatcacttgcaccatccttggctg
gattttggatggagaaagacaagtatttatacaggacattatcaggacaa
ttgggaaagctgaaggttcactgtatattaggtaacagtattgcatttga
ttttctgagtgattttccttctgtggttatgtaggagaatgtTGTCATTC
ATTGGGGGTAATTTCTTCATAAAAGTAAAACTAATAACTGCATTACGGTA
GTACAGTTATGAGGAATTTTAAGCTTTAAGTGTGTTTTCAGGTCATCATG
GTGTTTTTTAAAAATTTAGAGAAAACCATTAGGTGAGGCTGTGATAACAA
ATGTCCCCACCTCATTCCTCCCCAATATTTGTGTCTCTATTGGAAGGTAT
CTTTTGGAAAGAATTCCTCCAGTAAGGATTCTGTTGTGGAGGCCTTAGGT
GCTGCCCCAGGTGCATTTTTTACAAGTGAAATCATTAACAATTCCCCATT
TCCTTAAATCAGATTATGCCAGAAAGAATGCACCAAGGAACCTTGCTAGT
AGGTTAAAAACCTGCTTCTATTACGTTAGGGGAGAGAGCTGCAACCATTT
TATTAAGAGAATCTGTTAGTCCACAGCATCCTCTTAGGTTATTTGAATCA
ATTCAATCCAACAAACATTTACCAGGAGCCACCATCGGCCAGGTTTTGGC
TTGAACAAAAATGTAAATAAAACATATTTCCGGCTGCTGGGATTTCAAAA
CACAAGAGGTGACACGTGACACATACATGTATTATTCTCTGTGTACTCAC

>uc002vqd.1|230607041|230607941|230608040
ttttagtagagatggggtttcgccatattgcccaggctggtctcaaactc
ctcagctcaaagtgatccatccgccttggcctcccaaagtgctgggatta
caggcatgaaccaccacgcccagccTATCTTGCttttttttttttttttt
ttttttAAAAGCACTATATCTTCAGGCTGTTTCCTAATTCTACATATAGA
TCTGCCTTTTTTGTTTAATAATTCTATAAATTCCGCTGTATTATTGTCTA
TACTTTAAAATACTTTATACTGTATTTTAACAGTtgtactatactttaac
ggttatctattggtagacatttaaattctttccagtcttttttttttaat
tttttttatttgagaaggagtcttgctgtgtcgccaggctggagtgcagg
ggcgcgatctcagctcagtgcaacctccacctcccgggttcaagcgattc
ccttacctcagcctctcaagtagctgggactacagccgcccgccaccaca
ccaggctaattttttgtattttagtagagacggggtttcaccatgttggc
caggatggtctcaatctcctgacctcgtgaaccgcctgcacccggcccag
tcttttatataacaaaccataaacaaaaaatccttacatattagtctgtg
ttcacatgtagaaaatgatgttagaaatacaattgctggattcaaagatg
tgtgcattttaaatttaataCTTAGACTCAGCACTTTTCATAATCATTCT
AGGTGATTCTGTCCATGTGGTTTGTGAATATACCTAGAGAAATAGTTTTT
CAGGGGAAAGAATGAAACAAATAATTACCACCTACATTTTAGGATTATTC
TCTTCGAGGCCAACAAAATAGAAATTTTATACAAAAACTCACTGACCGTC
TTCAAAGAGGACAACATTTATTTAGTTGTATGTAAATAAAAATTACTTGG
ATACATGAGGGGAAAACGATAAAGCACATGATATAAATATACAATTAACC

>uc002uub.1|197649885|197650785|197650884
taggttgattccatgtctttgctattgtaaataacgctgcaatgaacata
catatgcatgtatctttatggttagaatgatttatattcctttgggtata
cacccagtggtgggattgctgggttgaatgatagttttgcttttaggtct
ttgaggaattgccacagtgccttccacaatggttaaactaatttacactc
ccaccaacaatgtataaacattccctcttctccacaacctggccagcatc
tgttattttttgactttttattaatagccattctgactggtatgagatgg
tacctcattatggttttgatttgcatttctctaatgatcagtgatgctga
gctttttttcatacgcttatggccacacatatgttttcttttgaaaTTCA
CTTAACACTTGTATCAAAGACAGGCCCTATTCCCTTTTCCCTCCTTTCAG
AACCCTTTCCTCCTGTCTTATCTCCTGTTCTAATCCATCCACAGTTAGGT
GAGCCAGCAGTGGGGATAAGATACCTGCAAAGGCCTGATTTGTGGTTCCA
CTCCTAGGGGAAAGTCCAGGATTGTTTTCAGGGTTGTGTTTTGTTTTGAT
TGGGAGGGGTTGGGGCATAAGAATGTTTTTAGCCTACTTAGGATCTTTGC
TTTGTACGAACTACACCCCAGAGGAATTTTGGGATGCATTCCAAAATAGG
AATACATAAAACTTTCTGTCCCACTAAAACCATTCAGGAAAGTGAGAGGA
GAACTTTCATCCTGTGTTACAAACGGCTGACTGAGGTTTCTTTCCTGAAA
GCAAACAACAGTAACACTTCTACCAATTATATTGATAATCCGGTCTGTTC
GACTGACAGTGTAAATTAAGATCAATTAACACCTCCTCCTAACCGTTTTT
GAATGTTTTATAATTGTCACAAATAGTCATCTCTTTGTAAATTACACAGG
GCAAATGTTGATCTAATCAAAGGGGGGTAATTTCATTTTCAGACAAAATT

>uc002uua.1|197566594|197567494|197567593
CTCCTCAACTACCACCTTTAAGCCATTGCGCGCAGCGACGTGGAGGGGTC
TAAAAAACACAAGACCGAGCATCAGTTGTGATACATATTTGGGTGAGAAT
GTGGAATTTTTGTTAGCCCATGTCACTAAAAGGAAGAAGTACTTAGACTC
TACAAATAGTACATGGATGTTTTTACTTAAGAAAAAAAAATGCTGACCAG
ATCTTTTCCAGGTGCTAATGGTCCAACTGTTGTTGTATGTTTGGCCCAGA
TCTTGCTGCAGATATTACAAATATTCTGCATCTCAAACAATCTCAATGAC
AGTAAATACGAAGACAGAGGAAGAACTCAAGCTTTGTTGTGTTTTGCAGA
AGGCCCTTTACTGCTTGATTTCTAACACAGCATTTGAATCACTGTTTCAC
ACAGTTCAACAATATGACTGGCATTAATATCAGTCATATATATGTATAAT
TTCAAACTTCCTTGTTACTACTAAATGCACACAGATGTTTTACTGAATTT
ATAATACCTTAAAGAATTATGTCAAACTCAGTATATTGTGCTATATACTG
CTTAAGAATCtttttctttttttttgagacagggtctcactctgtcaccc
aggctggagtgcagtggcacgatcacagctcactgcagccttgaccttct
gctgggctcaagtgattctcctgcctcagtctcctgtgtagctgggacta
caggtgcaaaccactgtggctggctaatttttttattttttgtagagaag
gggtttcatcatgttggccaggctggtctcaaactcccgggctcaagtga
tctacttgcctcagcctcccaaagtgccgggattataggcatgagccacg
acacccagccAACAGTCTTCttcttcttcttcttcttttctttttttttt
gtggggggacagtctcgctcttgttgcccaggctggagtggtgcagtggc
acgatctcagctcacagcaacctccacctcccaggttcaagtgattctcc

>uc002utl.1|196771321|196772221|196772320
CATCTATATATGAAGCCATTATTGAATCTCCCAGATGGAAAAAGCTGTTC
TCTTCTCTCTTCATTCCTTGATTGTAGAACTTACCAAATTTTATTAAAAA
CACTTTTTTGAACCTTGGAGTCTACTCTACTACACTGTGAGCTGAGCTTT
TCAAAGGCAGATTTAGACTCTTGTAGCTCCATCGTCAAACAAACATCAAA
CTGGCACAGAGGGAATGCCAATGATGTGCTTGTTCTCTCATCTAAGAGAT
GTTCTGCATACATATATGATGTATTAAGAGTGTCTTCTATAGTATAAAGA
GCATCACTTAAAATAAGACCAGAAAGCCTAGTTATCTGGGTTCACAGTCC
AGAAGAAAATATTTATGGATATTTCTAATTGTAGAGTACATGAAAGTCTA
ATTTATTCTGTGGAAATGTTATTTAATATTTTATATAGTTATTACTGGCT
GTTTTGTTTTACTAAGAAAGAATAATAGATAAGTTAGCATGGTGTTCTGA
TATGATAAGTACATCTTTGATAATTCCCAATCTGAGAACAGTATCAACTA
GATGATTATACTAATTAAGAATGTCTACATACATTAAAGTGTACTGTTAT
TTGGGAAAAAGTTGGATGCCTTAATAAAGAAATATATTTGTTAGAAATAA
TTAAAGAGATACATTTTATTTCAAATATCTTTTACCTAATAATATGAAAT
ACCATAACTAAATGTCTCAAACCAAAATGAAGGATAACATGGTCTTTGAA
TGTATTTTTGAAAGAAATGCAACCTTTATCTGCTGCTTGGAGAATGCCAG
CCCTGAAACATCTTGTATACCATCAAATATGTGACTTAAAAAAAAGTGTG
TTATACTACTTTTCCTTATAATGAAAAGAATACAAACAAGTGAAAAGTTT
GCAAAATTAAATATATACTTGTATTCATGATCAATAAGTACAAACTAACA
TTTCCAGTTAAAAGTTTTTCTTTTTTTCTCTTCCAATTATAGAATACAGA

>uc002uiz.1|175131647|175132547|175132646
cactctcaaaaatgttccattgtggatcataaattctaaggttgccccat
ctgcgaagttctggctcttaatttctgttatttcatACTGAACCTAATAA
TACTTCTCTGATGACTGAAGCACGGTAAAATTTCATTTTCCAGGCCTGGA
GGTACAGGGAGGATGGTAGGTGAGGTGACCCTTATGTAGAAGTTGCTTTG
CATTTCTGATATGGATATTTTTTCAATCTAGGAGCTAGTGCTCCTTTCCT
TTAAAAGTACACTAGTAGATCCCCTTCTAGTGGATTTGGCTCCAGTTAAT
TTGGGATCATTATATAAATATTTGTTTCCTACTTCACACtaatagtggct
actccttattgagtgcttacactaaggctaaatgctgagtgcattatctc
atttaatgcatatattaatgctataagatagttcctcaccttatagataa
ggaaacaggtttagtgaagtgacttgcAAGTAAGACACGGAGCCAGGTCT
TCCTAAGCTCTTAGCCATTCTTCTATATTGAGATCTGTATGTATACATAC
AGCAGATAATTAAGAAAGTTATCAGACTCCTAAATTCCCATTGGCCTTTC
CTGTATTTATCAGTATCCATGCCAGTCTTTGTAATTTCATCTTCCATTGC
TTCAGCCATCCATCTTTACCTCCTAGTACAAACATCTGCCTCAAGTAAAC
AGATTTTGACTAAGATGCAGATTCTCGGAAAAAACGAAGATGGGATTAGC
AAGTAGGTACAATGAATATTTACTTACTTATACAAACCTTTTTTTGTTTG
TCTTTCTTTTCCACAGTTTAAAACCGAAAACAGACACTTGTTTTTTTGTT
TATATTTACATAAACAATACTTAAAAGAAAAACCACCAGTTGACACCATA
TCATTCTGCTTTTCTTTATTGTCTGGCTAACTTACAAAGATGCAGATGTC
TAGGGTAGTCTCTACCCTACCACTTACACTATCCTGATGACACAGATAGC

>uc002stj.1|88936823|88937823|88937822
tccaaatttctaactttatttttacctggttttgaactttatatggatga
aaacatacagaacatatcttttgcattgagtttctcttatgtaacattat
ttttatgagattcatctgtgtgagtaggtatagttgtagcttgttaattc
tcctcattgggtattctaatgtataaacataccacagtttaataactcat
tctattgttggacaatcgggctatttccaatttttggcttttgtaaataa
agctgctttgaacattcttgcatagttttttggtgggtggggacactcag
tcatctagaagtgggattgctgagttatagaatatatttgtctctcagct
ttatagaACCTTTGCAACATTTTAATGAATGTTTTTAatctcacagtata
gtgtggattaaattaggttgtggaaagtactcaatacggcccttggcaga
caggagtccctcagtaCCTGTTTAAAAATGTAAATAAGgcatgacattcc
attaagtctaagtaccatgatgaacttaaacatttccctattgtttgttt
atttaattgcttttattgtgttgttattttatatcatgttgcaatgaatg
attctctttatagcaggtttcttcttttgaaaaatttgctttggttgatt
ctcagggaattgaatcaaaggatatATGACTGTAAGACCTGTCACCCTTA
AAAAGGACTATGAGGGCTTGCTGAGGAGGGGAAAACAAGGAAGCAAGTCT
CTCCTACCATGGCCCAGGGGACTGTGAGGACAGAAGGCTTGTGGGTTTGA
GGGAGGACTGTCTTGCAGAGGATGATAGGGTAAAATAGAATGAAGGATGA
TTTTTATAAATGGTTATGCGCCTTAGGATGACTACATATTTAGTCCCTTA
TAAGAGAAATTGAGTAGTTGGTAAAACAACAGATAATAATTATTAAATGA
GGAAAGAGAGAAACCACAGGTGCAAAGATTCACTTTATTTATTCATTCTC

>uc002rsa.1|40191889|40192789|40192888
TCAGGTCACAGAATTTTTCTGAAAGGTTGTTAGACGGTCAAGGAGCTCTG
GTCATTGAATTAATCTTTTTGCTATATAAAGAAATAGAGGTTGGCTGCTC
ATTTTGTGTTAAACCAAAGGCTGGTACTCAAGAGACATATTGACAGTTTG
ATACTATAAAATATTTAAATAATTCCTTCATTCATACATGAAAGTATACC
ACATATGACCATATAAAGAATATAATGAGGAATACTAAAGAAAATTTTAA
AGATGATCGGATCAATAAAGTAGCATTTACTTGTACATGTGGACAGATTC
TATTATAGTAAGAACTAAGTCCACTAATATGTCAACTTCAAATAAGTACA
CAAACCTTAGAGGTCACATTTTTTCCCCACAAATGCTTATTCCATTTCTG
ACATCACTTCCTTCTATACTGTTTTGACTATATGATATATGAAGTTAATA
AGATATAGACAGAAATCGTTAATGCGAGGCAGAAGTTCTACAAGAGGAAT
ATAACATATGAAACTAAAAGAGAAATTTACTTAAACATCCCCTTGGGAAG
AAACTGTACTACCATCAATTTTGGGATTGGAATTTTTTGGGATCGACTGA
TTTGATGTAATACTCTGCATGCTAAAAAGTTGTCTGACATGTAACTGTTT
ATGGGCTTATGATCCTGGATGCAGGAAAGGATGTAGATAGAGTCATACTA
AGCAACGTAAAAAAAATCAGTGAAATGGAGGAATGTCCAACATATATCTC
AGCACTGTAGGACAGACAAATATTCTGACACTGTGTTCTCCTGGGACATT
AAAAAGAGAACATTGCATGACCGAAGGGTTGACGTTTGCAAGAGTTTGAA
TACTTGGTGTCTGTTTTTTTCTTTGGATGATGATACCAGTTGCACAATAA
TACCATTTTGGTTTTTATTTCTTCAAAACATGAAAACAAAAAATGAAGTA
GATGACAATGAGAAAGGAGAAAACATTTCATACAGAATATGCTGTATCAC

>uc002roj.1|32302021|32303021|32303020
tcatctgagctttctcatctgtaaagttagggagaggaattaattagttg
atctgtaaaatAATCAGCTTCAAAACGTTATGGCTAAATCTGTAGAATGT
ATGCCCAATTGCTAAACGGATGTTGTGCCCAGAATTTTATCTAGTGACTA
CCTCAACATACAGGCCAAGCGTTACCTACACCAACACCCAAGCCATTAAT
TTGAGGTGCCATGAGAATAGGTGAACCACAGCCTAACACCATTTAGGTTT
TTGTGTTTTTTTCAGGCTTGCCTCTACTTAAATATATTTAGATGAGAGAG
TTCTCTTAGACTTCTTTCTTTGTAAGGAAGGGTTATTTGGGGAAGTGTTG
GAAAAAAGATTAGGGCAGGGTACCCTTAGTTTATATAGGGTACAAAAGAA
TGGGAAACATCTTCCCTTTCTTCTTTAATCTCTGAAGTCATGTTTGGAAT
TACATATAATGTAGCAGGTACTGGAGAGGACCTGAATTTCAAGCTTCTGA
TTTAGCTGTTTGTAAACTTCCAAGTTTTGCTTGACTAAAGAATGCTGATC
TTTTTTGGGAGTCTGATCTCCTTCTAATATCAGAAAGTGCTTTTTATATT
CCAGATTGCTTGAATTAAACTGTTTGGATTAAAGAACATATATGGAGTTT
CCTCTCTGGTTTTAAATAATCTTTCTTTATTCAGTAGCTATTAATAATTT
ATCTCATATTCAGCGAATatttattgagaatattgttgagaatctcttac
atgccaggcactatactaagTTAATATGCATTCAGTATACCAGTTGGTGT
GACCCAGACCAAAGGTAACACAAAGATGAATGAGAATTCCTTCAAGGCGC
CGATAATCCTAGTAGGAGAGCTAAGACACAAAACTGTTGCATGTTTTTAA
TCATCAAATTAAACTTCTTTCCACGTCCTTATCTTCTTTGGCATCCTTTT
GCAAGATTTTTTTTAACTACCAGGCTTAAAATAATGAGGTCCCAGAGCAC

>uc002roi.1|32302021|32303021|32303020
tcatctgagctttctcatctgtaaagttagggagaggaattaattagttg
atctgtaaaatAATCAGCTTCAAAACGTTATGGCTAAATCTGTAGAATGT
ATGCCCAATTGCTAAACGGATGTTGTGCCCAGAATTTTATCTAGTGACTA
CCTCAACATACAGGCCAAGCGTTACCTACACCAACACCCAAGCCATTAAT
TTGAGGTGCCATGAGAATAGGTGAACCACAGCCTAACACCATTTAGGTTT
TTGTGTTTTTTTCAGGCTTGCCTCTACTTAAATATATTTAGATGAGAGAG
TTCTCTTAGACTTCTTTCTTTGTAAGGAAGGGTTATTTGGGGAAGTGTTG
GAAAAAAGATTAGGGCAGGGTACCCTTAGTTTATATAGGGTACAAAAGAA
TGGGAAACATCTTCCCTTTCTTCTTTAATCTCTGAAGTCATGTTTGGAAT
TACATATAATGTAGCAGGTACTGGAGAGGACCTGAATTTCAAGCTTCTGA
TTTAGCTGTTTGTAAACTTCCAAGTTTTGCTTGACTAAAGAATGCTGATC
TTTTTTGGGAGTCTGATCTCCTTCTAATATCAGAAAGTGCTTTTTATATT
CCAGATTGCTTGAATTAAACTGTTTGGATTAAAGAACATATATGGAGTTT
CCTCTCTGGTTTTAAATAATCTTTCTTTATTCAGTAGCTATTAATAATTT
ATCTCATATTCAGCGAATatttattgagaatattgttgagaatctcttac
atgccaggcactatactaagTTAATATGCATTCAGTATACCAGTTGGTGT
GACCCAGACCAAAGGTAACACAAAGATGAATGAGAATTCCTTCAAGGCGC
CGATAATCCTAGTAGGAGAGCTAAGACACAAAACTGTTGCATGTTTTTAA
TCATCAAATTAAACTTCTTTCCACGTCCTTATCTTCTTTGGCATCCTTTT
GCAAGATTTTTTTTAACTACCAGGCTTAAAATAATGAGGTCCCAGAGCAC

>uc002qwk.1|656972|657972|657971
CGCGCCACTGAAGCTCCTTACCCTGAATTCCACCCCCAGCCCtttttttt
tttttttaacatttattattttGTAAAGGGCAAGAACATGTTAACATTTC
CTTGCCACTTTACTTCTCACAGAAGCTAGCCATTCAGGTTGCATATTGCT
TTCTGATTTGATATACATTATCTGTGCAAGTAGACTTTCTTCTACTGGCA
AGGACACAATTGCATTTGTTTGTTAAAACTCAGCACCAGATGCTGCAGCA
AAGGGACCTGCCAGCCAAAGGTGGAGCTAAGTTCCAGGTGCTCCTGTTTC
CAGTTACAGTAAGGTGCAAAACAAATACCATTTTTTTGAAAAAAACAAAA
AAAAATACTACATATTATTAAAGATGTATTTTATTGCATAGCAATCGATA
AACGTAAGGTGTCACAGGTTTGGAATGTGAAAAATAATTTTGATCCCAAA
CCTCCTTTCCTGTACTTTATCAGTAGAGTAAAAACATTTGTTCTACTTAA
ACAGATGAAGCTCTCCAGTGAGTCATCCACATTTATGGAGCCTGAAACCA
GTGTGCTCTGTGCAACCCCCAGTGCTTTAAAGTGGGATTGCACCTGTGCT
TTCGTAAATTACTCAACTGCTGATCATTTTGGCTTCTATGACTTTCCCTA
AAATGAGGACAACATATCAAGACAATTGTTAACAATGCACTTTAAGGCAT
TGAATATAAACTTACTACACAGTTAAAAATAAAGTGAAGGTTGTTTTTAC
AAAACCAAAATATAACTGTTCCAAAACACAGACACACACATGCAGAATGA
AAATCAAAGACCACACGTCATGGTTTCACACTGACATGTCATCAGCATCA
AATTCATGCAAAGCTAGCAATACTGTTACACTACTTTATCACAGGCAAAC
TGAGATTCAATCACACGGCCCCATATTAAGTCCAAATAACATATAGATGT
TTAattagtctgttctcacactgctataaagatactacctgagacctgga

>uc003dac.1|50341320|50342220|50342319
gtcgcccaggataatgtgcagtggcacgatctcggctcactgcagcctct
gcctccagggttcaagcgattctcctgcctcagcctcccgagtacttggg
attacaggcatctgccaccatgccggctaatttttttgtatttctagtag
agacggggtttcaccatgttggtcaggcagtcttgaactccggacctcag
gtgatccacccgccttggcctcccaaagtgctgggattacaggcctgagc
cactgcgcccggccGttttttttttttttgagttggagtcttgctctatc
ggagtgcagtggtgtgatctccactcactgcaacctctgcctgccgggtt
caagcgattctcctgcctcagccttctgagtagctgggactacaagcgcc
caccaccacgcccagctaaattttttttgtatttttggtagagatggggt
ttcgccatgctggccaggctggcctcgaactcctggcctcaagtgatctg
cccacctagcccaaccaaagtgttgggattacaggtgtgagccactatgc
ccagccAGTTTCCCTAAGTTCTAACTGCAGTCCATTTTTGTCTCCACCAC
AACCTGAGCCCCAGGGAGCTGAGTGATGACCAAGTATGTATGCATACTAC
ATCTTCACAAATTGGTCCATGGTGACTTTGCAAGACACCTGGGAGCCTGT
CCATCACCCTTGGCAACTTCTGGCACCATGAGGGGCAACTGCAGCTCTGC
GCCTATAATAATAAAGAGTCCAggctgggcagggtggctcacacctgtaa
tcccaacactttgggaggccaagttgggaggatcctgggcaacacagaga
gactcatgtctctacaaaaaCTTTATATGTATAAAAGATTCCAACAGCAG
GAGGATCTTGAAATCTTTATTGAGCCAATTCTCTCAGGCCCCAGGCCCTG
ATGATGACTGTCACCCCAACCCCTTTCCCCACAGGAGGCATTCAGCTGAG

>uc003coy.1|45839549|45840449|45840548
gcgatattggccaggctcgttttgacttactggcctcaagcgatccccct
gcctggaactcccaaagcgttgtaattacagtcatgagacaccgcgactg
gcCCTGCCATACCTGATTTCTTACTAGGGAGatccatgctggctcctggt
ggttatgtttcttttccaagtgctcatgaaaatccatttaataagctgtt
AGTTAATTTGACAGTAAGCCCATTGTTATTTTACAAAACTATAAAGGATT
TTCCAAGTTCCATTTTGCTTTGTCTAACAGTGGTTTTTTAATCTGTAAAA
GTTAAAGGATGTATTATAGGCAAAAAAGAGAGGAAGTTATACTTCATATA
ATGTAAGAGATTGAGTACTGTTCACATCAATTCATGTTTTACAATAGGCA
ATAACAGCTACACGCTTACTTGATGAAGGAGCTGATGACACAATCCAAAA
GACACCACAGTCCCCCACAAAAGCCTCCAAACCAGTTGTCACCAACCCAC
TCACCTCTATTCAAGACAGAGGTCATTACCTTTAAGTATAATATTTCCCC
TTTTTCCTAAGCAGTTTTGAAAATGGTTTTGTCAAAATATTATTGTCTAA
ATACTACTGTTTTGTCTAAATGTGAAATATCATTTTGCTGAAATAGCTTT
TCTTTCTGGAAGACTGGCTTACATGACAATTTATGATTTGAATATCTAGT
GGCAAAGCTTTGGAACATAGGCATTTACACATAAGCAGAGGGAAATCATT
AATGCCAAACTTTTGCAACCAATATATATCTAAAAGCACCAAGGGCTTAA
AATTTGAGCATCTCTATAAATCTCTTTCAGTTAATCAGAATGGAAATAAT
GAATAGCAAAGGCTTTATCAAATAAGATTACACAGTCAAGGTAGGGCAGT
ATTTTTCTTATGCTGAGTTTTATAAGACATAAGCAAATTATCATTTAAAC
ATTTATTTAATATAGGTTAAAATGTAATACATAAAGAGAAAAAATGAACA

>uc003ciy.1|39112094|39113094|39113093
GAAATTTCAGTTTCATTCAAATGTTACCTAAAATTTATGGTGTCAGAATA
AAGGGAGATCATAGTGAGTTAATTTGATATTCATATCCTGGAAGTATACA
TATTTGTTTTTCCAAAGTTTTATATGCAGGTTTTTGTTGTACCTGTATCC
AGATCTTCTTTTCACTGTTCTAACAATCTAACACTTTCATAGAATCATTT
GGATCTTGTATAGAGTGTAACTTATTGGGGATAAACACTTCAACTTTTGG
CAGAAAATACTTTGGATTCTCCCCAAGGTCATTTGTATTCAGAGTAAATC
AGTGGTCCACCCCCATAAAACTGTAAGACAAGCCTCCTGTATGAAGCCAG
AAGCACAAGTGCCTTCAGAGGGCAGTTGATTCCAGTCCAGTTGCCTCCCT
AGCTTGTGTGTGGCCTGCCTCCACCATAGCAGGGACTAGGGAGGGAGGCA
GGGAACGTTTTTTCTTTTCTACATCTTCACAGGTTCGGCTGGGGGCAGCT
GATAGGCCTAAGGCCATACCTTACTATTTAAGATACTCTGATCGCACAAC
TGCAGAGACAGGGTTCCCTCACTGCTAGTCAGCTTCTTTTGGAAACTGGA
CAGGCCATTGCCACCTGCACTTTGAAGAAGTGAGCAAAGACGTGGCCACA
TTTCTAATAAGTTGAAATGGTCTTTCTCCCTTCCTCAGAGAGCAACCAGC
TTCTTTTTTTTTAAAAGTCCTTTCTATCTGTTGGATACAACAGTGTGCTT
TTGGTGCACATTTTTTAGCAATAGTTGTGAATTAATGGCAAAGAAAAAAA
AAATTATTTACCAGCCCTCAGTTGTGTTTGCCCGAGGGGCCTTTGAGCAA
AGAAATGGGTTTTGCTGGGTCATTTTGCCCTGTGTGCTAAGCCTTGGGTG
GCTGCATTCCCCTCCTGTCATAGATCTGACCCCCAGCATGATTGTATTTC
TTTCCCCTCCAGTCAAACCGTAATACAGTTTCCAGAAAATTCGACAGTCT

>uc003gmg.1|9684160|9685060|9685159
TTTTTTGATTTTGGGACTGGTGGTTTTTCCCTCTTCAACAGATTTTAAAA
ATACATAGTCAAATATATCACTTCTATTCTCTACCATTTTTGTCATTCTT
AGAAACACTAGCGTTTGTGTGGCTAAATTCAGTATTTTCTTGCCCTCTTA
CGGTTTTTGCTGCAAAGACAAGGTAAGCAAGACTATTTTTGTCACCCAGT
TTTATCATCACCATTTACTGAATGGTTCACCATTCCCATTGATGTGAAAA
GTACCTTCTTCCTAACCCAAAATACACATAGGAACAAAGTCATTTGTGGA
CTTTTAATTATTAAGAGGCAGCCCCAGCTTCAGATGTTAGAGACTAACAT
TTTATCCCCTGACTTTTCTAAGAAGCAGTATCCTTAGACTCTTCGAAGAC
TTTTTTTTTAATTGGGATTGCACATTTAGACAACTTTACAATTGTTACAA
AAGTACAAAAGGCAGTTTCAAAGAACAGTGCCTTTCACTTTGCAATGAAT
TTGGATGTTTGGGAATTTGATTTTTAACATCTAAATGCATGCTATTCCTT
ACCTGAAAGCTATACAGGCTGCTAagaatttgagaagtagatgggatgca
gacatcatctggtccagtgttttcagttgacaaagaaacttaggctcaga
gaagggcagggatgtgacccaggtcagagggtgatctggcggtatggttg
ggagcaggaaccgagggttccAGCCCCTTCTCTGGGGCTTCCCTTCCACC
ACATGATGGATCTGACAATCCTGTGTTCCAAACATTTCCTGCCTGAGGCT
GCAGACTGGTAAGACCTCTAAAGCCATGAAAATCCCACAAACGTTCCTCC
CCACCCAGCCGCCCCACACACCCCCATCACACAAAGTCAGTGACCCACAG
TGAAGAGAAAAGATATTTAATTATTTCTCAGGCTAATCTCTTAAAGCGCT
CAAAGTGTTTTCACAAGTGCAAGGGGAGGGATTGTTCTCAGCCAACATTT

>uc003mhi.1|176860613|176861513|176861612
TGGCAGTCCTCCAGCAGAGAGGACCCCAGGCTCCCATTCCTTGGGCTGGT
GCAAGGCTCTGGTCTGTGTCCCCTGGGGAGCCTCCCAGCACAGGCAGCCC
CTGCGTAGCAACTGGACCTGGACAAGGACCCAGCGCCCTCTGGTGGCCGA
GACTCCTGAGGCTCCAGGCCAGGCCTCTAGCGTCCTGGTGGTTTCCAAGG
ACTTTCTTTCCCACAGTCCCCTTGGAATATCACAGAAATCCCTAGGAAAC
AAAGCAGCTCAGATTTGTAATGAAGGAAAGGATGCCATGctgggtcccca
gagtcctgggttctggttctagccatgcccctgactctctgggtgacctt
cagcgtgtcCTGGGATTTGAGCTGCCAAGGGCTGGGCTTGGGCTTGCCAC
TGTAGGGAGTGGGGGTGCCTGCAGCAGCACCTCGACTGCCCGCCTCTTGG
CCTCAGCTTGCTCTAAGACCTTACCCAtcaggaagtgcttgcatgaataa
gtgagccaaaatcttcctccctatggctctagcatccctccaggctttgc
attctgtgtccacacaCATCCTGGAAGAACACCAGAGTCTCCATTCCCCC
AACCCCCTTTCACCCATGGGATCTGgagatgtcttttccacatccagatg
tctcgtgtgcagtgggattcctaaatctggagctcagggggaggtgtgca
ctgaagacagaccttcggggtcattagcacctagagggtctgtgacacct
ggagaatgactggcttgctgaggCcagtggttcccagcctaggctgcata
ctacaatcatccggaaatccagtgagcgtggatgcccagaacccacctac
cagactgatgaaatcagagcccctgcgtgtgggcccaggcatgggcattt
gatttttaaaattTTTTATTTTCTTGGTAGATCACTCACAGAACATgcat
ggacatttttacaggctttcaggagattctttgtgtagcagggttgagct

>uc003lwh.1|156277947|156278947|156278946
ctgaggcaggcagattacctgaggtcaggagctagagacccacctggcca
atacagtgaaaccccatctctactaaaaatacaaaaattggtggtcatgg
tggcatgcacctgtaagcccagctgctcaatcaggaggcttaggcaggag
aatcgcttgaacccgggaggcggaggttgcagtgagcagagattgtccat
tgcactccagcctgggcaacagagcaagactccgtctcaagaaagaaaat
aaagaaGTGAGTCACAGTTACGGTGTGATTCCATGTCATTTCCTGCATTG
TTAATGAACCATAGGCTCTGTGCTGCTCATATCATACCTGCAGTGAGACA
ATGAACTCTGAAAGCTGGGCATAAAAGGAGAGATACGAATCCATACGAGA
TGAAGGCAATTAGGGTAACAAAAGAACCAGAAATTGTATCCCAGAAGCAA
GGAAATTTGGAGAAACATGAGATTCTCCTTCTAATACCTGAAGAGTTAAC
AGCTCTCCAGTACTTCCCAGCatgcttagagcaatagcaacattaatgga
ataagcacatgtttctccaaaggtaaccatctttTGGATTTCTACTCTCT
TGACATTACCTTTAAGAGAGAAAAAAAAAAATCAGTCTTATTGACTGATG
GAGCCTATAGATTTTTTGTCCTGTTAGTTCACACAACACTGATCCGGCAG
TTAATAAAGGAGATGTTCTGATAGGCATAAGGAGCTCaactatgacctat
gggcagatgtcatccggagacagattttgctataaatatttcttaatctc
agaactgctctgagattgaatggactcccttgcgtgtggtaaggagttca
ctgtcactgaaagtgttcaagtgtactgtgaaagatcacttagcggtgat
tctacagagatgattagagcatggacagagaagttgtggtctctaaagta
cccttcATTCATGAAACTAAAGCAAGCCTGGATCAATGACATCCATGGAA

>uc003kjj.1|88051021|88051921|88052020
AAATCTTTTAAAATAGGATTAGATATAACAATACTCGCAGCCGTGTAAAA
TGCCACTTATGGATCTTTTACTTGCAATGAAGAATGTTGCCTAAAATGTT
ACTCTAGGACGGGTTATGTAAAATAATACTCCCTCAGGGCTCTGCCCTAA
AGTCTGGAATACAAAGGATTTACTGTGATTAAAAACCATACTAGCTTTGC
AAATACAATAAATGGTAAATTACAGATAAGGTATAAGGGTAAAGATAGAC
CAAGATTGTTTACAGAAAGTGACTCATCAAAATCAAAATTGTGCTTCTTC
TCATTAAATCATCTTTTAAAAATTCTCAGATTATCCCTTCCCTATCTTGC
CACCACTTTATAAGAATTCAGTAGTGGGAACAAGAGATGACTGGCATCCA
TTTTCAAGTGATTCTGTTCTCTTCATGTTCTTATAAAACTATTGTCAGAA
CTGCTATAAATAGCCAAGGCTTCTGCTGGTACTTTAGCTTACTTTATCTT
CAGCATTAAAAATTCACTTTTTCTTTGTTGCTGAGGCAAATTGCAGGTTA
AAAAACTAATATGGCTATTTCTTCATATTTTCATGTAATGACCCTTTCCC
ACCCACTGGTATCTACTGATATTGATATACTAAAGTATTTTGAAATGACA
AAGAACATTTGTGAAATGTTTGCATATTTTATACACATCAAGTTAGAAGG
ATGGGTTGTAAGGATGGGATCAAGTCTATGGTGAGGAAAATGATTTTCTT
ATTTTATTCCCCTGTGCGTGTGTGTGTATGAGTGTGTATATTTTCAGGGA
TGTTTTTGTTTTTCCTCTGCATAAATGTTATTCTTTCATGTTCCATGGAT
ACCTTGAGTAGTGGGATATATATGAAATGGTTGATAGatttttttttttt
aatatataaaaCATTAGTACAAGGCAGGCTAGCATCCTTTATGGATACAA
CCAAAGGTGCATTGTGGTCTAATTGTGGATTTCAGATCAAGTTAAGAAAA

>uc003qpx.1|154516537|154517437|154517536
ggaggcgaggagagaaggaaggcaccaggtgcaagttgctgacaccgaag
ctggaggaagaagctcagagacaagcgaagtggggcacctgtagcccagg
gagtgggcaaagaaatggattctcccccagagcctccacaaggagtgcaa
ccttcctcgaactgtgagttcacaaatttgttgaagctgctctatttgtg
gtaatttgttatatcaggaataggaaataataTGAGATTGTTCCCGAAAT
CAGGAAACGCATGGTGCCTATACCTTTTACTAATACCTTTGGTCTAAAAT
AATTTTTCCTGCTTCCATGTAGGAGCCTAGAAATATTTGGTGGTGGCAGG
ACAAAGAAGACAGAAGGTGGAGCTTGGCTTGTGAGGTGAGACTTGGGAGA
GAGTCAGGAACAAAATGAAAACTGTGTGTGTAGACAGCAGTCAAGGAGCA
TGAATCAGTTCAAATGCAGGCTGATTCCCTCTGATCAGTGGATCCAAAGA
AAGGCAATTTATTAGGCTATTTCATTATTTTCTTTGTTCATTTTCAAATA
AATATCTCATATGTTTTAAGCAGCTTGTGTACCACATTTTGTAACTTTTA
TAATATGCAAATTTTAAAAATTCTTTAAACAAAATGTGGGTGCCTAGAAA
TAATAAGTAATACAATGTGCAAGTCAAATTTAGTGGTCCAATGGCAATTT
TTGAAAAATCTAAATATTATTGTATTAATAAACCTGTAACTTGAGAACCA
CTGGAAAAGACCACATCGATTATTGTTGAAACAGATTTCCAATATAATTA
GATCTTTTATTTAAAAATAAAAACAAGTCTAGAAGCGATTTTGATGACTG
CCACCAGAGGGCACTGTAACCTTGTTGTAGACGATCAAAACGCAGCCATT
AAACACTTCCAGCCACATGTTTATTTCTTTGAGAAAGCAACACTGCAGGA
CAAAAATGAACACCAGTAGTATATTTCAACTTTTTTTTCATGTCATTTGC

>uc003prz.1|108129156|108130056|108130155
TGCAGGGAAATGGTGGGAGTCTGGTGTACTCTCTGGTAGGTGCTAAACGC
CCGCAAGACAATTGTTCCCTTCCGTGGGCTCCCCGGCAATGTGTCTCCCG
AGAGTCACCTGGAGCCCAGGCTTGGCACATACAATCATCCTCCTGAGGGG
GCAGGCCTAGAGCCCCAGAACAGCCCTGGTCACCCAGCTGCCTCCAGGGC
ACACCCTAGTAGCCTAAGAGGGGACACTTAGTAGTAGCAACCAGACCACA
GTGGGTTCTGCCTCCATATTGCAAACCAAGCAAAGGCAATGGCTCATATA
CTCCCAAGCACTCACTTCCTAAGGCTCTTCCAGCTACAGTGTCAGGAAac
acacacacacacacacacacacacacacacacacacagacaAGACCCACA
GCTTTCACCTAAAGTCTTCGCACAGGGAATAATGTGATTCATGAAATATT
TAAAAGGCCTTAGGCAATAGAATTGTCTCTTGATTTTTTCTTTCAAGTGT
TTAACAGACAAGTGTAATTGGAAATGTTTGGAACATGAACACAGGCACAC
ACACACACACTCTAATTTGGAATTATGCAAAACGATATCATTATTCACTA
CAACCTGAAGCAAAGCTACTGCAATGGAATAATAAGTACCACATCTGTAC
AAGTGAGAGGCCCCCAGGTCGGCTCTCATTTGGACAAGGGTGACCCACGT
GGCCTAACCCTTTAAGGTCTGTTTAGAGGAAATGGCCTGGTGTGTTTTAC
ATTTGTGAAGCTATTTAGCCTCCTGGTTTGACAAGATTTTTGAGAGGGGT
GAAAATTAATTATAATTGCAGTATTGCTACAATAATTTAGTTGGCTAATT
GCATTTCAGTGCAGAAACAGTCAAGGAAGATTTTCCTCCCCAGGTTATTC
TCTGATGTGGCAGCATTTATTTTAAGAGTAATGAGATTTTTAAAAAGTCA
AACCTTAAATATCATGGCTTCAGCAATCTGTCCTGCTTAAAGTTTAATGC

>uc003psa.1|108147567|108148567|108148566
ctaaatgcatgtatgaactcatttaatcctcccaacaatcctatgaggca
ggtgctgccattattattatcacaattttataggtgaggaaactgaagca
caggtaagttaagacttgcaaaaggtaggcaggaagcagcagatccagca
tctcagcccaggctgtctggctctagtcccagtgattatccactatactc
taTGGCCTTTAGGCACTATCAAAATACTGAAGCTTGAAAATGATTTTTTA
AAACATCAATCAGAAGGGCCTTCAAGCTATTACTATAATCCTTTAGCCCT
TATAGCGCTTTTGTAGACTGCATTCCAACAAGCTTTCTTTAGTGGATGAG
ACAGAAGTGGCATTACAACCAGCATTGGGGGAATTTTGCCTAACTCTGCC
TCTGCTCATGTATTTGTATCCTGAAGGTGACACTTCCTATGCAAGAGACA
ATTCtttaccaaggtctggttctcctttctcctgggcagagctaacctac
agcttccagagtcccttatggttaagtgtggcaaaatgaccagcttttgc
caatgagatgtgagtggaagtgatgagcatcactttcagattgcagggaa
gcacctgtgtcttctccacaccttctttccctttctattccctaatgcat
ggggcatgaaggctgtagagggtggcagagccacaaaatagatggagcct
atgtccctATATTGAGATGCATCCATGAATCAGGAACATTCACCTTTGGC
TCTCGAACAAAAATTTCTATGGTATTTGAGCCTGTGTACATTTTGGAGTC
TACGTATCCTGTGGCCTAGCCTGCCCTAATACACGATTTTCTTTGCTTAT
CAAAGGTTGAGTTTGGCTGTTTTTGAGAACCTCAAGATCCATGAAAGGAC
TTGTGGAAATTTCTGATCTCCCAGCAGTCCCACGTTTAAACAGCCACACT
CCCCCTTCCCCAGATGCTGTGCTCCCCGCGCAAGGGCAAGGGATGTTAAG

>uc003phk.1|74281293|74282193|74282292
tattagcaaggctggtctgaactcctgaccttgtgatctccccacctcag
cctcccaaaatggtggaattacaggcgtgagccaTGACCTGGCCTGCTTC
ATTTTCTAATATCCCTTGCTTAGAATTATTGCAACATTAACGTTTATCTT
CATTGTCATTGTCTCCCATAGAACCCACAAAACTAAACCTTGAGATCCAT
GGGCCTGCTAAAAACAGTCCCAAAGTAAATGACAAAAATGTTTAATTGCC
AATAATTAGGTAAGAGAAAAAGGACAGTTAAATATCAGGGTAGTTCTAGC
TGAATGAAATCTTTTAGAATTACACTAAAAAGTAAATGGTAAGTTACTAA
GTTTGGAACTTCATCTCAAAAGAAAAAAAACCATGAAGATAACACAATGC
TAAAATGTGGCCTGTCAGTGTAAACTGTCAACATTCTCCACTATAAAGAA
CTGAAACTGGGTTGAGGTTAGTAGGTCTGAACAAATCGTGTCCCACTAAG
AGCACATGGGTTCTTCCTTGAGTCACTGCCGAGGCCCTGGCACATCTGAG
ATTTAAAAGATAAATATCAGATTAACTGGGAAAGATACAGTAcaggcaga
tcacttgagcccaggagttgaccagccttggcaacatggcaaaatacaaa
aattagccaggcgtggtggcaaaaacctgtggtccctgctattcagggaa
gatcacttaagcccagaagtcaggactgcagttagccgttaacttccact
ccaaccagggcaggagtaaaaccctgtctaaacaaaaaaaGCCAAGCACT
ACCTTGAAATCAACTGAAGTTAGCTCTCACTTTTGAAATCCACTCCAAAA
TTTGTAACCAATTCCAACATAGTAACTGTTAAAAGAAATGCCACTTCATC
TTAAAGCTTAAAATTCATTTATTGTAGTGAGCAAGTTTGTAATGAATACC
AGCAGGTGGTGCTCAAGCCACAGTTGTCTAAGACACTGGGTTTCACAGGA

>uc003oyo.1|46927303|46928203|46928302
TGAAAGGGTGAAGCACatgcatgcatgtatgtgcacatgtgtgcatgtgt
gtatttgtgtgtgtTGGGGATAAGGAAACATGCCCCGGTTAACGAATGGA
GCAGTGGGCCAGATCCACATCCTGTGTAACTCCCACAGGCTCCTGCTATA
ATGAAAGTTCCCTTCACAGGGTTGAACACAGTAATTCCCCAAGGGATCCT
GGCTGAAGTGGGTGGAAGTTCAGCGTTTCTTGTCCCACTGAATTTTTGAA
CATGACAACCACATCCTGCTCCTGATACTGTGTGCTTTCCTTGATTGATC
ATGTCAAGATAGCCCTGCTAGCATTGTGCTCCAAGCCTGGCTCGATTCTT
CTTGATATAACTCCAGGAACCAAATCAGTCAACGGCCTTCTTTCTCTAAT
TCTAATTCAAGGGATTTCCCTCAACCCAACCTCTGTCTCCATCTTCTTAG
TACCAAGCTCTGCCCAAAGTTGATCATTCCTGAAGAACATGGCATGCACT
TATAGCACAGCAATGATTTCCTTTAGGGACGTTCAGTAATGCACCATTCA
TTTGGGACTGGGATGTGACAATTCTCAGGCAAATGTGGGAGTAGATGTCT
ATGTCATTTGTGAATATGTAGAAATAAAGAGTTCATTTACATTAACTGTC
CCACCTCTGTCCCATACCTCTCCTTCCCCATGAAGAAAAGAGAGGCAGAA
GTAGAATTTAAGTAGAATTTAAAACTAAAAATAAAAAGAAGATATTTTAA
AGAGTTAAAATATTAAAAGAAAACTCCTTTGAACCTCAATAAAGAAATGG
CTGTTGAATCTCAGCCTCTTTTGCCGCATCTTCCTAACAACTGGACCCAT
TTATGTTGCCACACGGCCCACACATCCTGAGTAGCCCCACAACTCTATTT
TTGTCTCATTCTCCTTTTGGGATCGGACTTTTATTTGCAATGTAGCGTTG
CTGTATCAATAGTACATGGTTAACTCTAATATGCGTGCAATTTTCataaa

>uc003oxu.1|45973265|45974165|45974264
CCCTAGCTGCCCCTCCCATCAAGATCCACCCCTGGGTCTGCTGTTTCATT
TCTTCCAAGGTAATGAAGTGCTGTTATGACTACCCTTTAGCAATGTGAAT
GCTCATAGAAGTCTTCATCAGACGTCACATTGGCTTCAGGTAAAGCTTAC
TAAGGACTCTGGGAACCTGAACCCAGAGTCAGTGATGTGGTGTTGAGAGT
AGGGATTTCAGCCTAGGAACGCAAGCCACTGAGAGCCAACAGAGAGCTCT
GGGCACAAGAAGAATGATATTTTAAGGAATTCTTTAAATCATACCTGGAC
TGTCACTGTTGATCTACCTCCATGGATGACAATGCAGATGGGAAATATGA
GACACTGAAAGAGCATCAGTATAATTTTTTACCTAGCCCAGGTATTATGA
AAGAATGTTTATTTAGTCTTGCAAAAAAAAAAAAATTGGTTTTAGGATGG
CTGGTTCACAAACTTTGTGCTTTTCGTTTTCTTCTTCCTCTTTTCCATTT
GCTTTTGAtttttttgttttgttttgctttgtttgagagggagtctcgct
ctgtcggtgtcactcaggctggagtgcagtggtgcaatctcagctcactg
cagcctccacctcccaggttcaagcaattctcctgcctcagcctccaaag
tagctgggattacagtcgAatcacttgaggtcaggagttcgaggccagcc
tggccaacatggtgacacccccatctctactaaaatacaaaaattatcca
ggcatgCTTTGATTTTTAAAAAGAATGAACATTTTCCTTTATAATGGGAA
AATAAATTAACCTTTATGTGGAAAAAAAAAAGGTACTTCATACTTGTCAT
CTAAAACAGCACAGGAAATCCCCACCTCAAATAAGAAGTTAGATGACCAC
TTTTGTAATATTTGAAAATAAACCAACTTTATTTGAATCAGTCAATACCA
ATCAAGACTGGAACACAAATTGGTAATTGGTTCAGATTCATGAGGAAAAC

>uc003ojn.1|34492208|34493208|34493207
AGGAACCCTGGATAGCAAAGCTCCTACTGCCCAGTATTTATCCTTATTAT
GTTAAGACATAAAAATGTTggttgggcacggtggctcatgcctgtaatcc
cagcactttggaaggccaaggtgggcgaatcacctgaggtcaggagttca
agaccagcctgaccaacatggggaaaccccatctgtactaaaaatacaaa
attagctggacgtggtggcagatgcctataatcccagctactcggaaggc
tgaggcagaactgcttgaacctgggaggcggaggttgtgataagctgaga
tcacgccactgcactccagcctaggcgaagagctagacttcatcacaaaa
aaaaaaaaaaaaaaaaaaaaaagaaTTTCAGATGACTTTCAAATGTTTTG
GTCCttttctgagacagggtcttgctatgttgcacaggctggtctcaaac
tcctagcctcaagcaatcctgcctcaggctcctgagtagGCGTTAGCCAC
TTTGAACAGTGGTTTTTGTGCATTGTTTTCTCCCTTGATTCTTGTCAACA
AACGCTGAGCCTTGAAGACTTAGATTAGTAACGTTGGCCTAAACACCATT
CCTGTGCTTCTTCTCCATAAATTGAAGGATTCCAAGTGCACCATTTCCTT
GGTCGTTACCTTTCATCCTCCCTCCCCAGTACTTCTTATAGTTCCTGACA
GCAGGCACAAATCACGACTCCAGGCCAACCAGCAATTTTCCCACCATGCT
GAGCTGAGGCAGCATGGCTGGTCTAAAGAAGGGACCCAGTTTTCCAACTG
CAGCACCATATGGGACACCACTCTGCAGGGAGGCACTGCCTAGAGAAAGC
AGGGCACACGCCAAAGCCAAGTACAGCAGCAGCCGGTGTCACCCAGGACA
ATGACAACTCCCCAAACCAAGCCTGTACTGCCCCATTTACATTCTGACAC
TTAAACTGTTCCTGTTCAGGCTGCACAATGCAAACAAAATGGACAAAAGA

>uc003ocf.1|32915571|32916471|32916570
AACTAAAAACAAACAAACAAACAAATTCCCCAAAGGAAGGGTCGCTTGGA
TTCCAGATCACCATTTTGAAATGTTACCTGTGTGACTACCAAGGAGTCAC
TTAAAGTTTAAAATAGTGGTGGTGGGGAGGAGGGATTTTAAGTAGGGGCT
CGCTAAAGTTTTACAACTCTATTCATTCTGGCATTTTAAGAATCTCTCTC
TAATGAAAAAAGCTCCATGCTCAAGCTCATGCTCCTACTTTCAAGCATTT
GTTTCCTTTATTTTCTGGAAAGTGACATGGTCCATAGTTCCAGCATGATT
CCGAAAATCTCATGATGTGTGTCTCTTTCTTCTAACCTGGATCTTTTACA
TTTTCCCCACACTCCTCACTTAGGGGAGTCCTCCTGATCTCTTCTTCCTC
TAAAATTATAGTCCTGCCATCTTGCAATTCAGCATGACACATCATGAAAT
TAGACCCTTAATGTCTGTCTTTATATTCAATATCCAATATCTCCAAAGTG
TTATTTGGGATAAATGGTATGGTGTTTATATGATTACCATATTAAAGTGA
AGTGGAAGCTTTTTCATCCTACTCTATAAAGTCAAAAACAGTTATCCTAG
GTGCCCTACTCCCTGTTCCTCAAACCATTAACAATGGAACACACAGGAGT
CCCCAGGTGCCTCTCTATGGAAAGGACCCTAACCTATGTGAAATTGCAAA
CAAGTGTCCATGGACAGCAATGAGCAGCCTTCCTGAGGTCTTGGAGAGAT
GAGTGTGGAAGGAAACCCCAGGAAGAACTATGTGGTGAGGCCACATTTCT
TAGATAGGGGTCTGAGCCCCTTCTCCAGAAAAAGCGTCTCTTTACTTTCT
GCCCCACCCAACAACCACAGGCCCAACCCCATTCAGCCACAAGACAGAGG
TATTTATAACCGTTTTTCTTTATTCTACTTAGTGGGGCACCCAGAAACTT
CCCTGGGGGAAATGCTTGTTCAAATAGAGAACACGCAGAAGATGCACTTC

>uc003oce.1|32915571|32916471|32916570
AACTAAAAACAAACAAACAAACAAATTCCCCAAAGGAAGGGTCGCTTGGA
TTCCAGATCACCATTTTGAAATGTTACCTGTGTGACTACCAAGGAGTCAC
TTAAAGTTTAAAATAGTGGTGGTGGGGAGGAGGGATTTTAAGTAGGGGCT
CGCTAAAGTTTTACAACTCTATTCATTCTGGCATTTTAAGAATCTCTCTC
TAATGAAAAAAGCTCCATGCTCAAGCTCATGCTCCTACTTTCAAGCATTT
GTTTCCTTTATTTTCTGGAAAGTGACATGGTCCATAGTTCCAGCATGATT
CCGAAAATCTCATGATGTGTGTCTCTTTCTTCTAACCTGGATCTTTTACA
TTTTCCCCACACTCCTCACTTAGGGGAGTCCTCCTGATCTCTTCTTCCTC
TAAAATTATAGTCCTGCCATCTTGCAATTCAGCATGACACATCATGAAAT
TAGACCCTTAATGTCTGTCTTTATATTCAATATCCAATATCTCCAAAGTG
TTATTTGGGATAAATGGTATGGTGTTTATATGATTACCATATTAAAGTGA
AGTGGAAGCTTTTTCATCCTACTCTATAAAGTCAAAAACAGTTATCCTAG
GTGCCCTACTCCCTGTTCCTCAAACCATTAACAATGGAACACACAGGAGT
CCCCAGGTGCCTCTCTATGGAAAGGACCCTAACCTATGTGAAATTGCAAA
CAAGTGTCCATGGACAGCAATGAGCAGCCTTCCTGAGGTCTTGGAGAGAT
GAGTGTGGAAGGAAACCCCAGGAAGAACTATGTGGTGAGGCCACATTTCT
TAGATAGGGGTCTGAGCCCCTTCTCCAGAAAAAGCGTCTCTTTACTTTCT
GCCCCACCCAACAACCACAGGCCCAACCCCATTCAGCCACAAGACAGAGG
TATTTATAACCGTTTTTCTTTATTCTACTTAGTGGGGCACCCAGAAACTT
CCCTGGGGGAAATGCTTGTTCAAATAGAGAACACGCAGAAGATGCACTTC

>uc003obl.1|32596761|32597661|32597760
TTGGGCAATAAATAGGTCAAGATAATTCAAAAGAATTCCaaataaaaaaa
taaattaaataataaCCAGAAACATATATTTTCAACTTTTGGTGAATGTC
ATAATAAAGGTCAACAAAGGGGAAAGTGAGATAAGTTGTGTCACAACTAT
TATATATAAAAGAATAATAGGTAAGTAGTAGAAAACTATTAGCATTATAA
TAAAATAGTAACAGTGTATTAAAATTTTAATCAAAAAGTTAGTTTCACAG
TCATTTCAACTATGTAAAAATATACACACTAAGAAAACAAACAGAAAAAA
TAGCAAGAAATTTAGACCTAAAGAAGCTTCAGAAGTGCCTCAGAGGTCTC
CTCAATTCCCCTAGAAATTAATCTAATGCTTTTGCAAACAAACACCACAC
ACTTTTATTTCAGAGACTGCGTGAAGGGTGGGTGCCAGGGACAGTCTGGA
ACTGGCCTCCTCATATTATCACAAATCTTCCACACCCCTCAGCTCTCCTC
CCCTAAACCTTCACCCCAACCACACACACCTTACACTTTCCTTCCCTGCA
TCTCTAAGGACACGAGACAACCAAGGTCTCCTCTCTCTCCAGCCCCCTGC
ACCCACCTCCCATGTCACCTCCCCACAGAGGCCTCCAAGGATAAGAAGAA
GCCCCCTCCTGCTTCCCCTCCCACAAAGGCCACAAAGACAAATCCACACT
CTACACACACACCTGTGTCCTCAGAAGTCCTTGCTCAAGATTGAGAGGAT
TCTAAATGCTCACAGATGGCGCGctccctctctgtctctctcttcctctc
tctctcacacacacacacacacacacacacacacacacacacacacacTC
AGATTCCCAGCTCACAAGGACCCAGGCCCCGCCCCCCACCATGCTCACCT
CGCCGCTGCACTGTGAAGCTCTCACCAACCCCGTAGTTGTGTCTGCAGTA
GGTGTCCACCGCGGCGCGCCTGTCTTCCAGGAAGTCCTTCTGGCTGTTCC

>uc003obj.1|32592231|32593131|32593230
agcctgggggacaagagtaagactttgtctcaaaaaaaaaaaaaaaagaa
aagaaaagaaaTATTCATCCCACACATTTTCGTTCTTCTTTATAATTCCA
CACCACAAGTCTCATATAAAATGAGACAAATCATTTCCTCAACTTAGGGA
AGAAAGCCTATTTTATTGCAACTCTGGAATCAAACAGATCAGACATAATT
ATCAGCTTATTATATTCCTATAGGATTTATATTCTTACAGGATTTCTATG
TACTTGTACATACCTACTATATATGTACAAGTAACATGCAATATAGCTAA
AAATAAAATATGCATAAACATTGAATTTGATTGAAAGTAAAATAATTGTC
TCTGACAGTAGAGAAATTATGTTCAAATGATTATTACTTTGAAATAGGCT
TCTGCATTGATTATGTACCGTTTAGATTTGACATATTTGATACTGACTCT
CAAAACACAATGGAGAACCCTCCATTTTCTAAATTTGTCATTCTCTGAAA
TCTGTACAAGTCCTTGGATAATATTGTATTATTGAAGTTTCTGGAATGAA
AAATTATATGCAATTTACAGTTATGGATACGCAGTATTTAGAATAGGTTA
AGGAAGAGTTCTGATTGACTTGCTAGCTGGTTTCTCATCTCATGTTGGCC
AAGTTGTTTCAGTTGTTATAATCTGTTCTCAATTTTTATGCATTGCCTTT
TTAAATGTTAGGTTTACTTTTattgacaagtaaaaattgtatagtatatt
tatgttgtacagcatgaagttctgatatatgcctatagtgtggaatgact
aaatcaagctatttaatatgtgcattacctcacatacttatGAAATACAT
ATAAAAACCATTATGCTATTAGGAAATAATCTTCCCTTTTTCTTTTCTTT
TTATTTTTTGTCTTTGGAGCCAGGTGGACAGATGATTTTTAACTCTGGGC
TTCAGAAAAATTTAATAACGTAGTGCATTTGTGGCACACAGGGGGAGTAC

>uc003ntf.1|31345828|31346828|31346827
TGGGAAGATGGCTCTGGGAAAGGAGGAGAAGGTGAGGGGCCCTGACCCCC
AAGCCTCAGCCCTGACCCGGCTGAAGGGCTCCAGAAGGACTTCTGCTTTC
TCTGATAAGAGATGTGACCCCCCATTCCCCTCCTTACCCCAGCTCAGGGT
GAGGGGCTCTTGCAGCCCCTCGTGCTGCATATGGCACGTGTATCTCTGCT
CTTGTCCAGAAGGCACCACCACAGCTGCCCACTTCTGGAAGGTTCCATCT
CCTGCTGGCCTGGTCTCCACAAGCTCGGTGTCCTGGGTCTGGTCCTCCCC
ATCCCGCTGCCAGGTCAGTGTGATCTCCGCAGGGTAGAAGCCCAGGGCCC
AGCACCTCAGGGTGGCCTCATGGTCAGAGAGGGGGTGGTGGGTCACGTGT
GTCTTTGGGGGTTCTGACGGGAAGAGTCAGAAAATTCAGACACTTTGCAT
CTCTCTTGGGACACTCCAGCAGCGCCCATGTGACCATCCTGAGAATGGAC
AGGACACCTGGGGTGGGGAAGGCGGCAGAGAACCCAGACGCCAGCCTGGA
CACAGGCACCTGGGATAATCTCCTATTCATTGGAAAGTTCTAGTCTCTGA
GGGAGGAACAGCGACTTCTGGTCCTGACCTGAGTGGAGGCTGCAGGACTC
AGAAAAGCTGGAATCAAACCTTCAGACACATTGAGTGTGAGGCAGAGAAC
AAGGCCTGAGAGAAAGGTCAGCAGCCTGACCACAGCTGCTGCAGTGGTCA
AAGTGGTCAAAGGAGACCCCTGATCAGTATTCCAGGGACTGTCTTCCCCT
CCATTTCCTCAGAGACTTCATCCCTTAATTGTCCTAGAGAGCAGAGGGGG
CCCTCAGAGGAAACTCAGGAAAACTCATGCCATTCTCCATTCAAGGGAGG
GCGATATTCCAGTGCTGATCCCATTTTCCTCCCCTCCTCGTGGGAGGCCA
TCCCGGGAGATCTATAGGAGATGGGGAAGGCTCCCCACTGCCCCTGGTAC

>uc003nsz.1|31343607|31344507|31344606
ccttccctgtccccactgcccatacccggatcacctgcctcatggcactt
accaccttccatcactttcttttcttactctggttatagtgtatgtatcg
tctgcctcttaccactggagcatatgctcagatatttttctgattttact
tcaatggcgttccccagATGCAGAACTTTTCTGTCCTATGTCTGGCTGAC
AACAAAGGTCAGTTGAATGATCAGTGTAGAGCACCTCCTATTCTAAAGCC
AGTATCTTTATTAACATAGCCTCAGGCCAAGTGCTGTTTTGTGGCAGCTG
CAGCACAAGGTCCCCTCACACTGACACCGAGGCCGCCTGTACTTTTCTCA
GCAGGGCTGCTTGTGTGTCCTCCCTCCCCTATCCCTCCTCCCACACCAAC
CGCCCTGCACACTGCAGCACACGATCAGGTTTCTCTCTTCAGGAAGGAAC
AATTCTAGACTATGGACCCAATTTTACAAACAAATACAAATCTAAATTAG
GCTCTGCTTTAGATTCATGAGTTGGGATTGGAGTCAGCACGAAGATCACT
GGAATCAGGGAAGGGAGAGAGGGCAGGAGACCAAAGCAGAAGAGGAGCCC
TAGAAGGAGGGCAGGAGCTGAATGGGTCTGAAAATTTGTCTCAGAAAGCA
CAGGGACTCCCGTGTGCAGGGGCTGCCCTGGGCGATGGGTGAGCCTCTGT
GGTCACAGCTTCCGCTGGACAAGTTTCCACTGAAGGGACAAGGACAATGG
AGCAGTGAAGGTGACCCAGCTGAGGACTGACCACATAAAGCCCATGAAGA
ACTGAACAGCAACTAGGCACAGGCCCCGTCCACACTCGGCTCCTCACAGC
CTTCCCCACCCCCACCTGCAACAGACTCAGCACAGCGAACATGCAAATTC
TGGAAGGTTCTCAGGTCTTTATTTGCTCTCTCAACTTCTAGGAATTGACT
TATTTAATTAATCCATCAACGCTTCATAGCAAATATTTGAGAACACAAAT

>uc003nep.1|24946673|24947573|24947672
GGGGTCAAGTTGTAGACACTGAACCCTATAAGACACATGTGAGggctggg
catagtggctcacacctgcaatcccagcactttgggaggctgaggcgggt
ggatcacctgaggtcaggagttcaagaccagcttggccaacatggtgaaa
ccccgtctctactaaaaaaatacaaaaattagccaggtgtggtggcgggt
gcctgtagtcccagctactccggaagctgaggcaggagaatcgcttgaac
ctgggaggtggaggttgtggtgagctgagatcgcaccactgcactccagc
ctgggtgacagagcaagactacgtcttaaaaaaaaaTGTGTACACATGTA
CTTGTATAAAACACTCTCATACAAAATTTTCCTCTCTATTTATAAAGAGG
AAATATAAAGATATTTATTTTCCCTTAAGCAACCCAAAAGAGGTGAATAA
TATTGACCCTTTTATTGCACTTGACAATAAAAAGGAACTGTAAGCCAACT
GGTCACTCATGTGGAGAGTTTTATCTTCCTGGAAATGTGTACCAGGTCCC
CTCTGACAGTAACAAAGAACTACTGTATCAGCTGTGACAGGAGAAATATA
AGGAGACACTAACTTCAGACTTACCTGTGTTTCTCAGTCTCAGTGTCTGA
AAATACTGAGTCAGCACCTCCGCCAACATTACAAACCTCATCACCATCCT
CCTCCTCGTCAAAATCAGAGGTGTTCAGGAAATCAAAGCTTTCTAAAGCA
CTTTCAACTGTGAGACTTAAACTGGAAGACCTGCTGCGGCTTACTGCTGG
CTTGCACTGTAAAGGCAGAAGGCACCAGGGAGAACATCAACATATCCGGA
AAGAGAAACCAGACACACGATGCTCAATTGGAGATGCCACACTTTTTTTT
TTGTTTCAAGTTTTTATTTTTTGTTAGCATTTAAAAAATGCATTTAAAAA
TCTTTATATCCAAAAAAGAAGTACAACCatggataaaatggcacaatatc

>uc003mzw.1|11290618|11291518|11291617
tgtgatgtattttctcccattttctggcttgacttttggttttttaatgg
tatcctcagaagaataagagtttttaatgttgacaaagtccaataaatca
ttttttttctgagttaagtttttaaagtgtttcaaatatggaaattttgt
ctacctaagataacaaagattttctcctgtgttttcttctaggagtttta
agttttacatttaggtctatgatccatttgggttaatctttgggtagaac
gtaaggtacacattcattttatttcatagatctagttgttcccgcaccac
tttttttttcggaagagttttcattccctccttgaagtgccttgacattt
tgtcaaaaataaattaatgcttatatgtgtgggCAAAATGGTACATGATA
CATTTAAATAATTTGTCTGTAAATCTCAGTGGGATACCTGAATAAAAGAG
TGGGCCAACCATTAAAAATGATAATTACATGATTACAAATCTCTTATTTT
CATTAAATATAGTTTGCTTTAAATTATTTCTTTATGACTATTCCAAAACA
AATAGAAAAATTTTCTTTGATTCTAAAAACCACATGACTGGTAACATCCA
TATTATGAAAACAAATCATCCTATATGTTACTGAGTGTATGGGTTTTTTG
GTGAACACAAGTCTTGTTCCAGATATTTGAATTTGATAATGTTCACAGAT
TCTAGAATTTTCTTTGAATGCAAATACACTTGGAAGTGACACATATACAG
AGAAAACCAAACCCTCAATTTTCCTAAAAAAATCCAGACCTATAGCATTG
CTAAAATAATCATAATTTAACTTTTTATATTAGGAGTACCAAAGTAAGCC
AATATTTAATTCTGTGACAGAGGAGTATGAAAAAGAAAACCCAGTGGCTA
TGAAAACAGAGATCTAAAAATTTAATGATTTAAAAATAGCCTCTACATAC
AAGACGGCAAAGAGTAATACAGATTGAACATTTGGTTTTAAAAATGTGAA

>uc003vun.1|138377905|138378805|138378904
TCCAGGATCTGCTCATGCTTGGTTTGATAGCATTTTTGTGTGTTTCAATC
CAGGTGCTTTGACAGCAATGACTTTGCTACACCTTGCTTTATTTATATTG
AGGTCCAAGTCAAATGGTAGTTTTACCTTCACTTTATCAAATCTCTGCTG
CCATAGAACTTGctctccctctccatttccctcctccctgctccctctcc
ACTGAAAGCTTTGTGATTAAAAAAGATAATGAggccgggtgagatgctca
cacctgtaatcccagcactttgggaggccaaggcaggtgtatcaccttag
gtcaggaattcaagaccagcctggccaacatggtgaaaccccacctatac
taaaaatacaaaaactagccgggtatggtggcgggcgcctataatcccag
ctactcaggaggctgaggcaggagaattgcttgaactcaggaggcagagg
ttgcatcgagctgagattgcgccactgcactccagcctgggtgacagagt
gagactccatctcaaaaaaaaaaaaaaaaaaaagagaagaaaaTAATGAG
TAGAGAAGGGCTTTTGGAGAAGGAATGGCTGATAGGGTAATTCTGCTTAT
CACCATTTATATTTTTAACTTTTGTGTCTCAGCCTGGCCCTGTTCACACC
CCCGAGACTAAAGGAAGAAAGGTGTGTTAGCAGCTTTCAACCCTTCCCTC
TCTAAATCCCCAGACAAAAGATGTGGGGGCCATCACCACCACTGTGCCTT
GCCCAGGTGACTTGGTCATCGAACCCTGGAATGATAAAGCTGGAAGGGGC
AAAACACATCATCTCTCTCCCATTGAATAACTGGTGTCTGCAGTTGATGA
TGTTTTGGGAGATACCTAGAAATAGATCAAATAAAGGCAGTAGAACCAAA
TTAATTACTTCTTTTTATTAGACAGTTCAAATTAAGCTTGAAGAACAGGA
AGCAATACAACTCAACTATTGAAATACAAATAGTTGAGCttaatttattc

>uc003vuo.1|138394723|138395623|138395722
gaaaccctgtctctattaaaaatacaaaaattagctgagcatagtgccat
gtgcctgtagtcccagctactcaggaggctgaggcaggagaatcacttca
accagggaggcagaggttgcagtgagccgaaattgtgccactacactcca
acctgggtgacagagtaagactctgtcaaaaaaaaaaaaaaaaTTTACTG
AAAGGGACTTTAGATAGCTACACCAATCAGATTCTAATTCTTGGGAAATC
AACTTGAGAAATTCAGAGAAAATTAGGCAGTTAGTGGCAGAAGATAAGGC
TGAAGAGATATGCAGGTTGGAATTATGAATTAGAATTAAGTCAACTTAAT
TATATATATAGTTACTAAGTCTATTAATAGCAGGGGAATAAAAATAATAA
TAACCAGAGCAGTTAACATTTTCTGAACACCTGATCAGTGTTCGGAATGT
GTTACCCAagcaaccgtgaggaaggtattattattaagcccattttacag
atgaggatatacagagtgattcatttgtccaaatccacacagctaatggg
tggcaaggtggaatttgaacctaggtgagctagatccagcatccaggctg
ttaaccTGGTCCCAAGAAAGAATCTTTGACTCTAGGCTGCTGCAGTTCTA
AAGCAGAATAGGAAGCAACTCCCCTTCCTGAGGCCCTGATATAGCTCAGT
TTCCATTCTTAGATTCTTGCGAGTTGTTTTCCATATGACTTCATAGTTAT
TTATCTTTTTAGTAACTTCCTTTTTCATCAAATAGCTTGAATTCTTACAA
CCAAAAGAACCTAGTTAGAACACCTTGATTTTATACTTCTCTTGAAGCCT
GTTTTATGTAATCACACATCACCCAGAAAAAAAATATCCAACTCCAAAAA
TGTTCATGAACAATGTAGAGTTTACTGAGCAGTTCACAAGGAGAGTTACA
ATGAATCCCCCACAGCAACATTTCCTTTAAAATCCCTTCAATCAATATTA

>uc003vsh.1|134426757|134427657|134427756
aatatctgtgtataagtggatccacacagttcaaacctgtgttgttcaca
ggtcaagtgtaattgtttattcattgttctttttgagggctgtgaactag
ggtcttctagttagccatcttgctgacattactctGAGAAATAAAAAATT
TTTTGACAATTTCTAGCTGCAGCATAGAAACCAAGTTCTCTAACATGACA
TGAAAGACTTCCAGTGATCCTCTGACCCTGACATTTACAAAGATGATCct
gttgcctcagcaaatatcagtcttctcacctccttgcttctgctcatact
gacttcactgcctgaaatatacttctccctctcttaaactagactagcta
ctcatcatttaaggcATAAGCACCAAGGTTTAATAAGATTCAAACAGTTC
CTTAAAATAAGAGTGAGATGGATTGAGTCACAGTTACGCACAAGTTGGTC
TGCTGGCTCAGAGAAGGGAATCTAATCCACCTGGAAATCTGCAAGAATGA
TTTCTTAAAGAATTTAATCTTTAAATCATGATGTAGTCTTAACTGAGAAG
TTAGGCATTTAGGGTGGAGAGGAAAAtcacttccttgacttcttaaaaga
ctattgtcaatggttctgtgaccttatatgtaaatgctttccttacttgt
aatatatctgggatggagagaactcattcagagccttatgatttctctca
tctcttccaatatttattctccttttccagttagaggaaaactctgttta
atagaaagagaaaagtaacttatgagctgaggaactctgctctttgtcat
ccataaatattacaaaataattccagaagtataaatctgaacattcattg
gtatatttttattctgaatatagctacataaaattttgttgtcaacattt
ttttcaaatcttggtttatttgaggtttaatcatcctgaaactattctat
ggtttatccactctcttatattcaacctttgttacataatctttccattg

>uc003vhk.1|115361537|115362437|115362536
CATATTCTTATATGCAGTCTTTTCTAATATTGAAGAGTTATAAAACGTTT
TAAATAAGCTCCCACATGGACACGTATATGTATGCCCAAACACACCACAG
ATGTACATACACATACAATAAACAATCAAGTATCAAAACCATTCAGTCAT
CCAAATTTTCAGCCTATATACTGTTTAAGAAGTCATCCTGACTTATTTTT
ACCTGTATTAGATTATTCTTTCCATACAAAGATTATTATAATGATCAGTA
TTTTGGGCATTGATAATACTTTAAGAAAAATATTCATATGATATCACTTT
TTTAAAAAAAGCAAAGAACCTATATTTGAACATAGAATACCACCCTTTAT
GGTTAACTCTGAGCAGTCCTGTTTTAGTATTTTAAAATAAAGTATGGAGG
GAAAAATTTCATAAACATGGTATTAAATATTAGAAAGTCTTAACACAACT
GAAATCCTTATTAATTTCATTATCAAAGGATAGGTCTAGTCAATACCAAT
TAGCAGCTTTAAGATGATTTACATATTAAAATACAGTATTCTATTTATCC
TAGATTGTCTGGGGACCATCTAGTATATTAAAAGGTTTTGCAGAGTTTCT
TAGTGATTTCACTGCTACCATTATGCCTATTAGCAATTTAGCAACATTCT
GATAAATATTTTCCATAAATCAAAGCCATAACAGCATGGTGAAGCAGATG
GCAGGAGACCATATTAAAGAATGTAACAATTATTTTCATTAATAGGGAAA
TATTGAATCATCATTTTCAGCATGGACTATGTAGTGAGTAGTTGTCAGCT
GTGATGTCTGGTGACTGTTTTAAATATCCTTTCAAATGATTAACCCACAT
TCTCTGTTTTCCAGTGCAGTCTATATACAAAGGCAGAACAAAAACTGTAA
AACATTTCATAATTATAGTCTTTCATTTAATATATGCAAAGAAAATATTG
GTACATTTTAAGGTATTTTTACAAAGATTTTTGTATGTATTAAAGTACAC

>uc003vez.1|107574417|107575317|107575416
ccaggaggcagaggctgcagtgagtgcctctgctctccagcctgggtgag
agaatgagactctgtctcaaaacaaaacaaaaTCAGCCATTAGAGGTAAA
CCAGGCCTGTTGTAAGCCATCTGAACAAGAAAGTTCATACCATCAATGGA
CCAATGCTTTTTGGGGTCAAGATTGCATTTCTCCAGACCCTTTTTGCTAA
AGAGCCCCAGGACTGATGATGAGGACAAAGCTATGGACTGTGAATTTGGC
GGACGTTGTAGAGGGGAGGAGAGGCCCTGAAGTGCTGTTCTGAAGTGAGT
GACAGACATGCCCTCCAGGTGGAAACACCAAGCTCTACATAGCACTTTAA
GGTTCACTTATATAACATGTGATGCAAATCACCATGGAGGAGGGCAGCTC
TGAGCCAGCAGGAGGTCTTGTCAGTGTGATGCTGGGACTAGGGGGCTGGA
GAATAAGGGGCAGGTGGTGGAACATGGGAACACGCCAGGGCTTGGCTGTT
TGCCAGAGGGTTTGAGAAGATTAGAAGCATGGGGGTGGAGAGAAGGGAGA
GGGTGACATACATTCGATACCTGTAGTGTCCCTCTTCAGACAGGAGAGTT
AAGAAATCTAAGTCGCCTGTGATTCGGGAGGGCAGAGTCCAGGCAAGCAG
AAGAGAAGCGCCGGGCCCAGGCAGACACCAGGAGCCAGGCTTTGGGAAAG
GAGGCACCACCTGATTTCTTGAACTTTTCTCAAAAGGCTGGGAATATCTA
GTCCTGTTTTTCATTCAAATGTTTTTGATATGTCCTATTAGATCTGTTTT
ATATTTTGTTTTAATTTTCTCTGCATAGAACAGCCTTTTGAAAGTAAAAA
ATAAAATTTTTCACCATTTTAAAACATTAGGCAATATATGTTTGAAAAAG
TTAAAAGTCACAAAGAGATCAAGACTGTTTAATAGTTACTTTTTTGAGGG
AAATCCAGTCACATTTGCCTGTACCATTACATACACCATTACTTGGACAT

>uc003uic.1|84461907|84462807|84462906
atggggccttttggaagttgattaggttataagagtggaaccctgatgag
tgggatcattgcctgtgtagaacaggccaaagagaactcattcacccctt
ccactatgtgaggacacacaagaaggcatcgtctatgaatcagaaagtgg
ccctaactagacgcagaatctgccagtacctagatcgtgaacttctctgg
cttcagaactgtgagaaatacatttctgtggtttatgagccacccagttt
actgtatttttgtagtagcccaaaagaagtaataATTTTTAGGTGTTTTA
TGTGAAAATTATTTGTTCTTTTAAAGACTATTACTGTAAACTTATGTTAC
AAGCTTGTCAGTGACAGTTCTCAACACGGTTTCTCTCTTTATTATTTGAG
TACCACATTTGTAGGACATTATATTATTTATTTGCACATATAAAATATTC
TTCACGTGTGCACCAAATTGGCAAGAAATATGTGTCTGTAAAATAAATTT
TAAAAATGTTTTTATGAAGCAAAATTAAAGACAAAATCCATACCTTACTC
TTTAATAAATTATACTCCAATACAGCTAAACATGTAGATGAGTATTTTTA
AGTAATCAGATGGCAATTGAGAACTTTAAAAGAAGTAGTTATTTGTGGTA
ATAACATTTATCTCAATCCACTAAAACCTAAATTAAATCACAATAAAGCT
TAGCAATATAATGGTATCAAATTGGGTGGGACACATTCTTTTCTTTCATA
AATGAAATTACTGCATACTTACAGTGTAAAATACATCTACTGAACATTTC
AGAAAATATTGCATCTTATATTTTCTTTAGTCCTATTTTATATATAAAAT
TTACTGTATTTGGGGTTTGAAAACAAAATTTGCACACAAACCAGTAGTTT
TTATAATCATAGAACAGTCATGTTTGCATTTTATTATAATACAACCAAAA
TATACATTTAACAATTTTTAATTATTTCATACTACAAGACTACATTTCTT

>uc003uib.1|84461907|84462807|84462906
atggggccttttggaagttgattaggttataagagtggaaccctgatgag
tgggatcattgcctgtgtagaacaggccaaagagaactcattcacccctt
ccactatgtgaggacacacaagaaggcatcgtctatgaatcagaaagtgg
ccctaactagacgcagaatctgccagtacctagatcgtgaacttctctgg
cttcagaactgtgagaaatacatttctgtggtttatgagccacccagttt
actgtatttttgtagtagcccaaaagaagtaataATTTTTAGGTGTTTTA
TGTGAAAATTATTTGTTCTTTTAAAGACTATTACTGTAAACTTATGTTAC
AAGCTTGTCAGTGACAGTTCTCAACACGGTTTCTCTCTTTATTATTTGAG
TACCACATTTGTAGGACATTATATTATTTATTTGCACATATAAAATATTC
TTCACGTGTGCACCAAATTGGCAAGAAATATGTGTCTGTAAAATAAATTT
TAAAAATGTTTTTATGAAGCAAAATTAAAGACAAAATCCATACCTTACTC
TTTAATAAATTATACTCCAATACAGCTAAACATGTAGATGAGTATTTTTA
AGTAATCAGATGGCAATTGAGAACTTTAAAAGAAGTAGTTATTTGTGGTA
ATAACATTTATCTCAATCCACTAAAACCTAAATTAAATCACAATAAAGCT
TAGCAATATAATGGTATCAAATTGGGTGGGACACATTCTTTTCTTTCATA
AATGAAATTACTGCATACTTACAGTGTAAAATACATCTACTGAACATTTC
AGAAAATATTGCATCTTATATTTTCTTTAGTCCTATTTTATATATAAAAT
TTACTGTATTTGGGGTTTGAAAACAAAATTTGCACACAAACCAGTAGTTT
TTATAATCATAGAACAGTCATGTTTGCATTTTATTATAATACAACCAAAA
TATACATTTAACAATTTTTAATTATTTCATACTACAAGACTACATTTCTT

>uc003tgd.1|38264868|38265768|38265867
AAGCAGAAAGGAAGGGGCACTCCCCAGGACAGCAATTTGGGTGAAGCAGA
TGGTTTTATAGGTGGTCACCATAAGCCAATAAGAGGCAACAAGGACCTGC
GTTGTTGCAGTGATGGTGGAGATGGACAGAGTGGCTGCAGCAATAAACAT
TAACAAGTTTACTCGAGTTTTTAAAATATTCTTATGAAATAAATTATTAT
CTCAGGAAGTTgggcatgcccttaacataggcaaaataaacttctaagtt
gattgaggcctgtgtcagatactttttggtttaTTACTGTCTCTAGagta
gagctaccaacagtgcgtgccgacactgtggaggacttgcatgtgccagg
tgtcattaactcatctaatccacataactccaggaaacggggcattataa
cttcattttacatgaggagattatggcacatagagttcctggaactcacc
tgaggtcacacagatacgaaacaccatacccaggattcctgggatcagag
agcatgtgctgaacctctccatcacgctgcctctctgCTTTTAGGGCAGC
Tctcatgggggtatcgtgaggatcaggaaacacagtgtctgtgaaacact
ctagagctgagctcacacggtacgcgtcacagtagatagtgtcctatAGC
CACTGGAATGTCCTAAACCGAATGAATCTGACTCTGGTGACCTTTCAAAC
AGAAGTCACATGAGCTCCTTCATTTGGTTGTAGTTCTTCTTAGAAGGTGT
GATAACCACGATCTCAGGGAAAGAATTAGAAATGGGGTGTTGGACCATTC
TTACAACCAATACAGAATTCCACAGCCCAATTGCCATGCTGTTTCTTACC
TTGGATGTTCAATTTGATGTCATCCAATTAAAATACCATGGACAAAAGTC
AACTTTTCATTTTTTTAAATTTATTTTGCTTATTACGGAAAAACACACCA
CATAATTCAACTAGCAAAGAAGACTGCTTCAGGGCGTGTAAAATGAAAGG

>uc003yos.1|120637599|120638499|120638598
cccctgcctcaccctcccaagtagctgggattacaggcatgtgccaccat
gcaggaattttgtgtgtgtgtgtgtgtgtgtgtgtgtgtgtgtgtgtgtg
tgtgtttttagtagagatggagtttcaccatgttggccaggctggtcttg
aactactgacctcaagtgaatctgcctgccttagtgtcccaaagtgctgg
gattacaggcacgagccactgcgccagaccTTGTTTTCTTTATTTAAGGG
AGATTAACAACTGTTAGAGATATAACAACACTATTCTGAGTCTTTCTCTA
TGTCACAATTTGAAAGACTGAAAATTTTTTAATGACTTCTTCACTCCATG
CATTATTAGTATTTAAAGCCATAACTATGTCCATTTAAAATTACCCCCAC
ATATTACTATTCAGACCTTTCTGTCCTATTGTGTTGTTACTAATACTTTT
TACTTGGCATTTGTTATTCTCTACCTGGATTGGCTAATTACATGTTTATA
TCCATATCTCATCCCACTGTCTTATTTCTCTTTATATCCTCCAGGGTTCT
TAGGTCAATACCTTGTATAGAATATTTGTTCAAGGCAGTTTAAGTTGAAT
CTAACACTTACAGTTTTCAACCAACTTGGTCAAAACTTCAAAATATTTTT
CCAAACTTCAAAATATTTGTAAAAGAGATACATTGAGAGATTGTATTCAG
AAGTGCTTCTAATTCCTCTTTCCCTCTGCCCTTCTGATTTCCTATAGATA
TGTACCTAAACCATCTCATCCAGGCCACTGTGGTTAAATGTCATATAAGC
AACTAGGAAAAGGGCCTAGTACAAAACATGTGTTCCTTACACGCATGAAT
ACACCTGAAACAAACCCTCTAATTTATAAGTGAAATAAAAGCCAAATAAA
ACCAGAAAAAACTGAATGTGTGATTTATTATGTTTAAGATTGGTTTATAA
GGCTTAAATATATCTGTCATAGTTAACAGTTAACAGCAAATAAAGGCAAC

>uc003ynb.1|110321423|110322323|110322422
tttgtaatgatcaaattcatcaatcctttcgcttatatttttgccttctg
gatcttaagaagccttctcaaccttgagaatatagatattttcttCTTGT
AAGTATAGGACGATTAAATGTGTGTCTATTTTGTTTACTAATGCAATGAT
GCTACTCTTTTTACTGCTTCATGATGTATCTTGATATCTAGTTGGGTACC
TTTTACCTTGGCTCTTTTTGTGCATTTATTCTTTCTTACCAATTCTAGAA
GGCCTTACTTCTCTTTGCTTTATTACTTCTATACTTCCATCATTGGGCTT
TTGTTTTTTACCACTCAACTATTATTACTTGTTCAGTAAGACACACTTAC
TACTAAGAAGTAATTAGAATATTCTTCCAGTAATAATCAGTGATAAGTAT
CAGTTTTGCCTTCTTATATGACTTGCCACACATAAACTTACCATCTGTTC
TTTTCTATAGTTAATAACACAAAATATTAGAAATTCCTGTGTAATGATGG
TTTAACTTGTTCTGTACAGTCATTTCCCTTTTATGTAGAAATTTGATGAG
TATACTTTATTTAAGAGTATTTTTTTTAACATTGTTAACCATTCCTAATT
TCTTGACACTCTGATTCTTTTTTCTAACTCTTCCCATTGGCAACTCCTCT
ACCTGACTCTTGTGGGTAGTCCCCAAGGTTCTAGCCCTGGTCAGACTTCC
TTAGCAGGAAAGCAACCACTCTATGCCACCCTCTCCTCTTTTTTTCCCTA
AAAAGAAATTTTATCTGAAAATCATTAAAATGTAGATTGTCTCTTTATCC
TTAGTAATATATTATCCTTAATACTGAAAAAATCATGCTAAGGTACATAG
TTGATGCTTAAATGTGTTAAAAGAGTGAATATTGTTAATGACTCTTAATA
TGCAAAACACATAAAATACTACTTTATTACTATCATAAATATTTTATAAA
TTCCTATTTAAAACATGATAAAAATCAACAAAAATACAAGGTACTATATT

>uc003yco.1|82873472|82874372|82874471
acagagcgactttgtcccaaaacaaacaaacaaacaaaacaaaaaCCACA
CAACCCTCCCCTGAAACTcaactgtttaggagaagcacatgttttgctga
gatcaagacccaagagaagtttctcctatgggtcttcataaaaggtacac
tatgtgatatatttaatagtagccattagccttaaaaacacatgtattga
aaatatatgttttgatgactgtgtttgctattaggagccaacagcataga
aacaaagcataatgcagtaacagtaattctatgaagagccaaaatgtgga
tcaaatatgtagctctctgaagatttcctagaggataaaatttagaTTCT
TCTGCTAGTTGGGAAAACAGACTTGTTTTATCATAATCCCCAAACTCATG
TGTTCCTATAAGTAATAAAATCCATTTCAAAACCAAATTATTTTTATATC
TAAAGCCACTGTTCCCTTTTAATATCACAGACTGAACTAGACTACATAGA
TAATTTATCTAAGCATGGTTTTCTAAATAAATGTGCTGTAAATGGCTAAT
CTCGATGTAGTAGATACATTTTAAAATGCTGTTTTATGGTTGTACTAACT
ATATGTAAACTTATTTCTAAAAGGTTAAAAGATTATCCACAAAAATGTTA
TTTCAGTTACATTCAATTTTTAGAATTATTAGTATAGGTTATGTTAAAGT
GCATTGCACCTATTCACAAAGACTTTCAAAAAATGATCAGCAATATAAAG
TGTAAACCTAAAAAGAAAATCAGACTCATTCTACATCTGTGAAATTCAGC
ACTTAAATATAATTCAATTTACAATAATTGTAAAAGATAGGGAGAATATA
GAAAATGGAGGGGGAAAATGGTATTCAACATATGAACAACACAGCTACTG
TTGTAGTGAAAAAATAATTTATTAAATGAACATAATACTGGGAGTAAAAT
GCattataaaagtaaaaaaaagtaaattataaatataaataataGTGGTT

>uc003wym.1|17957304|17958204|17958303
TAAGCAAGAGCTCTAATTAAGATGAGTGACTGAGGAGCTCGATGTGTGAA
GGAATACAGGTAGGATTCAGCCTTCCATTCACAATCAAACTCCCGAAAAC
TTGGCAGGGAAATTAGATGGAGCCCATGGTTTGGATCCAACCTGGACCTT
ATTTTTTTATAGTATTTCTAAAAATAGAGTCTCATTAATGTCCAATGGCT
ACTAAGTTTTGTCCTCTCaaaattaaaatagcacttgccattatccagta
ggaactacagtcagcattttggttaatatcctcccagtcatcttttgata
ttctagatgtgtatctagttatgcataagtacatatataaagtgttatat
aaacaggctcatcctgtatatcctattttaaaactgctttaccactaaac
aATTACTTCCTAAAATCTTAATACCTGTTATTTCTTGTAAACTTTGATTT
ACTCCGGAGAAATCGGTCTGAAACAATTAGCATCTCACCTCTTTACTATC
AGGCATATCAAAGGTTATTACATTAACAAAAAAATACATCAAGTTGACCT
GACTTCATTTATGTAAGAGGTAGAAAATCTGAGTAAAGTTTTTTTTTCAT
TAATTAAATCCTATTTTAATGTAAATCCTCTTATAATTCCTCGTTTCACT
AAAGTAATCTTGGAATCACTAAAGTTTTGTGGAAGCACCACCTATCTGGG
GGAAAAACTGCCTTTAAACACCTGCAAATTGGGTTGATAGTATCTGGTTA
AGAGGTGGTATCAGTCATGTAAGAGTAAGATTGTGACCGTTTAGTCATAT
TTAATAACCCACTTACATAACCCTTGTTATTTAATTCAGATACGATGTTC
AGCTTGTATTTCTTGATAATAACCCCCCTCCTCCAAACCAACACAGATGT
ACACACCCAATCAGCGTGCATGACTGCTGACTGGCACTCTTTCCAGTGAC
TGTTTATTGAGTGTCAGGAACACAACTGTGATTATACAAAATGAAGTGGA

>uc004cak.1|133122385|133123285|133123384
tacagcctctgcctcccgggttccagtgattctcctgcctcagcctcctg
agtagctgggactataggtgcccaccaccacaccgggctaatttttgtat
tttagtagagacggggtttcgccatgttggccaggctggtctcaaactcc
tgacctcaagtgatccacccacctcagcctcccagagcgctgagattaca
ggtgcgagctaccacacctggccACatctccatttttccatacaaagtaa
gtagggctcagaggggctgagtgtcgggctcaagctcacataAACGGCCT
TGAACCTGTGATCTACCTTCAGAGCCCACAGCCACTCCAGGACCTCCAGG
GCCCCCACCCATGTTTACACAAGAAAGCTCCATTTATAAGATGGTATCCA
TTCAAGGCTGGGGCCCCACAGGACCCCTCAACAGCTGCTGGCTGAGGGCA
GGGCATGGAGCCCCCGTCCAGACTGACACTGTCCTGCTTGTCCACAAGAA
GACAGCTTTGCAGGCCCAAGTTAAGGGTCAATCTAAACCTTAATCGCCCT
TGACATAGGGGTTTTACTGTTCGCCAAAAAGTCAAGCTGCCCCCAATTCC
TAGCTCTACCTCCAAGCCCACCACCCTCCAGGCAGGGCACTGGCAGGGGC
ACTTCCAGGTGCAAGGCTGAGACCGCAGGGCTGCTCTCGCTGGAGCTGGG
GCTGTGAACAGAAGCAGCTGGAAGGAGCAGGACTCAAAGGCTGGCTCCCT
CCTCCCATCTCCCAGGCCCTGAGTACGGGGATCCCAGCCTCAGCCCATCC
TCCTGCCCCCCAGATACGTTCACCCCCGCAGCCAGCACCGCTGAGCCACC
CACCCCAAAGTGAATCTCCACTTCAGAAACATCCAGGACCTAGCCAAGCC
TACTTTAAAATTACATTTTATTTCTCTTTATGAATATTTGCTTTTTGTTT
TTTGTAAAAAAAAAAAGGTTCATTGTACATCTTCTTCAAGAGTCTTGTGC

>uc004caj.1|133122385|133123285|133123384
tacagcctctgcctcccgggttccagtgattctcctgcctcagcctcctg
agtagctgggactataggtgcccaccaccacaccgggctaatttttgtat
tttagtagagacggggtttcgccatgttggccaggctggtctcaaactcc
tgacctcaagtgatccacccacctcagcctcccagagcgctgagattaca
ggtgcgagctaccacacctggccACatctccatttttccatacaaagtaa
gtagggctcagaggggctgagtgtcgggctcaagctcacataAACGGCCT
TGAACCTGTGATCTACCTTCAGAGCCCACAGCCACTCCAGGACCTCCAGG
GCCCCCACCCATGTTTACACAAGAAAGCTCCATTTATAAGATGGTATCCA
TTCAAGGCTGGGGCCCCACAGGACCCCTCAACAGCTGCTGGCTGAGGGCA
GGGCATGGAGCCCCCGTCCAGACTGACACTGTCCTGCTTGTCCACAAGAA
GACAGCTTTGCAGGCCCAAGTTAAGGGTCAATCTAAACCTTAATCGCCCT
TGACATAGGGGTTTTACTGTTCGCCAAAAAGTCAAGCTGCCCCCAATTCC
TAGCTCTACCTCCAAGCCCACCACCCTCCAGGCAGGGCACTGGCAGGGGC
ACTTCCAGGTGCAAGGCTGAGACCGCAGGGCTGCTCTCGCTGGAGCTGGG
GCTGTGAACAGAAGCAGCTGGAAGGAGCAGGACTCAAAGGCTGGCTCCCT
CCTCCCATCTCCCAGGCCCTGAGTACGGGGATCCCAGCCTCAGCCCATCC
TCCTGCCCCCCAGATACGTTCACCCCCGCAGCCAGCACCGCTGAGCCACC
CACCCCAAAGTGAATCTCCACTTCAGAAACATCCAGGACCTAGCCAAGCC
TACTTTAAAATTACATTTTATTTCTCTTTATGAATATTTGCTTTTTGTTT
TTTGTAAAAAAAAAAAGGTTCATTGTACATCTTCTTCAAGAGTCTTGTGC

>uc004bsc.1|129539518|129540418|129540517
ctgtgagctcccagaaagcaaggattgggttttcatatttgctgtaaccc
tggctcctggcacaatctggactgtcccaggtgctaaagaagtatttgtt
gttgagtcctaattagggaaaatgagtcatgctgatgggaccaggggaaa
gcaaaaagagaaagcagataagctcaaagtctgccttttttttttttttt
ttttttttgagacggagtctcgctctgttgcccaggttggagtgcagtgg
cgcgatcttggctcactgcaagctccacctcccaggttcacgccattctc
ctgcctcagcctcccaagcagctgggactacaggcgtccaccaccacgcc
cggctaattttttgtatttttagtagagacagggtttcaccatgttagcc
aggatggtcttgatctcctgacctggtgatccgcctgcctcagcctccca
aagtgctgggattacaggcatgagccaccatgcctggccagaagtctgcc
ttcttgatggttcaggacacacagccctcctgtgcccaacttctcaccgg
acacatgtaggttagcccactgcaaccttggcattatcagtactgcagaa
agccctgttcagcacacagcagaaatgccatcccataaaaactcacagca
aggctttgtctctttgcagtcagctcctcttctgctgatctgcccgttgc
taccttgcaatgcattttcatgcttcctgaaataaatctgcctttcttta
cctacaactgtcttggtaaattcttcttactcccatgccactggccccag
atactcggcactcactcacaacatttgttgaatgaaGTTTTCTACCTTTC
GCCTGAGAAAAGGTGCTTCCTTCTACCCCAGGAGCCCGAGAGACAGAATA
AAGAGTCATAAAAGTTTATTATATGAAAGAAATAACATGGCTTCTGTACA
TCTATTTACAGAACAGAGACTTATTTACAGTGAGATGGAGGCCTTGGTGT

>uc004aym.1|99925396|99926296|99926395
ggccttagtttccccagctgtaaaatgaggaacttgggtcaaatCACTAG
CTTTCAAACTTCTAAAAAAATTTTTTTTTCCTAGCAGAATTGTTTTTCAT
ACTAGCCCAACATATAAAATAGAAGGGAGCTGTCTGGTTGGAATACAGTG
TGGGGAAGGGAGACACAGCCTTCCTGCTTAGTCTTCCCCTAttctctctc
tctttttttttttttttttggagatggagtctcgctctgtcacccaggct
gcagtgcagtccgcaatcgtggctcatagcaacctccacctcccaggttc
aagcaattctcctatctcagcctcccgaatagcagggactacagacgctc
accaccacggctggccaactttttttttttgagacggagtctcactctgt
cacccaggctggagtgaagtggcatgatcttggttcactgcaacctccgc
ctcccaggctcaagcgattctcctgcctcagcctcccaaatagctgggat
tacaggcatgcaccaccatgcctggttaattttttatttttagtggagac
ggggtttcaccatgttggccaggctggtcttgaactcctgacctcagaag
atccgcccagcttggcctcccaaagttctgggattataggcgtgaaccac
cacgccctgcctaatttttgtatttttagtagagacggggtttcaccatg
ttggccaggctggtttctttcttttttttttttttttgagacagactttt
gctcttattgcccaggttagagtgcagtggcacaatctcagctcactgca
acccccgccttccggtttcaagcaattctcctgcctcagcctcccaagtc
gctggaattacaggcgcctgccaccacgcccagctaatttttttgtattt
ttagtagagatggggtttcaccatgttggtcaggctggtctcgaactgct
gacctcgtgatccaccagcctcggcctcccaacatgctggaattacaggc

>uc003zrt.1|32961707|32962607|32962706
ATTTTCAAGAGTTTCTGTGCCTGGTACCTGATGACAGCAAATAAAAGGCT
ATGAAGCCACATGCCCTCTGCAGCTGGGTTGGGGAAGAACGTCCAGGAGC
CACAGTGTATGTAGACAACCACCTCAGGAGACGAAGCAGACAATCAAGCA
GGCCCAAAGGTCCAGCATCAAGCCAGATAGAAGAACTATGGATGGATGGA
CTAATGACCTAAGGATTACAATCCTGGAGTGCAGAAGGAGCAGAGAAAAG
AGATGAAAGATGTTGGGAATGAGAGATGGACAAAAAGGGCTAAAGGAACT
GGCTGATCTCAGGGAAATCAATGAAATGCCACGGAAAGCTTTTGATCAGC
ACAGGTCCAAGGCCCCTGGGTTCTATGGCTTCTGCTGTTAGTCTTGCATT
TATACTGTTCAATTGATAAGAAAAATAATGAGTTGATGCATCAGAATCAA
TACCAACTTTGGATAGTGCCCAGGAACCATTGTAGAATATTAGATGctca
tccactaaaggggcataacaatagcacgtaacctcatagagttatgtaca
gtgagaattcaatgagatcacttgagtacagtgtttagcataatgcagga
cacacaggagtcagacaaatgtgagctgctatGATCATTAATTATATAAT
TATTACTATACCTATGTTCACTAAGTAACCACTGTGGCATCTTGTTTGTT
TGTGAAAGACATTGAGGTCAAATGTCTCTATGGACTGTGGCTTTTTCTCT
CCAGAAGAAGCTTTTGTTAAGGGTGTTTCCTTTTTTCTCACAACTTGAGT
GAAAAGTCACATCCCCAAAGATATCCACAATTTCATCAAACCCAACTTTT
TAGTTTTCCCTTCACCTTTAGTTCTAATATTATCCCAAAAAACAACTGAA
TACAACTGTTTTATCCAAATTTATTCTCAGGGAAAAAGAAAGTAGTGGCT
CTACGCAACTTTTTCATTCACCAACCACCTTTCCATGCATCAGAACCTAT

>uc001eag.1|30903132|30904032|30904131
TGTACAGATTCTGTCCTGGGGGGCTACACAGTCCTCTTGCTTTGTGTTAA
TGGGGACTTCCCCTTACGCCCTGCGTGTACCCCTCCCCAGTTTAGGGGTC
TCTGGGGCAGTGGCCATGTTCTCCCCCTGGGGGGGCTCTGCACCCCCAGT
CCTGGGGACTCCGTGCCTGGAACCCTGCCTCATCTGTTCCTGCCAGACCC
TGAGGGTCACCCTTCCACCCTGGTGTCACTCCCCGGCTCAGCCAGGCCAG
GATGGCGGGGTGGGTCCCTTTTGCTGGGCTGGACTGTACATATGTTAATA
GCGCAAACCCGACGCCACATTTTTATAATTGTGATTAAACTTTATTGTAC
AAAAGTGTTTGGTCGGTGTATTTGGGCAGGAGCGAGGGGTTGGGGGTAGA
GGGCACGGAGGGTTGTGCAAGTTGAAGAGAGGGAAAAGTGGGTACCTGAA
GTGTGGGGCAGGTAAAGGGGCCTTCAGGCAAGAGCCCAGACCTGCAGAGA
CAGTCCGAGACTGTCTCGGACCCCCTGACAGGCTGCAGCAGCCGCACCCG
CACCAGGAATACCCCACCAGTGCCCGCCAGGGTGGTGCCAAGGTCAGGCC
TCCCCTTCCTACAATCACAGCTGCAGCTGGACCTCCGGCCTCCTGGGAAG
CCCAGCAGGAGGGAAGGCCTGAGGTCACACTGTGGGATGAGGTCACCGCT
GGCTCCACCCACAGCCCCAGACCCCTTCAGCCCACTCTGCAAGTTCGAGC
TTCATCCCCACCAAGTTCTCCGCTGGACCCAGATGCCAGTGGAGCACAGA
GCGGCCGCCAGGGGGCGCCTTGGGGCAAGAGTGGTGGGGGTTGTGGCTGG
GCGGGTCTCTGTTCCTGGAATGGGGCAGGAGGGAGAAGGAGGAGCCAGCG
GAAGGACGGTGTGCGGGCCGGCCAGCCCTGGACGAAAGAAGAGGGCCCCT
CCAGGCCAGTCTGGGCACCCTGGGATAGCGGCTGCAGGTAGGCAGAGGCG

>uc001jha.1|63775032|63775932|63776031
GCAAAACTGCCACAAGCTCAAAGTTCTCAAGCAGTGACAGAGATTTGCTA
CATCCACCTTGTTTTAGATTATGCCTGTTTTTGACAGACACTTTGTCATT
TCCTCCCCCACCCTCCCCAAAGTTTTATAGATTGTCCTATTTCTATGGCT
GATAAGATGCTCTACAAAATGTAGCAGGTGGTGATGAACTATGCCACTTT
CATTTCAGTGCAGAGAAATATTCAAGCTTGTGTGTACCTGTAACCAAACT
AGGCTTGTTATGTTTTTCCCCCTGAGTTGTCATAAATTAACATTAACGAT
GAATAAAGATGGAGCAGCAAGCATTGACCATCACCTGCAGGGTGAGATTG
TGGTAAAATAGGTGAGTAAAAAGTCCACCTATTATCCTGACACTTGCCCT
CCTTACAGAAAACTGCTAACGTGAGCAATACTATACATGTAGTGTGACTC
CAAAAAAAAAGGAAGAATAAAACAAACAAAACAAAACAATGACCAGTTAC
CCGATACCTCTGGCAACTTAGACCAATCAAGTCATGTGTTATAGAAGATG
TAAATTGCAACTTGTAACTCGCTATAACATAATTGTCTCTGTTACCCCCA
TGTGAAATACAGAAATGCTTCAATAATTAGATGGTTTTTTCTTTAAATCA
GAAATGCTTTAACAATTCTCTGAAATATAATTCTGATCAAAGAAGTTCCT
CAAGTATTCTTAAATGATAAAACAAATTAGTTTTGAAAGCTAAGGCGATT
TGCAATCCATTATTTTTTCCCCTTTAATAGCACACGTTGCCCCTAATCAA
ATGGAAGAATCATGACAACTTGGCCTTTTATGAAAGTATTTTTACAAGAT
AAGACGTATTCTGTGAGGCATTTAAAGGATTGCAGAAAGGAGGTAAAAAT
GCTGCTTATGTCTCAGATTTTATTTCTTTTGATTACTTTAATCATCCTAG
AATAACTTAATAATAAATAGCGGTTTAAATTAAAGACACTACAGTCACAT

>uc001jit.1|51241472|51242372|51242471
CACATAAAATAGATGAAAGTTCCTGACATGAGTTATATTTTAATAGAATT
CCTTCTTTGTTGCCATTGATGTAAATTAGTACAAAGGACCATAAAATTGT
AACTTTAGTCATTCAGAAGTATGTCTGTTTTTTTTGTGTCTTTACGAAAT
GTATTATCCAAGGAGGGCTTTTGGAATTAGGGAGAAATTTTCTTATTTTT
GATAATGAATGCCTGGATTGGGGTCCCAGAAATTGTATGCATCACAGACA
AAGCAGGCACTTCCACTCTGTTCATCTGAAATCTAAGGGATACTTAATTT
AGGGTAATGGCTCCTTAGTGTTCCCCTTTGGTGTTTCTCATGTGATTTTG
CTTTACTCTTAATATTAACAAAAACAGCTTTATATGCATAGACAACAGCA
AGTATTTTACATTCAAAAAATCGACTGAAAGGTAATAGAATTACAACATT
GTCTAGATTTCATCTTTTGGCCTGATTGCATATGCAGGCTATGAGGATTA
TCTTGGAGAAAAGGGAAAGCTAGAAGTACCATAAGCATGATAGTCACAGG
TAGGTAGGGCTATATTGCCAGGCACTGTCCTAAACATTTTAATTCATGTA
ATTCATTATAGTTCATATATAATTCTCATTGAGTTGGGCCCATTATCGGG
TGGAGCAAGTGGGGAGAGGAGAGGCTGGAGAGGAGCCCCAGGTGCCATCC
GAGGTCCTTCTAGCTGGCCTTACCCTGGGGGCCGGGCGGGGGCAGCAGGC
GTCTAGCAGGGAGGCCCAGCGGGGAGGGAGCTGCAGGGGGGCCGCGAGCG
CCAGCGGGGACTGGCTGGGAGCAGGGCAACAATGGGCGGAGTTTTCCGCT
CCTCCCCGCCCTTGGCTTGAGCGCTCCAGCTCGCTAGTGGCCCGGGCGAA
CTGGAGTTGCCGTGTGACGCGTGGGCGGGACGAGGCCCGGGCTCGGGGAC
CTTTCGCACTCGGGTCAGGGGTAAAGCAGCCTGTCGCTTGCCGGGCAGCT

>uc001jov.1|70384897|70385897|70385896
aaaatacaaaaattagctgggtgtcgtggtgcaggcctgtaatcccagct
actcgggaggctgaaggatgagaatcgctggaggcagaggttgcaatgag
ctgagatagcgccacttcatccagcttgggcaacagagcgagactccgtc
tcaaaaaaacaaaaaGGCCGATTTTCAATGTCAGATATTATTCTATCCCA
TTTTTGAAATTTATTTTTTCTTTtatatatatgaaatattttatttatat
attatatatgtgtgtgtatatatagatatataGACATAGGGGTTTTGCTG
TGTCGCCAGGGCTAgtctttaagtcctggcttctttggaggctgaggcag
gagattcgcttgagctcgggaggcagaggttgcagtgagcccaggtcacg
ccatggcactctccagtctggatgacagagcgagactctgtctcaaaCCC
ACAAGACCTCTCTCTCCCGCTAGTCTATAAAGCTTCTTGACGATAAGGCT
TTTGTGCTTGTTAGTGAATACTAGTCCTGTTTCTCCTACCTGACACAGTG
AACGCTCATAAGATGTTTGAGTGCTCGCATGAATGAACGACCAGACCCGA
CTGAATTATTTTTTTTCTTCAGGCTCCTGAGTCTGGTCGACACTTTCAGA
GTAGACGTTTCCAAGAGATGATTAAGGACACACATCCGCGCGTCTGTACG
TGCAAACTCGAGCAATACAACATAAAGCACTGAAGATGGCGCCACTCAAA
AGCAACTAGAAGCCTTCATTTATCAGGCTGGGGCTAGGGAAAATCTGGCC
AGTGTTGAAGAATACAAAGCTAACCTTTGCAATTCCTTGCGGTTCTACCG
TTCCGTAGGTGCCTTCTAGACCAAGGGCCGCAAGTGGTCAATTCACTAAA
TCCAACCACAGTCACAGGCCGCTGCTTTGAATTTACCACGCGGAAAGCAG
CTTTTCCTGTGCTTCCTGCTTCCCCCGGAAGTGCCTTGCTACGGGAAGTG

>uc001kgg.1|91081282|91082282|91082281
ttgcttaatattcttttgtaaagaggtaacatggctggccgcagtggctc
acacccataagcccaacactttgggaggccgaggagggcagatgcttgag
ctcaggagttggagaccagcctgggcaacatagtgagaccccgtctgtac
taaaaatacaaaaatcagccaggcgtggtggcacgtgcctatagtctcat
tgactggagaggctgagatgggaggatcgcttgagcctgggaggcagagg
ttgcagtaagctgagatcgtgctactgcactccagcctggatgacagagt
gagatcctgtctcaaaaaaaaaaaaaaaaaaaaaaagtaacaatcaaaag
ggtctctatttccataacatgaggtctacgttttaataaagactaggttg
tctgaggccgggcacggtggtgcaaggctataatcccagcactttgggag
gccaaggcgggcagatcatgaggtcaggagttcgagaacagcctgaccaa
catggtgaaaccccgcctctactaaaaatacaaaaattatccaggcatgg
tggtgcacgtctgtaatcccagctactcaggaggctgaggcaggagaatc
acttgaacccgagaggcagaaattgcagtgagactagggagtctggttaa
catgtaacccctcaccacacaggtcaaagagcaacagtcatgcacctgag
aaaaaaaacagtcacgttacgtgagtcagttttcagggcttaactttgcc
tcttgacataacacatttggaagcttctaaaattttattttcttttTACA
GTGCCTTTTTACAACTTTCAAACCACAGTTTTCCAAATCTGTCTGGAACA
TGTTCCTGGCGTGAGTGAGCTCAGTTCTCACAGATTCTGTTTCAGTTTCC
CCTCAAGAGGGATCTTGATAGGGTTCCATCAGTTTCACTTTCCTTTCCCC
TTTCATAAAAGCACAGACCTAACAGCACCCTGGGTGGAAACCTCTTCAGC

>uc001ksu.1|14168195|14169095|14169194
cagcggcaaggggcagtttgggggcgataccccaccggtggcaggtgggg
aggtgtggtgggttgtggacatcattagggggctgtactgtggtcagtgg
gagcgagttaggggagctatcagctgctgcactgcctgtggcgggggtca
ggtttggtgcgctatcgggaccatattctcggtagtggcatacgggttag
gggagctgtcgggggctaagctgtccacgggggactgcgggttgggtgcg
ctatccagggcatcataccccgcggctgggggatggttgggggtgctatc
cgctatctgggacggcactgcccatcgtggggagcgggttgggggcctta
aggatccttggctgcactattcacacggcggggatcaggttgcagtgctt
tctggggcgtcactgcccgcggcgggggggttggttgggggtccaatccg
tggctgcatggcccacggcagggggcaggttgggggagttatctggtgct
gcaacgtctgaggcggggacgggttgggggcgctattgggtttctacact
gcagctgtgaggggagggtgttaggggcgctatcccgggtccaacagctg
gcggcgggttaggggcgctatcagggggtgcCCTGCAGGTGGCGGCAGAG
GTTTCAGCAACACCAGTGGCCTACAAAGAAGGAGCCTTCCTCCTCTCCCC
AGACTCCAGACTCTAGAGGGCGACCTCCTCCTGCTCCTGCTCCTGGAGCG
CAGCGAGCGCACAGCGTTTCCGCAGGAATCCTGAGAATGGCAAGGCCCCC
ATACCCGCGGTGGTTCCCAGGCCCGCCCCCTCTCGCAGCTGCAGCCCCAC
CTGCCAGCGCGTGCCACCTCCGAGCGACTTCCGGGACCCGGGCGGCCACC
GCGGTGCAGGCGCGCGCCCAACGGCTTTGCGAGGCTCACTCGGTCTGAGA
GGTCGGAGGCTGCGAGTGTCGCTGCTGAAGGCTGTGGTGGACTGGGCTGG

>uc001kzt.1|114124112|114125012|114125111
CTCAACCTAAGGCTCTTTAATAACATGAAATTACATTTAGTTGAATAGTA
ATCTCAGCTGACTTGTGTGGGAGGCAAAGAAAAAAATCAGTTGGAAAAGG
GGTGGAGATATATGAGCTATCCAAATGCTAGCAGGGGATGGAATTGGAAG
GGAACACTGATTTTGGTAAGTGTACTAAAGCACACCAAGCCAGAATGTGG
GTCTCCTTCATCTTCCATTAAGAAATTTCTGTCTCAGTGTAGTTAGAAGG
ATCGTGCGTCAGCTGCTGAGGGCAGAGAGTCCCATTTGGCAGACAGAGAG
GAAGGGAATCAGCAGATATTCGattaggtgctggggactgttctgggtag
attatgtatgttacttcattggtgtatctcatcctataaagcaggtggta
tccttcccatttcacagaggcatagtgcgtctccaggctgttaaacagca
tggcctaagctacatagctccaaggtggtgtggctagaatttgagacttg
attggtcagtttccacagcctgCCCAATAATGCAGAATTGTTGTGGGTTG
CCAAAGCTTTCAGTTACCCCCTGAAATCCTGAGGGTGTCACTCATGTGCA
CAGAGGATTGATAGGAATACAACTCTGATGGGCCTTTAGAATGACTCAAC
CTTCCTGAACTTGAGCATTTTTACTGGAGGAGGTCAATAAAAAAAAAAGA
AATAAAACCTCATCTTCCCCTGGCCCTGAGCCCTTTGGTGAAGGAAGACA
GCACCCGGTGAAGGGCTCAGAGGTATTAGTGTGGCTGAGATTCGACACCC
ACTCTGCCATCCTCTGCTCTCCTCTAGAGGAAGTTGCCTCTTGGGGAGCT
GAGTTCCTGAAACTAAGCAAATGACAAGTGCTCCTCCAGCCGTGAGATGA
GCCAGAGGATGGAATGCCACAGGCCCCACTTCGTCTCCCAGCCCTTCATC
TTTCTTCCATGTCCAAAGGCGGCTCCCCAGAGGCCAAGGGCTCAGCTCTT

>uc001lui.1|1829875|1830775|1830874
AAGTCCTTGCTGGTTGGATTTCTCAGGCCCAGCCGCTGGCCAGGGCTCCC
TTCTCCCATTCTCCTGCGCTGAGGTTTCCAGCAGGGAAGCCTTCGCCACC
TCTGTGGCTGCCCTACTCTGGCCCAGCTTAAGTCCTCCCCTGCCTCAGCT
TTTGGGGTCTGGCTCCTGCAGTCATGCATCCCTCCTCCTGACCCTGGAGC
CACTGCGTGGTCACTCCCAGAAGCTGGGGACAGTGAGGGCTGGAAACAGC
CTCCATCCCTCCCCTCGGGCTGGCCTATGCCTCTTGGGAGGGTCCCTGAG
GCACTGCCTTTAGAGCCTGGGGACACGAACCACTCGGTGGTCAACTCCAG
CGACCAGAGCACGGAGAGCAAGGGGCAGCGGGGGGACGAGGCGGATGCCC
GACAGCTCGGCATCAGCAAGGCAGTCCAAGACAGAACAAGGCACCCGACG
GGTAGAACGCAGGGGCATCCCGGGCACAGCCCCCAAAGCCACCTGGGACC
CACAGCTGTTTGATGTGCTCAAGGCTATGACCCCAGGCTTCGAGAAAAGA
CTCCACCAAGTTCCATGAGCACCTGTAGGAGAGCCGGCCTCTGGGTAGAT
TTCACCCAAAGAAGCTAAAACGCTCACGTGGTGCTTATGGGATCACAGAC
GTGTTTGTCCCTGATGCTGCAGGAGAACTGGCCACTCACAGGTGGACCTG
ATGGCCAGAGCTACTAGCGGGGACCAGGGGTAACATGGGTCCCCCTCCCC
GAGCCATGAAGAGCTGCCTGCGGCCATCTTGGCCCTCGCACCCCGTCTCT
GTCACCCCAGGCCCCTGTAACTTGCTTAACGCTTCCTGAGGGGTGGTTTG
GGTTTTTTTTTTTTTCTTCCTCTCCTCTTGTAGCAACAGATTAAAAAACA
ACACCCTGACCCAAGCCGAGACAGGTTCCAAACCTCAACCTGCAGCCGGA
AGGGGGAAGTGAAACTCGGCTGGGGGTGGGGGCTCAGAAGCCGCCCCAGA

>uc001mbc.1|5573022|5573922|5574021
CAAGGTGATACTCACCTAATCAGTCTCCTTAGGGAGGAACTTTGACATTC
TTTTTCTTCTCAGAGTTTCTGTGCTATTGAAACCCTGTAGTTAGAGTTCT
GAGGCTCAATAAGCTTTACATGTATTCATCAGACCTAAATAAAAACAAAG
ATTGTCTTCTAGTTATATAGGTCAAAATTACAGATACACACACACAGCTT
TATACATACATACGTGTAATTTTAAACTGATGAATTTTAATGATCGTTTG
GCAAAACATGCCATTATGCAAAGGGGCTTTTACTCGTATAACTTTATATG
TTTATTTAGACATTTTAATTAATACGTCTATATGGAGTACAGGTGTATTA
TCAGTGTAATTAAACTCTGATATGATATTAGAAAGCTACAGTACACTGCA
GACAATTTACAAGGGTCATCTCTGGCCTGGTGTTCTCAAAGGCCTCCGGA
TTTGCCGTTCATCAGGTAAGATGAACAGCTTTGCGTTGCTACCTTCAAAA
Attctttttttttttttttgagagagagtctcgctctgtctccaggctgg
agtgcaacctccacctcccgggttcaagcgattctcctgcctcagcctcc
cgagtagctaggaccacaggcgcgcccagctaatttctgtatttttagta
gagacagggtttcatcatgttggccgggatggtctcaatctcctgacctc
gttatccgcccgcctcggcctcccaaagtgctgggattacaggggtgaac
caccgcgcctggccTCAGAAACCATCTCCATCTCCCTTACCACCTGAGGG
GTCACTGGTGACCACACCCATGGAATCGGCTGGATCTCCTGCGGGGCTGG
ACAATTTGACCCTCCTCCTCCCCAGGCCCCGCCCCTTCCCCCCTGAGTCT
TTCGGCCTGGGTGGAGGACGCGGCTGCTTCAAGTCCTTGGCTCTGATCCA
GGCCACAGATTCCAGGTTAGTGAGCAAGTTTATTTTCTGGCCAGCTACCG

>uc001nfd.1|16863868|16864768|16864867
aatctgaaacaGGATCAAACTCTGCTTCCTGGGCCCTGCCAGCATCTCTG
GCTCGGCTTTCTGGGCTGGATGCAGCCCACGACGCACTGGTGTCTGAGAt
ggggctggagctggggctggggctgCATTCCCTGGAGACTCACTGCAAGT
TCCTGCCCAGGAGGCTGAGGGCACCCCATCCTCAGTGCCCAATGCTGTGG
CCCCACCAGGCCCAGAGCCTGGTTGGCCATTCTCATGCCCACCAGCTTCT
GGCTTTGGGATGTCTCTTGAGCAACCAGAATAGCACCCCCAACTCTGCTC
CCCAAAACCCATCACTAGCACGGCTCAGCCTCCTGCTATCCCCTGACTGC
TGGGGACCCTCGCCTTCCCTCCTCTCACCTGCAGGCTGATCCTTCTTTTC
ACTTTCTGTCAATGTCACCAGGGATAAGGTGGGACAATGGGGGGTGGGGG
TGGACAGTGTGTGCTGGGGGGTTCGGGTGCTGCAGACCTGGAACTCCCTT
CTGCCAGGATGTTGGCAGCCGGTTGTAAGCCTTGCACGGGACAGACCACA
AGGGGCCATGCCAGTGGCTGTGGAGGACACAGCTGGTGTGTGGGGAAGGG
GAGAAGCCTCAGCACCTGGTGcacaaacacacacacagacacagacacac
acacacacaGAGACACCGCTGCTCACTCCAGGGAGTGGCACAGGGCAGTT
TCAAAGACCACTGGGGCATGAACTATGGGGGCAAGGCAGAGGGTTGGAGG
GCCACTGTTGGGCTCCTCATTGGGTCTATGTCTCTGATCAGCCCAACTTT
GGGCAGCCCTGGGCTGGGGGTGTCAGGTGCCCGGGacacacacatgcaca
cacacacacatgcacacacaAagttcatgtgcaccccagaacatgtgagt
aagatcagtaacgtgtattcttgtcaatatcctggagtgatcatttacca
gagttttctgagatgttaaccacaggcacaagctgggtgtgtgggtatga

>uc001nxw.1|63362470|63363470|63363469
AGACTGATGCTGCATTTGACAGGTATATTGATAGGCTAGATGATAAAAAG
AAGATGAATTTTATGAGCTGACCGACAGATGGACAGAAATGCAGACAGGA
AGCTGCTATAGAACCAGAGGATGCCAATCACAGGGACGGCTAACAATCTT
GTTTTGTATTTAGTCAAATCACAAGCACAGACAGGTGACCCACGCTTCCT
GTTCAAGGTTTGAAAATGCCCGAAAACTGACGGAAAGACACGAAGCGAAT
CAGACTCCGAGAGCCACCCGGGGAAACGACCGGGTGCTCGGAGGGCCTCG
GGTGTTGCCGGAAATGGCCGACGACCGCCCTCGGCAGGGCTGTGGGAGGG
GGCGTGGCCGGCTCAGCACGCGGAGCAGCTTCGGGTATTTCCGGAAACTG
CCGAAAGCCCCCTTGAAGTGGGCGGGGAAAGGCCGGTGGGCGTGGCTGGA
TGGCCGTGGACGGGGGCGGGGGGTAGGCACCCGGGGTCGCTTCGTGGATT
TCCGTAAACAGAGCCGAAGCTTCGTCTTCGGAATCGAGGAGGAGAGCGCG
TCCCCGGGGTTTACCTTCTTCGGCTGTTTCCGGAATTCACCCGTAGTCTG
TGGCCGGGAGGAGAAGGCGCGCCCCACCTCCCGTTTCTAGCCGCTTCGGA
TGTTTCCGGCTGCTGCCGGCGAAAAGAGCCGAGGGCCGGCGGTGGTGGCG
GCCATGTTGGGAGCAGCAGGTCCGGCGGCGGCTGCCTGTGTGCCGGGCGC
GGAGCAGTGCCGCTGAGGGCAGGGGAGGAGCGAGGCAGGCGGCCGGCTGC
GGCGGCAGAGAGTAGgcggagcggcgcggcccggccgaaaggcggcacag
cccagccgggggtcgggggggtgcggtccggagccgctcggagccggcgc
ggcctagcccgagcggcgcATCCCCGGGCTGGCGTGAGCGGCTGCCCGGC
CTCCCCGCACCCCCGGCCGGGGCCCATGCGGCGGGTGCTCCTGCTGTGAG

>uc001owb.1|74538910|74539810|74539909
GGAAAGGCAAAGTGGATTTGCTTTCCCTTGCTGCCCTGTTCGGAGCCCCA
CCTCTGCCACTCCCTTCTCTGAGCTCCAGGCCTGCAGGCTTGGCTTCTCT
GTCCTtcaccgaaccttcacagtggctctgcaagggattactgtcccttc
tttatagatgagagaatggacgctcagggagatgctgggacttgcctgag
atcacttgaccagcaaataacaactgaggtgggacccagatctctctggc
tcctgaacctccatcctcagtcctcagtcCAGGAAACTCTGAGAATTTCA
TATTTTCCATTCTCTTCCCCTCCTCCTTTGCCTAGATGGCTGAAATTGAT
GGACCTTCTACCATGAGCTCCACCCAGGCAGGCTGCCACTGGATACTTAG
TGGACAGAGCCCCTTCTTGCTGTGGATCCTTGGAGCTCAGGGAGAAGATG
AGGGATTTAGTGAGAGGGCACGTGGGCTTGAGGGGGACAGGGGTTCAGTG
AAAGAGGACAACTGCTAGATGGGGGAACAAGGGCTCTCTATGGGGCCCTC
CTATCAAGGGAGGGCAACAAAAGTTCTGTGAAGGGAACAAGAGCTTGGTA
GGAGAAGGGCTCAGGTGGGAAATGGGAGTGCAGTGAGGAGACTGGGGGAT
GAATGTGGAAGGTTGGGGAGCTTGGGGAGACCCATCAGCATCCCCCCTGT
GCCCCCACCTCTCTGCTGCTAACAGAGCAGGGGAAAATACCTAAGGGAAA
TGCTGAGGCAAGAGGCTGGAAAAGGACAGGCTGAGGCTGAGCCTCAGGGA
GGCGGGGTGCAGCTTCCTCTTCACAGAGAGGCTGGACTTGAACAAACCCA
GCCTTCTATACAACCGTGGAGCCAGGGCAAGGGAGAGACAGAAGGAGCAA
GTGACCCAGGGAGACAAACACTTGGAGATACTTGGGGCTGAGTTTGAGCA
AGACTCCCTAACCTGTGTCTGGACAAGTCTGATGTCCTGTGTGGCCCAAG

>uc001qdu.1|125730405|125731305|125731404
GAAGGACACCGTTCCCCGTGGGATAGAGCACTGCACCCTTTCTTGATTCT
CATTGTTCCCGGGAGCGAGCGCCTTGGCTGCGCTGGGCATACCCACCCTG
GCGCCATTCACAGGCAGTGCCTGCCCTGGCCCTGTGCTCACCCCATCAGG
CCTCCTCTTCCGCCTCTCTGGCACCCACGGCGCCCCTGCTTGCCTCTGTC
CGGGTCTCGGAGGCGCGAACACCATCCCAAGCCTGCGACCGCGCGGCATC
ACCCCCGCCCTTCCCCCTCCTCCACCCCGCCCTTTCTACCCCTCCCGGGA
GCTCCTGGGAGTCGGGCCGCCGTGTGCGCAAGCGTGTCCAGCCCCTTCCC
CGCCCCCAACCCGGGCCCGGGTCCCCGCCTCCCCTGCAGGCGGACTCGCC
CGCTCCCAGGCCGGACCCGCGCCCGGGACAGGGACCCGGCCGAGTCGAGC
CGTCGCGCCAGCGCTGCGCCGCCGGTCGGTGCGCCTAGCGGATCGGAGCT
GCGCGCGGAACCGTGCTGCCCCGCCCCGCTCCACCCGTGAGGGTGAGTAC
GCGGCGGCGGTGCGCGGGGGCCCgcggggcggggcggggcggggAGCCGC
GGGGTCCTCGGCCGCCTGACCCCAGCCGGCGCCGCGCCTCCCGGAGGGGG
TCGGGCCCTGCACGTGGGCGCAGCGCGGGTCGGGGTGGGGCTGCCACAGC
CCTGCGGAGCTGCTTTCCGGGGTCCCTTTCCCTGGACCAGATTTTCGCGG
GAAGCCGGATCCTCTCCGTTCCCTTGGAGTGAGCAAGCGGGACAGTTCTG
CGGAAAGTTTCCGCCCCCAATCCCCCAGCCCTGCGCCCGGACTGAAGCGG
CGGCCCCCACCTCCAGCATCCTCGAGCGATGGTTTCTCCCACAACTACCC
CGGTCAGGTCCAGCACTTGGGAGCTGACTGTGCTGGAGGTGACAGGCTTT
GCGGGGTCCGCCTGTGTGCAGGAGTCGCAAGGTCGCTGAGCAGGACCCAA

>uc001qsl.1|7037377|7038277|7038376
ctctgcagcctcgacctccctggcacaagtgatcctcttgcctcagcctc
ctgagtagctgggactacaggcgtgtgtcacaatacctggctattgtttt
ttgtttgtttgttttcaagtttgggactaaaactcaatttggcagcaaaa
cctgacccgaactgatgtgatttgtaatctttagttatccatttaccgta
agatcaatgtgtttagctgcagaaatcttaatgtttgttaatagggggtt
atcctggtccataaagggagggagaggaggaggtgttacctaatattggg
tccatggactacatagcctaaaaaaatctataaaatttcaaaacacacct
ggcttcaagggttatggataagggagtctggGTTGGATCTGAAAGGGGGC
TTGGTTGTGGGGTAGAATTTCGATGTTTGGAAGGGATGTGGAGGGATGTT
ATGAAGAGGAAGCCTCACGCCATACCACCTTGGGTCTTGGTGTTAAGTCA
TTATCAACCATTACATTTGCTTTAAAGCAGAGATGACTTACATTTCTGAT
AACTACTTTCCCTTAATTCATGATTCACACACATTTGGAGGGCTGGACTT
TCTGGGTTTGGTTATTTCCCCTGGTACCAATCCCCGCCTTTTCCCAGAAA
TCACTTGACTTTCCCGAAAACTCAGAAACACACCCTTTGGCTGAAAAATA
GCATTAAGCAATCGGTGAAATTCCCCATTCCTCCTTTCCCCGCTGGAGCC
CTGGATAGAGGGCTCTCTGGCCTGGGAGGAGGACGCTGTCCTTGTTTCAA
AAGCAGAGGGAGCTCCAAGATCAAGGCTGAGTTTCCCTAAGTCATGGTCT
CCCAGCCCCCTCTGTTTAGATCAGGGAATTTCAGACATGCACACTCGGGT
AGGGAATCTTATGAACAGAACCAGGACAGGGAGGCTGGCCGGAGGTTCCT
GCAGAGGGAGCGTCAAGGCCCTGTGCTGCTGTCCCTGGGGGCCAGAGGGG

>uc001sih.1|54610312|54611212|54611311
CTATGACTAAGGAGGTCATAGAGGAAGGAGAGATGAAGCTTTGCTAACAG
TGAAGAAAATACTGTAAAGACAGGATGGGGAGTGTCAAGGGCCttgtttt
tttttttttttttttttttttttagacagagttttgctcgtgtcacccag
gctggagtgcagtggcatgatctcggctcactgcaacctctgcctcccag
gttcaagcgattctcctgcctcagcctcgcgagtaactgggactacaggc
atgtgccaccacgcccggctaattttttgtatttttagtagagacaggtt
ttcaccgtgttagccaggatggtctcaatctcctgatctcgtgatccgcc
tgcctcagcctgccaaagtgctgggattacaggtgtgagccaccgcgccc
ggccTTTGGCCCTTGTCTTTTTATGATTGGGGGTGAGAGGGTGAGACTTG
GAGGGGCACAGGAGCAGAGAGACAGACCCCTCTTCAACCTATGCCCGAAA
TCTCCAGTTTGGATACAACAATACTCCCAAACCCTATTACTCAGCAGCTA
TATTTCTGGCAAATGTGGAGGAGTCTGTTCCAACAAGCCTGTCTTGAAAC
AATCAAGAACTGCTTAGATATCCCTGTTTCCACTAGAGGGCCTCATGTAT
TCATTCCCTTTCCAACCCCCACCAAAAGTATGTATATATTATGTGTGTGT
ATGTATGCATACACAATACCCACACATGCATATACCCTTCTAGTCAGAGG
TCTCCCCTCCCCCTTCTTCCCACCCCCAGGTGTAAGAAGGACGATTCCAG
GAACCTAAGGCTTTGTTACTCTGCCCCATTTTCAATGAAGGGTAGGAGGG
AGTTAGACAGGGGTTGGGGCGGGGCCAGTGAGCAGGATGCCTGGGTCTCC
AGTTCCTGCCAGTGAGTCCCTAGGCCTCCATCTCTCTCCCTTGCTGTACC
ACCTTCACCACCATCCATGCGACCCCAAGAGCCTTAATGACTCTAGAAGA

>uc001sqs.1|58275214|58276114|58276213
AAACTGCAATAGGACTTGTCAAGCCAAAACCTACAATTATTCTTTTGGAT
AGTTTCTTTTTCTCTAAAGTGGCAATTTAACTTAAAGATATTAAAGAAAC
CCAATCTATGGGGTTACTTAAATGTTCTCTTCCAGCCCTTCCTCTTTCCA
GTTTTACCAAGAAGCACATTTTAGACAGGGGAAGAGACCAAACCAATGAC
AGCAGAATTACCATTATCTCTAGCACTATTCGTTGTCAAATAACTAAATG
CTGGTTTGAAGAACTAAGTAATTTGAGAAATTAAAAATGAAAGGAATTAT
AAATGATTTGAAAAAAAATCCTTCTTATTTTTAATGTTTTTTGGTGCTGT
TTTCTATGTCCTTCCTCCTATGGTGTCAATTATATTTTTTTCCGTGAAGT
GATTTGGTTGGTGAGTCTAATCTCCAACAGTGCCCTACCTCTTTCTCCCA
AAAAGGCCTCAGTTGAAAAATGGCTCAACACTTTCCCTGCAAGCTCACAA
TGAGGATCTCCTATTCTCCCTGCATTCGGCCAGACTCTTCTTTTTTTGCA
TGCTTTCCTCTCCCATGCTTGGGTTGCACAGAGCTACCGCACATCTGTCT
TCTAGGTCAGGCTACAGAGTACTTCGGATACAGCAAGTTACGACCCATCT
GGAAAGACAGATCTACCTGCCTTTTGGCTTTCTTCCTTGGTCAAAACTAA
AATCCGAAGTGGAGTGCCCCGAGCGATAGAGAAAGTGCCTATAGCTTTGA
CAGCCGCTTGGAGCATGCTCAGTCGGTCTCCAGGCACCGGGAGGCGGCTC
CCCCCCACCACCCCCCGGGCCGGCCTCCACCGCAGCCTGTCCGGCCCCCA
CCCCTGGCGCGCGCTCCTCCGCACCCACAAGGGCGTTCAGCAGCCGCGCC
TCCCCTTCCCGCCACCGCCTCCTTCTCCGCTGGCTGTGGCGGGCGAGGAC
ACGTCAGGGGCCATAAATAAATAAATAATTCCATTCACCCGTTGACAGCG

>uc001tyl.1|119417341|119418241|119418340
cttttttaaccacttcgtgtctcctcCCTAAGCCAGAGGGGACGTCATCT
CTCTAACGGCCGCTTTTTCGTCCATTAGAATACCTCCTCCTCAGAGATAA
ATCCCAACCAAGAATCTCTCCCACACAGGAAAGACTGCCTCACCTGAGCA
AGAAGCTTCACCCTGGACAAAAACCCCGGGGCTCAACACTCCCAAATCCA
CCCGGATCCCCATCCCCAACCCCTTAAAGGATGTCCGCATTGCTTGGCAG
AGACCCCACTCTTGGGGATAATCCCTTAATTCGTAAGGAAACACCCTCCC
TCCTTGAAGCCCTCCCTCAATCCTGAGGATGCCCTCCCCTAAATATTTCA
GAGcagaaccgactacaaatggggcccagtgcaaaatgaaaacgtaaggg
tccctcctgtgagactgcactgctggtttacccacgaagccggccctgCT
TCAGAGATACCCTTTCAGTAAAGGGAGAGGCCACCTCTGTCGTAATCCTG
CTAACCTGGGGTGCGAGATCATGCGACCTGTCGTGGTGGGGGGGCGGGGG
GGTGGGGGCAGGAATGGCCACCAACTTCTAGAGACTGTTGTTCGAGAACA
CACCCTGGGACAACCTCCGTGAATTTGGAATCACTTCCCTTGGCCCCGGC
AGAAGCTCCCTTCCTACCTCTCCAGACAGCTGGGTGGTCCTCGTAACCCG
GCCGGGGCTCCACCTTCTGGGTGTGTGGGCCTCGTAGCGTGCGGCCCATT
GCCCGGGCAACCGACGCCGTGAgcggtgcattgtggtctgcaacaaaatg
caggagaaagatcctgagggaaccaTGGAGTCAATGGACCAATGGAAGAA
TGCCGTGGGCTGCGTCAAGCCAATAGGGTCGCGCGGCGAGGGGCGGGGCC
GGCGGGAGCAGGGCGGGGCCTGAGCACTAGGCGGCGGCGGCTGGCGTGGG
GCTGCTTAGATGCGCCACGGTTTCGGTAGCGACGGTATCTCTAGCCGGGC

>uc001vqr.1|107719077|107719977|107720076
TTCAATGCTGGGGCAAAGCAGTGAAAAACTGGGGAATGTCCAGGAACCAG
CCATCAGGATAAGGCAGGACTAGAATGAATGCAACAGTCCTCACAGGTCC
ACCAAGTCAACAACAGAAAAATCCAAAGCTAAGGTGGCTCTTGTGTGATC
AAGGACCTCTTGTACACCGACCTGTTAGGCTGTGGCACAGTCAACATGGG
AGTTGTAGACAAGCTACTTGAGAGTGGTTAATGGTAGCAGTCAGGCATTT
GGAGCTGGAGGCAAGGCTGATTCTCCTCAACTAGTATCATATTGAGCGGG
GACTTAAAGCCTCAGAAGTCTGAGCAGAAAAGCTGAGACCAGGCTCCTTG
GGACAGGCTGTTCATATGCATGATTGAGTTTCAGTGATGAGTCCCAGAAG
GAAAAAGTTTATGCATGTTTTCCTTAAAAATATATTCACTTATATttaga
gaatccttcagatatctaacctaaatacgtctgtaacatttactctcatt
ctttttatgacattattagtataataatatgaataattcccagtggactt
acttccacacttccttcaaggattctccattttatttcataattgaagac
tgttaataaatcactctctagcTAAGAACAATTCAATGCTAAAACACTTA
GCTTATCTGACCTTCACATTAATTATTTTTATGACAGCAGCAGGAACTTT
CAGCTGCTTTTCCCCCTTCCTTATGAAGCCATGTGGTCCCAAGCAGACAG
AGTTCCCTTGCTACACTTAAGGGTGGGCTTCTCAGACCTGAGCATATCTT
AAAAGCTTTCCCTTGACTGTGCCAATCCAAACTCCAAGTTTCCTCAGCAG
ATTTAAGGGGTTTTAAATCTACTTGAGCATGAGTGTTATGAGAAGACTTT
GAAATTCTTACAAAAACTGAAAGTGAAATGAGGAAGACAGATTGAGCAAT
CCAATCGGAGGGTAAATGCCAGCAAACCTACTGTACAGTAGGGGTAGAGA

>uc001vqs.1|107752154|107753154|107753153
gacaactgtacgaggtaacatatattttaatttacttgactcagtcattg
cacaatgcctatatatttcaagacatcatgttgtacatgacaaatatgta
caattttatctgtcaattaaaaCATAAGATCAAAAAAGAATTTTATTTGG
AAAAAGTTTAAATATGTTTGGTTTGCCTTGGAAACACTATGTGAAGAAGG
CATGTACACTTGGCAGTtgtatttacagaatgtgaacacactgttagcta
ccacatcatcctgtgcccctcatgaaaacccacaggaaaaaatattcttt
aatctcaattctagaaatattgttatcttcttgggcttctagcctattgt
ctgttgtggattctgaattttattatcaattttgttttcatttttgctat
gatcaggatgaaatttggagacaggtatggttcaccattaccaattatat
agggacatttaaagtatgattttagactaacttctatagctctattttac
tattttatccttatattacagtccctcaatcttctttttattcattttac
atcatttaatttATACTCCCCAAATTTCCCAATCTCCAGCCTTAGGGCTC
ACCCTTTATTCAACACACCCATGAGAAATCCAGGGAATGTAAAGTATGAA
TTCACAGGAAAGGAATGTCTCTGCTCTCTTAATGGGTTTTGATGTCTGAA
CGCACCTACAGATTCTGGCTCAGCAATGTAGTCCCCCCATGTGCCTACTC
ACTGATGGCTACTGTCTTCTCTCTGTCCCTTTCATCTCACCCTTGAGCAC
AGTGGTCTCCTTGTCACTACCCAAGTGACTTTTGATGGGTAATGGAGGAG
AATTATCACTGAACTGAACAGAAGCCATTGAAACTCAAATATCATAGATG
GTTGTTACAAAGTTCCTTGACCGTTCTTAGTAAAGGTTGTGTCTTAGTCA
CTTTCTTCTTTCTTCCGTAGGCTCCCTTCTGTTGCCACATTTGGGCCAAG

>uc001vyk.1|20428501|20429401|20429500
CTGTACACTTGACCTCTATACTTTCAGGAATACAGTGCTCTGTCCTTAAA
TGTTCATTTGTAAATACAGAACCATATTCTTGTTAATATCACAAAATGAA
ACTTACCAGGAAGATGAATGACAACCCCAGAACACACTGTTTTGTAGAAA
ATACCATAGGCTGAAAAGATCACAGGAATACCGAGTGCTAGGTTGGAATC
TTTCATGACACCAAATGTTCATTCATCCTCTGCCAGATTTTACAACTGTC
CTCGGTGTGTTTTTAGGTTATGTAACTTTACACAAAGTGGAATCAATAAT
CAGGGCAAGACTTAAGAGAAAGTGGATCCAATGCAAGAGGAGTAAAGAAA
AAAATTCCTCAATTGTATGGAGCAGATTGTTTTAATTATCTACAGAATCT
TGTGCCCCAAGAAATTAATAGCTCAAGTTTCCAGCAAGAGTGGTGGATGA
GATGGAGAGCATTTATGTGAGAGAGAACCAAGGATATTACTAAAAATGGA
AGGGAAGCTGGGTTTCTCCTGGGCAAACAGCCCTCTGTGGCTCTATTTCT
CCTAACTACTATGCCTGCCTTCGTGTCATTTAGTCATTTAGGGGCCTGCC
AGAGGACAGTTATAAAATCTGTGGTCATTCTGCCGGCAGCGTATAGTTTT
CACCCAGAGTCCAGATCCCACCGGCAAAACTCTGTCTAACACAGGATGAC
TTGGAATTAGAGTCCGTATAGCAGAAAGAGCAGCAGGGCTGTCCTTGGGT
ATCCGTTGCTCAGCCAAGTCATCAAATAAAAAGGATGATTGCACAAGTGG
ACCATGTGTCAATCTGTGGGTTTCTGCATGGCCAGACCCACCAAGGGAAG
CTTTATTTAAACAGTTCCAAGTAGGGGAGACCAGCTGCCCCTGAACCCCA
GAACAACCAGCTGGATCAGTTCTCACAGGAGCCACAGCTCAGAGACTGGG
TAAGTCAACAATCCCCAGAGCTGGGACAGGAGGGGCAGCGACAGGGCAGC

>uc001vyl.1|20492569|20493469|20493568
ATACTTTCAGGAATACAGTGCTCTGTCCTTAAATGTTCATTTGTAAATAC
AGAACCATTTTCTTGTTAATATCACAAAATGAAACTTACCAGGAAGATGA
ATGACAACCCCAGAACACAGTGTTTTGTAGAAAATACCATAGGCTGAAAA
GATCACAGGAATACCGAGTGCTAGGTTGGAATCTTTCATGACACCAAATG
TTCATTCATTCTCTGCCAGACTTTACAACTGTCCTCGGTGTGTTTTTAGG
TTGTGTAACTTTACACAAAGTGGAAGCAATAATCAGGGCAAGACTTAAGA
GAAAGTGGATCCAATGCAAGAGGAGTAAAGAAAAAAATCCCTCAAGTATG
TGTAGCAGATTGTTTTAATTATCTACAGAATCTTGTGCCCTAAGAAATTA
ATAGCTCAAGTTTCCAGCAAGAGTGGTGGATGAGATGGAGAGCATTTGTG
TGAGAGAGAACCAAGGATATTACTAAAAATGAAAGGGAAGCTGGGTTTCT
CCTGGGCAAACAGCCCTCAGTGGCTCTATTTGTTCTAACTACTATGCCTG
CCTTCATGTACTTTGGTCATTTAGTGGCCTGCCAGAGGACAGTTATAAAA
TCTGTGGTCATTCTGCAGGCAGCATATAGTTTTCATCCAGAGTTTGGATC
TAACCAGCAAAACTCTGTCTTACACAGGATGACTTGGAATTAGAGTCCTT
ATAGCAGAAAGAGCAGCAGGGCTGTCCTTGGGTATCCGTTGCTCAGCCAA
GTCATCAAATAAAAAGGATGATTGCACAAGTGGACTATGTACCAATCTGT
GGGTTTCTGCATGGCCAAGAGCCAGACCCTCCCTCTGGGCTCTGCTGGCC
CAACCCACCAAGGGATGCTTTATTTAAACAGTTCCAAGTAGGGGAGACCA
GCTGCCCCTGAACCCCAGAACAACCAGCTGGATCAGTTCTCACAGGAGCT
ACAGCGCGGAGACTGGGTAAGTCAACGATCCCCAGAGCTGGGACAGAAGG

>uc002cfw.1|161845|162845|162844
GATGCACCCACTGGCACTCCTGCACCTCCCACCCTCCCCCTCGCCAAGTC
CACCCCTTCCTTCCTCACCCCACATCCCCTCACCTACATTCTGCAACCAC
AGGGGCCTTCTCTCCCCTGTCCTTTCCCTACCCAGAGCCAAGTTTGTTTA
TCTGTTTACAACCAGTATTTACCTAGCAAGTCTTCCATCAGATAGCATTT
GGAGAGCTGGGGGTGTCACAGTGAACCACGACCTCTAGGCCAGTGGGAGA
GTCAGTCACACAAACTGTGAGTCCATGACTTGGGGCTTAGCCAGCACCCA
CCACCCCACGCGCCACCCCACAACCCCGGGTAGAGGAGTCTGAATCTGGA
GCCGCCCCCAGCCCAGCCCCGTGCTTTTTGCGTCCTGGTGTTTGTTCCTT
CCCGGTGCCTGTCACTCAAGCACACTAGTGACTATCGCCAGAGGGAAAGG
GAGCTGCAGGAAGCGAGGCTGGAGAGCAGGAGGGGCTCTGCGCAGAAATT
CTTTTGAGTTCCTATGGGCCAGGGCGTCCGGGTGCGCGCATTCCTCTCCG
CCCCAGGATTGGGCGAAGCCCTCCGGCTCGCACTCGCTCGCCCGTGTGTT
CCCCGATCCCGCTGGAGTCGATGCGCGTCCAGCGCGTGCCAGGCCGGGGC
GGGGGTGCGGGCTGACTTTCTCCCTCGCTAGGGACGCTCCGGCGCCCGAA
AGGAAAGGGTGGCGCTGCGCTCCGGGGTGCACGAGCCGACAGCGCCCGAC
CCCAACGGGCCGGCCCCGCCAGCGCCGCTACCGCCCTGCCCCCGGGCGAG
CGGGATGGGCGGGAGTGGAGTGGCGGGTGGAGGGTGGAGACGTCCTggcc
cccgccccgcgtgcacccccaggggaggccgagcccgccgcccggccccg
cgcaggccccgcccgggACTCCCCTGCGGTCCAGGCCGCGCCCCGGGCTC
CGCGCCAGCCAATGAgcgccgcccggccgggcgtgcccccgcgccccAAG

>uc002cfx.1|165678|166678|166677
AGACTTCCTCAGGGCCTGTGATGAGGTCTGCACCTCTGTGTGTACTTGTG
TGATGGTTAGAGGACTGCCTACCTCCCAGAGGAGGTTGAATGCTCCAGCC
GGTTCCAGCTATTGCTTTGTTTACCTGTTTAACCAGTATTTACCTAGCAA
GTCTTCCATCAGATAGCATTTGGAGAGCTGGGGGTGTCACAGTGAACCAC
GACCTCTAGGCCAGTGGGAGAGTCAGTCACACAAACTGTGAGTCCATGAC
TTGGGGCTTAGCCAGCACCCACCACCCCACGCGCCACCCCACAACCCCGG
GTAGAGGAGTCTGAATCTGGAGCCGCCCCCAGCCCAGCCCCGTGCTTTTT
GCGTCCTGGTGTTTATTCCTTCCCGGTGCCTGTCACTCAAGCACACTAGT
GACTATCGCCAGAGGGAAAGGGAGCTGCAGGAAGCGAGGCTGGAGAGCAG
GAGGGGCTCTGCGCAGAAATTCTTTTGAGTTCCTATGGGCCAGGGCGTCC
GGGTGCGCGCATTCCTCTCCGCCCCAGGATTGGGCGAAGCCTCCCGGCTC
GCACTCGCTCGCCCGTGTGTTCCCCGATCCCGCTGGAGTCGATGCGCGTC
CAGCGCGTGCCAGGCCGGGGCGGGGGTGCGGGCTGACTTTCTCCCTCGCT
AGGGACGCTCCGGCGCCCGAAAGGAAAGGGTGGCGCTGCGCTCCGGGGTG
CACGAGCCGACAGCGCCCGACCCCAACGGGCCGGCCCCGCCAGCGCCGCT
ACCGCCCTGCCCCCGGGCGAGCGGGATGGGCGGGAGTGGAGTGGCGGGTG
GAGGGTGGAGACGTCCTggcccccgccccgcgtgcacccccaggggaggc
cgagcccgccgcccggccccgcgcaggccccgcccgggACTCCCCTGCGG
TCCAGGCCGCGCCCCGGGCTCCGCGCCAGCCAATGAgcgccgcccggccg
ggcgtgcccccgcgccccAAGCATAAACCCTGGCGCGCTCGCGGCCCGGC

>uc002dsu.1|29372466|29373366|29373465
CTCACGTGCCCACTGGTCTGGGGTCAGGGTTTTCTGTTCAAAGGCATGGA
TGTGCGGGAGCTCTTCTGCTAGGCACGCGTTCACCAGCCTGGGGCGAGAG
ATGGGGTTAGGAAAAGGCCAGCGGTGATCGCACACCCCGAGGCTAGGGTG
ACCCAAGAGACTGGTGTCCCCAAGGTTGTAGTCCCCAGGCCGTGGGAACA
CGTACTTGGAGAGAGGGTCTACATCGAAATACTCGAAGCAGGGGTCACGA
AGGCGGGATCCTCAAGGTCCCTGAGCCACGCCAGGGGGAGTGCGGGAGTC
AGGTTGCAGGGGTAGGGGGAGTGGCTGGGGTTGTGGTACAGGAGCTAGGC
AAGGTGCTCCCAGGGCCTTACCTGTGTCTCTGAAGCAGCGGTTTCCCCTC
GAACTTGGCCGACACCACCAGGACTCGGAAGCTACAGGAGCAACGGTTGA
GGGTCGTGTCCTCCACCTCCTACCGAGCGGAAGAATATGAATGGTGCCGA
ACCCGCCCCCCGAGCTCTTTTCCCCTTGTCCGGCGGCTCAACTCACCACA
TGCTCCGCCTCCAGGTCCCGCTGCAGCTTCTCGCGGAGGTATTCGGCGCT
GAGTTCCATGGCGGCAGTCCAGCTGGAACGGCAGCCCAGCAGGGACACAA
CCCCAGCTCGGGCGCCGGCCACGCTACCTTGCTGCCTTACAGGAGCCACT
TCCGCTGGAAAACTCACTTCCGCCCTTACTAAGGCGTACGTCAACGCAGT
ACTTCCGCCCTCAAGCAGCCGGGCTTTCCAGCGGTCCAGGCTTTTCGCGC
TTGCCATGTGTCAGCCAATCAGAGCCTGAGGAAGGTGGGACTCGGGCGGA
GCCGATGCTGAATGGTACGCGCTCGCCGACTGGACAGCAGTCTGGCTTCC
GCGGTCGGACTTCTACACCCGCCTCCAGACAGGAGAGGGGCACGTACCGG
CGCTACGGCTTCCTGCAGGCTGCCTCCGGATAGTCCCCGAGAGCTTGTTC

>uc002dxd.1|30111808|30112708|30112807
CTCACGTGCCCACTGGTCTGGGGTCAGGGTTTTCTGTTCAAAGGCATGGA
TGTGCGGGAGCTCTTCTGCTAGGCACGCGTTCACCAGCCTGGGGCGAGAG
ATGGGGTTAGGAAAAGGCCAGCGGTGATCGCACACCCCGAGGCTAGGGTG
ACCCAAGAGACTGGTGTCCCCAAGGTTGTAGTCCCCAGGCCGTGGGAACA
CGTACTTGGAGAGAGGGTCTACATCGAAATACTCGAAGCAGGGGTCACGA
AGGCGGGATCCTCAAGGTCCCTGAGCCACGCCAGGGGGAGTGCGGGAGTC
AGGTTGCAGGGGTAGGGGGAGTGGCTGGGGTTGTGGTACAGGAGCTAGGC
AAGGTGCTCCCAGGGCCTTACCTGTGTCTCTGAAGCAGCGGTTTCCCCTC
GAACTTGGCCGACACCACCAGGACTCGGAAGCTACAGGAGCAACGGTTGA
GGGTCGTGTCCTCCACCTCCTACCGAGCGGAAGAATATGAATGGTGCCGA
ACCCGCCCCCCGAGCTCTTTTCCCCTTGTCCGGCGGCTCAACTCACCACA
TGCTCCGCCTCCAGGTCCCGCTGCAGCTTCTCGCGGAGGTATTCGGCGCT
GAGTTCCATGGCGGCAGTCCAGCTGGAACGGCAGCCCAGCAGGGACACAA
CCCCAGCTCGGGCGCCGGCCACGCTACCTTGCTGCCTTACAGGAGCCACT
TCCGCTGGAAAACTCACTTCCGCCCTTACTAAGGCGTACGTCAACGCAGT
ACTTCCGCCCTCAAGCAGCCGGGCTTTCCAGCGGTCCAGGCTTTTCGCGC
TTGCCATGTGTCAGCCAATCAGAGCCTGAGGAAGGTGGGACTCGGGCGGA
GCCGATGCTGAATGGTACGCGCTCGCCGACTGGACAGCAGTCTGGCTTCC
GCGGTCGGACTTCTACACCCGCCTCCAGACAGGAGAGGGGCACGTACCGG
CGCTACGGCTTCCTGCAGGCTGCCTCCGGATAGTCCCCGAGAGCTTGTTC

>uc002fgp.1|80035394|80036394|80036393
CCCGCTGGACAGCCTGGACAGCGGAGGGGGCGTCAGGGGTCGAGGGTTCC
AGTCCCCGTCCTTCCACCCAGCCCCCGGCCCTCGGGTATCCTTCTTTACC
CGTCCGAGTccggcccgggggcggcgggggtgggtgaggcgcgggccccc
aggctccggcagcctggctgggctcccgcccgggcacccgcgggggcgcg
gctggcgtgacgtcacgcgccccgcccccgcgccccgcccccTCCCCACA
TTCCAggcggggcgggccgggaccccgcggggctcgcccgccccAGCCCC
CTCCCCAGGGGCTGCCCCTCCCGTCGGGCCGCGCCTCCCCGTCGTGGGCC
GCGACCCCGCCCGGACCGCGGACTCCGCCCGCGAGAGGCCGAAGCCGCCG
CGGCCGCCGCCGTTGCCGCCATTGACGTCAGAGGGGCGGGCACATGACCC
TGCGGGGACCAATcgcgcgggcgccccgggctccgggagcccggcgcgcg
gcccgccccgcccgcggccACTCTCGCCCGGACGGCCGCGCGGACACACG
CTCTGTACACAcgcgcgcggcggcgcggggccccgAGACACGcccgcccc
caccccgccgcccccaccccggcgcccgccctccgcgcctggccccggcc
cgccctcggcctcccccgccccTCCCCGTCGCCCGCCGAGCCCGGTCAGC
CGCCGCGAGCATGCACCCGACGAGCTAGGAGGAAGCCCGGAGCCCCGCAG
GAAGCGCCGAggccggcccagcccgccgcacgcgccgccccccgcgggca
gcgccccctcccctgcgggcgcccccagccccacacccccccaccttccc
ggggggtgggggggtgcgggccgccggatccgggggccccgccgccccAG
CAGCCCAGGACAGCCCCCTCTCCCCGCCCCCAGCCCCCTCCCCCGGCGCG
GCCATGGATGTGACCAGCAGCTCGGGCGGCGGCGGCGACCCCCGGCAGAT

>uc002fth.1|1565679|1566579|1566678
CCCTACTCCTCTCCCCTCCCCCCTTACATAACATCCCCTGGAGAGAACGA
GAGGAGGGGCCGGCCCGCCCAGCGACCCCTTCCCTGCCAGGGCGCTGAAC
TGGCCCTGACCCAGTGAACGCCGGCAGAGGCAAAGCACCTCCTCGCCGCC
CGCTCGGGGGGTCCAGACCCTCCCCAGGCTAGATGGCCGGCCCCTGTATC
CTCAGAccgggggccgccgggtgagccgcccccggccctccggcccctcg
gctctccccccgccccccgccACTCCGCCAGCCCTTCCGCCACGACTCCC
GTCCCAGACTCTTTCCTCGTAGCTCCTGACACACTAACCCGGCCAGTCCA
GGCCCCTCTCCCCGAGGCGCCCCTGCCCCCGCCGCCCCTTCTCCTCCCGG
AAGGGCTGGGTGTGGCCGCCCGGACCCCACTTTCACCCTCCATCCCGTTA
CCGCGGCTCCCCGCTGCGTGACCGGGTCGCCAGCTCACACCCACCTGGTG
CTGGGTGTGGGGGTTGCTGCACGAGGGGGAGCAAATCACTGCGTCCGCTC
CCCACGGCCGGCGGCGCTGTCTCTTCTCGGCACCCAGCACACACCGGCTC
CAGGCTCCGATCAGCTGGCGGCGTCGTGACGCACGAGCTGCGAATGCACG
GCCCGGGGCCAATCACCGCCCACTGCTGGGCAACGTGGCCCCGCCCACCC
GGGGGCCGACGGGGCCTCGCCCTGGTCCCGCCTCTCCGGGCGCCCTGGCT
CTGATTGGCAAGGAGGCCACCCTTTTGCCGGGCGGAATTGCACGAAGCCA
CGCCCACCCACTGAGGAGCCGGCCAATAGACGGACAGGTGTGGCCCAGCC
CTCCGCGTCAGCGACCCGCTTAGAAAAGCGCTACGTCAAACGAGAGTCCT
AAAGAGCAGGCGAAAGCCACGGCGTCTGCGTTTGCAATGCATGCTGGTCC
GTGTAGTTCTCAGCCTGACACCGTCGTTCCCAGAACCCAGCGCGCTCTGT

>uc002gcd.1|5329539|5330439|5330538
CACAGGACAAATAAAAACAGCTGCTATGAATCTACCCACCACATGGGCAC
CACCTGAAACAGCTGTATGAAACAACAAAACTCACTTGAAATAACGGAGA
CTGGAGACCCTGCCACCGTTAGGGCTGGGTACCTCCAGCTAGCCCCTTAT
TTAGATCCAGAGACCCTTTTTATTATAAGCCATTCCCCTCTCGACAGTTT
CCAGCTTGCTTTCCCCATTCCTGTTTCTTCACTAAACGGACCTTCCTCTC
ACTAGTCACCATGGTACCACCTGGCCATTGGCAGAGCTCTCGGACACATT
TCTTGGGTGGGAGGCTCCCGCAACCCTAACCCGCTATAGGTCCGGCGCTC
ATCTCTTAGAAACTGACCTGACCCCCCATGAAGCAGCACTCCCTTCTCGC
GTCACTGGATAAGCATTCTTGGCGCCAACTCGAACCCCAGAGTAATCCCT
GTACGCCTCCACCCATCCCCGGGACCAGCCCCTCTGGGCCTCCCCGAGGC
CCAAACCCCAGTTTCCTGAAGACCCAGTCATATCCAGCCCAGATAATGAG
AAGGTGGCACTGCAGCTGCTCACCACGGCGGCGGTGGTGAGGACGCAGGC
AGTGGTGTAGGCGCGGCTGACCGGTGGGATCTGCAGGTACTCCAGCCGCA
AGCTCTGGTACGCCATCTTCCCCACCGTCGCCTGCCCCACCCCCCACCCA
CCCCATTTCCCCTTCCGCCAGCAggccccggcggcggggcgggcccAAAG
GCCCCCCGCCCACTTTAGTTTTCCCGCGACTGCCCAATCAACGCCAAGCA
ACCGCAATCCGTAGAGACCTAAGGAACGCACATCCGCCAATCACGAGTTG
CGTCGCCACCGCCCCCCCCCAGCGCCCCATCTCCCCACCCTCTCTTCTCC
ACCAGCCAACGTCCGGGAAAAACGAGTAAGTACAGGTTCCTTCTGCCAAT
CCCCGCCGGCCACAGCTAACTTTCCCGCCCGGCCCCTTTCTGTCATAATT

>uc002itk.1|46585018|46585918|46586017
ctgaggattttttttaactttttttttccccataagtgatttattgtttt
acatttaaatctatgattcattttgagtaaattttgtataaggtgagagg
tttaggttgaggttctttgggtctatattcgtccaattgctccagcatca
tttgttgaaacggctcctgattccatttttgtacctttCCCCCGTTCATT
TCCCCTTAGAGCAGTGGGAATGTTTTTTTGTTAGTGATGATGTCATGCCT
TGTGCAAAATCTGTATTAGCATCTCACAACATAAGATTTGGCTCTATTCT
AACGGCATTTTCCACCACTCGATGTCCACCGTaatacttggctctcgaag
aatcactgggctggctccctcacttcatgcaggtctattctattatcact
tactcagagatttctctggccttttcttcacagcacttacaaaatgcgat
ctattacatattaatttgcttatttgcttcttgttttcctatactcccat
ccctcccagaagctccaagagagcatactgttttatccctagggcctaga
ataatgcgtccacgtagtaggtactcaaaattttttgcttgaCAGGCTAG
AAAAGGTGAATAAACACAAAGCGGGAGCGAAAAGTCTACTTCTAGGTCAG
GCACTCTTTGGACTTCACGCAACGTGTGAGCGCCACCTCTCGGGAAGCCA
ATTTGCTCGCGAACGAAGGAAGTGAGTCAGAGAACCCGGGGGTGGAGAGA
AGAAAGCAAGCAGCTAACCGGAAAGGTCTGAAAAAGCTAGCGCCGGAAGT
TAAACTGCAGAAAGTTGTTCCCTAGAATGACTGCCTACTCCCAAGAGGAA
GCGTGGGCGAGCGGTGTTCTGCAAAATGGGCTCTCCGGCAGCGGATCTGC
GCAGAAGCGTTCCGTGCGTGCAAGTGCTGCGAACCACGTGGGTCCCGGGC
GCGTTTCGGGTGCTGGCGGCTGCAGCCGGAGTTCAAACCTAAGCAGCTGG

>uc002jll.1|70243955|70244955|70244954
aaaaGTGCAGGTACCCCTCTCCAGCTCTCCCCTCCCTACACATCCCTCAA
ACCGTCCCGCTGTAATGCACCCGCCCTGTTCCTTGGTAACTTGAAGCTGC
TTATAGAATGTGGAGATGGGGGTAATTGAAAGGTCGGCCCAGGCCACAGA
GCCCCTGAGCTCTGCTACCGGCAACCCCAGCTGCACTCCCCACTCTCTGT
CACCAGGAGCTGCCGGGTGCCTGGGATATCCTGGCAGCTCTGCTCAAAAT
GATCTACGACTTCATGAATTTATTTGGCTCCTCCTCGGGGCCAGGGTGAG
TGTCATGGGTTAATAAGGCCGGCCCCGCCTTCAGGAGCGGTCCACTGGGA
GATGTGTGCTGCGCAGCCCTCTTGCGAAAGCTCTCCCCTGGTGGGACATT
CTGGGCACAACCAACAGGCCGGGGGAAATGAGAGGTGATCCATACTAAAG
GGTCAAAGTCCCCGCACCAGGCAGAGGCCCCAAAACACCGCAGCGTACAT
GTGCTGCAAGGCGAGTACGGGTTGGTAAACAAAACTATATTCAGATGAGC
TCGGGCCGGGTGACTTAACAGATGAGGAAGTGTCTCGGGGCCATCGGCGG
AGGCGCAGCCCAGGGGTCCCCAGCTCCCCGCCTCGCCACCTGGGGACAGC
CCACGGCCCGGGGCTCGGGCGCCGCCTGCTGTCGCGGTGCGCAGCGACTA
CGGGAACTCTTCCGCAGCAGACGGGGTCCCCGCGGCCCGCTCCCCCAGGG
GCAAGCAAGCGACCACAGGGGACCGGTCCCGGGGCTGGATGTGGCTCATG
TCCGAAGCGCACGGAGCCGAGCCGGTGTTGCTCAGGGAGGCTGCCCGCCC
CTTCACGCAGACCCTGCGGCTCTGCGTGCCCTCAGGGAACAGCAAGGTCC
GAGCCGGTGTCGTCGAGGGGGCGACGGGACGGAGGGAGGAGCCTGAGGGG
TCCCGGTCGAGGGAGGGGAGGAGTGGGCGGGGCGGGGGTGGGGCCGTTCC

>uc002jmr.1|70594516|70595416|70595515
acataaggtatcccaggtttagcagggggcggcagaggacagtgtcaatg
gcaagttccggtcagtgttgagttttaaaggcctttgaggcacacaagga
taggttccaggttgaatatctggactggacataaaaggcaccggatcctg
agtatacagggtgtggttggagtcaccatgtggagtgagaagagggaggg
tgaaggtctgaggctgtgaaactccatcgtccacagatcaaaaataaaca
aggccgggtgcggtgctcatgcctgtaatcccagcactttgagaagccga
ggcgggtggatcacctgaggtcaggagttcaagaccagcctggccaacat
ggtgaaaccccatctctactaaaaatacaaaaattacccgggtgccgtgg
cgtgcacttgcaatcctagctactcaggaggctgaggcaggagaattgct
tgaacccagaaggcggaggctgcagtgagctgaggtcgcgccgctgcact
ccagcgtgggcaacagagcgagactcccggccaactgagtacatttcaac
taatgcacatcaaggactacccaggtaggggaagagggaaaaacctgaaa
agggcctgtagttctgagggccacatgcagaaGTGGTGGGTGTCCTCTCA
CCTGCTCCCAGGGCTGAGGGGTCTGCCTGCTCCCCTACAAGGGACTGCCT
GGACTCCCACCGGCAGGCGCAGCCCTCAAAGCTCGAGGCTTTCATTGGAA
GGGCTCCTGGGCAGGGAAAACGCAGAAAGAAGGGATCCTCAACCTCGGGC
TCTGCGCCTTCCCCACCCCACTTCCTGGGAGGTGTGGTCTCTTTATGGCA
TGTTATCTCCGCCCCAAGCCCGGGGCCCTAGACCCTGAGCCGGGAAAACC
AGAAGCTAGAAAGAGGGCATCCGGGTTGTGCAAATTTCAGACACACGGAT
ATCCCGTGGCGCCTGCGTCCGGAGCCCGGCCCTGCTGCTGGACTGTCCCC

>uc002klr.1|3236627|3237527|3237626
AGATACTATTCCGCGGCGTTTACAGCAACACTGTCCGTTCCAGAAGGATT
CAAGTGGCGGCCTGCTTTGAAGGCGAAGACCACAGGGCAACCCAAACTTC
AGAAGGGTTCTGGCCACGGGAGCCACACTGGTCACTGTCCCCTAGTGCTG
GGATGACGGCTCGAGTGTTAGAGGATCCCACTCTCTCCTCTGGTAGGTGA
GGTCAGAGAGCTGAGGGGGCCAGAACAAGTCTTCCTTATCGGATTCTGGG
CGGAAAAAGATAAAGTCGGGGAGGACTTTCTCTTTTTAATAAGATTCATC
GTTACGAATTGTTCTAGGCAAGCAGACCTCAGGAGAAATAGGCCCAAGTT
TTGATTCCTGTTTTCACCAAGTCGCAAGTCCTAATCGTAGCAAGAGGTGC
GGGGAAGAGTCGCCTTCCTTCCTGCATAGTGGGATCCAAGTCAGGCTGTC
CTTGTTAGCCAGGGTCAAAGGGGCTCTGCCAGGGAAAAACGACGGCAAAT
GTTTTTCAAGAGGAAGTCTCCAGCCACTTGTGACCTGGGAAATCCGTCTG
GGCCAAAAAGATAGTGGAGGCTTGGCTGAGGGCCCCAGGGACACACGTTT
CCTCCCGTATGGAGGGGGCGGGACTCTTAATAAAATTACACTGCACACAG
AGCTAGCATCAAGATCCGCTCCCGGGATACGCGCACTGCTCCGGGGCCCT
CAGGCGGAGACCCAGACCCCGCGCGGGGCGTCAAGCGCAGGCGCACTACC
GCCCACAAGCTGGAGCCCGGCTTCGGGGCGGGGCGAGGGTCAGTCACGTG
GGCCCGCAGCCCTCTCCTCGATTTCCCTACAAGGACTTGGGCCGACGGGC
CCCGCCCTTCGCCGTGCCCTGGAATGTGCGGCCAGGCAAAGCCACAGGAC
GGACGCAACCATCTGCGGAAAGGATAGGGGGGAGGAAGACTTAACACTGC
AACAACAGGTACAAAAAAGAAGGAAACTCAGTAACAGGACCCAGAGGACC

>uc002lsp.1|1388362|1389362|1389361
gccaggcgcggtggctcacgcctgtaatcccagcactttgggaggccaaa
gcgggtggatcacctgaggtcaggagttcgagaccaacatggcctggcca
acatggagaaaccgtgtctttactaaaaatacaaaattagccgggcacgg
taacaggtgcctgtaatcccagctacttgggaggctgaggcaggagaatc
gcttgaacccaggaggcagaggttgcagtgagccgagatcacaccactgc
actccagccagggcaacaagagtgaaactctgtctcaaaaaaaaaaaaaa
gtcactcctacatagttctagttactccttctctttgagctatcattatt
cacattacatttacatatcttaacaaacccagtgatattCCTAACtttat
ttttgaggcagggtcttgctctgtcgcccaggctggagtgccgttggcgc
gatcacggctcactgcagccttgacctcctgggctgaaggctcagcctcc
cgagtagctgggaattttttgtactttttattcttttatgtccgtgtgta
cacaaatttttgtatttttttgtagagaggcagtctcactgtgttgtccT
TACTAACTTTATATACAAAATTTTATCTGTTAAAGCCGGAATGGTTCTTT
TCAGCGAGGCCCTGTCCCTGCTCCAGTATCTGTAATGAATTCTCGTGTTC
CTCCCACAGTGGGACCTGAACCGCCAAaccgcacctacgagcaaacggta
ggcgctccataaatacttgttgatgtgggtgccatcgtgtagatgacgga
gcacgaacccgaggctcagacaggggcggcgacttgtccaaagtcccacT
CCGTGGAGGAAGCGGCTCTGCAGACCTCAGGCGGCGGCTGCTCTAATCCC
TGCAGCCTGTGTTTTGCCCTCCAGACGGCAGAGGGCGCGTGTTCGCCGCC
GGGAAAGCGGAAGCGCGTGTGCGCGCACGGCCGAGGGGGCGGGACATGCC

>uc002mpe.1|10573132|10574132|10574131
CACTCACCTGATTTtatgttattaaactctaaaattcttaccaatctgat
gaatgaaaatggcatctTTTGGTATGTTCAGTGGTACACGGTGATCAATA
TTTACCTATCAATTATTTATCTATCCATCTTCTATTATTATttttatttt
attttattttattttattttTTGAGACGgagacggagtgtcgctctgtcg
cccaggctggagtgcagtgacacggtctcggctcactgcaagctccgcct
cccgggttcacgccattctcctgcctcagcctcccgagtagctgagatta
caggtgcccgccaccactcccggctaatgttttgtatttttagtagagac
ggggtttcaccgtgttagccaggatggtctcgatctcctgaccatcttcc
cgcctcggcctcccaaagtgctgggattacaggcgtgagccactgcgccc
ggccTATTATTATTATTAAttcttattattattttgagacagggttgccc
aggcagtggcacaatcatagctcactgcagcctcaaactcttggactcaa
gtgatcctcctacctcaggctcccgagtagctgaattacaagtgtgcctc
accaagcccagctaattttttaaattttttgtacagatgagggtcttcct
atgttgcccaggctggtctggaactatttggcccaagctatcctcccgcc
tcagcctccggagtggctgggattacaggcccgcgccaccacgcccagcc
TCAATATCTCCTTGACGATGAaatgcatagatgaatgaatgaatgaatga
CCTCTGTTTGCTCACCATGCACACCCTCAAGAGGGTTACTTGAGAGCTAA
GACTGGAAACAAAGGTTGGGGCCCCACCCCTCCCGGGCCAGGCCCCGCCC
CCGGTCCCCGCCCTCGCCCTCTCGAGGCTCCCATTGGAGGAGGCGCgcgg
gggctggcccggcgggaggggcggggccggggcccggggcggggCGCTGC

>uc002org.1|46773370|46774370|46774369
gggcagggggaagtggggagttattgattaaaagtatgaagtttccattt
ggtataatgaagattttctggtaaaaaattatggtgatggttgtacaaca
ttgtgaatagaattagtatcatttaattctacacttaaaattgctaattc
agtacatttatcttatgtattataccataTCTAAAGAGATCTTTGGGAAA
CAAACACTCGCCCTGATCAGATAGTCCTCATACTCATGTACACACCCTTC
CTGACCTTCTGTAAAAAGGGATACAAAGATTTAGGGACATGAGACAGTTC
AGGCAACTGCAGATCCACAAAATATATGTATTTGCAAAGAGAATGAGAGT
TAAGCTGGGGGCACAGACCCCAGACATGGAGAGGGTCCCCCTGAAACCTT
CACCAAGGACAGCAGAACCCAGAGCCTCCCACCTCCTTCCATCAAAGTCC
TCTCTTCCCAGGACACACAGGACACCTCCCTCCACACCTAGGAGCTGGGG
ATCCTCCCGAGACCTCCAGGCCTGGGTCTCTGTCCCTGGGTCAGAGGCCA
GGCTGGTGACACTGAAGATAGCGGGTGGGTCCTTCCCAGCCATCACCCAG
TGAGCCCCTTTCTAGCCCCCAGAGCCACCTCTGTCACTTTCCTGCTGGGC
ATCATTCTGCCTTCCTGGAGCACTGGAGAGCATGAGGAGACCCAGGGCCC
AGCTGGTTTTGTGTGTCACAAAGGGAAATAATCTACCGGCTGTGACAGAA
CCAAGGCCAGAACACAGCAGAGGTCAGTACTGGGGAGAGTGGGTCGTCCT
GTTATGAGGACCCCATCAGCGTTGCTTCTCAAAGTTTTGCCTAGGGAACC
AAATATAGGCAAAAAGGAAGGAGAAAGGAGGGACAAGGGAGGCAGGACTG
AGAGGGGAGGGGACAGAGAGACATTGTAGGCAGAGCCCCGCCCTTGCCCA
TAAACGGGAAGTGCTCCTGCCTGAGAGGAAGCTCAGCATAGAGGAAGGAA

>uc002pgm.1|52571105|52572005|52572104
TGGCCGTCCCCGACGCCTTCAACAGCAGCCGAAAGGACTCAGACCAGGTG
GGGCCTGTTCTGCCCCATCCTATGTTTTGTCCTCCAACACACGAACCCTG
AGTGCctgtcctgtgccgggaatgcagtggtgactgaaacaaccctggtt
ctgtccccatggggctcacaacccagtgggaggacagacccatccccaga
caacccagagtgggcagggcttggggagtccagagcactataggagccca
cagggggcatctgccccagatttggaggagtcagggagggcttcctggag
gaggggacctgggccagagggtggaggagaggcatcctgggcagaggaga
gagCAGATAGGAGGGCTTGTGCTTTCTCTCTGTCCTCCGCAGATTTTCCA
CACGCAGGCCAAGCAGGGCGCCGTGCTGCACCCCACCTGCGTCTTCGCTG
GCAGCCCCGAGGTGCTGCACGCACAGGAGCTGGAGGCCAGCAACTGCGAC
GGAAGCCGAGGTACAGTGAGCCCAGGCGGAAGGAACCCCCATCCGGGATG
TGAGGGGCAGGGATACCGTGAACTCCCAGGCCCCTCTGGCTGGGGCTCCC
ACACCGGCCCAGGCTGGTATTGACGGGGGCCCACAGGAGGGGAAGTTCCA
GGGCCAGGCCTCCCTGGGTAGCCTTGGGTGACTCACCCCTGCTGGGCCTC
ACCTTCCGCATGGTGGTGATAGTCAACCTAAGCCAGTGTGGCTGTGCCCA
GAGAGTGAGCACCGGTCAGGGGGCCTGTCCTATGGACTCTGTGAGCTCCC
AGGTGGGTCCTGCAGAGGGAGGCCCCCCTGGCACCCGTGTGCATGGAAGG
GTGTCTCGCTGCAGGCATGGCTGCGTGCTGGGAGTCACATTCAGATTTGG
CTGACCTTCTTGTCTGAGCCAGGCCACCAAAGCCATGCCGTAAGCATACT
CTTTCTATCGATGTGTACTTTGACCGGGTGGGACAGGCGGGCTTCTGATG

>uc002pjr.1|53813459|53814359|53814458
cctgggcaaggaatcctcccgcctcggcctcccaaagtgctaggataaca
agcgtgagccgcctcgccaggctCCTACCGCCCTGCTGCCTTTCTGAGCA
ACTTAAGTTTTTCAGACTGTGTTGACAATTACAAGAACTATTtaatagct
ccacttatgcagcacttactgtgtgcaaaaccccgtgatgagcatctcct
gtgaattatttcttcccaaattcacaaacttgtcagatgagattactgtg
tacccaacgaacagccagacactggggcaaaggctcaaaaaccatcacaa
ggtgggaaggggcctgagactcagagacctgcctggtccccaaatccAGT
TATTCGGCTCTCGATCCTCTCACCCGCCGCGGCCCCCATCGAACCCGACT
TTTCATACTAGAAAGTGACAGGTCCAGATAAAGGcagcaaagccaaataa
ctaagagtggctgcgggtccagccacctgggtcggaatcctggctctgcc
acttcctggctttgtaaacccagtcatatcagcctccgagtacctccact
tggtcatctactaagtgggggcggtaGGCTATGACTGACCCATCCCTGCT
TTCCTGGCCCCCAGAGTAGGTCCCCAGTATCGGGAATTGCTCCCTCCGGG
CAGCCGCAGACCCCCTGCCGCCCTCCAGCGTGCCCCTAGCCCAAAACCAC
GGCGGATGGCAGCGGATTATCCAGCCCCGAACGCCGCAAAGCGAGCTCAC
CATGATGGCGCCTCCTGCTCGGCCAGGTCCGGAAAGAGAGAACGGGCTGG
GGTGGGCGGGGAAAGCCTCAAGCGAGTGGCGCCGCCGTGACGTCACATGG
GTGCGACGCGGCGCTCTACCACGATCCGGACTTCTCTGTGGTGAGTTGGA
CGACTGACTAGCCGGGCGATAACGGCAGAGAGCATAGAGCGCAGGAACAA
GCGCAACGTCCAAGAGGGAAGGGCCAGCACGTCGGGGGCCTCTCTGGCCC

>uc002qcm.1|59062048|59062948|59063047
AAGAATCTGGGCCTCAGCCTAGGCATCCTGTGGAGCCCAGGAATCCGGGC
CCCCAACTGCTACCGCGCTAGCTCCCAGGAATTTTGCCCCCAACACACCC
CACCCCTATCCACTGTGATATCTGAGACCTGCGTCCAGCCCGAGTCCCTT
ACCCTGCGGCGCCCGGTGCCAGTGGGTACTAGGGGAGCATTTTGCCGCCC
CTTCAAGTCCTTAAATACAGGAATCTAGCCTCTGTTTCTTGGGGAGACCC
ATCAGTCAGGGATCGTAGCCCAGAACCACCTAAAGCCCAGGAATACTGCT
CTCAATTCTGCTCTCCCTCAGGGCTCCAAGAGACAGAGATCCTAGCCCCC
CCATTGAACTGAGGGGCCTGGTCCCCCAATCCGCTGCGACCCAGGTGTCT
AAGGTTTCATCCGGCAAGGAAGGGGTGGGGGCGGAACAGACCAGGAAGGA
GGGGGTAGGAAGGGAGCGGAAGAAAGGAGTGAGGTGAGACGGGGGCGGGG
ACCTGAGCTGGGGGGCTCTGCACTAAACAAACCCTAAACATGCGGGGTTT
CTATGGTAACGGTCTTCCCTGGCCTACCCGGGAGACTCCTCTAGGGCTGT
GTCGAGGAGGGCAGCCCCCAGGAGTCTCCACGCCGCCAGCTGTTGTGTCT
TCCTGTTTTGTCACCACGGCAACCGTGACCTCAGCCCTCCACCCTGCTCA
CTGGGGTGGGGCGGGAGCTCCACGCTACTTTTACTCTGGGGGGCGTGGTC
TGCTCTTGGCCCCGCCTCGGGGCGGGGCTGGGATAGCCCAGACTCGGGGA
AGTCCCTGTCCACCGCCCTAGCCGGAGCTGCGccccgccccggccccgcc
cccgtcccgcccgcgctggctccccagccctccaaccccacccAGCCCTC
AGACCCTTCCAGCTGCCGCTGTCGTCTTTGCTTCAGCCGCAGTCGCCACT
GGCTGCCTGAGGTGAGGTTGTGGGGACCCCAGAGGGCATAAGCAACAGTC

>uc002qgb.1|59699911|59700911|59700910
ctgtctcaaataaaTGAATGAATGAATAAATAAATAAATCTTAAAGATGA
CAGCCTACATATATATACACACACATGCCAAACTGATACATCGATGAGAT
AACACTGTATATACAAAAGTGCAAGGGAAAtttgttttttttgagacaga
gtctcactctgtcgcccagactggagtgcaatggcgcaatctcggctcac
tgcaacctccacctcctgggttcatgccattctcctgcctcagcctcccg
agtagttgttactacaggcgcccgccaccacacccagctaattttctgta
tttttagtagagatggggtttcactgtgttagccagggtggtcttgatct
cctgaccttgtgatccgcccacttcggcctcccaaagtgctgggattaca
ggcgtgagccaccgtgcctggccGTGCAAGGGAAATTTGAATATAAGACT
TCAGATGCTGGTTACGGTACCTGAGGTAGGAGGGGGAAACAGGCTGGAGT
ATACACTACAGAGATAGTCATGCTTCATCAAGCCTCTGATTTCCCTGGAG
CATGTTGACTTCACGTTGATTTTTTTTTTTACATGTTCTGTTAAAAAAAT
TTCTTTAAATTGGCCTTTGGAAATTTACcagcagtgtgctggtaaagtct
tgacaatcagctctctgaaaaaaaaagcaaaaagaaaaacaaaaaacaac
cccgacgtgtagcatttgccgatttctctggtgtaaatactcacagcatg
gcTTTGACATGAGTTTTACATTTGGTAAAAGCAAATTGTGCCTACTTTGA
ATAGAAGGATTGGGACAGAGATATGGTTCTTGTCAGGCACTAATTAGGGA
GTAAGGCTTGTCTAATATTGCCTTGGCTCTCAAGCAAAATAAAAAAGTAA
CATTTGGGAATCTGTGTTGCTTCCTCAGCCCATCCTGGGTAAAATCGGAG
ACGTATACAGGGCAGGGAGAAGCTGTTTATTTCCATGCCTGCGGTTGGAG

>uc002qgv.1|59926795|59927795|59927794
taattacatgttgataaagttatgcatggactattaaactgcaatccaaa
agaataaaatagagctataaaattcaatatgtatatggtgtcatagaaac
acaaatgtgagaaaaagaaagaaaaatacaaaaTTTATATTTTTTAAAAT
TTGAAACAACTATATATGTGAGTGCTTAGGgtgtgtgtgtgtgtgtgtgt
gtgtgtgtATAACCATATGTATATAAATGCACACATACGCACACATATAG
AATGTCCCggccaggcatggtggctcacacctgtaatctcagcactttgg
gaggctgaagtagacagatcacttgaggttaggagttcaagaccagcctg
gccaacatggagaaacctcctctctactaaaagtacaaaaattaggtggg
cgtggtggtgggtgcctgtaaatccagctacttaggaggctgaggcacga
gaattgcgtgaacctgggaggtggaggctgcaatgagccgaggtctcacc
actgcattccaaactgggtgacgaagtgagattgcgtctcaaaaaaaaaa
aaaGTTCTAAAAGTTGTGACTTGGGTGTGGCAGATTGTGACATACTGcca
gctgctagaaatgctggggcaggaggattgcttgaactctgaagtcaaag
aacagcctggggaaaatagcACATGAAGAAGAGTTTGAATCTCAGATAAA
AACAACAAAAATACATCAAAAGTCTTTAATGTAAGCCAAGCATTCAGTCA
TCTCCTGTATGAGAGATTGGATCTGAGACGTGTTTTGAGTTGGTTATAGT
GAAGGATGCAAGGTGTCAATTCTAGTTGGAACAATTTCCAGGAAGCCATG
TTCTGCTCTTGACCAAACAGCCACTGGGCCTCATGCAAGGTAGAAATAGC
CTGCATACGTCATCCTCCCATGATGTGGTCAGCATGTAAACTGCATGAGC
CCCTCACAACATCCTGTGTGCTGCTGAACTGAGCTGGGGCGCAGCCGCCT

>uc002qgy.1|59940785|59941785|59941784
tgcccagcttcactatgccatttcatgcaaggggcttgagcatctgcaga
ttttggtatctgaatggggatcctggaaccaatcacccaggtatagtgaa
ggacCATGGTATATAATTTTTATTTGTCAATCTTAAAAATAAAGCATAAA
AAATTTACAACAACAAGATAAAAAATAAGAAGTGTTTTtatagtgtgagg
ataagtttagatttattttttcctacgtgtaaccctatggtcctgtgtta
tttgttgagaaaatattctattccaccttaaactacatggcagcctttgt
caactataaagggactgtgtatccacagatgtattttagacacagttttc
tgtccagtggttctctgtatcccctctcatgaggatgctgcattttatat
aaacttatagaaccccttaaaatttggtaacctgagtcctctgatttgtt
attATAGGTTATTTAGtttgctttttttttttttcttgagacagactctt
cctctgtcacccaagctggagttcagtggcttgagctcagctcactgcaa
cctccgtctcccaggttcaagctattctgatgcctcTGGTTTAGTAGTAG
AAACTCAAGCAGGAAAATTAGAATGGCTTCTTGTCACAATTACTCTGATA
ATGTTAATAATACCTGTTAGACATTTTGCACATTACATATGAAGAAGAGT
TTGAATCTCAGATAAAAACAAAAATACATCAAAAATCTTTAATGTAAGCA
CAGAATTCAATCATCTCGTGTATGAGAGGTTGGATCTGAGACGTCTTTTG
AGTCTGGTCGTAGTGAAGGACGCAAGGTGTCAATTCTAGTGAGAACAATT
TCCAGGAAGCCATGTTCCGCTCTTGAGCGAGCACCCACTGGGCCTCATGC
AAGGTAGAAAGAGCCTGCGTACGTCACCCTCCCATGATGTGGTCAACATG
TAAACTGCATGGGCAGGGCGCCAAATAACATCCTGTGCGCTGCTGAGCTG

>uc002xul.1|47327448|47328448|47328447
gaggggggtgcgagtggcagaagggagggcacagacaggggtaggggcag
aggagatcgaagtgctgagggcagaagcggtgacggtgtcgggggtgctg
gggagagcgacgggccagctgaggggatggggacACTAAAGAGAGTACAG
GGGAGCCGAAGGGGCGACGGGGCGCTGAGATGGGCCAGGGGCTGAGTGGG
TGACGGGGCGCTGAGTAGGCGATGGAGGTCTGGGGTCTGAGGGGGAGACG
GGGCGCTGAGAGGCGCTCTGAGTGGGTGCTGATGCCGCTGGGGGCCAAAG
AGGTGACAAGGCTCTGAGTGGGTGATGGGGGTCTGGGGATTGAGGGGGCG
ACGGGGCGCTGAGGGGCCAGGGGCTCTGAGCGGGTGACGGGTGCGTTGGG
GGCTTGAGAGGGTGACAGGTCTTACGGGCAGAGGCAGTGGCGGGTCGGCG
CGGGCGCCGGGGTTCGCGGCGAGGCAAGGAAGAATCAGGGGCAGGGGCAG
TTGCGGGGCCACTCACCCGGCTCCGGCGCGTCCTTTCACTGCCGCCGGCG
AGTGCTGGGGCTTCGGCCCAGGCAGGTCGGTGGCCCCGCCCGGCGCCGCG
CACTTTCGGTTTCCGTTCCCCGCAGACCCTGGGCGGAGCCGGGCGGGCGG
CCCAGAGGAGGAGAAGGAGGAGGCGGGGGCCCAGGGTGGAGAGCACGAGG
GCCTGGCCCAGGCACGGCCGGCGCCTCCGCCCTCGAGGAGGGCGTCACCT
CAGCTCCCCCCGGCGGCGGAGCCGGCGGGCTCAGGCGGGCGCGGCTGAGG
GGAGCGGACCGCGGGGGGCGGGAGATGACTGCGCCCAAGGCCTTTGCGGG
CCTCAGCCGGCCCCAGAGGAAGGGGAACCCGTCGAGCGGTTTGGTGCGTG
TGAAGCGCGACATGGCGAGGAAGCGGACAAGCCCGGGTGGCCCGGCGTGT
AGAGGGAAGGGGGCGGGGCTAGACGCGGCCTGGACAACTACTAGAGCGCC

>uc002ysh.1|33865644|33866544|33866643
AGTGTATTTTTAGATTACAAAAAAAGCAAAGTTTTATCAGTAGTCTCATT
AATCAGTAAAACATTTAAAGTAGTTCGTTTAAAAGAAATTTTATTTCTAG
AATGGAATGATTTGGATGTGACCTGATAAATACAGTTTGTTATTGTGGTC
TCATTAAATTAATCAGCTTTTTCACACTGGGGTAAAGAAACAGATGATGA
TACTAGGGAATGGAAACAAAATTGGAAACCTGGGTTATTTGGGGATTTAT
ATTGTACTCTGCACAGTTGCCCTTTTTTTTAGGCGTGTTCCCTGGAAAAG
AGGGACGGATGAACCTGGAAGTAAGTAAAAGACATTCTAGGTGTGTAGCA
TCAAGGCAGTTAATATCCAAGCATCAGCTTTCTCTTTATACATCTACACT
GCATGGCCTGCACCAAATAAGGAACTGAACCAGGGGTATGTTTTTACCTC
CACAGCTGCCTCCTTCCATCAGAGCACCTTGATGAACTTAATGTCTAGTC
ACACGTCATTGGCATGTTTTCTCCCCAGCATTTAATTACAAAGCTGGGAA
ACAAAAGATGATAGATACAGTTTTACTACTGCATACAAACATTTCTTTTT
TACATTCAGTATTAACTTATCAATATAGGAGATGTGCATACTATTTCCTG
AGCTACTGAAGTTTTTTTACTCTCTCTGTTGATAAGTTAATGACTTTTGC
tatattatatatttatatatatatatatatatatatTTGGTAAGAGAACA
TAAAAACCTAAAATTTAGTAACAAGGGGAAAATAAAGCATGATTTGGAGA
TATGTTTCAAATTTTTAAAAAATGACCATAAAGATCAACAGTACAACTTA
ATACTGTTTGCTATATGTACATGGATGCCCTTTAATAAGAGGCATTGAAT
ATTTCTTAACCTGTAAAAATAACTGTTGACCATGCTAATGTATATATACT
TGTGCATCTTAGGACATTAAGTGGTTTGCTGCTTTGATGGAAATTATGGT

>uc002yzi.1|41719123|41720023|41720122
ggtgaatctcacaaagtacattctcaagggtggggagaattacaaataac
cttcttaagggtggggaagattacaaagtacattgatcagttagggtggg
gcaggaacaaatcacaatggtggaatgtcatcagttaaggctgtttttac
ttcttttgtggatcttcagttactttaggccatctggatgtatacctgca
agtcacaggggatgcgatggcctggcctgggatgcgatggcctggcctga
caACTATTACCTATGTTATGTTTATTATTTTAAGCTTTATTATTACtatt
ttatttattttattttattttCCTTCCACACACCCGTTTCCACCCTGGAG
AGGCCAGATGAGCCAGACTCCAGGGAGGCCTAGAAGTGGGCAAGGGGAAA
CGGGAAAGGAGGAAGATGGTATGGGTGTGCCTGGTTAGGGGTGGGAGTGC
TGGACGGAGTTCGGGACAAGAGGGGCTCTGCAGCCATTGGCACACAATGC
CTGGGAGTCCCTGCTGGTGCTGGGATCATCCCAGTGAGCCCTGGGAGGGA
ACTGAAGACCCCCAATTACCAATGCATCTGTTTTCAAAACCGACGGGGGG
AAGGACATGCCTAGGTTCAAGGATACGTGCAGGCTTGGATGACTCCGGGC
CATTAGGGAGCCTCCGGAGCACCTTGATCCTCAGACGGGcctgatgaaac
gagcatctgattcagcaggcctgggttcgggcccgagaacctgcgtctcc
cgcgagttcccgcgaggcaagtgctgcaggtgcggggccaGGAGCTAGGT
TTCGTTTCTGCGCCCGGAGCCGCCCTCAGCACAGGGTCTGTGAGTTTCAT
TTCTTcgcggcgcggggcggggctgggcgcggggTGAAAGAGGCGAAGCG
AGAGCGGAGGCCGCACTCCAGCACTGCGCAGGGACCGGTGAGTGTCGCTT
CTGGGGGCAGCGCCCAGTAACCGCGCTAGGAGCGCGGAGAAGGGCATTGG

>uc004dkp.1|48507984|48508984|48508983
tcccaggctcaagtgatcctcccaccccaggcccccaagtaaccagaact
acacgtgagcgccccacaacctaattttcatatttttttgtagatacagg
gtctcactgtgttgcctaggctgatctcaaactcctaggttcaagggatc
tgtctgcctcagccttccaaagtgctgagattacaggtgccaccacTAGA
ATCTATTCTTTTAAGCATTATACTCCATTGCCTATAGTGCCAGACCACAG
GTGCTTTATAATCCTGTAGCATAGATACTATAAATATTCAAATTACTAAA
TAATTCAAGTCAAGAGAAAGATCTGATGGGAAGTGTGCTGAGGGCGGGAA
AGTGGAAGGTTGGGGAGTGGTCCTCCCTCTGGGTGTCAAGGTGGATCTGT
AAACACGCACGCCCAGAAACCTTCATTTCTTCTGAGATGCCCCCTTCTTG
TCTTGTTCTCTGTGACTGAAGCTGCAGAATGGGAAAGGAGGGGGCTGGGT
AAAATTGGCCAATTCACAGGACTGGGCCTCCTCTGTGTCTTGTCACTTCT
TGGAAAAGAGATGAATTCTATTTAGGGAAAAACAGGGGAGGGCATTGTCT
TGGTCTCCACTCCCCTAATCTTCACTTCTGGAAGAGGAGAAAGGGAACAA
GAAggctgggtgcagtggctcacccctgtaatcccagcactctgggaggc
cgaggtaggcagatcacttgaggtcaggagtttgagtttaagaccagcct
gaccaacatagtgaaaccccgtctctactaaaaatacaaaaattagctgg
gcgtggtgacacacacctgtagtaccagctactcagggggctgaagcagg
agaatcgcttgaagctgggaggcggaggttgcagtgaggtgagattgtgc
cactgcactccagcctgggcaacagagtgagactctgtctcaaaaaaaaa
aaaaaaaaaaaaaaaaagaaaaGGAAACAAGGAAACAGTGGAAAGTGGTC

>uc004dlh.1|48639582|48640482|48640581
CCCCGCCCCCCACTGACAAAGGCGACCTGGGAAAAACCACTGGCGGCAAC
TCTGGGGATTTCCGGTCAACACCGTACCACCCCTAGCCGGGATGGATCGT
CCAGCGTGTCTTTTTTCGTTAACAGGGCTAGGAGATTACGAAGTCAGGAG
AAACATGGCGTGGTTCGGCCTTCGCCGCACCTTCTCTGGTTGTGGCCCCT
CATAACGGAGCCCGAATGACAGGAACCGAGTGGGGGTAGCGGGAGATACG
TTAAGAGTCCCCCGAGTCTGGTACATGGCTCTGTGCGGCCGATGCCTCCC
CCGCCCGACCCCCACGGCTGGCCTTGGCGTCGCAGCAATATTCCGGATGC
CTGTGCCCATTGCCGTACCAGGGCTCCCGAGCGTACTCCTCCATGGCGCT
GGCGTCTGGCCGCGCAGTCAGGCCACGCCCCCAGCGTAGACGCACACCGG
CGTCGGAGCTTTCCGCCTATTACCGGGCAGCGATTGGGTCGCTATACCGC
ATGTCACGCCAAGGACGCACTCTCATTGGCCAATCGAGTTTCTGCCATTT
GTTCATTGCCTCCTGAGCGTAGTCCAGTTACTTTCAGGCTCGGGGAGTGA
AGGCCTCGTTGAGAGAAGGTCTCATTCGGTGTTTTGGGAAGAGAGTCGTG
TGGGCCCAGGTATCGTAGCGGCGACACGAGAGAGACGGGCGGTGTGACAG
CCTTCCACTACCTGCACGAGTGTATTGGTAACGTTGGGGTGGGTGCACTC
TTTTGGAGCTGGAGGAAGTGCTGCCCTCTGCTCCCCCATCCCAGCGCTTT
GGTTTCTCCCACCCGGCAGTCATGGGGACGCTGGATGAGCCCATTTCTGA
AGTGCGGAGGGGCCGGGCTTCTTAGGCTGTGGGCGGAGCCTGGGCCTGGG
AGAGGAACAGGGCCCTGGAGCACCTGGTTTCGGGGACAGTAGGGTTGGTG
GGAGTTGCGATGATATTGCCACCTACCTCTTACATCTTTTAGTGCGTATG

>uc004dxc.1|67829306|67830206|67830305
tcctagctactcaggaagttgaggcaggagattttcttgaccacaggagt
tccaggctgGgtagctttaagtgagtcatgcttaaagtctgctcagtttc
tgtctttgtaaatgtgagggatagcagttgaactgcatgaggtcctggat
actctcagacctgactAATAGGAGTCCTCAATTCAACAATGAAATCAAGG
TTGTGAACTTGTGTTGGACCCTTGTGATGAAAGGCCAGAGAGAAATCAAA
GCCGAAGGCTCTTGTTTCTTACTGAATTTGAATGGACTTTCTGGTGGTGC
TTACTATCAGAACTCCTGGAAGCCCTCCCCTGCCACGATTAATGTTCGTG
CCCCAAATTTTCCATGCATTTCTCTGCGGAGGTAGAGTTCAGACTTGGGG
TAGGGGACAGAAGCCTGGGGTATTGGGGAAGTTGCAGAGCCACTGGGGCC
TGAGCAACGTAGGGATGGCAGCTTCCTGCTCAAATTCCTAATTATCTGGT
TTTCCCCTACCAATTGGAGATTTCACTGAAGTTGTGTCTTCTGGACATCC
CATAAATTATCCGAGCAAGTCACTGAACCCTCCCGGGCACATAGCATATG
TGTTTAAATCCCCCAAACAGTGCCGGACTCATTCAGAACTCAATAAATAT
TAGCCTGTGTGCCTGGCCAAGTCACTGCTTGAGCCTCAGTCTTTGGGCTT
GCACCTCCTCCCTGGCAGCGGTGTGACCGGAGGGAAAGGCAGCGGCGAGG
GCCTTGGAGGACCTGCAGGCAGTGCCCCGCCCACCCAGATTTGGGTGACT
TTCTGGCGAGTCCGGTGGGCCAGACTGCGCCCCCATTGGCCGAGGGGAGG
TGGGCGGGGCGTCCCTACAGCCCTACTCGCCGACGCTCCCTCCCCACTTG
AGCTGAGTGGACTCGGGTTGACAACGGCTAAGCAGCCGCGGCAGCTGCTC
TTCTGGCTGGCACCGTCACCCCTGCCCGACCCCAGGCCCCGCGTGTGTCC

>uc004dzg.1|70358880|70359780|70359879
tggtgcaatcttggcccactgcaacctctgcctcctgggttccagtgatt
ctcccacccagcagctgggattacaggcatgcgccaccacacacggctaa
ttttttgtatttttagtagagatggggtttcacattgttagccaggatgg
tcttgatctcctgacctcaagtgatctgcccacttcagcctcctaaagtg
ctgggattacaggcgtgagcaacggcgcccagcctttttttttttttttt
tttaatGGTTAGCCTTTGCTTTCTACAGACACTATCTGCAGAAGCACAGG
GAGCCtgctgtagaaagacttctgtctcagatacattgtttcatcctacc
tatcctaccgctttggaacggtgtgaccttgaggagttacttatctgagc
ttcagcttcttcatctggaaaatgggataacaggcttcctaaatgggtcg
aaagaaaaaatgtatggaacaacgctcagcacagtttgtggcttcataaa
tgagctctcTTTCCTGTCCTCTTTCCTCTCCATATTCCGGAGAGGATCTA
AGCCTCAGGGAAAATCCTGGTGACCTTAAGCTTCTGACGGGGCCATGGGG
GAGGGCCTCAGCCCAGAGCCTCTGGGTCCCCTGGGGTCCCCTCTTCACAT
CCACCTGCCTGTGTTTTATCTCCCTCCCCCCGCCCCCCCGTGGCCATTCT
TCTGGTGGGGCTATGGGGCGGGTGCGGCGATGGACCGGGCGGGCACAGAA
CAGGTGGGTGCAGGCTGGGTGTCCGGCGCTGGGACACAAGTGCTCTGTGT
GTAGGGTGGGCGGAAGTCAGGGCGTTTGATCTGAATTCTAAAGGGCGTTG
TTCAGAGCCCCACAAAGGTCTCATTGTGCAGACACTGGGTATAAAGCAGC
ATATGACTCCCCAGCACCGGGCGGTGATGAATTGGGACGCAGGCGCGGAG
CCCAGGGACCACTCCCCCTGCACAGACATGAGACCATAGGGGACCTGTCT

>uc004eic.1|100764106|100765006|100765105
TCAGAAGACTTACGTATTGCCAGACACACTGATTAGCTCACTCAGGGCTG
TGCTGTGTGCTAGGCCCCAGAAGACATTAAGATTGCTTTGAGTGAAGTGT
GTAACACTCTCCACCAAGTGAGAAAATGTGGGACTTTTGGAGGCCATCAC
CCAACATCATTCTTCAGCCTCCACTCATTTTTTTCTAAAATGGAAATAGC
TTTATAGTATTTTTTTTTCTCATAAAAAGAATGCAGGCTGGGGGTGGGGG
AGGACGGAACAAAAATAACAAAGTATTAAGAAAGTAAAAACCACACTCTC
ATTCCAGATTTTCTTTTCTGATCGCTTGTTCCTTTCAGATCTGGGACTAG
ATTTCAGAGGAAATGGTAGACTTTCATAGCTCGGGGGAGGGGAGGTGGAG
GGAGAGGCTGCTGTCCCAGGAGCCTAGGGAAGGAAGAGGCAATTTTTCAT
AAAAGTACAAGTGGCCCATAGCCCCAGGGGAAGATGCCGTCCCTTTCTGG
TAATCGGTGGAAGGGAAACACAACTACAAGGTGATGAGATTATCGAAGAA
GAAAGAGTAATAAGGCCTGGTGTGGGGGAGGGAAAGGAGGGGGGCGGGCC
CTCTTCTGCCGCACTGCTGGTGGGAGGGGAAATTGGGGACCCGAGTTGGT
GGATGACGTAGCCCTCACGTGACCAAGAGCTGACGTGTGCAGAAGTCCTT
CTTGTCCTGGTCGTTGTTCCCGTCTGAGTACCAGCTCCCCACTGCCCTGA
GGGCGGGCCGGCCTGCGGCGGAGGGAAAAAGGAAGAGGAGAAGGAAATTG
TCCCGAATCCCTGCAGGTCAGTACCTGGAAGATTCCATAAAGTCGGGGTG
CTTGAGGGCGTAGGGCCGAGACCGTCGCGGGTACTGAGGCGCCTCCGTCG
TCTCTCCCACTCGCCGCCCGCTTTCCAAGACATATGTCCCGCTTGCAGCC
CATTTCGATGCTGCGAAACGGTGAGCTGCGGGGTGTTTGGGGAAGAGCTC

>uc004fdd.1|148429538|148430438|148430537
ccgcTTCTCCCGCGGCTGCTCCCAAAGCCCCGCCCTCGGCCCCCTCCCCA
GGAGTTTCTCTCAgccccgccccaccccgagccccgcccgcagccccgac
ctgcttctcctgtggctgcctccaaagccccgcccccaaaccttccccag
cattctcagcccccccagagccccgcctctcccagccccgcccTACTTCT
CACGCAGCTGCTTTAAAAACCCCGCCCCCAGCCCCTCCCAGTGATTTCTT
TCTCCCCCTCCCTCCTTCTCTCAGCGGACACCTGCCTCCCCCTGCTGATT
CTCAAGAGTCCGCGAGCTCTTCCTGCAGCTTCTCCTCGCTCAGCTCTCCC
ACGGCCCTGCCCACAATGGTTTCTCTCAgccccgcccggccctgccccac
accccgcctcttatctcagccccgccctcaacccagcccccaattgtttc
tgtcagtcccgctcggcccctcccccagctccgccctcctcctctcagcc
ccgcctccaccccctccccagcggtttctcccagctcctcccTGCTGGTA
TAGCAGCTCTGGGCCCAAAACTCCTGCCTGGTGTCCTCGTCCCACCCTTC
CACTTACTCTTCCTCCCTCCCGTTCCTTTTCCTCCTTCCGGTTCTTCGTC
GAGGCTGCCGGTCTCGAGGTCCCCTGGCCTTGGCCTGGTTGGCTGGCGCG
CATCAGGGCCAGGTAAAGAGAATAGCGTCTCCTAGCAGCCAGGgcgtgcg
tacgtgcgtgatgtcgtcagtgcgtgtcttcgagaatgcgagattcataa
tgtttgctgtctatatgcatggctgagtacgtgcctcccgcgtacgtgcg
tggtgtgcatacatgcgtgattgcgcgcccacgtacgtTCTTCGTGAAAG
GGATGACGGGAGCTGTATGAAAGCGGAAGAGTTATAGACCGCTAACACCT
GTCACTGGCCACTGGTTTCCCGGAGTTAGCGGCAACGACCTTGCAGCCTG

>uc001gkn.1|8047873|8048773|8048872
Gtgagactccgtcctgctgtgtagccaggctggagtgcattggtgcgatc
tggtcttgctgcagcctccacctcccgggttcaaccgattctcctgcctc
agcttcctgagtagctgggactacaggtgtgcaccaccacgctcagctaa
tttttgtatttttagtagagatgggatttcaccatgttggccaggatggt
ctcgatctcctgactttgtgatctgcctgcctcggcctctgaaagtgcag
ggattacaggcatgagtcactgcgcccagACTTAACTGTTTTTTTGTTTT
TGTTTTTTTTTTtaaagactctgagtaaactatgagtagaataggccctg
tttaacctgataaagggtatctatcaaaaacctacagcaagcatcatgca
taacagtgtaacctcatgtcaggaacaagacagaatcactgctgcttcta
ttggctcctgtactagatcctgaccagagcagtgaaataaTCAAAGACAG
CTTCTAGGGTACAGAACTGTTTAGTTGCTCCTACGTTGGCAAAGGGGCAG
AGAATGAAACAGAAAAGGAAAAACTAGAAGTTGGACAACCAAGAGAGAGG
TGAAAGAAGGTGGCCAGAGATGGCTGGTGTTCCAATGTAGCAATGGGGAG
CCAGGGCCCCCAGTGCCCCTGGGCTGTGGGAGTCTGAGCAACGGAAAGAA
TAGACAgtgagggtagaggtggaagtgggggtaggggttggggtggCTGG
GAGCTGACCAGGTGGGTGTCAGAGCTGAGAGGGTAGGGTGTTACCAGGGA
TAGCAAAGTAATGCTCATCCCGGCTCCTCAGGGTGAGCCAGCTCTCCTTC
TAGGGAACAGCTTCCTCCACAGCAAAGCCTCCACCTAGAAACATCTACAC
TCATGAGTACAAAAAGCTTCAGCCTTTATTAAACAAAGGAGGAGGTAGAA
AACAGATAAGGGAACAGTTAGGGATCCCTTCTTTCCCCTATACATACACA

>uc001fbc.1|70348805|70349805|70349804
ggtcgcaccaccacactccagcctgagcgacacaagactccgtctccaaa
aaaaaaaaaaaaTTAACGAGTGGGGATACTTTCATCTTAGCTAACATGTA
AGTAGCAAAAAATTCAATCCTTAGATATAATAACTTTTATAGGGTGCTTA
TGTAAtttacatatattaattcaatttatcctgcataaccctatgaagtg
gttgcccttctatctgtattttacttatgaggcaattgaggcactgaaag
tttaagtaatttgacccagtctattaaaggcagagtcagaaaatgaaatg
aggcagtctggctccagagtctaagctcttaCTGTTATATATCCTTTCAA
AGAGACACAAGTTTCACTTTTTTTGAAATTCACAGCCCAGTAAtgagcta
gagagaaacaacacaaaaagagtcagaaggctaatatctattcccaggac
tgccccttacaaggattaaggtttaggttaagtcatttgatccccatggg
actgaattgtaactaatctgttaattagggatagaagtagttgcttaggc
tctctcattggcctgctctgagaacccactgagagggtacttataaaatc
ttttgcaaagcactatataaaagttggtgttattAAGTTTAGGTCTTATC
TTTAGATTGCTCAAGCACTTAGCACCTTTTATTTGTACCTGTTCTGTGCA
AATCAAAGGAACTCACCATCAATAAATGTTTGTTAACTGAATGGTTTCAG
AGATCACTTTAAATATACTTTGTTCTAGATTTGAACATACAACCAAAAGT
TCAGAGGCCAACTTTAGCTAAGTTCTACATATTCTACAAACATCTAGAGT
TCTAAGAAGACATCCAGTAGAATTACTCCACTGAGGGAAGAGATTTATGC
TTTTTGAGAGTGCTACCTGCTGCCTAACAGTCATTTCAGGATACACTGTT
CTAAGCAATATGCTGCCTTCAGGATCCTGGGGCGTAAGTACTGTGAAAAA

>uc001lhm.1|125756273|125757173|125757272
CACCACTGTGGGAGGTGGTGCTGGGGAGAAGGCTCCCCCAGGAAGGTCTG
CCCAGAACTGGGGGACCCACCATGGTCCACGCTGTGCTCAGGATGGCCCA
GCTTTCAGAGCCCTAAGCCTGAGATGTCCCCTCTGtatgggctgaaaagt
gtgccccaaattcgtatgttgaagtcccaatctcgagtacctcagaatgt
cactgcatttgcagataaagttgtttaaagagatgatgaggttaagatga
ggctgtcagagcacgccttcatccactccgactggtgtccttataaggag
aggaagaggcagcaggggtgtgtgtgtgtggccacatgaacacacagaga
gaatcagccatcagcaagccaaggacagagacccccagagaaaccagccc
tgcagcaccttgatctcgggtctctggcctccagactgagaaaatcagtt
tccgttgtttgtggtcttttgtcctggctgccccaCCTGAGTGCACACCA
CACCTCCTTCTGCGGGCTTGCCCTCAGCAATAAGGACATGTGCCAGAGAC
ACCAGGGGTCTCAAACTCACAGCTGCCAGGGGCCAGGCAGGCCACCGGAA
TGAGGCCTGTGGTCACTTAACCTTCAAATTTGAAGGTCTGAAGACAACGC
TAGGCCTGACTGTGGCTGGGCCAGACCTCCCACCCTGACTCACACCCCAA
CAGGACTCGCACAGGGAGTCCCTGCTAACATCTGAATCCTTTTCTCTCTG
GTCTTGAGTTTTCTTCTGCCTGTTGCTCGCACAATCACACCTCGTCTCTC
AGCAGCCAGCACAGCTGTAACTCCTCTTTACACAGAGCCTGCACAACTCG
AGCAGGTGCGACACTAAACCACTGCGATTCACTCATGCACCAGGAAGAGC
TTGGCTGCAGAGGAAGAGCACGCGCTCCACAGGCGTCACTCTTATGGGTC
CATCTTTAATTATGTTAAATATTAATAAAAGTACAGCGTAACTGCGATTC

>uc001kgb.1|78446089|78446989|78447088
cgagatcgtgccactgcactccagcctgggtgacagagtgagactccatc
taaagaaaaagacaaTCTACCACCTTTTCCCGAGTTTCCTGAGTAACACA
CCTGACAGCTATGGGAAGCTTCAGCATATTTCCCTTGTTGCTGAGGTTTC
TAAGCCAGCCTAAAACTCGCATGTAATTAGCTGTGTGCGTTTTATAAAAA
CATTTGCCAACCCAAGACCTGGGTCCAGGCATGTCTTCCCCCAGTGTGTT
TGGCTTCCTCACGATGCCAGGCCCTGCGTGCAGACCAGATGCCACTTGTG
AGGACGCACCGGCAGGCAGGCCCCTCCAATCCTGAGGGCGGCATCACGGG
GACCTGCAGTCATGGCTGCACCCTAGTACCGCGGGGCCCCCCTGCACCCG
AGGCAGGGTCCTGCTGTCAGCCTGGACCTTGGGGTGAGGGAGGCAGTGGT
CCTGTTCAGCAGAGGGCATGGGACTGAGCACAGCCCATCAGGGAGGAGAG
TTAGCAGGGCCCTGGGCCCTGGCGGGGAGCTGCTGGGGGCCTTTGAGCCA
TAGTGAAGAGTGTGGATTGTCCTGAGGTCATGGCACTTTGATGGTCAGGT
CTTTGTTTTGAACATATCCCTGTGGCTGTATTTGGTGACTGGAAATAAGG
AGAGGGCTTGAGGGCTCTTGGGAGACGGGAGAGGGCTGGGGGCCTGGAGG
TGTGCCCGCTGGAGGAAGGTGGGAGTTGCCAGGGCATTACAGAGGGTCTC
AGAGCTGTGTTGGCATCACTCCGCAGGTGGAGGGCACAGCTGAGGGCGAC
AGTGTCGTTGAGTGCGAGGAGGTTGGGGCCTCAGCTTGCACGTGCTGGCC
TGCGAGGAAGCATCAGCCGTGCTGACATGGAGATGTTTCCTCTGCAAATT
GGAGTTTCGGACACACAGACTGGAATTGAACTAACGGGCACCCCAGGAAG
ACTGTGGGGCGAGACGAGGAGGATGGGGGGACCAGCCGTCGCCCCACTCT

>uc001kga.1|78379698|78380598|78380697
CCGGCACAATGGAATGTGCCCCCCCCGATTGCACACGTGCACACCCACAC
AATTGAATGcacacacacccgcaggtacgcacacatgcacacccacacaa
tcgaatgcgcacacacctgcagatatgtacacatgcacacccacagaatc
gagtgtgcacacacccatacataatgcgcatgcactcacatgattgaatg
tgcacacacccagagatgcacacacacacaTCTAATCAGATGTGCACCCC
CACACAGATATGCACATGTGCACACCCACAGGATCGAATGTGCACGCCTA
ATCAGATGTGTACACCCCTCCcacatatgtacacatgcacactaacacaa
atgtgtacacacccgcaggtatgtacacatgcacacctacacaGTCGAGT
GTGCATGCCCCCCACGGATATGcacacgtgcatacccacacaatcccata
tacccacccccacaatcacgtgtacacacccccgcagatatgcacacacg
cacacccacaggatcgaatgcgcacacacccacagatagcacacacgcac
acccacacaattgaatgcgcaccccccacagatatgcacacgtgcacacc
cacacaatagaatgtgcacacacccgcagagatgcacaagcgcataccca
cacccgcagacgtgcacatgcacacatccacacgatcaaatgtgcacgtg
catctgcagacatgcacaagcagacacctacacgcactcgcagacatgca
cacccacaTGGGCGAATGTGCACACCCCCCCCACACAGATAGCACACGTG
TACACCCACACAATTGAATGTGCATACACGCACCCGTTCACAGGTTAATC
GCTGCCACAGCTATCAGCTCTTTTTCATTGACTGTTACGGCAAAATATTC
TAAAGGATAACATAGATTTATGTTTATTTGCATTTTATGTTTCCTTATGG
TTCATATGAGTTTATTGGAAAATTAGCAACATACACATCATTTTGGGGAA

>uc001jmm.1|64596093|64596993|64597092
CTGAAACAAGCCACATTACCTGGCTTTATCTTCGTTAGCTTCAGCTATTC
AGAATAAGTTGTAAATATGGTTAAAAGGTGGCTCATGCAAGAGCAAGAGA
AGCAAAAGGTTTTGAGGAAAAACAATCACCACAGACTTTGGGATCCTGGC
AGGCTTTAGGGGACCAGCAGGTGGTACTCTACTCCAGAATTAACACCTTG
GCTTTCACTTAATTTTACATCAAAATTAAATCAGATGGAACATATGAAAG
CATTAGACAAAAGCCACTTTATCAGCTGAGGCACATTTGGAAAAATGGTA
TTTAAAAAAGTCAAAAGCTCACCAAAGAAGGTTCACAAAATCATCTGAAA
TATTCCTCAGGCCAATTTTTCTTTCTAGCCAAGTAGTCATTATCCATCCC
ATGATAAGTATAGGTAATTAATGTGAAATGCCACATGTAGGTAATTCACA
TGAAATGTAATTGCTCACATTCCTGGCTGAACCTTGCCTGAAGTGGAGGG
TGTTGTAACAGATTACATGGAGCTAAACGATGGTGACATAAGGAAAAACA
GTATAAACTAAGCAACTTGCAAGGTGTCACAACTTGGACTCCCACTTTTT
TCTTTTAAGCTGAATGCTTTCAGTTGAGAAGAAAGGCTATCCTCTCAATA
TCCTGCAGGTGTCAGTGGAGAGCTACATCTTTCCAGTAACTTAAAGGGTT
GGGAATATGTCAGCCTTAACCAACCGACAATAGCAGCCAGCTATTAaaac
caagacttcaaattaattaaaataactttctaaggtcatacagtaagtgg
cagaactcatatttatacccaggatgactgacttcgggctcttctctgcc
cccagtgtcatgctTGTCAACAGAGGGAGTACTCTGGAAAAAGTCAATTT
TTGATAAAGTCCTTTTAATGGAAAATGTAAAACCCCTTTCAACTTTAATG
TACAAAGCCATATGTAACACTTGCACTTTAACAAAAGCAAGCCAATGTTT

>uc001psi.1|55660856|55661856|55661855
tgagctgagatggcaccactgcactccagcctggtgcaacagagtgagac
tctgtctcaaaaaccaaacaaaaaCACCCCAGATCACTGCCCTTCCAAGC
CCACCCAATTTCTGATACTCTGCTGTCTCCCTGATTAACTATTAAATCAG
CTCAGAAAAATCCCAGCCTCAGGATTCCAGTGACCGCGTACAGCCAGCAG
CTCAGAATGTCCCCATCTGGGATCCAAAATACCAGTAATCAGGAGCACTG
TGACTCTGGGTTGTCCAGCCACAGTGGCCTAGGATGGGGCGGGATGGTGA
CCGTCATCCTGTCCCCCTGCTGGTCATGTGGATGCAGCTCCTCCTCCTGG
GGCTTCAGGAGGAGGCGTGCCCGGGCCTGGCTCACCCGCTTTCTCGTTTT
CCTGCAGTGCCGCAGTGAGACCTGTCCCCTACCTGCCAAGACAATTGGTG
GTGGAGTCCTGACCCCAATCCCCAACCTCCCAGGACTGTGTTCTTTCTGG
AGTTTTCGCTGAGAACAAAACAGTGTTGTCTGGACCCTGGAGTGTCTGTC
CTTCTTGACTCCGTAGCTCCGTCTTCCTCCTGCAGGGGATTGGTCACCCC
GGGGTTGGCGACGGGAGCAGCTGCGTCGACACAGGCCGCGGTGAGGTGGC
CTCTTGGAATAGCTACTTTAGCGAGGCAGCCACGTTGTCACAGCAACCAC
AGAGCATCAGAGGTGAACCCAAGCCCACGGGGAGGCCGGCCCCAGAGAAG
CTGCTGGGAGGGAGGGAGGGTGCAGGCTAGGGGCAACGACAGTGGCAGCG
AGTCAAAGACACACCCAGGCCACACCCAGAAGGCCACTCTACCGAAGCAG
CTGTGTCGCTGTGGCCGCCTCTAGGCCTTGGCAGCGGCCCCAAGAGCTAG
ACGTGGTGAACCGAAGAGGGAGGCAGCCGTACTGGACAAACTCCTGCCAG
GCAGCTGCGCGGACTTGGTGACGAAGGCGAAACCGCTCGTGGCCTGCTTG

>uc001pib.1|104317903|104318803|104318902
cataccacaaaattgaccatcttaacatttttaaatgtagtgtttgatac
taaatccattcataaagtcatataagtgtcacccccatttaccttcagaa
ttcctctttgtctggcaaagctcaaattctatatcattaactaataactc
cccatttcctcctccccacagtccctggccatcaccattctacattctgt
ctctatgaattttataccctaggtacctcatgtaagtgaaatcatgcagt
atgtgtttttctattgctgccttatttcacatagcataatgtcaaggttc
atccatattgtaacaaatgtcagaacttccttctcgttaaaggctgaata
aaattccattatgtgtatacaccacattttgcttatccatttatcagtta
tcagatagttccacattttagatattgtgaacaatgctgctataaatgtg
ggtgtataaatatatctttgagaccctgctttcaattactttagttatgt
acccataggtggagtttctggagcatatggtaagtctacttctaatttta
tgaggcaataccatactgttttccaaggtggctgtaccatttgaaattct
caccaatagagcacaggattccaattattctacatcccttcaaacccttg
ttattttctgttttttggggctttttttgatgggagtcattcaaatgggt
atgaggcagtatctcactatagttttCGGCAACATCTTTCATCCTATTGT
TGGGGATAAATCAGTCAGTTTTCTTCATCAGCCAAGTATAGATATTTCAT
GAGCCATAAAGCTCGAAAATCCAGTTAGCTTCCTCCACTTCATTTCCACT
CACCCACCATTTTCATTGAGATTATATTCTCTATTAGAAAAAGACACAGT
TCGTTTGTCTTCACTTTTATTGAAATACAAAATGTTAAATATGCAAGCTG
TACTAATGAAGGTGCTCCTTGAAGTTGATTAAGGAGGGCTGGGCTGCTTG

>uc001oth.1|47497223|47498123|47498222
caaaaattacaaaaattagccaggtgcatggtgatgtgcacctgtagtcc
cagctactcggagactaaggtgggaggatcacttgagcccaggaggcaga
ggttgcagtgaacagagatcataccactgcacgccagcctgggtgacaga
gcaagaccctgtctcaaaaaccaaccaaccaaccaaccaaccaacAAAAC
AAACCAAGCCCCATAGAAGCAAGACTCACTTCATGAAAATCCAGTCTGCT
TGAGCCATGCATTGAATCAATGGCATTACAGTTGAAACTTATTTTGATGA
AACCCATTACAGTTGGACATGCTTTGTGGAAAGATATTATTATGATTGAG
TCCTCTTTGTGGAGTGCCATTAGAGTTGCCCTTCGCTTCCTGTAAAGTGA
CTATAGCTTTGTGTAAACCCAACAGGGCTGCGCACTACTTAAAGCAAACA
AGAAAGAGCCTCACTTTAGGCAAGCCTATGGCAGGAAAGCCTCATTTTAG
GTCTTAGTACATTATACACAAATCCAATCTGATAAAACCAAGGCATACAT
TTCTTTCTCAATAGAATGTTGCACCTTACACCAAGATTCTCAGAGCCTCG
GGCTGCCTGAGGCCAATCTGGGTACTCTCATAATACCTCACCTGGCCTGG
GTTCTGGTCCAGATGTGTCAGCATGGACACAGGGCTGGATGGGGCAGGGG
GAGAGGGACTGCCCTCACCTCGCACTGGTGCATGAGCTGGACCAAGGAGT
CCCCGATGAAGACGACTTCGGGTTCCTTATCTTTGCTGTCAGCCACGAAC
CGATGGTGCTGCGGGAGCGCGCGAGAGGGAGTCAATGGCATGCACGCTCC
AGGGCCCGCCCCGCCCTGCTCCCTTAGGCAGCGCCTCCTCAACTGCCCTC
AGTTTCCCAATCAGGTAGTGAGAGTGGCACGAACCAGCCGTTCTCCTGAG
CCACCCCCCGCGCCCCCGGACTCCTCAATATCCCAGGTGGGAACGCTCAC

>uc001oti.1|47497223|47498123|47498222
caaaaattacaaaaattagccaggtgcatggtgatgtgcacctgtagtcc
cagctactcggagactaaggtgggaggatcacttgagcccaggaggcaga
ggttgcagtgaacagagatcataccactgcacgccagcctgggtgacaga
gcaagaccctgtctcaaaaaccaaccaaccaaccaaccaaccaacAAAAC
AAACCAAGCCCCATAGAAGCAAGACTCACTTCATGAAAATCCAGTCTGCT
TGAGCCATGCATTGAATCAATGGCATTACAGTTGAAACTTATTTTGATGA
AACCCATTACAGTTGGACATGCTTTGTGGAAAGATATTATTATGATTGAG
TCCTCTTTGTGGAGTGCCATTAGAGTTGCCCTTCGCTTCCTGTAAAGTGA
CTATAGCTTTGTGTAAACCCAACAGGGCTGCGCACTACTTAAAGCAAACA
AGAAAGAGCCTCACTTTAGGCAAGCCTATGGCAGGAAAGCCTCATTTTAG
GTCTTAGTACATTATACACAAATCCAATCTGATAAAACCAAGGCATACAT
TTCTTTCTCAATAGAATGTTGCACCTTACACCAAGATTCTCAGAGCCTCG
GGCTGCCTGAGGCCAATCTGGGTACTCTCATAATACCTCACCTGGCCTGG
GTTCTGGTCCAGATGTGTCAGCATGGACACAGGGCTGGATGGGGCAGGGG
GAGAGGGACTGCCCTCACCTCGCACTGGTGCATGAGCTGGACCAAGGAGT
CCCCGATGAAGACGACTTCGGGTTCCTTATCTTTGCTGTCAGCCACGAAC
CGATGGTGCTGCGGGAGCGCGCGAGAGGGAGTCAATGGCATGCACGCTCC
AGGGCCCGCCCCGCCCTGCTCCCTTAGGCAGCGCCTCCTCAACTGCCCTC
AGTTTCCCAATCAGGTAGTGAGAGTGGCACGAACCAGCCGTTCTCCTGAG
CCACCCCCCGCGCCCCCGGACTCCTCAATATCCCAGGTGGGAACGCTCAC

>uc001nuf.1|62185964|62186864|62186963
aaaaataagccaggcctggtggcaggcgcctgtaatcccagctactcagg
aggctgaggcaggagaattgcttgaacccgggaggcagagggtgcagtga
gccaagattatgccattgcactccagccggggctacagtgtgagactctg
tctcaaaaaaaaaaaaattaaaataaaataaataaataaatatatatata
tataaattaaaatgaaaatataatGCAGCAAAAGaagtaagacagaagag
gtaaggtgtcttgcctaccttagtcacacagaggcagtggcagaactggt
atcaggaccTTTACCTCTGCTATCCCTACAATTATCTATCTATAtttttc
gagacaatggctcactctgttgcccaggctggagtgcagtgggacaatct
tggctcactgtaacttcaacttctcgaatAATCTGTATCTTTGTCATAAA
TGGAAAGTTAGAGTATCACTCACTAAGGAGACAGATGAgatcacagcaca
ctacagccttgagttcctggcctcaagcaataccccGGTAGgcaatctcc
gcctcccgggttcaagcgattctcctgcctcagcctccaagtagctggga
ttacaggcgtgcaccaccacgcccggctaattttttgtatttttagtaga
aacggggttagccaggctggtctcgaacttgtgacctcaggtgatccacc
tgcctcggcctcccaaagtgctggcattagaggcgtgagccactgcaccc
ggccAGGCACCACCACTCTTGAGGGCAGAGGCTGGCATCTTGTTGCATTT
GCACAAGGAAGCTGTGGGTACTGCTTCCTCACTGTCTTGTTTCCATACTC
CCCAATCTTTTCATGACCCATCCCCATTCCTACATTTAATCACACACATC
TCAGAGTGCTAGGGCTTTATTACAAATGGAGTTGACTGCTAGAGAGGCCC
TTCTCCAATCTTTCTTCTGTACCTTCTTCCCTCCCAAAGACATCCCTCTA

>uc001nkh.1|56930102|56931002|56931101
CACCACTAGAACTTTGGTGTCCGCCCTCAGACCCAGGCTCCTGGCCCCTG
GAAATTACACCCCGACATCCACAGGAAGAAGGAAGAGCTGGGTTTCAGAC
Ccttctgcatctttatagccccagcacccaggacagggcctgacacgtgg
caggtgctcaataaacatttgttgaatgaatggatGGATGAACCTGCCTG
CCACCCCCTGCCTTCCACCCCCATCCCCCTGCCTCCCACTGTTCTTTCCT
AGTCCCTCTCCTAGCAAGGTGGGAATGAGACAGCAGGTGTGCCCCAGATT
CTCCCATCCCACCCACCTGCCATCTCTCCTCCTGCACCCTCAACTTCTCC
CTCTTTGCCCCCGTCCTCCCCAAGGGTCATGAGTAAACACAGGAGCAAAC
CCTCAtgtgctcctaccatgtgctaggcagttgcaatgactttacattct
cacaatcgccatcagagatagaaatgattaactgcactttgcaggtgggg
aactagtgactcagagtggttaaggggcttgcccagctgctgaggggcag
aattgaaactcaaactaggaatttctgattccaTCCAGCGCTTCTAGCTG
GGGGTGTGTAGTGAGGAGTAGGGTTCTGCTAAAGTTAGTTAAGGATGTGG
AGAGGAAGAGGAAGCAGAGGGGTTCCTGGGGGAGGAAGTCTCTGGGCCCA
CATCCCAGGACCAGCGGGGTGAATCATAGTCAGGGTTCCTGCCCCACCTC
TGGGTCCAGCTGCCACACTAGATGTGTAGCCAGATTCCCTACCCTCTCAT
GCCAGGGTAGGGCCTCCTCAGAAacatacacatacacacaaacacacaca
cacacacacacacaGCCCCGGCCCAAAGCCTAGAGAGATGGAAACAGTAG
TTGCCTTAGACACAGAAGCTTTATTTTTCTATAAAATTATTCCCGAGAGA
AATTTTCTTTTAAATGCCCAAAGTAAATAACTTATATCCCTTCTTGAAAA

>uc001mbo.1|5640468|5641368|5641467
TTCCCATTTATAAACACTTATTTTAAAACTTTCTACAAGAAAAATCTGTG
ATTTTTAACTTAGTTCTTGTATTTCTTCAAACGAAGGGAGAAAGATAATT
TTGAAAAGAACTATTACATATTGTTAAAAATTATTGCTTTCAGTCACAGT
GAGAGGGAACCAAAAATTAATAGACACCATAATGAggccgggcatggtgg
ctcacacctataatcctagcactttgggaggtaaagtgggcagatcgcct
gagcccagggcttcgggatccgcctgggcaacatagtgaaaccctgtctc
taccaaaaatacaaaaaataaccagggcgtggtggtgcgtgactgtagtc
ccagctactcaggaggctgaggtggaaggatgaaccctggagatggaggt
tgcagtgagccgagatcgtgccattgcactccagcttgggtgacagagac
aaaccctgtctcaaaacaaacaaacaaacaaacaaacaaacaaacaaaAA
AGCCCAACACCATAATGGATTACCCCTTACATGCTAGAAATGAGTGAAGC
TATTCAAAAAACTCGTTTAACTTTTAAAAAACTACATCAGCtaattttat
tataattattttttacaattaataaaCTGATTCCCACATAATTCAGTTTG
TTTGATAAAGACTAATATGTAGCAACACTAGAATTACAATAAAATCCTAA
ATATATGTGTGTATTATATATAGAAGGCAGAATTGAAGTCATTTTGACAG
TAGTATCTGAGATCTAAAAAATGAGAATTTAGTAAATCCAATCCTAGTTT
CCCTGAAGGCACAACCTGTTCCATGAGACATTAACAGAGTTTATGTTTTT
CAATAATTTGTAGAACAAGTACTTATTAGATCAAGACACTTAGATAGATG
CTTTATACTTCAGGAATTTATTTTTTCACAATGATCCAAAGTATTAGATG
AAGGTTTTTTGTTTTAttttgcttttaattgacaaataataaatatacat

>uc001ukz.1|131854667|131855567|131855666
CTCTGGGTACAGAAGCTGGTAACGCTCACAGGAAGAAGTGCATTAATCCC
ACAGGGCCAAGCCCAGCGACCACCACTTCCTGCCCCTTTTCTGTACTTTT
TAAACCATGGTGGCCTCTAATAACGTCTAACTGAAAACTCTGTACCTGGT
TAACtctttttttttttagacggagtcatgctctgtcacccaggctggag
tgcagtggtgtgatctcggctcactgcaacctctgcccgatcaagcgatt
cttctgcctcagcctcctgacaagtggggattacaggcgcccgccaccac
gccctggctaattttttgtttagtagaggtggagtttcaccatgttggcc
gggctggtcttgaacccctgacctcaggtgaccaccccctcccagcctcc
caaagtgctgggattacaggcgtgagccaccacacccagctTACGCCTGG
TTAACTCTTAATGACCAAAATCAAAGTATGGATGAAAAAGACGAGAATCT
GGGAAGTCACATTGCTGAGGTCTGAGAGTCATGACTCCACTGTCACCGGG
GAGGCCCAGCAGAGGGCAGCACCTGGATGATGAGACCCAGTTCAGGAGGC
GCAGCACAGAGCGGTCACCATCCTTCCCCGGTTCACCGGGAAGCTTGCTC
CCCCTCCTTCTGTATTCCTGGCAAATGACAACGGGCAAAGCGAAGCGTGG
GCCAAGGACGGAGGAGGCGGTGCCGCGCGTCTGCCGTGGTCACAAGCCAC
AGAAGTTTGCTTCACTCCTGCCAGAAACCGGCAGGACAGTAGAATTCTCT
TTTAAAGCACGTGTTGAACAGAGTGTGTAATAACATGAGATTAAAAAGTT
ACTGCCAAACGACAAAATATAACTATTAAAATGAAGCTTCCAATGAATAT
GAAAATCTTTACCAAAAAATAGTTTATTGCACAAAATTTAAGGAATTCCC
AAGCACACTTACATTTGTAAAAAATCAACGTGCTTTTTAAAGTTACACTT

>uc001sye.1|75268808|75269708|75269807
GTGGTAGGTCACCACTCTCCTGGTTTATTATTCCCACAAGTGATATTTTG
TGAGATGCAGAAGATTCAACTAGCATAATGGCACAACATACATCATCTAG
AGTCGAAGCATGCCAGTATTAGCAAGAAAATGATCTTGTAGATGTTTCAC
GAGGTTGGACAATGAGGGGCCGTTTTCCTTAATCCTTATTGCTATGAACA
AGATAGGAGGAACCGGCAGGCCCTCCCATCTTTTTCTCCCCAATTAATAA
AACCAAACCAAATGACAGCCAGAAGCAACTGGACCCTGAGCAGAGAGCAA
GAATGGGAAGAAAGGAGGGTGGGGGAAAACCAGAGAGGAATGATGTCTCG
GAACTCATCTGATGTTGACTCAGTATGGACTAATAGGTGATCTGAGGGGG
GAAAAAAAAACCCTTTCATATGGATTTCGTATATGTTTAATAGTAGGGTT
TTTTTGTGGTGCTACTCATAACAAAGGGGTTACATTACTCAATATAGATT
CAAGCAGTGGATTATATTCCTGACATTTAGAAGTGAAGTGCTATTAGAGT
TCTATTTAAGTGTACCACGGAGATACAGATTCAAACTTGTGCTTTTACTC
TTAAAGTAAGAGTCGGctaccactcttactccgcagcttttggagacttt
caacctctctgagcctcagcatcttcatgtataaaatctggctaacgtcc
acctaaggttctcatagaggattcgagaagaatgaatataaggcaccaag
caaagCATACTTCAGGGATTCTCACTGTTGAATCCCTTTCAAGCCCTTTG
CCATCCTTTGCAGCTATCCCTATCCCCACAAAAGGGGGGATTAAAACAAA
TTAGCAATAATTTAGTCATCATATTGTATTAAAAGTCACTTGATCACCGT
TTGCTCTTTTTAAAAATTTTATTTAGAAGCCTACTTGTAGAAGTTAGCAT
AATTTTACAGATTATTAGAAAAATTCTTTTCTTTCTGCAAACAGTTATAA

>uc001rye.1|49924499|49925399|49925498
cctcccaaagtattgggataacaggcagtgagtcactgcacccagccAGA
TTCCTCAGCTCTTGATCTTAACTTGGTTGGGTTTGAGCTTGGACAACAGA
GGCAATACATTAAGACTTCAAAGGAGATCTAGCTTTAATTCCAAAGTGAA
CAATATCTGATGAGCTAATAATTTATACCAAAATGTGCCTTTTAAACACA
ACTTATCTTGAGACTAAAATCCAAGAAGCTTCTTGGCTTGATTCTGAGGA
TACACTGGGAAAGGTGGTAGGTTGATTTTTTCTGGTTCCTTCTGTATATA
TGTAGAAGGGATTCTGGGAAATTCTGGCCCTTGCCAGGATGGAGGCTTGA
ACCAACTCATCTCCCAGGGTACttttttttttttttttttttttgagacg
gagtctcactctgttgcccaggctggagtatagtggtgcaatctcagctc
actgcaagctccgcctcctgggttcaagccattctcctgcctcagcctcc
caagcagctgggactatgggcgcccgccaccacgcccagctatttttttt
atatatttttagtagagacggggtttcaccgtgttagccaggatggtctc
gatctcctaaccttgtgatccgcctgcctcggcctcccaaagtgctggga
tcacaggcgtgagccaccgaacccggccCTCCCAGGGTATGTTTCTAATG
ATGTTCCCCTGGAACAAGCTTTCCTGCACCATCTTTGTCTCAAATCCCTG
AGATAGTTCTGCAAACTTCTAGAACTTTCCTAGGGTTCTTATTGCTTGGA
AGAGAACATATGTAAAGGCGTTAAATAGGGAAAAGAAAATGTCAAAAATG
TTTAAGCAAAAATAAGTCAAAATGTAGTTACTTCTTGCACATGAGAATCT
GATTTCTGTAGCAATGAAAATTTTTAATTTGAATAAAAATCACGTAAGCA
TGAGGTTGTTGGGGAACACGGAAAGGAAGGGCTCAGATTAGGGGGTGTAG

>uc001rcq.1|14985316|14986216|14986315
tggaaagcaACTCTAAGTAATGAGGACATCTATACCTTTTATCTCTACAG
TAAGGCCAAGGAGAGTACTCCAATTTTTAGGAGTAACGTTAGCATTCCAA
GGCATAATATTTTTACGAACGtatggagagtgaccagtttgaagatttct
caaaaaacttgaaacagagctaccatttgattcagcaaccccattactat
gtatatatccaaaggaaagtagattgttgtaccaaacagacatgcacatg
tatgttcattgttgtgccattcacaatagcaaagacacggaattaatgta
gttgcccattaatggtggattggataaaatatgtggtgcatatataccat
gatatactatatggtcataataaaaaagtaaaatcatgtcctttgcagca
atatggatgaagctggaggccataatcctaagcaaagcaatgcagaaaca
gaaaaccaacttccatatgttctcagttataagtgggagctaaacactga
acacacatagacatgaacatagaaacagtagacactgtggactacctgag
gggtaagggagggagtggggcattttttgaaaaactatctatttagtact
aggctcactacctggatgcaatatacccatgtaacgaacctgcacatgta
ccctctatacctaatataaaagtcgaaattaaaaaTAGCTAACTAAATAA
GTAAAATGTAGATTTCCCACTGGCTGTATTCTGAATGTGCATTGCCTATT
ATAGTGTAATAGGGGACCAATTTGTTCCCAAAGATGTAAATATCTCCTCC
AGTGTGTTTTCCTCATCCCCATCCCCTCTGAGGGAACTCATGAATGTGAA
CCATCCAGTTATCATATTTGTTCAAAGCAAGAAAGCAGGGAAATGAAGGT
CTCAGCCAGAACACACACAGTTATTGTTTTATTCTTGTTCTCTTGTGTCG
TTTACAGTGTCTCTCACAAAAGAAGAACTCCCTCTGGCAGGGGATGTGAC

>uc001rcp.1|14985216|14986216|14986215
aatcaaaaaacaacagacactgtgagactgcagagaaaagggaatgctta
tacattattcatggggatgtagcttaagcagttacgtagttcagccactg
tggaaagcaACTCTAAGTAATGAGGACATCTATACCTTTTATCTCTACAG
TAAGGCCAAGGAGAGTACTCCAATTTTTAGGAGTAACGTTAGCATTCCAA
GGCATAATATTTTTACGAACGtatggagagtgaccagtttgaagatttct
caaaaaacttgaaacagagctaccatttgattcagcaaccccattactat
gtatatatccaaaggaaagtagattgttgtaccaaacagacatgcacatg
tatgttcattgttgtgccattcacaatagcaaagacacggaattaatgta
gttgcccattaatggtggattggataaaatatgtggtgcatatataccat
gatatactatatggtcataataaaaaagtaaaatcatgtcctttgcagca
atatggatgaagctggaggccataatcctaagcaaagcaatgcagaaaca
gaaaaccaacttccatatgttctcagttataagtgggagctaaacactga
acacacatagacatgaacatagaaacagtagacactgtggactacctgag
gggtaagggagggagtggggcattttttgaaaaactatctatttagtact
aggctcactacctggatgcaatatacccatgtaacgaacctgcacatgta
ccctctatacctaatataaaagtcgaaattaaaaaTAGCTAACTAAATAA
GTAAAATGTAGATTTCCCACTGGCTGTATTCTGAATGTGCATTGCCTATT
ATAGTGTAATAGGGGACCAATTTGTTCCCAAAGATGTAAATATCTCCTCC
AGTGTGTTTTCCTCATCCCCATCCCCTCTGAGGGAACTCATGAATGTGAA
CCATCCAGTTATCATATTTGTTCAAAGCAAGAAAGCAGGGAAATGAAGGT

>uc001qyi.1|10458449|10459449|10459448
ggaacatcacacacaggggactgttgtggggtggggggaggggggaggga
tagcattaggagatatacctaatgctaaatgacgagttaatgggtgcagc
acaccaacatggcacatgtatacatatgtaacaaacctgcacattgtgca
catgtaccctaaaacttaaagtataataataataaaaaaagaaaaaaaaa
gaaaaagaaaagaaaataaaattgctgtttatatagaaaatccagaaaaa
tctgtttgaaatgatagatttaaatatgtaaaataagtgaaaatgcagac
atcagttgtatttctatttacagtaacaaaagttattaaagggaatatta
aaatcagaatgctatttacaaaagcatgaatgtaaaatatctgcatttct
gtatgattcaaacccccaaaatacataatatgatagagagaaattaaaga
aaaccccatacattgaacccagtacattgaaggacacaatatgatattgt
atggaaatgtcaagaagctaatctttaaaaattactttagagattaaatg
cagactcaagcaatcccagGACAGTATATATTTTTGTTTTGGacagcttc
attgaggtacggtgcacatagcataaatttcatccacttaaaatgattaa
aaatcagtgatgtttagtgtattcacagagttacaaccatcactgctact
gaaatttagaaagttttcatcactgacacaaagaaacattctagcaatta
gtggacacctcctatttcaacctcccttaggcattagcaacgctatttta
ttttctgtctccatggttttgcttgttcttgatacttcatataaactgac
caacataacatgcaacttttAGGAAGCCTGAATGCCACAAACATCACGTT
CAGCAAAATGAGCCTGACTTAAATGCGAGGGTATCTGTACTTCCGTAATT
GTGTGTATTATATTTCAATAATTGATTTGGAATTTTCTTATTATTAGAGC

>uc001vlj.1|79807212|79808112|79808211
AAAAAAACAAACATCAGCCACAAAGTGACTAATCAAGTGACTTAAAACCT
AGTATTTGTCAAGATGGGCTTGCAGCAGCTTGCTGTACCTTTGCTTCTAA
AAGACAGCTCCAAGCACACTGACTCTCATGCTGCATCTTTTTCCCAGAGC
AACAATTTTCTGAATAATCTGATTGAATAAGTCAGGGCCTTAAATTGGCC
TTCTTTGTCTTGAGTAAGACCAATATCAGATCAAATTTTATGATACCAAA
TACCAGAATCAAAGCAAGTTCTTTTTTTCATGTCTTTTCTAACATAAGGA
ATTAGGTAAAATGGTGATGTTTCAGAGTCAAAAATTAAACAGACTGGAAA
AAACACTGCCACGATCAGCTAAGTCAAGAAAATATTTTTGGCCTTAATTT
TAAGAACTGATCTGTGAATACTGCATGTCTGAGACACAGGTGACATTCAA
TAAATGTTTATTGAGCTAAACTCATTTCACTAGTTTTGAATTATCCTCAT
GGAATTAATCCTTGATACTGTATATAAAGAAAAAGCTTAACTGTTAATTT
TTAAGGAAAGTCTCCTGAATCAAAGATTTAAAAAAAAAAACCAAAAAAAA
ACCTCTGCAGAACAAACACAAGTCAGATAATCTGCAAAAAAAAAAAAGGG
GGTGGGGGAACAAGAACAATGATATAGCTAAAATCAGCTCCCATATAAGT
ACAGATAGTAAGTTAAATGTTCTCTTGATTGCTAGAATTGTCTCTGAAAA
ATCATCAAATCCAGCTTACTTTAAAGCGGCAATCATAAAATAATTCTATA
GACAAGTGATTAACTATTTCATTAAAATGTTACCCTTAACATAAAATGTA
GTTTCTTACACTTGAAAGAAACAAGATAAAAGAAGACAAAACAGCTCAGT
TTAATTTCAAACGTTAATATATTTTCTATTTTATATTGGACATATGCATC
TGTAACCCCTCATTTGCAGCAACTATCACATCCTCATAAAAGGGGCAAAA

>uc001utj.1|30607862|30608762|30608861
ATAAACCTCAGCAGTCAAGTGTTACTAAACCTCATAGTTTGAAGATATTA
CTCCGTGATGTGTGGAGCACAGAGTAGCTAAATAGTACTTATAATAAATT
GGCTATAGTTCTAAGATTAATCCCTTGTGGAAGAGGGAAAGTTGGCCCTC
ATCAAGATCATAAATggctgggcatggtggctcacaccatgtaatcccag
cactttgggaggctgaggcagacagattgcttgagcccaggagttcaaga
cgaacttgggcaacatagcgaaaccccagctctaccaaaaaaaaaaaaaG
AATAAACTGTTGCACCCTAGTGAGGAGCTGGTTGTCACCTATCCTAAGTG
CATGTGTCTTCTCCCCTACCTCCAACACTACTTCAATTTTGTGCTTACAA
AACAACCAGATAGattcattgcagcattatttagaacagcaaaaatgaga
aacacctaaatctaccaatagcaagattggtatttttaagtacgtcttta
taatgaaCTCACTACATTTATGCAGTTACAACACTTGACTGTATTTACTA
ATTTCCCTGGCACAGAGTTTTTAAAAACAGCCTACAGCACTATAACATAG
ACACTCACACAAATATACCCCCATCATTAGGGGTaaaaggctccaaggat
gtataacgaagtgttaacaatgttttcttctgggtggcaagattttaagt
tttattcactttatagtatttttaaaatgctttaatgtaataaacatatg
ctatttttctgtcaggagaaaaaCATTTTCACTTAGAAAAGAGAGAACAT
AAGCAGTAAAAAAGAAAAACTGGACACTAACTTCATTTCTGCTAGAATAA
TTCATATTCTCCCTCATCTCATTTTTTAAATTAGTGACAAAATCAACAGT
TTAGAAATGACACCATAAGATGAACTTTATTTTAAAGCTCATAAAAGTGT
TCACAATCAGTTACAACAGGATCGACATTTCTTCCATTCCACACTTTCAC

>uc001xzv.1|56860430|56861430|56861429
CACCCTAAACCGGCATTAAACCCCAACCAAAATCCCCTTTAACCCTTCCC
TAGAACAGCAGGACCTGCGAAACTCTGAGGCCGCTTTGTGAGGTCCTCCT
CTGCGCAGCACGCCCCCCACCCCTCTCTTGGTGCCGCCGCAGCTACTCCC
TAGGGGGCTTTGCTCTTGGTGGTACGCACCCGAGACCTTCTTATTCCCCT
GCGTCACCATCCACATAAACAAGAGAGCACCCTGCTTGCGCCGCTGTGGG
CCACTGCGGAGACCCCTAGAGTGTGATGGGGGTGGGGGCTGTTAAAGTGC
TTTACCGGAGCCAACCTCAGCAAGTGACAAACAAAAGCAGCAAAAAGTAC
ACCCAAGGCATTTAAAAAACAAATTGCGTGCTTGCATACTCGGCATCCCC
TCTCCCTCGCCTCTCTCTGCTTCTTTGGTGGGCTCACGACCACCTGTCGC
ATCCCTACGCGTGCCTGCGCCCCTTCCCAGGCACCAAAAGCCTTGCGCTC
CGGACTAGGGGCTTGAGATCCGGGGCTGCCTGGAGGCTGGGGGCTATGAC
TCAGAGTTTCAGGGGTATCCTGGGGTGATGAAATCCTTCTTCAGTCCCCC
CTCCCCCGAGGAGTCGGTTGGGTTGGGGAGGGAGGGTTTCAGCTCCTGTA
CTCCAGCGTTCCGAGGCCCACGTCTTGCGTCACGTGTCCCGCAACGCAGG
AGCGCTTTCTCTGGCCAGCGGAGAAGCGAGGAGAAAGACTCCAAATCAGT
CAGGGAGAGGAGTGGAAGGAGCCAAAACGTCCCTGCGAGGCCTGCGCTCA
CCAGCCCCCTTACCCAAAGTCCCGGGCCCCTGGCGCCAGGAGCAGGCTCC
TGGAGCCGGAGCCAGCTCGGCACTGGAACCGGCGTCCTCTGGTGGCAGAG
AGAGAGCGCTACTGGCGATTTTCGGACCGAATCGGCACGCTCGTCAGATC
CAAGCAGGCGGGACTGGCCTGGAGCAAAAAGAAAGAGAGAGGAGGGCGTA

>uc001wgv.1|2742713|2743613|2743712
GGCAAGGCCTGCTGGAGGTGGATATGCAGCCTGATTCTTGTTCTGTCTCC
TCCTCTCCTAGGGGCTGTATGGCCACTGTCTCCCATTTTGCCACCCCTAC
CAGTTTTCCTTCAAAGTATGATATGTGGGCAAAGATTAAGTTCTCTTAAT
TATGACACATTTCCGCTCTTGCCTCTCAAGTCACTAAACTGAGATGTGCT
GGACCCCTATGGCCACCACCCATTTACAGATGATCAGTGTAATCTGATAT
ACTGATAATCCAAGTGACTAAGCCCTTCATTATATGTTCATTTTCCTTAA
CTCCATTCTCAGACTGTAACCTTAACCTCTAATAAGGGGGTTACTAGGTC
ATAGTCCTCTTAAGTTCATGTCCTCTACCTCATTACTGGAACCCCAGTAT
GCATAACACCCCCTATAAACTGTAGTGCTTAGAATACCTGAACAGCCCCC
TCCTCTCTCACCCCCATTTAGCAGGTTATGCGGAAGCCCAGCCCCAGAAG
CCTCAGGCAGTCCCCTGGCAGAGCCCATCTCTGCAATCTGGAACTTCAGG
CCTGAAAAATCCCCTAGAAGGACCCACAGGGAAGACAGCTGGGGACAGAG
ATATTGAATGACTTCGCCCTGGACCTGCAGCTCTGCAAACTCACAGGAAG
AAGAAAGCAGACCTCGCTCCCTTGGACAGATGCCCAAGTAGTAATGGGGT
TAGAATGCCTTCCTGACAACTCAGATCCCCAAGGGAGGGCCCTAGGGCAG
AGAATCAGCAAAGGCAAGAGGATGAGTCTTAGTTCTCAGAAATCCCTGAC
TTCCCAGCTAAGCCCCACCTAGGCCACCAGCTGCTTATGAGGTCAGAGCA
GCAGCAGCAGCAGCCCCCTCCCTACCCCACGGCCCCACGTGGTAACAGGT
CACAATGCCCCGGGTGCCCACTCCCAGAATGCTGACCAAAGTGGGAGGAG
GTGAGGAGGGTTTGCTGGGTGGGTATGGGGGAGGGGGAGACTCTGCAGGA

>uc002aqd.1|64626690|64627590|64627689
tgccattctcctgcctcagcctcccaagtagctgggactacaggcgcctg
ccaccacgcttggctaattttttgtatttttagtagagacATTTTCTACT
GTCTTATTCTTTTTTGGTTTCAGAAACAGTATTAAGTAAAATCAGATAAT
GAGAAAAATGCATGAGATTGTTCTTAAGCCATGTTTTATCCCCAAATAAA
TGGAAATTAATTAATTTTAGCATTTTAACATAGTTAAGAGTAAAATGAAT
CTTTATTATAAAAAAGACGATATTGAGTTACCTAGAAGATAAATAAAAAA
TAAACATGTAATATTTCTTTGAGGTATTTCATTGACTAAAGTAAGTTGAA
TTTAGTCAGAGTTGTCAGACTAAATTCAGACTAAAGTGTCAGAAGAGTGT
ACGTGCTCATTTACTTGGTACCCACTTCATGCTTTTCTGTGGTTGGCTAA
TAATATTTACAACCTGGAAGGATTGTTATCTATAGAtttcttttcttttc
tcttttgaaacggagtctttctctgttgcacaggctggagtgcagtggtg
tgatctcagctcactgcaaccttcacctcccaggttcaagcgattctcct
gcctcagcctcccaagtaaatgggattacaggtgcccgccaccatgccca
gctagtttctatatttttagtagagacagggtttaaccatgttggccagg
ctggtctcaaacttctggcctcaagtgattcaccagcctcagcctcccaa
agtgctgggattacaggtgtgagccactgtgcccagccAGATTGATTTTA
TCTATCAGGTATGGGACAGTGCTGAGATGGCAATCATTTGAACATTAAAG
TAATATTTCTGGACAGATTTTAGAGTGATAAACAATCAAGTCACAACAGT
TTGTATACTATGATGCCATTTTTGTAAATAATTCATAATATACATTCATT
ATATACAGCAAAATCTTAACATTAACTTTAGGAGGGGTGAGATTACAAGT

>uc002apd.1|63657270|63658170|63658269
ATTGTAAAAAACATCAGTTTCCTCTCATACATTCCAAGTAAACCAAGTAA
AATAAGTGTTGGAGTAACACTTGCATAAAAGAATTTAAGGAGTGATAGCT
CTTTCTGTTCTGCCATTCCCAACATTCCTGGGGGAAAGGAGACTCAATGA
GTTAATACTATTTCACTGAGCCCAAGATGGAAACTTGGTTTGACCTAAAA
CATCTGATTAATATAGGCTAGCTGATTTCTTAAAAATTCGTTGCATTGAA
GGATATTTTGCATGTCTGTAACACCTGTCAATACTTGTTTGTATTGATTT
CTGATATTCTTGCAGCTGACTACGTGTAATTGGGCAGATCAGCTTTGCAG
TAGATTATGCTGCATCCTCGTGGCAAAATTCTGTATTCTTAGTGATTGTT
ACAAACCCCTTTATTGCTGTCTGAGAAAGTGAAAGATTGTGTATTTCTAT
TAAAACATTTACAATCAAAATTCTAATGACTGTGCTTAAAGATAATTTAG
TCTAATGGTTCTCTGTTAGTGATAAAGACCTTTGTTCAGGCAAAATATTA
TGTAGCAGTTCAGCATGTTAAACCAAAAACAGTTGCTCTGGTTGAAGCCT
GAGAGTTACATGGAAGGTGGTGCAAATGAAAAACACTGATGATGCAGACA
AAGCCTTGAGAAGTTGCCCAAAGTCATAAAGCTAGCTGATAAATTGGAAC
CATAATTAACTTTGGAATCGGATCGGTGATCTGTCAGGATTACCTAGCCA
GAACCTTGCTTAGGCAATGAGGCCTAATCAGTGTCAGAAATAAGGAAACC
TCATGATTTATGAATCTATGCCACTTAGAAAGTTGAAATTATATTAAAGT
GATAAGACAGACCAAAAGCAAACGACCTTTAGTTTCATAGTGAAACCATT
TTCTAGAAAATCAAATATTTTATTTTCATTAAAAAAAAACCTTGAATAAT
AGGAATCATTTTACACATTAATGGTTGCTCTTTAAAAGTTAGAATCTCAA

>uc001zxu.1|47936826|47937726|47937825
cacagatcagcaccatcactgtgacaggaagccagggctcccggccccca
ttctgGTAAGATTTTCTTGTTCTCACACAAGATGTGAAGGAAATTTTACT
ATTCAAGAGTCAAATATAATCCACTTTTTTTTTCTTTGAGGGATTACATT
TATTTTTCAGAGAGTCAGATTATCTCAAAAAAACATATAACTGGAAAACT
CTTTTCTCCCTCCCACCATCCTTTCCTCCATTACtttttcctctcttgct
ttatctgtcttactttcttccttcctctctctctttctttccttcATAAG
TATATACATCTGGAGGCAGAGGAGAGAGCCAAAGATAGCAGAGCTAAGTC
AGGGAAACACAATTTGCAATTACCTATAATAGCTCAAAACTTGGGCTGAG
ATTTTAAAAACACAAGATTATCAGCTTAAATCTAGAAAAAATAGTTTTTC
TTTCCAAATAATTTGATAACATTTATGTAAAATTAAAATGTTATTATTCC
CCAGTGCCCCCACCATCACTACCCACCTCTCATCACTTTTCATCTTCAGG
TTCAAAATAATCCCTGGCGCTTGTAATTGAATGATCTCGCAATGGGTGTG
TGAGTTTACTTGGATCTCATGGGGCCAAAGTAAGCTGATAATATGTTTCT
CTCACAATCATCCACACTATTTGTTTATAAACAGCCTTATTTAATTTAAA
CTGGACTTGCAAAATTGGACCACTTCTAATCTTTCCTATCCCTTACACAT
AGGTCCAATTGTTTCATTTTATTCTTGACTCTGATTCTAAGAATGAGTAC
ATTTTCCCCAGCATGTAAAGGAGAGAAAAAAATACCCGTGGACTAATGTA
ACAAAAATCTCCCCAATGAATTTCCCATAAAGAAGAGATAAAACATCAAG
TACCAATAGTGCCAAAACATTTACTGAAAGTTTTCAAATCTTGCAAAAAT
GTTACAAAAAGTGAGCAAATGTGGTGAAACTAATGACAAATTAGACATTG

>uc001zxv.1|47973480|47974380|47974479
AAGCTGACCCCACAGCATTGATGCCACTACATGGGTACTGTCACTGACTG
GCTGTCCTCTCCTCTCCAACAGGTGATAAGCAATTACTACTTGTCACTCT
CCTGGAAAGCCTATCTACTTCTCTGACAAGTCTGGATATAAAACCTTAAA
CCTTCCACAACATGAACAGCTAATAAAATTTGTCAGATCACACTTTGCCA
TGCCCATCAAGAGCACACTTCTTAACATACCCAGGACATAAGGTCCAGGA
Ggcaccacggcctgacacagagcaaaggcttagtgaatatttattaaatg
agtgaAATCCTTAAATAGTGGGACCAAAGTACCCTTTCCAGTATAAGCTT
TGGTCCCAATGTGATAAGGTCATCGTACAAATCGGGGCAAAGTAGAGAGC
AGTCCAGGACTCCTATTCAGAGGCCCAATTATTTTTATATGGTGATTGCT
CCTCTGCGTAAAAAAAGGTATCCTGCCCTATTTAAATCAGACAAGAACCA
GCCAAAACACCTGGAAAATCCACTCTATGTCTTTCCTAGAATGAAAGGAT
GTATAAATAACTAAGAAATGTATCACCTGTAGCCCAATTAACTATTGTAT
CATATTAATATTAACACAACTGAGAAAAACAGCATTCCATATTCTGAAAT
CAGTTCCATAACCGCATTTAGATCTTAAGACCCTGAGCCCCTTTGCCACA
GTGGTGATCAGGCTGCACACGTTTAAACAGACCAGATCCAGAGCCTGCAG
GGATGGCCCCTGGGGTGGGTAGAGTAAGTGGCAACTGTGTGAGTGACTGG
AGGCACGTCGGAATGGCTCTCTTTGCTGCACCTGCCTCAAGCATGGGAAA
GGACTATAGAAACACCCACCAACATGAAATGACTAGAAGGCCTTCTATAT
GGCAGGTAACATTCAAGATTTTATTACAGATGTATCGATGAGTTAGATGT
ACTTCTTTTCCTCAAGGAGCTAATGGTTAAGCTAGGTAAGATATAATAGA

>uc001zib.1|32308588|32309488|32309587
ggagtacagtggtgtgatcttggctcactgcaacctccgccccccaggtt
caagcgattcttgtgcctgagcctccctagtagctggaattacaggcaac
tgccactgcacctggctaatttttgtatttttagtagagacagggtttca
ccatgttggccaggctggtcttcagctcctgacctcaggtgatccaccca
cctcggcctcccaaagtgctgggattacaggtgtgagccaccatgcctgg
ccAAGTTATTAtttttgaaacagggtcttgctctgtcacccaggctggag
tgcagtcatgtgatcatggctcactgcagcctcaacctccgggctcaggc
actcagcctctcaagtagctgggactacaggtgtgcaccccaatggctcg
ctaatttttgtatttcttgtagagacagggttttgccatgttgcccaggc
tggtcttgaactcctgggctcaagcgatctgcctgccttggcctcccaaa
gtgtttagctaagattagctactgcgcctggccTGGAAGTTCTTTTTTAA
GGATAGGCAAAATAGAGCTTGTGGTTAAAGTATTAAGTAATTGATTCAGG
AAGTTATTTTAACACTCATTTGCCACTCACCTATTTATTCTTTCTTTCTT
CTTTCAGAGAATGGAGTTCAGTGGTGGAGGACTGCTTTTGTGAACATGAG
AAAGCAGCGCCTGGTCCCTATGTATTTGGGTCTTATTTACATCCTTCTTT
AAGCCCAGTGGCTCCTCAGCATACTCTTAAACTAATCACTTATGTTAAAA
AGAACCAAAAGACTCTTTTCTCCATGGTGGGGTGACAGGTCCTAGAAGGA
CAATGTGCATATTACGACAAACACAAAGAAACTATACCATAACCCAAGGC
TGAAAATAATGTAGAAAACTTTATTTTTGTTTCCAGTACAGAGCAAAACA
ACAACAAAAAAACATAACTATGTAAACAAGAGAATAACTGCTGCTAAATC

>uc002fee.1|74036481|74037381|74037480
ATTTCCCATAAGAAAAGTTACCAATTCCCCAGATTTCTTAAACTGAAGGG
ATACTTTTGAAAATCACAGCTCTTTAAACAAAAAACTAGAATTTTTACAA
TTTGCCTGTGAGAAAGATTTGAGCTTCTTGTTAGGGAATTTGTAAGAATA
TTTGGCTGCATTACAACTCTACTTATAAGTTTCTGCCCGTGTATATGTCA
CTATAGTTTTGATAAGTTAATTACCAAAATTAGTAATATTAttttaagac
agggtcttgccctgtggcctaagctggagttcagtggcgtggtctcggct
cacagcagcctgaacctcccaggcacaagtgatcctcccactttagcctc
ttgggtagctgaggccacgcccagctaatttttttttattttgtagtaga
gacaaggtctcactatgttgcccaggccagtcttgaactcttgggctcaa
gcaatcctcccacatcgacctcccaaagtgctgggattataggtgtgagc
cactgcgcccagccATAAGTGGTCTAATTAGTCAAAAGAATATGTCCAGT
TTTTGTGATCTCTTTGTAATTCTTTTCTATGAGTTTCCCTGGCAAATTGG
TCCTCCTGACTTTTTTCTTTTTTTTTTTTTTCcaaattgggcagactcca
gaatcacagtagattcagagactctccTCCTGGCTATTTTTAATCAGAAG
CCAGAGTGTGTATTGCTTTAAATGGAATAGATACGTTCATGTGTATATGA
CCTCATGGGCTGTTAAGCCTTAATCTCACAATGAAAACTTTCCTTTAAAG
ATGTCAGATTTATggccaggcgcggtggctcacgcctgtaatcccagcac
tttgggaggccgaggcgggtggatcacaaggtcaggagttcaagaccagc
ctgggcaagatggtgaaacctatctctactaaaaatacaaaaattagccg
ggcacggtggcaggtgcctgtaatcccagctactcaggaaactgaggcag

>uc002cwh.1|4343643|4344543|4344642
agcgcctggaagagcatctggcgcacagcattcggcaaatggtgggatga
aAGTTGGGCCACCTGGAATCCTACTCTACACCGCTGCCCTTCTTCCTCTT
CCTCCTGGCCTCCACATTCCTCTCTCTGTGCCCACATTGTACTTCCTTGC
CTCGGAAGTGGCTCTCTCCCTGGCTGGCTCCTCATCAGCCTTCAAGTCTT
GGCTCTTAGCTGAAAGTCACCTTCTCAGGCCCTGAATTCCCTGCCTCGCT
GCATCCCAGTTGCTTCCTGTCCCACAGgtttttttgtttgtttgtttgtt
ttttgagactgagtcttgctctgtcacccaggctggagtgcaatggcagg
atcttgactcactgcaacctctgactcctgggttcaagcaattctcctcc
ctcagcttcccaagtagcttggattacaggcgcttaccactacacctggc
tactttttgtatttttagtagagacagcgttttaccatgtgggccaggct
ggtcttgaactcctggcctcaaacgatcctcccaccttggcctcccaaag
tgctagtattataggcatgagccaccgtgcccagccAGTTTCTCTTCTTT
ACTGCTGTCTTCACACTCTATATGCTCGTGTGCAGTCTGGTTCCCCTGCA
TAAGGAGGCTGTAAGAAGCTGAAGGTCCTTGCAAGACCTTATCTCTCCTG
TCCTTTATAGCATCCCGCCATCCAGAGCACTGCCAGGAACCTGCATGGTG
AGCGAATGACTCCCAGCAGTGCGCAGGTGATTGGGCCTTGGGACCAGAGT
GAGGCTGAGATAAAGGGGAGCCCAGGGCCAGACCCCTGTCACCCACATTC
CTGTCCCCTTCCCTTTCCAGCCAGCCCAGAGACCACAGCAGCACAAGAGG
TGGCCAGCTTAAAAAAGTTTAATTGCTGAAAACATCCAAGGCAGGTGCGG
GCCAGTCCCTGCGGGGCTCACACCCCCCTTATTGGACCATCAGCTCTGTG

>uc002jul.1|73619693|73620593|73620692
CCCCACAGACCTGGAGCACTGGGGTCATGACGGGCTGGTCCCCGCAGGCC
TGGAGCACAGGCTGACGGGCTGGTCCCCGCAGGCCTGGAGCACTGAGGCT
GACGGGCTGGTTCCTGCAGGCCTGGAGCACAGGCTGACGGGCTGGTCCCC
ACAGACCTGGAGCACTGGGGTCATGACGGGCTGGTCCCCGCAGGCCTGGA
GAACTGAGGCTGACGGGCTGGTCCCCGCAGGCCTGGAGCCCTGGGCTGTG
ATGGGCTGGTCCCCGCAGACCTGGAGCCCTGGGCTGTCATGGGCTGGTCC
CTGCAGACCTGGAGCACGGGGTCATGACGGGCTGGTCCCCGAATCCCTGT
GCCCACCCCCCACAGCCTACGGTTTTCGGTATCCCACGGGCTCCTCAAAC
TCAGCCCAGTCAGACCCAGGATCACCACCCCCCAGCCAGCTGCTGGCAGC
CAGAAGCAGGGGGCCAGCCCCACCTCACCAAGCCCTGTTCGCCTCCAAGC
ACAGGTGCTGGTTACCTATGCCTGGGAGGCAACTGTCCCCACAACTCATT
TGCAACTGATATGTCTCCCCTCCAAGTCCCTCTCTAAATTTGTCTCCTGC
TCCAGTAGATGCTACAGCATCACCCAATGGTTGACGCATCGCTCTGGTCA
CAATCCGTGCCTGCTCGGCTCACTTGTGCAGGTGTAAGCCCCTCCTGGGC
GCGAGTTCAGGCTGGTCAAAGGCAGCAAGCGAATCAAGCCCTGGCGCGGT
CCAGCCCCTGCCATCTGGGGCTTGGCCAGCAGAGGGCGCCCCCACTCCAG
CTGAGGTTCCCAGGACCCAGACCTGCGCCTGGAGGTGGCCCCAGGGCAGC
GGGAAGCAGGCCCCGGGTGTGGTCACAGACACAGAGCCCCAAGGGACAAG
CCCATTTGCAAAACCCCTTTAATCAGAATAAATAGAGTCCCAGGCAGGGC
AGAGTTCATTGGGGATGCCCAAGCCGGATTCACCCACCCTTCCAGCTCCA

>uc002jcj.1|59302203|59303103|59303202
ATTGCTCACAGACAGCTTGGAGACCATGTGTGTTTGGGTTAATTTTTGCC
Cttaaaagattttcaatatgtgttgccagtgtttaaatgttagaattcct
gtaaaagtctggatgtcctggctgtctcaaagaatcagaaggtctggaag
ccgtgtcccttcagtcctgatggtgacaggctgggtgggtcccacctcag
caggggcttgagttctgcagattgtgctggttcccaccCCTCTGTGTTGC
ATCCCCTGAAGGGAAGCGAGTGTCATCTGGGATTTATCCCCTCCCATCCA
GCCCTCATTGCTTACGTTGTTATCTACCTGGCACCTGTTGGCACTGCATT
TACAACCCCAAATAAAATCACTCTTCCACTTCCCTTGCCCTAATTCAGAT
TCCAAATGCTCTGGTTCTGTATGTCTCAAACTCATTTTTGCATTGTTCTC
ATTTCCCGAGAGTAGTTGGGCTTAAGGAATATTCATCCTAAAATTCTTCT
GAACACAAGTAATTCTATGCCATTGTTTCCTCACCTGTTGGGGAGTTTTT
GCCTCTGCACTTAATAGCCCATCTTGTTTTCATTTCTTCCCGCTCCTGGA
GGGCTAGGTTTGGTGTTGCTGGTGATGGTGGGGGAGGAAGAAATGCCTTC
AAGTCATCTCTGGGATGACCAATGAGCTGTGACCAGCAAGCTGGGACCAC
TGAGCTGGTGGAATGGCCTTAGTGAGTAATAGCGGTGATGTGTCAGCCTT
TTTCTGGCCCAGGAACAGCCAAGCCTCTTATATTTCAGCGGCCTAGTTCC
CAATAGACCTTGAAGGCCCTCCAGGTCTTCTTTCCACCTACCCCTTGCTC
CATACCACCACCTTCCACCCCATAATATTATAGAATGACACCTAGTCAGA
TGAAATGATACAACTTAATTTTATTAGGACAAGGCTGATGGGCACTGGAG
TGGCACCTTCCAGGGCCAGGAGAGGCACTGGGGAGGGGTCGGTCACAGGA

>uc002hbx.1|23998733|23999733|23999732
aTTCAGGCAGTAggccaggcatggtggctcactcctgtaatccccagcac
tttgggaagacacagcataaggatcacttgagcccaggagttccagacca
gcctgggtaacatagtgagacctcatctctacgataaatcaaaaactgac
acaggaggatcaacttgagcccaggaggtcaaggctgtaataagccatga
ttgtgcccctcccacctaggtgacagagcaaagaacttgtctcaaaaaaa
aaaaaaaaaaagaATTCAGGCAGTTACTCAACTGCTGCACTgataaaaat
gcagtattaccctatatgaattctgtgaagattaaatgaggtaagatcta
taggccgggtgcggtggctcacgcctgtaatctcagcactttgggaggct
gaggcgggcggatcatgaggtcaggagatcgagaccatcctagttaatac
agtgaaaccctgtctctactaaaaatacaaaaaaattaccctggcgtggt
ggcgggtgcctgtagcaccggctacttgggaggctgaggcaggaggatgg
ttgtgaacccaggaggtggaacttgcagtgagccgagatcgcgccactgc
actccagcctgggcgacagaccgagactctgtctaaaaaacaataaataa
aaaaaaagatctataatatggtacctagtatttagcagtgaataaatact
ggttCGTTCTTTCTACCCCTACACCTTTTTCTCATCTGCAGTAACAGATA
CAAAGCAAACATTTCACTGGCTATTTATTATGCTGTATTCTCTGAGAGTT
TTTAGCTATAATTAGTCAAAGATCTATTAAAGATGAGATGCCTGGAGAGA
AGTCAAAGTAGAGGGAGAAAAGGTTTGTATGCAAGAAAAGCTCTTAAAAG
GGCCCACATTGGAGCTTCATAGCGTCTCCAAAGAGTCTTAGGACTCAAAG
GATTAAGCAGCTAATGAAATAGCACACCTAATAAATAACAACACAGTGAC

>uc002hbw.1|23998833|23999733|23999832
gcctgggtaacatagtgagacctcatctctacgataaatcaaaaactgac
acaggaggatcaacttgagcccaggaggtcaaggctgtaataagccatga
ttgtgcccctcccacctaggtgacagagcaaagaacttgtctcaaaaaaa
aaaaaaaaaaagaATTCAGGCAGTTACTCAACTGCTGCACTgataaaaat
gcagtattaccctatatgaattctgtgaagattaaatgaggtaagatcta
taggccgggtgcggtggctcacgcctgtaatctcagcactttgggaggct
gaggcgggcggatcatgaggtcaggagatcgagaccatcctagttaatac
agtgaaaccctgtctctactaaaaatacaaaaaaattaccctggcgtggt
ggcgggtgcctgtagcaccggctacttgggaggctgaggcaggaggatgg
ttgtgaacccaggaggtggaacttgcagtgagccgagatcgcgccactgc
actccagcctgggcgacagaccgagactctgtctaaaaaacaataaataa
aaaaaaagatctataatatggtacctagtatttagcagtgaataaatact
ggttCGTTCTTTCTACCCCTACACCTTTTTCTCATCTGCAGTAACAGATA
CAAAGCAAACATTTCACTGGCTATTTATTATGCTGTATTCTCTGAGAGTT
TTTAGCTATAATTAGTCAAAGATCTATTAAAGATGAGATGCCTGGAGAGA
AGTCAAAGTAGAGGGAGAAAAGGTTTGTATGCAAGAAAAGCTCTTAAAAG
GGCCCACATTGGAGCTTCATAGCGTCTCCAAAGAGTCTTAGGACTCAAAG
GATTAAGCAGCTAATGAAATAGCACACCTAATAAATAACAACACAGTGAC
TCATAATAAAATTATTGTTTTTATCATTTTGGAGAGAGAAAATAGGGGGA
AAATCACATACATTAACAGTCCATGATGCCAAGCTCCTGAAGAGTAAAAG

>uc002lkz.1|68651354|68652254|68652353
CATCGGTAGAACTGGAGGAAACTTTGACGCATCTGTATATTGATACATCC
ATACAAAACAGCTTTCCCAAAATATGAATCTACCGTTTTTCACTGCCAAG
CTGTTTGAGTCATAGATATTTCTGACATTTAAGCActtcacctggttaaa
tcctcctactttagatctgtacttgaatgctaatatttcaagaagacttt
ctctgacctctaggccgttaagtTATTTTGCTGTATTCTCTGATATCATC
CTATTTTCTCCAGTATGACCCCAAATGCTTTATTCTACTTTAATGTCACA
TTTCCCACTAAACTACAAGCTCTATCTTCTTCATTCTAATCTGCCCTATT
TTGAACCATGCTTGCACCATAATAATTCTGAAGTAAAACTGGTTTAGTAA
ATGAATTCTGACTCCATTACCGTCTCTCACTAACTCCCTGTTGCTCAATG
CTTTTCTGACTCTCACGACATCCCCGAACCCAACTACAGGCCTGCCACAT
TGCTCATACTCTCCTATTATCTCAGGTTCTCAGTAGTGGGGTGAGAACCA
GAAGAGGATATGACTCAGGGATGGCATGGAATTTTTGTCGTGCATATATC
CGCTGACTTTCAAAAACTGAAAAATTAATGCCTTCTTTGGGGGCCTACTA
AACTAGTCTTCATTTTAAAACAACTGTGTACAACTGAAGACTCTAAACGT
CCCTGCACGAAATAGCTGGTGTAGCATCCCCATACAAAACATTATTATAT
ATCTCATTAACTAGCTCAATTTCTTTCTTGAAAATATGTATTTTCACACT
TACGACTTCCACCTCTTTAACATTCCTATGATAAATTAGCAAGTCCAAAG
TGAATACAACATTTTAACACCCAACCTACAAGAGACAGATATATTTTCAT
TTAGATACTCGTTTTATTATTTAAAGAAAGGCTTAGTTGTGTTACTTGTA
TTATTGTCTTGGCAGACTTTAAAATCAATACTCTGGTATTTAGAGCTTCG

>uc002kyw.1|31286387|31287287|31287386
acatttcaaaaaaagcccacagttaggccaggtgcagtggctcatgcctg
taatcccagcactttgggaggctgaggcaggaggatgatttgagcccatg
agtttgagaccagcctggtcaagatagtaagaccccatgtctacaaaaaa
taaaaaattagcagggtatggtggcatgtgcctgtggtctcagctatttg
ggaggctgaggtgggaggactgcttgagactgggaggtcaaggctacagt
ggatcatgccactgtactccagcctgggtgacagagcaagaccctgtctc
taaataaataaataaataaaaacctacagcttacatcatatgtaataatg
aaatcttcaaaatttcaccttaacgtggagaacaaggcaaggacgcacaa
ttttaccactttgattcaacgctctactggacatcactatccactgggac
aatagggcaaaaaaaggaataataggccgggtgcagtggctcacgcctgt
aatcccagcatgttgggaggctgaggcaggtggatcatgaggtcaagaga
tcgagaccatcctggccaacatggtgaaaccccatctctactaaaaatct
aaaaattagcttggtgtggtggcatgcatctgtagtcccagctacctggg
aggctgaggcaggagaatcgcttgaacccatgaggcggaggttgcagtga
gccgagatcatgccactgcactccagcctggcaacagagcaagactgtct
caaaaaaagaaGTAATagtcaggcaaggtgactcatgcctgtaatcctag
cactttgggaggccaaggtgtatgaattacttgagctcaggaatttgaga
ccagcctgggcaacagagcaagactctgctccctgcaccctccaaaaaaa
aaaaaaaagaaaaagaaaagaaaaaaaattagctgggtgtggtggctcat
gcttgtagtcccagctacttggaaggctgaggtgggaggatgacttgagc

>uc002qfo.1|59556146|59557046|59557145
GTGCAGACTGTCCACCTTCTGCTATAGAGTTCATGTACCCACCTGTCAAC
CTCATAGTCAAACAAACAAGACGTTATGGGGGAAAACACCCGGCTGATGG
TTGAAAAACAACCAGAGAAGAAagacagagatgtagaaaaagagacaaag
acggctggacgcagtggctcacgcctgtaatcccaggactttgggaggct
gaggtgggcagatcacctgaggtcgggagttcaaaaccagcctaagcaac
atggagagccccccgtctctaacaaaaatacaaaaaattagccgtgtgtg
gtggtgcatgcctgtaatcccagctgctcaggaggctgaggcaggagaat
cgcttgaacccgggaggcagaggttgcagtgagccaagattgcgccattg
cactccagcctgggcaacaagagcgaaactccatctcaaagaaaaaaaaa
agagagagagagacagagagacacacagtgagagagaaagacagaaagag
agacagggacagagacagaCAGAGCAGGGAGAATGTGTCCCACGTGAAGA
ACAGGGAAAATCGGTCACAATGTTCACACAAGAAAGCAAAGATACAGAGT
ACAGCACTGGGAAGCAGATCCCAGGAGGAAATTAAACCTGAGCACAAATA
GAAAATTAAAGCTCAGTACAAATTAAAATTGGGTAGGCCAGTCAGGTACC
ACCCTCTTTGAACCAGCACAGAAACCTCCCAGCAGACCGAGCTGCAGCCC
ATCCCGGggttcataatgtggagtcaggagcctcaggtgggtctgaagcc
cctgtctctgagacttggccgaccttggacaggttacttcatgtctcggt
ccatagtttctgtttttataaatgaggaaaataatagagcacgctgtgga
gggtttgtaggagaatttaatgtgtccacgtttgcctagaactaaattag
caactgccccatagaaagagctGGCTGAGTTTTTGCTGAATTCTTAAAAA

>uc002qew.1|59436713|59437713|59437712
ATCTGTCGTAGCCGACATCAGAGCCACACTGGAGGGTCAGGCTCTGCCCA
GGGGCCAGGACAGGGCCCTGCAGGGTCAGGAGGGAGGGCTTCCTAGACAC
GCCTGGAGGGAAAGAGGAGCCAGGACTGAGAGGGCTGGTTCCTCCCACGC
CCCTTCCTTCTCCCGTCCTGGCCCTGCAGGTCTCACTGTCTCTCACGCTC
TGAGTCTCTGACCCCAGGGCCTCCTTCTCACCCGGGGCTGTCTTGGAGTC
ATTTCAGAGGAGTGGGGTCTCCCTAGCCCTGGCCACTGTGCCTGATCTTT
CCTCCTCTCCCTGAGAGCTGGGACCTCACAGCAAACACACCGATGCCTTC
CTGAGTCCTCCCCTTCCAGGTGAACGTGGTCAAGGGCTCCTCCTCCCATG
TCAGAGCCTCCCCATGGGGTCTCCCTCATGCCTTCAGCCCGTCCTTCAAC
ACATCACTCTGGGTCCTTTCCAGATTCAGTCACCAGCCAAACTCCCCACA
ACCTGTCAGCTGCCCCGAAAGTGTGTTAGACAAGGCCGTGGCTCCCTCAC
CTGAGGGCAGAATCTCCAGGGGGTCACTGGGGTGGGACCACACCCGGGGG
GTGTTTGTATAATAGTAATAGCATGTGAACCTCCACCTGTGGCTGGGGGT
CACGGGGCCCACAGGGAACAGGGCCTGGAACCCCCCACTGTGGAGCTGCT
GTGAGTCCAGGGTCCGGGGGAGCTGGTGTTCTCCTTCCTTCATCAGAACA
AAATGGTGATATCCCTTCTGTGAGCCACATCGGAGGGTCATATTCCCCCC
TGAGGCCACCACAGGGCTGGGCAGGGCTGAGAGGGTGGGTTTGTTGTAGA
ATCCTAGGAGAGAAAGAGGCACCGTGTTAAATGGGGCTCCCACCTCCCAC
ATCATCCCCAGGGCTGGGCTGTGAGAGGGAGACGCCCCTGAGAGCCGACC
CCCTTCCTGAGGGCAGAGCCTGGGGCTGGGACCCCAGAGTGTCCTCTCAC

>uc002qaa.1|57898383|57899283|57899382
ccacccaggctgcagtatagtggcacaattttggttcactgcaacttcta
cctcctaggtttaagcaattctcatgccccagcctcccaagtagctggaa
ctaaaggtgcacaccaacacccccggctaacttttgtatttttagtagag
atggggtttcaccatgttagggtgcttttgaaattgtgaccttaggtgac
cagttcacatgggtcgaccaaagtactctgattgcagggatgagccacca
cgTACCGAGGCTTTGATATCCttttttttttttttttttttgagatagac
tctcactctgtcgcccaggctggagcccagtggtgcgatctcgactccct
gcaagctccgcctcacaggttcatgccattctcctgcctcagcatctgga
gtagctgggactacaggcgccagccaccatgcccagctaattttttgtat
ttttagtagagacagggattcaccctgttagccaggaaagtctcgatctc
ctgaccccgtgatctgcctgcctcggcctcccaaagtgctgggattatag
gcatgagcctccgtgcctggccTCATATCCCTTTTAAAAATTACTATGAT
ATATCCCTTTCAAAAAGTACTAACTGAAAAAAGTACTATCTCTTTAAAAA
GTACTGGCTCAAAAAAATAATAGAAAATAAGAAACAAAAAACAGGCTGAG
AAAAGTGGCTCACATCtgttggccatgctggtttcaaactcctgacctca
agtgacctatgtgccttggcctcccgacgtgctgggattacaggtcggag
ccaccacacctggcCCCATCCTCTTAACATAAACACTTGAATGTCAATAA
AGGCTTGAACTCAATGTTAAGTCAACACAAACTCAAGTCAATGCTGAATT
GACTCCAATGTCAATTAATGCTTGATGGTTTGCTATACTCATTTCATTGG
GAACGGTTATCTCAAAAATGAATTTTCTGATGTTCTGCATGGAGTGATCT

>uc002pwd.1|56525601|56526601|56526600
cccaccgtgattggctcagagatgggcacatgacccagtaaggctaatga
gaAAGTGAATGGATTCCCAAGAAGAGATGCTTTTCTGCTGGATATTGTGG
CTCCGTGATGTGAAGTCAACATCTGTAGGGTTGCTTTTCTCCATCACATG
GAGAGATCTTGGCTCTGTGGGGATAGCAATGGTGGGGAGGACAGCATATG
GAgcctgagaaggataggaacactgtgaagggcagagtggaaaccttaga
gaaactgagtccatgattatatatcatttgagcagctggatcaaaactta
actgatgcccattttcacttatataagcaataaagtcccctgtatattta
aaccaatttgcattggattttctatctctagtaataaaaaAGAGAATGAA
AACCATAATAGATACAGAAGAGACATAGAAGGCCCAGAACCCCAACCCTC
ACCTTTCCAAAAGGATCCAGGGGTTCTATTTTCCAATGGCCTTTTCTACC
CCCAATCATTAACCAGAAATTCTCTCACATGCTTTCCTTCCCTGAGACAG
ATGCTGGTTGCCCACATTTGAGTTGTTTGGTTCCCCTTTCTTCTTCGCTG
GCAGATCCACGTGTTATGATACAGGCTAGATATCTGGtttcctagcctcc
tttgcagctatgtggccagtttgggccaaagagacataaatggaaatttg
cttgtaggtttccaggaaagcttccctccCACCCCATGAGAGGGAAGAAG
GCAGTGATAGAGGGAGGTAGAGGGTGGGGAAGATGTATAGGGAGGAAGTT
CTGCCCCCTTCCTTTTATctttggatacagttgtgtgaagatgtgatgac
tggagctgcagcaaccatcttgctacgtgaagcaacatgcttagagtcaa
tgtgccaacccactgagggtggcagagcagatggatgcaaagggcccatg
tctttaatggcgttactgagctgctgagccagcctgaaaccagccgcctc

>uc002pqt.1|55081550|55082450|55082549
ATTCAAAGTCTTCTGAAACATCACTTTTCTTGACTGCGCGGCATTGTGTC
CACCTGCAAGATGTGGTAGATTTGATGTAACTTGACCTGCTGGAGATTCG
GGTCCTTTGCAGTTTTTCATCACGGTGCATAGTCTGGGTAATTTCTTCTT
TAGGTTCACTTCCAAGAAGTGGAATTTTGTTCAGGACAGTGCTTGTTTTC
ACACAGCTTTGGAGAGTTTGTCCTCCGTTGTTACTTTCCTCAAAGGTTAG
AATGCTCAGACTCTCACTTTCATTTGAGTTAACTTGGGGGGAAAAAAAGG
TTCAACACCAGCTTAAttttttttttctttttgagatggagtctcgctct
gttacccaggctggagtgcagtggtgtgatctcggctcactacaacctcc
acctcccgggttcaagcgattctcctgcctcagcctcccaaggagctgga
attacaggggtgtggcaccatcccagctaatttttgtatttttagtagag
atggggtttcaccacgttggccaggctgtatttttagtagagatggggtt
ttaccatgttggcctggctggtctcgaactcctgacctcaggtgatccac
ccgcctcaccctcccaaagtgctggggttacaggcgtgcgccatcgcacc
cggccTTCAGCTTAAATTTTTGCTACAGCGTATCTAGGAGTGTCAGTTCC
CTTAGCGCTCACCAGCAGCGGGCAGAGGTCTGTTTCGTCGGGCGTGCTGG
GCGTCCTGCCTCCCTTCCATGTCCATGGCAGATGTGGAAGTATAATAGCA
CACTTCCTCTGGAGAGTGGGAGGAAGGAGGGGCAGGGCCCGCGTTCAGGG
CTGCTCCTGCCTCACCTCCGAGGTTCCCCAGCCAGGCATAAGTCACTTGC
CTAGACTTGGGGAAGGTCTTCCAGTCAGGATGACTTCTCAAACTCTCAGT
CCCAGCGCTGGGCAAGGCTGAGTGGGCTCCATGTCATCCCCCAGATTCCC

>uc002pfs.1|51969079|51969979|51970078
tcacgcctgtaataccagcactttgggaggccaaggtgggtggatcactt
gaggcaccggtctctactaaaaatacaaaaattagctgggcatggtggca
gatacctgtagtcccagctacttcggaggctgaggcaggagaatcgcttg
aacctgggaggcggaggttgcagtgagccaagatcgtgccactgcactgc
actccagcccagacaacagagccagactccgtttcaaaaaaaaaaaaaaa
aaaaaGCgacagggtctcactctgttgcccaggctggagtgcagtggcat
gatcatgggtcactgcatccttaaactcctgggctcaaggaatcctcccc
accgcagacttctgagtagctgggactgcaggtgtgcaccactgcacctg
cctaattttttgtgttgtttttgagacagagttttgctctttcacccggg
ctagagtgcagtggtgcgatctcggctcactgcaacctctgcctcccggg
ttcaagcaattctcctacctcagcctcctgagtagctgggactacaggcg
cccaccaccatgtctggctaatttttatatttttagtagagacagggttt
caccatgttggccaggctgatcttgaactcctgacctcgtgattcgcccg
cctcggcctcccaaagtgctgggattacaggtgtgagccaccgtgctcgg
ccttaatttttgtatttttttgtagagacgatgtctcactatgttgccca
ggcttgtcttgaactcctggcctggagtgatctcaaagtgctgggattac
aggtgtgagcccccatgcccagccCAGTGGTGTTTCTTGATGAGCAGATA
CTGTCATTGCAGTGGCCAGTGCTTTAAGTCAAATTCTCAAGAACACCTGA
TTAAATAGTTGACACTCAATTTTATTGCTAAAAAAAATGTCCTCTGGAGT
GACAGCAGGTATTTGTCCTCAGCCTCTCCCCAGAGTCCCTGGGAGTGTTT

>uc002osx.1|47393691|47394591|47394690
GGCCTCAGAAAGAACAGAGATCCAGGTGAAGAGAAGGTTAATGTCCAGGT
GTGACCAGTGGGGAGCCACGTGGAGACAAATTCCAGGCAGAGAACCTCTG
GCTGCCTATCTTTTCATTTTCCAAAGCTTAGGCGCTTCATCAGCCTTGGG
TGTAGCTGGCCCACCTCACTGAACAAATTAAAAATCCTGGGAGTggccgg
gtgcagcagctcacgcctgtaatcccagcgctttgggaggctgaggcggg
cggatcacaaggtcgggagatcgagaccatcctggctaacatggtgaaac
cccgtctctactaaaaatacaaaaaattacccgggcgtggtggcgggcac
ctgtagtcccagctactcgggaggctgaggcaggagaatggcgtgaacct
gggaggcggagcttgcagtgagctgagatcatgccactgcactccagcct
gggcaacagagcaagactccgtctcaaaaaaaaaaaaaaaaaaaaaTTCC
TGGGAGCCCCCAAGGACATACAGGAGCAAAGCATGTGTGAACATGGTTGG
AAGGGTTTCTGActccgaggcagtattctatttcttcctttgacagagga
caagactgacacccagaggggaggacaagcgtgtggttatcagctggcat
atggTCCAGCATCCTGCCCACACTCCAGTCCCTAACGCTGGGCCAGGAAC
ACTCCTCCTCCCAGCCCACTGAGGTCCAAAAgctgggcatggtgacgggc
acctgtagtcccagctacttgggaggctgaggcaggaggatcgcttgagc
ccaggaatttgaggctggcctgggcaacatatcaagaccctcaactctaa
aaaaaaaatttaaattaaataataaataaaGAGTCCTAGAGAGGCCGATG
CCCACCTATGCCCTTTCCAGGGCAGTTTAATTGGTATCATTTGTAAAAGG
TCTTTTCCATCACCCCCAAAGCCTTTGCATTCCCTTTCCAAGAAGGTGGC

>uc002odo.1|41364126|41365026|41365125
gcctggtgacggagctagactttgtctcaaaaaaaaaaagtaaactgagg
gacagagagtttgcataacttgcccaatgctatgtagtctataaTCGGGG
GAAGTGAGCACTGCTAAGTAAAGTATACGCCATGATGAAAGGCACAGTCA
TAGAATCttttttttttttttttctgagatggagtcttgctctgtcgccg
aggctggagtgcagtggtgcgatcttggctcactgcaagctccgcctcct
gggttcacgccattctcctgcctcagcctcccgagtagctgagactacag
gtgcccgccactaggcccagctaattttttcatagtttttagttgagaca
ggtttcactgtgttagccaggatggtctcgatctcctgaccttgtgatcc
gcccgcctcggcctcccagagtgctgggattacaggcgtgagccactatg
cccagccAGAACCtttttttttttttttttttttgagacagagttttgtc
cttgtcaacgaggctggaatgcaatggtgggatctcggcttgctgcaacc
tctgcctcctggggtcaaacggttttcctgcctcagcctcctgagtagct
gggattacaggcacccgccaccatgcctggctaatttttgtatttttagt
agtgatggggtttcgccacattggccaggctggtctcaaactcctgacct
caaatgatctgccggccttggcctcccaaagtgctgggattacaggcatg
agccaccacgcctggccACAGAATCTTTTAATCGGGTCATTTTTGTATTA
GGAATTGTCAGAAATTTAACATATTTTGAATGGCAAGAAGCAGCTTTTCT
ATATTCATTTTTTTTTAGCATAGATTATCTGATGCTTAGGAAACAGTGAG
TGAGGCAAAAAGAATTCCCACATTTATTTAATTTTCTTTGGGTGTGAGTT
TTCTGATGTTCTATGATGGAAGTGACAGGTGTTTTCTGACATTAATTACA

>uc002mvh.1|12796392|12797292|12797391
ggaggaggttgcagtgagctgagatcctgctattgcactccaacctgggc
aacaagaacgaaactcagtctcaaaataaataaataaataaaaaGCTGgg
atctggcttttgcccaggctggagtgtagtggcaggattatagcttactg
tagcctcaatgttctgggatcgagtgatcttcttacctcagcctctcaag
tagttgggagtacagcacatactaccagggccagcttggtattctgtgtC
TGCATGTCttattattattattttttttgagagagaggctctcactgtgt
cacccagactagagtacagtggtgtgatcgtggctcactgcagccctgaa
ctgagctcaagcgatcctcctgcctcagcctgctgagcaggtaggaatac
aggcacgggtcactacactgggccaattaaaaatattctttttctttttc
ttttttcttcctttctctctctctctttttttttttgtggagacaggttc
tcaccgtattgcgaagcctggtcttgaactcctgggctcaagcaatccaa
ccacctcagcctctcaaattgctgggattacaggcatgagcctctgcacc
tggccTTGAAGTGTGTCTTGAGGCCTATACAAGTTAGGCAGCTTCTTGGC
AGCCCTGGTGGCACACAGTGGGAAGGAACCCCTCCTGCCCTTGTCAGCCC
CTGTTCTGACCCCCTCTCCATTTCCAACAACTGGGTATTCCCAGTTATGT
TGACTGCTCTAGGGCACAGGCTATCTATCATTTACACTCTAGTATGAGTC
AGTCACTACTTCTAGGGTCTGAGGATTAGACGTGAGACATCCGTTACTTT
CTGGCAATTCTCCTTCCGACTTATTTCCCCAAGAAGCAGCCACACTCGTC
ACGTGCTCTAGCTGGCGACTTTATTCAAAGGGGAGAGGGAAAAGTGAGAG
AGTTGGGTCATTTCTGGGATAACCTGGAGAGGGGTGGGTCTCTGGAGCTC

>uc002mur.1|12672139|12673139|12673138
GCTTACAGAGAGAGATGCTCGGGGTAGGTGCCAGTAGCTCTGGCTACACC
CAGCTCTCTTCAGGAAAAAGGTCCCAACCCAGTGTCTTCAAAAGCCACTG
GAGCACACAGGAAGGAGAAACGGTGACCTCTGGCCAGCCCCAGCCACTCC
AGTGGTTCTCACCCTGCGAGCTAGGCTAGGATAAGGACGGAGACACCACC
AGCTGAGGCTGCAACAAAGCTGGCAGGGAGTGTGTGGAGTGGGTCCCAAG
CATGTGCGTGCTGACAGGGCGACTCCCAAGGTCACCATCCTCCTCCCCCC
GCCCCGAGATCCCGCCTGAGGCCCCCCACCCACCCAGCCCTCCCCAGTCA
CCGCCAATTCCGGCAAAACAGCAGAAGCTTCTTAAACTCTAGATGCAGGT
TACACGGAAGGCCTTACGGGTTAACTCAGGGGTTCACTAATTCTACTGTC
TCCATGCAGTCGGGGAAATGGTGGAGCGGCTGGCCCAGCCTCGCCGGTTA
TGGCACCCGCACATGCGTGTGGCCATGTGTGTCCGTGTGAGTGTACGCGT
CCCTACGAGGGCCCCCCTCCTGACCTGCTCCTCCCTCACCTCATCCGAAG
CCGGATTCGGTCAGCTGTGTAATTCCTCCCTCCCACGTAGCTGGCCCAAG
TGGGCTGCCAGAGATGACCCTATTAGAGCCCAGGGGCCCTTGCCCACCAG
AAGTCCCCCCCACCTCCCCGTTTGTAGGATGAGCATGGTGGCCCCACCCA
CCTGCCAGGAGGGCAAGTggacggatggacggacggacggacggacggGG
AAGGCATCTGGATTTGAGTCCCACTCACTCCTCCCTAACCCCCCTCAACC
AGGGCACAGCGACTTCCGGATGCAGCGCACTCCCCAGTAATCCCTCCGAC
GACGACGCAGACAGAAACCTGCAGGGGGAGGAGGAAGGTCATGGCCTGGG
ACCTTTCGGCCCCCAAGACAGTGCTGACTTGCCAGCTGCAGTCTCCTTAC

>uc002wqe.1|17869343|17870243|17870342
AGGACAGATTTGGTTAGGAGCCCAGACTGAAGTTACAACTGCCAAGTTTA
AATTCACTCATTTTGTGCACCGTTTCCCAAGTATGTACTGTGAAGGTAGA
AGGCACTGTGGCCGCCTGTAAATAGCTGGGGAGGCAAGACACGAAGACCA
GATAAATGTTAAGAAACATGCTCCCTGTATGTATTGAAATCAGTTCTGCA
ACCCTCATACCAGTTGGCTGTAACAGATGCTAAATGTGGTGGGTAAAATG
TTTTTAGTCTCATGGTCTTACCATGAATTACTTATTAGAAAGGTAAAGGA
GATTACCACCCTAAGTGCTCAGTCATCAACAAAGGAATAGACACACAACT
CCTGAAGACATGTCAttggcaccagggagtggtttcgtggaagacaattt
ttccatggacaaggtggggtgtggaaagggatggcttccagatgaaacca
ttccacatcagatcatcaggcatttgattctcctaaggagcgcacaacct
agacctgttgcatgcccagttcacaatactgggtttgcactcctatgaga
atctaatgctgctgctaatctgacaggaggcgaacctcaggcggcaatgc
tggctcacctcttcctaacaagccatggacctgagactggggaccactgc
cctatggtaaaggccctgGCCaaaatgcaaacctccatcaggtcaggagc
aaacagacaaacccacatttagagaccatctaaaaaaggcctggagtact
taagaatgtcaagACTAGGACAAATTTCCCCTGACCGCCCCCAGGACTCT
GGGCAGAACCTGAAAACCCTGTAACCACAGCCAAACCCTAGCACCACCTG
CACTCCTGGGACACACTCTGGTTGTAGTTTCCACGAAAACAGGCCGTACA
TTAGTAGCACGATTATTTTATTATATGCTTTATAAAAAAACAAACACCCA
AAGACATACAACACACCGCCCTCACCCCCCAGCGGCCATTAGGGAGGGGG

>uc002wqb.1|17869243|17870243|17870242
CGGCCCAGGAACCTGACTGCAGGAGTGCTGGCTCTACACTAACAGAATGC
TGGGCGTGTGTGGGTGGCTGCTGTGGACATTATGGGGGAGATGGGTAGGA
AGGACAGATTTGGTTAGGAGCCCAGACTGAAGTTACAACTGCCAAGTTTA
AATTCACTCATTTTGTGCACCGTTTCCCAAGTATGTACTGTGAAGGTAGA
AGGCACTGTGGCCGCCTGTAAATAGCTGGGGAGGCAAGACACGAAGACCA
GATAAATGTTAAGAAACATGCTCCCTGTATGTATTGAAATCAGTTCTGCA
ACCCTCATACCAGTTGGCTGTAACAGATGCTAAATGTGGTGGGTAAAATG
TTTTTAGTCTCATGGTCTTACCATGAATTACTTATTAGAAAGGTAAAGGA
GATTACCACCCTAAGTGCTCAGTCATCAACAAAGGAATAGACACACAACT
CCTGAAGACATGTCAttggcaccagggagtggtttcgtggaagacaattt
ttccatggacaaggtggggtgtggaaagggatggcttccagatgaaacca
ttccacatcagatcatcaggcatttgattctcctaaggagcgcacaacct
agacctgttgcatgcccagttcacaatactgggtttgcactcctatgaga
atctaatgctgctgctaatctgacaggaggcgaacctcaggcggcaatgc
tggctcacctcttcctaacaagccatggacctgagactggggaccactgc
cctatggtaaaggccctgGCCaaaatgcaaacctccatcaggtcaggagc
aaacagacaaacccacatttagagaccatctaaaaaaggcctggagtact
taagaatgtcaagACTAGGACAAATTTCCCCTGACCGCCCCCAGGACTCT
GGGCAGAACCTGAAAACCCTGTAACCACAGCCAAACCCTAGCACCACCTG
CACTCCTGGGACACACTCTGGTTGTAGTTTCCACGAAAACAGGCCGTACA

>uc002zgg.1|45129396|45130296|45130395
GTGCAGACGGCTGGAGAAGAGGTGTAGACGGCTGGAGGGGAGGTGTAGAC
TGCTGGAGGGGAGGTGCAGACGGCTGGAGAAGAGGTGTAGACGGCTGGAG
GGGAGGTGTAGACTGCTGGAGGGGAGGTGTAGATGGCTGGAGAAGAGGTG
TAGACGGCTGGAGGGGAGGTGTAGAATGCTGGAGGGGAGGTGCAGACGGC
TGGAGAGGAGGTGTATACGGCTGGAGGGGAGGTGTAGACTGCTGGAGGGG
AGGTGTAGATGGCTGGAGAGGAGGTGTAGACGGCTGGAGGGGAGGTGTAG
ACTGCTGGAGGGGAGGTGCAGACGGCTGGAGAAGAGGTGTAGACAGCTGG
AGGGGAGGTGTAGACTGCTGGAGGGGAGGTGTAGATGGCTGGAGAAGAGG
TGTAGATGGCTGGAGGGGAGGTGTAGACTGCTGGAGGGGAGGTGTAGACG
GCTGGAGAAGAGGTGTAGACGGCTGGAGGGGAGGTGTAGACTGCTGGAGG
GGAGGTGTAGATGGCTGGAGGGGAGGTGTAGATGGCTGGAGGGGAGGTGT
AGAGCTGGAGAGGAGGTGTAGATGGCTGGAGGGGAGGTGTAGATGGCTGG
AGGGAGGGCAGACAGGTACCCGCTTTCCTGCTTTGCCTCTGCCCTGGCCA
GGCTCCGCCGCAGGCACCTCTTTGGTGGGGCCACCACCGTTTACGGAAAT
GCACCTAGGATTTGGGACAGGGCCTCAGAGCGGGGCTCTGTATAGACCAG
CAGGTGAGGAAGGAAAAGGGAAAACAGAACCTGCCCCATGGTCTGAAGCC
AGCTGTGTGCCTGTGTGGCAAAGGTCAGCGGGCAGGACAGGGCCCACGTG
TGCCTGGCCACCTTGCCAGTCGGGGGAATACAGCGGACACAGTGCCCAGT
TTCCATGGACAGCCTGTATTGAAGTTTTATTTTTTTTCTATACACGTGAT
TGATTAACAATATAATTAATGGGATGTCATTTTATACCCTGACAAGTTTA

>uc002yxa.1|38674770|38675670|38675769
GCCAGCTTTCATGATTGTATTTATTTATTTTCCCTAAGGAGATACGGGCA
CTTTGTGGGCCTTCCCAGGCTGCTGCAAAATGATGGATGGTTGGGCTCCG
TCTAATCCAAATGACACGGGGTGTCAGGAGCATTGGTAATCGTGTCCTGC
CGACTTCAAAGCCCACTGCCAAAACATCCACAGCACAGAGGTTTGGCAAC
TTCACATAATCATAGCAAAAGGACTGCAACGTGAAAAAAACAGGCCCTGA
AACAGCTATGAAAAGGGCCAGTTCAGAAACCTATTCAGCTAAGATGTTTC
GGCTAGCGCCTTCGCACGGTCACCTTGTATTTTCACCTTTTGAGTTGCCT
TCACCTGGACCAAGGTTGGCAGCATTTGTGATTCAAAGAAAAGATGCCCA
GGGAAACTGACTCTAGATTATGGAAATAAACATTGTCTTCAAGGGATAGC
CAGCAACATCAGGCTCAGGGCTAGTGAATCCCAAGCCACAGTGCCCAGGT
AACTCTGATGTAGCAGGACTAAAGCTGTCTACCTAGTGAGAGCTCCTGAA
AGAGAAACCCCGCAGCAAATCTAGACGTTATCCCTTGTTTCTGTAAAGTG
AGAAATTGCAGCTATCCATGACGCTTTATTTGCCAGTAATAATACAGTTT
GCCTTACGAGTGGTAGCTTGTTCACTGTTCAACAAATGTATTTTAATCAT
AGCAGGAATTAAGGGTGATTTGTGACCAGGTGCTGAACTAGAATTTCTCA
ATGACAACCCCAGCTTCATAGGCCTCTTTCCATTCCAGGCATAAATATGG
AGGCTCCAATGTGAAACCCGGGGTCCTTCTGTTCCAAAAGGGGCTAGAAA
TAAAAGACAGGAGGGGAGGCAAGAAGGACCTGGAGAGGCTGACGCCATTT
GGGTGCCAAACATCCTATTTCCTTGGCTCTCCCTTGCACAAGTTCCTGGA
CAAAGTAAATTATAACACAAAATCCACAACATTCAGCACATGTTTTCATT

>uc002yua.1|34739857|34740857|34740856
CCGACATACCCTGATCTGTCCAGACAGTGCCTACATTCCCTGCTCCATCT
GGATGGTGCCCACATTCCCTGCTCTGTCCAGACGGTGCCCACATTCCCTG
CTCTGTCTGGACGGTGCCCACATTCCCTGATCTGTCCGGACAGTGCCCAC
ATTCCCTCCTCCGTCCGGAAGGTGCCCACATTCCCTGCTGTGTCTGGACG
GTGCCCACATTTCCTGCTCCGTCCAGACAGTGCCCACATTCCCTGCTGTG
TCTAGATGGTGCCCACATTCCCTGCTCCGTCCAGACAGTGCCCACATTCC
CTGCTCTGTCTAGATGGTGCCCACATTCCCTGCTCCGTCCGGACGGTGCC
CACATTCCCTGCTCCATCCGGACGGTGCCCACATTCCCTGCTCCGTCCGG
ACGGTGCCCACATTCCCTGCTCCGTCCGGACGGTGCCCACATTCCCTGCT
CTGTCCAGATGGTGCCCACATTCCCTGCTCCATCTGGACGGTGCCCACAT
TCCCTCCTCTGTCTAGACAGTGCCCACATTCCCTGCTCCGTCCGGACGGT
GCCCACATTCCCTGCTCTGTCTGGACGGTGCTCACATTCCCTGCTCTGTC
TAGACAGTGCCCACATTCCCTGCTCCATCCAGACGGTGCCCATACTCCCT
GCTCTGTCTAGATGGTGTCCACATTCCCTGCTCCGTCTAGACTGTGCCCA
TATTCGCTGCTGGCTGCAAATGCGAGGAGTTGACAGCAGCCTCCCCTTTA
CAAGGCAGGAGGTGCCACTGTTCGCCATTGTCTCCACCTAGGGCTTCACT
TGCTTTCTATCTGCAGACATCAGAGGGACCCACATCTCTCTGTTCTGACA
CGCTGTGTGTTGATGGCAGAGTTTAATTATCCACATGCAATCTTACTTTC
CTTATTCCCAAGTCCGTGGGGCTGCCTCATCAAAGCATTGTAAGAACTGA
TAACCATCTTCTAGAAGTATCATAGTGATATTAAGAACACACATCACAGA

>uc002yju.1|14778519|14779419|14779518
ggaaacacaaagaagagagcaccaaagggaatcatggaaggcttcacaga
gtaagtgacctttaggatggaggaaagagggagacttcctaatgtggaaa
atagcaggagacactccaggaaaataaatagcatatggaaagtcacaaag
ggaagaaaattgcaagtatattgttatggctggagtgtagattgagaggt
gtgtgtgtatggtggtggtggtgagggggtagttacaattcataaggtag
gtaaaaagcaattggggaagaccttatgcagcctggaaggaagtttggat
attatactaaagacaatgagaagccctccaaaactttcaagcagaaaagt
acctgatttgattcatggattagaaagatttatctggaggctgtgtggag
gatggatgagaaggtagggggtcagttggaaagctactgccattttccgt
gcatgagatcatgaggatccaaagcaagacaacaaccatggaaatggata
gaaggccatgaatatgaaagcatttgtagaggtaggatccatagggcttg
attacttattgaatttgtatgaggaggatatatgtgagatgaagcaagaa
gtgattttctgctttgatgactggctgggtgatagtagcagtaaagagga
gttggcaataaaaaagcagaaacaaatttgtagagaaaatcgatggtttg
gttatgttgaattgaagtttcctgagggtatcaagtgagtcagataaaca
tcactggggttcaggggacagatgagtttgagGAGGTTGAGATTATTGCT
ATGGGATGCACTTATATTACAAAAAGTGAGGGGTGTCTGGGAGGAGATAT
TTTCTCTAAAGTCCAATATTAAAACCCTTAAGTAACATTACTCTGGAAAA
TGCAATATGCAAATAGTTCTTTTTATTATTAACATTAGGGTATGTCAAAT
TTTAAAATATTTACACTTAAAGACAAAACATTTCCACAATTATTACAATT

>uc003apr.1|35235942|35236842|35236941
gtttgagccaccatgcctgtttcctcacctctacaatggtactactcctg
ccagcatcacagttctgtatgaggcttagatactacagaaagctcagcat
taatacctggcagggtaattactccatcaaGTGTCCAGAACAGAACAGTG
TCCACTTACATAGTTTACATAGCCTCggctgggtgcggtggctcacgcct
gtaatctcagcactttgggaggccaaggcgggtagatcacctgaggtcag
gagttcgagaccatcctgacccatatggcgaaaccccgtctctactaaaa
atacaaaaattagccaggcatggtggtgcatgcctgtaatcccagctact
ggggggctgaggcaggaggatcgcttgaacctgggaggtggaggttgcag
tgagccgagatcatgctactgcactccagcctgggcaacaaagtgagatt
ccgtctcaaaaaaaaaaaaaaaaaaaaaaaaaGTTTACATATCCTCAACA
TGCAGAGCTCTTATGACACAATGCTTTGTAGGGACAGGCCTGAGTGTCAC
CAGCCCAAGCCAAGCTTAAAAACAATTCATAAACCATTACACAATCACCC
AGTGGGACATCCATCAAGCTCTCTGTGGCAGCCTCCCTCAGGCGCAGCAG
CCCCACCTCACCCACACCCTGCTTCACGCTGTACTAGTGCTCTGCACTCC
AGCTCCTCACAGTGAACTCTCCAAAAGCAACAGGTGGCCCTTCACACAGC
CAGCAGGCACTCATGCTTGTGGAAATGGACTTCTTATAACAAATGAGGAC
ACCCAGATTCTGAATTCCACATAGAAATTGCTGAATCTCATCCCCACTCT
GTCAGGAATCTTTGAAGAAACGACTGTAAATCGTTAATGCAGGCAGACGA
TGAGGGAAAGACTAAACAGATATATATTTTATTTCATCTGCTAAATGTCA
GAGAGCAAGTTAGACACACATTCCACTAAGCATCAAAGGCCCTCGTAGTC

>uc003apg.1|35006371|35007271|35007370
gccactgcattccggcctgggtgacagagtgagactccatctcagggaaa
aaaaaaaaaaaaagaTTCTGACAAAATGCCATGAAGATCGTTTGTAGATC
TTGtcttgctaaagtggagttggattcagagggttgggggcggggtctga
aatagtttctaagcagttctcacgtggagccaacgcttctggtgcaagga
ccgccatccagcagcaAAGATCCAGTGTActttacttaacagacaaggaa
gctagccgggaagggagtgacttgcccagggtgacagggcagggtggcac
ataggaagctaagggccaggGAATGTGCATGCAGCTGTTTTGCCAAAAAT
CGGTCACCTTCTTAAGCTGACCCAGATAGTGTCCACttttttaaattttt
ttatttatttattttgagacagagtctcactctcgcccaggctagagtgc
agtggcacaatcttagctcactgcaacctctgcctcccgggttcaagcga
ttctcctgcctcagcctcctgagtagctgggattacaggcacacaccacc
acgcccggctaattttttttgtatttttagtagagatgttggccaggctg
gtcttgaactcctgacctcaggtgatccccctgcctcagcctcccaaagt
gctgggattacaggcgtgagccaccgtgctcggccTTGAACCAAGGTTTC
TAAGATGCTCTTAGCCTCCTTGGATCTGGCCTAGCCCACCTTTCCATCTT
AGCTTTTCTGCACAACCGCCCACAGCTAGCTCAGCCTACGCCTCAGCCAA
TCTGGTTCCCGACGATGCAGAGCCGGCATTGGCTGCAGAAGCCAGGCCTA
GTCCTGTCCAGGGCCCCCTGGCCGCAGACAAATGCTACAGACACGGCTCG
TAGCACATGGTTCTCTTTATTGTGATGCTCAGTGGAAAACATCTGTAAAC
CAGCTTACTGTAGTGGTGACAGCTGCAACACATGCTAAGGCACTTTTATT

>uc003aik.1|29301711|29302611|29302710
GCCCAAGCTCTTGCCTTCCCCCTGCACAGGTTGGACCTACATCCACTGCC
ACAAAAACATTCTCTGCCCACACAGCCAGCAAACAGTGAGAGGCAGAGGG
CAAGGCCCTCAGGTGCCTAGATTCAGGGAAAGTAGAGCCATTCCAAACCC
ACACTTCCTCAGCGTGGCCCCAACCCTCGACAGCACTCACCCCGGGAAGT
GAGTCCTGGGAGGGGCTGAGTGAGCACTGGGAGACCCAGGTTGTGGTCCT
GGCTCCATCATGATGCACTGGCGGTTCCAGGCAAAGGCATATCCCAATGG
GCGTCAGCAGGGACACTGCCAAGGTCAGCGGGGAAGCTGTCAGGCAGGCC
TCACAGACCGTAAGTGCAGCTGCTGCGGAATCCTACGCTGGGAGGTACTC
AGCGGTTCTGCCAACGCGCCAAGGCAAGCTGAGGGCAGGACCTCACCGCA
GACCCACAGATCCTTCCGGTTCTGGCTTTTACCTTCTGGGCCGAGTCCAG
CAGGAAGTGATATAAATCAGTTGGTGTTTACCAAGTACTTACCACACACC
TGATATTACCAAGTCCATAAGGTCTGAGACTATAAAGTTATCACAGAACC
CTCAACACATCCCTTTCAAAGAACAGAATCTCTACCAGTAACTGACACAT
GAGGAAGCAGGTGCAGAGGGAAAATGCCTGGGTTAGAATGTGAACCATGG
TCAGACAGGCTGTGAAGCCCAGGTCCAGAACCTCTGCACCTACCTTTTGG
CATCCCTGGACCTGGAGGGGTCCTTGGACATCCAGAGAGCTCTGAGCAGT
GCCCAGCTCTGTCTCAGTAAATACCCAGGGCTGGCCCAGCCTGCAGCATA
GAGTGCTAGGTAGGCCTCCTCCAACCCTAGGAAGGCTCATGGACACAAAA
TGCAATTGGCACAAAAGTCCAGTCATTTAATAACAAATGCTCCCCCTACC
CTCACCCCATCACAGCACCCTGAGAATCACGGGTCCAACTGTGTGGGAGG

>uc004dsi.1|53455574|53456574|53456573
ACCTGTGTTAGGGACAGGGAAGGAGAACAGGGATGACCAAGTCAGCAGAT
GTCAGCCCAGGGATCTCCTCCCTGCCAACCCCTTCCAGAGCTTACCTGAT
TCTCCTCCAACGTCAAATCTCTGCCCTGACTCTGACTCTCTTCTTCCATC
CGTTCTTCAAACTCCTGCCGAGCCTTCTCCACTGACAGCATCTCCTTCTC
CAGCTCATCCATGTCACCTTTACGCTTCTTGTAGTGCTTCTGAGCATTCT
GCAGAGACTTCTTGGCTGCTTCCAGCTTCTTGATTTTGTGGGAGGTGTTC
TCCTTGGCTTTGATGTACTGAGGCCGCTTCTGGTTCAATTCTGAGTCCTT
CTCCCTTTTGCCAGAGGGGTGGGGGAAACCAGTGAGAACTATGGAAGAAG
GGAGGGTTCCCAGGCTTTTCACCCAAAGGAGAGCTTGAGCCCCTGAGCCA
ACCTCAGGGAATTACTTAAAAGAACATGGGCGTAATGCCCCACAGATCCT
GAAAAAAAGGGGCAGTCTGACTACTCCCTGAAAGGTATGACTTCAGCCTG
GCATTCCAGCCACTCCATAAGGCAAAGCTACCAACTCTGCCTCAACCCTG
GCCAGGAAGCTCATTAACAACTCCCAAGAACATCCTGTATTTACTTAGTT
GGCCCCTCAAATTCCTATCCTTTAAACTTCTAGCTTCAGTTTCCTCTTCT
AGGAAGGCCTTCTCAGCCACTCCATTGGCTCGGCCTCACATTGGTTCCTC
TTTCTTGGCAAGGCCACCACCCCTTTTGAGTTCTCCCTCATCTGAGCACC
TGTCTACCCAGGGCCTGAGTGCTTAAATATTCTATTTGTCTAAACTGCAA
GTCAAGAAATGTGCCTGGTTCTTACAAAAGCAAGTTAGGAGAATAACAGA
GAAATGAGTATAGGTACTGAACTCCGGGCTCAGAGGAACCCTAATAAACA
GCACGGCCTCTTGGTTTCCCACAAGTTGCAGGCCCAGGTCTGCCTCTTAC
