# Supplementary material for: MatrixCatch - a novel tool for the recognition of composite regulatory elements in promoters
Source: BMC Bioinformatics. 2013 Aug 8;14:241. doi: 10.1186/1471-2105-14-241 (PMC3754795; doi:10.1186/1471-2105-14-241)
Supplement: Additional file 2 — Dataset of tissue specific promoters. [file 1471-2105-14-241-S2.zip › 1k/Testes1k.seq]

>uc001bsr.1|31541617|31542517|31542616
AGAGAAATAAAGGGAAAAGCAACTTGCCCAAAGTCCCAAAACGAGCCAAC
ACAAATCATTTCCCTTTTTTCTTCCCTCCCTCATTCATTCATTCTACACA
CTCTTCGGAATTTTTGTTCTATGCCAGATCCATGTTAGAGTCAGGATGCT
TAAACCCGGGTCAGGGTTTTGAGCCCAAGGTCCTCAACTCTAATTCTAAT
GCTATCTCAGGGCAGTCGAGAGGCTGAAAACGGGCGCCAAACGGGGGAAC
ACGTACGCAGCATTCGCAGGCTATGGGGAGCTTTTACAGTGTTTATGTGC
TTTAACTCTGCGTAGAAACTCTCGTTCTGCCCCCGCAATGCGGGAAAGGG
TCAGGGATCACCAGATACAGCGCTCTGAGGGGAGGAAGATGAGCTGAGGG
CCAAAGGCCGCCTGCTTCTTCACTTACCGCTTGCAGCAAGGCTCCCGGCG
TCGCCTGCTGCTGCCCGGCTCCTGGGCCAGACCCCGCTCCCAACAGCAAC
TCATGCCGCTGCCGCTTGACTGGAACCAGCGGCAACTCTGGGCCCTTACG
CTTCTGCTGTTCTATCATGGCGGCAACCGGTCTCTTCAGCGCCGCCACTG
ACCGCGCTGCCGCTCTCAGGCGCCACGCAATTGGTTCCAAATTAGTCCTT
CCTCCACAACTTCCAGCTTGGAAGAACCAATCGGCTTTCAATATTTCCAT
TTGCACCGCCCTCGGATAGTCTCTTGTTATTGGGCATATCTTTCTGACGT
CATGAGAGTGCGATACCAGGATTGGTGGACGGAGCTGGCGACCGCCCTAG
GCGCGCTGGGTCTTGTGGGTGGAAACGCGCTGGCTGACTGGGGTCGGCGT
TTAGTTCAGCGCAGCGACTCGGGGACCTGGAGCTGACGCCTAGTACGTAT
GAGGAAGAACGGGGTGGGTGGCTGCCTGAGTCTGGAGGCGACGCCTCGGT
TGTGCAGTCTGAACCTGCCCTTCTCAGCTGAGGGTGCTGACAGCAAGGGG

>uc001bxt.1|34414957|34415857|34415956
ATTTGTGTGGAGCGGCGAAGTGGGGCGGCGGCGCGTTTGGCTTTGACTTC
TGATCCCCCGAAGCGCTCTGGGGTCCTTTGGGCCCCACCCCCACCCACCC
CACCGGCGGGTCTTGGGCTCCGAACCCAGGGCGCCCCGCGCACCGAGCCG
TTGCGTTTGAAACCCACAGAAAGAATTCCCCCGCTCGACGACGGCGAGGG
TGTGGGAGCTACTGGCAGGCAAATTGGTGGGAGCCGCCCGGCCCAGCCTG
CCTTGCCGAGTCAGCGCGCTCTTGAGCCGCTGGGCCCTTCCCGGTGCCCG
CCTGGCAGCGCGGCGCGGCTGGGGCAGGGGTCTGCTGGGGGCCGGGGACT
AAGGGCTGTGGGCCCATCCACACACGCCTCATCCCTTCTTTCCGGGGGCA
GCAGAGCAGCAGCGGGAGACCGGGAGCAGGAGGGGTAGGGCGAGAGAAAA
GCAGGACCTGGGCCGGGGGTGGGAGTCGGGCCGTTGACGCTCGCTCTGCG
AGGGGCTCCCTGGGAACGCCCAGGCGAGCGCCTCCTGCGGGGCCCCGCCC
CCCGAGTGCCTACAATGGTGCCAGGCCCGCACCCAGTCCTCCGCGTGGCT
TAGCGGGACAGCATGGGCTGAGCCCAGGCGCCGAAAGTTGTCACGGCGGC
GTCGCAAGGGGGCAGTGCCAGGGACTGTGGGGAGAGCCAGCCCTCCCCTT
CCAGCTGTTCCCAGATGTCATTCTGCCCGCCCAGGCGCCTGGTTCCTGAG
CTCCGCAGCATTCCACTGTTCCTAAGCTACTGGTTTTTGTTGACTTTTAA
ATATTTTCTTCTAAGGGAGAGGGGGAGGGAGGCAAAAGTCAGGAAAGAGC
AAATAAAAACAAATCAAAATAAGCCCTCCCCTCCCCAAAAGAAAGCTGTC
CTCCACCCACCCCTCCCACACAAATAGAAGGCCTCTGAACCTAACCACCT
TGCTGGAGCGAAAGCCAGACAGAACTGACCCACTTCTGCCAAGCCCCATC

>uc001cpt.1|46579094|46580094|46580093
CTGACACTGAGGGGTGTCCGGGAGCTGCTGAAGCGTGTGGACCTCGCGAC
GGTCCCGCGGAGACATCGATATAAGAAGAAATGGGTAAGGTCCGGCTGGG
GGCGCAGGAGGGAAAAGTGAGGGTGGAAACTTCTCCAGTCTTTCCGTTTC
CCGGCCCTCTAGAACGCCTAGCGTCTTTCCCAAGCACTCCACGGAACGTC
CTTAGGCACCTCCCTCTCTCGTCTTTTCCGTCACCGCCTCTGTCCGCACT
CTATGTCCCGAGCGTTAGTGTCTTCCACTTGTTACGTCTGCAGTCTCCTG
ACTCCGCCCAAGTTGCGTCATCACCTTCGCCTTCATTCTTTTAGTGATGT
CACTGTCTCTTGTTCCCCAGCTGTGtccacctacctttctgtcccccact
cccccttttacttccctccctcccctccccctttcccttgcccATTCTTC
CCCCACATGACTTCTCCTTTCCTCATTGATTTTCCAGCCCGGTCGCCCTC
ACCCCTCGGAAAATACCATAGCGACCTTGCCTGCACTCCTGGGTCTCCGC
CGCCTTGCAGGAAAGGATTCAGCCCCTTCCTCAACCTCGAGCTGCCTCTG
GCGACCGGGCAAGGTTACAGCGACCACCCTGTCCATACTGCCGGCCCAAA
CCCTGGCAAAAGGTGCAACGAATCCTCTCATCCTCTGGACTCTCCTTGCT
TCTCCAGAGACCCTTTTTCTTGCCTCACTGGAAGCCCTGGAATTTCTTCT
ATGACCGGCACGCCCCCCTGCCCACCCCAGCCGATTCCCTCGCCACCTCC
ACCATCTCTTCCACCCCCACAACCTTCCTCGCACTCAGGGAGATGGTCTT
TTGAGTCCTCTTCCCCACTCCTGGAAAGGACCTACTGCCGCTAGCCCTGC
CACTCGGGTTCCCCACTCTCCAGCCCTTATTTTGAGCAGTTCAGCATTCC
GGGGTCACCCCCTCTCTGTCAGCGGACACCTTATTGCAGCTGGATGAGTC

>uc001cxq.1|54879031|54880031|54880030
cggtctcccaaattgctgggattacagcatgagccactgcacccagccAA
AGGAAGGATTTTTGCTGGGGAAGGGGCAAGTGGAGGAGGAATCCTCGATG
ACACAAGGCCTCTGAAGCAGCAGAAGGAGACTGGGGGTGCAGGGGACCCC
CTGTCCAGATTTGGACAGGAGAGGAGAGAAGCAGAAAAAGTGAGATCCTA
GGTGGACTGGAGGGAATTCAGGAGAGCCCATCAGCTGCTCACTAATGTGA
AGTCACAGTCAAGTGTGGGGACTGAGTCGGATGAGGCTGACTTCTAGGCA
GCTTGTCTGACAACAGGTTATGCAGTGTATCTAAGGACATCCTGACCTGG
GGGAACAGGAAGATGGGAAGATTCCATTATCATTTTGTAAATGGTGCCCA
GTGAAGTTTCTATTAGTATCTAGTCTCCAATCATCTTAATTAGCTGAGCT
ATTGCTCATCATCAAAAGGATTTTCTTTAGAAAGATAGCCGTAGAGTCTT
GCTTTTCTTATCAAAAGATCTAGATGACACTGCTGTGCCCCGGCCTGCCC
CACCCTCATTCCTGCCCTGCTCCACGCACTTATCTGTGCCTGGAACagga
gttagggtggagtaggaaaaagatcaaggatttgagtgcacaaggacagg
caggcatcctagctcctgaccttgggccaatattttctcgctatgggtct
cagttgcctcatcACAGACCACCTGATTTCAAAGCCCTTGTCACCCTGAA
ATACACAGAGGTCCAAGGTCATATGGTGAGGGGTTTTTATGGGAAGACTT
GAATTCTGGATGAGAAACTCAGTGTTTATTAGCAGTGAAGTCCTTTCCGG
GAGGCTGAAGAGAGTCTCAGGGCAGGTAGTTCTTTGAAAAGACCCCATCT
CTTCTCCCCACTATATAGGTGGGAGCAGGGGTCTCATTGGCTGAGGGACT
TCTGGGTCATGGTGACCTCATAAAGCCCGTAACACTGGCCTGGGCTGGGG

>uc001dcn.1|66029880|66030780|66030879
aggcagtgagctccttgggtgcagagactatgtcctaatcgactctgcat
ccttagcttctgcaaagtgctcagtgcacagtaggtgtgcatgatgttta
ttggaataaatCGAGAAACAGGCGAATGTTGTCTATTAAAGTCATTTTGG
TCTCTAGCTACTGTAGTAGTTGGATAGGCAAAGTTACTTCATGCCTATCT
TCCTCCTCTTTTCCTTGCCAGCTTCCTTCTTTTTTTCTCTGACTGAAAGG
GCTGGACAACCGGGGAAAAGGAAACTTGTGCTTTCCAGCATACctctccc
actctacacacacacacacacacactctctctctctctctctctctctct
ctctcgctctcgctctcgctctctctcCATCCTGTTGCATTTTTAAAGCA
GGCTCAGTCAGGTTACTGAGTGCCTGTTGCTCCATCACACGAATTCCCAA
GTTGTGGGACTCACCTTCAGGGGTGTCTTGGTGGAGCACCTCTTGGGAGG
TGATCTGACCTGTTGGTTCAGGAGCACTGCGCGTATTCACTCTGGCGCTC
CTTTGTGCAACAGGAGACCAGAGGACTCCCACGGTCCCACTGGCTCCTTC
CACGTAATGTGCCCCGCTGGCTCTCTCGCCTCCCCCAACCCGGGGGTCTG
CGTCCCCTGCGCCCCAGTCCCTCTTTGTGCAGCCAGTAGCTGCAGAGCTC
TTCGTCTTGTATTCATGGCAGATGCACAGCGAGTGACTGACACGTTCCAG
GGACGGCGAATGGGAAAGAGCGCGGGCGGCCGGGGGAGGGTGTGTAGTGG
CAGACGGCCGCTGGGATTATGAATGGGGGCTGGGGGGCCGGCGAGTGTGG
GGTTCAAACCAGGATTTTCGGTCTCTGGCTTTGGATAGGCACGCAGGGCT
GTGCGTAATCCTTCAGCTCTGGTGGTAAGGGAGATGCAGTGAGCTCCCGG
CTGGGAGAGAGGGTTATTTTGCAAAACTCCCCTGGTACCGTGCCCGCGGA

>uc001fnj.1|154361703|154362603|154362702
TAGGAGGAGTTGCTGGAACAAAAGGAGGGGTGGTAGGAGTGGCTTGGGGT
GGCAGCAGAAGACGCCCTGTCACATGGCGGGAAGTCAGCCTGGGCAGAGG
TCTAGGTGTCCAGGAGGggctgggtgtggtggctcacgcctgtaatccca
ggactttgggaggctgatgcaggaggatcacgtgaggtcaggagttcaag
accagcctggccaacatggcgaaaccctatctctactaaaaatgccaaaa
attagctgggtgtggtggcaggcgcctgtaatcccagctactctggaggc
tgaggcacaagaattgcttgaacctgggaggtggaggttgcagggagccg
agatcgcgccactctactctagcctgggcaacacagtgagactctgtctc
aaaaataataataaTAGGggctgggcgcggtggctcatgactgtaatccc
agcattttgggaggtggaggcgggtggatcacctgaggtcaggagtccga
gaccagcctggccaacatggcaaaactccgtctctactaaaaatagaaaa
attagctaggcatggtggtgcaggcctgtaatccagctactcgggaggct
gagaagcaggagaatcacttgaacctgggaggtgaaggttgcagtgagat
cacctgggcgacagaatgagactccacctcaaaataataataatagtaat
aataataaatgaaaaattttaaaattaaacaattaaaaaTTTTAAATTAA
AATTAAACAAATTAGATGCCCAGGAGGATACAGGAGAGCATTTGCCACCA
GGCGGACTCCCTGTACCCACCCGGCCACAGGGGGCGATGTTCCTGGGAGA
CAGGAAATGCCCAGGGGCTGGGAGACCCTCTGCTCTTCTGCTCCCTTCCT
GTGTGCTGCCTGGCAATGGGGAACTCTGAGGGCTGGTGAGCAGGGCTGCT
GAGGAGTGGGTCTAAGGAGTCCCTGCAGGGCTGGGCCAGCTCCTCCACCT

>uc001gee.1|165455866|165456766|165456865
TTAATAAGACGCCTAGCTCCCGAGGAAGCCAGCCTGGCGTTAGAAGCAAG
TAGAGCAGAAGAGATTTAGGGCTAATTAAAACAATCACACGACACTCCCC
CTCGCGTTTGCCGGGGCCGGGTCTCCTGCACTAGCAGAGCCGGGGGCGGG
GATTAGCTCGGATTCAAATTTAAAGCGGGAGGCCCGCGTGTGGCTCAGCA
GGTGCCTCATGCCCGGCTCCCGTGGCGGTCGTTTCCGCCCCTACCTGCCC
AGAGGGCCGGAAATTACCTAGCGAGGAGCGGCTTATCCATTGTTGCCAAT
GTTTCAACTGCGCGGAAACCCTGAAGAAAGTGCGGAGCACAGGGCACGCG
GGCCGCTCACTGCCCTTCCACGCGCCCCCACGTTTCTGGCCGCTGCGCTC
CTTGCCGTGCTTTTACAATGCCACAGGCCACTGGGGGAGACCGGAGCGAA
GCCAGGAGGGAAGCAAGGCGGGAGGAAAAGGGAGAAGTGTAAGAAGACAC
AGGCGCCCGGGATACTATATAATCTGGTTCTGAGCTAGAGGGAGCGCATG
CGCCGGCGACACTTCTGGCGGCAGGAGAAAGGCGCGCATGCGCAGAGCCG
AGACGAAAAATGAAGCCACAGGGTGCCTGGCTGATTGAGGGCGCTGCTTT
AGCTACCGAAGGGCCACAGCGCCCCGAAGGCGCGTGCGCAGAGCGCGGGA
AGGGGGTGGAGCTCTTCTGAGGGGGCCGGGGCGAACAGAGCCGGCCTCGC
GCGCCCCCTGGCGCGCGCCCGgggagaggaaggagcgggagggggcggag
aggagggaggaggcaagcagggcgggaggggggaggggagccagagcgag
ggagggTTTATCGACCGGGCGATTTTGGTTAAAATATTCAAAATGGCGGA
CGGAGGAGCAGCGAGTCAAGATGAGAGTTCAGCCGCGGCGGCAGCAGCAG
CAGGTAATCATTACAGCATTTTACATATTCATATTCATACTCAACCCCGG

>uc001gfl.1|166515901|166516901|166516900
CTGGAATGCCAAAATAAGGATGAATTGTCTAAAGAGAAAACCAGAATGCC
TTTCTGGACCAAAGATTGAAATTGCTCTGCCTAATAATGTAAACAGTTTA
TTTTCACTGACTGGGGGCAGAGTGTTCCTTAGCGAGATTAATATGATACT
AGCTGCTTTTTTGTCTTCCTCTGGCAAAGGCTAGAGATAACAAAAATTGG
GGTTCTAGACTCTAGGGAGGAAGGACAACATTCACAGCTCCATTTGTAGG
AGGTGAGGAGGGCCCTTGAGAAAAGTGGGGTGTGAGCGAGTATAGGACAT
TCAGGAGAGAGATGATCAGTAGGGGACACCCTGGGAGAAAGAGATTCTGA
GCTCTTTTCTTTTCTCCGGAGCCCTGACCCTTGAGCAGTGGCACACAGAG
TGTCTTCCTTTATTCTCTGGTACAGTAGTCATGTTTCTTGGCACAGTGCC
TTGGACCTTCCATACATGCTTTCTTCCCTCCAGAGCCTTCGTCTAAGATG
CTGGAGAGTAGCTTATAGCCTGGGCATCAAGTTTGTCGATTCTCCCCAGG
ACCCTTTTCTTTATAGGTGCCACATGTCATGATTTATGCACAAACATGAT
TTGCCTGACAGTGCAGTCTGGGCCTGGAATAATTTTAATTAATGGGAAAA
TGGTCCTCAATACACCGATTAGACCTCTTCAGGTACAACAAGATAAAAGC
CTGATAATTTGGATGGAGTACTCTTCTTAAATATCTACTCTGTGCACGGC
AGCCAATGGGAAAGCCAGGCTCTCTCCCACCTGATCCAATGAGTAATTAA
GAGAGGGCTTTTTCTTCCCTACCTCTCCCCTGCCTCCACCCCGCTCCCCA
ACTAAAGCTTAACAGGTTGGTGGCATAATGTGGAGACTTTTAAGGGGTGT
CATCCTAGGAGCTTAGGCAAGAGCCAGGGTATCTTCTCTCCGCTCCCCAA
GCACTGTTCAAGTGGGTTTGAAAAGCAGGCAAGTGAGGGAAGGAAGAAGC

>uc001glq.1|176329252|176330252|176330251
CTCCTTTCTTTTCTGTTTAAATTTCCCGCACCCTTTTACCTCCCCGCCTT
CTCAAACGGTCTTTACTTTGAGCAGCAGAGACCCGGACCGCTCAATACCC
GGCTATCCCTGGGAGGGTACTTGGAAAGTAGGCGGGACAGGCCGGATGAA
TAATTCGGTGTCCGACTTTTCCTGCCTGCGGCGCAGTCCCTCCCCGGCTT
CGTTACTCGAGTGCACACGCGGCCGGGCTCTCGGCCCTCGATTGCTTCAG
CCTATCACCCTGGGATgccgcctgccgctgccgccgccgccgccgccgcc
accgccaccgccaccgccaccgccaccgccgtggctgccgGGTTTGTGGG
ATCCGCCGCGGAGCAGGAGCCAGAGCTGTGGCCGGAGCTGTGGCCTGAGA
GTCAGGGGGCGGGCAGGCTCATTCCAGAAGTGGGGGCCGAGGACAGGCGG
GCTAGAACCCGGGGCCACCGCCCCCTACCCCTCCTCAGGCTGAGGGAACG
GGCACTCGGAGCTTCTGAGGCGGCGGCGGCGGGAGCCGGTCAGAGGGGGC
GGCCCCTGGCGGCGACGCCCCCAAGCCCAGCCCTGCCCGGCCCCGCTCCA
TCCCCAGCCAGAGCCTGGTCTGACCGCGAGAGACGCCGGCGGGGCTGAAG
AAGGCGGCTCCGAGGAGGTGGGAGGGCGAGCCTCCCCTCCCGGGTTCTTC
TGCGTCCTCTCCCGGGAGGGACCCACACACACCTGAGCCCGGACCCACCC
TTGGTCGGGGCCACGCTGGATCCTCCTCCCGGCCTGGGTCCCGCCCGCCG
ACTGCAGGTGGGCTGCATCGCCCGAGCCTCGGGCAGTGGGCGACGGGGAA
GGAGGTGAGAGGTGTCCGCGCCGGCTGCCGCTCGGGTCCCTGCCCTCGCT
GCGCGCTCTCCTCCTCCCCTTACCGCAGGCAGGGCGCGGAGCCGCGCGCC
AGCCCGCCCCGAAGCCGCCGCCTCGTCCCCCTCCCGCCTCGGGGCACCAT

>uc001grr.1|184191923|184192823|184192922
ACTTCacttctgacatcagatatgtgggatttttttttccctcatacacc
aagcagttctccagcagacaccagccaggtgatcctccaattcatttctg
aaactatctagatcccacagattgaaggctccgtcctgcaagatggtcca
cccacttctgatgccaattgcaaactgtaggttgtgatctgtgcttctga
ctggctataaatcagggttcctacaaccccctcctggagtttgattaatt
tgctagagtggctcacagaacccagggacacactttacttttactcattt
attataaaggatattacaaagaatacagatgaacagccatagggtgaggt
atggtagaagtggcacagagcttcacaccatcctccaggaacctctatgt
gttcagctattctctgcatgtttagctatttcagaagctctctgaaccct
ggctttttttttggttttggtttttatggagatgtccttctgtagacatg
attgattacatcacgggccatcagtgatcatcgctgccttcatctcctct
cccttccctggattttgagggtggggttggaagttccatcctgccttgat
ctttctggtgaattagccccatcctgaagccctctggggacccccagtca
ccaatcatcttattagcatgcaaaagaaacttttatcactactgagattc
caaggattttagtagctgtatgtcaggaaatgggacaaagacaaaatata
tatttcacgatatcacaTTGTCATTTTTTAAACCCATAGTGCCTTGCACA
GAGGGAAAAACATAATTGCACCCAATAGATGTATAATTCCTTAATTGCTG
AATAAACCTCAGTGTAACAATAACACTGTAGGGAAGTCTGGGTCATTACC
CTTATCTATCATGTTTCCATGTTAACTTCAATGGGTTATTTGAATCACAT
CAGCAGTTAGAAATGTCATTATGTAAGTACTTTCTTGTCCAGTTCCAGCA

>uc001gub.1|195648581|195649581|195649580
GAATGAATACATGCACTATTGCAATGTCTCTTGCATCACACGTTTTCTGC
CTTATTACTGGTTTCCATCACAACTTATCTGACCTCAGTTACCTGGCGAT
TATTTTTTTTAACTTGGCATACACTGCCCATGATAAGGCACTAATGACTA
TTTCATGATACAGTTACTGCCCCTCTCAGGTAACATTTTCACCTTTACTG
AGGCTTCTAAGAGACAAGGTCTCAACCTAAAGGAATTGCTCTGATTGTGA
GAATTTTAGGGAGTATGGTAGTTCTAGGGGCTTCATGACCTCTCAGCTTA
TACTGCCTATGTGAAACCTCTCTAGGTCCTCAGGTTCCCCTTTAAGAAAA
TGTTAAAAAGAAACAAAAAAGAATCACTTTTTTTGTTTGTACTCTAAGTG
TATCTCAAACACCTCACATATTCAAATTATTCTCTTGTACAAAATTAAAT
GCCATTGGATGTAGAAGGAGTGGAGCATAACTGGTCTTTCATAGAGGCTG
GAATTTCTCTGAGAGCACCACACAAGTAACTCTTGCCACAGTCTCAATTA
ATAAAAGCCTTTACTCTTTTTTCTTAATTTTTCTTTCCTTTCTATCCCTT
GCATAGATACTTAATAGATTTGAAGTTGCCATTAATTTCTTAACCACTAT
TCAAAAGGAAAACAAACAAAAGAAAACAAAAACAAAAACAGCATTTCCTT
TGTTGTAAAGCAAAATAAAATCAGGCCCTAATTTTCCACAACAGAAGTTG
TCCAAAATACTTATCTGTGTTTAGATTTCCCAAAATTCATTTCTTCATAA
TAATACTGTCAGCGTTCAGTGTTGTGATCATAACATTCACTAGTGTGACT
TAAAAAGGGGAGGCACCATGTGTTAAGCAGGGATAGGATCTAAGAATAAC
AAATCTGCCTGGTAAGCAGCACAAATGAGTCTTACACTAAGCCACACTGA
TCCAGCTTGGAGGGAAATGAGTCAAAACCAAGTCCCCATACTCTCTACCT

>uc001hnm.1|220883386|220884286|220884385
CCTCTTGTACCACACCCTTCACTGCTCTTCTTTCTCAGGGTTTTCCTGCT
TGTTCTTGCTTGATTGTTCCTCTGAGTTGACTTTATATTCAACTCGAAga
gagacctttaaaggtctaaaaatggtattttttatctacagataccattt
tttccccacagattaaatgtccccggtttcttcaacttttggaacgtgat
ttccatactattcattatccttgtccttttcCACAAGTCATATAACCTTA
AGATgtggccggacacttgtagtcccagcttcttagatggcttgagcccc
ggagttcgagtccagcctgggcaacatagggagactccctcccCTTCCCC
GCAGCCACCATCTAAAAAAAAAAGTGGGACCCATAACTCAACCCATGTGC
ATGGGGGTGACACGATGACATGACTCCTGGGTAAGACTTTTTAATAGAGT
GTCGGCAAGAATGTGAGACAGCGAGCGCAATGGAGGTCTGGAGGCGGAAC
AGTAAGCAGAGGACTGAGTGGGCAAGGAAGAAAGGCCGCGCACTGCAGTG
GCGCCCCATCTGAGCGGTGGTCCTTCCACGCTGTGACAGGAAGGGCCAGC
TCCGGGCCGGCACGAGAGACCTGCTTTTCTCCTTTTCCCCAGCTGCCGCC
CACAATCCTCCTCCAGGTAAATCCCTGGCCTCATTACTCTGGGGCTCTTT
AAGTCGCCGGTTCCTGGCGAAAGCGCCAGTCACTTCCGCCTCTTTTTACT
GGGATTCTTCCGCTCTAGCCCTATTCGCTCTTCTCTCCCGTCCCCTCGAT
AGTTGGTTCCGTCCGCTCTGGCCCCGCCCTCGCCGGCCGGCTCCTTTGGT
GCCTTGAGGTGCGCCAGGGGCAGTGGCTGATGACGTGTTTTATAGGCGGC
ATAAAGCGAAAGTGCAGGCAGCTGTGGAAGGCGAAGTTCAATCCCAGAGT
CCGCCCCCTGAATTGGGGCCTTTCCGGAGGAGGAAGCTCTGAAAAACAGG

>uc001hrs.1|226336083|226336983|226337082
CACAAATCAGGTTGATTCCCGACCTCCACAATACCCAGGGCACTGTGCTG
CAGGGACACTTTCCCACAAGCCCAACCCCTCACAGCAGCACAAGGGAAGA
GGCAAGAAGACCTGAGGGTGGTGGGCAGAGCCAGGCCTCCAGCACACGGA
ACACAGAGGGActgcaacggtcctctgttcaggtgcctgagagcgggatc
tcctccgcctcaactggatctcagcttaaaggccagctcattagagacca
ctgtgacctccctTCTGGGCGGCCGTCCCCAACCCTGGGCCCCACCCCCA
CGGCCCCCGCCTCACCCCGGGGTCCCCAGGCCACCTCCTCCTTTGCTTCA
TCTGCGGCCAGCTCCCCGGCGTCTGCTCCGGGCCCAGGTATGAGCCCGCG
CGTCACTGCGGCCGCCGGGGCGCCGAGGCCAGTGCGGGGACACAGCAAGC
CTCCCGCCTTCGGACCTTCCGCCGTGGCCCCGCGAGTGCCACAGGTTTCC
ACAGGGCCGGGGCACGTGGACCCGCGCAGCCTGGGAGCCAGGAACCCCAA
CCCCGGCGAGGGGCGCCTCGCACCCCCGTCCTCACGCAGTCCCCGAGGCC
TCCCGGTGACTGCCGGGTGTGGGAGGAGGAAGGTGGCAACCAGCCCCGCA
GCTCCAGTTGCTGCAGGAGCCCCCCGGGCCTCAGTCTCCAAATACGCCAA
ACGGGCGGGAGTGAGCCACAGGCTGTCTTCGCGGAAGACTCACAGGCGCA
GGCGCAGACGGGTGCGCGCCCCTAGGGTGCGCGCGAGCTAAGACCGCGGC
CCGGGGCAGGGTGTCCCCGGCCCCGCCCCCTGCAGCCCTACCGGAGCCAG
CGCGCCTGCGTCGCGGGCGCACGGTGGGCGGAGTTCCCGGCGTCTCCGCC
CCTTACCCGGCGTGCCCCGCGCCCGGAGGCGCTGACGTGGCCGCCGTCAG
AGCCGCCATCTTGTGGGAGCAAAACCAACGCCTGGCTCGGAGCAGCAGCC

>uc001hrv.1|226336573|226337473|226337572
ACAGGTTTCCACAGGGCCGGGGCACGTGGACCCGCGCAGCCTGGGAGCCA
GGAACCCCAACCCCGGCGAGGGGCGCCTCGCACCCCCGTCCTCACGCAGT
CCCCGAGGCCTCCCGGTGACTGCCGGGTGTGGGAGGAGGAAGGTGGCAAC
CAGCCCCGCAGCTCCAGTTGCTGCAGGAGCCCCCCGGGCCTCAGTCTCCA
AATACGCCAAACGGGCGGGAGTGAGCCACAGGCTGTCTTCGCGGAAGACT
CACAGGCGCAGGCGCAGACGGGTGCGCGCCCCTAGGGTGCGCGCGAGCTA
AGACCGCGGCCCGGGGCAGGGTGTCCCCGGCCCCGCCCCCTGCAGCCCTA
CCGGAGCCAGCGCGCCTGCGTCGCGGGCGCACGGTGGGCGGAGTTCCCGG
CGTCTCCGCCCCTTACCCGGCGTGCCCCGCGCCCGGAGGCGCTGACGTGG
CCGCCGTCAGAGCCGCCATCTTGTGGGAGCAAAACCAACGCCTGGCTCGG
AGCAGCAGCCTCTGAGGTGAGGGCGAGGGGCGCGGGCCGGTGTGGGCCGC
AGAGACGTTGGAGCCGGCGGGGGCTGGGGACTGGCCTCGGGGCGACTTGA
GGTTCGCGAAGGGCACGTCGACCCCCgcggcggcggcggcgacagggccg
ggccgggggcggacgcagacgggccgggctgaggctggggcccggccgga
gtcggggctgggcggacgggcgggTCGGTGAGCTCCTCGCACCCCTCACA
GGTTCCCGAAGTCGCTCGCGGCCGCTTGTCCTCCTCTGCCTGTCCCTGCC
CCCGCCCGTCGCCCGGAAGTCCGCTTGGACGCCGGGCTCTTCTCCAGGAA
ACCTGGGCTTCCTGCTTCCCTCGCCTCTGCCTTTCTCGTTTCCCGAGGCC
GCCCGCGCGTGGACGGTTGGGATTAGCGGCCGCGGGGGCCGGTGGGGGTC
GTGGGGCCTCCCCCACCCGAGTACAGGCGAGCGAGCGGCATCCGGGCGGA

>uc001hwv.1|233557475|233558375|233558474
CTGCCCGGGCCCCCGACCGCGGCCGCTAAACCGCTGAGTGTGCGGCCGCC
CAGCCAGGGGGCGGCTCGGACACAGCGGCTGCGGGGGGTGGGGGTTCCCG
GGAGGCCGAGGCCCCGAATTCGGGCGCCGCAGGGACCACCACCGCGATCT
TCCTCTGCTCCTTGGCCGGGCCCAGCGACTCCCAAAAGAACCCCCTTAGG
AGACCACGAAAGCCCCAGAAAATATCCCTACCTTCCTCGGAGGCGAGATC
TGACCCTGGCACGTCCAGAGTCCCCTCTCTCCTTCTCCCCCCCAAAACCA
GCAGGCCCGGGGGAGAGATGGGGAAGAAGGGCGGCGGGTCCAGCGGCTGC
TGAGGCAGAGGCTCCGGCTCCTCCTCCTCCCGCGGCGGCGACTGGTACCT
TTGTTTGGCGGCCGCTCGGGCTCCCTGGTTGGGGGGAGGGGGACGACGAA
AAATCCCCCCCGGACTGGAGGTCCGGGCCCCCAATCGCGCTGCCCTCCAG
AGGACGGCGGCGATGGACCCTCTGCAGCTCCCTCCGGGCAAAGGTCCAGG
CGGTGGCCGTGGCGGCGGCAAGATGAAGCTCAAGAGTCTCCCTCCGCTTC
GGCGACCGAGCTCCTCACTCCGGACTCGACTGACGGGCAAACATCGCTTC
CCCCCCACCGACTCTAGGTTCCCCCCCTTTCTCCCCTCCCCTAGATTTTT
TTTCCCCCCCTCCCCTACCTCTTTCCCGGATGGCCTCTTAGACGACCTTG
GATTGGTTAAAGTTCTTTAGAACCCGCCTATACACTGTTCCTATTGGTCC
CTGGATACAAACAACGACGCCATTTTCCCACCAGTTCTATGGAAACAGAA
AGTTACGCCTCAAGGCTTTCTGGGAAATAAAGTCCATACTCTGGGGCCAA
CGCGCAAATCCTCGTCCGCGAGAACTGCAAGGCCCGCAATGCCCTGCGCC
TGCGTGGACCGGTGCGGGGGCGGGGGGGAGGTGAAAGGGGCGGGGCAACA

>uc001hwx.1|233557591|233558491|233558590
AATTCGGGCGCCGCAGGGACCACCACCGCGATCTTCCTCTGCTCCTTGGC
CGGGCCCAGCGACTCCCAAAAGAACCCCCTTAGGAGACCACGAAAGCCCC
AGAAAATATCCCTACCTTCCTCGGAGGCGAGATCTGACCCTGGCACGTCC
AGAGTCCCCTCTCTCCTTCTCCCCCCCAAAACCAGCAGGCCCGGGGGAGA
GATGGGGAAGAAGGGCGGCGGGTCCAGCGGCTGCTGAGGCAGAGGCTCCG
GCTCCTCCTCCTCCCGCGGCGGCGACTGGTACCTTTGTTTGGCGGCCGCT
CGGGCTCCCTGGTTGGGGGGAGGGGGACGACGAAAAATCCCCCCCGGACT
GGAGGTCCGGGCCCCCAATCGCGCTGCCCTCCAGAGGACGGCGGCGATGG
ACCCTCTGCAGCTCCCTCCGGGCAAAGGTCCAGGCGGTGGCCGTGGCGGC
GGCAAGATGAAGCTCAAGAGTCTCCCTCCGCTTCGGCGACCGAGCTCCTC
ACTCCGGACTCGACTGACGGGCAAACATCGCTTCCCCCCCACCGACTCTA
GGTTCCCCCCCTTTCTCCCCTCCCCTAGATTTTTTTTCCCCCCCTCCCCT
ACCTCTTTCCCGGATGGCCTCTTAGACGACCTTGGATTGGTTAAAGTTCT
TTAGAACCCGCCTATACACTGTTCCTATTGGTCCCTGGATACAAACAACG
ACGCCATTTTCCCACCAGTTCTATGGAAACAGAAAGTTACGCCTCAAGGC
TTTCTGGGAAATAAAGTCCATACTCTGGGGCCAACGCGCAAATCCTCGTC
CGCGAGAACTGCAAGGCCCGCAATGCCCTGCGCCTGCGTGGACCGGTGCG
GGGGCGGGGGGGAGGTGAAAGGGGCGGGGCAACAAAGCAGTAGGGAGGCG
GCAACGACGCCTGCGCAGTGTGACCGGGATGGCGCATTTTCTTGCACCAA
CTAATGCGGTGTCGCTGGCGGCTGAGGAGGGCGGAGAGTTCTGTGGTGAA

>uc001ris.1|27176584|27177484|27177583
CCCTGCGTTGTGCAGACTCTATTCCCACAGCTCAGAAGCTGGGAGTCCAC
ACCGCTGAGCTGAACTGACAGGCCAGTGGGGGGCAGGGGTGCGCCTCCTC
TGCCCTGCCCACCAGCCTGTGATTTGATGGGGTCTTCATTGTCCAGAAAT
ACCTCCTCCCGCTGACTGCCCCAGAGCCTGAAAGTCTCACCCTTGGAGCC
CACCTTGGAATTAAGGGCGTGCCTCAGCCACAAATGTGACCCAGGATACA
GAGTGTTGCTGTCCTCAGGGAGGTCCGATCTGGAACACATATTGGAATTG
GGGCCAACTCCAATATAGGGTGGGTAAGGCCTtataatgtaaagagcata
taatgtaaagggctttagagtgagacagacctggattaaaatctgccatt
taattagctgcatatcaccttagggtacagcacttaacgcaatctgcctc
aatttcttcatctgtcaaatggaaccaattctgcttggctacagaattat
tgtgaggataaaatcatatataaaatgcccagcatgatgcctgatgtgta
caaggctctcaaaaagttctagTGATGATTAATATTACTGGGGATGGGGT
CACCTGCCCTGAGCTGCAGGAGAGCATGGGGTGTCTGAACACCAGGTGAG
GGGGAACCGGTGAGGGTTTGGGGCCCAGGGATAGACTGAGCTTTCCTCAC
TGGGTCCTCTGCAGCCGGCCATGGCTAGCACCATGCGCTCTGCTGCCGGA
GCACCGTGAGGCCCAGAAACACTGGGCAGGCGGCATCCCTGTCCTTTCGG
TCCCCAACCCCGTTCCTCTGAGAGGGTCTGGGCAGGCTGGACGGGTAGAG
AGGTGGCCGGGGGGATGAATTCATTCAGTTCTTTATTGGTAATCTGCCCC
TTAACTTAGGGTCTCCCTGAGCTGCACAGAAAGACCTGATACCTACTGGG
ACCAGGCAGGGGGCACAGAGATGGTCCTTGTCCCAGCGTACATTTCCCCT

>uc001ruy.1|46591589|46592489|46592588
tggtgcagcaagttcggcagtggttgggtcccccttcccactagccacca
ctgtgggcctgggccaggatcagggaagatgagctggcatctctccttcc
agtgggctggctgccctatagcggataggtaactcctagggtctttaaac
ctctacaccaggacgggctcagtatctggtgtgtaagagactcacccctt
ccctcaagttgtctactgaatatgctatggagctgccagccttgggcaga
gatttcaggccctgaaactccacagagcatgaaaccccattctgaccctc
cctgcaggtacaccaggcccccaccaggagcagagggaagcaatgcttac
tgggtgaggtggaggaaggctgggcctcagggcaccaggggactgggaat
tggttggccaacaacccatcccaagaaggtgggtaggctttgggagtcag
taccatgtgtgagccaaggctccaaacccctggcacatgccccagggttc
catcaagcatcccttacaaagcatacatccaaagttgaaattaggaattt
cagggcagcaaatacagatcactaatccccaggtgcggggcccttctgag
cttggcccctgtgtgactgtgctggttggatgcacatgaagttggttctg
GACATGTGAGGAAGATCTCTAGACCTCATTAAATAACATAAATTTGGGTA
CTGAAGCTGAAACAAAAGAAAAACACACTTCATATGCATATTAAACTAGA
GCACCCAGATTCACAGGCGAAGAACACTATTCACATCTCACACATTCACC
ACCTGAGGCCAAGCTGAAGAGCAGATGTCATCACTCCCCTTATCCCAGAC
TGCAGAATGGACCAGAAGCTGTGGCATGTATGGATGAATTGGAATTTGAA
TTCTGAGCATTAATTTGGGCTTTATTTCAAAGTTAACACTTTAGCTATCC
AAAGGGTATTTCGTGAAGAAAAACAGAACAGTATCAGAGCATCAAAGAGG

>uc001tje.1|113647130|113648030|113648129
GAGTTCAGGGAGGGTGGGAGTGGTGGAGCCTCAGCAGAGAAGTTGACGGT
CATTGATGTTGAGGAAGTAGATTGTGTGGAGGGAGGAGAATGGCATGGTG
TTTGCGCTCCCCACCAGCCTCACTTACACTTGTGGACACTGCGGCCGGTG
TCCTGAGGACGTGTGTTGGGAATTCAGCCACGGGGAATGGAGGTCCCTTG
GTTCATATAGTCAcaggctctgtattctaaccccagctttgtaattttcc
agctgtgcaaccctgggcagtggcttagcatctctgagcttgcctccaga
tccggatctgtatgatggggttattaatgcttcataaagtaggtgtgagg
agggattgaggtactaTTGGGAGAAACTTTGTAACTAAAAGGCAATTGTA
TCATTTGCATTATTACCAGTGACATGAGACATAGTCACACAAAAATTGAA
ATGTCATTTGTTTTAAAACCAGAAATTGCCCAACTTAGGGCCCTCCTGTC
TCTCACTGGGTGCCCTGCAGGGGACCAAGAGCCAGAGCAAGACTGAGAAC
CTGGGGCAGAAGCGCAGGGAGGAAGGAGGTGGGGCCTGCTTACCAACCAG
GCCTCGGCCCCTTCCCCTTTCAATCCCAGGCCCCTGCATGGCAGGGAGAG
GCCAGTTCCACCATGGCAGGTTCTTTCTAGGCTGGTGTGCAGGGTGGGGG
CCTCCAAGGAGCAGGGGCATGGGGAAAGGGGCTGCAGGCGCTGGGCCTAG
GAAGAGAGGCTCTTATCTTGTGGGCAGGAAGTGTGAGGTGTTGAGCAGCT
AGGGAACCCTGGGGAGGCGGCGGGGAGCAGGAGGGGTGTGTGTTGTGGTG
AGGAGGAGCGGAAGTCGGAAGCTCCAGCCGTCACAGCCACATTCACTGGG
CAAGCCGACTGTGAGCCAGGAAGTGCTCTTGGGGAGCCCAGGCCAAGCCA
TCCATTCTTGGGTCCTTTGGAGGTGAGCTAAGTGGGTCTGCCTAGGTTGG

>uc001tji.1|113678973|113679973|113679972
CCAATGCAGCCAAGGAGAGTGGCTTTTTGTGAATGTGCAGTGCAACtttt
ttttttttttgagacagagtctcgctctgttgcccaggctggagtgcaat
ggtgcgatctcagctcactgcaacctccgcctcctgggttcaagagattc
tcctttcccagcctcccaagtagctgggattacaggcatgcaccaccatg
cccagctaattttgtattttttagtagagacagggtttcaccatgttggt
caggctggtctcaaactcctgacctcaagtgatccagctgcctcggcctc
ccaaagcattgggatcacaggcgtgagccaacgtgcctggccAGTGCAGT
GCAATTTTTAAAGAGAAGAGTGCCAAGCTCAGGGCTTGGAGGACAGCCTA
GGGATTTTGTTTTAAGAAGATGagctgggcgcggtggctcatgcctgtaa
tcccagcactttgggaggctgaagcgggcgcatcacctgagatcaggagt
tcgagaccagcctggccaacgtggtgaaacccagtctttactaaaaatac
aaaaaatagccgggcatggtggcacatgcctataatcccagctactcagg
aggctgaagcaggagaatggcttgaacccaggaggcggaggttgcagtga
gctgaggttgcgccattgcactccagcctgggtaacagagcgagactctg
tcgaaaaagaaaaaaaagatgaaaTGCCTTGAAAAAGTAAGGCCAATGGG
TAGGGTCAGAATATGGCCTGCAaatgcactgtactatttgtgtaacttat
atgtaaatctgaaattatttcaaaataaaTACAAAAAGAAAAAAAGGCAA
TATCCCAGAACCTTGTGAAAACCTGGCCGTAGCAGGTCCTTTTTCCTCCT
GCTGAGCTGAGCAGGCATGCTCACAGATCCTCAAGGTTTCTTGAATGGCT
ACTGTCCTCCCCACTGGCCCCTCTGCCAACACCTCTGCCCCTCAGCTTTT

>uc001ujt.1|175646251|175647251|175647250
TTGGATAATGAGAAAAATGTACCTACAATCATCTCATCAGAAACAAGCTA
CATCATGGAATGTTAGTTATCCAAGCCTGCACAATAATGACATTTTAAAC
TGCAATCATCTATTGGCCAGCATCACACTGAAGGCATCGTTAAACATTCA
AGCAAAGATTGCTGGCATAAACTATTAAAAGacacacacacacgcgcaca
cacacacagatacacacacacTCTCTCTCATTCATGCACACTTCCCACAT
TATAATTACATTGTTCTAAAGATAGATACTGATTTTTTTTTCCACGAGAA
ACATTATCAAAATTTGCTACTAAAAGATGACAGTGCTTTCACAAGAATAG
TACAAGTTAGCTCGCAAGTACAAGACAATGGGGGTAAACAGTCTTAAATT
TTCTAAGTAGTAATTTTAGGCTTTTCTGGCAACCATACCATACTTAATTA
TGCATAAACTTTGCAGTTTGTAACCTGAAATCTGTAAAAACAACAACAAA
AAAACCAAAAACAAGAGCTAATTTCAAAAATTATTAGATATTTGATAACC
CTGTATCATACATTATATAATTTCATATTTTTAGCCTCAAAACATAGGTG
TAAAATATTGAATTTAAGACTTGAAAAATAAAATCATTTTTGAAATGCTG
AAAATTCTAAAATTTGTTTACTTAAAATCTTAAATAAAAAAGGAAAATGA
TTATAAATGACCTTGATTTAGCTTAACAATGTGCATAAAAGCACTGTATG
TCTTTACCATGTTTTCACTCACTTAAAAAAAAGTGTTCTTTAATGTTTTT
CCTTTTGCATAATGTGCAAAATAAAAGGCAAAAAGATTAAAAGCAAATTT
CTATCTTTCTCTTGCCTAGTGCTTTTATGACTCCGTTAACATTACAAAGT
CAACAGGGACTATGCAAAACTTTGGTATAAATGATAATACTACTACCGTC
ACAGTTGAGGGTTAAGGGGTGGTCAAAAGAAATGGAAGTGGGAAGAAAGA

>uc001vao.1|205117860|205118760|205118859
CACGCGATCATATCTGGGTCTTGGGTGTGACCTTTGGCCAAATActcagt
gtcctcgagggtctgtaaaaggaaaagtttccactggcgcgttctctcca
aggttcgcttcagctctgctatcccagggctcctgatGGCAGCGGCACGG
GCTGTGCTTAAGGCGAGTTCCTAACAGGCCCTCGGGGCACTCCTGCATCT
CCGCACCCGGCAGCCTCGCCCCTTGGGTGTTTTTGGTGGGCGTGACTAGA
AGCACCTGCTCCTGGGCTCCTTTTGCATCTTGCTGCAGTCCCCTCCTGTG
AAGGGCGCAGCTCTGCAGTCTCCTCGCTCTTCCCTCGGGTGTTCTTTCTG
AGATCCGGTTTCAATCCTCGAGCGTGTAGCCCTCAGGTCCCCTTACAACT
CCCCAGAGCTCCGTGTGCATGCGTGCGAGAGGGAGAGAGCCAGGGAGAGA
CCCAGGTGACGAGACGAGGCTCCCGGGCTCCAGTTACTGGCCCGCAGGGC
CGGGGCACGTCGTCGCCCAGCGTgcggcggggcccgggagcgccgcggcc
ccTTTAAGAGCCGGGCCCAGGCCGTCGCCGGGACCGCAGGAGCCCAGAGC
GCGGGCGCCGCAGAGGAGTTGGGAGCCGGCGCAAAAGTTTCCTCCCAACT
CTggccccgtgcgccgccgccgccgccgcccACTCCAGCCCCCGGCTTGG
GGCCGGCCCTGCCAACGCCgccagggccagggccagggccaggaccagcg
acagggcagggccGGCAGTTTCGCTTTGGTGGGCGCGGAGCAgccgcctg
ggccgggcaggagtaggagcgggaggaggaggaggaggagccggtgccgc
ggagctgccgcgtcccgggccgccgggcacctgggaggtaacccctttcc
gcggccgcccctccccGATTCCCGCCACCTGCCGCCTGGCCAGGTGGAAG
GGGCGCTGCCGCGAGCCTCCGGGCCTCAGGGTGTTCCGGGGAGCGGCGCC

>uc001vhy.1|218971821|218972721|218972820
CACGGAGGGGCTTGCAGCGAGAAGACAGGGACCTCCGTTCCCAAGTGCCC
AGCACTGCGCCACAGGCCGGGTGGAACGGGCCTTGAGGGCCTCTGGTTTG
AGGTCCCCCACGGTCGGGCTTTGGGCCCACCGCGTGCGGCGCCGTGCTGG
GCTCCTAGGATCGGCAGCGAGTCCAGTGACTCCCACCGCACCCCCAGTAA
TCACAGGGCGGCCGTCGACCGCGGGCAGGGGAgggggtctgggaaggccc
ctggagaaggtggcatttcctcgaggtcggtggaatttggctacgcgaaa
ggaACAGCGCGTACGAAAACTTCAGGCGGGAACGCGCGGTGGCCCGTGCG
CGGCGGGTAGACGTGCGGGGCCCCGGGTGGGGCCGTGGGGAGAGGTCGGC
AGGGGGCTTTCCCAGGGCAGAGAGTTAGAATTTCACGTCCTACAGACCGG
GGGCACCTCGCCCTGGGGCTGCGGGGGGCGGCGACCGTCCCATTCAAGAG
CGTGATTCTGAGGTTTGCACAGCTGTTTCGGGCCAGCAGAGCCTTCGCTG
GCTCTTGACGTCCTTGCGAGGTGATCTCTGCGACCACCAGACAGGAGAGA
AGACCCATTTTACAGATGAGGTAGTGCTATCTCCAAGTCCTCAACGAGGA
AACCGAGAAGCCTCTAGTCCCGGGTCTTCAGAAAACGCAGAGGTGGAGCC
GCGCCGCACTCGGGCACTCCCCGGCGTGGGCGCTCCCGGCGGGCGGGCCT
TGGCCGAGGGCGCTCGGCGGCCTGGAACGGTGAGCCGGGTGCCGGGCCTG
CCACGCAGCCGCAGAGACTCAGCCCCGCCGGCGGGCGGCAGGAAGGGAGG
CGACGCCCCCTGGAGCGCGGCAGGAACCCGGCCCGGCCCGCCTCCCAGTC
CGCCTAGCCGCGCCGGTCCCAGAAGTGGCGAAAGCCGCAGCCGAGTCCAG
GTCACGCCGAAGCCGTTGCCCTTTTAAGGGGGAGCCTTGAAACGGCGCCT

>uc001vhz.1|218974164|218975064|218975163
CTGAGCAGGGGTGCTCAGGTAAGGTGGGGTCAGGAGGCACCGCAATGGGG
CTGATCAGCAGCAGTCATGGAGGCTGTGAGAGGCAGGGAGAGAGCACCCC
AGGACCTCCTTCTCCAGGCCACGCACTCCCTATGTGGGCGCCTTAATACC
TGCTAGACCTATTTGTCTGGGAGCTGCAGGAGCCTTGCAGTTGATTGTGG
AGCCCTGACAGGGGCGTTTCAGAGAAAGTCAGGAGCTGCCTTCGTGTGTC
TGGATGAAGGGGCCACGGCAAGATCCTCCTGGCTCAGGGGTTCACACCTG
GGCACACATGCAGGATTCTGCAGGCCAGTGTGCACCGAGCCTCCAACTTG
TGCCTCCCTACTTCAGGTGACCAGAAGTCAGCAGCTTCCCAGAAGCCCCG
AAGCCGGGGCATCCTCCACTCACTCTTCTGCTGTGTCTGCCGGGATGATG
GGGAGGCCCTGCCTGCTCACAGCGGGGCGCCCCTGCTTGTGGAGGAGAAT
GGCGCCATCCCTAAGGTGCGTGGGGGCCAGGTGGGGCCACGGGGGCACCT
GGACTCAGTCTTCAGGGCTTTAGGGGAAGGGGCTCCTGACTGAGCTTTTC
AGGATGGACTTGCAGACCTGAAAGGTGCAGAGTAGGAGGGTGGCAGCCTC
CCCTGCCAGGCCCTGCCCACTGTGGGGAAACTGAATTCTCCCTCATAAGT
GGAAGCTTTTTCCTACCTTGGTTTTTAGAGAGGTCTCAAAGAGCCAAGAG
GCCTACCCAAGCCCTAGAGCTGGCAGGGGCAAAGCTGGGAAGGGGGAAGT
ATCTGTTCCTGGGGCCTGGGGTTCCTCTGGAGACGGCTAGGGGGAGAAGC
CTGCGTGGGAGGAAGGACCAGGCCCGGAGAGAGGCACCCCAGCCAGCCCC
GCCCTCCCTACAGCAGACCCCAGTCCAATACCTGCTCCCTGAGGCCAAGG
CCCAGGACTCAGACAAGATCTGCGTGGTCATCGACCTGGACGAGACCCTG

>uc002qzo.1|9480318|9481318|9481317
gcctaccacgtgccatgcacggtgctaggtgcacagatccctctcaccct
caccctcaccgaccagcaaggctgcaggataacagcccctttcaaacgag
gatgccaaagcgcccgaagagtcagtgacctgcccagggtcaccagagta
aggacggatgcggccaagctcggggcctagggagagccggctccgaagtt
cCTCCCAGACGCCAGCCTGCTTGGCACCTGTCTGTCACCGTGATGGAGCA
CCTTCCAAGCGCTGGGTGCGGAGGATGTGACAGCGAAGGGGACAGACAAC
CCCGACCCTGAGAGGCGGGAGGCGGCCGAAGCGGGGCAGAGGAAGAGGCA
AGGAAACGGCCCGCGGCCGCCCGCCTTGCCGCCCCTCCGGGGCGACAGCG
GCTCGGGAAGCTGCAGTCCGCAAGCCCACGCCCGATCTGCGTGGTTCCAA
GCTCCTCCAcccgcgccccgggagcgcggccccgcccggAACCAAGCCCG
AGCCCAGGCATCCCTCCTCCGCCCGCCCCGCGGCCCCACCCATCCTTCCT
GGCCGTCCGCGCCGCTCTCGGGACCGTGTTCCCGTCAGGCCTCCGCGAGC
TCGGCCCCAAGCGGGACGAGGGCTGGGCGCTCACCTCGCAGCCGCGGGCC
CATCCCCGGGTTGCGGACTTCGGGGTCCGCGTGGGAGTGCCGCGGCCTTT
GGCGCCCAGGCAGCTACTCCCGTTCCCGCTCCAGCGCCGGCTTTTCCAGC
CCTCCTGCCCACGTCCGCCGGGCCGCGCCTCCAAGACTATGCGCAGGCGC
AGTCCTGACGTCCTACCCCCGGTTCCAAGACCCCAAGTGGTGGGAAGCCT
CGCGAGCGGCGTCCCCCGACCGGAAGTCGAGGGGAGGAGTCTAGTGCCGC
GGGCTCCGGAGTGACGGAAGTTGTGCTCTTGGTGAATGGGGTTCTTCCTT
TTTTATTTACCGGTGGCTGTGCTTCCAATTTAGGAAGACCCCGGCGACCT

>uc002qzp.1|9480563|9481463|9481562
GAGCACCTTCCAAGCGCTGGGTGCGGAGGATGTGACAGCGAAGGGGACAG
ACAACCCCGACCCTGAGAGGCGGGAGGCGGCCGAAGCGGGGCAGAGGAAG
AGGCAAGGAAACGGCCCGCGGCCGCCCGCCTTGCCGCCCCTCCGGGGCGA
CAGCGGCTCGGGAAGCTGCAGTCCGCAAGCCCACGCCCGATCTGCGTGGT
TCCAAGCTCCTCCAcccgcgccccgggagcgcggccccgcccggAACCAA
GCCCGAGCCCAGGCATCCCTCCTCCGCCCGCCCCGCGGCCCCACCCATCC
TTCCTGGCCGTCCGCGCCGCTCTCGGGACCGTGTTCCCGTCAGGCCTCCG
CGAGCTCGGCCCCAAGCGGGACGAGGGCTGGGCGCTCACCTCGCAGCCGC
GGGCCCATCCCCGGGTTGCGGACTTCGGGGTCCGCGTGGGAGTGCCGCGG
CCTTTGGCGCCCAGGCAGCTACTCCCGTTCCCGCTCCAGCGCCGGCTTTT
CCAGCCCTCCTGCCCACGTCCGCCGGGCCGCGCCTCCAAGACTATGCGCA
GGCGCAGTCCTGACGTCCTACCCCCGGTTCCAAGACCCCAAGTGGTGGGA
AGCCTCGCGAGCGGCGTCCCCCGACCGGAAGTCGAGGGGAGGAGTCTAGT
GCCGCGGGCTCCGGAGTGACGGAAGTTGTGCTCTTGGTGAATGGGGTTCT
TCCTTTTTTATTTACCGGTGGCTGTGCTTCCAATTTAGGAAGACCCCGGC
GACCTGTTCCTCACCCCCGCTTCGCCCTCACACTTTCGGGATGTCTGCGA
TTCCTGCTGAGGAGAGCGACCAGCTGCTGATCCGACCCCTGTAAGGGACC
AGCGAGAGAGGGAATGAAGCCACGGGCTGTGAGGGGCGCGAGGGGTAACC
GGAGACTGGCCTCCTCCGTCGCCCGCGCTCCCACCTACCCCGGCAGCCTG
CCTTTGGTCCGCGCTTGCGGGCCAGGCTTCTCAGGCTCGAGGGGTTGGAG

>uc002rbk.1|11590792|11591692|11591791
ATGGGATTTCAATGCAGGCGAATAACACAAGACAGATGGAGGAATATGTT
TATGATCAGCAAAGAGATCACTCATCTTGAAAAAAACAGATAAATGGGAA
AACACTGAAgtgccagccacagtactaaatactctactacattatctcat
ttaatcctcacaaagtcagctttgaagtcagcactgttatctctgtttat
ggctgaggaaactggagctcagggagtgagggaggctgtccaaggtcaca
cagctccggtgggtgagggggcagggactggacccaggcacacccagctc
cacagcGTCCCTGAGACTCTGTAAACAGAAGCCGGGAACAACAATTTCAT
TATTTATGCTTGAATTTAATTTTGTGTTTGATGGAGGAAAAAATGGATGA
TACACAGATTGCTACCAACAAAACCCAACAATTGGTTCTTTGAGATTCTA
GCTTAGTGCAGGGAGAAAGGCAAGCCGGTGATGAACGTTTTGGGGTAGCC
AGAAACAATGAACTAGGGGTGACTGGTGTGAAATTCAGTTGTGTGGACCA
TATTTTCTAAACTAGAATCTGCACACCATGCTCTCCCGCCATGTTCTCCC
CTAGGAGAAAATTGTAGCTTGCAGGCAGAAATGTAAACACATAATCAATT
CTACTATAACTTGATATATGTGTTCCTAAAAATTATTGCACCATGCAAGA
TTGGGCAATAAAAACCGCAGGGTTTATGACGAATACAGGCTTAGGGCAAC
AGCTCTCAAAAACTTCATCAATGACACATTTTTTAAAAAGATAAAAACCT
AATAAAAAGGGCAGCACCGTTTTACACATGCTAAATGGTTAAGAGATACA
TAAATACTGCAGTAGAGATGGGATTTTACCTCAAAGTGCAAAGGTAAATG
AAATAAAGTTTTTTCAATGGAAGGCTTGCAGCTCTTGAGGACCTGCCAAA
TGGAAGAAGGACAGAGACCTGGAGCCCTATGGAAAGTTCTGACACCATGT

>uc002rbl.1|11596630|11597530|11597629
ttctcttctcttctcttatgatagggtctcactttgtcatccaggctgga
gtgcagtggtgcgatcacagctcactgcaccctctgcctcctgggctcaa
gcgatcctcccacctgaaccttctaagtagctgggacttcaggtgtgcac
caccacagccagttaatttttattttttgtagagatgtggtctcattatg
ttgcccaggctggtttcccactcctgggctcaagcaatcctcccatctcg
gcctcccacagtgctgggattacaggtgtgaaccattgtgcccagccAAT
AGCTGGTGTTTTCTTGAAGATTTCCTGGGCCTCTCCAGGGGGTTTTTGTT
GTTGGGGCATGTTCCATGGTATTCACAGCAGAGTTGTTTGAAGGGGCACG
TGCTCGCTTATGTGGCTTAGGTCCACGCTACCTGTAGTCCTTCGGAGGCA
AGCCAGGCTGCCAGCTGACTGTCTTCCACCACAAAGCCTGTGTTCTTCTC
CTGACCCTTTGTTCTTTGCACAGCGTACTGTGGCTCCAGTCCAAGTACAC
AAACTTCCATGTAGTTTAAAAAGAATCAGTTTAACTGTTGGTGGTTAGAC
AGATTGGTATGTACCTGTGTGGAGAGCACTGTGACCCAGCAAAACACTTC
AGGGCTAAGAAGACACGAAACGGTGGCATTTGCCATCTGACCCGGCAGGC
GCTGGGGCAGATGAAGCTCCAGTTGGAAGGGCTACTGCTGAAtttttttt
ttttttttttttttGGTTGTTGTTGTAGCTCTGGGAGCAGATACTAGCTC
TGAAACTTTTCCCCTGGCTGGCTTGGCTGCCTCTCCCTGCCGGGCAGGGG
CCAGGAAGCCTGGGTGTCAGGCAGACCCGAGCCAGGCTCTGCACAGCAGG
GCATTACGCGCCCCACGCATCCTCTTCCATCCCCAGGCACAGATCAAAGG
CGCAGCCCAGGAGGCGGGAGCCCCTGCACACTTTCCACCTCTGCTGGGCT

>uc002rcu.1|17797994|17798894|17798993
CTAAGAGCCACTCCCTACCCCAGCTTTCCCCAGACCTCTCCCCGCTTTAC
AGTTATTCGCCACAGCCCGGGAGAGTCTGGGGACGGCCGCCTGGGAGGGG
ACGGCCGCCTGGGAGGGGACGGCCCGGAGCAGACGCCAGGTTTCCCGCGG
CTCAGGAGACCGGTGCCGCCTCGGAGAGCGCGCGAAGGTGCCGCCGGCCG
CCCGACCCGCCCGAGGAACGGACATCTCCCGCCCGGGCCCGCAAGGACGA
CCATGAACACCGCCGCAGCTCAGCTGACCCTGCCTCTCCCGGGTGGCTGG
GGGTCGCCAGCCAAGGGGGCAGCGGGCGGAGGATGAACCCCGGAGCAAGG
GAAAGCGACAGCGCGCGCCTTCACCCTACCGCCAACAAGTCGAAGTCTCC
CAAAGGAACCTGATCGGCGGGGCTGCCGTGGTACGACCGGCCGCTAAGGC
CACCCTGCGGGCGTCTCGACCTCGGCTGACCGCCGCTGGCCCCCTGGGAA
CCGCGTGCCGGCCGCAGGAGAAGGTAGATTCCCGGGAGCCCCGGCGCCCA
CCGCGGTACTAACCGCGCCTGCGCCCCGCCCTCCCTCCCTTCGGGCTCCG
CCCGCGCCTGCGCAGTTGCGGGGTTTCGCGCCGCCGGAGTCTGAGAGGCC
GGAAGTGCCCCTTAGCGGGTGGGGGAAGCTGGTAGGCACGGGCGGCTCCG
CAGTGACCGGACTCGGGGGAGGTGAGTGATTTGCCTAAGTAAAAGGGAAA
GATAATTGAGCGCCCCCGGCAGCTGGTCTACGCATGCGTCCGCTAGGCCG
GCTGGGAGCCGGCAAGGGAAAGCCGAGCGGGCCCCATTGGGGGAAAGGGG
TCAGTCACTTCCCGGAAGAggcggggccgcgcgggcccggcgcTGGATTC
GAAACGCTTCCTGGTGCTCCTGGGCCTGGCGGTTGAGCCCGGGGAGCTAG
TCTTTGCTTGGGTAAAGAAAGAGGACTTTCCTTTTTTTTTTTCCTTTTGA

>uc002rso.1|42574312|42575212|42575311
TCGAGTATCTCCGGCGCTGCTAGTAGCGCGCCCTCCGCCCGGCGGTACCT
GCGGGTGGCCGGGGAGTCCTCGCCGGCGCCAGCGCTGAGCCCCACCGGCT
GGGAACGCGGCTGTGTCCGCGCCGCCGACCCTCGCGCCCGAGGGCTGCGC
ACACCGAGGCCGCGGTGCCCTCTCCCAAGCCGCGGGGCCGACCCCCTGAG
GGCTGCGGGCGCCGAATGGAGCCGCCGGGGCGGAATAGCTCCCCGTCTCC
GGCGCTCCCTGCGGCCGCGAATccggcggccgccccgccgccgTCCAGAG
GCGAGAGGCAAAGTGAGCGGGTTCGGAGGCGGCGAAGAGCCGGCTcgcgg
cggcgggggcggggccTCTGTGCAGTCCTCCTCCTCGCCCGCCGGCTCCG
CGCGCGCCGCTCACCTCCCTCCGCGCCGCCCTCCGCTTCCCGCCCGCGCC
CGCACCTCCCCGGCTTGCTCGGGCTGGGATTCCCGGGCGCCCCGCCCTGG
ACCTCGGGCTCCCCGCCTCGTGACGCCGTCCTCCCCCTCCGCTCCGGCCC
GTAGTGGCGGGGAGGGGTCCGCAGGGCGGGGGAGCGGGGAGCCCAGCGCC
GGGATGCCTGCTCCCGCGTCCTGCCCTGGGCCATCGGGATGAATTGGGCA
GTCCCCAGGGCCCCTTTTAACAGCCCTGGTTCAAAGCCCAGTGTGGACTC
GGGTGCGGGGACAGACGGCGTTTGGAGAGCTTTTTCCAGAAACTGTCCGG
AGCCCAGCTCGGGTTCTGACATCGCCCCTAAGGATTTCTCAGGGAAGGCA
TCCCAGCCACGGCTTTTCCTGCCGACTTTGCTCTTCCTACCGCCGCGCGG
GGCGACCCACGTACCGCGTGCTCAGAGGGCGGCTACACGCCCCATCCCCC
AGCCTCGGTGCCGCCTGCCAGCCCGCGGAGGGAAGCGGTCCCCGACCCGG
CCCCGGCCCCCACGTTCTGGGGCGCGAGTCCTGAGAAGGCGCCTAACGTG

>uc002seq.1|68609276|68610276|68610275
TTCTCTGGCCACAGGGAGCAGCCCGGAACTGGGGCAGGGAGCACTGTTGG
AAGTGGGTCAGGCTTCCCAAAGGGAAGGATGCCTCCAGCAGGGCTGTGTG
AACTGGCGACTCCATGGCCCTTGGAGTAGAAACTCACTGCATGCACCTGG
GCCTTGTCAGTCTGGTTGTTTTCTGTCAAGCTCTTGAGGTGGACATTTCC
CTCCAAGGGCCTGGGATTGTACCAGGAGGAAGTGAGGTTTCCCTGAGTCT
CCAGGGGCCTAGAGGTGGAGGCTGCTTCCCCATTGCTACAGGGGCCCCTT
TTATTGTCCTCCTGCTCCTGGGTCTGTACCTGGTCTTTCACCTCCGTTGC
TTCTTTGGGCTCTTCTGCCCTCACCTCCATTTTCGGGAGCCTGGCTGGGA
TCACCTGCTCATCTAATGAAGGAAGTTGAAGGTTAAACTTGCCTCTGAGA
CGAGGGATCCTCACGGGGCTGAGGTATCCAAACATCCTGGAGTTGCGAGC
AGACAGCACGGGTTTCTTCCTTGAGGGGGGGCTCCAGACAACAGGAGGCA
GGACCCTCTGTGGGGTGCCCGTGTTCCAAGGGATAAGACACAGCCTCATA
AGGGTGCCGTCCCACCTGCCTGGAAAAGAAGGCCCAAGATGTCGCTGACG
GTTGAAGAGGAGTGGGAAACAGCCAAAGAGTCCTGGGGCAGGCACAGGTG
CAGGAGCCGCGGGGTGAGCCCGGCCAGCTGGGAAGGCCTCACGGACAAGA
CGAGCAGGTTGCCGATGGCATGGCCAGGACCTGCGGCGGAACCAGGAACA
AAATACGCTTAGTGAGTTGTCCATTTTGAGCGAGTTGTGCACAGACGAAA
CTAAGGGTCAGAAGCGGAGAGGATACTCCTAAGTCACCCACTTCTCTGTG
GCTGGGTGCACACTGGGCATCTGGGAGTTTATGACATCACCATGGGGCTG
GTGACAGAGCCAGGGTGTGGAGGAGTGCTTAGGAGCCCAGCGAGGGTGCC

>uc002sjs.1|73908693|73909593|73909692
CCTAATGTTTCACAAAGTCTTCTGAGACAGAATGATTAGCAAGCTTGTAG
GACCTTTTTGTAAAGAGGATGTATATGGATTCGTACAGACACACATCTAC
ATGCAGAACGTGCCATTCTGTATTTGATGCATAAAACCACCTTGTCCCGG
TCTCAGGGCAGGAACAGTGTCATACAGATTTTTGTGTCTCCACTGCTTTT
GCATAGCGGCTCTTAGAGATTAAACGCTTTTTTTCCAAATATTTTATAGG
TTTTTTGACATTAAAACGTTAGTCTCATctgggtgcggtggcacacgcca
gtaatcccagtactttgggaggcagaggcaagaagatcgcttgagccctg
aagttggagaccacagtgagctatgatcacaccactgcactcctgtgaca
gcctgggtgacaccgcaagaccctgtcttaaaaaaaaaaaaaGTTAGACT
TATGTTCTTTTCTAAGCAATAAAATTAGTCTTAGATATTGCCTAATATCT
AAGACTACCAATTTTTGTGTAGAATGTAATACAAGCTAAAAAATACATTC
GAAAGACTTTCTGTCCCCCAATTTATAAATCCTGGTTAGTTTAGCTAAGT
CTGCAGTTGTGCTGGGATCAGCAATCCCTCCTTAAATGCAGGAGTATTGT
GAGTGTGATGAGGGACTACCCCAAATCAAAATAATTTTAAAAGCAAACCT
TAGCTTGCTAATTGGTTCCACTTTCTTCCTTGTTCCTTTTCCTTTACCAA
GATGGCCGCTGTGTCGTTCGCTCCTCATTGGTCGGATTTTCCGCAGGTGC
CGATTCTAGCCCCACCTACTAGCTCTCCGTTCCAAGTCCTAAATCACTGG
GAATGTAATAGACAGACGAACGGGAGTGGGCGGAGCGGGCGCCGGATGTG
ACGTTTCCGGAACCTCCGGGTGTCATCCGCGGGGAAAGGTGGGGAAGGGT
CCCGGGAACGTGGTGGGGCAGGGCCTCCGAGCGTGGTTGGACTTTGAAGG

>uc002sju.1|73908734|73909634|73909733
AGCTTGTAGGACCTTTTTGTAAAGAGGATGTATATGGATTCGTACAGACA
CACATCTACATGCAGAACGTGCCATTCTGTATTTGATGCATAAAACCACC
TTGTCCCGGTCTCAGGGCAGGAACAGTGTCATACAGATTTTTGTGTCTCC
ACTGCTTTTGCATAGCGGCTCTTAGAGATTAAACGCTTTTTTTCCAAATA
TTTTATAGGTTTTTTGACATTAAAACGTTAGTCTCATctgggtgcggtgg
cacacgccagtaatcccagtactttgggaggcagaggcaagaagatcgct
tgagccctgaagttggagaccacagtgagctatgatcacaccactgcact
cctgtgacagcctgggtgacaccgcaagaccctgtcttaaaaaaaaaaaa
aGTTAGACTTATGTTCTTTTCTAAGCAATAAAATTAGTCTTAGATATTGC
CTAATATCTAAGACTACCAATTTTTGTGTAGAATGTAATACAAGCTAAAA
AATACATTCGAAAGACTTTCTGTCCCCCAATTTATAAATCCTGGTTAGTT
TAGCTAAGTCTGCAGTTGTGCTGGGATCAGCAATCCCTCCTTAAATGCAG
GAGTATTGTGAGTGTGATGAGGGACTACCCCAAATCAAAATAATTTTAAA
AGCAAACCTTAGCTTGCTAATTGGTTCCACTTTCTTCCTTGTTCCTTTTC
CTTTACCAAGATGGCCGCTGTGTCGTTCGCTCCTCATTGGTCGGATTTTC
CGCAGGTGCCGATTCTAGCCCCACCTACTAGCTCTCCGTTCCAAGTCCTA
AATCACTGGGAATGTAATAGACAGACGAACGGGAGTGGGCGGAGCGGGCG
CCGGATGTGACGTTTCCGGAACCTCCGGGTGTCATCCGCGGGGAAAGGTG
GGGAAGGGTCCCGGGAACGTGGTGGGGCAGGGCCTCCGAGCGTGGTTGGA
CTTTGAAGGGGATCGGCCGCCGTGAGTGTGGGGCCTGCAGCCTACTCTCC

>uc002suq.1|95375494|95376494|95376493
GCGACCAAGCTCTGTTCCGCAGACGCCAGGGCCAAAGCCCACACTTTCCC
TAAAGCCCCGAGTGCACGCGCGTTTCCAGAACGGGAGAACTTTGGAGACC
AACTTCTGCATTTTCAAAGGGGGCCAGCCTGGGCCCAGTTTAATCTCCGG
CGGAGGACCGGGGTTGCGGGAAATGCGCCGGGGAGTGAGGGCTTCCCGGA
TcccccgccgccgactccgcgcgggccagcggcgcggggcgggccgggAT
CAGCGCCTCCCCGGGAGAGCGCAGCCGCCGCCCCCTCCTCTCGGGCTCCC
GGCCCCTCCCCAGCCCCTCGGCCCCCATCCTGCGCGTGGGAGAAACCGCC
GACCGCGCGGCCTCCAGGGGCTGGCGGAGCAGCGGTGGCGACGCGCCAGA
CTCCGTCCTGGGCTGGCCCGTgccgggcggggcggggccggctccctccg
cccttcccgggcaggcgcgggggggccgcAGGGACGCCTCCCGGAGTGGC
CGCCGCGCCTAGGCCAATGAGCGCGCGGGGAGCGGCGATGGAGGCTGGGG
CGGCCGGGAGCGCCCGGGAcccccgccgccgcgccgccgccgccgcgccc
ccgcgccccggcgccCGCGGGGCTGGAGAGGGGGCGACAGAGGCGCAGCG
CCCGCGCCGGGCATGGAGGCGCCGCTGGCCCGCGCTGGCCGTCCGCGCTG
CGTTTcgcgccgccgccgccgccgcgccTCGAAGTTTGCCGGCTGACTCG
GAAAGTTGCGCTCGGGCTCGGCCGCCGCGTCCGGTCCCCGCGTCCAGCCT
CCGGCCTGACCCGCTcgccgccgccgccgccctccacggggccccggccc
AGCCAACCCAGCAGCCCCGCCTGCCGGGGGCATGTGAGCCGTCGCCGCCC
CCGAGAGGCCGTGCGGGCTGCAGGGGCCCCGGTGCCTCCGAGGCAGCGCG
TGGGCGAGGGGTGCGCCCGGGCCCCAGGGCCCCAGGCAGCCCGGCTTGCC

>uc002szr.1|99136949|99137849|99137948
ggcgctgcttccaagattaggcctgaaTTGAGATGCCCTAGCAGCCAGGC
AGCACCTgccagagcatgaataaggctatcttggaccgcccagcgtagcc
aacctgtgctgaatgaagccacatgaatatgcccaggagaaactagcaga
agaatcacccaccttgcccacgttagagatataaaccactatttgaggca
gtttgttatgcagcaaaacttagccgaaacTATTACCTTGCTACCTTGAC
TGCTGGTGTAATTTCCCATCTCATGGAGTCACAGAGTTTTCTTGCCAACT
GCAGTGAGTTGGCAAATGGGAATGATCAGTAGCCTCAGTGTGTTTTCTGA
TCCACTCCATCCTGTATTATCATCTGCGAATACCGTTTTTCCTTTAAATG
CAATGTGTCTTTCAAAGCTGACTTGAATTTCTCACCTTTCGAGTTACCTG
CCATTTGGACTCACTTATTTGGAGGAGATATGTAAAGACCCAGCGTAATA
CCTGTATGCTCAATAAAAAGTATTTGCTGGTACTCCTTCCTGCCCGTCGT
GTGACCTGACTGCTCTGGGCTTCTGGGGGCTCCCCCTAAACTCGCTCCAC
GAAATGACCCCTCCAACCTGGCACGCCCGCTCTCCTACCTTCGCCCAGGG
CTGGCCGTTATCTCTGTGCTGTCACGCGGGGAAGTCCCATCTGAACTGGG
GCCTTATGACCTTCGGTACTTTTATTCGAACGTAGCCTGCGTCCCTGCCT
GGAACCTGGTTCCCGCCCTGAAGGACCCTTACTTAGCACTCCTGCGGGCT
GCCGGGACCCCACGGCTCCGCAGGCGGAGAGACTAGGCGCGATCCCTGCG
CGCCCCTCCTTCTCTTGCGCTTCAGGGGGCCGGCCCTCAGGGGGCGGGGC
AGCATCGCGCGCAAGGCCTGCCGGTTGCTCGGGGTCGTATGACGCACTTT
TCCAGCTCGAGCCCTCACGAGGCCGTGGGTACGACCGGAAGCCGCAGGTG

>uc002twz.1|149931471|149932471|149932470
GGGCTCATAGAGTACCTATTTATAGAAGTCAGAATAAAAGTAAATGAACC
ATGAATGCTAACACACATCTAGCAAATTTAGTAAGATTTAAAAGTTAAAT
AAACCAATGGAGCCTGCAGATTTTCTCCAGGGCCCCTTTACAAGTTTTAA
CTTTGTTTCCATTCCCCCCCACTTCATTTTACACACTGTCATGTGTGATT
CTTTTAGCCTTAGCTTTTAGAATACGAAAATGATTTACAAGCCTGTTTTT
AGAGGCTATTTCATTTTTAGTTAAACGTTTACATGATGCTGGCTTCCTAT
GTAACTGCTGAAAAACAAAAGTTTTTTTTTTCTTTTTTACAGGTGCTAGA
CTGTCAATCAGGATAAAGGAGATtgtatgaattatttgttgttgcataac
aaattgccacaagtaaaacaacaaacatttattatctcaaattttgtatg
gcttaggtgggtcctgtgcttcagggtctattacaaggctgcaatcggtt
gttagccaggacagggatctcatctgaaagctcaaccgggaaagatccac
ttccatgctcccatggttgccgcataatccagtttgttgagggcttttgg
actgagggcctcagttcctaactgctttggaggccaccttcagttcctgg
ttatgtgggccttctcaacattggaacttgcctcctcaaagccagcaaga
gatagtctgctggaaagacatccaccatctttgctatattctgttggtta
gagagtcactagaacagccgacactaaagggcaggagattacacaagcgc
attaacaccagatcgaggggCACCTTAGGATCCTAGGCCAAGGAGATATG
TGACTCCATCCCAACAAGCCTTCAGGATCTTAGATTCTTTGAGGGAAGAG
ACCTTTTTTTCGTAGTTAAAATATTTACAAAACCTTTGTGAGGTCATAGC
TAGCGCTTTGTGCTGAACTGGATTGTGGAGCCCTGGGCTAGCACTGTGCA

>uc002tyn.1|153282375|153283375|153283374
TCGGCGTCGCCTGCATGGGGGGGGGGGAGGAGGAGGACGGAGGAAGTTTC
TGCGCCGAGTCCTCCGTCGGGAAAACTCTACCAACTTCCCCAGGGGAAGG
GAAGACAACAGTGTCCCAGCTTCCCGAGCTTAGACCGCCTCACCCCGTAG
GGGGTGGGGCAGTGGGGGTCTGCCACCTTCACCCTCCCCGCCCGAGTTAC
GTACGCCCCACAAACCTGAGGCCGCCAGGGGTAGGGTGGAGGGGGCGGGG
GTAAGCAGCCTGTAGTGTTAGCGGTGGCTGGGACCGAATGCGCGCGCGCG
GTGCTCGAGGCGGAGGGGAGGAGGCGGGGAAGGCGAAAGGAGGGGTTCGG
AGGAGAGGGTTCGATCTCCGTACGCACCAGGTGGAGAGCGCGCGCCTGGG
GAAGGAGGCGTGTCGAGTAGCGGGAGGGAAGTTGTAGTACGGGTGGGGAG
AACCACACTAAAGGGAGATGGGGGTGAGCAGTTAAGGAACCGCGAGAGCG
CCAGGTAGAGAGGTGCCCTTAATGGGGGAACCTGGAGAAGAGTGTGAGCG
TAGTGGGGAAGAAGGGAGAAGACAAATAGGTTCGGGAATGTGTCTCCGAG
GGCGCGAGCGGGCGCTAGGACCCGGCGTCGAAAAGATGAGGCTTTGGGGC
TGTCGGGGCGCGCGCTCCCGTTGGTGACGCGGGGGTGGCGGAGGTCTCCG
GCCGGGACGAAGCCCCGCAGGGAGTGGATACTCGACAGCCTTCGGCCTCC
GCTCGCTTCTCCCTGCGCGCTTTCCTGCTCCCCTTTCCGGCTACAGCCCT
GGGGTCGAGCTCTGGTCGAAGCGCATTCCGCCTCTCCTTTGGCCCTGCGG
CTTCCTTTGCAACCCGCCGCCCACCCTTGCTCTCCGTGGTTTACCCCTGG
GCTCTGAGGCCTGGTGGTAGCGGCCACTGCCGCGGATTGGCTGTTGCGGA
CCCGGGGCGGGGCAGGTGGGAGAGGCTCGTTCTCCGCGGGTTTCGTTGTG

>uc002uha.1|172251327|172252227|172252326
AAAGCCAAGGATTTTCTTTCTCAAATTTATTTTTAGAATATTTTTTTCTA
CACAAAAGACCACAGATAAGGCAGAGAAAGATAAGAAAAAGACCACAAGC
CCAAGGACTTGGAATTTGAATCATAAAGGTTCATTCTAGACTTGGGCAAT
ATCTAGAACTTCTAGAACAATCAGTTTTCTAGAACATAGAAAAGATATTA
CCTTGGTGTTAGCTTTAACTCCTGCCAAATAATGCTTTAAATTATTTAAA
CTTTAAAAAGGTGTGTCAATGTATACATTGCAGGTAAATTCATGTTCCAG
TAACTTTTGTTTTCTTTGTATGTTAAAAATCTAACTGTGGAAAACATTCT
AGCTTGGTTTGAGAGTCCAATAATACAAAATGCTTTATTTCCTAAAATTG
TTTGAGAGAAAACCAAAATGCTACCACACTGCAACAAAATACTAAAGAAT
TATTTGCTATGTCAGTTGACATATTTTTATTTAGATTTTGCCTAAGATGC
CACATGAAGCCTATATAAGACATTCTTTCCCTAAAACTTACATATGTATG
TACATATATATATATAATGTTTTACATCCTAAACAGTCTACTTCACGTCT
TCACCAAATGTGCAGCAGCGTGATTCACAGGTTCACCACTGGAAAATAGA
CCTTAAAATTCCGCCAATATTGGGTCAAAGATCTTACACTATAACACATA
CTACACTGTGGGCACGGATCAACAGACGAGAATACTTTATACAGAAGCTT
CTCGACGGAAGAAGGCCTTGGAGTGGGAAATCTAAAGGAGGGGACACACT
ACATGTCCCAGCACACCTTGCGACGCCCAGCGACCACAATTCCCAGAACG
CACTGCTCGTCGCACGCAGGTTTTCCTTGTTGCCGGGGTTTGTAGTTCTT
CTCGATCGTGTCAGTTTGTAAGGCGAGGGCGGAAGTTGGATTCCTGGCCT
GAGAATATTAGGCGTAGTTTTCCAGTTTTTGGCAAAGCGGAAATACTTAA

>uc002uqe.1|188864734|188865634|188865733
TCAGCGAGCTTGAACACAGGCGTCCCGTGTGGAAATGTCCAAGGAGACCG
CCAGAAGTGCGCAAGCCGGAGTCGGCTAGAGTTTCCTTCTCACCGAGAGG
GGGAGCCCGGCGTTCCCGGCCGGGAGCGACCCGGAGTCCCCAGCCCCGCG
TCCCAGCTGCCGCCAGCGCCAGTTTTGGATTCGGCGGATTAGGAAGAGGA
GGGAGGGGGGAGAGAGCGCGAAGAGGGAGGGGACCGAAGCTGGAGGGTCC
CGAGTCCAGCGCCGTGTTGGCGTAGAGAAACTTTCCCTCTCGGCCTCGGA
GACGGCGCCCCGGCCGTGCCGGAGTGGAGATCGCCAGGCTCGGAGGAACC
GGCAGCTCTCCACGCCCCTGCCCGAAGCCTGACCCGACTGCCTCTCTCAG
TGAGGTACGGAGATTTATCTAGGCTCTTCCCTGGCTGCGAACCCAGGCTC
CCTCCAGGTAGCGTGGAATCGCTTAGAAGCTGATATCCCGAGGGGCGGTG
GGGGTGGACAGCTCCGGCCACCAGTGCCCGGGAAGGAGGGCGCGGGGCTG
CGCGTAGCCGCTGGCCAGCAGGTTGTAAAAAATTAGGACAGCTAAATGCT
CAGGGAGTCGTCCAGCACTAAAGGAGGCTAAGACCTGTTGACGCCTGCTA
TGGCAGCGCTTGAGAAATGACTGGGGGAGTCCAGCGAGGTCGGGGACGCA
GCGGTCTCCGGGCTCCAGAAACCTCCTTAGCCTTTTGTGGTAACTTTGGT
CCGGCGGCGGGGGGCCGGTGAGCAGGAACTGGAGGGAGGCGGTGGGGAAA
CCGTGGATCCGTCCGGCTGAGGGTGCGTGGATCAGACTGGGCTGAGCAGG
CAAGTCATCGTCGGGTCACAGCGAGGCGACCCAGGAGCGAACTTCCAGGG
CAGCCTCCCTTTTGTTGGCGCTGGGAGAGAATGTGGGCATGGGGGTGGGG
AGGCGCGAAGCTCCGAGGCCGGGCCGCGGATACTTTAAAGCTCAGAGCTG

>uc002uqv.1|190248426|190249426|190249425
tcctgtctcaagccccgcgagtagctgagattacaggcatgtacgaccac
gtttggctaattttgtatttttagtagagacggagtttctccatgtttgt
caggctgttctcgaactcctgacatcagttgatctgcccgacttggcctc
ccaaagtgctgggattacacgcatgagccactgcgcccCACCCTTTTCTT
TTCTTTCATGCAGGTCAGTATAGTCTTGCTTTAAAAAACTGAAAACAAAA
TAAATATCCatatgatttggatatttatcccctccaaatctcatgttaaa
atagattccccaatgttggaggtagggcttggtgcgaggtgtttggatta
tgggggtggatccctcatgaatggcttggtgctttcctggcagagtgaac
tctacctctgagctcatgaaagatctggttgtttaagagtagacacctcc
cctttctctctattgttccgtctcttaccatgtgacacactggctcccct
tccccttccgccatgattgtaagcttggtctcacaagaagctgagcagat
gctggtgccatgcttgtacagcctgcagaattgtgagccaaataaacctc
ttttctttataaattatgcagtctcaggtattcctttatagcaacacaaa
cagactaacacGAACATATACAAAAGAATGCCTCTCCAACAACAAAATAG
GTATGTAACAGTAGCTTCTCACAGATAAACTTAACGTTTCTTTTTGACAT
ACATCTTCTTGTCTTTTGAATTCTTTGAAAAGCAGAACATGGTTAATGAT
AAAGGttttataattttaattattttaattCAAATTTCAGTTTTCATATA
CTGCAGTTATTTTTAATTTGAAAACTATAATGGTTGACCATGAAAAATTA
ATCTTATGTAGGTGAAAGGTACAGATTTATTTCTAGACAAATCCAGTTTC
ATTGGCATGTCAGATTTTATTGATAATCTTTTCCTTCTTATTCATTGCAG

>uc002uss.1|191835069|191835969|191836068
TGGCACATCTCCTTTTCATTTCCATTAGCATTATCCTAATTCTTGTTCCT
CAACTACTAGATTGGGGCCCCAGATGAATTCCTTGATATACTGTCTTGta
tagggcctgtatgcagtgagaaaaaggcactctttggggcagacacaatc
ccacaggagctcaactttattttagtcaccttattctgccgccccccctc
ctccccagctggcccacttttatgcagtacacaaactgaacaactgcaca
gagcagtcctCCTCCCTGCATTTAGTCGCTTTGCCAACAAATTCAGACTG
CCCATCCTCTGCTTAAGCCTCCTTTAAATTTGTTGTCTCTATTGTGCTCA
AAATCATTTTGGTGGCTCCCTGTCATCTGTATGTAGTGGCTGACCTCAGT
TTTATCTTCCATGGGACCATCACCAGTGACTCTGAGCCTTAGTTGTTGCC
ATCTTGATGTGTGACATAAGTAATGACTGTAGCACAGATGCGCTGGTTAG
GCTATGTAATGCTTCTCTCTCCCCGCCCACCCATTCCCACCACTCTAACA
CCTGTGAGCTCCTTAGGTCTGACTCCTAGTCTAGCCTTGGCTTACCTTTC
ATCCCAGCTTCATTGTTCATCAGGCTCCTATACCGGCCGTCCTCTGCTAC
CATTCTGCCAGGTCACCGTCTTCTGAATATGTTTTTTATTCTTGCTTTAA
ACTTCTTTTCTGCTTAATCACATCCAACTCACCTTTCATGGTCGAGTTTC
ACCTCTTCAGCTATCCTTCTGTGATTCTCCTGCTGTATGATAGTAGCTGT
ACCTCTAAACAGAAATGTTCATCTCTATATTCCTCCTTTTGAGGTGAATC
GCCTGCCCTATATGAACATATTATACTGGTTATCTTACTCTTAAGTATTC
TTTCCTCAGTTAGATTGCACATGCATGAGAAGCAGTAGATGTGTCTCTCA
TTCTTTCTTCTTTCATTGCCTGCTAAGTACTGTTTGTATACCAGTAGCAT

>uc002usw.1|192250206|192251106|192251205
AACTTTATTAATCTTTTTTTCCAGATTATGTTTCAAGGGTTCCCACTGCT
GTTGAATAATTAATTCCTTTTAGATGTACAAAAGCAAGTGCAAAGTAAAA
GAAGAAAAGCTAAATGGGGAAGGTGTGTAATATGAGAGGCAGGGGGTAAG
GAAAAATGAGAAGTCTGCAAAGGAATTTACGTCCTATCTGCTTAGCATTA
CACAGTGGAAGCCCACgtcagacatttgtgttgcagtcctgcctgctcag
gggttgctgggtgaccttctgcaaattacctcatctttctgggtttcaat
ttaagtatgcctgaaatgaggcggttgaattgatctccaaattcccttct
ggtgctaaacttccaGCCTTGTAGCCACTGACGCCTTCACCATCCCAGCC
TGTTTTCCCTTGGTACCGGACCAGCTGCCCTTGCCCGAACCCTGTTCTTC
CTCGACTGCGAACTTTCTAACGTACTCACAGGTTCTAAACTCTACCGTTC
CTCGTGACCGAGGGACTAAAGGGCCCGGGCAGGGGCTCAACTCTGAGAGA
AAAAAAGGCAAGAAAACTCCAAAGTTGGACAGCAAGCGTCAAAAGACTGC
ACAGCAGGAAGGCGAAACCGAACAGAACTGCTGCTGCGCGGCGACAGCTG
AAGTGGGTGGAGAACGGGAGGGCGGGGGAGGCGGGGCCGAGAGCGATTGG
AAGGACGAGGGGGCGGAGCCCGCGCTGACAGCCCCCGGGGAGGAGCGAGG
GAAGCTCTGCGGGCTGCGGCGGCCGGGTCCCGCCCCTTTGCTTCCCCTCC
CCAGCACCAGGCGGGCGTGGCAGCAGGCGTGCCGACGCAGCGTGACTTCA
CAAGGGGAGGGGCGGGCCGAGGGTCCTGCCGGCGCGCGGGCGTGTTCATC
AGTCGCTGTTTGGGACGCTGGGTGTGCGGTGTTCTGTCTCCGCTCCCGTT
TCGCTGTCACAGCCCGTTCCTTCCCGGAGCCCGGGACAGGCTGGGCGCGC

>uc002utg.1|196228876|196229776|196229875
aatatgcaggttagcgggactacctagccgtccatactgaatgggtttgg
aaatcccaactcttttctctacctgctctgtgataccaggcaagttaaag
tcttgtgtgcctcagtttcctacctcaccgtgttatggtgattaaattaa
tatatatgtggagtacttgacacaCAGTCAAGCCTGCGATTACTGCTGTT
CATGGTTTTATTTTCTCTACTAGACACCAGTAAGGCACCCCCAGAACTCG
CTGTGTTAAGTAGATTCTGGTTGGATATAGAAACACAGGCACCCCAGGCG
GAATGCAGATACGCCTCAACATGTGGATTAAGTAAGAGCCAGGAAGCAGA
GTAATGAAGCAAAAATAAGACGTCCAGAGTCACCTTTTAAGAAAATGTGG
GTTGGTGGTTGCTTAAGAGGGGAGGAGACAATTTAGATGGGATGTATGGC
GTGAGCAAAGGGCAAGAATGAGCACGGTGTAGGCACAAGTCCATGGAACT
GCTTGGCTGGATCGGGATTTTTTTGTCATAGAGTGTTAAGAAATAGTCGA
TCAGTTGAGGAGTAGAGGAGTGAAGACCTTGGAAAGTTGCCAAAAGCCTC
GAGAATTTCTCTACATGTGTGACATGTTCTCAGGACTCAACTTTTTCTTT
TAGGTTTGGAAGACCCGCAGTAAGTGTGCTTTAGAATTAAATGGGTGGGA
AGGGGAGCTAGGCAAAACACCTCGCACTTAGCACTAAATAAAGTTCGCTG
TTGCCCTAAGAGACTGAAAAGGTTACTTTAACAAAGGGGGCGGGGTTAAC
TTAACGTAGATGTTTAACTCGTATACAGATGAACATTCCAGTTGATCACT
CTGAAGCTTTTTGGCTAAAGCGTTTGGGTTTAGAGCTTCCATTACTCATT
CGCCTTGCCCAAGGCCTCAGCAACCGACGTTCGAAAGCCAGGAGAAAAGG
CGAATGATAAAGGGCGCTCCACGCATGCGTTAAGAAGCCGCCCCAACTCC

>uc002vgc.1|216984481|216985381|216985480
AAAAATAGAGATTAAAAAGCTGAAAAGTGTATTTCATGCCACTCTGCTCC
TGAACAGTTTGGTGACTTTTTAAGTTTCCTTCCCAGACCTTTATGAGTTT
ACATACATGTACAGGTAAGGATGAAAAAAAAAAAAATCAAACTACACACA
TTGCTGTGCTTCCTTTTTCTTAGCATGTCTGGTCCATTTTTTCAAATCCT
TTAGTAGACTTGTTTGTTTTTAAATGAGCCATGTTTGAAAATAGAACAAT
AGCAACATTCATATGCACACTGATAGAGAAATGTTATATTTATCACCAAT
GGTGCTCAGGATGGCTCAGGATGTTGGTGCTCAGGATGGGGTAAAGTGAC
TCTTTAAGTCTCATGACTAATCTTCTCTCAAGAGGAGGGGCTATGGAATC
AGAATCACAAGCTAGCTTAATAAAGCCTTGAGAAATATTATCAAATAGCT
gtcttagtttccccctctgtaaaagggggacaagaatgtgttccataggt
tgtagtgcggttaaatgaggtaactcatatttatgctaaacacaatgact
gATGACTACAATGATGACGATGATGGCAGCCGGGCGCAGCGGGTGGGGCT
TAAATGGCAAGTATAGCAATACCAGGAATGGATGCCCCGGGGAGATACTT
TTTATTAAGAGCTGCCAAGTTAGTATGGCTGTCTGGGATGTCCTCTGGAG
ACAGCCGACTCCGGGTTTGGAAACCTCAACGTCCTAGGCTTTCAGGACCT
AGTGTTTGGCTAAACCTCTGGAGAACTACAACTTCCAGGGTGCACCACTT
TCGCCCCGCCCATGACGTTGCAGCTCCCGTTTCTCGCCAGGCTCCCGGCC
CGAACTACAAATCCCAGAAGACACTGCAGCCCCGCTCGCGTTCTCGTCTC
ATCATTCTTACTTTTGGAAGCGAAACTGCGGCCGCGTTGCCTGCTGGGAA
ATGTAGTTCAGCGGTGGCCTAGCCCTTCAGGCCTGGCCGCTACAATAAGG

>uc003cny.1|44814714|44815714|44815713
gtggtgcaaacacagctcactctagcctcaacttcctgggctcaagcgat
cctcctgcctcagcctcctgtgtagctggaactacaggcatgcagcacca
tgccaggctaatttttttatttttttaatttttattttatttatttttta
tttatttatttttttgagacagagtcttgctctgtcacccaggctagagt
gcagtggtgcgatctctgctcagctgggactacaggcgcccaccaccacg
cccggctaattttttgtattttttagtagagacgggatttcaccgtgtta
gccaggatgatctcgatctcctgacctcgtgatccgtctgccttggcctt
aatttttttattttttgtacaggtaggatctcactttgttgcccaggctc
gtctcaaactcctaggttcaagcagtcctcctgcctcatcctttcaaagt
gctgggattacaggtgtgaaccactgtacccagctGACAAATTTTTTCTT
AAGGGAAAGCAAattaagtatgtgagtctttcttcctgccaacagccaat
caatcagttctgcagcagacatcagctgagtgtcttctgattcagttcca
tcctgacactttatgtctggagatagggtgagatctcacaggttcagggc
tcagtcctacaagactgcgcccaacttctgatgccaattgcaagccccag
cttgtcctatctgtgctttcagaccaactggctgtaaatcaggaggtcca
tgttgcccctttccctgggtAAATCAGAAGACTATAGATCTAGTCATTTA
TTTTATTTCCTTGGACTATGGAGTACTAGTAAGATGAGGAGGAAAAATCA
TTAGAGCTTCCTGACCCTAAGTCTCTTAAGATTTACTAGAAGTCTTTGGA
GATATAGAACTGCAGCAATAATTAGAATTATGAAGTCACTGATGGGACAG
TGATGTCAGAAGTGCAGTAGTACCTTGTAATGAGGCTGGCCATAAGAATC

>uc003coh.1|44990853|44991753|44991852
CTGTGTCTTTCTGATCTGTCCATTTGCTGTCACCTCTTAAATCCTCAGTC
TCCTCAGATATCCTAGCTTCTAAAATCCCACTTCCAGGGTCTCTCCTTTC
TGAGCAATCTCTAGCACATCTAGAAAATATCATTTATAACATCAGCAATC
TCATGTTATCTTATCACAACAGAGCTCCTCACATAAAACCCAGCCGTCCA
ACCACACACAAACACATCTAAGTGCCACAACAGGTGGGGCACCTGTGCCT
TCATTAGGGAGGAAATCCTTCCGGCTTCACCTCTTTCAGTTTCCCTGGAA
GGCAAAGTCCAACCCTGCAAGCTGTCTTCCTTTTAGGTGCCCCTGTGGAG
AATTACGTAGAGACATAAGAAACATCTAATGTCCAGTCTACGAAGAACTG
ATCATCAATTTTGGAGCTCAGCAGTTTAATGCTTAAGAATGTGAGCAAGC
ACTTCCTCTCTATAACCTTATCAGACGACCTCCCAATCCCACTGTGCCCA
CTGATGCGACCATCATAGCTCTAACCACCATGATCTGTGGTTATGTTGGC
CCTGGAGCCTTCATCTGCCCAGGGAACTTCTCTGGGCATAGTATGTTTTA
CTTGTCTTGTGTTCTAAAGGTAGCACAAAGCCTATCTATAGTAGGCTCCC
AATAGTTATCTGAAACTGTATTTGAACCCACTATCTGATAAATACCATTT
TTTTTTTTTTTTGGCTGAGGGTCCTCAAAAATGGAACATCAGGAAAGTCA
TCAGAATTGCTTTAACCTGCCCTCCTTGCTTCAACTAATTTGGGTTAACT
TTCTCCCATTTATCCACACGGCTCCTTTAAAACTTGCACCATACTTTGTC
AGCCCCGCCTTAATGAGTTCCTTTGGTGACCCCAGCTTCACCTTGCAGAT
ATCCTCTCCGGGTATCCAATGCCCATACTCCCACTCGGCCATCGCAAGGG
GTTGGGGTTGGCTTTTTTTCGGGCAACTGCTCACAGCTCCCAGTAATCAC

>uc003cru.1|47818754|47819654|47819753
AAAACCATACTCTGTAAAATCCTGACCCAGCTTCAGAGCTACGCCACTGC
GTTGTTTCCTTTTGAAGCTGAATTCCACTGAACCTATACTTGAACCTTAT
CTAGAGGACTACAGCGTGTAATTGGGACAATCCCCTTTCTCATTCCTAAG
AGGTGATGTGGCCGGGCGGACCTCCAGATTTCCAGCAACTATGACTGGCA
CTCTCCCCGCGACCAGCAAGTGCCACCTTGTCCTTTGCCTAACGTTGTAC
AGTTTACGAAATCAACGAACCAACACGTTGATTTCATCTTCCCTGCAAAC
TGGGGAGACAAGACAAAAATGCTCACCTCCCTAAAAAAACAGATTAGAGG
GGAGATGGGGAAGAGAAGAGGCGTGGCTACGAGCTGTGGCGGGGAAGGCG
GGTGGAATCCCGGAGCCCGAGCTGGAAACCGTTCCCCGCTCAGCCATGAC
CCGGGCTGTTTATTCGCATCAGGAGGCGCGGGTGGCTCGCAGAGGGCGAG
AAGACCCTTCCCGCTTTCACACTGCAGGCAGCTAAGTCGCCGAGAAAGGC
AGCAACTTGACGCCCGACCCCGCCACCCAAACCCGCTCGCTCTGCGACCC
CAGAGCAGCCGGCGCCAACCCGTCCCCTTCGCGACTCCGCCGGAAGTCCC
GCCTGCACCGCCGCCGCGCCCCATTGGGCCGGGTGCTGGGGCATCCCGGG
CGCTGGGTGCCCCGAGCGGCTACGACGAGTCCCAGGTGGGGCCGGGCTCC
AGGCCCGCGGGGGAGCGGAGCCGTGCGCCGCAGGCGGGCTCCGTGACGCC
GGGTGGGGAACGCCGGGCCGGTGGCGGGACTTCCGCCACGGGACTCGGAA
GGGGCCGCGCCGCCGCTGCTGGGAGTTGTAGTCCGGCCGTGGTTGGGGGA
GCCGCGGCTCATGCGCGGTGCACAGAGGCTTGTTTCACATCTGTAACAAC
AGGTGAATTGGGCTTTTTATTCTCCCCTTTCGTGCCCTCTTGAGGAGCCT

>uc003cvp.1|49032721|49033621|49033720
CCTCAGTCAAACTGAGGACTTCAGATACTCTCATCCACGAAGACGGTTGG
GGTGGTTTTTCCCCAGGAAGTAAGAGGGCTATCTTTAGCGAGATGCGGGC
TGAGGCAGCCCTGGGGGAGTCACTACCATTGCAGCCCTACCCAGAGGTCC
TGGGTCCACCCTCCCTCGCCAATCCTCCCCAGGGTTCCAGAGATGGCCAC
CAGCCTCGGCTCTCCCACGTCTACACCCATCACCTCCAGCCTGAGGGCGC
AACTGAGAGGAACTGAGACCCAAGCAGCTCAGTAAAGTATGTCTGGGGGT
CAGGGGCACCCCATCTGGGCCAGGGCGCTGCTCAGGCAGGAGAGCAGGGG
ACGAAATCCAAGCGCAGCTGGAATGCTCTGGAGACAACAGCTGCTTTTGG
GATTCCGTTGCCCGCTGTCCAGCCGTTGGCGGGGGGCGGGGGAGCTCCTG
CCCCCAGGTCACTCGCCCTGGGGCCACATCAGAACCCGCCCATCCCCAGT
CCCAGGAGGAAGACCCGGGAGTAGGTTGTGAAACGGAGTCTAGAGGGAAC
AAGACGCTCACCTGGGCCACAGAACAATAGAAGGGGAGGTGGGGGCCTCC
CCTGGGACCGGGTCCCGATCCGGATTAGATCCGTGGGGCAGGATTAGCCC
TGTTGGTCCCACGAAGCCTGGGCCACTGGTGCGGTGACGGTGGTGGGGCG
GGCTTCGGAATCCGTCAGGAGGGAAGCGCGCCCGTGGGGCCGGAGAGGAA
GTAAACCCGCGCGTCCACCTCGGGGACACCCCCGCGCTCGGTGGCCTTTG
TCCGGTGACGCTGCCAGCGCCCGGAGCACCAGGGGCCGAAGGGGTCCACA
GAGCAGCCGCGGGACCCCCGGAAACCCATTGCGACCGGCCCCAGGAGACC
CACCACCAGGCTCCCACTGTGCCGAGCTTCCCGCTCGCCCGGCCCCGCGG
GTAGCGAAAGCGACAATGTTCCCCTGAGGCCACGACAGAGCCGGCGTGCC

>uc003dxd.1|109790373|109791273|109791372
AACCCGAGTTCAAGTAAGAGCAGTAAGCAACAAATTCAATTATAGATTAC
CGAAGGGCAAAACCAAGTTTTAATCATGACTTTCCGTCACTGAGAATAGT
TGTGTATTGAGGGCTTGGTTTCGTAGAAAAACCAAAACTAGAAGCAAAGG
AAAAGATAAAGTTCCGAGCTTTTTCCGTTACCTACTCGAAACAACCTGAA
CTTCCCAACCTTTTGCCCCACTCCCGCTTTTCCTAGAGCCTTCAGTGAGC
GCTCTTGCCTCTCGCTGCGGCCAGCGGAACCCCGACACTCACTAGCCTTT
ACCAGTACGAAAAGACAACAGAGGGATCGAAGGACTGTCCTTTCTTTCCC
AGGCTGGGGCCGCCACTCCTCGGCCTCACTGTGAAATAAGAATTGCTAGG
GGAAGCCCCATCTGTCCTCTACCCCAGAGCCTCTCACCTCCAAGTGCCGC
AAAAGCTGAGTGGCGTTCGCCTCTGACTTCACGGCTTTGTACTGACTGAC
AGTCAGGAGCAAGGACTTCAAGCAGGCAGTGGAGTCCATTGCACCGGCCG
CGGCCCGGCTTAGGGACCACCACCGCCCAGCGTGCGCCGGCCTTTAGCTT
TCGCCGCGCTTTTTTTGATTTTCGGCCCCACCCCCTCGCTCTCAGAAGCT
TCCGGATCCGGTCGGGCTCCGGAAGTCCCTAGGCACCCTAGGGGACCGTT
CTCGGTGACGGCCGGGGTGGGCCAGGGGTCGAGGTGATTTGTGGGTCCAG
GACGGGGGTTGGGAGCTGCCCCCGCTAACCCACCCTCGTCTGAGAGGCCG
CGAGGTTTCGGCCTGAGATCCCGTGAAGGCGAGAAATCTCGCGATTTCTC
GGGAGAGGAATCGGTTAGGAGAAGGGGGATTCCTCACTCAGCTGTGCGCT
CTGATTTCGTGCGCTTCCTCGTCCTTCATGTTGGATGGCCAGTTTTTCGT
TTGTGCGTCATCCTCTACCTGAGAAATGGTCGCTTGCCCCTAGTCTAGAC

>uc003dxe.1|109790691|109791591|109791690
CAGAGGGATCGAAGGACTGTCCTTTCTTTCCCAGGCTGGGGCCGCCACTC
CTCGGCCTCACTGTGAAATAAGAATTGCTAGGGGAAGCCCCATCTGTCCT
CTACCCCAGAGCCTCTCACCTCCAAGTGCCGCAAAAGCTGAGTGGCGTTC
GCCTCTGACTTCACGGCTTTGTACTGACTGACAGTCAGGAGCAAGGACTT
CAAGCAGGCAGTGGAGTCCATTGCACCGGCCGCGGCCCGGCTTAGGGACC
ACCACCGCCCAGCGTGCGCCGGCCTTTAGCTTTCGCCGCGCTTTTTTTGA
TTTTCGGCCCCACCCCCTCGCTCTCAGAAGCTTCCGGATCCGGTCGGGCT
CCGGAAGTCCCTAGGCACCCTAGGGGACCGTTCTCGGTGACGGCCGGGGT
GGGCCAGGGGTCGAGGTGATTTGTGGGTCCAGGACGGGGGTTGGGAGCTG
CCCCCGCTAACCCACCCTCGTCTGAGAGGCCGCGAGGTTTCGGCCTGAGA
TCCCGTGAAGGCGAGAAATCTCGCGATTTCTCGGGAGAGGAATCGGTTAG
GAGAAGGGGGATTCCTCACTCAGCTGTGCGCTCTGATTTCGTGCGCTTCC
TCGTCCTTCATGTTGGATGGCCAGTTTTTCGTTTGTGCGTCATCCTCTAC
CTGAGAAATGGTCGCTTGCCCCTAGTCTAGACACGGTGAGGAGCTCTGAG
GAGAAGAATCTTGGGCCCTAGATTTTGAGGCGGCCTGGGAGGGGCCTCGT
TTTTAAATCTCTCCTACACCCGCCCCTTCTGCCCGGGGATGGTAGTTTCT
CAGAGTCAACCTATTGGCATTATGTGGCAAATTAGTCATGCCCTGACCAA
AGTATTTGTCACATTTATTCGAGAAGACTACCTCCTGCTGACCCTGGGCC
AGGTATTGCTCCGGAGGGTGTTACTCGTTAGCGTCAGTTTTTGTAAGTGA
AGGTGTCTGTTTCTCTCTGGCATGATTGATTGTTTTATAATTCTCGATGT

>uc003dyr.1|113311990|113312990|113312989
AGGTAATAGCTGTCAAGAGTTGAGTGTAATTACTTCTGTTCATGTATCTA
CCATAGGCACCACAAATACTACACACACATAGGATATACACACCCATATG
tattttttattttttaaatttCCTCCTCATCTTTAATGTTCTTGAGATGT
AGGCATCAGGGTGTATGTGTGTAGAGTCCATTTATTATCCTTTTACATCA
TTGGGACTATTGGAGATGACTTAAAATTTATATCAAAGCTTCATTATCCA
TTATGCCTGAGATGTCTCTGGAATATGACCATCAAAAGTTGTATTATATT
GAGATTCCCCCTTCAAACTATAAGTTCTCCAAACCCTAATATTAGCAGAC
CTGGGAGGGGAGGCACATAAAGCAGGTGGTAGGTAGCACCATGGTGTGGG
GCCAAACAGACCTGAAGTCTACAGATACATATGGTGCAGGCTGCCTTTGA
TCTCCTTCTTTAAAGACCCCCAATGggctgggcatggtggcttacacctg
taatcccagtactttgggaggctgaggtaggcagatcatgaggtcaggag
attgagaccatcctggccaacatggtgaaaccccatgtctactaaaaata
caaaaattagctggacgtggtggcgcgtgcctgtaaacccagctacttgg
gaggctgaagcgggagaattgtgtgaaccagggagtcgcaggttgcagtg
agctgagatcgcaccattgcactccagcctgtgacacagagagactcAAA
CAAGACAAAACAAAACAGACCCAGTGTACATGGTACTTACGGTGACATCT
CTGCACTTTATTTCAAGAAGTCCAGGCAGAGGTCCTAAAGTATTGAATTG
AGGAAGAAAAGCCATTGCTTCCCAAAGGGTGCTGCTGCACATGGGTGGGA
GGCGGCTAAATCCCTGGCACATGCATTTGTGTCTACAGGGGCATTGTGAC
CTCAGCCCTGGACTGGCCCAGCTAGAACCTGGAAAAATGCCCTTTGGTTT

>uc003euz.1|143824133|143825033|143825132
AGCCATCATAAAAGATGTTTTAGACTTTCCCTTCAGATAATTAACCAGAC
AGTGAAAATGCATTATACATTTTATAAGTGAAACTGTTCTTGCCTCACTT
AAATGGTAGTATTGGACTATAACCCGTGGGGCATCTTCTGGTTTTAACGC
TGTATAATACTATAACATGTTTTCAGTTACTATTCAAAGATAATTTTGGA
TATTTGCTTGAAATTAGTCCAGTGACTCTAATTGAAATTCAGTAAGATGT
TAGGGTTTGTTTGTTTGTTTTTGGTTTTACAATTTCCTAATTATTTCTGG
GAATTAATTCTTCATGATTTTTTACATGATGAAAACAATATTGCCGtttt
cttttcttttttaagagatagggtcttgctgtattgcccagactggagtg
cagtggctattcacaggagttatcatagcacgctacagccttgtactcct
gggctcaggtggtcctcctgcctcagccttccaagtagctgagattataa
gcacataccactgtgcccagcTCAACATTGCCATTTTAAAATTAAAGTGG
CAAAGGAACATTTATGAAAAGAATATGGAAGCTCATAGGGTAGTCCCATT
CCATAGGAAGAAAACCTGCTTGGGTAAAATCTAAGGGGTAAGGTGAATAC
CACAATGTATTTTAAGCTCCCCAGCTATAATCAAATAGAATGATGATGAC
ATCCACATTTTTGCCTCTTGATTTTTTTATGGTTCTGAACCACACCCATG
TTGCAGATTGGCCTTTCTACTGAGAGTAAGTTCCATCAAGATTAATATCT
GTAGTAATAGGCAGAACACTTCAGTGTGGAATTGCTTCTTTTCTTTGGTC
AAACACTAACTTTGGCAGAGGATAGACACAGCTTAGGAAGACTGAATTTT
AAGTCTTCTGAATTGTTTTTCTGGACTTCCAAATCTCAAGTGATAAGACC
AGCAGAAGCAGGTATACAAAAATTTATCTCTGTCAATAGCAGTAAGACAG

>uc003eva.1|143857528|143858428|143858527
cgtcacccaggctggagtgcagtggtgcaatctcagttcactgcaacctc
cacctccctggttcaagcaatacttgtgcctcaaccccccaagtagctgg
gattataggtgcatgccatcaggcctggctaatttttgcatttttagtag
agacaggatttcaccatgttggccaggctggtctcgaactcctgacctca
agtgatctgcctgccttggcctcccaaaatgctgggattacaggcatgag
ccactgcactcgaccAATTTTTAAGAAAAGTTTTCTATCATAGCTGTCCC
TTGTGAATGAATGAAAAAGTTGAGCTCAGTTATTTTAGTGCTGAAGGATG
CTCAGGAAATCTTTGAATTATATTGCACCATTTTCATATATTTTACCCTT
TGTCCAAAGGACAGTCAAGGCTGTTATGTAGAGTAGGAGACTAATATTTA
ACAAAATAAATGATATCCCAATTCATACTTATATTCAACAGTCAGTAGAC
ATTCCAGTTAAAGAAAATCTGATAAAAAATGGACAGGTTGATATGGAATA
TGAATACTTACTTTTTCCAAAATGAATGATACAGCTCCCTGTTGTGAAAT
GTTGTTGAATAAGGAGATTGCTAGACATATAGATGAAAATATTTTCCAGG
TTTTCCTTTAAACTAGAAGGAAAATTCTTCAACTATTTCATAGCTGTTTT
TTTTCACATAGTGATTTATTTCAGTGACCTTGTGATCTGTAAACTTGTAA
TGGAGGGCTGAAAATGGGAAGTAACATAGGAAAAGGGAAGGGCTGTGGTG
AGAGAGACAATAATTTGCAAAGAAGAAGAGGACATGGGGTACCAGTAGAA
CTTCTACTCACCAGAGATACTGAAATATTCTAGAACCTCTGATCTCAGTC
AATTCTCCATAGGAACACTATCAAGTCTTTTTCCATAAAAGTCAGATAAA
AGAAAGATCACATTTCTTGATATTCTTTGAAGCAACTTTATTTTTATTGT

>uc003fgx.1|171618458|171619358|171619457
cgcactgcaacctccttcaagttattctcctgcctcagcctcccaagcag
ctggggttacaggcatgcgccaccatgcccggctcatttttgtattttct
gtagagatggagtttcaccatgttggtcaggctggtctcgaactcctgac
cttaggtgatccgcccaccttggcctcccaaagttctgggattacaggtg
tgagccaccactcccggcctagtatgtgtcattgacaattgttcctacct
caaaggctgttatgaggattaaatgagctaatgcatgtaaaatgcatctg
cataatatataacacagctcgataaatgtgagttgctattGTTGATTATT
ATGGCCACGTTTGCCGCTGATGATGTTCAACCACTGAAAAGCATCGTTTT
CTTTCTTCTAGTAACTGTGTGTACTGAATGCCTCGCGTTTGTCCCTACTG
CACTTTTCAGTCTGTCACAATCCTGGGTCGTCGGGGGACTGTACCGAGCG
CCCTTGGAGTGCTCGCAGCAGGGAAGAAGGAGCGAGCAGGGAGGAGCTGA
GGAGGGTCGGAGCGGAATGGACACCCAGAGACTGAGATGAGAGAGGGGCT
ATAAGAAGAGAAACCAGTCGCAGGAAAACAGAACTCTCGACAAACGCACG
CCCTCTTTGCGCTCTCCGTTTCTCTGGACCTGGATGGAATTGTTTTACTT
TGCATCGCCGGACTGCGCTGCGGACGGGGTGGGGCGGCCCAATGGCCCCC
CTGGGGTTACTCTGCTCCCCTTCACGCTTCCCTcccggccccgccccgcg
attggccggcgcgccccggggctgccgccgATTGGTGCTCGCCGGCCGGA
GCCGCGGGGCTTAAAGAGGGGGCGGGGGCGCGCTGCCCAGCAGCGCTGCT
GTCCCCGCCGTGCGCCCTTCGCCGCTGAGCTCGCAGCCTCCGGCGCCCAC
CTCCACCTCCAGTGTCCCGCCTCGGGCCGTCGCCCTCCAGCGGCTCGCGA

>uc003fgy.1|171620821|171621721|171621820
ACTTAAAGGATTTTCCCGGTTTCCTCAAGATGGGGAGAAACCTGTCCCTG
AAGCCGCCAGTCAGATAAGACTGTGCTCGCCCCTTAAGCCTCCTCCAAGC
ACGCCCTATTTCCGGTCCTCGCAGTCGGAATCTGAATCCCTCCTTTCTCC
TTGCTGCCTAGTACTTGGCTCTTATCCTCACAAAGGCACATTTTATCTTG
TTTTTTGTTGATTGTTCGTGAGTGAAGTTCTCCCACTACGTTTtaaattc
cttgaagatagagatggcgtcctgttattctctttgcttcctcttctgga
cctggcatggcctctggcacacaatagctgcGGGCAGTGCTTGCCTGGTT
TGCCTTACGCTATCCTTTCCTTCATTTTGAACTTTCAGAAGGCCAGAGGT
CAACGAACGCAGATCTAGACTCAGCTTTGGCTAATGCTGGTGTTggcaga
cccgggccagcctccggcatccaggactcacaatctgggtgaggggggac
aaattgctagcctcagtgaaccacggttgtcttcttttaaaagttaaaat
cagatcaaccacccatctttcacgattatttgaggattaaatgagataag
aaatgtaatctcctttgagatagtagatgcttcatgaatggtacctatag
tattTTATTAAAAGCTGGGCATGGTATTTGTAGGGATCTTTGAAGCATAA
AATTAACTTTGTTTTCTTCTCCTGAAATTAACTTTACTGAGCATTCAGTG
CCAAGTGGTTTGTTTTCAGAGAACAAAGGCTGTCCTCCAGAGGGGAGTGC
ATACTCTGGGGGTGGGGGGGGGGTGGGGGGCGGCGCTAGTCCTTCCTGCC
TTCCCCCTCCCTCATACTTTGGGTGGAGGCAGGAACAGTCCTCTGTCCCT
ATCTTTTGGTGTCCGGACATGGCCTTGGCACTGTAGCATGTGGACAGCCA
GTGCCATGGATTTCAGAACCTGCATTGCCAGTTGACTGCCTGCTTTGTGT

>uc003fkv.1|182763202|182764202|182764201
ACATCTGAAATGACTGTTTAGTATGAAGTAAATAACACTAGGATGAAAGC
CTGAAGCTTTCTAAAATAATATCCACAAGGAGGTGTCTATGATTTTTACT
CCTTTTAGGTACATTTCCAAAAATTTTCATTTTATGCTTCATAAATCATT
ACATATCTAAGTTCTACATATTTACCATGCATATAAATGTGCACACATTC
ATTTATTGTTAGAGCTAAATGAAACACCTTTCACATGACTGTGTGTTTAA
TTCTAAGTTAAGAACATAAGGAGTTAAGTGGTGAATTTCTACTTCTGTGT
TTGACAGTATGGCACCAGGCTGACTTTTCAACAGAATCCTATATGGATAG
ACTTCCATGAAAAATGGGTGAAACTTCTAACAAAATGGCCTTTATTCCTA
ATATCCACATTACTAAAGTACTGTACTAGTCCCTAAGGACAAAAGTAGTA
TAGAGGACATAACACTGAACTGACTGAGTTGTTTACTGGCTGTGCTACCA
CATGTGTATGACTTGCATTGTCCTGTCATGTCCCTTATCGTTGATTTGCT
CATCTATAAAACTGGTTACCCTGCCCTGCCAACCTCATAGGATTGCTATC
GAGcatacacacacacacacacacacacacacatacacacacacacacac
tctgtctctctctctctctctctctctctTTTAGATTGCTATGTTTTACC
TTGTATCCTTAGCAGCATTTTTAATTTTTTGCCATATAATCAAACTTTAC
CTTTACGTAGAACTAAAAGAAGCATTCCATGCTACTTTCCAACAACGTGT
AACATTTTAAAACAAGTTCACTTACCAAAAGGGAGACAAACTGAAAGAAG
TAACACAAAAATACAAATGCAAAATTGCTTTTTTCTAGAAATGGTCTAAA
ATTTTTATTGTGAGAGAAAGAATAACAGGGAACACATTTGTTTGTTTCCT
TTGGGACCTAAGACAAACGTATTGAATATTCTGGTACTTTCCCCTCTAGC

>uc003fyr.1|199160548|199161448|199161547
ATAGGATAACCCAAATAAATATGCAATAATTCGGAAATGTGAATCTCTGG
CGTCCACTAATCCACCTCTACAAGTATCTACGGAGGACCTACTAGGTGCG
GACACGAGGCAGCTAAACGAGTTCTCCTAAAAGGGCGATAAAGCCTCCTG
CAGGCAGTCCTCCTCATACCTCGGATCCAAAAAGAAGAATGGAGGTAAGA
ACTTAAGTCATTTCATTCATtttttttttcttttgtagaggttgggggag
gtggtctcactatgttgcccaggctggtctcgaactcctggcctcaagcg
atcctcccgcctcggcttcccaaagagctgggtttacaggcgtgagccac
tgtgcccagtcTCATTTCTTGAAAGAGATAAATAAGTAGAGGGGAGAAAA
GAAGTATAGAAAAAGAAAAAAGAGAAGGAAGAGGTCCTGCTGCCTTCGTG
CTCCCGGCCTTTCTCTTCCATGCTAGATTAGGATCCCAGAATTTCCGTTC
TGTCTATTGCTGTGTGTATCGAGAGAAAAGCACCCCACTGTTGGCAAATC
AATCTTACAGTCAATCATTCTTTAGGCAGCGGGAACATCCTCCACTCAGG
GTTCGCCTTTCCACCTACGGCGTCCGGGGACGCAGGAAGTAAACTAAGTT
GTTTCTATGGCAACGCACAGCTTTGGCGGATTTAGCTGGCTACCATTTTG
CCTTCCCTTGTTCCCAAGTAGTACATTTTGCAGCCTACCAAGATGAAAGG
ACTTAGGAAAATAATTGTAAGAGTGCTATTGAATGTGGCTTATTTCAGTG
CGAAGCCGATTTCCGAGGATTGTTTTTCTGGCGTTTGGAGAAGATGCCTA
AATTGAGGGCGGAGTCGAAAGATGTTTAATCCCACAAGGCCACGCGGCGG
GGCCTCGTCCTTCTCTTACCGCCATCTTGGCTCCTGTGGAGGTGAGTGAA
GGGTCTGCTGCTGAAATTTGGGGGCAAATAACCGGAGTAGGTTTGTTCCT

>uc003fzt.1|42326|43226|43325
AGGAGAAAAGTTGGTAGAGAGGCTGGTCCCTTACTTCCAGCAGAAAAGAG
GTGTTCAGGCCCTCACTTCCCTAAGGGAAGAGAGCCCTCATGGctgcgct
caatgtggcagccacctgccatatgtagctactgggtacctggaatgtga
ctggtttgaagtaaaatgtgctgcaaacataaaatacacagtgagtttag
aagaattagatcagaaatacataaaatacacagtgagtttagaagaatta
gatcagaaatatactttatttctaattatatatcaatcacatattaaaac
aatattttgatacaatgagttaaaaattattacaaacaacttcactcttt
aaatattatttttgacgtggctaataaaaaCGCAAAATTCACaaattaat
attttattttttaaaGGATTGCTTCCCTCTTAAAATCTCAGGTGTCCTAC
TCAAAAGACTAGCGGCCAGAAGGGTTATGAAATCTAAAATATTAAAATAA
TTGTCATTATATCACTTCCGTTTGTGAAAAAgtgtgtgtgcatgcatgtg
tgcatgcgtgtgtgtgcgcgcgtgtgtgtgcgcgcgtgtgtgcacgtctg
tgtgtAAGTGTATTTTACAAGTGGACATAACCTTACACACAACAAGGTTA
AAAAAAACACCCCTGGGCTGCGTCAGGCCAAGCCGGGAGAGAAAGCCCCG
CCTGAAAGGGCCTGGAGGCCCCAGCCTGTCACTCTTGCCACATCAGTGGA
GTGTATGGTTGCAAATTCTGTTACTCAAGGCCCGAGGGCGGGGATTGGAG
TAATATCCAATCAGAGTGTCGGAATGAGAACTGCCCAATCAGGCCCGCAG
CCAGAGAGGAGGGGTTGGCTTCCGGGATCTGGCGCGGCGTTTTCCTCTGG
CTCCTGCGAGGGCTTGGTTTAGGGCTTCAGCTCTCTGCGTTCTCGGCTCC
GGGAGGCCTCGGTGATTCAGCCACAGCCTCTGCCTCCCGTTGCTCTGTGA

>uc003gpw.1|20310139|20311139|20311138
AATTTATTAATTCATtttattcattcagaagacattagttgaatacccac
tgcattatgcttgaagctggagaaataaaaagggcaaagttaaaatcctt
atcctgaggaaactcacaatctaatgaagATGCTTCTGGGGTGCTGGTCA
AGTAGCAAGGATGGAGCTACAGGAGCACAGAAGGATTACACAGCCTCGAG
TGCTCAGACAATGCCAATTTAGTGTTACCTAAGCAAAAAGTTAGGGCTTT
GGGTTGGCAACAGTAGAGGATGCTAAAGAGGAGTGCAGTGGACAGGTCCA
AAGGGCTTGGACTTAACTATGACAACCCAAATTGTTGCTGGTGGAATGCA
ATACAAGGGAATATGCATTTTCCTGCAGCATCAGTTTTGTTATGATGTGG
AGCATAAAATCGTGCTTTTCACtattaaatatttttactattaaaaataa
tGTAGAGCACAAAATCGTGCTTTTTACTATTTAAATGCGGATATACTGTG
AAGAATGCAATAGCATATGAGATTCATAAAATACGACAGGAAACGAATTT
CCACAGCTAGGCTTATGATTTAGCCAGATAGAACAGGAAACTACAAGAAA
ATCCCACAGCTGGGCATGCAGATGGCTTCGGCTCTCACCCCTGAAGACTC
GGGGGGAGGAGTTCACAGTCTTCAGTTCTCCGAGTATTGAGGGTAAGATA
GCTGAGGAACAATGAGTATTAAGTGTGCGAGAAAAGCGTTTAGGAGTTAA
GCACATGGACTGAAGAGAGGCTAGGGCGCAGGCGACTGGGAACCCGTCAT
CGTCCCTCTGCTCTCCGGACCTCTTATTCGAAAAACATCCTCCACCACGT
GCCCCTTTGTCGCCAGAGACAGCGCCTGCAGTGCGTGAGCTGCCCCCTGA
ACTCCTGGCGCCTGGTTGCCTGGGCAACCCTCTTCTGGGGCGCCTCCGCG
ACCTCTTACCATTGGTTTAGACGACGCAGCGTGCGTCTGACGTCATTGCG

>uc003hgy.1|74514718|74515718|74515717
AGATGCTTTAAAAGTGTTTTTCTCTCAAGCAGTTGACAGTCTCTTTGAGC
ATGTGGACCAGTTCTGCTGTTTTAAGGAGCTATGCCCAGCCTAGCATAGG
CAACCAACTTACAGAATAAGAAATGCTGTTAATGGAACATAGATTTTTGT
AAAATGTATTTTCAGTTGGCCCTTGACTTACTTTGCTCTATCTCTGCATG
ACCCGTATTGATGTCTTAGTTCACCTTGCTGACCTTGAGGCACTTCTATC
CTTTTAAGTTTGGCAGGCAAGATTGGTTGCCTAATCTGACTGACTCCTTT
GAATTTGTTCCCGTGTGGGAGGGAGAAAAAAATGTATTTTTTTTCCCTTT
ACAAACCAGGGACAAGATCCCTTTGATGAAGTGAAATAGTCTTCTTTTTT
TAAGCAAATACTTTATTTATAAGTATAATAGCTTTTGGGGGGCAGCAAAT
GGGAAAGGTGAAGTCTTGTACTCTAGAGCATGATTCAAATAGATAGGCTC
AAATTAAACAAATGGAGGGATAGTTTGTTCTGCCTAAAAGCAGTAATAGG
AGGGGAATCTAGAAGCTGGGTCTGGATGGGAAGACATTAAGAAAGGAGAG
GGAGAGAGAGCAAGCAAGAAGGAGGTCGGTCAGGGCTCTACAAGAAGAGA
GTCAGGTGGTATTGATACGAGTGGAAAAGATCTTTTTATGTTTTATGCCT
AGTTCCTTGATACAAACTTGTGGTGGGGGGTTCTTGAAAAAGTGATTGGG
GACTATCTGATCTGGGGTTTAGGGCAGGGAAGAAACAGCATGTAAAGGAG
AAAAGACAGAGCATTTGTTAAAGAGAATTTAACAGCAAGAGGAAATAAGA
ACCAATGATACCAAGGATAAACGCAGTCCTTAACTCCCCTATCACTGAAT
TCTTAGAAATATGGGGGTAGGGGTGGTGGTGGTAATTCTGTTTTCTCCCC
ATAGGTGAGATAAGCATTGGGTTAAATGTGCTTTCTCTCTCTCCCTCTCC

>uc003hjk.1|77150480|77151380|77151479
TTACACAGCTCTCTGCTCCCATCACTTTGTCTTCTCTCAGTTTTCTTTTC
TTTTCTCCTTCTCCTTCCCCTCCCCTCttcttttcttttcttttctttct
ttttgagaccgttttttttttttgcccaggctagagtgcaatggtgcaat
ctcagctcacggcaactttcgtctcccaggctcaagcgattctcctgcct
cagcctcccaagtagctgggattacaggcatccaccaccatgccaggcta
atttctgtatttttagtagagaccgggtttcaccacgttgcccaggccgg
tctcgaactcctgacctcaagtgatctgcccgccctcccaaagtgctgca
attgcaggcgtgagccactgcacccggccCTTCTCTCAGTTTTCAAAGGG
GACAATGCTCCTTCCCATGGCACTGTTTTTGCTCATGCCATTCTTCTGCC
TGGAGCGACTGTGCATGCTCCTCATTCCTGCCCTCCTGCATAGTAGTTAC
TCACCATAGTTACCCAGGCCAGCATCATTTCCCTGGGAAGACTTTCCTGA
ACCCCAGAGGGGCTCTCACCGCACACTTGCAGAGGCCTTGCTGAGCCCGT
GTCCGCAGCAACGCTACGTTTCCCTGCAACCCTATGGTTAACATTTCCTT
CCACCACTAGGCAAGGAAGGCCTGCGACGCTCCCCGTCTGAgcatggtgc
taaacacagtgcctagcacccagtaagcgcacaCGCATGAGGGAAGGAGC
TGGGAGCTGGCTCGGCAGGTCTGGAAGTTGGATAGGGTCTGTAAAGGGCT
GCCTGGCTCCAGGGGCCTCACACGCAGCGACCTCAGCCGGGCCCAAGGTG
CGTGTACTGCGCATGCCCAGCCAACTGGTCTTCCAGAACCTTCTTCAGTG
AGGAGGTTATACCCGGAGGTCTCGACGCTCGCTCGTGCTGCTCGTGTTGC
CGCTGGGTACGTTTGCTGCCAGTGCTGATCCAGCCGGAGGCGAAGAGAAG

>uc003hke.1|77574376|77575276|77575375
CATTCACATACTACCATTACATAAGGTTTTACTTTTTTTTTTTTTTTTTT
GTCTTTGAGCCCTTCAAGTGAAGTTACCATTGAAAATCAAACAATACCTG
TCCAGTGTTGTAAATTAAATATCGTGTAGTTTGATATCATATACCTGCCT
TTCCATATCAGCCTTTCATTAATTATAAGTACAAACACCAAAATAATTGT
TATCAAGCCCCACAGTAGTTTTTAACTTCAGTTTTCAACTTAATTCTCAT
TATCCCATACTTTTAAACAGAAAAAAGTTTTAGTACATATATTACCTGGA
AGTAATTCTAATCTGTTCCAATAACTAAATAGCTGAGGCTTCTGGGTTAG
ATATGGTTATCTTCTACTGTTCAAATTTTTAATACAAAGCATGAATGTTA
AATTTGTATATAACATTATTACAAAATGACACTGGTAACATGAAATCAGA
ACAACATTCTTTCCCGAGTACCTAGTACTTACCCACAAGGCATTGTAGAT
TTCTTTTCATTTAAAGAGTGGATAACAATCTTGGAGTAGATAACAATGAA
AACCTAGAAAAAAAAACCCACCTCCTGTTTTTATTGAGTCAAACAAGCAG
AACTTTGATTGGAAAGTCCCATTTCATATATTACACTGGTAGTATTTTCT
TCTAACGAAAAAAAAAAAGCCCTTGTGCCACCACCTTGACATGTACTTAA
ACGTTTACCCAAATCACTTAGGcattgcttctcaaacttggctgcatagc
agaattgcctggagggtttttaaaaacacaaatgcctatgtctcactccc
tgaaattctcctttaattggtacgaggcggggcTATTCTAGGAACTATTT
TCTATCCCTTGGCAATTAGCCATCTGTATAGTATTTTTAACTTCCTACGT
GTTATTAACTGTAAGACTGTTTGAATTGTCAGGTCTTTGTGGTGAGCTGA
ATTCTGCATGGCAGTGCTTACTGTGCAGAAAGGTTGCAATGCCTCACTTT

>uc003hug.1|100161943|100162943|100162942
aataggaagaagggaaaaaggacaaagaaaagaggaagttagtgatgaga
ggtcagaggggttcccaaataaggaatggCATGTATCCTAATCTGGGACT
CATTTAGCCTTATCTCAACCTACTGGAACAAGTTGGAGCAGCCTGGGAAT
ATACACATCCTAACATTTAACCGGGGAATGATAAATCCTTTATGGATTTA
AGAAACTTTGTAGAAGAACTTCTTCATGCCTTACAAGGCCCTTCCTGGGG
GCAGGAAGTGAGATTCCAAGAGGACCCTATAGCAGTAGGCAACCAAGAGT
CAAAACAAGCATATGCAGTAGTCATAATCATGCTAGTATGACAGTATGAA
TTAGCCAGGCATATATAGGAGTTTAGATGGGGGAATAGTGGAAGCCCACA
AAACTTCCACGTTTGGGCCCTCACCAGAGACACTGGTCTAGAAACACAAT
AAAATGTCTGCCTGGGTAGTCATGATCATTCTATTATGAGGTAGACAGGA
AACAGAGCAGGGCCAGGAGATGGAAGGGGCCTCCCTTGCCCTCAGGAGTC
CCTGACCAGGGAAGATCCCTCCATGCTCTCTGAGGGTGGCGGGGCTCCAA
AGATCCTGGCCAGGAGTGCTTTGTTGGAGTGGGCCTTGTCCTAGGCAGTT
GCCAGGTGAGCCCATTCACACCCTACTGGCTGTGCTGCTTTCCGGGCCCT
CAGTTCCTGCTCAGTAGGACGTTGGGCAAATGTCCAGGAGCCATCTGGGT
GAGCAAGATCCCCATCAACAGCAAGAAAGCATTGTCCCCATTCCACACTT
TGAAGATAGAAGATGGTCTCACACTTGGCCTGAGTGACCTCCACTCTCAG
GTGCTGCCTGTGTGCACACCTGGCGCTCAAAGGCAAGGTGCTCGCTGTGG
TGGGACCAGGTGAAATGGTGCAAGTACTTGAGATTCCATAGGTCATAATG
GGAGGGGCTGCACCTGTGGGTACCCATAGGCGTGTTGTGTAGACTGGCCG

>uc003hyn.1|109032977|109033877|109033976
tagcccaaggttgaaccaagcactgataggagatttgttaaaggtcaggg
gcacctccactcagaatccctctgtggttaccaAAAtgtgaaccctgaaa
atctgagacaggtctcagttaatttagaaagtttattttgccaaggttga
ggttgcacacccatgacacagcctcgggaggtcttgaagacatgtgccca
aggtggtcagagcacagtttggtttcatacattttagggggatatgagac
atcaatcaacatatgtaagatgaacattggttcggtccggaaaggtggga
caactcaaagtggggagaggccttccaggtcataggtagataagagataa
atggttgcattcttttgggtttctgattagcctctccaaagaaggcaatc
agatatgcatttatctccatgagcagatgtgtgactttgaatagaatggg
aggcaggtttgccctaagcagttcccagcttgactttttcctttagctga
gtgattttgggaccccgagatattttcctttcaAAATAGGAATGAATATG
TTGTGATCATTATCTTGATGACAAACATTTCGTCCCAAGATTTGTTCACA
CATGATGAATGTGCTATGTATATTTAATCTTAATGAAATCCCAAGGAAAA
TATTAATTTTAACACTAATAACGATAAATGGGCATTGTACTCACATAGTG
TTCTTACTCCCAGGGGCACAaagctcttcacaattaattatttcagtcat
tctcatagcagtcccatgaggtgggtGGCTGAGTGTGTCCTCTTGGAAAA
AAAAAAGAAAAAAGGTTACTAATTGGATTTTCTTCTGTTCCACATTCTGT
GTTCTAGAACCGAGTAGCTACCTTATAAAGACCATCTGTACATCCACTGT
GAAATGGAGTTTCAAAATCACAAGCTTCTTTCCCACATGAACATAAGACT
AGGAGCACATATGGAAGAGTAAAGTTGAAGGGAATTTGGATGATGATTTG

>uc003ieo.1|123518717|123519617|123519716
cgtctctactaaaaatacaaaaaattagccgggcgtagtggcgggcgcct
gtagtcccagctacttgggaggctgaggcaggagaatggcgtgaacccgg
gaggcggagcttgcagtgagccgagatcccgccactgcactccagcctgg
gcgacagagcgagactccgtctcaaaaaaaaaaaaaaaaaaaaaaaaaaa
aaaaaaaaaaaaattctagattatcattgagatcattaatgggcacttga
tcgaagcaacataatgaacacacattttaataaccactaaagaaaaatat
ttttattgaaaatgcactgcttaacgagggggatgggacttttcttccaa
taagcccatctacttccggatgcaaattacgtctatttgttcttttcctt
tttctttttctttcttttttaaagagatggcagtctcactaatgttgccc
aggctggacttgatctcctgggctcaattggtcctcctgcctcagcctct
ccagtatctgggaataccagtgcccaccaccatgcctggcttccttcttt
tttttaaaaaaaaagatttacatctgacttaattactgagaaaacttatc
cctataaaaaggtagatggacactgaaattttgttataacaaagttactc
catcctttggattactttttgtttacatgccgaaatttgttgggtgactt
agtattcttattttccacgaactatcacctaacacctcgagtagggcctc
cttcaacctttaggagagcaaagaattgaaaacatccacactggatttgt
catccggatagcagagccatttgctctcaaAGACTCCATCTGTTTTCATG
ATTGTTCGCTCACTGGCCAAGCTTCAGGACGTGTGAGGTAGTTTTTCTGT
AAACAGGAAGGCCACAGTGGAGGCCAAGCCTTCCCCATGGGCACCTTCTC
AGATTGCGATTGTGGATGAAATGAGGGATTTTCTTGAAACAACCCTCACG

>uc003iep.1|123519198|123520098|123520197
tcctcctgcctcagcctctccagtatctgggaataccagtgcccaccacc
atgcctggcttccttcttttttttaaaaaaaaagatttacatctgactta
attactgagaaaacttatccctataaaaaggtagatggacactgaaattt
tgttataacaaagttactccatcctttggattactttttgtttacatgcc
gaaatttgttgggtgacttagtattcttattttccacgaactatcaccta
acacctcgagtagggcctccttcaacctttaggagagcaaagaattgaaa
acatccacactggatttgtcatccggatagcagagccatttgctctcaaA
GACTCCATCTGTTTTCATGATTGTTCGCTCACTGGCCAAGCTTCAGGACG
TGTGAGGTAGTTTTTCTGTAAACAGGAAGGCCACAGTGGAGGCCAAGCCT
TCCCCATGGGCACCTTCTCAGATTGCGATTGTGGATGAAATGAGGGATTT
TCTTGAAACAACCCTCACGCAGGTACCCCTTGGGCAGCCTTCAACCGCTC
TGGGGAAGGAGGCCCCAGGCATAGACAACTGCAGTATAAATAATCATCCC
TACAGTGCTCTGTCAGGGCTGTAGGGGGGCACGGGACAGTAAGGGAGGAG
GCTGAACTGCGCGATTTTACCTGGCTTCTCCAGAAGGGTAAGGCGGCCAG
TTGGACCCGGTCCTTGTGTTCGGAGAACAGAGTCACCCAGGCCTCGAACG
CCTGCGATGGTCGGCGTCTCTTCCCTAGGTGACGCAAGACGCGGAGCTCG
GCTGCACGACGCTGGCGCAAGCGCGGGGGCAAGAGCGCCGGCCTCCGAGA
CGGTTAGTGATTGGACGAAGCAGGGCGCGGGGGCGCAAGCCCGGGTCCTG
CAGGGGCGACGCGAGGCCTCTTTTGAAAGATGCGGCCCTGACCCTGTGAA
CCTCGCGCAGAGCGGCCTGAAGCGAGAGGTTGAGGCTGGGAGGTGGGAGC

>uc003isj.1|170816887|170817787|170817886
TTGTTTAGTGACACTGTGTAACAGGCATTTCAGGAGGAGAATCTCCCAGT
CTAGAGGAATCCTCTCAGAGGTAGCTATAAAATATTGAACTCTGATCTTC
AATAAGCATTGTGCGGTTTTTGTTTTTGTTTTTAATGACAGTTTTAAACA
AGAAAGTTGCTTTATTTCTGAACTTCATAAAAATTTCTATTAAAGAGACA
ATTTCTGAATTTTATAACAATTTCTAGAACAGTTGAGTACCTCACTTTGA
GACACATTTTTGCTAAAAGTTAAAAACACAAAACCCTTATGAGATAAAAT
AGGAAGCTAGTAGAGATAGGAAAGCCCTCTGCTTAGTAAACCTCTTTTTT
GCGTAGTTTAGACACATACAATAGTAAAGTTACTTAGTACGTTGATAGTT
TTCTTTCTCCTCAAAAGCTACAATGTCTTACTAGCTAGTTCCTTCAAGAA
AGGAAACAAGAAGCCGCTGGAGGAGATTGGTGAGTGGGATAAAACACTAT
TCAACTCTTCAGTTATTCGGTTTTTAAATCCTCAATGAAAGGCTGCTGTA
TTATAGAGtattttttttttatttttaataGACTTAGAACCAAGTTTCTT
GAGAAACCTTTGGCATATTGTAGTTTTTTTATGGCTATGACTCACATGAC
ATTACTGTATAAAACTAGTACATTCTCTCGTAAAACCACACAAACTTACT
AGAGTGCTGCTCTCATTTTTCTACATTAGAAATGAAAAAGGGCATTGTCT
GCATTCAAAATTTCCTTTTTACATCTCTGTATTACTTTTTCCCCTTTATA
TTTATCTTAAAACCAAAAGAAATAATGTTTCTATTGTTTTACTGTAGTTA
CCACTGATGCTACCGAAGCTGTATTGTGAGTGTTTCAAAATTCTCAAACC
AGTTTTGTGTGTTGTACTTGGAGCTTAGTCATTGTCATACGTAGCAGGAC
CTGATTAAGAAGGCTGTGCCGCCTCTAAGCCTTGCTAGATTGTAGCCACT

>uc003ivk.1|184350845|184351745|184351844
GTATGTAAGAACCATGCTAGTGGTGCTAGTGCATTAAATTAGAAAATGTG
TTGACTGATGGTGGCCACACTCCAGCAAGGCATCTGTGGTGTTAACCTGC
CCATGGCCGCTCCAGTAGCCAAGGAAAATCTCAAAAGCAAAATGCAAGAG
AGTGAGAAAAAAAAAATCTATTGTAATTAAGTCTGAAACCTGTACTCTGC
TTAGGAAACTGTGTGGTTTCTTCATTAGTTTTAAAGAGAAAAATCCTACA
GAGAAAGCGTCTTAAAGAAAAAAATGGTCTTAAGAGAGAGTATAAAGCAA
TTTCAGAAGGTGAGATCACATTGATATATGAATGAATACTTGGTGTATTT
GGTTCAGTTAAAAATTTTGTTGAGTGACTGTTATGTACAAGATACTTATA
AAAAAAATTTGTCCTTCCTCTCAAGGAGAACTTATAGTAGCCTTCACAGT
TGAATGTTTAGTTAATTTATAAATGGGCATCCAGTCTGAAATTAGTGTAA
CCTGATGTGGATCTTGTCTCCATGCTACTGATAGGATTTTCATGATACCA
GTATTTGAATCTTGGGACACATTTTTCTTTTTAATGGGGTATCTGTTTCA
CTgcagagctagagctagatcccaagcttcctcactctcagcttggcgtt
ctccctgATTTAGGATGCCTTTATTTATTTAGTGTATAGATTTATCTCCA
AATATTAAGCAGTGAACTTTCAAAAGGGTATTACGACTTGTCCTACTTTT
TTGGATATATACATCTGTATTTTATCCTTGGTTTTTTTTTTTCTTTAAGA
TTTTAAATGCAACCTAGACACTTGTGGTTAGGGTGCTGAATTTTGACATA
TGCGGTTTGACGGAAAGAATCACTGGTGTGTCAATTCTGGTTTGTTGTAG
GTTAACGAAGCCCTTGTCATTTGCTGATTGTGTTGGGGATGAGCTGCCGT
GGGGATGGGAAGCAGGGTTTGACCCTCAGATTGGTGTCTACTACATCGAT

>uc003ixs.1|186586638|186587538|186587637
gaacctgggaggcggaggttatagtgagccaagaacatgccactgcactc
cagcctgggactgtctaaaaaaaaaaaaaacaacaacaacaacaaaaAAA
AAAGAGACTCTGTCTTAAAACAATTAATTTCTAAATAAAGAGTTGCATGT
TTAATATTTCACCTTTGTTTGAAGTGGTCATTTCCAAAGAAAGCTCAGAG
TTGAAGTATACCTGTTAACAAATACTCAGAATTCATTGTAGAATTTTTGT
TTTTGTTCTCGTTTTTATCTTGCCTAAATAATTGTTCTCTTCCCCATTCC
CTTTATAATTTTGCCAGTGACACACTTATTATGTTTATTTAAACTTGAAA
AAAACCTCAAGAGTTGTAGGGTAATACCTCAATGTGTTGTACATCCTGAA
AAGCTGTTATATTTTCAACATAAGGGACAATGCAGGATGCTGAAATCATT
GTATTTAAACTGTAAAAATGTCTGCCTTATATAATTATGATTTTAAAATC
TACCCTGAACTTCTCAAAAGAAGGATTTGTTTATAATACACCGTACAGTA
ATAATTTTATCATTTCCAACAGATAAATGGCAGTGTAATCGATGAGATCT
TGTACATTCCTTTGTAATTTGTGAGCACTTCATACGGAGAGTCAAGGGGG
AGGGCTCATCTGGAGAATTTTGAATCCCAGTATTCTCCCCCACCCCGCAG
AGTAGGTTCTTTCCCCATGGAGTATGAGGCTATTGTTTTGTAGTAAACCT
TAAACTCTCAGACTGAAAGTAATTAGAACTGGAAATTAGTAACCACTTTT
TTCTAAACTTTTCCCCTTTATTTTTATTTTCAATGTAAAGTAGGACTTTG
CTATAAAACACGTGACCCTAGGGAAACTTTTGAAGTTAGCGGTATAGAGA
GTACCACCACCAGACGCCACCATGCCTGCGGAAGGAGGAAAAACGGACAT
GGAAAGGATTGGCCTCTTTAGTGAGATGGAATATATTACTGTGGGTGATA

>uc003ixt.1|186586538|186587538|186587537
tagttaaaccctgtctctactaaaaatacaaaaacagctgggcatggtgg
cgcgtgtctgtaatccagctactcaggtggctgaggcaggagaatcgctt
gaacctgggaggcggaggttatagtgagccaagaacatgccactgcactc
cagcctgggactgtctaaaaaaaaaaaaaacaacaacaacaacaaaaAAA
AAAGAGACTCTGTCTTAAAACAATTAATTTCTAAATAAAGAGTTGCATGT
TTAATATTTCACCTTTGTTTGAAGTGGTCATTTCCAAAGAAAGCTCAGAG
TTGAAGTATACCTGTTAACAAATACTCAGAATTCATTGTAGAATTTTTGT
TTTTGTTCTCGTTTTTATCTTGCCTAAATAATTGTTCTCTTCCCCATTCC
CTTTATAATTTTGCCAGTGACACACTTATTATGTTTATTTAAACTTGAAA
AAAACCTCAAGAGTTGTAGGGTAATACCTCAATGTGTTGTACATCCTGAA
AAGCTGTTATATTTTCAACATAAGGGACAATGCAGGATGCTGAAATCATT
GTATTTAAACTGTAAAAATGTCTGCCTTATATAATTATGATTTTAAAATC
TACCCTGAACTTCTCAAAAGAAGGATTTGTTTATAATACACCGTACAGTA
ATAATTTTATCATTTCCAACAGATAAATGGCAGTGTAATCGATGAGATCT
TGTACATTCCTTTGTAATTTGTGAGCACTTCATACGGAGAGTCAAGGGGG
AGGGCTCATCTGGAGAATTTTGAATCCCAGTATTCTCCCCCACCCCGCAG
AGTAGGTTCTTTCCCCATGGAGTATGAGGCTATTGTTTTGTAGTAAACCT
TAAACTCTCAGACTGAAAGTAATTAGAACTGGAAATTAGTAACCACTTTT
TTCTAAACTTTTCCCCTTTATTTTTATTTTCAATGTAAAGTAGGACTTTG
CTATAAAACACGTGACCCTAGGGAAACTTTTGAAGTTAGCGGTATAGAGA

>uc003izo.1|189557883|189558883|189558882
tgtattttatgtgtggcccaagacaatacttccaatgtggcccagggaag
ccaaaagattggacactcctgATTTAAAGGGAAAAGGGAGGGCAGATGAA
GAAAGAGGATAAAAAAAAGAGAGAGAAGGTAGACAAAACAGGAAAGTGGT
TAGTCTTTggaggctttgattagcacttactgaatctacattttacatgt
gaaaggagtgggtagcgaaacagtgaattatgcatagtgctcagtgcgtc
tgcatttttgcataagataaagtaaacatagaggaggtgctcaaatatgc
attcctctcaggtgagccaagggatgccctctaggcctgtctttgtcaag
gtaccggtgaagataagctgttagtttacattgtcaaggtgaaatagaac
agcgttctgttttagggtaaagctcttggggcccacgaggaatttccttg
tgagcaatttgtgaaggaggccaccgggggagacatgtggccttctgtct
ttgcagctatctacttaggaacaaaatggaaggcagtttttgcatgatgc
agttactgagcttcacttttccctttggcatagtgagtttggggtcctga
gatttttatattcctttcacaGCCTCACTATACTTGAATTAAAATACAAT
CTACATGTTAAAACTGACCACATCATTCTTTCCTGTGTGTCTTCAAAGGA
TTTAAggcccatccagataatccaagatgatctcatttcaaagccttaat
tatatctttgatgactctttttccaaataaggtctcaattagaggttcct
ggaataagacacggactcatctccctgggggccaccattcagcctGATCC
GGAAGGAAGGCCATGATTTCAGCTCTCTGGGATTTGAGACAAAGAGGCCC
CTTTTCTTTCATTTTATCTTTTCATGTCTCTTCTTGCCATGTACCCACAT
GATTGAGTGTGGGCTGAGGGTGAATCCAAGAAGGGCTTTGTTTTGTGGTC

>uc003jtb.1|61734733|61735633|61735732
gattcattcaacaaatatttacagagcatctaatttacggcaggcagact
ttctgcgcttatgtattcataggaataaaattaataaaCCAACAACTCTC
TCCCTTTCCTCTTCCACACCCACCTTATCGATAATGCTGTTAATAATGAG
AGGATTTTTCAAAATGTGCTGCCCAATCCCCGTGTTGAACATGAGTCCTG
TAAGAAAATACGAAACAGCATTAATTTTCCTACTGAGATTAGATATTAGG
CAGTACCAGAGAAGAAAGCTGCATGGGTATGGGGAAGATTTCTGCGCCAA
CCAGGGCCACGAAACGTCACGCCAGGACTGACAAACTCTTTATAAGTTCA
TCCTCCAGCTGGAAAGGAAGTCAGCGGCGACGCGCAGGGCCTGCGGCCGA
GTCGGGGACCCACCCCTGCCTTCCGCGCTCACGGGAGCGCGTCCTGACCG
GCCTCTGCCGATCAGGTCTTGGTCCGCACCCCAGGCTAGGTCCTGCCGGA
AGACCTGACCCGACCGACCCCAGCTTCCTCGCGGGGATCCGCACCTCCAG
CGCTCTTCAGCTCCCGGCGCTGCTCCTGCCGCCCGCGGCGGCGGCCGATG
GCCCCCGACTTGACCTTCGGCATCTCGGCAGAAAGCGGGCCCACAGGCCC
GGGACGTCAAGGAGGACCAAAGAGGGCTAGCGTGAGAAAGCCACCACGTG
GGGATCGCCGCCACGCGCCGCCCGCACCACTCTGGCCCAAGCGCCGGAGG
GGCAAGGGTCCGCCCCCTCCCGTACGCTCTGAGCTCCTCCTCCAGAAAAA
GGGCGGACCTTGGAGCCCACTGACTGCCGGGAATTGGAGTCACAGAGGGA
GGAAGGCCGAACCGCGGGAGCCTACAGATCCCAGAAGACACCGCGCTACC
GAGGACTGCAGTCTGGAGTTGGAGCCCTTGTCCCAACCAGGGCTGGATAA
GAAGGTGTTGGTGTGGTGCTCTCGGTGTTGCGAAGGCTGTTTAAGTTATA

>uc003jtc.1|61743450|61744350|61744449
gcgattcccctgcctcagcctcctgagtagctgggattacaggcgcccgc
caccgcgccaggctaattactgtatttttagtagagacagggtttcatca
tgttggccaggctggtctcgaacttcggacttcgtggtccggccgcctca
gcctcccaaagtgccgggattacaggtgtgagctactgtgcccACCCCTT
ATTAtttttgaaatgggtgtgtgtgtgtgtgtgtgtgtgtgtgtgtgaac
tctctatatgtcccaggttggcttcgaattcctgggctcaagtgatcctc
ctgcctccatatctggagtagctgggactacaggcgcgcgccactgcgcc
tgAGTAAGTTCTCTTTTTAAGGATAAGAAAATTTAGGTGACTATGCTAGC
TTTTAGCAGAGGCAAGCAGAACTGGATTTATGTCCTTTTACATTTTTCCA
CTCTTGCTATTACTCAGGAGTAAGCGCCAAGCAATTTGGGTAACTTAAAA
AATAAATATTTGCGGGAGGGAGGGTGGACTGATGGGAGTAAGATTCTTTA
AATAACTCTTCTCTGCTGTGACGGATCCGCTATTGATATCTAGAATATAA
AGCGTGAAATGGTTCTGATTGAAGCTTCAATCAACGCAGGAAACAATTGA
GCTCCCTGGGAGTCGGAGAAACCAGACCTATGGTTTCCATGGTGACAGAT
CCGGCTAGTCCGGACTCCTGGCTCTTTATACTGCGCAAGCGCACTGCGCA
AGCGCACACAACTGATTTGGATACCCCGCGCCTTTTGGTTCAAAGACAAA
GCCCCTCCTTCCCCTTCCCGCCGTTCGCCTATCGCCTTCTCTCTCTGCCG
GTCGCATGCGCGCTGGTCTCCTGTGACGTAGTTTTCGCGCGTCCGCGTCG
TTTGGAGCTGCGACGCCAAACATGGCGTGTTCCTAGAAGCCGCTTTCGGC
ATCAGTAGGCGGCGGCGTGGGGTCTGGCAGCGTGGGGAGAGGGACCAACC

>uc003juo.1|65475518|65476418|65476517
TAGTTTGGTCAAGTGTTCTTCCGTGTTGTCCAAGAGTCATTCCTTCTTTA
CAGTCCCGCACCAGTAGGCCAGGCCGCTTGGTTTCCCAATCCGAGACCGG
AAGGAACCGGGTAGACATGAGCACAAGACTCTCATCGACTTTTGGGGAAA
ACAAAAACACCGATAAAAATCCAGGCGGTGAAACGAGCAGCAACAGCCCC
AGGGACCCGGGAGCTGGAGGCCGCAGCCGCGCGAGAACCGCCGGGTTGCC
GGGGCGACGCTTCCGGCTGGCGCGCGCAGCCCCGGGAGCAGGGGAGTTGT
GAAATGGGCGGCTAGATCTGCCCGGCGCTGTGAATTCGCCAGCGGGAGCG
CGCTCGCGGCCGCGCGTTCTCCGCTTTCCCGGCTCCGTCGCTGACGCGTC
GTAGACGTTGGGGAGCGGGAAGGCAACGGCAGCGGGATCGGGATGAACAG
CGGCGGCGGCTTCGGTTTGGGCTTAGGCTTCGGCCTCACCCCCACGTCGG
TGATTCAGGTGACGAATCTGTCGTCGGCGGTGACCAGCGAGCAGATGCGG
ACGCTTTTTTCCTTCCTAGGAGAAATCGAGGAGCTGCGGCTCTACCCCCC
GGAGTAAGTGCTGGAGCTCGGCTGGGGGAGGGGCGCGGGCGCCATAGAGA
CCTCGGGAGCCGAGGCGTGGAGGAGAGCGCGGACGCGGGCGCGCGGTGCA
TGTCACGTGATCGCGCCGGCTTACCTTGGTGCCCATATTTGATTAGGGCA
CCCGGGTTCCGCCGTCCTGCTCTCCTTAGTCGGATTTGGGGGGTTAACTA
CTGCACGGAGCCCTTACCAAGGATTTAGAATGGTTGCCCTTTCTGTGCCT
CCGGGACTTGTGTTCGCTGCTGGGTCTTCGAATTCCGTGCCCCCACCCTC
TTATTTCCCCCCGAACTTAAGATGGCCGCAGGTGGGCCCGGAACAGCCCT
CATGGCAAACGTCTCAGAGCGTTTTTCCACTCTGAAAATCGCGGAGACCG

>uc003jwu.1|68822974|68823874|68823973
TACCTCATATTTATATAGTGCTTTTACTTCCTCAAGTATGAATTGTGCCT
TAAGATCTAATGTATGGGAGAGTCACATCTCTAACCATTTAATTAAAGGT
AGAGAAGTGGGTGGGATTGGATAGAAATTTATTAGCAATGCTGACATTCC
AGATTGGAACACAAAGACAAGCAGGATGTAAGAAACCTAAAAGTTCGCTT
TCAATGCAGATAGTTAAATGCCAAGAACTATAATTGCCACATCCTGGAGT
ACAATTAAAAAATATGTTGAAAAACAACCAACATACATAAAAATATACAC
AGTGTTAAGTGCAGACTATGAAATTTCCCTTGGAAACAGAATCCAGATCA
AGAAATAGAATACAGCACCCGGAACTAAGGTGCTTTTTCGTTTTCTTAAA
AAAAAAAAAAAAGTAAACCAAGTTTATTTTGCTTTTTAAGTAGTGTTGTT
CTTAAAGCACTACAGGTTGGTAAACAACGTATAAGGTGCTTTTTCTCAGG
CCAAAGAGCCATAATAGTTTAAATTTCCCGGTCCTCAAGAGCGGACCGGG
TGGGCAGGAGAGGACCCTGGGGTGGTGATGTGTAAACTGTATTATGCACT
TTAGCCTGCTGGATGGCAACTAACACCTACAGTAGTTCACCCTCATTTTA
ACCCCTCTAAGTAATTGTCTCTTATTCTGAATCTAGAGATTCAGAAACAG
CGCCAATGTTTACACACGACTTTTGAAATTTTCCCAGGAGTCTTTCGTTG
GAGCAATACATCTAGATGCCTTTTTCCAGCAACAGTTTAATCAAATTCTG
GAAGCAGAAAAGTGTCCTGTGAGGACGTGCCTTTCCTATCAAAGTGCTGA
GTGCCTGGACCCTCTTTCCGGAGGAAACAGTCCCCTCTGGACCTCGTTCG
GCCTCTCTCCATCAGACACCCCAAGGTTCCATCCGAAGCAGGCGGAGCAC
CGAACGCACCCCGGGGTGGTCAGGGACCCCCATCCGTGCTGCCCCCTAGG

>uc003kcg.1|72178875|72179775|72179874
CAAATAAGTCATGCTTGATACTTACATTTTGTTGTTTTTGTTTAAGCATT
TAGTTTTAGTGAAAAATGTCATTAATAGCTTCAGTTGACTGTAGCAGATG
CAACTCATAGTAGCTTTAAaaacctatattcgtgtctcagtcttcactga
ttaagtgtggttgtttgctcagatcttttttagctttagttgccacatgg
aggcaaataatacctcactaggttgtaatgaaaatcaaatgagaaaatgt
agtatgtgaaaatacttTAATGGAATTAAACACTACCCAGTTGTAAAATT
ACATCATTTTTATTGTGTTTCCTTCGACCCAAAGTCCTTACTTTTGGAAT
GTAGTTATTTCATAATGGAATTTATTTCCCTTAATAGGAGTTCAAAAGTT
GAAGTTTATGCAGAAATGCAATTTTTTTTAAGTCAAGTTCTGCAAATGTT
GCATATAATGGTTTTCGAGGTCTGGGTTGCGACTGCATCAATATTTTAGA
CTTTTTAGTGCCTTATATATCAAATTGAAATGTAAACATTTTTATTGCTT
CTAATTATTGCTGAACTGTCAGGGAAATTAACAACCTTTTTACCCTATTT
CAATCATTTTTCGTTAATTCACCATGTGTATGTAAAATAATATACCCAAA
ACAGATCTCTTCAGGTGTTTCGCAGGGGTTTTGATAAGGACTTGACTTTT
TATTAGCCCTTAAGTCAGTAGTAATCTGGACGGAATTAGAGATGGGTTGG
GTTGGAGAAAACTGCGTGGCACTAGGACCCAGGGGGCTCCCGTGAGCGGA
TCTTGGGGCCAGATTGCAAATTCGCGGTGACTCAGTCTGGTCGGCTCCTT
GCGCTCGGCGGCCGCGGCGGCAGCAGCAGCAGACGCTGGCGGCCGGGCTG
CCAGGAGCAGTTCCGCCGGGTTTCACTGTCCGTGACTTCCTTCGGGGCAC
CTCAGGCAGGTCCGCGGCGTTTGGGGAGCGCTGGGGTTGTGGTGGCGGGG

>uc003lee.1|138705129|138706029|138706128
CTCTTCAGTCCCCAGCTGCCTCACTCATTGCATATCATCATTCTCGGAAG
ATGGGCGGGTGTGGGAACAGTGGTACGCCCCCATTCCTGCCTTCCAGAGA
GAACGTGCGACAGCGTTCCTGCTACACCCGGCAGCCGGCCGTAGGGGCGC
GCTGGAAAGGCTGCTGCGCGTGCACACGTGTGCAGCCTTGGAGACAGACT
TCGGGGTCGCGCGTTCTCGCGCGCGCTCTCTAGTGGCTTCGGAGGGCAGA
GCTGACAGAACAAGAGGGCGGGGTTGGCGGCGACGGAAGTGAAGTCACTT
CCGGGCTGGGGTGTTTGTTTGGACTGGAGAAGGGAGGCGGCGGGCGAAGC
GCACGTCGAGCGGGGGAGCGGCGCTGCCTGTGGAGATCCGCGGAGGCCGA
CAGGATTCGTTGGCTGCCGTCCCCGCTGCTGTGCATTGGGTGAGGGGTCC
TCTCGGGCAGAGTGGCGACAGGGGTGCGGAGGTCGAGGGACAGCAAGTCG
GCGACGGCAGAGGGGCCTAAAGGGTTCCCTGGGTGGTTGGCCACCGAGTC
CATTGCGGCCTCCGTTGTTCATTGCCTCTTTCCACCAAGTCTGAGGGATG
AGCTTGGGCCGACTTCGTCTCTGTCTTCTCCGAGACATGGCCGTCGCTTT
TTTTTCATTGTCATTATTAATGATTTGGATCTCGCAGCTCTCTATCCGGG
TCCTCAGTGGCGCGAGGGTTGCCGGGATAGCACTTTCTCCTGTTCCTCAT
TCTCCCGGTCCTTTATCCCTCCGCCGGGTACCCTTTCCCCTGCCCCCCTC
CCACCGCCTCGGCAACAAAGCTTATTGTTTCTACCCACTTTACGCCTGCG
CGTCGCCACGCGCAGCCCCTACTTGCTGCGCGTGCGCGCCTCAGCCGAGG
CTGGGGTTTGGGGAGAGAGGGGCGGAGGGACTGGCGGGCTCTTGGCGTCT
TGGGGGAACGCTGCAACCGTCGACGGGCCTGATCAGAAGATCGTCTTTCT

>uc003ljk.1|140697637|140698537|140698636
CTAGTGTGGTGAAAAAccccttccggctctagctttatcaaatagacctg
ctttctgtttctgtaatgttccatgctgtctcttaccttcaagcatttgt
tcagaggttctagaacacttcttcagcctttttcttgattcaatcctact
ttttatgattcagcttcaatcatgccctcaaaaagacttttctgacccca
aatctagactggatacccctcctaggtattcctccatcacccagtgtttc
ctacctcatatcacagcagttaccatactctattatactctctttacttt
cttatgtcctcctccaaccttcacgcttgagaccagggcctgtgtttatc
atgttcaccatttctagctccagctgcaatcatgcaaagtgggaggcaca
tgtacccaattaagtgtctgatgattcaataaTTTAAAGGCAGATTTTGA
AGGTAAATGCAAAGCCATCAACCATAAACGTTCAAAATATATAACCTTAG
AAGAAAACGTAGCTAACGTTTCTTAATTGATCTTACTGCTTCTGATTATA
CAATAAGAGATGGAAGATGTTTGGAGCAAGGGCAGTGGTGGCATTGATTA
ATGCCTTGAGCAGTCAATAATACTTTCCTAGCAACTATTATCAAGATCAT
GTTCATTTATACCATTCTTATTAATCCTGATAAAAAGATTCCTGTTTTGA
AAGATCTAATTCTAGGGTATCTTAGAGCTGTAAGATTCTTTAAAGCGCCT
TGAAAGTCAACAAAGGCAAACAAACAAGAAGTAACTTAGGTTTTCCTGAG
CAGGTGCAGAAATTATTTAGGCCTCTGAGCGTCGCTGTTGACCACCTAAG
GAGTAAAAGGCAGCGAGACATCCAATCCAGCAATACGGCTCCCACAGCAC
AAGGGGGTGGAGGTTTGGCCCTAAAGCTTCAGGACACCAAAGAAATTCAG
TCGAACAGCCCACCAGTTCTCTCCATAGGGACCTGGGTCCCGTGAATGCT

>uc003lsp.1|149999512|150000412|150000511
AGATTTCATGTTTATTCTGCAAGTGCCAATGGAAGATGTGGTGGGGACAA
GGGAGGAATACCGAAGTGAAGCAGTAGAGGCCCCTGCCCTCGAGGCCGTT
GCAGTCTCTGGGGGAAAATAGGGCCCAGACCCTCATTGCTACAAAGCAAA
ACACTGGGAGggggcagcatggcccacgtgactggccctgcactgggcat
taggccaacctgggcttgaatttcagctcttcctctggctggctgtgtga
ccttgagcaagttgctgcacccctctgagccagcgtcttctctaatatgg
agatgaggatagtgctggcctcatgggttgctgtggaagtaagtgaagta
aggcCCTGTCCTGCTACCTGGCATGTGGTGAGTATACCCTGAAAGATTAC
TTTTACTAGAATAAATAATACACAAGGTGGTGGTTATTAAGTGATGCAGA
CAGAACATTGGTGAAGGCTTTTTGGAGGGGGTGGTGGCATTCTAGGTAGG
CCGGAAATCTGAAGGATTAGGGCATGTAGAAAGGATGTGAGACAGAGGAG
GGTTCCCGGTAGAGGGGGTCTGTGCAAACGCTGCTTTGCAGGCAGGAATT
CATTGGGCAGCTGTGGGAACTGCAAGCCACTGAACTCCCTCCACTGTTGC
TGAGGGCACAgagagaaggtgagtgagctcttgggcaggccccgatagca
ggggtttgaatgccaggatgaggactctcctcttgatcctccatgtcctg
gggaggcagcagagggttttgagcaggagagaggcatgagtggagcccgg
agggaggaagatgaatctggcagcgtggggcgggtagattggcgggggag
agactgggggtggagaggccatttaaaaggctgttgcaaaatcGGTTTTC
CTGATAAAGAGCTGGGCTGAGTCATCTGTGGAGGAGAAAAGTCACATCCA
GCTCCTTCATGTTGCTGCCGATGTGGGATTTTCCTGGCTTCGTCAGCCAA

>uc003lub.1|150795845|150796745|150796844
CTCTAAGGTAGTTACTTGAAATTTttaaagtgtagtttatatacaataaa
atgcacagatcttaagtgtacagttgaatgagttttgacaaatgaataca
ctggtgcaacttacccagaaagtttctttttgcttgtttgcagtcaaaca
tcacctccctcacatacccaataaccactgtctagatttttgtcaccata
aattagttttgcctgctcttgaactttatattaatgagataatacagcat
gtattctactctttctagcctctACAGTACTGAAAGGCAGATTGAAGGGT
GGTTGGAGTGGATGTTGAGGGCCACCCCACCATATCCACCATTCTGCACC
TTCCTATGGCAAATTATGATCAAGGACTCCAAGGGTCTAAGTGAGGGGTC
ACAGGTTCTCACACAACCATATGGCAAATTGTGACCAAGGAATCTTAGGG
TCTATGTGAGTGGTCACAGGAGAACCCACAGATTCTCAAGCTGGTTGTAA
Agtgtaaccttgaacaaatgcctctgtctctctgaggctcagtttccaat
gagtaaaatgaatgaattgccatagaccatctcaaaTAAATTCTAAACCC
TAAAGCCACAGTATCATATATAATGATACATTATATATGTCCTAGGACTA
TCCAGTCACGTTTGGTAGGAGAAAGGTAGCTGAAGCTGGGAAAAGGACTC
tcagagttgcaagatctgagagctgaacttctcctattcatttcattggt
gagaaacagaagcccaaactgacgggacctgctagtaagtggcagggctg
gtctcagactttttttttggctcctacatcctcactttttcAGTGGCAAT
GGGTGGTTCTCCTCTCATCTGAGCACTCCCAGGCCCTTTGTTCCCATTGT
GAGGTAACACTGAGGTCTGCCCACCCTACAGATGGGGCTTTGGGGGTTTG
CTCCAGAGCTCTTCATCCGCCTGGGCCCAACCCTGGAACTATTCCTTTCA

>uc003mbb.1|170501975|170502875|170502974
ATCCCTAACTGGATGTTCAGTAAATAAATGCTCTTGTTAGACAGTGAGGC
CTTGGAACCCAGGCTATTATTGCTGTTGGTGATACAGTCTGAACCAAGTG
TTCTGCCCTATCCTTTATAGATAAGATTTTATACCCATCACAAATATTAA
TTATTGCAAATTTGCTTTTTCAGTTATAATTCAAGTTTGGGATATATTCA
AGCATGGTCTTCTCATCTTAGTAAATTGCCAGTAGTAAGATGGCTAGTTG
TGAATGCTATCTGTCCAAAACATGACTTTTTTTCCTTAGAAGAAGAAGCC
TGTCTCTGTATTTGTTAGCATTCAATAAGGAATGAAGTATAGACTGTCTC
AAAGgcctaccatgtaccagtatgctggatactttatttactttggtcat
tataacaactacataaagcaagtatcataccagttttagggatgaggaaa
tgaaacctcagaataaatgactgtcaataatagctaatgaattatagacc
agtgtttcagaccttgagctcttaagtacagagGCACATGAAAATTGAAT
TATAGGCATTTACATTATTTTTCTAGGCATAAGTAATAAAGACCTGGTTT
CTTAAAAGATTAATAAACAGTTTGTTTTTTATTTTTAAAATCTATTTTAT
CCATTGCAGTATTTTGTACCTAAAATTAATGATTGTCACAAATCACCTGC
TCTTATCTGGTAAGCTAGTGGGATAAACAGCTCCATGATCACTCACTGTT
GTGTAGCACAGCTAGTCCAGATTTGATACCTCCACAAAATAATCCACTGT
GGGAAAACAGAGTTCCAAATGGAAGTTTTTGTTCCTAAAGGATGACAGAA
CAAAGGAATTTTCCACTTAATAATTCTTGTATGTGTTGCTATGAAACACT
ATTGAATAACATCATGGAATCAGAATACTTGAACTGGAAGAGATCATATA
ATATATAGTCTAGTAGTTTTTCTGTTTGCTCCGTGGTTGGGGCAGGGAGG

>uc003mcv.1|173332390|173333390|173333389
AGTCCCCTTTCCACTCTTGGGAACACAATGGAAGCTGCCAGAAGCTGTGG
CAGAACTAGCGGAGGGTGAAGGAACAGCATTTCAGGCAGATGAGGTGGGT
AGGCCCTTTCCTGACAGCCATCCCCGAGGTGTCCTCAGGGGACCATATGT
CCCAGACCTGCTGCTGGCCAAATGGAATTCATGACTAGGAATATGCACCG
TTTGGTTAACTGCGCTCCTGCAGCTGTTTGATGAGGGGTGGGGAGGGAGG
AGCCAGTCACCTCTTTTGTGGGCTGAAATTCCATCTCACGTCATGGATCC
TGGGCTCCCAGGCTGCGCACCCCCAAGCCCGCCTGCCTCTCTCCGCTTGC
GCCGCGGCTCACGGGGGTTGGAGACGCACCTTCTCCACGTGCCGTTTTCA
AAAAGCTCAGGCAGGGAGTCGTGTTTTGAGTTGAGGCTACTCACTTCACT
TCTTGGTAATAATAAAAATTGAGGGAGGCGGCGTCGGGGGAAAAAAAGGG
TTTCCTTCTTAAAGGGGAAGGGGGGAGATGAAAAGGGACGACTTTATCCG
GGAGCTGTGACTGCCACCTGGTGGACAATGTCAGCTGAGCAAGACAAAGG
CTCCCCGCTTCCAATCAGCCCTTCCTGCATTCTTCACTCTTCTGGTCGAC
TGTCTCCCTCCGGGAGAAGCTCCGTGGAGGGGAAGAGAGAAACAACCATA
ACACAGTGTGACGGATGCTGTGATTGgcgcggtctcgaataggggctcag
gctgtggcagccagagccacacagcctgggtttgagtccctgccccggga
cttccctgccgtaactttggctgagcgacttaacctctcctgtgcctcct
ccttcttatctgtaaaacgaggctcacggcccctacctcacagaattggc
agttcctgtctcctaggtcgtaaggatggaataacgcactccatgtacat
accgagcacgggtctggctcagagacagggctcagaaattggCTGGTAGC

>uc003mcw.1|173347805|173348805|173348804
gtgagccgagatcgcaccattgcactccagcctgagtgacagagcgagac
tccgtctcaaaaaaaagaaagaaaaaGAGAGAGAGAGGGAAAAGGGCTTG
CCCAAATAACCCAGCTGGCCAGTGCCTAACCAGCTTGGGCCTCAGACCCC
TGTCCCCCTACCCCTGTGTCTCTTGGGGATCACAGCTCCATCACTACCAC
CTGCCAGGCCAAGGGCATACTGGAACCTTCCGGCAGCCAAGGGCTCTGTG
TTCTCCCCCAGGCTCCCAGCGTCACGTGGCTGATGCTCCAGGCTGCTCAA
GTCCCGTGTGGGTTCCTCACTCTGAAATCCTCCCGCACCCAAGCATGGGG
GCGTCTCCCTAGTAGTGACCTGGTCCCTTTCTCCCACCCTCTTCTTGGAG
TAGCTCATTTCTTCTGAGGGGTCTGCACCTCGTCATCGTCCCCAACCCAA
CACCCGCCCTCTTCCCACTTCCCTCCATCTCCCCTGGGCCTCTCACCTCC
CAGCAGCGTGCCCTTCCCCTACTCCTGCAGCCCACGCAGTGACCGGCTGC
CTCGCTCCTCAAGCCCAGCTTTCTCCCTCCAGCCCCCCAGCAGTGGTCTG
GCCCTAACTTCCCTGCCCCACCCTGCATGGTGGTCCCCGCCACCCCCACG
TGGTGATCCGGCCTTAACCCCGTCACCCCATCCCTACTGGGTGGTCCTGC
CCTAACCCCACCACCCCCATCCCTGCGAGGTGGTCCGGCCGTAACCCCCT
CCCCCCATCCCCACGCGGTGGTCTGGCCCTAACCCTGTCACCGCATCCCT
AGGGGGGTGGTCCGGCCCTAAACCCGTCCCCCTCATCGCGGTGCCATGGT
CCGGCCCTAACCCTTTGTCCCCCCCATCCCCACAGGGTGGTCTGGTCCTA
ACCCCCCCCAATCCTCACGCGGTGGTCTGGCCCTAACTCCCTCCCCCCAA
TCCCCGCAGGGTGGTCTGGCCCTAACCGCTCCCGCATCCCTCGCCTGCAC

>uc003nmi.1|29533308|29534208|29534307
ggcatgatgaaatttctggagtgatggaaatgttctatatcttcagtagg
gtaatggttgtctggatgtatacatttgttcacattcagtgaattgtcca
ttaaaatatgtgcacttcattatgtaaattataccttaattttaaaaaGA
GAAAGGAAATAAACCAAAGTCAGGGGGGATTGAATGAGCACATTCGAGGC
TTGAGAGGAAGGCTGGAAATATGGGACACTCAGAAGGTGTGGATCAGGAG
AGAATAGTGCCCTTTTACTCCCCAGTGACACGGAGAAGCAGTGGTGACCT
TTTTATATGCCAAAGGGAACTCAGTTGCTGGCACACTTCCTTTGAATCTT
CACATTCCTTCTTAACCATTAGTAGCTGTGGCCAATTAGCTGTCTATAGG
TTATGGGGCACCTAGTCTTGGCAGAATTAATGAGCTACTTCTCTCTATGG
GATGGGAGTCTTGGGATTCCTCCCCCCATCATCTCACTATGCCTTTTTTT
CTGCCTTTAATGTCACTAAAAGAGAGGTTAACTTACTGGATTGAGGAAAA
GAAGTCGTTAGCAAGAGTTCCATAGTAAAGCGCTAACTCTAGCTCATGTG
TCTGGCAGAGCAATGGTGGAATgtggttagcgcatagcttcttcagccag
cccacctgggttaaaatttggtctttggtgcttactagctatactttcca
gaacaagatattcaacctctacatgtcttcaattattgatctgtaaggga
aggtaataatagtacccaccttttgaagttataaggagccgtaaatatga
agcgcttttttgagtgcccatggaagtaagcactagcaatcaatACTCTT
AACTGAAATCCAAGTTCCAATAATCATCAAGAGTATAACATTCCTCTTTA
GTTTGCTTTTAGTTCTCATTGTGAGATCACAAGTGGAGGCTCCAACCAGT
CCAGAAGTTCCTTTCTATGGGGAAGCTGTGGCAGCAAGGCCGTGAAGAGA

>uc003nvk.1|31727299|31728199|31728298
aaagaaaaaaaaagaaaaTCTGGTGACCAGAAAATCAAGCTCATCTCTCA
GGCTAAGGGGCCTAAACGAGGAAAAGCTAAAGGTGTCTTCCAGAACTAGT
GAGGTGTCTCACCTGGGCCCCCACAATAAAGGTACGAGTTTGAGAGTCCA
AGGTCTTCACCAACACCTCCAAGCTGTCAGGCTCCTCCACAGCGGTACTG
GTACTATCATTAGGCTCCATGGCCGACAGGTCTCTAAAGAAGAACGAAGG
AAGGAAGGCCCGCTGTTGCCCAGACCAGAGTGTACCCGAAAGACTCCCTA
GCATTAATCCCTGCCCCAATACCTAAAAAGTTTCTCCTGCACACACACAC
ATTCACACCTGTCCCCATCCCCCTTCTGATTCCGGGGCACAGGGAGAGAA
ACACAAAGGGCAGGAGATCGACGGCTTAGGGAGCTGGAGGACGAGAGGTG
GGAGGGGCTCCACGACGCCAATCACAATAAGCAGGGAGCCAGTCAGATTA
GGAAGGAAGCACGAGACCAGAGACTAGTGTCATCACCGGTCACGGCAGGA
CAAGCGCCCCAGAGGTCGGAAAATCCTGGGACAACGCGAAAGCGGTGGTC
GCCCCACACTCTGCGGAGAAAGTGGTTTCGCGCACGCGCGCCACGCCCAT
CGAACCCTCCTAACTCACTATAGACCCGAAACGGCACTCACGGGGCGACA
GACCTGCTAGCTGACTGCCCGCGTCTACTGCCTTCCCACGGTGTTCCAGC
AGAACGGCACAACTAACCCACAGCCAAacacacacacacacacacacaca
cacacacacacacacacccacCACCCCGCGGCTCCGCCCCCGACTTCCCC
ACGGACCGTCACTTCCGGTCTCCCCCAAACCTGCCACCGACGGCCACTTC
CGTTTCCCCGATAGTATTTGGGGATCTCGAAGCGATACTTCCGGCTCCCC
CCAGGTCCCCAAGCTTTACTTTTGTGGGGCACGACGAGAAAGTCCGCAGC

>uc003osp.1|42895871|42896771|42896870
GGGCACCTCATCAAGTAGAGGAACTAGGCAAGTGTGTCAAGTAAGGAGGG
AAGCTGGGAGAGTTGTGGAAGTGTTTTTCTTTGGTATAGGCTATTTTTCA
CTTACATTTTTATTAATTAGTTTGTTCCAGAGACGGACACTTAAAAAAAA
TGAATTCACAAAGGATACAGGGGAATTCAATTTAAGCGGTCATGTTAAAA
AAGTAATATCTCCTTTATAGGCTTAATGTATGTCATAATTGGCTAATTTT
TTCCATATGATTATGATGCCTGAGAGACAAGCCTATGGTATGCTGATGAG
CCATGGTTAATACAATTTTATCTCACTAAATGTCGTCAGGATTTAAGGGA
AGACCTTCACACAGATTTTTCTGTATCTACGTGATGATCATTTTCCTGCT
TTTCCTTTCTGTCCCATCTTCACTCCTCCACAGTCATGTTACACTAGTAT
AGTCATGTGAGTGTGCCCATGAGTGACTCCAAGTTGAGTTCTAAAAAGCA
GATTTCACTTAGCCAGCTGCCCTTGTCAGTTTCAGCCTTGGGAGTCACCT
TTTGGTATCTTTTCCCACTGCTTCTTCCTCCTTTCTCAACCATCATTTCT
CCTCTCCACTGGATTCTACTCACAGGGTTTGTAATCTCCCAGATCATTCA
GCATCTGAATGAATTCAGCCGCCAAGGGGAAGATCACTGGCAGATCCCAG
TGGGGGTACTTACCCCTTCCAGACTCTTCCTGAGGAAAGCAAGTTACCTT
CCATGTAGCAGGAGTACATTTTATACTAGTTTGGCCTTGTGACTGTTAGA
GTGGGAAGTCTGAGGGAACTGGAGAAGAGATGCAGTTTTAACAGAGGAAA
AACATTTAGTAGAGACTGTCCCTTCTGCCTTCGGGCGTGTCCCTCTTCTG
GGCATCTTTTCAGGATTTCATTCCTACGTCCAACTGCCGTTCACAACTGC
CCTTTCCAACTGCTCCAGAACTCTTGGCCCTGGCATTCCGTGATGTAAAT

>uc003ovu.1|43704356|43705256|43705355
GATGCAGTCTCTCTTGCCCTATGGCGGCACACGCAGTTGGTCGGGGTGCT
CTTCCTGGGATCCCCTTTCTCTACTTCTCTCCTGGGGTAATCTAGATCAG
AAGGGGGAGTCCTCCCTCTCCACTCTTCCTCCCTGAGGTCCTGTCACCTG
AGAGTCCAGTCTCTGCCCTTCCTCCCTGGGGTCCCGGGACCTGAAAGAGG
TGTTCTCCTCCCGTGCCCCTCCTCCCTGGGGTCTCGACACCGGAAGGGGA
GATTAATTATCTGGGTCCCGCCTCCCTAGAGTCCTGGGCCGGAAAGAGTG
GCTTCTTCCCGCCCTACCACTTCTCAGGTGCTCACCTCGGGGGGCAAATA
CGGGGGGTTGTTGGCTTTGCCCCCTCTGTTCCTTCCGTTCTTCTTCTTTC
CCTTTGGCCCCCCGCAGCCGCTGCTGCTGCCGGCCCCCCTAGCCTTGAGG
GTTCCGCCCACGGCCGGGCCCCCTCCGGGCCGGCAGCAGCCGCCGAACAG
CTCCGATACCCGCGAGTCCATCCGCCGCTGCCGCCAGCCCCCCGCCCGGC
CCCTCCCCCGAccgccgccgccgtcgccgccgccCTTACTGCCACTGCCG
TGTCCGGCCGGCCTGAGCAGAGTGGGGTGGGGCTCTGCACAAGCTACGCC
CCCCACCTCCCTGGCCTCCGGGTCGCGTCAGAAACAGCCGCGGGGCACCA
CGGGATATAGAGTCCCCAGGCCTGGGAATTCACTTAAATGACACGTCGCC
GCCCTACAACTCCCAGGAGGCATCGCGGCGCAAGTGGCCGCGGGAGTCGT
CGGAGGCGTGGGGAAGGAGCGCGCCTTGGCGCGCAAAGGCTTAAGGGAGC
TGTAGTCTGACTTCCAGTCCTCGCGCTATGTTCTTTTTCTAGGACTTGGG
GGGAATTTAGAGCCTCGAGGCCTGGGGTGGGGACGCGAGGACACCAGCGT
AGAAGAGCTTACATCAGAATCGAGCTTTGTGGGCGCTCCGGGATTTGGCC

>uc003pbk.1|53036854|53037754|53037853
aaaCACGGCATTTGGACTTCCTTATTGTAGCTCGTTCTCTCTCCCCTTCA
CTCTCTCGCTCTCTCCCCTCCCTCAGCACTTTCACCTCCATTTCTGTGCC
AAAGATGTACTACAAttttttttttttttgagacggagtctcactctgtc
gcccacgctgtagtgcagtggcgcgaacactgcaacctctgcctcccggt
ttcaagcgattctcctgcctcagcctcctgagtaactggtattacaggag
cgcgccaccaagcccaactaatttttgtattcttagtagagacggggttt
caccatgttggtgaggctggtctcgaactcttgacctcgtgagccacccg
cctcggcctcccaaagtgttgggattacaggcgtgggccaccgcgcccag
cGGATATACTGCATTTTTAATCTCTCCAGAATAGAATGGATTAGAAATTT
AAACTCTGTAAACTCGTTGAATGTTTGGAAGCCTATTAGTCCCTGGCACC
ACTAGAAACTTTAAAAACTCAGTAAATGTTTGCTAAATTAAAGTTATAGG
CTATGAAGCCTATCAGTTTTCACAAAACAGGCAAACCCGTAGTTAAAAAG
ATTTAAATTGTGTAAAAGCAAAGTATCACCTTATGAACAAGTACATTCAC
TCAAGAAGAAATCAGGTAGTTTGGGCTTTAAGAGGTGGGGCCGAGGACCA
AGTGTAAGTTCCGGTGCTCAAACCTGAGCGGCCGACTACAAATCCCAGAG
TGCCTCGCGGGCGCCGTCTCCACGGCACTTGGGTTTCAGGGCCATGGAAT
CGCAAGCCCTTTTCGCACTGCATTATGGGATCTGTAGTGAGACATGCCTT
GCGTTGGCTCTTTCCTCCTGCTGGGCGCCAAAGCGCGTCTTTTCCTCAAT
CTCCAGTCTGTCTGTGCTCTCAAAAACTTTAGTCGTTATAACAACTGTGA
CTGTTGAGAAATTTCACTGTTTTCCTGCATTCCTGGCGCGGGACTCTAGC

>uc003peo.1|64403444|64404344|64404443
TACTACGGTCGAGAAAAAGCGCTCCTCTGATTCGCCCCTCCCGGCGGCGC
GGAGGTGTGAGCTAGAAGCCCGCAGGCGGTGCCGCGTCCTCCGAAGACAG
GGAGGGGCGCGGCAACGCCGGGAAGCGCTGCAGCCCGGGGCCCCACGGAG
GCGCGGCGCTCGAGGCCCTAAAGCGCGCAGGCGCGGCAGCGACGCAGGCC
GCGGCCCCCGGAACGGTAAACAGTGGGGTCACGTGACACGGCCCCTCTCC
AGCTCCCGCGCCGCCGCCGCACGCCGATGGCTGCGGGGTCTCGCGCCGTC
GCACCGTCCCCACGCGGCAAGCGACCTTCGGGCTCAGGGCGGCGGCGGCT
GCAACGAGGATTAGGAGGGCGGCGCGGAAGCCAAGAATAGTGTCGTCAGC
AGCAGCCATTTGGTCCCAGGAGGAAAAGAGGCTGTGGCAGCGACGCCGAC
GTCCTGCGCGTACCCCCTCTCCGCGGCACCCACCGGGCCCCCTCCTCCTC
CTCTTCGGCGGCGGCAGCGTCCACCATCTTCCTCTTGCTGCCAGTGGTAG
CGCTCGTCTGGCGGAGCTGGGTGAGTTGCGGCTGTGGCCGCGGCCAGGGA
GACGGGCAATCCTCCCCTCCCCCATCCCCTTCCACACGCACAGCGCCTCC
GCGGGCCTCTCCGCCCCTCCCGCGGCGGACTCTCCGCGCTTTTCTCCCGC
GCAGCCGAGAGATCGCCTCTCGGGCCTCTTGCGCAACGTCCTCGGCCTAC
CTGGGCCGCGCCGCTGGCGCCTGTGGACCATTTGGACCGCGGGCTGGGGA
GGGAGTCGCAGCGACGCGGTCGCCAGGCGGAGGGTCGGGACCACGGCCTC
TCTCCCGACCACTGGTACCCAGCCGTCTGCTGCGAGGGCGCCCCGCCGCC
GCTGAGGCGCGGGCGCGCAGGCCCGAGGCACGGCGGGCGCTGCCTGGAAG
GCCCGTCTCGCAGGCCCCCGGATCCGGCCGTTGGGGCCTCTTCCTTCTCA

>uc003phc.1|74227627|74228527|74228626
CAAATTCATTGATCGTAGGTGGCCACCTGGCGATAAGGACTGCAGGGCCT
AAGAAAGTACAAAAGATGACCTTTAGTAGGAGCTCCCAACCCAGAACCAC
AGGAAATCAAAAAAAGCCCGCAcgggcggatcacgaggtcaggaaatcga
gaacatcctggctaatacggtgaaacccagtctctactaaaaatacaaaa
aattagccgggcgtagtggcgggcgcctgtagccccagctactcggaggc
taaggcaggagaatggcgcgaacccgggagggggagcttgcagtgagccg
aaatcgcgccactgcattccagcctgggcaacagagcgagactctgtctc
aaaataaataaataaataaataaataaataaataaataaataaataaata
aataaataaataaaaataaaaaataataataataaaaaaaGCCCGCACGA
ACTAGGAAAGAAAATACACAACCGGCCCTCCGTGCGATCACCCATCTCCC
TCACCAGGAAAGTAGCTCCAAACCGCCAATCAGCGGCGACGCTGGACGTA
GACGTCCTACCCCGTGATATTAAAGCAAGATGGCCGCGCCCTGCAGATTG
TCTCTTGTTGCGTAAGTTTTTTTGACCGTCACTCGTGTCAGCTTCAAAGT
CAGATAGATTTTTCTCCCAGCATGTTCTACTTCCGAGGCTGTGGCCGTTG
GGTCGCGGTTTCCTTCACCAAGCAGCAATTTCCGTTGGCACGGTTGAGCA
GTGACAGCGCGGCGCCCCGGACTCCGCACTTCGACGTGATAGTCATTGGT
GGAGGACATGCCGGGACTGAGGCAGCCACCGCCGCCGCTCGGTGCGGCTC
TCGGACTCTGCTCCTCACTCACCGCGTGGACACGATCGGTGAGGAGCGCG
GGTGCTGTGGAACTTGGCGTAGGACGCAGGCTGCTTCCTTCCCGCCTCCC
CCGGTCTGAAGCGGGGGACCTCTTCCTTTCCTCAAAGCTAGTGAGAATCC

>uc003plw.1|88173539|88174439|88174538
GACAAACACAAGGTTTTTGTTAACATAATTTTAAATACCTGCCTGATATT
TTACTTAAATAACGTGTTTAGATTTCTAAGGCTGTGCTATTATAAATCTT
GTTACTCTGAACATCTATTTTTACACAAGCTTCTTCCACATTCCGGGAAC
ATTTTCTAGAAGGCGGAAATAAAATTGTGTTATATTATGATGTATATTCT
TGAGTTTTTGTGTTGATTCATTTCCTAGTAATCAGGGAATGTCCTTAAGC
AAAGCATATTCTGCATATTTGTTTGCAGTTTGAGAAAAATTACTGTTTAA
AAATAAAACCTTGTTGTTTGATGCTCTCCTTCTAATGAGTATTTAATCCT
TTTTCACACTTTCACGTCTGAAGGTGGGCCTAACGATATTATCGTTAAGG
GATAAAACCTCATTATTTTGACTCGGACACTAATGTGTTCTTATCATGTG
CTTCTTGAATGAGCAGTTTTCTCTTCGGGCATCTTGGAGCGTTCTGTTAC
AGACTTCCTTTGAACAACGGGACATGAAATAAAACCTCGATACTTTTTAC
TTTTGTTTTTTAAAACTAGATACTTTTACAAGAACTCTATTTGCCCAGGA
TACAGCCCTTCCGTTTTCCCAGCCTCTCCAACTGGCTCCTCCCTCTCCCC
CACCCCGCTTTCAAAGCCGCCTCATCATTCCCACGCTAGCAAGTTAATAT
CCTTATTTACGAGAACTTGTGTTTCACAGTCTTAACCACGGAGGTTAAGA
TGTCTCTGCCTGAAATTCCTTTGTTTTTAAAGTTTTTCCAGCCCATCTTT
TGGGGGAAAGACCCTCAAAGTGGGACCCCGCCCCACCCCCACCTGGCCCC
GCCCCCTCTGGTCCGGAGCCTTCCATCTCCATGGTTACGCGGCGGTGGCT
GCGAGCGCCCAACTGCTCCGACCGTCGCGGTGAGGGCCCCAGGACAGAAG
CAGACAGACACGGCTCCTGCTGTCGATTCCGATCCAGGTCAGCCTACTCG

>uc003plx.1|88202162|88203162|88203161
catagcttactgtaccttccaactcctgggttcaagggatcgtcttgcct
cagtctcccaagtagctgggactacaggcaggtgccaccatgcctggcta
atttttttaaaaaacttttttgtagagatggggtctcgccatgttgcccg
ggctggtctcaaacttgtggcttcaagttatcctcccgccttggcatccc
aaagtgttgggattataggcacgagccaccatgccaagccTGTTGTTCAT
CTCTTAAGTGGTCTTTCTTTCTCTCCTGTCTCTTGTTGAATTCCTCTCTT
TTAAACTCACTAAAATGAAAACATTTTGAAATACATGGTTTAAAATGTCT
GTTGtttcctttttttttttttttttttttaaccaagtcttgctctgttg
cccaggctggagtgcagtggtgtgatctcagctcactgcaacttccgcct
cccaggttcaagcaattctcctgtctcaactttctgagtagctggaacta
taggcggacaccatcacgcctggctaatttttgtatttttagtagagata
cggtttcaccatgttggcaaggctggtctcaaactcctgacctcaggtga
tccacccaccttggcctcccaaagtgctgggattacaggcgtgagccacc
acgcccggACTTGTTTGCTATTTTTATCAACATTTTAACTCTAAAGCAGG
TGGGCTTTGTGCCATTGACCTGGCCAGCAGAGATCCAAGCAGTAAGTAGT
GAGAGGACTGTTGGGCTGGTGACAGAGGAGCACAGAGGATGGTCTGAACA
CACAGGCAAGAAGACCAGAAACAAGCTAGGGACTAAGTCATCTGAGGAGG
GTGGGGGGAAGTATGGTAGTCAGGACCATGGACAGCTCAGTTGGTGCTGC
TATTCTGACATCGTGATGTGCTGTGTTCTGACATTGTGTTATTCTGACAT
CGTGATGACATCGTTGATGTAGCACTCCAGCTCCCCTTTCCAATGAAGCT

>uc003pmx.1|89847373|89848273|89848372
GGGTGGCCGCCTTGCGCCGCTTGGCTTTTCCTCCCGAGGTTACTTTGGGG
CCCTCCCGATGGTGACCACGGCTCCGCCTCCTTTACCCCGGATCCCGGAC
CCCCGGGCACTGCCCCCGACCCTCTTCCTCCCTCATTTCCTAGGGGGAGA
TGGCCCGTGTCTGACCCCCCAGCCTCGCGCTCCAGCAGCTCTGCCCAACC
GCAGCCTCGCCGTGGCGGGAGGCACTCCTCGGGCAGCGCCGAAGAAGCGG
CGAAAGAAGAAGGTGCGGGCCAGCCCCGCAGGGCAGCTGCCCAGCCGCTT
CCACCAGTACCAGCAGCACCGGCCGAGTCTGGAGGGCGGCCGGAGCCCCG
CGACCGGCCCGAGCGGAGCGCAGGAGGTCCCGGGCCCGGCCGCCGCCTTG
GCCCCGAGTCCTGCAGCCGCAGCCGGCACGGAGGGAGCCAGCCCCGACCT
TGCCCCGCTGCGGCCCGCGGCTCCCGGCCAAACCCCCCTCAGGAAAGAGG
TGAGGCCGCCAGGGGGCCGTTGGGGAGTCGGGCCCTTAGACGGTCGCGGC
CGAGCTCTGGGGCTGCAGACCCTGCAcccggggggtcgggcgggtggggg
cggggtggggggggcggcTGTTTACTCGGGAGGGAAGTTTCCGTGACGCC
CGCTCCATTCTTGCTTTGGGGGAAGAAGGGGGAAGGGGAGGCATGCGCTG
GCGCTTCTGATTGGCTCCCAGGAGTCGGCCAATGAGAAGCGCCGCTGCGC
CCCAGCAACAGCCCCGATTTAGAAGGCTGGCGGCGTTCCAGGGGGTTTCG
GCGTTCCGGGCGCGCGGCGGGGTGGGGGCAGGGACAGGGCCCGCGGGAGG
GCTGACGTCAGCGCGCGCTACGTGCCCGGCGCTCCGGCGCCCATGAAGGA
GGCGAGGCCGGGTGGGGGCAGCTGGGGAAGGACTGGGCCCGGCTTTCGGC
CTCCCGGCTATCGGGAGCCCCAGTCCTAGTCGGTGAAACGCGGAGACGGC

>uc003pzs.1|125345312|125346212|125346311
CAAAAATGTGGTCATTGGTACCTCACGTATGGGAAAATTCTGTAGTCTAA
TCCCCACCCCCAGCCTCCAAAAAAAAAAGGATTCCTGCATTGAATTTTGT
TTCAGTAACACATTTTACATAATAACTTATAATCATTGCCGTTTTATAGA
TCATTTATTAATAATATATTTACATATGAGTCTATGCTAGATCTTGCCTG
AAAACAAAGTATTAATAAACAATTGCTTTATGTGCCTACCCTCTAAAGGC
ATTTGGTTTCTAGATGATATGCAAACACTGGTTTCTCAAGTCATCTTTGG
TATATAATTGATACATTTATAAAGTAAAATATGTCAAAAGTTGATGACTT
TATGGTATGTGAAAGTAATTTACTCACTTCCTGGTGAGAAGAATAGGAAT
GGGGTTGCATTATTCACCTGTGTTACCTTTGATGAGTACATTGAAGAGCT
GTGAAGGGAATTCATTCATCTTTCCTTGGCTAGCAGGTTTGCTGCTGGTT
CATGAAAGGGAAAGAAAAGGGAAGAAGCACATATAGGTGTCACAGTAAAA
GGATCACTTCATAGAGTAATTTGTTTTAAGGAAAAGCTTTCTATATATTT
CTTCTTCAACGCTCCCCCCTCAACCACAAATAGAGGTTCTTAACTTGAGA
GTCTATTTATTTATTTATTGTCTTCAGAAGGGTCATAAATGCTCAGAAAT
TTTATGTAAAATCAATTTTTATCTTATGAGTGGGCCCATAACATTTATTA
AGTCTTTGGACCATTACCCAAAAAGGTTTAGAGCCACTGGTTTTAAAAGG
CTTTTGTGTCTTGTGATGTAGAGACAATCAGATTCTGGTAATTATTTGGT
TTTCATGGTAACTAAGATGTGGGATAGAACTCCGACTGTGTACTTTATTT
AGTATACAGAGGAGGACACAAACATGAGAAGATTAAGGTAGAGAGTGAAA
TATGGTCAGGACAAATGTGAATTTAGAGCCTGAGTGATGGTTTAGTGGAT

>uc003qet.1|134799546|134800546|134800545
AGGGGCATGTCACAGCACCTTCCTTTCTTCCAAGAAATGCCAGGTCACAG
GGGGTGTTCACTTATTCTCAAGTGACATTCTTGTCCTTAAAATATTTTTT
TCCTCCATTATGGTTGTGACAATTGTTAGCATAAATATTAGCCTGAAAGA
AGGACAATTCTTATGAAGCCCAAATTGGGTTTAAGTTATAAGTAACAGTT
GTGTTTTTAAAAAATAACTCATCCTCATCATACAACCAGATAAAGTAGAA
ATCAATTGTCATATAAGATATACAAAATTTGGGTATAAATAAAAAGATAA
CAACTGGATTAAAATGATCCTTTGCCATATTTTACTCTCTTGGAAGTGAA
CTCTGAGCATACATATAATGATATGCCTAAAAAGTGTCAATGACACAGCT
ATTTTCAATGAAATTAAGGAAATAAAAGACCCAAAATGCTCATACTTAAG
ATTTGTTAAACCTTATCCCTGGTCAACATTCTATGCAGATCTGAAACTGA
AACTATTGCAAAATGATGCAAGACTGTAAGTACTCTCTGGAGTTTGGGTG
CATTATTTTTGTAATTCCTTTTATGTAATGGAACTATTTCTTTTTCCAGG
GCCATATAAACACCTGAAGAGAGGACGATGTCAGGTCGACAGATTGTGGA
ATTTAGATTCAGCACCTAAGCTATTTGAGGTTGACACTCACTGAAATCTT
GAGTGTTTGCACCTGCTGTGGAATAAGTCATTGTCCTTGGACACCTTACA
AGGTGGAGTTTGTGCACATTTGGGAAGAAGGAGGCGGCTGGCAGAGTGAC
TTCCTTATCGACCCACTCACCAGCATCTCCATCTCCCTCAGGGGGTGCTG
TCCACCCACCGTGTTTTGTTTACATCAGTAGCAAAGACATATGAATCATC
TTCCACTTTTTAGCTATGAATGAAGAAGTAACCTCTGACACCCACTAGTG
CGACTGGCCCTTACATGCTGGTATATGTCAGACTCTTAGCATCACTCTCA

>uc003qvl.1|167331905|167332805|167332904
GCGCACCCACACTCTCCAAGGCAGGGCTCGGTCCGGGGGCTGGTTTTGCC
AAGGCGAGGGGCGAGGGGCAGCCCAGGCGGCCGGATGGATACCAAGAGGG
CGCGTCAGCTCCGGCGGGACGGGGCTTCCAGGGCCCGGGAGGGGTCCAGG
ACTCCCCGCCGGCGCCTGGCTGTCGGCGGAGGGCCGCGGGGCAGGAGGGA
GTGGAGACTGCGGCCCCAGTTCGGGCAGCGCGGAGCCCACCCAACGCCCT
CCTCGGCCCTCGGCTCTTCCTGGGGCCATCCCGCCCCTGCACCTCGGCCT
GGCACCTTTCCGGTTAGCCTCGGAGGCCGTGGCCGAGCAGGGTGCGTTCG
CCTGGCTGGGGGGCCTCAGAACGTTATTTCCGGGTGACAACCTGCAGGGC
CTTCCGCCCCTCGCGACCTCTCGGGAGTCCCTTCCCCGGCGCCCCCCCGG
GGCTGCAGGGGCTGCAGGTTCGGTCTCGGGGCCTCCTTACCGCAGTCCGC
CCGGCTTTAGGCTAGTGGGCTTTAACTACGTCGATAATATGACTCCGGCG
ATCTTGTGCGGCGATGGGATGCGGCCGTGGGCGGTGGAGTCCAGGCGGAG
TCCGCTCTCCACACGCGAGGGCGCCTCCTCCTCACCGCTCGCCGGCTTCA
AAGCTCGCGCCTCAGGCGACGGCAGCCAACGGGTTGCCGGCTGGAGGCCC
CGCCGACGCCCCGCCCCTTGCGTGCCCACCCGCGCCCCGCAGCCCCGCCC
CCAGCGCCGACCCTAAGTTTCGGCGCTCAGTGGTCCGGCGCTCCCCAAGG
CTCGGTGTCCAGCGTCAACCCCGAGGTCTCTATGCCCCGCCTCCCGACGC
CAGGGGGCAGGGCCAGCGCGCTGCGCGTCGGGGCGGGGCTTTGGCTGCGT
CGGCCGCGTAGCCCGCGCGCGGAGCGTACCCTGCTGCGGCCGTTGGCCGT
TAGCGCGGCTTCGGCGGTTGTCTTGGAGAAGCAAGATGGCGGCGACGGCG

>uc003sls.1|2247521|2248421|2248520
gccataacctctgggtctcaagtgaacctcccacctcagcctcctgagta
gctgggactacaggtgtgcaccaccatgcctgggctaatttttttttttt
ttttaattcttaaaaaccttttttagagatggcatctcactacattgcct
aggctggtctcgaactcctaggctcaaacgatcctcctgcctcagacttc
caaagtgctgggatgacaggtgtgggccaccaagcccggtcTCTATGTCC
ATCTTTCTGATTTAAATAAATAAATAAAAGTTACCACCCTCATGGCTCCA
AGGCCAAAGCTTCTAGCTTCTGCAACACCAAAGCGTGCTGACAAGCCAGG
AGGCACTGACTGCTGACCGTGAGTCGCTGTCTTCCCCTCGCTTAAGGGGT
CTCCCGGGAAAATGGCACAAGCCGGTCCCGGGGGCCAGGGCCCACTCGAC
AGCCCAGGAAGCGCGGGCAATGGAGCTACCCGGCCCAGAAGCGAAATCCC
GCCCCGGGCTCGCCCCCGGCGCCTTGGATCTGGGCCCCGGCGCTGCGCCC
CCCACCTGGACTccgccgccggccccggcctccccacggccccgccggcc
cTGCCCCTGGAGACCTGAGGGCGCCCTCCTCCCGGGGAACTGCGACCCGG
AATCCTGGCCTCGCCCCTGTCGCGCTCGCTGAGTGCGGGGACGGTGCCCA
GCGCTCGGCACCCAGCCCCGAGGCCAGGACCGAGGAAGGCGACCGGGCGG
ACCCCCAACCACTCCCGCTGTCTGCACGCGCAGCAGCAGCGCCCAGCTCA
CCCCGCCATTGGTGTTCCCCGCGCCTGCAGCGCGCCGCCGGAAGTGCCTG
GCCTCACTTCCGGTCAGAGGCCACGCCCCCGGAAGCGGCGGTGCAGGTAC
GAAAAGCGCGCGCGGGGATTCCAGGAGTCGTGGTGACCAGGGAGGGGAGC
CGGGCCAGCGGGCGGCAGGAGACTAGGGGAGCTGAGCCATGGGCTTGGGG

>uc003thp.1|40798580|40799580|40799579
ATATTTCAAGGGATCTCCAATTTGTCTTACTCCCTTGTTCTGATTCCGTA
TTGACCAGCAACCTATTAATTGCCATGAAGAAAATATGCTGATGAAATAT
GCTGGACTTGTAGCTATCTGGTCCATGTGACAATGGTTTCTGATGCAAAC
AAAGTCTCTTCTTGAAATAATGCTTCCATGTAGTTGACTGTAGGTGGAGA
ATGGGCCAATCATGGGAACACGAATAGCAGTGCTTCATGTGACAGCAGTA
TACATTAAGGAGTGGTAATTTGGTACCCATATTAGTTTTAAAGACAGTTT
GATTTTGAGTATGTCAGCTTTCATGGGACTGAGAACTAATAAGAATCAGG
TACTGGGCCTTTGGAGCACAAGGTTAGATCTAGTTGGAGTTCCCTTAGAC
Aagttgttcccaaatttttccatgtatcagaattgcttaggaaggctttt
aaaagtacaaattcctgtgctggagattctattcagtagatcaggCACAG
TCCAGCTATTTGTATTATTTAAGAACACTCCTTAGATAGTTATAATGCAT
ATCCATATTTAGGACGCATTGTCTTAGACTATCTCCATACAACATTCATA
TATGCCTTGTTTTAGCTGATTTTTAAAGCCATAATTAGATTTCATGAGTT
ACTGGATTTGCCTGCATTATACTTATAAATTTGATTCTAGATGGAATTTC
TGGTTGATTTTCTAAGGCACACATCTCTGGGTTTGCAGAAGAGGTGGAAT
GGAGGGGTGGCAACAAAAATTGGAATTTGCGTCTTTGATGTGGTAAATAG
TCAGCCAAGCTCACTACTCCTGTCCCTAGAGACTGCACTTCAGAAATGAT
GAGTGATTACTCTTAATTTTAATGACATTCTTTCTCTAGTTAGTCATTTC
ATTGGTCAGCTTCTGATACTTTTTACTTTGTTTTCATAGTTATAGGATAT
TATACAAGACTATTTGCATTGACTAGTAACATCTATGCTTGTGGCTGCAT

>uc003ucv.1|74825482|74826382|74826481
CCAGCCAGAAATCACATACCCTAAGAGGTAAAAATGCATTGCATTTTTTA
AAACTGAGCAGCTACGCAAATTAGGATGTGTCTGGACGCTCTACTGTCCC
CAAAATAACCTCAATTTTTTTTTAAAAggccaggcacagtgcattacgcc
tgtaattccagagctttggggggccaaggcgggcggactgcttgagctcc
ggagttccagaccagcttgggcaacatagcgaaatccccgtctctacaaa
aaaataaaataaaaattaaaaataaaataatataaaaataaaaataaaaG
GGGAGAGAGAACAGGTAGAAAGGAAATGCATTCAGTCTATGGGGATTTCA
CGTTCCGGCTTCAAGTCCACGGCCCTGTGATGGGATGTGGGCAGGGCCTG
AGACAGGCCGAACCCAACTCTTCACAGGGCCGAATTCTTTGCCCGCAGCC
CAGCACCCCGAAGGAGCTTGCCTCGGCTTCAAGGCGCACCTAATGGGCAC
CGGATCGCTGGGGCGCTGAGGATGCCGCTCCGGGGCCTCCACGAGGCGGC
CTCCCACGCGCCTCGGCCATGTTCCCCCCATTTCCAGGGAGGTCGGAAGC
CGTGGTTCTCAAAGAGGGCGAGCGAGAGGGGCGACCGCGAGCCCAGCTCA
CCTCGAGCTCTCAGCTCTCTCCAAGGATGCAACACCGGATCCGCCTCGGG
GACTGGGAAAGTGCCCTCAACGGCTCCCACAGGCGCCCCGCCTCCTGGGC
TCCCATTGGCTGCTTTCGACGTTGTGCTCCACCCTTTCCGGGCGGGGCGG
AAAAAATACTTCCCGTCTCTCCTTTTCGCCTAGTGGCTCTGTCAAAGGTC
GAGTCCGTGACGTCAAAGAGCCTGGACCAATCAGAGCACACCGGACTGCG
TTTTTTTTCCGAACGCCCGCAGCAGGGTCAGAAGGGAGGTGGTCGCCCTC
CGTCGTGGTCTGGCGTGTATTCCGAGCCTTGGTGTCTGGCGGTTTCCGAG

>uc003ukk.1|89806625|89807625|89807624
GAAGGAAGGAATATAAAATTGATGTAATTATTGGTTTTTCTGCTGTGTGA
ACTGTAAGTTAATTTCCATACATTGTTTTAATGTCACTTTCTTTTAACAA
AAGAGTTGAGCTTCAAGTCAGTGACAAGTAAATACAGAACataaaatttt
aaaaaataacaaaaaaatGTTCATCAGCTAATAAAACACATTTTTTCTTT
GTTAAAAGATAAAACTACATTTCATCTATGAAAGAATTTTCTGTCAAATC
TTACATGGCAAGATTGACAACAGTAATATTTTTTTCTAAGATGAAAAACA
TTTTCAAATGAGAGATGAACTCCTTAATAAAGATGTAATCAGTCTTGTCA
GGGAGAGGATTTACACAGTAAGTAAAGAGAAGTTCAAATTTGAAATTAAT
GGCACACAAGAGAGCAGTTCTCATAGTCCAGGATCAGTCCTCAGACATTT
ACTTGAAGGATTATTATTTCCTTTACATTTTGGAAGAAAAAAGTATAGAA
GAGGTAGGAATAAATATCAGTTATTATAATAGAAAAGTTATAAAGAGAAA
AAGAATTCATACTAACATCTTCTCCAGCTCACCTATACTAAATTATTAGC
TAAAAAGAGAAATGACAAGAGTTTCAGATCATGCTGAGAAGCAAGAAAGA
ATAGAAAATAATGTGTCACATTCAATTTCAGCCTGTAATTTCATATTTCC
CCTAAAAGGAAATATCTCAGGATACTGAATTACAAGTTCTAGCTAACAGA
TCGAGATGAAGCAGATGCTTTATACCAAGTAAGGTGCCAGACACAAACTC
AAATTTTTAAAGGAAATAATCACAAAATTCTTAGACCTCTTACGTTTTCC
ACTCCCAATGAGAATGGAAGAGAGGGTGCCTGATCTCTTTCTTCATGCTC
ATTTGGATGGGCTGGGGCCTCCACCAAGTGTACTGATACTGCTTATTATG
TTATTCCTGAAGCGGTAGGGCATAATAACTGCATTCTGATTCGTGTCCAG

>uc003uqv.1|98939308|98940208|98940307
gagaccagcctggccaacatggggaaaccccgtctctactaaaaatacaa
aataagccgggcgtggtgagtgtgcctgtaatcccagctactcgaaaggc
tgaggcaggagaattgcccgaacctgggagcagaggttacagtgagccga
gatcgtgccattgcactccagcctgggggacaacgagactccgtctcaaa
aaacaaaacaaaacaaaacaaaaACGGGAGATTATTACTAAgagatgggg
tctcactatgttgcccaggctggagtgcaatggtgcgatcccggctcact
gcatcctcagcctcccgggtccaagtgattctcctgcctcagcctcccaa
gtggctgagattacaggctcgcgccaccacgcccagctaagtttttgtat
ttttagtagagacggggtttcaccatgttggccaggctggtctcgaactc
ctggcctcaggtgatccacccacctcggcctcccaaagtgctggcattac
aggtgtgagtcaccgagcccggccAAGGGAGGGTAtttctaatagacagg
ggtctcgctatgttgcccgagctggtctcgaactcttgggctcaagcgat
cctgcttcttcagcctgtccactagctaggcttacaagcgtgggaccccg
cgcctggcTGAAGAGAGGTATCATTAAGGACGAGACCCCCTTGGCCAGGG
AAGCCCTGCGTAAGCAACGCCCCTCTCTTCAAAGGGATGCCCCGCTCCCT
CCGCCCACTCCCAGCCTTCCAGCCTTGGCTCCCGAGGACACGACTCCGGG
CCCTGCCACCTTCTGATAGGCTCGCGAGACCGAGGCTGCAAAGAGAGCCG
CCCCCCATTGGCCAACCGGCGAGTCCCGCGCGCCACCTCCTGGGAGATGT
AGTTCCGGGAACAGCTGGCCCCTGCGACTCGCGGGTGTGACGTTGAAGAT
GTCGGCCTTCTGAGCCGACTGCGGTGGTCAAGAGGTGGGTTTGTTTGGAA

>uc003uvq.1|100046760|100047660|100047759
GTCTGGAGTCCCAGATGGGAGGAACCTCCAACCCATAGAAAACAGACTTT
GAGCCTGGGGAAGGAACAGTGGCTCTCATgcactttgggaggcttaagtg
ggaggatcgcttgggcccaggagttcgagaacagcctgcagaacatagcg
agatcgtctctacaaaaaattacaaaaagccaggcatggtgatgcacgcc
tgtaatcccagctactcgggaggctgaggcaggagaatcgcttgaaccca
ggagttggaggctgcagtgagcaatgatagcgccactgcactccagcctg
ggcgacagagtgagactctgtctctaaaaaagcaaaaaagagggcgggca
cggtggctcacgcctgtaattacaggactttgggaggctgaggcaagtgg
atcgcctgaggtcaggagttcgagaccagcctgaccaacatggtgaaacc
ccgtctctactaaaaatacaaagaattacccgggcgtgatggcgcacgcc
tataatcccagctactcgggaggctgagacaggagaatcgcttgaaccct
ggaggcggtggttgcagtgagccgagatcgtgccattgcactccagcctg
ggtgacagagcgagacttcgtctcaaaaaaaaaaaaaaaaaagcaaagaa
aaCAGGCTTGGTTCCTGCAGAGGCTTCTAGAGCCTGGAATGAAGAGGAGG
AAAAGGGCTTCCCGGTGGGAGATTGACTTGGACCATCTCAAGAATAGGGA
GGAAAGAACAAAGCCCAGTTCGAAACCCCGCCCCCGGTTCTCTGAGTTAC
TTCAGGGCTCGAGTTCGAGCCAGTACAACTGTTACGTCACCGGAATCCAG
CCAATCGCAGACGACAGAAGGAGGGCGTTGTTTGGTCTTTCAGCACACCA
ATCGGCGTATAGTTACGGCAGAAACAAAGACGTCCTAGCCAATGACAGAG
GCCGTACGGCGGAAGTATAGAAAAGGACTCTCTGGAACATGGCAACATTA

>uc003vdz.1|106596553|106597453|106597552
GGACCACGGTACCACCCAATGGGAAAGGGGAAGAACCGAATGGCAGTTCT
GCAGTCCAATAAGAGGGCGAAAGAGCTGGGCGGGGCTCAACCCCCAGGGG
GTTGAGGGGAGGGGGAAGACGAAGCTTGAAAGACTTGGTAATGGCGACGG
GTTTGGTAAGTAGGAAAGTTTCGGTTGAGGAGTAAGAGCTGCCGCGGGAG
CAGTAACCCGCGCGGGGGAGGCCGACGTCGGTCGGAGAGGGGGTACGAGA
GCTGCTGGTGGTGTTGTCGTGGCCGGAGCGGCCCGCGCCTGGGCTGCCGG
CACTTCGCGGCAGGTTTGTTGTCTTTCAGTTAGGGAAGAGGTGGGGGTGG
GGAAGGGAGGGGCAGGAGCGCGGGGGATTGGGCAGACTGGAGGGCTCGGG
TCCTCGTTCCTTCTTCTCGGAGGGTTGCCCTTGGGGTGGGGGCAGTTAAC
CGTTCGATTGGTGCCCGCGGCGAGCCCACCGGAGCAGCGTCTCCCGCGAG
CTCACCTGGGCTTCggggcggcggcgctagggggtctcgggcgggggccg
ggaggaggcagggggagggcgaagttccgggccaggtcgcgcggtgggtg
gccgggccgggtgtggagatggggcgggccagggcgggggaaggggccga
cgcagcgccggggCTGCCCAGGAAAGTTTGACTTCAACTCCCCGTTTGTG
GGCGGAGGGTCGGAGCTTGGCCAGGGGTGGGGGGCTGGCCGGAGGTGGGG
GACCCCAGTGAGGCGCCGCCTCCTTCTGGACTGAGGGGGATTCTGGCTGA
GCTGAGGAGCTCGCGGAGCCGCTGGGCCCCGGGGCTCATTGTTACGCAGT
TCGAATGAATGGGCTCCCAGGCGCCTGCGCGCTGGGGCTGAGCCGAGGGG
AAAAACAAGCCCGGAGTCCGGGCTGCGGTCACATGATGGGGGGAAGGGAG
GGGAACGCGATGAATGGCGAAAGAGGGTGGGGGATGGACTTGGCGTGAAC

>uc003vho.1|115636916|115637816|115637915
Cctctgtccccaacaggctaagacattaggcaggtccctgcacctctgga
gtcctcagttccctgcaaagtgaggaagctagactaagtaatcgttaggc
tcccttccagACCGACCAATCTGATGGTATTAGATGCAATTGCTCCTGAA
TTAGGGCATGAAATGAATTCAGCTTTGGTGCACCAATGTGATGACTCTGC
TTCATCAAAGCCTGAGCACGCGATAGGCCTAGCACCATCTCACACAGAGA
CAAAGGGCAACCCTCTGCTTCCAAAGGAATGACACAACCTGTTTCTGAAG
TGATTCACATCATCTTTACTTTTGAACAACCCAATGCTCAGAAAACAATC
TAAGAATCTTCGCTGACTTTAGGGATGTAAGATACGGTTTCTTGACAGTA
TTTGGGATTGTGGAAAAAAGCAATTGAGGAAAGGGCATCTCCACAACGCA
ATATTGAATTTAGTGCCCAAGGTCCATCACAGGAATCCCTAACGATCCCT
ACAATCTCTCTCTCTCTCTTTTTTTTCTCTCTTTACCCTGAAAATAAACT
GAGAAGTTAGTATTGGGATAACTATTCCCCTTGACCCAAATAAAAAGTCC
TGGGCAAACACAGGTACAAATTGCCAAATGGAAAAAGTTCTTCTCCATCT
TCAGCTAGAGGGAGGCTGGGGATCCCAGCTCTTTAGAAGCCGGCCCGTGG
ACGCCCAGAGAATCCCTTCGGAGACCAGGTCAGGGTCACTGAGCTTGCCC
AGCAGGGCGCCGCCTCGGACGCCGCCCCGCCTCTCACCTTGCCAGCGCCG
CGCTCGGGCCGCGAAGGTGCGTGCGGCGCTCGGTGATTGGCGGCGGCCCG
GAGCTGCCCGGCTGCCATTGGCTGCCCGGCCCCCTTTGTTCCCGGGTCCG
GGCCGCAGGCCCGCTGCGGCGGACTGGGCGGCGGAAGTTCGACGGCGCCG
GGCGAGTGGCTGTTGAGCGGCGCCGCGGGAGTTCCGCAGGTTTCCCGTGT

>uc003wcq.1|142695802|142696802|142696801
CCCAGGCGTGCGGCCCTGCAGCCCCCTCCCCTCGGAGCCCCGGAAAGCAG
CCGTGTCCGCGCTTCCTGCCAAGGGTGGGACGCCCGCCCGAGCCGCTCCG
AGCCTGACTCCGCGCAAGGGCCCGCGGGCGGACCTCTTGGCCTTGTCTCT
CGTGGGAAAAGACTGCCCCAGCCTCCCTTTGTTCAACCCACGAGGGTTCT
AAAGGGGAGGTCTTTGCAGTCCTGCCCGCTCTTGGGTTCTCTTGAAGATT
CTTCATCCTTTCCTCTGGCTCCCTTATGAGGGAAACTATAAAAAGACCAT
ACTCTGTCTCCTTAAAAATCGACGAGACCTTCTGCAGACCTCGGTGCTCT
GCCTGATGTGCATTTGATTTGTATCGATTGTATCATGATCTGCATGGCTT
TGCATAGAATGACCAGATTTTCAAAGAAGTCAATACAGGGTTTGGAAATT
GAGTACTTTTGGCAGAACAAGGGGGTTCCTGTGGCTCCGAGTGTCCATGC
CTCTGCCCCGGTCATTCCATTTCATGGCAGTCATCACCCAGGAGAACATT
GTAATGCCTCCTGCTCGAGACTGAAGATTAAGGTCTTCGCAAAGGGAACC
TGCAGAAGGACACAGAATTAAGACGTAGGAACTCCGTGGTGCCCTTCGCC
CCTCCTCCCCTTCCAGTTGTGTCCTGAAATTCTAAATGATTGGAAACTTT
TATAATGTTCACGTTTAAGACTCTCATACTACAGAGTAGAGGAAGGAGCG
GGTGTGCAGAGGGGGTGATGCTTCAGATTAAAACTAAAGAGTTGATTGAA
AATTCAAGTCTGGAACTCGAGAGAGTTAAGAACTATAAGTCAGTAAGTTG
CAAGTATGGGTGAGATTGTCTAGGGAAAGGCTCTTTGAAGGGGCGTCCCT
AATGGAATATCAATATTAAGGGCAGGCCAAAGGCCCTCTAAAGAAAACAG
GAACTGGGTAGGCAGAGAGAAGACTCCCAAAGAATGCTGTCATGGAAACC

>uc003wmo.1|156125261|156126161|156126260
GAAGAACAGCCCGAGCTCACAGGGGCGGGGAAGAGTTCTAGCTCGCGACA
GCCCCTGGGAGGAACCCTGCACTATTTGTGGCGTCGAGTAAAGCACCGGA
AGGCTCTGCTCAGGAGCGTGAACGACACCGCCCGCTGCAAGCCTGGAAAG
GAACGCGTTGCCTCAATTCACTCCGATGTGTCACACACGCGGCTCAGTCA
CCTAGGGAGCAGGAAAAGGCCAGCGGGCCACGCAGGGCTCACCCGGGCCT
GCATCCAAACGCAAACGGCCAGGCCCACGAAGCAGGAAACACAACCCGCA
ACGAGAAGCAAAGGGATCCACAGAGAAGGGCCAGGAGTCACGGACGACGC
CAGGCAGTCGGCGCCTGCGCTTCCGCGAGCCAAGACGCCTGAGCGGCGCG
GGGGGATCGGGGGATCCCCCAGAAAACTGCCCTCGACTAACAGCGCAGCG
AAGGGGCGGTGCGCTCGAGACCCTGGAACGGGAACGACCACAGCCACCGC
AGGGAAACAACCGGGGCCCAGGCCCAGGTGGGCGGGCGGCTGAGGAGCGT
GGCTGCGCCCACAAAGCCGCCGGGGGCTGCGGACTACAGCGAAGCCGGCG
CGGGGCTCGGCCCTCACTACACGAGGCCTGGGCGCCTGCACGCCCCCGTG
CTTCAGCCCGCGGCTCCCGAACACCCCCGCCAGGCGATCCCCAAAAACGC
CCGCTGCGCGAGCCTCGACGGGAACGCACCTGCGTCTAGACGCTGACGCC
GTGCGCGGGGCGGGGGCCGGCGAGCATGCGCAGTGTGGTGTGGACAGGGC
GTGGTTGGCAAGCATGCGCAATGTGGGCCGGGCGGGGCTGGCGAGCATGC
GCAGTATGGGGCGGGGCGGGGCAGGGCTGGTGAGCAAGCCCGCGGGGAGC
GAGCGCGGAGGCGGGCGTTGCTACGGCAACGGTGGGCGGCCAGGGAGTTG
CCTGAGGGAAAAGGGGCAGACGTCCCTGGGTTCCGGTGTTCGCGGAGGAG

>uc003wmr.1|156127581|156128481|156128580
GCCCTCAACAcagtaagtcttcacttaacatcatccataggttcttagaa
actggagctttaagccatgcagtgtacaaggaaaccagtttcaccatagg
ttaattgatataaataagaggaaagttcccacagcacattcctggtcaca
aaaacatcgccaaacttctaaataaagaccaaagcacttctaatatgaaa
cactgaagtacatatgagctctacatttaagaaatatcattacccaattt
ctggtgaatccatgagtgaccgggttgtggaggggctgtgttaaagataa
tgttggccaagccaaagctctgaagcacctccccctaccatgcagtttca
aaacaaacaggagccacttctcagcccgctgggcctttcttactgcatcg
ggtattgtcctgcatctctgtgtgaataccgtatgctttacgagttttta
tttgacaataatttgtatcctttcattttccaacctgcttattccagttc
agggtggcagggggctgagcccatccaggcagctcaggaccaaggcgggc
aacagtcctggagaggacggcatcccatggcagggcacactcacactcac
tcagacggggacgccccagtgagcctcacgtgcacagctttgggatgtgg
gaggaacccggggtacctggaggaaacccacagcacatggggaggacgtg
caaactccaaacagacagtggcccctgctggggatcaattttttttctca
tcagcgttatagggaaacaacattagaagaaatatgttcaagggccttct
gTGCCAGTTCCTAGATTACTTGAATAACTTTCTATTTCTCCTCATCACAG
TATATTTTGAATACATCTGTCTTCATAAAATACACCATGTCCAAAATCTA
AAAGGGCCAATTCCAAATTATTCCACCAGCTTTGAAGGGAATTGAAGCAA
GAATAACAAGAGTAAGTTctgtgtgaaaagacctactttagatacttcaa

>uc003wub.1|11570976|11571876|11571975
CAGCAGACCTGTCAAGGGAGATCTGTTTGCCCGGTTCCTCAAATCACATG
ACAGCGGCAGCTCCCTGTGCCTGTGTTCCCAGCCCTGCAATGCTGGGTCA
TTTGGGAAGCAGGAAAGTGTGGTGGTCAGCAGAGCTGCACGCCCATGGCA
CGCagagaatgagctccccatcaccaagagtattcaagtagagtacggat
aatcgccttggagggaattcctgatttaagcaggagcttggaattctgag
gtctcttcctattctaagaagccatggatttctttaatttgaagttcagt
accggctccatttctttcttgctgtgtgacttgaccacaggcagattcct
aacctctctgagccggttacctcatctaggttaataatatagcatctgcc
tgcttgaccctattgtaaggaGCTCAGAAATGCTGTTATAGCAGTACTTG
GAAAAAATTGTAATTTGTAATTGGCATGCTAGGAGGAGCTGCGCTGCTGT
TACTATTATCCCATGCCCAGAGGGCGATCGCACAACATAAGCAAATGCCA
CAAAGCAGCCCTCCCTACCTCAATCTAAAGGCAAGACTAGAGTCTGAGAG
GAGTCTTGGGGTGCAGGAAGCACATACGGTGAACTGAGCATTTCTCCCCA
TGAACGGCGATTCCTTGGGTCCTTCTGAGTGACCTTCCAGAAGCATCTCT
GTAACCTTGTGAACACTGACTTTTTTAAAACTGTCCAGCCAGAACTTCAT
TCCCTAGCAGAGTTTCCTTCCACTTTTACACACACCAAAAAAAAAAAAGA
GGCTTGCTGAATTAATGAACCACTTCTCTTATCTATTTTTCCTGTTATCT
AATTCTGAGAAGGAAGCTGGGAGCTCAGAGGGAGCTGGGAGACACGGCTC
ACAACGTCTCCCTCCCACCCGGCTGAGAACAGCCTGGAATCCCTGTGCAG
AGTTTGCCTCACACCAGGCCTTGAGCAGCCGCAGGGACGCCGCTCCCCAC

>uc003wuc.1|11598225|11599125|11599224
AGACCTGTCTGAGGGACTCTCCGGCTCGCAGCCCCGCTGCGCTGGGGCCT
CCAGGCTCTGACGCCGACTCCCAACTCAGGCCTGACACATTCCCCTCCCC
CATACCCTGGAAGAGCCCCCTCCATGAAGAAGCTCCCCTGGACCGCCTGG
CTCCCCAGCCCTTGCCACGTCCCTTGGATTGGTGCAGAGCCGCCGCAGGC
TGCAGAAAAAAGGGGGAAAGATTAGAAGAGAGGAGGCCACAGGAGATGGG
AAGTGTCGCCAGGAAGGGATGCAGATTGCATAAATACATAAAATTGAGGC
TGAGGCCTGGGCTCCCGACCATCTCCCTGGGATTTTGGGAAGGCAAAAGG
GAGGCTTCGGTCTCTACGCTCTGATTTTAGGAGGCAGTCTGGGTGTCTCC
TGAACCTCCAAGGAATCCGGGGCTGGGAGGATCCCCACTACCCCTGCCCA
GGAACTAGCATCCAGCCGGGCACCCCGGGTGACCCAGTGCCCCACACAAG
ATCGAGAGTTGAGCCCAAGAGGTCACCTTCTTCTCTACTGGCCCCGCCCC
TCGCCCGCCGCTGCGGGATGAGGACCACAGGAAGGGGGGGCGGGGAGGGA
GAAAGGGAACTCATTAATAAAGCTGACCCTGGGCACCACAGCGAACCCAA
TCGACCTCCGGCTGGGTTGCGGGTGATTCCCCGCTCCCTGGCGGTAGCAC
TTGGGCATTTTCCGCGGAGACCCCAGAGCCTGGACTTTGCCTGCTGGGGG
AGCTTTCCGCACAGTCCCGCAGCCTGCGCCCAGCGGAGGTGTAgccgggg
ccgcgcacccccgccccgcccTTGCACGTGACTCCCACAGGCCAGTCAGC
GCCCTAGGGCCGAGTTGCTGGGCCGGGGACCCGAGCCGCGAGCTGGGGAC
TTGGAGGCGGCCGGCGCAGGGGCCGCGAGAGGCTTCGTCGCCGCTGCAGC
TCCGGGGGCTCCCAGGGGAGCGTGCGCGGAACCTCCAGGCCCAGCAGGTA

>uc003xcp.1|22899974|22900874|22900973
ccaaagtgctgggattacaggcatgagccaccacgcctggccCCCAGTGC
ATTGTTATGGCAATTTTCTTTCTCTCTTCCCTTCTCCAGAATTCTATCCA
GGGCCAACCCGTCAAAACATATTGAAAATGGAGAGAAAACAGAGCTCAAG
TAATTTGGAGTGACATGGAGGCATGATCACCTCAGTATAAAGGTCCTTAG
CATCCCAAATCAGGAGCTATCAAACCTATAGGACTCACAAAAAGGTAAAC
TAAGGTCCAGAAATCCACTCCAAGAAGCATAATGGCCAGTCTAGATTTTA
CACTAGATCAGTCCTGCTTCACATGTCTCCCGGCTGGCCAGCCCCGGATG
TCCGGCCACTGTGAGCCGATAGCTTTTCTGCTGTTTGTTTTCTACCTGTG
TGCAGGTGAGCAGAAGTAGGAGCAAAGCCTCCTCCCATCAACCAGCAACC
ACCCCTACCTTGCTTCTTCGTGGCCTTCCCTCTCCCCACCTTCCATGGCC
TCTAGCTCAGGTAGCCAGAATTAATTACTGGTGGGGTTGAAGCCATAACT
TGTTCCCTGGCTGTAGGCCAGGCTCTCAAGATGTGCGTCAGAAAGGCCAG
TGAGTGAAATTCCAAAGCAGTGTGAGTCACCAGGGGCTGAGAAGAACAGG
CCAGGACAATAAGAGCAGGATGTGGACCAAAATAGTGCCCTGAGGGCCAG
GGGCTGGGCCAGGCATCAAGAATGCTCACCTGGCCAAAGATGGGGAACAG
GGCCTCCGGTCTAGGTGGTTTATCTCTGTGCTCTGCACAGCCCTGGACGG
GGAACAAAGCCTCTGGCCCAGGGTTTATCTCTGGGCTTTGCACAGCCCTG
GAGGAGGAGGGAACTGACCAGCAGGCCGGCCCCCTGGTCACAGGAATCAT
GTCCTTCACCTGCCTTCCCATAAGCTGGACTTTGGATCCCAGCCCTTAAA
ACCCTTGTGTTGTTTCTTCCTGCAGACCTGGTCGAGAACACTACTTCAGG

>uc003xeb.1|24353553|24354453|24354552
TTCCAAGTTTGCTTATGTTTTCCCAATTTGTAAATATCAGTGtcaatttc
cccacctgcaaagtggggattaTATTTTATAATGCTGCTATACATGGCTG
CTAACTGGGAGCAAGTGAACTGTATGAGGACAATTCTGTTTTTCAACCAC
AATGGATGAATATTAATGTCAGATGGATTTTTCCTCTTATGTTTCCTTGT
AGAAAAAGTCGTCCTTGGAGCAGAGGGTCTAAATATCAAAAGGAAGCTTC
CAATTGACATAGATTCGTTCAGTTTGTGGAAATATTAGAGACATATAGAT
GCGGGTGAGAAATAGAATCCCAAATGAAGATAAAAGGATTCTATTGGCCA
TGGGATAACTCTACTAACATAACAAGAGAACACAGACATACAGATGGAAT
TGTCGAGGCCCTTTGCACATCTGTCCATTGGTATTCTTTTTTGTATTGCT
TTGAAAGGGCTCTATATTATATGGACACTTACTCCCACCTTTTATTTATT
TATTACATACATTTCTGTAGTTTGGATATTTTAATTTTAATATGTGATTT
ATGCCATATAAATTTTCAATATTTCTCATTTAACAAATGTTCCTTTTAGT
TTTTATATGGCATACTCTGCATAGAAAGAATTTAACCATCTTCAACCAAA
GCATATATAAATATTTTTCAACATTTTTTTCCTAAGACATTCTTGATTTT
TTTCCACTTTTGAAGTTTTCAGATATCTGGAATCAAATTTATATTAGACA
TGACGTAGGAATCTATGTCCAGCCAACCTTCACCACCACCACCTCGGTAG
TTGTCTTTAATTAGAACATGATGTTCAACCTCCAGGTTTTAGCCTCAAGC
ACCTAGCAAGTTGTGTAACTCCCTCAAGGAACACTTCCTTGTTGTGGATC
AAAACTGCCCACCTATCTGTGAGGTGCTTCATCCCTGCAGTGGAAGTGAG
GAGGAAGAAAGGTGAACTCCTTTTCTCAAGCACTTCTGCTCTCCTCTACC

>uc003xec.1|24388406|24389306|24389405
AGAAGTTTATATATCTCCACAATAATGAGGAATTCTCAGCAGGAAAGTGA
AGTGAGGATATGGATGAAACACTGACAGCTAGCAAGTTGAAAAAGAAGAG
CAGAACACAAATGTCTGAATCCTGGGAAACACCCATCATTAAATAAAGAT
TTGGCAATAAAAGTGCAAAGCTCATACCTAACCATTCCTCCTCCCTCCCC
TCTGATTGAAACTCACTGATTGATAAAGCATCTAATCTTTGTGATCCCTA
AAATAGCTTCAGAATATTCTCCACAGTGAATTTTAGGCAGTGAATTTTGG
GTAATTTTTATCAATCAATCAATGGAAATCCTGTTGTGAAACACATTTGT
CATCCAGCATTTAAGGGATAATGGGAATGCACAATAAAATAGTAGGAGTG
TCCGGGGTAATAGAAACCAAGAAGAAATTTCTTGAAACAGAAAATAGTCA
ACATTAAATGTGGAGAAGATGACCAGAAAGGAAAATATGTTCACAATGTA
TTTGATAATTAAGAGAATATTTGTGGGTTATTAAGAATAGTTTCAATGGA
ATAGTGGCAGTTATAATCAGAGTGTAGTAGGTTGAATACGTGGAAGATGA
AGATTGAAGAGATTCTAATGCTATATCTTAGCAGTATTTTGATCTTTAAG
GTAACAGGACAGCAATGGCATGGTAACAAGCAGATACTTGCGGGATTCAG
GAAAGGCAGGTTAATTTCTTATTTTTATTATGAAAGAAGTTTGACCATTT
GCATTTATCCCTACAGGACACCTTATGTTATTATTAAGTACATTTGATCA
GGTCTAAATTGATAATTGATACAAGATCCCGATAGTACAAAAAGGGAATG
CAGTTATAAGGAGACAACAAAAGTCAGAGTAGACTGGACATGAAAAGTCT
GGTTTGCCCTCGTAGCTATTTCCTGGAGGGAAGGGGTAGCTACAGTTTCC
TGTCCCTCTTCAGCACTTCTCCAGCTCCAGTGGGTTTTTAAATTACATAT

>uc003xey.1|26302958|26303858|26303957
TTTGGCAGCAGAGTCCTAAGGAATTGGTGGTGACTATGGGATGGTGGTAG
CCACTGGGGCTGCCTCAAATGGAAAGGAAAGGGTTCTAAGTATTTATAAA
AGAAAATTCTAGTGTATAACTGAGCATCTTCTAtttaccagcacttgata
ctactaaatcgtcacagcaccccggtgttattattatctctgtttacaaa
tgaggaagctgaagctcaggtcacacaggtagacaggaagtgatggggtc
agattcccagctaggtctgcctTGGAGCTTTCCTTCTTGTGAGGGTGATG
TTCAGTTCACTCTGGAACTGGTGTAGCCATCGCCACATTTAGAGTGCATT
TTAGAGTTTGAGCCAGTTTTGATGATTTTACTTCAACTTACTGATGGAAC
TCCTTGTTCATCCCTGGAACTCTCTAACACTTCTGCTGGGAGTTTAGAGG
GATGGCCACACCAAGCTGCTTGGGTACATTTTCTAAAACAAAATTTATTG
TAAGAAATGGAAATTATGAACAAAATATACCACTATCTCTTTTTGCTGTG
AAGTTAAGTTTATTGGCTACTGTTAACAATTTATTTACTTACTTACTTAC
tattcttttgtagagacagggtcttgccatgttccccaggctggtgtcaa
actcctggattcaagcaatcctggtgcctcagcctcccaaagtgctggga
ttacatgtgtgagccactgtacctggccTCAACTCTTGTTAAAATTAAAG
CACCTTAATACGTTTAGCAAACTCATCAGACCAATAAATATTTTCAAGAT
GTATGCAGAATTACCAGTGGCACATCCCCTTTTTCTGTGGCTCCACCCCT
TCAACTTTTTGTCCAAGAAAACTTTTCGTGTTTGCCTGTAGCTGATGTGC
AGTTGTTTCTGCTCCCAAATCAACAGGGTTTAATGAAAACCCTAGAAAGT
AGAAACCCGTGGGAGAGAAAAGAAAAAAGACAAGTTCACAAGGTATGTTT

>uc003xhe.1|28803243|28804143|28804242
GGAAAAAAAGAGGTCCAAAAGGTTATAGCATCACCTTTGCCCTCTGACCT
AGGAGCGAAGACTCACCAGTTTCATAATGGACTTTTGGTGGTTCAATAGC
AGTCACTGAACTCCTCAAACCCAGGAAGCGTCTTCCGGTGCAATCTCCGC
CACCTGCCAGCCGAGAGCATCGCGGGACTTGCAGTCTTTCATCCTCACGT
CCCTTCCAGGGGAATAATGGGAAATGTAGTCTCCCCTCCAGGCATCATGG
GAACTGTGGTCGCCTTTCCTTTTCCTCCCTTTCCTCTCCGAACGCCTCCT
TCCGTCAGCTCAAATTCATCCCAGCCGCCAATGCATCCTCCCTCTCCACC
CCAGCATGATATCATGTCTTCCTTACGGGCCTGGGGCCCATGGTGTTCTG
GGATGTGTAGTCCCGACGGCTCCGACTCCCCTTTCCCTCCTCCCAAAGGG
AAGGCGGATGGGCACGGGGCTTGCCGGAAGTTGTAGTTCCCTTGGCCCTC
TAGGCGCCGGGCTCCGCAATTTTTCTCAGGGGAGGCAGGAACTACAACTC
CCAGGGACGCCCGGCGGCAGCAGGTGGGAGAGGGGCTGTTGATATCAATA
TGGCGGTTGTCAGCCAGACAAAGACAGTCAGTCTGATGTGATTGAGACAA
GGGAGGTTTTTCAGGGGGAGACTGGGAGATAGGGGCCTcccctccccctt
ctcctcttcctgcgccggcctcaacccctccccagtcccctcccGACGGG
CGCCCCACGCGGAAGACACCCCTCCCCCTCCCGCCTTCCCTCCTCCCTAT
CTCAGCCCTTCGTACTGGGACGTTGGGGAGGGGGCTGTGCCGGGCGGAGA
GAACTCAGCGAGGATTCTGAGGTGAGTCGAGCGGTTTTGAAGCCGGACTA
CCTCAAGTCTCTTTCCTCACTTCTTTCTCTTCACTTAAAACAATTTTTTT
GGAGGGGTTTTGGGGAGGAAGTGAGCGGACGCTGGGGATGGGTCTCGTAA

>uc003xkt.1|38081167|38082167|38082166
aacctggcaactcagttaggtctttcttcaattttgttgaaaaccaataa
ttgagaaccaATTGGGAAatcaatatctacgtatttcccatggcgtccag
tggcccagagattcctacactatcggtggacacatcacagtaagattaga
ctgaggattggcgaggggtgcgccgttcttgtgtaaagcgggagaagagt
gtattatCGTTAGGCAACATTTTAGGATATAGGATAAACACTGGTGTCCT
GAAAACGTTCCTGGCCGCAACACTCTCAGAGGTTTGCATTCTCGAGTTTG
GAGACCATGGCTCTGAAAGACTCAACTCACTCCACTGATGCCAGCCacca
gctactgttgatgacttcccaagttcgtactttcagtccacacctcttcc
tttcgctgggcaccaaacttgtctacattccgagtgccCCGGCACACCCC
GGGGCTTCGCTTTCCGCCTCTCACAGTAGGAAGCGGCGAGCCGCTTCTAG
TGCCCACGCCGCTCCTCGGCTGCCCGGCCTGGGTTTTCCACCCTCGCCCC
TGGAATCGGCCTCCCTAGATTCCCTTCCCTCTTAAAATCATTTGGAAACG
GGCTCCAAGGGGCGACCCTGCGCAGAAAACCAAATTCCATCCGGGGCGGG
CAGGGAGTGCTAGACTCCAAGGAAGACGTTTCCCACATTCGGTGGTGAGG
AGTGTTTGGCGGCACGGCACGGCCAGCGCTCTCAAGGACCCTCTTCTGCG
CAGAATATCCAGTCGTAGCCACGAAAATACGCCGCGTCAGTCCCTGACTC
GAAAGGAAGTCCTCCAGAGAGCCGCACTAACCATCTAGCTTCCTCCACCT
TCAGCCTGCCAggcccgcggccaccgccggcgcgggaggccggcccACCT
CTGCCCGCGCGCCTGGCCTTAAAGCGGTCGTGGAATTATGCTTCCTCAGG
CAGGCGGTGGACGCACCGCGGGCTTTTTCTGTTTGAAGACTACAGCGTCA

>uc003xku.1|38081605|38082505|38082604
CCGGCACACCCCGGGGCTTCGCTTTCCGCCTCTCACAGTAGGAAGCGGCG
AGCCGCTTCTAGTGCCCACGCCGCTCCTCGGCTGCCCGGCCTGGGTTTTC
CACCCTCGCCCCTGGAATCGGCCTCCCTAGATTCCCTTCCCTCTTAAAAT
CATTTGGAAACGGGCTCCAAGGGGCGACCCTGCGCAGAAAACCAAATTCC
ATCCGGGGCGGGCAGGGAGTGCTAGACTCCAAGGAAGACGTTTCCCACAT
TCGGTGGTGAGGAGTGTTTGGCGGCACGGCACGGCCAGCGCTCTCAAGGA
CCCTCTTCTGCGCAGAATATCCAGTCGTAGCCACGAAAATACGCCGCGTC
AGTCCCTGACTCGAAAGGAAGTCCTCCAGAGAGCCGCACTAACCATCTAG
CTTCCTCCACCTTCAGCCTGCCAggcccgcggccaccgccggcgcgggag
gccggcccACCTCTGCCCGCGCGCCTGGCCTTAAAGCGGTCGTGGAATTA
TGCTTCCTCAGGCAGGCGGTGGACGCACCGCGGGCTTTTTCTGTTTGAAG
ACTACAGCGTCACACAGCAACGCGCGCGAGAGAAGAGAGTATTCTCGCGA
GAAGTCCAGGGGTGGCCGTGATGGCGGCGGCAGGAGCAGGACCTGGCCAG
GAAGCGGGTGCCGGGCCTGGCCCAGGAGCGGTCGCAAATGCAACAGGGGC
AGAAGAGGGGGAGATGAAGCCGGTGGCAGCGGGAGCAGCCGCTCCTCCTG
GAGAGGGGATCTCTGCTGCTCCGACAGTTGAGCCCAGTTCCGGGGAGGCT
GAAGGCGGGTAAGAGGTCCTGCCGCCCGAGGAAGACGCGGGAGGGAGGCC
CGCCCCTCGCGAATCCCGCGGCTCCTGGAGCCCTGCCGCCCGCCCCCTGC
GAACCCAGGCCCCGCCGCCAATGGCTCGCCCTGCCTCTGCGCCGCTTGGC
CCGTCCCCTCTCAAGCATATCTCGGATAACGCCCCTTCCGCACCTTTCAC

>uc003xwp.1|67741504|67742404|67742503
CTGTTGCTGCTCGTGCCGCTGGCCGCACTCGGTACACTCGATGCTGACAG
AACCGGAGGCCGGGAAAAATAGACGCGCCTGACACTTCGGATCCGGGCAG
CTCCCGGAAAGGATTCTCCGGTCTCTCCGCTTCAAAAGCCCCCCCGAAGC
AGCCGCCGACGCCAAGGACGACGGAGTCTGTGGAGCCTCAGGGGGAGGAg
gtggcggcggcaacggaggcggcggcggcggcggcTGAGACATAGCTCCT
GGCTCTCGTGTCTCGCTCCGCGTCCCAGGCGACCCTCAAAAGCTCATAGC
CCAGACCCCCACCAACCCGACTCGGTCCAGTCCAGGCCCAGGGCGAAGCA
CTTTCCTTTCCCTACCAGCTCTTCCTCCTCCTAAGCGAAGGCGGAAGCGC
CGGACGTTGTTTCTCTTCTTACTTCTCCACTGCCGTAGCCGTTGCCCCGA
ACGTAACGGCCACCACCCCACCCCGCACTCACACTCACTCACTCTCGCTC
TCTCTCCCTCAGACACAGACATACACGCCCTCATTGAGTGTGCGCAGGCG
CAGCTTCCGCTCTGCCCTCTGGGAATTAGAGTCTTCCAGCCTCTGTGCTG
GCCATCAAGCCCTAGGATCTTGAGTCCAGAAGGAACTACAAGTACCGTGA
GGCCAAGCGGTTCAGCGCTAGAGGAGAGGAGGAAGAGGACGGCAACAGGA
AAAGGGGCGAAAGAAAGATGGTGACTCGCGTTGCCTGCCGGTAGTTGTAG
TTTTACTGGGCTCTCCTTCGTCGTCTTCCCCACTCTGCAGCCCAAGGCAA
AGAGTCTGAGAGACCACATTTCCTAGGATGCCGTGCGGTGCGTCTAGCTG
CACTTCCTCCTTAGGCGGAGGGGAGGATTCAGGGAAGCTTGGTTAAAAAC
AGTTATGGCAGTGGGAGTCGAAGCGAGGGTCTGAAGTTCACGACTACTAG
AAGGGGAGGGGAGTGGAAAGGCTCTCAGTGAAAAAGGTACAGTAAATAAA

>uc003yji.1|101238931|101239831|101239930
gagcgagactctgtctccaaaaacaaaaaacaaaaaaCATAAATACAATA
AAAATTTAAAGTATTTAAatatatatatacatatatatatgtgtgtgtgt
gtgtgtgtgtgtatatatatatatatatatacacacacacacacacacat
atatatatgtataGtgtagaggcagggtctcactgtgttgcccaggctgg
tctccaactcctggcctcaagccatcctcccgcctcggcctcccaaagtg
ctaggattacaggcgtgagctcccgcgcccggctGATGCCAGCGTTTTAA
CTCTACAACAAACTGAAACTCAAACGAGAGGAAGTGGACCTCTCACACCA
ACTCTTATGCCCAATTGGTCCTCTGCCAGTGAAGGCGGGGAAGGTGAACC
TGTGGCCGTCGGCAGATCTGCAGATCTGCCGGACTGCGGGTCGGGGCGTG
GCAGGGGCCTAGTCCCCGCCCCGGCCGTCAGCCTGTCGCCTCTGGCTCGG
GCCGGGCGACGAGACCCTCCCTCAGCACCTGCAGTGCAGCCAGAGCCGGT
GCGGCGGCCGCGACTTCCCCGACGCGGGGCGCTGAGAAGCAGTGAGTGCC
TGTGTGTACCTGCCGGCCGGGAATATAGGACTTGTCGCATCTCAGCCCTT
CCCTCCCGGAGCGGGGGCGAGAGGTCGAGGCGGGGAGGCGAAGGGGCGGT
GGGCCGCGAGGGAGAAGGAGCGATGGGGTGGACGTCCTTCAAGGCCGGGG
AACACGCGGGGCTTTCCAGGCCGCGGGGGACGGTGGCGGGTGTCGGGGCG
CGGTGGCAACGCTGGAGTTCCCGGGTCCACCGGCGCGGTCAGCCCTGGTG
ACCCAAGCCAGGGGCTGGGGAGCAATCTGAGACCATTGCGGCTGGGCTGT
GGGGCTCCCCAGTCCCGGCAGGTCCTGGCGCCGCTGTACATAGAAACCGT
TGCCACGGCGGGAGGATGCCGTTTCTTTTCGGTCTCCGACTGCAGGGGGC

>uc003ylh.1|104378942|104379842|104379941
AAAACTATCGTTTTCAAATGATACTTTAAAAGTATCGTTTTCAAACGATA
TTTTAAAAAGTATCGTTTTTAAATGATACTTTTAGTGATACTTCACTGCC
TGGTAGTCACTAGAGCCTGATCACAAAAAGATCTCATTAAGTTCGTAGAA
ACTGGAGAGAAATAGTCTTCCAATGTAGAAAATTAGAAATTTAGGGGAAA
ATATTCTTCCTACATAGAAATTTATTCTGCAATACATCAACTATCCAGCT
CTTAATGATGTTAATATTTCTTCATCACTACCTGTCTCCCAACATCAGTA
AGCTTTTGATAAAACTGGGGAGGAATTCCCCACTCCAAATTCGTCTTTCC
CCACAGATTCCAAAACTCTTACTCTGGTTGTTCAGGGTTGTCCTTCTAGG
TATGGAAATATGACATTCCTTTTCTGCAACAGGATGATTTATCTGACAAG
AATAGCCTCCATCTACAAGTTACTTTGCATTTTTCAAAGTACTTCTACAA
GTTCATTTGCTTCTCATACTATTCtgcctgtttcataggagggccttaca
ggttaggtgtaaacacttgtaacgaacttggcactatttgacttacagcc
agtgctcaattaacgttaaccatcattACAactattgtcattcctatatt
gtgaggaaactatgccccttaaagattagggtaatttatctaatatctat
gacagagttggtaCCCCAAACTAGGTTGATTTCTACAGCAGTTCAACTTC
CTATTAGGGTTTGTATCAATAAAACTGTGGGACCCGCCAGGGCTGGAATC
CCACTGCTACCTGAGCATCCAGTTGGTGACCAGGCTCCCCGAATTAATAA
AAGTATTTGTTGTTGTTTTTATAGCAGTTGTCCAGGAAGTATCTCCTTTC
GAACTCAAGTCACTTGGGCAATTGGCTTTACAAAGCAAATTGGCTCCGTT
TAAGGATTCTTGACTCCTGAAATCCGCAAGGAAGTGGGTTCTTTTAGAGC

>uc003zcg.1|145567333|145568333|145568332
GGAGGGGCCCCTTGTGGGCGGAGGAGGGGTCACTGGTGGGAGGAGGAGGG
GCCACTGGTGGGAGGAGGAGGGGCCACTGGTGGGAGGAGGAGGGGCCACT
GGTGGGAGGAGGAGGGGCCACTTGTGGGCGGAGGAGGGGCCACTGGTGGG
AGGAGGAGGGGCCACTGGTGGGAGGAGGAGGGGCCATTGGTGGGAGGAGG
AGGGGCCACTTCTGAGAGTTGTGAAAAGGCCTTGAGGCCTGAAAACCTCC
CACTTTCAGCTACTGTGGCACCCTTAGGCCAAGCTGACTCAGGAGCCCTC
GTGGATTCCACAAGGATGGTGTTTTGTTTCATGCTCACAGTGGGGTCTAG
GAGGGCTTGCAGGcagtaagtgccaggacccgtgttggcgcccgaggatc
cctggcatgttcggggacggtgaggtcagtccagcagcggtgaggtcagt
ctagtagcagtgaggtcagtctagtagcggtgaggtcagtctagtagCGG
TGAGGTCGTCAGTCCAGCAGTAGCCTTGCTGGCTGCATGGCATGCCCGGG
CCTGGGCCCCTACCCAGCCAGGGCTGTCACAGAGTGAGTAGCAGCAGCCT
AGGGCACTGCAGGAGGCTGTGACGTCACTGACGTTCCCATAAGAAGCTAA
GTGACAGGGACCAAGGGTGGCTGCAAAGTGAACCCCAGAATCTGAAGCCC
TGGCCCTGGGAAGGTCTCCCCATGGGCACGGGAGCTGCTCCAGGACCCCT
TTGGCCACTCTCCTGGTTGTCTTCCAGTTCCCAGTCAGGGGCGTCATCTT
GGCCCTCACACAGGCAGGTGGTGAGTTGGAGTCCTGAGGTTAAAGAGATT
CACGCTAATCACACTATAGCACGGAGTGTTAAAGAGAGGCGGATACCGGG
CCGTGAGGACCTCAGGAAGCCCTCAGCCCTCCCCGGATTATCCACGTGCT
TCTCACAGCGGTCCTTCCGGCAGGTGCCTGCCCGGGGAATGCGCAGTGCG

>uc003zpm.1|21983789|21984789|21984788
CTTTCCTACtgtgtgtgtgtgtgtgtgtgtgtgtgtgtgtgtgtgtgtgt
gtgtgtCTTAGTCATTCCCACCCAGGATATTCGGGACTCACTGACTTCTG
AGGTGGGTTTAGAAGCTCTGTTCGCCTCAGTTTCCCACGATTGAGGGGCT
GTGTGAAGGGAGGTCCAGGTTCAATGGTACTGCGAGAACCACATGTCTAA
GTCGTTGTAACCCGAATGGGGAAGCCTCCACCGGCGGTTATCTCCTCCTC
CTCCTAGCCTGGGCTAGAGACGAATTATCTGTTTACGAAATCACACCAAA
CAAAACAAGTGCCGAATGCGCCCCGGACTTTTCGAGGGCCTTTCCTACCT
GGTCTTCTAGGAAGCGGCTGCTGCCCTAGACGCTGGCTCCTCAGTAGCAT
CAGCACGAGGGCCACAGCGGCGGGCGCCCCTGGCGCTGCCCACTCCCCCG
TGAGCCGCGGGATGTGAACCACGAAAACCCTCACTCGCGGCGGGCCGCAC
GCGCGCCGAATCCGGAGGGTCACCAAGAACCTGCGCACCATGTTCTCGCC
GCCTCCAGGGCCGAGCTCGGCAGCCGCTGCGCCGCCCTTTGGCACCAGAG
GTGAGCAGCGCCACTCCTGCCCCCTTAACTGCAGACTGGGACCCACGCAC
CGCCCCCTGCCCATCTCCGCCCCGCAGGCGCGCACCCGCCTTCCCTGAGC
GCGCCCGCcccccaccttcacccccacccccaccccacccccactcccac
ccGGACCTCCAAGATCTCGGAACGGCTCTGAGCCCTGCGCACGCGGGAAG
GGCTGCCGGAGGCGCCCGTAGGGAGGCGCGCGCGCGGGCGGCTCAGGGCC
CGCGTTCCTCTCCCTCCCGCCTACCGCCACTTTCCCGCCCTGTGTGCGCC
CCCACCCCCACCACCATCTTCCCACCCTCAGCGCGGGCGCCCCGCGGTGA
CGGCCCAGGGGCCGGACGCCTGGAACGCAACTCCAGGCAGCTCGCCCCCT

>uc004aag.1|37640151|37641051|37641150
ggatatggacctcgtaggtgttcagtagaGTTCAGCACGGAAAATAGTGC
ACAGACACATGCATTTGGGTATCATGCTCAGAGAGGCGGTAggaccagaa
ccaggggagtgggtgagacggctcagggggtcagaaaagggctgagtgca
gagtcccagggcgctccggcattttagagcttctggtttgaggaaccctc
aaggagaccgagggagtggctggagagggccgaggaaagctaggagaaca
cagtttcccagcgcggaaggagtttacagagacaggggaggtggtccaca
gtgccTACCGTGGGCCCACGCTCTCCCTCTCCCTTCAGCCGAACACCTGC
GGGGCGTGGGGGTCAGGGGGCGAGTCCCCCAGGGCTCCCCGTAGCTGGGG
CTCTTCCTGGGGAAAAGGAGGCGTGAGAAGGGGGTCGTTTTGGGAACTCT
Tctgggttccagttctggcccaaccaccgctggtccgggtgaccttgggg
agtccctttcctctcccagcctcagtctccccCCTGGGTACTCAGCGGAC
GCTGCGTGCCCCGGCGGTGAGCTGAGGCAGGCGGCGGAGGCAGGGCCCGG
GTGGGAGCGGGACCGCCCACTGCGGCGGGCCGGGACCTCGGAGCCAGCGG
Aggcggcgcgcggggctcctcccccggggcgggggtcgcggcgccggcag
ctggcggccgcgcAGCTGCAGCCTCAGCACCTGCCGCCGCCAGAcggcgc
gggcgcggcccggcccggccAACCCCTCCGGCTGCAGCCTCGGCGCGGGA
GGCGGAGCCCGAGCCGAGCCCGAGCAGCGCTGCTTCCCGAGCCTTGGCCG
CGACCGTGCCCGCCGCTGGGCGGGGCCGCCCTTCTCCGAGAGCGTCAGCC
CGCTAGGTCCTTGTCCGCGCGGGCGGCACCTCCTCTGCAGGTAAGGGAGG
GGTCCTGGCACCGCAAAGTTTTGGGGAGACGGCCTGTCCCCACACCCCGG

>uc004agu.1|70509535|70510435|70510534
CGCTCAAGTGCCGGCTTCGCCGCCTCAGGCAGAGTCTAGCAGGCGGGCGA
CCAGGCGTAGCTGAGTTCTGTGGCCTGGGGAAAGGGGACGCCCTATCCCC
ACAGCCCTGTTTCGCAGGGCTTCAAGACGCTGAGAACGGCCGGGAACCCC
TGGAGTCTTGGAGGCACCCGCCAATTCCAGGGGCCCACCCCAACCCCGCT
CTCAGTCTGGGCCAGCGGCGGCGGGACAGGCGCCCGGTCCCCACACACCG
GCTGAGACGCCCAGCCCACTGCGGCTGAAGCTCCGGCCGCTGTTGCGGCA
GGTGCTGCAAACCGGTCTGCCTTCGCTGCAGGGCTTGCGGGGATGGGGCA
AGTGGGTGGAGAGAAAAGGGGAAGAGCCTGGGCGGCCGGCAGGCGGGGCC
TGCAGCCTCCCCAGCCGCGGCAGCCGCCGCGCAGCCGGCTCTCTCTGCGC
CTCGCTCCGACTCCGGCGCGCACCAAGCGGGAACCCGCGCCCGAGCCCGG
CGGGCGCCGCTGCTGCTCCTCTCGGTCCCCGGTTCCCGGTCCCCGAACGC
GCCGCGGCGAGGCTGCGCCCGGCAGTGGAGCCGCTCGGAGCTGCTGGGCT
TTGGCGGCCGCTCGCTGCTCCGTCTGGCCGGAGGACCGGCGGGGAAGGAA
GGGGAAAGCGGGGACACACACACTCGCCGCGGCGCGCGCGCACTGCACAC
TCGTAGCCGCGCGCCCCCGCCAAGGCGCGTCCGGAGCGAGTTTGGCCCCG
CGGCTCCAGCCCCGGCACCTGCCCGCCCTCAGCGTTgcccccggccccgg
ccccgcccgccgccccctccgccctcccgcccctcccgcccctcccgccc
cTCGCCTGCACTGCTCTCCCTTCGCTGTGGGGAAGCGACAACGTCCCGAT
AACTTGCAGACTGTGGCGCAACTGGTCTTGGTAGCGGAGGCACCCGAATG
CTGCCCGGGTGAGGTAAGTTTCCTGTGCGTCCCCGGCCCCTTCCCACTAG

>uc004agv.1|70546029|70547029|70547028
TCCAAAACTAGATTTCCTTGGTCACTTTTGCAGTTTCTTTGGAATTTTCC
ATATCGAAGGCAATGTTATGCACTCTCCAAACTAAGCACCCTTGGCTTCT
GAATGTGCTGTAAGTACAGTCAGTTGATTCCATTCCAGAGAACAAGCAGT
AGAAATATCCCAGAGCACTCTGCCTTCTTGCTGTCACTGCGTGGGTAGAG
ACTGCCATGGCCAGGGGTCAAGGTGGAGGATGAGGGGTGACCCCTAAAAA
ATGATATTAGCATGTGACCAAACAGTGTCTCAAATCGTCTCGAAAGCCCA
CCAATCCATTGTGGAATGACCTCTACAAATAGTTTTGCTTCTGCACAACC
AGGTGAGATGGAGCTGACTCTAAGCAAAGAGATAGAGAAGGGAAACTTGG
TAACCAAGCCTTTTCTTTCTGTTCTCTGCCTCCCTTCTCCACGCCTCACC
TCTTCCTCTCTTTGGCATTTCTCTTCACCCTCTCTAGCCCCCCAGTTATC
ACTTTCTCCTCCATGGGCCCGTTACATTTTGTTCATGCTGCTGATAGAGT
CCTTATCACGTATTACTAATTGGAAGATTTGGGTGGTAGTTGTTGGGGGT
GGGGAGAACCAGGGTAGGTTATCATGGCCCTACTCATAAGAAGTTTATGT
CTCCTCACTTCTATATGAGTTTCAGAACTGGAAGATAATCTTAGCTGAGG
TTAGAAGAACATGTGAAGCTGAAATATTACTGAATATTTAAAAATTATTT
TCCACTATTACTTGTTTCCTTGCATGTGGTTTCAATGACATTATGGGTTA
CATTGGTTTTGGTGGCCTTGCTTAGAATTTCAACAtcagagagcctatat
taagaagtcctacatttagtgggaagttttactacatcactagatgtact
ataaggtcatctagtttctgattctaaagttctgtgattTGTAGCACTGT
TTCCATGGGAAAGTGCATTCCAAGTTCTAAACAGCTGAGTTTTGGATCTC

>uc004aok.1|87745363|87746263|87746362
CTGATCattttattaataaattaaaaaaatCTAAAACATATAAGAATCTG
AAATTAAATGTCTGGCTTGACTTTGCAGATATTTTGAATCTATGTTTCCT
CACGAAACTCCCAGGCGCTGTATAGGAAACATAAATCCGTTGTCAGGCAG
CAGTAGCACGCTGTTGCTCTCGGAGCTTGGCTGCTCGTTCGTGCTCGCAA
CCACTAAGGTCTACGCAAACCTCCACGGTTTCCTTCCGCCTTCGCGTCAC
CTTTCTAAGAAATTCCCAGAGGGCAGCGCAGACGGGGCGGGCTCTGAGAC
TCCGGGCTCCGCCTCTTTCCGGGAACCGCCCACTACCCAGGACTCCGACA
GAGGGTGAAAAAAGATAACTTCCGGTCTCGCGATCGTCTCTAATCTCGCG
AGAAGAGAAGGCGGCCGCCATCGGCCGAACGGAGGCGGTGGCGAGGGAGG
GGGTGTGGCCGGGGAGCGCGAAGTCCCCGGGAGTAAGGGAGAGGGGGCGG
GGTCGCGCGTCCCGGGCATACGCATGCGTGCACGCTGCCGGTCGGGCTGG
GCTGAGAGGGGAGGGGGCGGCGGCGGCCGAGGCGGCGTCGTTATTTCCGT
GGTCCGGACAGTGCGTGGCGGCGCGGGTGACCACGGGAGAAGTAGGTAGG
GACCGCCCCTGCGTAGCCATTGAAACCCTCTCGCTCGTGTGTCCGAGAGC
CGCAGCCCCCCGCGCGTGTGGCAGATCCTGGGGACCCCAGGTCACCCTGC
GGCCCCGGCCCTCCCGCTGCGCGTCAGGTAGGAGCGGCGGGCTCCCCAGT
GCCCGCTGTCGGCCGAGGCCCCACTCTTGCCCGGTGTTGCCGAGGCGACG
ACCCGGCGCCGGACGTGCCCGCCCTCCCGCGCGGCGACAGCTCTGTCCTT
GCTTATGCGCCCAGTGGGACCGGGGCTGGGCTGGGCTGACCCGGGCAGGG
CGGAAGGGAAGCGTGTGCCCGCCTCAGGTGTGCCTCGGCCCTAGGCCCGG

>uc004bhq.1|115245931|115246831|115246930
gctaatttttgtatttttagtagagacagggtttcgccatgttggccagt
ctggtctcgaacgcctgacctcaggtgatttgcttgcctcggcctcccaa
agtgctgggattacaggcatgagccaccgtgcctggccTACAATTTTCTT
CACTTCTTATTAGCCTACCCTCAGACCTGTCCACTGGAGCAAACCCAATT
CCTAATGGTCAGTGGTAGGGATGAGGACAAGGCAGGGTTTGCCTTCCATT
TGCTTATTTTATCTAAAGACTTAGGCAGAGAAGAGAAGGTATAACTATTT
TATAACAAATTCAACTACTTTATTGGTGAAGCAACTCTCAGAAATTGGAA
CATTCTTTTAAGTCCTGTTGATGAGTACACAGTTACTTTTTGAATCCTGG
TGGATTTTGAGTGAGAAGATATGCACTATCTGAATGCTAGCTTTTGTGTC
TATTTTCAAAGGGAGATAAAACACTTGCAGACTGAAACTTGTTTTACCTT
TCACATAGCAATCCCTCAAATTTAGACAATCACAAACAGAACCCTGGGAA
ATATAATCTCCAAACCATGTTAGTTTTCAAGGTGCTTTACACTCACTATT
TCAGTTGGTTCTCTGGCCAACTACATAGATAGATGTGGACTGTATCCAGT
TGATAAATTAGGCTCAGAATAcagggctgatgagagcccatttggggcct
ttgagtgaattagaaaaagacaccctttaaaacactttactatcatctgt
tgaaaattaactcaatgactgtacaaatctaagatggttataatatgagc
agcatccctagagttggtccacgaccttcacaacagacctagtggccctg
CTGGAGAGGCCAAAAGTCAAAGGTGAGCAAGTAAAGGGGCCTGGGCTTAG
AACTTTGGCTCAGCCTGTCTTCATCCACTGTATCCTGACACCTCTCCTAC
TCCTTCTCTTTAATGTACAGCTGAGACTGGGATACCCTTAGACTGAAAGG

>uc004bvb.1|130257352|130258252|130258351
AGTGCAGGAGGGTAGTAgaccgggcgcggaggctcaagcctgtaatacaa
gcactttggaaggccgaggcgggtggatcatgaggtcaggagatggagac
tatcctgcccaacacggtgaaaccccgtctctactaaaaatacaaaaaaa
aattagccgggcgttgtggcgggcgccagtagtcccagttactcgggagg
ctcaggcaggagaatggcgtgaacccgggaggcggaggttgcggtgagcc
gagatcgcgccactgcactccagcctgggcaacagagcaagaatctgtct
caaaaaaaaaaaaaaaaaaaaaaaaaaaaaaaaaaaaaaaaGTGCAGGAA
GGTAGTGAACAGAACAGCAAGGGGAATGCCGACCCTTTCTCCTGTTGGGG
CCAAGACAGAGGCGATGTGGGCAGGGGAGAGGCCGGGGAATGCGCAGAAG
CCGACTCCATCTCCGCATTAATAGTGGACTAGGGGCAGGGCTGGATTTTC
GGAGGCAGTGTGCAGCTCCCAATAACTAGTTCCATGGGTCCTCTGTGAGC
CTAGTTTCCTGGTGGGTACCGAGGGGAGGGCGTCGGAACCGTACGCTCCT
TTGAGTGAGGGGAATCCGGGAGGATCCAAGGCAGGGGAAACAGGGCCGAG
CGGGAAAGGCCTTGAATGGGGGGCGAGACCCGGCCAGGCCCGCTGGACGC
GTAGCACGTCTCCTTGGTGACGGGACGCGTGGCCCGGAAGTGGGCGGCCC
TTCTGGCGGGGCGGGGCATCTCTGTGACGCTAGGGGCTGGGCCTCGATGG
CGAAACCCAAGCGGCTCCCGGGGGGGTTTGAACTGGCCAATGGGCGAGCT
GCCGACCGGGTGTCGGAAAAGGAGGCGGAAGCGGGGAGGAGCCGCTGCCA
GAGCCAGACTGCATCCGCCGCGGCGTCTCCATGGCACGACCCTGGCCTCC
GACTTCAACGACTTCATAAGGCGGCGTTTCTGGGCGCAGCCGTGTCGCTC

>uc004bvd.1|130257649|130258549|130258648
tctcaaaaaaaaaaaaaaaaaaaaaaaaaaaaaaaaaaaaaaaaGTGCAG
GAAGGTAGTGAACAGAACAGCAAGGGGAATGCCGACCCTTTCTCCTGTTG
GGGCCAAGACAGAGGCGATGTGGGCAGGGGAGAGGCCGGGGAATGCGCAG
AAGCCGACTCCATCTCCGCATTAATAGTGGACTAGGGGCAGGGCTGGATT
TTCGGAGGCAGTGTGCAGCTCCCAATAACTAGTTCCATGGGTCCTCTGTG
AGCCTAGTTTCCTGGTGGGTACCGAGGGGAGGGCGTCGGAACCGTACGCT
CCTTTGAGTGAGGGGAATCCGGGAGGATCCAAGGCAGGGGAAACAGGGCC
GAGCGGGAAAGGCCTTGAATGGGGGGCGAGACCCGGCCAGGCCCGCTGGA
CGCGTAGCACGTCTCCTTGGTGACGGGACGCGTGGCCCGGAAGTGGGCGG
CCCTTCTGGCGGGGCGGGGCATCTCTGTGACGCTAGGGGCTGGGCCTCGA
TGGCGAAACCCAAGCGGCTCCCGGGGGGGTTTGAACTGGCCAATGGGCGA
GCTGCCGACCGGGTGTCGGAAAAGGAGGCGGAAGCGGGGAGGAGCCGCTG
CCAGAGCCAGACTGCATCCGCCGCGGCGTCTCCATGGCACGACCCTGGCC
TCCGACTTCAACGACTTCATAAGGCGGCGTTTCTGGGCGCAGCCGTGTCG
CTCCTGGTGAGAGGCCGCCGGCAGGCGGGATCCAGCGCCCTCCGGGGCAC
CGCGGGCGAGACCGTCGCCTTCGCACCCCCGGCGCGGTCGACCCCGCGGG
GCCGTCGGGTCCTGGGTTCCCCGCCGCGTTGCGCTCGTCCCCCTCCTGTC
AGAACCTgggcccccgccccgcccaccggcgcggggccTCTCCTCCTCCC
GCTAACGGGCGGTCGGCCGCCTCCTTCCTCTCTTGGCTACCACGGGGCTC
TGCCCCTCCTCTGCCGCCCGCGGGCAGGGCTTCACCTTTCTCTCTATGGG

>uc004cby.1|134743210|134744110|134744209
CGAGGGCCCCCTCGGGGTCACGGCGACACACGAATCGTACATCCCGAGTT
GGGCTGCTTCGTGGGCGCGCGACTCGGCCCCAGCTGCGGGTCCCGGCCGC
GCACCCGACGTCGCAGTGGAGGCTCCCGAGCCGCCGCCAGCGTCGCGACG
GGCAGGGGTGTCCGGTCACCTGCATCAACTCGAAGATGTGGTTCTCCTCC
CCGTACTGGGGCATCTCGGGGGGGATACGGTGCGGGGCGATAGTGGCGTC
CATGTAGCCGTCTCGGCTCGCCGCTCCCTAGTAACCGCGTCGCTAGGGCC
GCCGCGCCGACTGCGTCATCAGCACGCGCCGCGGCCCCGCCCTGCAGGCT
CCGCGCCGGGCCCAGATACCCGATCCTCGGTCGCGCGGGTCGCCCCCGCC
CCGACCTCCCCGGCTGACGCGCTCTGCGGCTCGGGCAAGTTCTTTCCCCA
ACCCCGGCCTCGCTTTTCCCATTTGCGCATCTTAGCGGGGGACACCCTCA
GGTGGCTTCCAGCTGGGCCTCCTCGTATCTGAGACCCCCGACGAAACCCA
GAAGGGGCAAGTCGGCCCTCCGAGGGGACGGGAGGCAGAACCTGCTTCTG
GTTCTGTCAGTGCTCCCCGGCCCGGctccctgtgcctcagtttacccatc
tttaaaacagacgcgggaataaatgTGGGGGAGGGTGTTTGAAGGGGGAG
GGGCGTCCATGAGATGGGCCGGAGGTTCGAGGATCGGGTGGAAATCCTCA
GCCCAACTCCTAGAGTCGAGCCCCGGTAGACCCCTCCCAGCTCCCCGGCT
CTGGCCAAGCCGCCAAGTGACCCGATTGCTATGGCACCGGCGGTAACAAT
CACGCCCGCGGCCCCGCCCCTTCTCGCCCGACGTCCCCACCCACCCTCGC
CTCCCAAGTCCTGGAACGGGCCTCCCCACCCTCCGGGGCACCGACACTCA
CGGAGTCACTCCAACTTCTCTGGGTGCTCCGTGGAGCGAAGAGCGCTCTA

>uc001huc.1|229038588|229039488|229039587
TCCCAGAAAAGGCCATGAATGGTCCCACCCTGCAACAGCTAGCATTCTTG
TTCCCCCGGATTCAGCATATTCCCTCCATGGCTGGAAAGTGCTGAATACA
CCCAGGTAGGTTTTGCTTCTATGTTGGTAGCTCCTCCCTCTTGCATAGAA
ACACCTTTTTAAAAGATGTGTTAATAACACATACTGAGTTACTGCCAAAC
CTAGAAGCTTGGGAGCTATTTTGTTTCCTCTCATAATGTGTAGATAGAAT
CATCCAACACTGATGACCCACAAACTTCATCACAAATACTGTAGGCCACT
AAGTCGGCAGGTGCAATTACTCACTCTCCCAGAAACCTCCAGTCCCGAAA
GCAGCAAGGTTTCGGGACTGTGCATAAGTTAGAAGTCTGCCAACCTAAGT
GAGCGTTTTTCACCATTTTCAGTCTTAAAAGCTTATTTGATATGAAAAAT
TAACATCTCCTTAATCTATAGTTGGTAATTTACCACCTACACTTTAATGA
ATGGAATAGGACTGACCGGCCATGTTTTATTTTGTATTTCTATTCCCCAT
CCTCCCATAAAAAATCAGCTTTGACTAGATGCAACACGAAAGCTTTCAGG
AAGGCAGCTTTTCAGAGCCAGTCACTCAATACAATAAGCTTGTCTGGAAA
GGCTTGCCAATGCTTCCATTTCACCCGAGGGCTGTGCAAGTATCCCCCAA
GACAGAGCCCACCCCTCCTGCTAGCAGCCATCACCTCCCACAAACCTGCA
GAGAGGACCGCACCAAGACTGCAAAGCAGGCTTCCGGAAGTGGCTTAAGC
TAGCTTTCACTAGCACAAACCCCTTTTTCTCTTTTGTGTTCAACTGCAAT
CATCTCCATAGGCTTCCTGACACCAGCAGAGGCCCATCACAGACACAAAT
AGCATTTTTTAAATGGCTTTATTAAAGGCTACAAGTATAAAATATGACTA
AGTTACAAGTCGTCAGTAAGAATTTATTACTTTTGAAAATGTTAATTAAA

>uc001haw.1|202657488|202658388|202658487
ttagctgacaaatgtaaaaatggtcagtgcagtgcactagtgcataTAAA
AGTTACCATGTGGTGGTATAAAAAACCACTATTATTATTTTCATCTCATA
CATCAGATGTTTCAATGTAAACATGTGAACATCAACCAAttttttttttt
ttttttttttttttttgagacggagtttcactcttgttgcccaggttgga
gtgcaatggcacgatctcgactcactgcaacctccacctccctggttcaa
gtgattctcctgcctcagcctcctgagtagctgaggttacaggcgcatgc
caccatgcctggctaatttttgtatttttagtagagacggggtttcacta
tgttggtcaggttagtctcgaactcctgacctcgggtgattcacccacct
tggcctcccaaagtgctgagattacagggatgagccactctgcccagccA
AACATCAACCAATCTTTAAAATGATAGTTTCagctgggtgcagtggctca
cacctgtaatcccaacactttgggaggacaaggtgagagggttgcttgga
ctcaggaattcaagaccagcctgcgcaatgtagcaagaccttggctctac
taaaaattacttttaaaaattatgggaggctgaggcgggtagatcacttg
agcccaggagttcaagaccagcctgggaaacatagcaaaaccctgtctct
acaaagaataaaaaaaaattagccagacatggtggtgtgcacctgtggtc
ccagctactgggaaggctgaggtgggaggatggatggagtccgggaggtg
gaggttgcagtgagcctagatctcaccactgcactccaagcctgggcgac
tgagagagaccctgtgtcaaaaaaataaataaaaTTATAGTTTCATTTTT
TTCTCAAATGTCATTTATTAGAAAATACAATTCCCGAGAAAGGAGATACA
AGGGATTCTGGGAAGTGGGAAGTAAACAGTACACAGATCTCTTTAAATCA

>uc001giw.1|171418592|171419492|171419591
agcagtgagtttgtgtaagtgcatttgcacattgtgtgggtgaggagaac
tcttgggaaatggagttcatggagtctccttaaagagggaagctgccact
ctgtttgggaaggttgctgccatgccaaaattgggcccagcatcaccaga
tctcctgtttctgtttttggttttgttttcaaaaaagatcagaaatttcc
cgatatttaaatatcagctactaaattcaacttaataaacagatgaaaca
cagacataggctagactgcggctcattggctgccagattgcagtttctgC
TGtagagaaagaatagggctgagagtagagtcctgaagtacaccagcatt
aaaggggtggcagagaaagaggaggggtgatgaagactaagaaaggcaga
gaacagaaagagaagtccagaaaagggtgaggtcaaaaaagctggggaac
agaagtgttttaaggaggacaacgtcatcagcaccatcaaaAGTAGCACA
GGGATCACTGTGGCCAGACTATGCTACACAAACCCATTAATAGTTGTGAC
CTTTTATTGAGACAGCAGATGTAATTACCACTTAGGAGAGGGGACATAAG
AAATCATCCAGGGTTAGAAATAAGGTTCTGAGGAAAGGAAAAACAGTACA
TGGTAGAACTCTATTTAAATCAGTCTCTCTTGAACCATGAAGAGGGACTC
TAAGGACCTCCAGTGAGCATCTTTTCAAAAGCAAAGATGGGCTTTGCCAC
CTCAACCATCCCTCAGATGTGTCTTTGATGGCTAAAACTGGAGGCAAGTA
GGAAACTGGAAAGCTTGCCCCGTCCTCCCCTCTTCAGAGGATGAGCTACT
CAGAACATGGAGAAGACAAGGATAAATGAACACTCCAACACTCTCACCAG
TAGTGAATTCTGAGATCTTTTATTTGTTTCCATGTAAATAGCAATATTAC
TATTAACTATATTATTAATATCAATATTAATACTCTCTGAGAGCCAGGAA

>uc001giv.1|171418592|171419492|171419591
agcagtgagtttgtgtaagtgcatttgcacattgtgtgggtgaggagaac
tcttgggaaatggagttcatggagtctccttaaagagggaagctgccact
ctgtttgggaaggttgctgccatgccaaaattgggcccagcatcaccaga
tctcctgtttctgtttttggttttgttttcaaaaaagatcagaaatttcc
cgatatttaaatatcagctactaaattcaacttaataaacagatgaaaca
cagacataggctagactgcggctcattggctgccagattgcagtttctgC
TGtagagaaagaatagggctgagagtagagtcctgaagtacaccagcatt
aaaggggtggcagagaaagaggaggggtgatgaagactaagaaaggcaga
gaacagaaagagaagtccagaaaagggtgaggtcaaaaaagctggggaac
agaagtgttttaaggaggacaacgtcatcagcaccatcaaaAGTAGCACA
GGGATCACTGTGGCCAGACTATGCTACACAAACCCATTAATAGTTGTGAC
CTTTTATTGAGACAGCAGATGTAATTACCACTTAGGAGAGGGGACATAAG
AAATCATCCAGGGTTAGAAATAAGGTTCTGAGGAAAGGAAAAACAGTACA
TGGTAGAACTCTATTTAAATCAGTCTCTCTTGAACCATGAAGAGGGACTC
TAAGGACCTCCAGTGAGCATCTTTTCAAAAGCAAAGATGGGCTTTGCCAC
CTCAACCATCCCTCAGATGTGTCTTTGATGGCTAAAACTGGAGGCAAGTA
GGAAACTGGAAAGCTTGCCCCGTCCTCCCCTCTTCAGAGGATGAGCTACT
CAGAACATGGAGAAGACAAGGATAAATGAACACTCCAACACTCTCACCAG
TAGTGAATTCTGAGATCTTTTATTTGTTTCCATGTAAATAGCAATATTAC
TATTAACTATATTATTAATATCAATATTAATACTCTCTGAGAGCCAGGAA

>uc001gdd.1|163711702|163712702|163712701
CCCCAGGTCAAGTCTTCCCTGTTGCTGCATGCTGTGTACGCCTCTTCCAT
GGAACCTCTGACTTTGCTGGAACTGTTGTGACCTCTGTGTGTGCTCCTTC
CCAATAGGTTACACCTTTCTTGAGAACAGAAGCCACATCTTTTATCCTTA
TTCTGATACTCTCTCATAATCTTTCTGCCCCATAAGTCAGTGTGTTTAAT
ATGTTTATTAAAGCTATGATATTTAACACTTTTTGCACATTCACATAGAA
CATTATATTTGGGTCTCACCCAGTTTGGTAAGTATGAACCACATGGGTTA
Cattagcctcacttacggttgagaatatatacactcagagagactgaaga
atttgtccaaggtcatccagctagatggtgtgttgggaacaacattccaa
gcttgtaacacccaatgcagtgcccATTGCATGGTTAGATCAAGTTCTTG
ATGTACTGCTTGGATCCAGTCCCTTTCCACTGAAGTCTGCTCCAAGCCTT
ATGGCAGTAAAAATTTCAGACTCCTCCaatactaattgagcactgactac
atgccaggcactttgtggcactggCCTAAAGCACCCTAATGCTTTTTGGC
ATATCCTAAGCACTGGCCGGAGCCTTCAAGGTGTGTCATCTCCTCCTTTT
TCTATTTCCTTGGCTTCTCTTCCTTTGTCTCATTACCATATTCCCCTCTT
CATCTCTGGCTTTTAACATGATGTCCTTTTCCTGCCCAGAGCTCCTAACC
CTGAGCAAGGGGAGGTAAGCTCTGACCTGGAGAGTGGCTCTGGGGAGACA
GGCCCCTGTAACACATCTGGAATACAGGGTCAGAGTTGAAGCTTCTTGTT
TTGTTGTTGTTGTTTAATTTTTTCCCTAGGATATAGATCCTGAAGAGGCT
TCTtgttttaatcaccttgcattcaccctgttggtgtggaaggaatcccc
accctaggtcatgggatggcagaacaaatgacacctggcactgaacagat

>uc001gdc.1|163711702|163712702|163712701
CCCCAGGTCAAGTCTTCCCTGTTGCTGCATGCTGTGTACGCCTCTTCCAT
GGAACCTCTGACTTTGCTGGAACTGTTGTGACCTCTGTGTGTGCTCCTTC
CCAATAGGTTACACCTTTCTTGAGAACAGAAGCCACATCTTTTATCCTTA
TTCTGATACTCTCTCATAATCTTTCTGCCCCATAAGTCAGTGTGTTTAAT
ATGTTTATTAAAGCTATGATATTTAACACTTTTTGCACATTCACATAGAA
CATTATATTTGGGTCTCACCCAGTTTGGTAAGTATGAACCACATGGGTTA
Cattagcctcacttacggttgagaatatatacactcagagagactgaaga
atttgtccaaggtcatccagctagatggtgtgttgggaacaacattccaa
gcttgtaacacccaatgcagtgcccATTGCATGGTTAGATCAAGTTCTTG
ATGTACTGCTTGGATCCAGTCCCTTTCCACTGAAGTCTGCTCCAAGCCTT
ATGGCAGTAAAAATTTCAGACTCCTCCaatactaattgagcactgactac
atgccaggcactttgtggcactggCCTAAAGCACCCTAATGCTTTTTGGC
ATATCCTAAGCACTGGCCGGAGCCTTCAAGGTGTGTCATCTCCTCCTTTT
TCTATTTCCTTGGCTTCTCTTCCTTTGTCTCATTACCATATTCCCCTCTT
CATCTCTGGCTTTTAACATGATGTCCTTTTCCTGCCCAGAGCTCCTAACC
CTGAGCAAGGGGAGGTAAGCTCTGACCTGGAGAGTGGCTCTGGGGAGACA
GGCCCCTGTAACACATCTGGAATACAGGGTCAGAGTTGAAGCTTCTTGTT
TTGTTGTTGTTGTTTAATTTTTTCCCTAGGATATAGATCCTGAAGAGGCT
TCTtgttttaatcaccttgcattcaccctgttggtgtggaaggaatcccc
accctaggtcatgggatggcagaacaaatgacacctggcactgaacagat

>uc001fcj.1|151856899|151857899|151857898
CCATATGCCCCTCAAGCCAGGAAGGCAAGGCAAGTTCTGCCTCCGGTGGC
ACCACCACACCCTCACCCCACGGTCCTTGAGCAGAACATCGGGCCCCTCC
TTCTGGCTTCCCCACTGCTCCAGAGGGTAAGGGGAGGAGGCCCTAGTGTT
CCTGAGCACCCAGCCAGAGAGGATCCTGGTTAATCAGAGCTCTGAAATCC
ACCTATTCTTGTCTTTATGACTTTAACTAAGAtctgtgtcctgatcttta
atacaggagttaaaaatagtgccttcctcaaaggactgtgagaattaact
aagacaatacaggcaaaatgtttagcactgcacctggtacttagtaagcc
ctccatacctgttcaccactatCATTGTCATCCAACGGACAAACTCCAAG
AAAAAAGAAGCAGAGCAGGACCATGCAGCTGAGCCCGAGTCACCTCTCCT
GCCCCACATCTCTGCCCCTACTTTTCTTTTTTCtttttgttttgttttgt
tttttgtttttgagatggagttttgctcctatcgcccaggctggagtgca
atggtgcgatctcggctcactgcaaactcctcctcctgggttcaagtgat
tctcctgcctcagcctcctgagtagctgggattacaggcaccagcccagc
taatttttgtatttttaatagagatgaggtttagccatgttggccaagct
ggtctcgaactcctgacctcaagtgatccacccacctcagcctcccaaag
tgctaggattacaggcgtgagccactgtgcccagccCTCTGCCTCTACTT
TTCATATattcattcaaccatttattgggcacctgctctgtacaagacct
ggtgctagatgctgcggaattcaaagatgaataacattccctgtcctcaa
ggggctcataattttcagatccatcctcaggtcaagagaGAGCTTTCCCA
CTCTCTGGTCTCAAGAAAAGAAATCAGGATGGGGTGTAAGTAAGAAACAT

>uc001exd.1|149408086|149409086|149409085
TCTGGATGGATCCCAGATGGACGAGGTCGATGGGTAAAAGATGAAAATGT
TGAGTTTGACTCTGATGAGGAGGAACCACCTGATCTCCCCTTGGACTGAT
ACCCTTTTCCCATTCATTCACAAATAAATTACAATGGGTGCTGAGAACTT
AACTTTCCTTAAGTCTGGTTCCTTGTTGGATCTCAGGATTTCAGATCTGT
TCATTCTCATTCCAACTACTCCTTGCCTGCAAGGTACACAGCTCTCCACA
CTCCttttttttttttttttttttttgaggcagagtctcgctctatcgcc
caggctggagtgcagtggcacgatctcggctcactgcaagctctgcctcc
caggttcacgcctttctcctgcctcagcctcctgagtagctgggactaca
ggcgcccgccaccatgcccagctaattttttgtatttttagtagagacgg
ggtttcactgtgttagccaggatggtctcgatctcctgacctcgtgatcc
gcccacctcggcctcccaaagtgctgggattacaggcatgagccaccgca
cccagccACGGCTATCCATACTTCTAACCCCTCCCCCACCTCCTACCAAA
GCCATGCCAAGCGTCAGCTGCATCAGCCTGGTGCCCTATTAATAAGACTG
TCAAAAAGAGGTCTTTGCCCTTCATGTTGTCTGCCTGCTTCTCCACTACC
ACTCAAAGTCCTTTCCCCCTTCAAATCACATAAGGACTGCAGGTAGGCAC
TAGGGGGACCTGGCCACATCTGGAAACAGGGCTGTGGCTAAGTTCCCTGT
GAAAGTAGAAGAGTCAAAAGGCATTGGCAGGGTTATGGGGAACACCAAGG
GAGGGAACACCCCCACCTCCTCCTAGTAACCTGAACCTCCCTGCCTGCTG
ATCCCCAGAGTATAAATAATCCCCTGGTGAACTGGCAGTAACCCTTGGGG
GTTAGCGCCAAGATTCTCACCCCAAAGCCCAAGGAAGGAGGCAGGCAAAA

>uc001ewg.1|149234760|149235660|149235759
TGAAGGTTGGGTGGAGCAGGACATGGACCGGGAAGAGGCACTGGAGTTGG
AAGTGCCTTTGATGTGCACTTGGCTATTCCGCAGGAATCCTGTTTTGCCT
TAGTGCTACAGTAATCCACACCCAGGTCTCCCACTCCAGGTCTCCCCTCA
CCCTCATTCTCCAGGAAACTTCAGGCAAAATAATTGAGAAACAGGCATTA
GAACAAGGTGAGAAATAGAGGGAGCAAAGGACCATCTGTATGAACTGGGA
AGCAAGCGGAGGGCCAAGCTACCCTCCCCAGCATGGGAATTCTTGGGTTA
GTGGAGAGCACAACCCTCAAATTCATGTGTCCAAGCAGAGATTTGGAAAC
CCACCTCCCAGGAGAGCACTATTTCCCATAGaaaacaaaaacaaaaacag
aaacaaaaacaaaaaGTCAGGCTTTGGTTCCCCCTGCAGGCTATATTAGA
AATGACAGGTagctgggcgcagtggctcacgcctgtaattccagcacttc
gggaggccaaggcaggcggattacttgaggtcaggaattcaagactagcc
tgaccaaagtggcgaaaccgtctctactaaaaatacaaaaattagctggg
cgcagtggcgcatgcctgtagtcccagctactcaggaggctgaggtagga
gaatcgcttgaatccgggaggcggaggttgcagtgagctcagattgcacc
actgcactccagcctgggcaatacagcgaggctccatctcaaaaaaaaaa
aaaaaagaaaaaaagaaaTGACAGGTAACCACCTTCCTGCCTCTGACCCA
CCTCCCGCTTTTTGCATTCTTCAATTGGGTCAAATACTTAACCCTATTGC
TTCAGGGTAAGGCAAACAACAGATCTCAGGAAAGAAGGtttttttttttt
ttagacagttttgctcttgtcgcccaggctggagtgcaatggtgcgatct
cggctcactgcaactttcacctcccaggttcaagtgattctcctgcctca

>uc001ewf.1|149234760|149235660|149235759
TGAAGGTTGGGTGGAGCAGGACATGGACCGGGAAGAGGCACTGGAGTTGG
AAGTGCCTTTGATGTGCACTTGGCTATTCCGCAGGAATCCTGTTTTGCCT
TAGTGCTACAGTAATCCACACCCAGGTCTCCCACTCCAGGTCTCCCCTCA
CCCTCATTCTCCAGGAAACTTCAGGCAAAATAATTGAGAAACAGGCATTA
GAACAAGGTGAGAAATAGAGGGAGCAAAGGACCATCTGTATGAACTGGGA
AGCAAGCGGAGGGCCAAGCTACCCTCCCCAGCATGGGAATTCTTGGGTTA
GTGGAGAGCACAACCCTCAAATTCATGTGTCCAAGCAGAGATTTGGAAAC
CCACCTCCCAGGAGAGCACTATTTCCCATAGaaaacaaaaacaaaaacag
aaacaaaaacaaaaaGTCAGGCTTTGGTTCCCCCTGCAGGCTATATTAGA
AATGACAGGTagctgggcgcagtggctcacgcctgtaattccagcacttc
gggaggccaaggcaggcggattacttgaggtcaggaattcaagactagcc
tgaccaaagtggcgaaaccgtctctactaaaaatacaaaaattagctggg
cgcagtggcgcatgcctgtagtcccagctactcaggaggctgaggtagga
gaatcgcttgaatccgggaggcggaggttgcagtgagctcagattgcacc
actgcactccagcctgggcaatacagcgaggctccatctcaaaaaaaaaa
aaaaaagaaaaaaagaaaTGACAGGTAACCACCTTCCTGCCTCTGACCCA
CCTCCCGCTTTTTGCATTCTTCAATTGGGTCAAATACTTAACCCTATTGC
TTCAGGGTAAGGCAAACAACAGATCTCAGGAAAGAAGGtttttttttttt
ttagacagttttgctcttgtcgcccaggctggagtgcaatggtgcgatct
cggctcactgcaactttcacctcccaggttcaagtgattctcctgcctca

>uc001evb.1|148860322|148861222|148861321
AATAAACACCATTAACTTGTGTCTCTAGTTTAAATTTGTACTTGttttat
tttattcatttattttttttagatggagtctcgctctgtcgcccaggctg
gagtgcaatggcacaatctcggctcactgcaaactctgcctcctgggttc
aagcgattctcctacctcagcctcccaagtaagtgggattataggcatgt
gccgccacgcccggctaatttttgtatttttagtagagatggggtttcac
catgttggctaggctggtctcaaactcctgacctcaagtgatccacccac
cttggcctcccaaagtgctggaattataggcgtgagccaccgtacacccg
CTGGAGTTTTTTCTCCTTTGGTAACCTTTCTTTTGTACGTTACATTCACA
GGCAGCTTTTAACTTCTTTCAGTAGCAGGTTTCCAGCAATGCAGATTGGC
ACATCATGAGGAAAGAAATCACTCTGCCTCCTGCTGGCCACCAGCAGAAA
GACTTGAGTTTCTTTTGGCTTATTACAAAGAAATAATATATTTCTTTTGG
TTTGTCACATTTCTCCCTCACAAACATGGGAACTTGAAAAGGAATGGAAG
ACAGAGGGAAAAGGAGACTGGGCCTCCTTTTCTGCTAAACCTGGACTAGG
CTTAGGTGTCAAGAAACCATTTAGATCAAATATCTTAAATGCCTCATTTT
GTGAGCCACAAACTGAGGTTGATGCACCTTCTACATTGGTTACAGAAACA
AAGGGATGGGCAAGGTTTATGCCAACATTCCTGCTCCCTTTCCTAAGTGA
TGGTATTGGGGAACTCAGCCGCATCTCACATTAACAATGTCTTCAGTATT
GTTTTCTTCCCCCTCCCAAACCCCAATAAAACACACCAACTGCTTCAGAA
TATTTCTGGGTTGGGTTTTTTCATGGGTTTTTGTTTTGTTTATTTCGAAT
ACTGAAAAAGTCCTTTGGGCTCTGTGGGGTTCCCCACGCTCACGGCTCCT

>uc001eoi.1|144302961|144303961|144303960
GTATGGTGGCTGGCAATTGTTTGACACTCAAGTGTTTAAACAATTAGAAA
ACACATTGGTGAGAGAAAACTGAAGATATTATAAAACAACATCTAACTGC
TTTAAATGAATTAAAGCTGCTGGGACAAATTATATCCGTGATACTGAGAG
AGAGAATTTAGCGTTGCCAGTTTTAAGGAACCATGGAGAAGAGGAAGGCg
ctaatttactgtgtgcttaccatatgccaggcattgagctagctgttcta
catacacagtttcaGATGTGTTAGAAGCCTGGAGCTGGCAAATGTGGCTT
CAGTCCACAGATTCTAGTGTGACTGCTTGGGACAATCCACCTGCTAACCC
TGAAAATAATTTTTTCTTCTACTCTGTGATAGTCTTTCACATTCCCTACA
CTGTGTGTGTTAAAAATTACAGTTCatcagcctgggcaacacagggaggc
cctgtctctacaaaaaaaaaaataaataaataaaaaatagctgggtatgt
gtggtgcatgcctgtagtcccagctactccagaggctgaggtggaaggac
tgcttgagctcaggaggtcaaggctgtagggagctgtgattgcgctatta
caccccagcctgagtgacagagtgagatcctgtctcaacaacaacaaatt
atctatcatctatctatctatctatctatctatctatctatctatctatc
tatctatctatcacctatctcaacaaaataaagaaCAGGcatagacatct
gaaaataaaattaacttcttaggaagtttcctattgccagggatataggt
aaccataggtgtgggtaacttctttatgggaacagatgcatctgatagat
gattaaccttgttgatttaaggttcttcccactgccaagatttgatgaGG
GGAGACTACAGCAATGGATCTAAATATGCCAAATTCTTTCAGGTGTATCC
TGGGCTGCAGGGGATAGAGAGGGGGGTTTAGTTGAAGACTCTGCGACTTA

>uc001efc.1|114927818|114928718|114928817
cgggtgcctataattccagctactcaggaggctgaggcaggagaattgct
tgaagccgggaggcggaggttgcagtgagccgagatcacaccattgcact
ccagcctgggcaaaaagagcgaaactccatctcaaaaaaaaaaaaaaaaa
aCCGAAACAAAacacacacacacacacatacacacacaAAAAAAACACTG
CACCATCACTGAAAACTTTCTCTTTCCAATCACTACTACTACTACTTTAG
ATATTAAAGGTCTGGATGACTAAGTGGTATATGTTCAAGGAATGTTCATA
TTTTGAGTCTAATTTAATTAGAGCAAAAATTTCAACATTTCTAGGGGAAT
AAAAAGAGTCTCATCTAGGCACCTATAAAGTTCCTTATCCTCAGAGCTGA
AAAGTGGCTCTGGTACACTTAATAGAAAATTTTTATTAATAAAAGAAATA
GCTATATAATCCTACTGAGATGAAATTTCCATCTGTAGGACTAACCAACT
TTTTCTGTGTCCATAAAagtcttggcttcagttctgtgttgtacaacttt
gggcaacgtatttaacttctttgaatttgtttttttcttttttcttttcc
ttttttcttttttttgagatggagtctcgctctgtcaccctggctggaat
gcagtggcgcgatctcggctcactgcaacctctgcctcctgggctcaagc
gattctcatggctcagcctcccgagcagccaggattacaggcacctgcca
ccacacccagctaattttttgtgtgtatttttagtagagacagagtttca
ccatgttgccaggctggtctcgaactcctgacctcaaatgatccactcgc
cttggactcccatagtgctgggattacagacgtgagccatagcacccagc
ctcagtttattagtaaaatggagatgcaaatatctatctcataaggttga
tttaaggattggttgagatgatatgcatacatataccacagtgcatggca

>uc001ebp.1|112068992|112069892|112069991
ttgctagcagcctaatcggggcagtttacacgccccctaataacctccat
agatgtgtctggagaacaatgccttctagggtccttctaagtttgagaga
tgtgcacattacctgacagacagtgagtgctcaacaaaACCCAAAAAGCA
TGAGCGCCTTCCTCCCTCCTGCAGCTCCCCCACCAAAAATGAAACATCTT
ACCATTTGACTGGGTAGGATTTGAGAGTGACCCTAACCACCGCGGCTGCG
CCCCCATAATCCCATCTTGAGCTCTGCCCCTCTCTCCACTCTCCCCAGGG
ATCCAGGAAGCAAGCAGAAGAGCCTTTTCTTACTATTTTGCCTCTCCAAC
TGGCTATTAATGCTTTGAGGGTGGGAAGGAATCCTGCCTCTAATTGCAGC
TGTCACACCCCATCAGGCTGAGGGACAATCAGTGGGAGGCAGAGAGGGGC
AGTGGGAGGGTGTGCCCTCCTGGCTTGGTCAGCCCAAAAGAAGATCCACA
TTGTCTTTTCCCAGCCAGTGAGTGTTCCCTACTGGAGTGGGAGGGACAGT
GGCTTCCCAGGGCAGTCCTGGGGGGGGGCCTGGATCACTAGGTGGCCCTC
CTGGGCCACGTGCCCAGAGTGGCTTTAGAGAAGCCGGAGCTGAGCTGCTG
CCTGGCCCTTCCCCCTCCGTCCCGGCTGCCTCTAGGTGAGGAGGGAACAG
GAGGCCTGGGACTGCTGTGTCTAGTGGGGAGAAGGCCACGGAATGGAGCT
GGGAATTTTAAAATCAAGTGGCTATTTCTTCTGGGTTCACTTCTACCTCA
CTGGTGAATTGGCTGTTCTCTGACCCAGGTGGGAGTTAAGTGCAGGAGAC
AGGGGTTGTGGGGTATGGGGCCCTACGAACTGtttttttttatttttttt
gagacaggggagtcttgctctgtcagccaggctggagtgcagtggcatga
tctcgcctcactgcaacctccctctcccgggctcaagcaattctcctgcc

>uc001dnt.1|91066691|91067691|91067690
TTATTAAAATTTATACGGAGACTAGCATAGATTGGAATAACTACAAAGTG
AATTCTTTAAGCTGCTATCGAAAGGTGGTGAAATAGTACAATATGAAAAA
AAAAAAACTCTTCTTTAGCTTCAGATACCTAAATATGTCATCAAAAGACT
GCTCAATTCTCAAATGCTAGTATTTTCTGACTCCTCTAAACCTATTCTTA
ATGCAAAATATCAAAGTCAGCGGGATAGTAGGTGTCCCAAAATGTCTTAA
TTCAGAGAATTAGTGTTAACTGAGCCTGATTAGCTCCATTTATCTCTAAT
TAATTACCTTTATCTAATTAGACACTTTGTTTCCAGTAGACATGGAGTCA
AGTAGACTAGATTATTAGTGTAGTCATTGTGCCTTTACAAAATCCTGAAA
TTAATGAAACGTGCAAAAGAATCTGCAGTTCTAATTGCACAGGTGTTGCC
TTATGGCAAAGCTTTATCATCTGATTACACCAAGGGGTTATTAGTGACTT
TTTATATACAGGATGAGCCTATGAAATGTACCTTAGCAACAGCTCATTAG
TTTAGGGTTGTTACTGTATTATTTATTACAGTCAGCCTTCCCCATTATCT
AGATTGATTCATGGACCTATATATTTTTCCTCTCCTCTGTGCAGAAAAGA
TAAAATAAACCATCGTTATGAAGAGTCCAGATGCAATGTGAAAAAATGCA
AAATGTGTTCATCAGCTGCAATTTGACTCTTTAAAACAGAAAGCTCTAAA
GATGAGATCAGAATCAAATTTATGGTTATTTTCCATGGGAAAAGAACCAA
TTTAAAATTACTGAGGAGTATGGAATGATTCATACCTGTGATCCAAAAAA
AATGTGGCTGCCCTAATATCTTCACATAACTGAACTGGCATACCAACGTA
TGTGGAAGACAAAAGCAAAATGTTTTTACATTAAAATATCTCTGGATTTA
TTTTTACTCATATCTTCCCAAAATGGATTGGCAAAGCACGATCTCTATAT

>uc001czr.1|60226511|60227411|60227510
gttcctatgactattgtgatagttttgagtaaaacctgccttacgatttt
aacaagagtcagaataattttttctttaaGacagacagacagacacacac
acacacacacacacacacacacacacacacacacacacCCCTTGGGGAAA
AGCAGTGGAGAATTCCAGGAGACGATGCAAAAGCAATTGATACTTGACTC
TAGAAGGCAGATACATCTCAAAATTTGTTCTTACTGTAGTAGTGGCCTGA
CCTCCCTATGCCATTTCACATAGACCGTTGTTCAAAGTACTTTGGAAGCT
TCTTGAATGTTCAGCAGCTAAGGGAAGGGACATAAAAGGGTATATCGtta
ttacatgcaaagaactgttcaaatggcattgctttcaatgtttataacaa
tccttcaaacagatgtaattgcttctgttttatagatgaaggaactgaac
tccagggggattaagcaacttgtcaagtctaccacccgctaagtgcaaga
gccagattttgGCTATTTTTGAAGCTATTTATTCTTTTTCTACTCTGTGT
GGAAATATGGGGGGTAGGGTAGTAGGGTGACTGTGGATCTAGATCTGGTA
AAGGTTACCCTACTTATAGAAGTATTCATTCAGCCAAGACTATAGTACAG
GTTATGCTTAACCTGTGGTCACACAGCTCTGGTGGCACCTTTCATGCTGC
ATTCTATGTAAATGCAGCCCCCTGCATTTGTGTAGCTTGGGGATGCTGAG
GCTACTTATCAGAAACTATGCTAGATATTGGATATTAAGAATTGGGCAAG
GTAAAATCATTGCTCTTCAGGGCCTTATGATTTTGTCTAATAACCCCGAC
TTCAGGTTTAGGATCTTCTTTTACCCAAACTGCCTCTCCAACCCACTTAC
TCCCAGAGATGAAGGGTAAAGTGAGACCTTCTCAGTATCAGTTGACCAGT
CCTTCACAGGAAGCACGAACCTTCTAGCAGATATTAACTGGCACAACCAA

>uc001crb.1|47466454|47467454|47467453
TCTCCCGGCTCCTCCCCACATTTTAGGAAAATCCTGCCGGTTTAGGATTA
CCAGCCAGAGGTCCATGCCCCAAAGAAGCCACTCACAAACACTGATGGTT
GTTGGCGACTAAGCTGCATCACTTGATTTGGATTACAGAAAGGAACGCCC
GAGAGATTTTGTTTGTTTTTATTTGGGGAGAATGAAGGAGGAGGGAGATT
TTAGACTGAATCGTTCTAGAGTATTTGACGACTACAGCTCCTCTCTCTTT
GTACTACGGAGACCCTGCTTATAGCCCCCAACAGGAAATCCTCATCTGCA
GTTGCCAGACAGCCAGAATATTTCCACCTGTGCCAGAACAAGACAGAAGA
CCCCAGGAGATTCTTCCTGGGGACAGGTCTCAAGCAGACCCAATCCCCCA
TACAGAGAATTTCTTAGATGAAAACAGCCTCAGGCCCTTAGACCCAGCCT
CTGGTCTCTCTTCTGGGCCCACACCAGCACAACACCCTGGAGAAGCCCCA
AGCCTGCACAAGTACCAAACCCACCAGGGAACAGCACCACCATCCTCGCC
TCTACCGGAGAAGAGGGGTGTTCCTGCCTCCCCACCCTAGGCCTCAGGCC
TGGGATCAGGGCCCACTCGAGCTGGGACTGCACTAGCCAGGAAGGCTGCC
GCCTTCCTCCTGCGGGAGCTCCAGGCACAGTCTGTACCACCCGGATACAG
CCGCCCCAAAGTTACCGGCCTTGGGAAACGTCCACAGAACCGGGACCAAT
GGGAAAGGCCTGGACGACTAAGTCCAACTAGCTGGTTTTACCCTGGGTGG
AAAAGGGAAAAAGCCGCTGAATGCCACAGAGGCAGCTACAGCAGTCAGAT
CCCGATTCCAAGCTCTGGCTGGTCCTCCCCTCCCCCCACCCCCAATCTGA
GAATGGGCTCTCCTCTGTCCTGAGCCTTCCTCACCCCAGGCCGGAACACA
AGGCCTTCCTAGACACCGTTTCCACCGGCACCATTCCCCTGAAAACTCAC

>uc001byh.1|35223453|35224353|35224452
CGCCCAGCAGTACACGCAGCACCGAAAGCAGGAGCGCCATGGCCGCGCTC
CCCCCACCGTGGGTTGGCCCCGCCGAAAACCCGCCCCTGCCGCCGGCTCA
TTTCCTCCCTCCCCGGGGCAGCCGGAAGACTCTCGCCTGAGCTACCGTCC
CCCACCCTCCAGGGGGTCGCGAGGCTGCAGTACTGGGGCAGGGCGCCCCC
ATCTTACAGGTGGGGACACTTGAGGACCACTGGCTGGTAACTGACTAAAC
AGGCACCTTTGGATTCAGGGAGTGTTTCCCAGCCAATACGGAGTGCTGGC
AGACACGGGTGGGTGTCTGGGTGCGGTTCAGCTACCAtcaaaagaccccg
ggcttcgttcctgcctgtgccacactagctgtgggatctgagctgtcacc
caccccaaagggcctcagtatctgcatctgtatatggggataactcagtt
ctccagagtttgtaacaggcctagcacagtgcctgcacatgtaagagctc
aGAAAGTTATTTGtaaattagtaaattaatttataaaattgtaataaatc
aataaccattaattattaaataaGTCTCTTTGCCTGAGATATCTTTTCCC
TCTAATTTATCTCGGCTGACAATGAAATGTGAAAGGTGTTTGAAAATTCA
GATACTTGCATGGATAGAGAGGCTTTCACTGAACCAAGCCCTACAGTCCA
CTCCTGGCCCATTTGCTCTTACCTGGAAATCTGTCTAAAGCTgggatggg
caaaccatgggccaaatttggccagatgtctgatttttttccatgcttct
ccccttcccccaagctaataatgtttgtttacattttttatgataaaaac
attttttaaagaagcttgtgtgacataggaaaattatatgaaattcatat
ttcagtgttcatgaataagttttatttaaaaacagccacacttatctgca
tattgtctatggctgcttttgcactgcaactgcagaattgagtagttgtg

>uc001blc.1|26098293|26099193|26099292
CTAAATGTCTTAGATGAACAAAAGCTCACTGCCACTTGTAGGACACCTCG
TATCATTATGCCAAGTTTCTACCCTCAGGCCCTCTTTATATTCCCATCTA
TTCAGAACTGGTATTTTAAAGATCCCAGAGCACCTGCTATGTGCCAGAGA
CAGGAGCCAAGATGAACTGTGCTGCACCACTGCACACAAGCCTCATCCTG
TCCTCTTGGTTTAGATATTGCTCAGAACCTATTGTTGTATTCAACTATAC
TTGCACTTGCTCCTATTTGCCCTACATGGGCGTAACTCCTTAAACCAAGC
TTTGTTCAGAATTCCTCTGATTGATCATTTAAGTAAATTTAAAAGTCAAT
TTAAGGAATATAAAAACTGCATAATTTCCAACTCAAGAGTATAAACTTAG
ATCACTCATTAGCCTCTGGTTGAAaacagtaatcgtgatttatacggaat
gctaaatatctatgttctaagtgtgctctcttgccacaaacccatttaat
cctaacaatcttaggaggtaagttgaggtaggctgttattgttctcatGA
ATAAGTTTGGTAAAACCCCAATCTCAAGATACAGCCCAAGCAGCAGAGGC
ACATGCGTTAGCAACACATGGACCCCACCGCAGTATTAGCAATCATCTTT
TGCTATAAGTGCTTGGCTTCCAAGAGCTTTTATACAGATGTCTGAGAGGC
ACAAAATATGTATAATTAGGCTATTTCTCAAATAGCACAGGAAAGCTGCC
AAAGGCGTTCCCTGAATTGAGAGGCAAAGCACTGACAATGGGGACTATTA
CAGCCTCTGGATACAAGATGACGTATCTGCCAACCTTAACCACCCGAGTC
AAATGCTACTTTAGAAATAATTAAGGTTCCCTTTAGTCATTTCACAGGAG
TTGCTACAGCAGTACATAAAGTTTTATTAATATTCTGATTCTCGTGTCAT
AGCTTTTATGGCAGGAAAGGATGAGGACATGCCCCACCTGTAACGTAGAG

>uc001bla.1|26098293|26099193|26099292
CTAAATGTCTTAGATGAACAAAAGCTCACTGCCACTTGTAGGACACCTCG
TATCATTATGCCAAGTTTCTACCCTCAGGCCCTCTTTATATTCCCATCTA
TTCAGAACTGGTATTTTAAAGATCCCAGAGCACCTGCTATGTGCCAGAGA
CAGGAGCCAAGATGAACTGTGCTGCACCACTGCACACAAGCCTCATCCTG
TCCTCTTGGTTTAGATATTGCTCAGAACCTATTGTTGTATTCAACTATAC
TTGCACTTGCTCCTATTTGCCCTACATGGGCGTAACTCCTTAAACCAAGC
TTTGTTCAGAATTCCTCTGATTGATCATTTAAGTAAATTTAAAAGTCAAT
TTAAGGAATATAAAAACTGCATAATTTCCAACTCAAGAGTATAAACTTAG
ATCACTCATTAGCCTCTGGTTGAAaacagtaatcgtgatttatacggaat
gctaaatatctatgttctaagtgtgctctcttgccacaaacccatttaat
cctaacaatcttaggaggtaagttgaggtaggctgttattgttctcatGA
ATAAGTTTGGTAAAACCCCAATCTCAAGATACAGCCCAAGCAGCAGAGGC
ACATGCGTTAGCAACACATGGACCCCACCGCAGTATTAGCAATCATCTTT
TGCTATAAGTGCTTGGCTTCCAAGAGCTTTTATACAGATGTCTGAGAGGC
ACAAAATATGTATAATTAGGCTATTTCTCAAATAGCACAGGAAAGCTGCC
AAAGGCGTTCCCTGAATTGAGAGGCAAAGCACTGACAATGGGGACTATTA
CAGCCTCTGGATACAAGATGACGTATCTGCCAACCTTAACCACCCGAGTC
AAATGCTACTTTAGAAATAATTAAGGTTCCCTTTAGTCATTTCACAGGAG
TTGCTACAGCAGTACATAAAGTTTTATTAATATTCTGATTCTCGTGTCAT
AGCTTTTATGGCAGGAAAGGATGAGGACATGCCCCACCTGTAACGTAGAG

>uc001bgo.1|23507962|23508862|23508961
TTTTAATTATTCCCCAATGGCTTCTGATATTTTTATCATTATAAAAACAT
TTGAGAACCACGTAAGAATAAGATGGAGGGGAAAACTTAATAGTAATTTG
AAAGTGATTCACTTTTCTGTACCGTAAAGCTTAGATTCTTTTGTTCCTCT
CATTCTCAAGCAAAAAAGTCATTAGAATAAATCAGAATTTCTAAAGGAAA
TAGGGAAATAGATGTTATGTCTTGGCCAACAAAAAATTTGGGCATCAGGG
ATAGCAGATAAATAAAAATAAACGAAGTGTTAACAGAAAGTCAAAGGTAT
TACTACTGGATATTTTTAAGCCTCTCTTACAAGGCATGAATGTTTCTCAA
AGCAAATTTACATAGTAATAGGAAATTATATTCCTAAACCAGTAACTGAA
ATGGTAGTCACGATCATTTTCACTAAAACTAAAGTCCGCAGTGCAATTGA
CGCCACAGTACTAACAATTTTCCCTGTATGTACATTCACTTATCCAGCAA
ATAAGGTCTTCAGTCACAAATTATCCCTTATAAAGAATGTGGGTCAAAAT
AAATTGCAGTCTGCTTTCCCAGCCACATTTTATTTGTTTTAATGCAAATT
ATCCAATGCCTGCAAGAATGCTCAAAAGTCTATGAACCTGtttttttttt
tttaataaaagataaaatttcaaaattaGAAGAGACTATGAGAGAACACC
AATCAATGAAAGTGCTAATTGGAATAAATACTTGAATTTAGACTAATCCT
CAGTCTAATATCCACAACACATGTTGGAATAAACAAGAAATTTTGCATGA
ATTTGATCACTCACATAGGCAGTTATACTTTGAAAACAATATTCCTTGCA
AGGATTACGAATAAAATAATGTTTTAGGACACAATTGAATTTGAAATAGG
TAATGTTTTGAATAGATTTTTTAGTTTTATTGAAATCTTACATGAACAAG
AAATTGGAAATACAATCACATCAAAGAACAAATTGTCACGGCTTTTGACG

>uc001bee.1|21004660|21005560|21005659
GTCTTGCCAAGTCTCTTAATGTGGTATTTCTTCAGAGATGGAAGCCAGCA
GAAATCTCTTGTTATCCAGATACAAAAGAAAAAGACTATTTATCTGGGAG
TAGTCTGGCTTTCTTCATAAATACATTTTGTAGGTTGATGGCCCACAAAC
AACTGAAATGGAAAACCATCTGTAGAGACTGCGACTTCATGAAAGGGTGG
GAAAATTAGAAAGCACAGCACTCCAATATCTGTAGGAGaagcagaggccc
aagcagaggcccaCAGTCAGCTTTATACTCACCAGAATGGCTTGAATGAG
GTTGGAGTTGGCAGACAATGTGATTTGCATACATGGTATTGGCTTGATTT
TAAACCCCACCCCCACTTTTATAAAAATCCCACCCCCACTTTTGTAAAAG
CATAATATAGCTTTTGGTTTTATTCATTCTTTAGAGGACATCTTTGGGTT
TCTTAAGCATTGCAGGCAATTGATGGAAGATTTTAAAATCAGTGGTAGTG
GCAGTCTCAAAGTGAATTATTGTCCTGAGTCCTGATACACAGAGTGGAAA
ACTTAGTTATCTAAAGGACTGCCCTTGAGGCCTACTGTCCTGAATGCATT
TTTAGTTAGTGTTGGAAACAAGTTTCACTGGACTCCCAGTGGGGCATTCC
CACCCAAGCACAAGTGCCCTCCTTACCCACAAAGTAGCTTGCCTTTTCAG
TGAGTAGAGacatatacatacatacatgtgcatgcacatacgtgcgcata
cacgcacatacacacacTCTCTCACTCTCTCTCGTTTTATCTCTCTCCCC
TCAGGAGTGATTTGAATTAGACAATAAATAGCCAGACAGCACCCCCAGGA
ATGGGCACACATGCAGCAGCTGTCCAAAGGAGAAGTCACTTTACTTTCTT
TTAAACTTGCAATGTTTGTCTTTATTTTGTTCTTTATATTTTCAAAGTGA
AAAGAAATAGTACTGAGTCAATTTCTTTTTGTTTTTTTAAATATTTGTTC

>uc001azb.1|16803499|16804499|16804498
ACCAATTCTATGACCATCTGTTTCATGGCCACATGTTTGCTCATTTTATA
TGTACATAAAGGGAGGGGACAGACAGCAAACTTGCGTGTTACAAATTGTA
TCATCTTAAAAAGGAAACAAGGCAACACTTTGCAATAAAACCTTAAGATG
CATGAAATTTGAGCCTAATGCAATAAAGGATGCCCATAAAATTCTTATCT
AAAGAATGTTTCGAAAATTGTTGTACAAGGACATCATCATTTAAAGTGAT
ATGAAGAAACCTTCTCAGCTAAGCATATGGGCTAGATTAGAGAGAAAAAT
AAAGGACCCATCTCTGCCCTGGAAAAACTGCTGGTAGCATCTTTCAAAAA
GCTCTCTGTGTTTGAGTACGCACCTTGATCCATAGGCTCACATTTGATCC
CAACTGGCAGCTGCTTCTTGGCATTAACATTGGATTCCCAACTAGTAAAT
CTTACCAAGATCTGACTTTCTGCAGATATAATATTATTTTGTTTGACCAT
CCTTATCTTCAAGGGCTACCAAGAAGGAACCAAGAATTTATTTACCTCCC
CAAGGGAAAAGGTTTTACCAATGAGACCCTTTCTCACCATGACCCCAGGA
CCCCATATGCCCTGTTCACTTGAGTGCCCTGTGTGGCCTGATAGAAGCTC
ATGCTGGTCACAGGATTCCTTATATGACTAGCCTCCTTCCTGAATCCCAA
TTTCATGGTGGTGGTCATGACAGGTGTCCTGTATCCCATGCTCATGTCCC
TGAAGTCACCAGCCTATCTCCAGTTAGAAAAAATTACATGTATATAGAGA
GGCCTCTTTGGAAGGAGCAAAAGCTTTCTCaccttcgtacactaatggtt
ggaaggtacaacagcatatgcactttgggaaaaaatatctggcatattct
tacagaaacaaacaactacctattctatgactcagtaattcctaagcatt
tatccaagagaaactaaaacctatgtccagaaaatgacttatacaagaat

>uc001uhg.1|172270745|172271645|172271744
ATACTTATGTTTAAGATGTGAGCCATCATAATATATTATACATTTTGATA
GATTACCAAGCCCACTGTTTTTACTGCAGCGTGTATAAACATTTAGACAT
AATTTTAAGGTTCAATGAATGTGACTATCCTAAAAAACACAGACTTTTAA
TTAAATACTTATTTCTTTAGTTCCTATATAACTAGGAACTTGCCTTCTTT
TCAGTAGACTGTTAAAAGAAGGGCTTTCAGCTCAACATAAACTGTATTAG
TCACTTAATATCATACACTGAAAAATTATTTTGAAAAGATACTTGGGATT
GGGGACATTTATGATAAAATTTAACCAGAAGATGGCAGTGATGATCCTCC
TATACTCCCTGCAACGGTAATCAAAAAGTTTTACAAATGTCATAGCATGA
AATGTGCACGTTCAGCTGTTGTTATATAATGTTAAAAGTTGAGGATCTAG
GGGAAAGCACTTGCTGTTTATTTTATATACTATGAAAAATGTGTATTTTT
CTATAAGAAGGGATTAAGAATATTTTGGGTGTCTGTATCTTTGTCTGTAC
ACTTCAGTTTTTTCTGAATACTGGGGTAAGGAAGTTCCCATAAGTCTTGC
CTTGTTTATTTGCATGCATCACTTTATGTTATGCATAATGTCTAGAAGGC
ATGCTGTTTTATTGCCTGTTTGCATTTTTCACCCAAATTGCTGGAAACTA
ATGAACATTTTAAAGGAGCCATTCCTTTAGCTGCAGTCATTTCTCTAAAT
TGATATCTTTTTTTGGGGGGGAGGCAGTGAAATCATTTTAAACATTACTT
TTTGAAAGAAAAAATTATTAGACAAAAGTTAATATTTTAAAATAAATCTT
GAGAAACTAGAGATTAAATAACTTAATGAAACATATTTCAGAGTTGAATT
TTGGCAGCAATTGTAAATAATATTTATAATCTGGTGATATTAAAAGTGAA
AAGTTACAAGGGGGAGAAGGAATGCTCTCCTTTGAAAATTAGTGGCCACA

>uc001tah.1|99564691|99565691|99565690
AGTGAAGAGGAACTAACATGTAGTGTTAGTTGCTTAGGCGTCCCTAGGTG
TTGGAGtttttttttttttttttttgagacagagtcttgctgtgtcgccc
aggctggagtgcagtgccgagatctcagctcactgcaacctccacctccc
aggttcaagcaattctactacctcagcctcctgaatagctgggactacag
gcgcctgccaccacgctaggctaatttttgtattttcagtatagatgggg
tttcaccatgttggccaggctggtcttgaactcctgacctcaggcgatcc
gcccgccgcagcctcccaaagtgctgggattacaggcatgagccaccacg
cccggtcGGGGTCTTTTCATGATATTGTCTCTTTtaagtcttatcactac
cattttgcaggtaaagaaacaggagcagagagattaagcaactggcccaa
gatcacactgcagctaagaggtgaggtcagattgtgaacccaagtcccct
gCTCTTCCCCTGGGGCGTGCTGGAATCACCCGAGATCACTGGAAAAGGGG
TGGTGGTGGGGGTCCCCCACTGCAGCTGCGACACTGGCCAATAAGGGCAG
AGTGGGGGCCCTGTAGCTTTCAGTGTGGGGTTTCAATCCCAGATTTAACT
CTGCCCTGGGATAAGAAATTTTTCCCAACAGAAAGATTGGTTGGTTCAAA
CTCCTAATTTACTTTGTCCCGGGATGGTATTACTTTGAGGTCTTTTCTTT
TCAGAAGGAAAAATAAAATCTTGCCTAAGCAACCGAGGGTTAGAACTCTC
CCTCAGGGTTCTTCTTCCCCGCTCTCTGTTGGGACAGTGAAGGGGGCTGT
CCTCTGTTGGGTCTTCCTAGAAGCGGGAGGCATTCAGGAATTCTCAAGGG
ACCTCAAGCATGTGTTCAGACTGTGCTAGGTTAGAGACAGAGCTTGGGGG
TGCTCAATTTCATTTTGGTTTTAATTGGGAAAGGAAGAGCATCAACAAAC

>uc001skx.1|74440889|74441789|74441888
AAGGTACAGAGCAGGCATTCAAACGCCATAACCCACTGACCTCCCAGACA
GTATAGTCATTGAGAATATGGCCCCTGGACGCCCAACTTCAAGCACCCCT
CCTCCTGTCTGCCCTTCCCCTCAAGACAGAAAGCAGAAGAGCAGAGGGTC
TGGCCTAGTTTAGGCCTAGCACTCTGCAGGGTCAAGGGTCTCTTTCTGCA
TCTAGATCAGAGCCTTTTGGGAGTCTGAACTGGACTTCTCTCCCCAAGAG
GGAAAAAAAGAGAATATAAAGGAGCTAGCCAACTAAtctaaactggggct
aatatctacaatgctggggtgctgtttaccagcctaatgagtcccaactc
tgcaagtattttcagtaggtctgggtcaagaccagaaatctgttacattt
taaaagaaactccccaggtgatactaatttatggtggggtttgggaGTAG
CTTTTGTACCTCCTATCCTTTACTAGTATGCCACTTTAGTTTTCCCTTAT
TTAGTAAATATTCCCTCTGAGAGACCCCAGGTCTTATGGGAAGACTGGCC
AGTACATCAGAAAATTGGCTGGGGTGGTGATCATATCATTACTCCAGCTC
CAAAAATTGGACTAAAGAGCAGTGGAAGCTACAGGAAGCAGAGGCAGGGT
TGGCAGAGGCTACACCCTCCCAGCCCTCCTGACTCCATAAATGAACTTAG
GTACCTAGTCCTAAGTCTAGCCCTTTCCTCCTTGGTTAGAGTAACTTACT
GCACATGAATTTTAGAAACAGCATTCTTCTGGTCACTACGAAGAGGAGAC
CTCAAATTTGATACAGCCAAAGCTTCCTCAGCATCGCTTCTCCTCCACTC
CTGCTGTGAGCTTAATGGCCCAAGTCCCACTCTCAACACCACACAGGAAG
CACTGAAGCAGAAGTTGCTTTAATCAAGGGGTGAAGTCCTCAATCAAGGG
GACCTCACTTAACCTTTGGTGGTGGGGTCTCAGCCTACCCCCCACAAGCC

>uc001rge.1|25356924|25357824|25357923
ccaactcaggttcttcgttgcagttcccctggacatgtttcacttccctt
agagcgcttatctccatgtgtaatctcatctttttaagggtggatttctc
attaatgtctgtctctccagctgactgtgaggtccttgagggcaagaagc
aggtttttgttcataatagtttccccagtccctggtatggatcctagcac
accctgaatgggtgttttaagaaacacctgttgactgatcgaTGCAGGAG
CCCTTGAGAACAGCTAGAAATGGAAGTAGGGAAATCCCAAAGTGAAAACA
AACCCTCAAGGCCAGAGAACAGCTTTGGGGCTATGGCTCCATGCTTCAGG
GCAGGAAGGAATGCCGTGACCCTGGGTAGCAGCTCGGCAGGAGTCATGGT
GGGGTCCTGGGAAGCGAAGTCAACTGCAGTCAGCCCATGGGAAGCACCAC
ATTTGGAAGGGCAGGGCTGATGGGTTCTCTCACACACCTGGCATTGTTAA
TGGGAAGGATGGTGTCTTCTCCCTTTCCTCATCTGTTTCACTCCCCTCAG
GCCCTTCCCACTCTCGGGAAGTATCAGAATATGTGCAAGAGGCCTAGACA
ATTCAGGACCCGTCTCCGCACCAAGTCCCATTCCAggacagcggaaaata
gtagaaaggcacaagaccaggactgaatgagccctggatctgccacttaa
ggttggggctccatgagcaagtcacatcattgttttaagcctcaatattt
ttctcctgaaatgaggataatcatatctcttgaataagattgttagagga
gtaaataaaacaactaatacagattccctctgtagtgttctgcacatagt
gggagcatcatacatatttgtcgaataataaatGAATAAAAGCTTCTTAA
TAAGTTTGGAAATTTGTATTCTGGAAATGTTCTCTATCCTGCATGAACAT
TAGGTTGGATCCATGCAAAATAAGTTACGCCAATTAATCAATTTACTCAT

>uc001vbi.1|206733849|206734849|206734848
GAACAGGTAGAACATGGACAGCAGCAATTCAACTTTTCCCCACACTGCCC
TGCCAATGTGCCTCGACCTTGACCTGGGGGGCCCACCTCTGGGGTGAGAG
GGTGGCTCATTCATTCAGTCCTTGGCCATTCTTCTGAAACTGCCAACAAG
GGTGGAAGTTTGGGGAAGTGGACTCCAGTTCACTAAGAATGGAACTGAGC
ATACTTAATGAAATCTCAAACAGAAATGTTCATACTGAAAGAGTAAATCA
TAGTGAGTATTGAAAATAATGTCTCACATGGTACTAATGCTTGTCGGGTG
AGGAGTTGAACATATGACAGTGTTTACCTGGGCGCATGTGAAAGGGTAAA
TTATGATTGCAAAAGGGATCTAGTGATAAGTAGTGATTAAAACAAGTTAT
TTTGTATTTTCTGGAAAAGGATGTTATACTAGCTCAATAGTGGTTGAATT
TAAATGTTTTTCAAGCCTGCCAGGAGTGAAGAAAGCTTTGGGCAAATATG
GTCCTGCCGATGTGGAAGACACTACAGGAAGTGGAGCTACAGATAGTAAA
GATGATGATGACATTGACCTCTTTGGATCTGATGATGAGGAGGTATGGCG
TCTTCTATAAAGAACATATCggccaggcgcagtggctcatgcctgtaatc
ccagcatgttgggaggctgaggcgggtggatcacgaggtcaggagttgaa
gaccagcctggccaagatggtgaaaccctgtctgtactaaaaatacaaaa
aaatgtggcaggcatctgtaatcccagctactcaggcggctaaggcagag
aattgcttgaacctaggaagcggaggttgcagtgagccaagatcgtgcca
ctgcatccagcctgggcgacagagcgagactccgtcccaaaaaaaaaaaa
aaagaaTACATCGATCAGCAATTGTATCAATGTGGTTAagccaaattgcc
tggatttgaatcctggctttAATTTATATGCCTTTTTCAAATTCTGACTG

>uc001vbh.1|206731662|206732562|206732661
GTGAACAGAGTTGTGTCTGATCCAAGACCTTACAGTTCAAGCACTGGATC
CCAATAACCTGTAAACAACGTTTTGTTATTTGCAATGCAATCCTGGGCTA
ACTTTTCAAAAGTCGTTTTTCTCAATTTCCCGTTAGTTAAAGGAATAAAA
AAATGCTGTCCAACGTGGTCAATGGACCAAACAAACAAGGACAACAAACA
GAAGCGTGAGCCATTGCTAACACAACAGCGACCAAACAATCATGCACTGT
ATCAGGCGTGTAAAAATCTGGGGGGAAAGGCTTAGTCTTAAGGCCTAAGT
CATCGGACACTGGTCCTCTCCCGGGGAATAAAACGGCCTCCTCCTCTGAG
AGGGAAATGTCCTGAATTTTCCCTGCAGAGGGAAGGTCACCTGCAAGCCT
ACATTCGTGACAGCGTTCCCGAGGACCCCCTGATCCTCATCTTCTTTTCT
GCTTCATCAGACCAGAGACCGTGGCTAAAAGCCCCCCATCTGCCGGCTCT
CAGGGGCTTCCGAGGCGGCGGGGCGGGAGGCGGCGCCCAGTCAAGGACAA
CAGAAGACTACGTCGCGTGGGCCAAAGGAAACAGTCCCGTCAATAAATAA
GCCTCTGGCCGACGCACCTCACCCTTCCCATCCATACAAGACCTCACCTT
CTCCCCGGAGCCGCGGAGGCTGTTCTGCTAAACTGTCTGGACCACGACGA
CCCCCTAGGAGGCCGGGTCGCTTATTCAATATGGCGGCCTCGGCTAACTC
TGTCAGCCGGGCCTGGAGAACGGAAAGCCCGGAGGGACTAGAATCCTTGC
ATTCGACAAGTTTGTCGGCAATTTCCGTCAGCCGACCAGAGGGCGGAGCT
GAGGTCGGCCCAGCCCGGAGGCGGGAAGGACAACTTGGACCCGCAGTTCC
GCCGGAAGTGGCCCCAGCCTCGAGGCCGGGCGTCTTCGGTCATCTCCGGC
GCTTCTAGGGCTGGTTCCCGTCATCTTCGGGAGCCGTGGAGGTACGAACT

>uc002vwa.1|236896532|236897532|236897531
CTTTGCAACAGACATCAAATCCCAGAGCCCTGATGTTCTCTTCTTGGGCC
ATAAGTGGGGTCCCATGACACGTGAAAGGATCTTGGCAGAACCATCTTGG
AGACAGGAATGTCAAAGGGCTCTGGGATGTTAGGGTGGGGGAGTCTGCCA
TTTCTCAGGCCACCCTGGGCTTTGGCTAGACATAATCTGAAGTGGGTAAG
GGGAGTCTGTGGAAATTGGGGCACCTTTGGTAATGAGAAGGCAAGTCTGT
GGAGGGCACCCTGAAGCCAGTAGTTTGTTCGAGGGGACACTCAGGAGGAG
GATGACTTCGTGGGGAGTGCGGAACTGTCCAGGGCACATCGGCCTGTGAC
TGTCTCTGTCTGTCCCAATTTGTATCAGTCTGCTGTGTACAGACACAGGC
TGGGGGGTGTGCTGGTGGCCAGAAGACACCTGGAAACCACAAACCTTCTT
GGCCATTGATGATCCAAGCCACTGGGAATCCTGGCAAAACCTGGATGCCT
GACCTGGTCTATGCAGTGTGAGATTTTATGAATTTCTGTGGTCTAACCCC
AAactgtcagacaaggtattcttaaaattcaagttaaattcatcccatct
caattgaagtctacttcctctgactgtgttcttaccacaatttagaagtg
ggttacttgctatcttccaccaataacctttcacatccttacacgattta
aatttctcttttgagctttccctactcTTTAATCTTTTTCTTATGTACCC
TGTGTTATTTCTTCACGTCGGCTTTCCCTTCTCTGCATTTACCCCATTTT
TATGCCATGGTTTTCATCCAGTCATTGGCCTGATAATTTTTCAGTCCTTC
CAGTGAGGACTAGGCGGGGTGGATGATGTCCAGGCTTCAATATTAGCAGT
GGGACctggactccagctatctcagcttcaaaattaggatgttgaaatag
ttcatttgtaagatcctgttttcgctccagcaACCAAATTACCGAGTCAG

>uc002uut.1|198298947|198299847|198299946
AGCTGACAGAGGAAGTTAAAGCCTAATTTCCCAAGATGCTTTATCTTTTG
ACATGTTACCATCTTTCTATCTCAGATTGTATTAGAGATTTTTGGAAAAC
AGGCTGCAAAGTTATTACCTTGTGATTTTGGTACATGTACTAATATCTGT
ATTATCCATTTTATTCTAACACCCAGTGAATTTCAGATAATTTCTTCAGA
TTTGCCTTTCAAAATGGGTCCTAAGTAAAACCTTAATTTTCAAAATTATC
AGAGATATACTACAAAATAGAAATAAATAAAATGGGCTTTACTTAGTATA
TGTAAGGAGAATTTTTGTCTCTCAATCTATCTGTTTTTAGAAGTAACATG
TGTGGggctgggtacaatggctcacgcctgtaatctcagcactttggatg
gccaaagtaggaagatcacttgagcccaggagtttgagaccagcttgggg
aacctagtaagaccctgtctctacaaaaaataaaaaattagctgggtgtg
gtggtgcatgcctgtaatcctagctactagggaggctgaggtgaaaggat
ggcttaagcccaggagtttgaggtcacagtgagccatgatcgcataactg
cattccaacctgggccccagagcaagacagtctcttaaaaaaaaaaaaaa
aaaaaaaaaaaGTAACATGTTTGGGCTATTAAGCTAGGCCATGAAGAAGG
CTGTATGATATCCTCCATTTATTCAGATTGTCAAACTCCCAAAATTTTTA
GTAGCTTCTCAAAATAAAGCTAAATTCTAAGAAAGTGCatatgtataaat
tatatatgtgtgtgtatatatgcatataaacatgtatatatgtgtatgca
tataatctatataGTTGTGGAAGAAACACACTTGGGTATCAATTATCATC
AAAATTCCTTATCCAATAATACATAATTAATTTTTATTAACAGTCCAGGA
TTTGTTTAGCATCTTGTTTAACATTTGAAAATCAAAACATAAACTTTTTG

>uc002usm.1|191601650|191602550|191602649
TGGCAGATGCCTCAGTAGCATTACTTGCTCAACAGATTCAGCAGCATCCC
CAGGGCTCAGCAGGCATAGAGAGCTCTCCAGGTCTTGAGCACTGGAGAGC
TCCATGCTATTACTAAGGACAGCAGCTGGGCAATGGCACCACTAAACATC
CAGTAGGGGTGAGGCAAGGACCAAAATAGACTTGCAATTCACATACATTA
CTATCCAGGAAACCAACTACCCTTCCTCTTTACTAGAGAAAATTGAAGGA
ATGGAACATCTCATCCTAAACCTCTTTCCCCAGTCTCAGGTTGgattctt
aggaccagagagactattagagctgggaaagatcatagaacccacatagt
cttacctcttctagagatgaagaatgagcaacctatgaataaaatcagtt
acccaaggccaGAGTTGTTATTCTCCTAGTCCTCATTTCATCCTCCTAGT
CCTCATGAGtttttttaaattattatttttttaaCCCATGTGTCTGCTTA
CAATACCTGTAAAATCAGTGCAGTTTGCCCAAGATACCACCAGGAATGAC
TCTGGATCCCTCCTCCTTTGGAACCAGCAGCTGTTGAACCCCATAGTTGG
AATAACGTTGACATGGCACTAAGGAGGCTTCATAATTCAACCCTGGATGC
CCCGTGAATTTCTGCTAATGTCCCATCACGACTTTCCTCTTGGATCTACT
GTGATCACCATGCCTGCTAGCGTTCATCATACTGATTGGCTTATTTGGCT
TTTCCCTCACGCCTTCTTGCTGAGGTGTAGGTGTGACTTTATTATTCTTG
ACCTACCCTGAAACATTAACACTTACATCTTCTAGCTAAAATCGTAGTAA
CACCAGAGAGACAAAATGAGAAATAAACCAAACACAGGCAAGCGAGTCTT
CTGTTAATATTGTTATTAACACTGGTTTCTTAAAGTTGTCTTATCTTGCA
AGTTTATCTGAAGCTTTGGTTTCAAGCATTTCAGTCACAACACTCCCAAT

>uc002umd.1|179003494|179004394|179004493
AGTCTATTCCTTACCTTGCCAAAAAAGTACCTGTTTCTATGGTTTAACAA
ATGGAGCTTAGAATATGGAACTATGGTAAGTGCTCTTTAGAATTTAAAAT
AAGTTACATGTACTGGTTTTCCTTTATTTTGTAGTTTTGTTCTCAAAGAA
TTCCAGATATGATTTTTTTCCAGACAAAAATACCTGCTACATGCTTCCTT
CTGTATGAATACATGAGACCTACCTTCATTCATGTTTCCTCTATGAAGCT
TTCCCTGCACTCCAAACACAGAGCTGAGACTTCCACCTAATGTAGAAAGC
TAGCACGAGCCGGCGCTGACAGATGGAAGACTTGAGATGTTACAAGATTA
TATATGGAAACACAAAAGGTAAGGTTAAAATCTGTTCATTAGACTTATTT
CCTAACCTTTTAATCACTCATCACTTTGGAACATTCTTGCAACTGAACTG
AATAAGCTGGGAAGGTTTTTTGGGTAATTCTACTAACGCttttttttttt
ttttttttttttttttttgagacagggtctcactctgtcacccaggctgg
agtgcagtgctgtgatcctagctcactgcagctttgatcttctgggccca
agcaatcctcccacctcagcctcctgagtagctgggactcaaagtgtgcc
accacacctgattttctttttggtagagatggggactcactatgttgccc
aggctggtctcaaacttttggcctcaagggatcctcccaccttggcctcc
gaaagagttgggattataggcatgagccaacatgcatggtcAAATGCTTT
TTAAACTAGTAATTCACCTGTGTATGGTTATGTCAAAGAAAAATACAAGG
TTGCATACGCTTAGAGAAAGTAAGGAAGTAACCCATTACATGTATGTTTG
TAAATTTTACTTAGGCCATCATTTTTTATTTTCACCTTTGAATTTCAAAG
TAAATTAGAGATATGTAAATAACAGAATTATCAACATTAAAATCTTATTC

>uc002txz.1|152401486|152402386|152402485
AACCTTTAAAAACAAGTGACTTTTAAAAAGTTGAAAGAAGATGGTAATCT
TGATGACTAGGAAATATATTTAAATGCTGTTACAGCTACCTGCCATAAAA
TGTAAGTATCTTAAAGTAGTTAAATGACCAAACTGCTAATGCTACTACAG
AAAAAGCTGAACAGCTGTCTAGTCTAAATTTGTACACCTTGGTGCACTCT
TTGCAATTAAATACTTTAATGCGCATAAACAAGAAACCAGTAAAGCATAT
AGAAAAATGTTTTGGCTAATGTTTTCTTTCTCATGCAAGTATGTGCTGTA
CATGTAATAAATATATTTTTGTTTGCTGGAAGATGCTCTTCTGTGTTCTA
ACAAAGTATTCAGTAATGGCAGGTTATATGTTTATTAAAGTGCCTAATGG
ATATAACTCTTTTAAAATGTCTTAACTGAAAGTTTTATAAGCTTCACTAG
ATGACAGAAGAATCTCACAAGCCAGTATCACATGTTAACTTTTAAAATTT
ACTAAGCCCATATTTTTTAATTGTATCAAATATTTGAAATGACTTACAGA
ATTATAGGTATCCTCATTATCAGCTAAACAGGTTCATAATGGGGTACAAA
CACTGAACATAAATGCAGGGGGATGTGGTGAGGTTGTAATGGGGTTCAAG
ATATATATATAACTCATCAGTAATGTGGAACTTATTTCCATGGTCAAGAA
GATTACTGAACTGGTGCATGCTTTGAGTGCCTGAATACTGAAAGGCTTGG
GGAGAAAAGAAGATACTATAAAATTAATTATCATTATTTTCAAAAATAGG
CTTCATGACATGTACTAGCAGAAAAGAACTTTTATGGCTGGACTTATTGG
GGTTTTAGAAAATGCATGCACTATGGACATTTAGAAATAAGTTTTTTTTT
TTAAAGACATTTGTGTAAAAAGGGTCAATTTCAATAATTTCTTAGATCAG
AGTGAATCTAAGGCTTCCTTGATAATATAAAACATAGGTCACCAATTCCA

>uc002tun.1|135742101|135743001|135743100
tatgagaaataaatttctgttatttataaactacccaatatagattggta
ctttgttatggctgcccaaacaaactaaCCCAGAAATAATCTAACCCttt
tttttttcttttgagacagagtcttgctctgtcacccaggctggagtgca
attgttgcaatggtgcgatcttagctcactgcaacctccacctcctagct
tcaggcaattctcctgcctcaggctcccaagtagctgggattacaggcac
ctgctaccatgcccagctaatttttttgtatttttagtagagacaggggt
tcaccatgttggccaggctagtctcgaactcctgacctcaggtgatccac
ccatctcgacctcccaaagtgctgggattagaggcatgagccaccacgcc
cagccAGAAATCATCTAATCCTTAGTCAAGTCCTTTCTATAAACATTGTC
AAGACTGAGGAAATGAGACAGCTGAGAGGACAGAGCAAGCAATGTCATTC
CTACATTTTCTAGAGTCTGGGTACAGGCTACCTTCTGTCCAAAATTAGCT
TGGAACTCAAGAATTCTTCTAGAAAAGGTTTATTCTTAGGTTACGCAAAG
GACTTGGGGCTTGAAACATTACGTTTCCTTGCTAGCCAACCCCATCATTG
TACCTCTAAAGTAGTAGAAGGGCTTGGAAGATAACAGGAGTACGTGGAAG
TTCATGCCTCTCTTATTACAGAGGAGAGCAGACAAGGTACTACTACTGAA
GCCTTTTCTTAACTTGGTCTCTATTATCATCATTATCTTGATGTGCTTAA
GTATCCTTTGCCTGAAAACACTAAAACTCAGCCTCTTAACTCACATTGGC
TATGGTTAATAGTAAGTAAGCTGCTAACTTGATTTAAATTCAAGCTTTAC
CTTGCGATTCAACATTCCCCACATAAGGGTGTCTAGGGTTCCATTTGCAA
TAAGGTAGTGAATATTCACAGAACTGCACTGGCCAATTCTGTGAGCTCGG

>uc002tul.1|135673143|135674043|135674142
ACATTTTAATGTTATTATTGTATATTTAAATGCATATAACCATCTGATTA
TGCCTTATTATAAAGTGTTTTGTCATCATCACTCTTTTTAAAATAAGTAC
CAGAAACATACCTTTAATAACACAGGGTTTTAAAAACAGAAAATGAGAAC
CAGAAGACAAAGTGTATTTTGATAGTACGCTTAgtttttttttttgtttg
tttgtttgtttgagacggagtctcgctctgtcgcccaggctggagttcaa
tggcgtgatctcggctcactgcaacctctgcttcccgggttcaagcaatt
ctcctgcctcagcctcccgagtatctgagattacacgtgcacaacaccat
gcccggctaattttttgtatttttagtagagatggggtttcaccgtatta
gccaggatggtctcgatctatctcctgacctcatgatccacccgctttgg
cctcccaaagtgctgggattacatgcgtgagccaccgcgcccagccAACA
GTAAGCCTAGTTTTATTCATTTTTTAAAAAAAGATCTAAAAAATCAAGCT
TAAGTGGCATTTTACATTTTATGTTTTCAGTTATTTAATAGTTTTAACAA
TTACTTTACACAGAACCCCCAAATTGTCCACAAACACCATAGGTACCTCA
TTTTGAAAAGGATATTTTTGATAAAGATGACTAGCTAAGAAATAAAGCAA
GAAAAGCAACACCCAAAATGTGTGCCCCTAGCTCATTCTGGAGGTATTTA
GTGGACAGTCTCTCTTGAATCCTAAGCAGGCTGGTCATGCTTGGCCCAGA
ATTCCCAAATAATGATTTGCGTCTGAAATTTCCCATAAGGTTTTGCAATG
TTCCACTCATACCTATGACAGTCCAGAACAATACTAATCCAGAAGCATTT
TTAGGTAATTGAGAGTACATTTTTTAAACACAATCTATGCACAATACAGT
GATTAGGCATATTAGGGGTAAAGAGCTTTACAAAACATTGCTGAAACATA

>uc002tuf.1|135437842|135438742|135438841
ctgtaatcccagctacttgggaggctgaggcaaaagaatcacttgaaccc
agcaggcggaggttgttgcagtgagccaagataacgcaactgcactccag
cctgggcagtagagtaagactcagtctaaaaaaaaTATTGCTTAATCCAC
CAACTTAAAATGGCTTGTAATACTACTAACTCATCCATGCTCACTTTTGT
GAGGTCTACTAATGTTCTGGGAATGGCAGTATTTGAAGGATGACCTCAGC
AGAGGTAACTATTCAAATGAAATGAGCAAAGGTCTGTGGAAAAATCATCC
TTCCCTTACCAGACCTAGCTTTTGTCCTACCAGCTGATTTAGACTTAGCT
AGTTCTGCATATGGAAATGACCTGATTCACTGCAAATAGATTAAAAACTT
CAAATCACTACAAATAAATTACAGAGAAAAGAGCCCAAGGTTTATGATGC
CGCCTTAACTAGCACAATTTCTCAGAGACATCTGAGGAGTTTGGGGGCCC
TCTGATAATGAAATGCCGAGGCCCTCACCTCCTCCCTATTAGGCCTTGAG
CCTCCTAGAATCTTTTAGGCTAAGATTGCTGCCAAAGTACAGAATCTAGA
ATCTCTTTAACTTACCTTCCTGCCTTCCTCTGCTCTGCTTTGGACGAATT
AAGTAAGCATCTTTACTCACCAAGCAAGAAAATATAAGTTGTTTTTACAA
TTTATTTTAAACTAACAACATTAAAATTGACAGGACAGGCCAAAAATAAA
AAGAAATGTCATATAAAACAATAGAGAATGTAGTTCCTGGACAATCAAAA
CTGTAAACACTGAAATAGTTTTTTGTTGTTATTAAGAACATGTTTTCTGA
TACTATGAGTAATAATGTCTGACACTTGAGGAGGCTAATATGTAACTGCA
ACTTTCAGTTAATGACTCCATAGGATCTGCTTAAACTGGGTTAGACTGAA
TTTTCAGTGGGGAAACAAAGATCCCTTAGCCATCATTCCCCACAATTAAG

>uc002tui.1|135453854|135454754|135454853
GGCTGATACACATGTGCTGGGAGAGAGAGACAGAGACTGAAAGAGAGGCA
CATTCATTGGCAGAGAGGGAGACCTGTAGATTCTAAGATTTATTCAGAAA
GGCAAAATGAACCCCCTGGGAGTTGGGGGTTGCCATATGTGCTTGCTAAA
AGATGGGACACTGGAGTTTTTCATCTAGGGATAAGAAGGCAAACTTACTT
GAAAGACAGGAAATTGACTTTGAGTCTCAGGCCTTTCTTGTCCTCCAATT
AAAGTTGAGCCTTGCTAGGTAGGTGGGTTTGGGGCTGCTGTGCAGTATCC
TAGAGTGGGCTCCAGCACCCACAGCCCTACTCCTTAACTCTTCCCCGCCC
CATGGATACACACTTTAACTAGAGCCATCTGTCTGCTTTTATTTTATTCT
TTGATTTAAGATTTCTATGAGCAGAGTACCTGGCTAAAAATTTGAAAATC
ACAGCACTAGTTAATTTCCATTACATTACAGTTACAGTTCTAACATTTTA
CCCACAATTTAATTCCATAGATAGGAGAGAAGATAAGGAAGGGGAAAACA
GGCAATTTTCTAAGGCTTTTCCGATTCACCAAATACTCCCCCACTTGACG
CTTGAAATCTCCAATTTGTTTCTTTGGCTCAAAATGTTTCCCCTCACTTT
AAATGCAAGATGATGTCATTTCACCCTAGCCAGTTCCTAGGAAGATGTCT
CATTGGTAAATAAGTAGATCTTTAACAAATTTTGCAAACCCATTGATTTG
GGCAAGTATTGACAGAACTTGATAAGACATTTAATTGAGGCACTTTCTAC
TTGAAGCATTGCCTCCTATACCCTGATACAACAATGAACACAATTACCCA
ATATGACTGATTATGATTACTTTCGGCACAAAATCACTGTCTACTTGACT
TCATAACCAAAACAGAGCTTTTAATGGGCCATAAATTGAAAGGGAAATGT
CTGCCACTTGGAATCTCCGGGCATTTATCTTCCTCCTCTTGCTTTCAGTT

>uc002tti.1|132620638|132621638|132621637
aacaaagagcatagtctagttcttcttgagaaaccagatttttatcatta
acatattgaattagaagttgacatattacatcctcaatcgacccaaactt
tggccagaagattgagggtttgaaaatgggaccttgggtccaaatgaaac
agcaatattttatcctctaatgctttttcttatgtttagtcctctcatta
ttcttccaatattttaacatgagacccaggggactatcagggggcatgtc
tttgttactatcctcttcttttttgctccctatcttacttggggcttttc
ccatgttaggtcctggttaggctcaatcccgcatgctagagatttcttcc
ctatcctttatcgccacctgctggaggctccttgcatccttctttcgctt
catccactctggctgcttccctcccaggaattttaggtccctcttagcat
tggcatcatggtataaactccacagcaagatctgccctgagccctatgag
gatacagtaaattcctcttcaaaggtttttattcaaataaaaaaccgcag
ataggacccactcactcctcacagcaataatgcttagtatcatccacaca
aacagcaccacaagcagtagtgcttgtgatcattcacacacactttcaac
ctccagaatatcccgaccaccaaggaaatactttgtcacccctgcgacat
ttcttacctcggtctgtgcacagttacctggtcgccacggtatgtgaaga
tcctttccccaaagttgctggcctgtttctttccacgttgctgagagccc
gggtttattaatcgcaccagttgagtcttgattccttacctttatggcca
ctgcaacgaggcagcggggtgcgcctcctcaagggagaggactggaccct
cccctagaggagaatgggaatgctgggtgggcccttaaattTGTGGAAAA
TAAATtttcagcgccgcaaagaaccgtcagcactccagcaacaagttttt

>uc002tag.1|99529247|99530147|99530246
CTCCATGGTGACCCTGAGTCAGGCTTCTTCTGCACCCCTCTGCCTGGTTA
ATGAGGACTCAACTGAACTGCCCATCTGCAAACAAACCCTTTCTGCATTT
TTCTCTCTAGACACGAGTGAGTTATGTCAGATGGTATAATGGGAAAAAGA
CAAAGGATATTTGAATCTAAGGACATGGGCTGGATCAGGTGAAGGGATGG
TTTTGCTTTTGTTGCTGTTTCTGCTTCTTTAGTTTGGGGAGGAGGATAAG
GAAAAGGGTTGGAGATAAGACTAAAAATGAAGTTAACAAACTTACCCTCC
CACATAGGGGATGCTTCATGTCAAGCCACTGGTCTAATGCCTCCGTCTTC
TTTAGTTCAAAATTATCTTATTTTACTCAACCAAATATTGCAAACATGAT
TCCACCATGTTGGTTTCAGTTGTGTGCAGTTCCCTGACTGCACACAAGTC
AGGGAACTAACTTGTGACACTAAAGAATGACAAGCAAAGCGGCATCCCAG
GGCTACTGGTTGAACAGGAACCCTGTGGCCATTGAGATGACCTTCTCAAG
CTTCCTGTTGAGCCTTCACTGGGACACTGGGAgcgtgcatgtgcatacgt
gcatgcatgtgcgcgcgtgtgtgcgtatgtgtatgtatCAGGAAATAGCA
AAGACAAATAGTAAACTATAGTTATAATGAAGAAAAACATACTTCTTTTC
CATGAAAAATGTCAGACTTCATACTGATAATCTGTGGGAGCTACATTTAA
GCCATTTATGAAACAAAAAGATTGCTTTTCGAGATTATAAACTGGGAGCC
AGAACAACTGACTTGAACGTATTTTGATTCTCAAGTTTCCGTGTAAAAAT
ATTCACAGAAATTGGTGGATGTCTTTTACGTACAACTCAACTTCTCTCAT
TTACAACATAAATCATTTAATGTAACATTTGCAACCTTAGAAAGGCAGAC
ATGTTTAATCCAAGTCCGTTTATAAATTCCAATTTCACATGGATTAAAAA

>uc002sgo.1|70361009|70362009|70362008
TAATAGAAGAGACTGGTAAAAATGATGCAGGGGCTGAATGAAAGCCAGCT
CTGCTCcagtggctctctgagttgagcatgcatcagttaccttaagggct
tgttaaaacatcgctaggctccaccctgtttattcaataagtttgttatg
ggatataagaagatgcattttattaagttccccagtgatgctgctgttct
actataggaaccacacttgaagaactaGTTCTACAATTCAGCTGTATGTT
GTAAAGGAGTCAAGTCAATGAAGGAGTTATAAAGAGTTGCTGAAAAATGG
AGTAACAGTGTATGGGACTTCACATCAGTTCTCCTTATTGATTGTTAGTT
TGATCCCTCTTGTTCTTTTGTTGTAAACATTTTCTATAATTAGGAAATGC
CATTTAAGAGTGAGAGAGGTATATATCTATGAGCCATTGTGTTTGGTGTT
TTACAAGAACTTTACCATACTGGTGTGTAGTCCATTCTGTACAGTTTAAA
AGTGATTCACGATTTGCAGGCTTTTTATCAGATCACAAAAAAATCAGTCT
TTAAGCATTTGCTTGGTAAGGTTTCTTAAGATTAGGTTTATAATACAACC
ATCTGTAATGTATCTCTCGTTTGAGCTTGTGGGCCATACAATTCATTAAC
TAGATGAATACATTGTGGACAGCATCCTCACTACCCCTCTCTACTCACTC
ACAAAGAACCATGATACACTGGAATGTTTTTCTCTGGAATCCTCTTTCTA
CTCTTGTATTAAAATTTTTCCCCACTTCATGATTATATTCAAAATAAACA
ACTACATCATTACTTCTTGTCTTTTGCTTCTGTTGTACTATATTTGGAAT
GTAGATGTACTTGGGAAAGTCAGGCTAGATCAAAGTTACTATTCTTACAA
GTTTTGAAAATTAGTGTTTTAGAAGAAACTCACTCATGTTTGTAACTTCT
TTATCTGTTCAGTGTTGAAAGATGATGGACAGAAGGAATCCTTGCCATGT

>uc002sci.1|63448561|63449461|63449560
TTTTTTTCAACTAATTCAACACTGCTGAGGCCCACAAACAATGTGATCTT
TGAGGAAAGCTAATATTTGTTACCTCAGATTTAGACAGATGACCCTCAGT
TTCCAGGTATTGACAAAACTCAAATACCTTTTTCAATAAAATGTAATGAG
ATAGAGAATAAGGACCAGAATCTACAGCAAGCTGAATACTTTTTTAGTTA
CACATGCATATCTGTGGGGAAGGAAAAGGAAAGAGGGAGAATTCAAAAGA
AATGAGTTGTACTTATCCTTGTCTCCTCTAGGAGACAGATGCTTGAGAGC
ACTTAACTTACTAGAAGGAGAAAAAGATTACATCACCTGTCAATAGTTTT
TTGAGTTCTACTAAGtttatttttaatttatttatttatttatttattta
tttatttatttatttatttttgagacagtgtctcgctctgtcgcccaggc
tggagtgcagtggcacaatatcggctcactgcagcctccacctcccaggt
tcaagtgattctcctgcctcaacctcctgagtagctgggattacaggctc
atgccaccatgcctggctaatttttgtatttttagtagagacagggtttt
accatgttggccgggctggtcttgaattcccgacctcaggtgatccactc
accttggcctctcaaagtgctgggattataggcgtgagccaccacgccca
gccaattttatttaattaaaaaaaaaaaaaggactcaagcaatcctcttg
cctcagcctcccaagtagctggaactacaggcatacaccTGGCAAGTTCT
GTTAAGTTTAAATATGTAATAAAAGTGTAAAGGATTATTAAGGTTGTGTC
TACATTGTATTAAACACAAAGGAAATACAAATATATTTCACATCCAGTGA
CACATTCTGAACATTTATTGATGTTCATATTTTATGTGTTATGGTCTTTC
CTTGAGCTCTGAGCTCTGCAGATGTTATAAATCTGCCAAATAAATTCTTG

>uc002scf.1|63201138|63202038|63202137
TGATTATTATTATAGATGTCTATAAttttttttttttttttttttgcaac
ggagtcttactttgtcacccaggctggagcgtaatggtgcgacctcagct
cactgcagcctccgccctccgggttcacgccattctcctgcttcagcctc
ccaagtagttgggactacaggtgcacgccaccacgcccggctaatttttt
ttttttttgtatttttagtagagacggggtttcaccatgttgtctaggat
ggtctccatctcctgacctcgtgattcgcccgccttggcctcccaaagtg
ctgggattacaggcgtgagccaccgtgcctggccTATAGATGTCTATAAT
TGTGAAATATCAGTTATCTGCTAAAGAATGGGtgtcaataactgtgaagg
gtatgagattttaccctacttactagctaacaagttaccacactatagtt
tcatggatgctgttagaagacatgagactcctgagtcagagacaaatgat
agtaaccagggtatcggcatttttttcttttcttcatggattctctgagc
cctattcctatagagcaatgttaagagggctagatgacacctgcacactc
aatgggcagtgtaaaggagaggcattctgagtttaaagaactcaaatctc
atataaaagttgataagcatgcctgcccctttctccagagggaaacagta
tctgtgttctaaggggcagtcagggcaaattactcatagcagtaattcga
gagaaccatggagaattgtcttctaacaATGGATCTGGGCTGAAAAATTT
GCATAATAAATACTGTATTTGTAATGTAAATTAATAATGTAAACAAGAGC
AGAAGAGGACTTTCTTTCTTTCTtttctttcttttttttttttttttttt
ttggagacagggtcactctctgttgcccaggttagagtgcagtggcgcga
tcacagctcactgtagccttgaactcctgggctcaagcaattcttctgcc

>uc002ruk.1|44398748|44399648|44399747
tttttgagacagtcttgctccgtcacccatgctcgagtgcagtggcgtga
tctcggcacactgcagcctctgcttcctgggttcaagtgattctcctgct
gcagcctcccaagtagctgggattacaggtgcacgtcattatgcccgggt
aatttctgtattttttagtagagatggtgtttcaccatgttggccaggct
ggtcttgaactcctgacctctggtgatctgtctgccttgcctcccaaagt
gctaggattacgggcctgagccaccttgcctggcctgcaaaatttgtttt
taatagaagacacaagaaatgatttaaatattttatcaacagaaaaccag
ttctatcaactatgggcccagtatgcagcttttaaaaatgacagttctat
atacattgatatgAGACCATTTCAAACAGGTATTCAATAAAGTATAGAAT
GGTAACATATCACCAACTGTGTAAAGAAAAATATATAAACATATGAAATG
ATACATTCTGTGCCTATGCAAACATATGATACATTAAAAACAAAAGAACA
TATAGTGCCTGTCTCTGAGGGGAACTGTGAAGCTATGGAAAGGTGTTGAA
GAAAACCTTTTTATAGTATGTATTCTTGTAATTGAATAAAAAATAAAATT
ACAAAAATCAGGCTTGGAAGTATTtaatagcagacaaaatatagttcaat
atgaaaagcattatatgagacaaaggcaattttcaaaaattgataaaaca
ttccaccaaaaatcatgactacgcatctaacagcttcaaaatatagaaaa
tactcaaatgcaaaatcaacaaatctgcaattacagaaaaagacttcaac
atacttttagaaagtagtaactcaagtagacaataatagctaacacttac
cgggcacttcttatgtgagtggcactgaaacatgtgctttcatgcattac
ctAAGGCTAGAGAAAATGTTAATAACTTAGACAAGTCATACATGTATCAT

>uc002rld.1|27701109|27702009|27702108
ttgtagtttttaaaattaggtaaatcagacctcattcacctgctaaaggc
cctcggtgcctaaactcctgctagccttaatagcctcatcttcctttcct
ccactcatgttctgtgaccattcctcaactatactttacatacacacctt
tctgttccttgaacctaccaagcttattgccatcttaaggcatttgcatt
cactgttgcctctgcctagaatagtttcttccccagtttttgcattgtag
gcttcattttagcaatcataggtcttaaatttcacctcagaggtcttttc
CATCTAAACTCACTTTCTGTAACATAACCCTGTGTAATTTTCTAAATAGC
AAAGCAGACAAAATGCAGATTGAAATCTTAGTTGGCCAACTTGCTGCTTA
CTTAGAGGTATGGATTTCAAGGTATGAAATCAGTTATCATTCAACTTTTA
ATGTCTTCAAGCCCTCACTCTGGAAGGGACAGCCACAAGCAGTATACCAT
ATCCATTACCTGGGATGATAAGTAAAAATGAACTGAGATCAGGTGGAAGT
TACCCACTCTTGAATTAGATAATTGGGACACCAGTGGCAGGAGGGGAATT
AACAGAACTAATATGCTTCCTACTTTCCAACTTTTTATCAGCCTTAGAAA
TACATTGTCTTAGGGTTTTTACGTCCACAGAGACTAAGCCTTCAAGTTTG
TCTTGGATACCATGCTTTCCTTGTTCAGTGTTTCTGTATTTTCAGCTCAC
AAATTGAGATTTAGGTTAAAGTACCTGTATGCTAAAATCCTAATTTCTGC
ATTAAAACTAGTTTTTATTATTTGCACATGTGAATAAGACATTTAAGAGT
GGTAACAGAAGAGTGATGAAGTAGAAAATGTGTTACATTGGAACAGTAAT
AAAATCAGTGGATAAATGTTTTTATTTAATAACATTGTTTAATAAAAAAC
TACATATTTAACAGAAAAGTTGTTAAAGCTACAAGGTAAAGGCACATTGA

>uc002rhc.1|26383644|26384544|26384643
aggcagggtttcaccatgttgtccatgctggtctcgaactcccgacctca
tgtgatctgcccacctgggcctcccaaagcgctgggattacaagcatgag
ccacagtgcccagTGTAATTCTGTGTGTTTTTACCAGCAGAGCATGCATT
GAGTATGTGCAAACAATTGCGAAGGAAAATTAGAGCACATATATCTACAG
AAGCGCACTCAGAAAGGGGGACCCTGTTGCTTCTAAAGTGAAAGAGTATT
ATTTGGATTTGTAACCAAAAGATACTTTTGTAATTTATAAAATGAAAACT
ATCAGTGAAGTGGAAGTGAAATGAAGTGGGGTTGAGACATGTCTATGCTG
CAAGGCAGAGCTTGCTCTGTCTTAGTCACCACCTGCCTCCTACAGGGCTG
GAGTGAGTGTGAGGCTTAGAAACACTGCAATGGGCccgggcacggtggct
cacacctgtaatcccagcactttgggaggccgaggtgggtggatcgtgag
gtcaggagatggagaccatcctggctaacacggtgaaaccccgtctctac
taaaaatacaaaaaattagctgggcgtggtggcgggcacctgtagtccca
actactcgggaggctgaggcaggagaatgtagtgaacatgggagatgcag
cttacagtgagccgagattgcaccactccactccagcctgggtgaccgag
caagactctgtctcaaaaaaaaaaaaaaaaaaaaaaaaaaaGAGAACACT
GCAATGGCCCTGCTGAATTGGTGGCTTCTCTTTGAAAGTATAATGAATCC
ACTTATAGAAACATTTGGGCCAATTTATACACAATTCAAATATTCACACT
AATCATTAAGTGAAGGCATGGCGTTTGTAAGAAAAGTGTTTTCAACGGTA
CGTGATAGCATAACCATTTTTATTTTAACAGAAAATGCCCCCGTCCCATT
TTATAAAAAATATCCATGAATTGCATAATTAACAAAGACCGATTCATCAG

>uc002rhb.1|26383644|26384544|26384643
aggcagggtttcaccatgttgtccatgctggtctcgaactcccgacctca
tgtgatctgcccacctgggcctcccaaagcgctgggattacaagcatgag
ccacagtgcccagTGTAATTCTGTGTGTTTTTACCAGCAGAGCATGCATT
GAGTATGTGCAAACAATTGCGAAGGAAAATTAGAGCACATATATCTACAG
AAGCGCACTCAGAAAGGGGGACCCTGTTGCTTCTAAAGTGAAAGAGTATT
ATTTGGATTTGTAACCAAAAGATACTTTTGTAATTTATAAAATGAAAACT
ATCAGTGAAGTGGAAGTGAAATGAAGTGGGGTTGAGACATGTCTATGCTG
CAAGGCAGAGCTTGCTCTGTCTTAGTCACCACCTGCCTCCTACAGGGCTG
GAGTGAGTGTGAGGCTTAGAAACACTGCAATGGGCccgggcacggtggct
cacacctgtaatcccagcactttgggaggccgaggtgggtggatcgtgag
gtcaggagatggagaccatcctggctaacacggtgaaaccccgtctctac
taaaaatacaaaaaattagctgggcgtggtggcgggcacctgtagtccca
actactcgggaggctgaggcaggagaatgtagtgaacatgggagatgcag
cttacagtgagccgagattgcaccactccactccagcctgggtgaccgag
caagactctgtctcaaaaaaaaaaaaaaaaaaaaaaaaaaaGAGAACACT
GCAATGGCCCTGCTGAATTGGTGGCTTCTCTTTGAAAGTATAATGAATCC
ACTTATAGAAACATTTGGGCCAATTTATACACAATTCAAATATTCACACT
AATCATTAAGTGAAGGCATGGCGTTTGTAAGAAAAGTGTTTTCAACGGTA
CGTGATAGCATAACCATTTTTATTTTAACAGAAAATGCCCCCGTCCCATT
TTATAAAAAATATCCATGAATTGCATAATTAACAAAGACCGATTCATCAG

>uc002rcy.1|18598577|18599477|18599576
gattatctgactgaacctgtgaatgaataattagtgcactaaactcctag
taaaagtaccaagatcaagggggaaaaaaaaagtaggaagagagaattgt
ctctgcctacgggggctggagaaaggaacacatttgaaaggaacctgaag
ggtaagtcgtatttccaaggaaaaaggagatggcattccagactgaaaga
acaatataaagaaaggcccaaagcaagtgagtaggtgactgttctaaaat
cagGACTGGATTATCTGATGGGATGACCAGAGAtgtactgtccaagatac
cagttgctagacatgtgcctatttaaattaacattacatataattagaaa
ttcagttctcagttgaatttgaagtacttaataatcccatgtttctagag
tccatcacatcagacaacacagagtattcctttcctcactgcaaagttct
actgaacagtgctgAGTATGAGAGTATAGGGTAAGCATGGTGCTGTCTCA
TGGAGCCTCAACTCTATCTTCAACAGTTTAATCTTTAGTCTAAATAAAAG
TGGTTTATAAACCACTATATTCTATGAAATCCCTTTAGGAATTGCCGTGG
GGGACTCCACCTTGGCAGCATTGCGATAACCTGCTTTACCCCCTCCAGCT
TCTACGTTTCAGTGAAACACCGCTTTTGAAGAAAGAATTCTGCCAAATTT
TTTTTTTTTTAAGGCTCAAAACCCACTGTTTTTTAAGCAGGAATGTGATA
GATTTGGGTTTTAGGAATATTATCTCTCAGAGCAGTGTACAAGATACGTG
GCAAGAAGAGACTGGGCAGACCAAGATCAGCATAGGCTAATGGTGACATG
ATAAAGGACTGTATTCAGTGAAGCCTCCAAAGAAATGCACAGTTAAGAAT
TTGTACCAGTAAATTTATTCCAAGTAAGACTTGTGTGCACACACCAGGCA
GATAATTTCCACACAAACACCAAACATTGTAGTAAAACTAGTTAACACTT

>uc003fyp.1|199099444|199100344|199100443
GATATTTAGAAGCCTTTCTATATACACAGTGCAGTTGAGATGGTTTACAG
CAAATTTCGTTTTATTTCTGAAAATGTTGTAAACATGTAATTAGTGAAAG
ATTTTGTAAAACATTGTCCTGTATTTTTGTCTGTAAATATATTGCATAAG
TTCTAAGTATAAATATGTCAGTATCATGTATGTTATTTTAAATTGCCTGT
ACGCCACTTTACACATTGACATTCAAATAAAAGCCAACACTTCAGTGGCG
TGTAATAAAAGCTGATTGGAGCGTGTTCATACCTGAGGTGTGGTTCCCTT
GGCAAAGGTGAATCAAGGAAAGAGCATCTCATTTCCAGAGGGAATGTCAG
TGGAAATGGGGGCTTCGGGACAAACTTTTGAGATCAAATTCATTTTTTAA
GGAAGTACAGATATCAAGACTGAGCTTTATTTGGAGTTAGATAGAAGGCT
TAATTCATGAAATGTATGTGACACATTAGGACAACTTTGCTCTTGGAAAC
CTTTAGCATCCCAAGGCATTGTTTTGACTCATCAAGGCAAGCATGATCTG
GTGGGTGCATTTTTTTTCTAGGAGAAGAGGGAGAGTGACAGCTTTCCTAT
TTGCCAGGCACAAGTTAGATATTTTCACACACCTGATTTCTTTTCATCTT
AACACTCCATAAAGTGGGGATTGGTGGCTCTAGTGTTTCACTTGTCAAAA
ATATCTCCAAACTAGCCTTCCAGAGAACCTGTGTCCCCATCTTTATAGTT
TGTAAAGTTGTATATCCTAACATCCTATTTCTAGCTTGTATTTATAATTT
GTATCCCTGTTTCCTAGAAAAGTTGCTGAAGCAGCTTACAACTGGATATG
TATTCCATGCCATTTTCACCTGAATAAAAACACCAAAGTGACGATAAATC
TAAAAGGCAGGCAGGAACCAACATTTATTAAAACTTTGCTGTGTATATAT
TATGCTGGACAGCTAATAACATCATATTGTAATTCCTACTGAATACTTTT

>uc003fyq.1|199124090|199124990|199125089
CAGCTCGGTCGGTAGCTGAGGCTCCCTTTACCAGCTGGGATCCCGGGCTT
TCAGTTCCCTGCAACTCCTGTTCACCAACACTGCAGAGCCACGTGGCGCG
GCACTGTGTGGACTGCGTGTGTCCCTAACGAGACGAGCACAATCCCGTGA
GCTGAACAGAGGTGCCCACTGAAGGACAGAAACGGCGCTCCAAGGGCACA
AGGCTGTGGGGCTTAAAAAGGGGGATTCCGGAGTGCCAGGAAGAGTGTTG
ACGTGGCCTTGAGCCACGTCAGTCTCAGAGCGAGGAGTCCTCCCACACAC
AGATTCCACGGCCCAAGGACGTTTGTTCCTGCTTCCCTCTTCCCATCTGC
CTGCTGCtctttcttgttttcttttcttttttgtgagaagggagtctccc
tagttgaagtctgaagttgcccaggctggcttcaaactcaaggatcctcc
tgcctcactgcctcacctccgattagctgggactagtgcctgGCTTtgcg
tgtgtgcgtgcgtgcgtgcgtgcgtgtgtgcgtgcgtgcgtgtgtgcCAT
TTAGCATTCCCCTCAAAGAAGATCTACCACTTCTTTCTTCCTCCTGGCAT
TTTTCACCGTGACTTCTCATCCTATAAACTCAGGTTTGAACGAAGTTCAG
CGCTCTCGATGCTGTATTTCTTACTGGAGGAGTGAAAGGTACTGGTTAGA
TGAAAGAAACAGCAGCAAAATCCTGCCATAACTAAGCACCTCGTTTTGCC
CTCTCCCTATAATTAGTCAGAAAAATGGTGATTGGTTTGCCAAAATAAGA
AGTGACCAAGGAGAGAAAGTGCAGCCAATTTTCAAAGTCATTATGAGGCG
GGAGATGGAGGCTACAGCCCACTGGAATCTCTGCTTGCGAACACGCATAT
CCTCATTTAGGCTTTTATTTTCAACCTCAAGTGGAGGGGCTGTTGCCGAT
AGAGATGGAGGGAAATCTTTGTCTCCCTCCTTTGTTAGCTGAGAGGGGAT

>uc003fyf.1|198903435|198904335|198904434
tgacttaatcgatggtgcctatataatgaaacttcaataaaaacttgaac
aatgatgtccaggcttcctggttggcgaacacatcaatgcacctgggagg
gtggtgccccagacaccacgggggcaggacgagttcctgtgctcgtgatc
tcttccttagtccctgtgtacttcttcatgtggctgctcatttggatcct
ttacaacagactataagcataagctttcccaagttctgggcatcattcaa
gcaaattatcctgccttggggaagggggtcgtgggaatctctgaatttgt
agtcagcctacaagcagaagggcaggtagcttggtgacctgtgtctggca
tctgaagcggaattaatttcacaggactgtagctgcaggatccgtgctaa
ctccaggtagttagtgtcagagctaaattgtaagtcacccagctgatggt
agagaattggagaGGAGTTGGAAAATCACATACAAACAACCAAACAAACA
AAAGGAGTTTTAAATGACTACCTATTGTTGTCATACATAGAAATCAGAGA
CATTAAGGAGAACATAGAAGGAAGACTTCCTGAATACCTCGAAAATGTGT
GAAAAAACGGAGTTTCTGAATGGGAAGAAACATGTGGTTCCTCCATCTGG
AGGCCTGTGCAGGCGAATGGGCTCTCTAGATTGTGTAAACAGGAAATCAA
AGCCTCTTGCAACACAAGACCTATCTGTCATCACATTATGTTATAATGGA
GAATTATAGATACAGTTCACCTCTGTCTACATACACAATGTTGTAACAGA
GAATTATAGATACCATTCACTTCAGTAAGGAAACTACTCTTAGTTTCACC
CATGAAGGAAGAGCGTTTGTCCCTGAACTGTTTTTTTGTTTGTGTGTTTG
TTTTGCTGATGGGAACTTGAAGAGATCTATGATTTGCAGGAGTGGGACAT
TAACCTGATTTAACATAACTGCCTTCCCAGACTGGAACCCCACTGTTCCT

>uc003frq.1|188920958|188921858|188921957
tCTGCCGCAGGGCTCTTGGGACAGAGCACCTCTGCAGGGATGGAGGTTTG
CTTGGCCACTAACCATTCATAAAGCTTCTGAGTCTGCAGATGTCTGCCAA
TCACCCAGCAGACACCAAAAAGCCCCAGATGCACTCAGGCTGAGAAATAT
ATGTCTGGGGCCACATGCCTTCATACTGCCCCATGAGCCGAGGAGAGAGA
AATTGTTCGTGAAGCCAGAAAGCAAGATGGGCCTTCTCACTTCCAAAACT
GGGCAAACTGAGGTTCAGAGGAAGAAGAGATGCCTATCTATGTGTCAGCA
GAGCTAGGAGGGAAGTCATTAAATGCTTAGCCTAggccgggcatagtggc
tcacacctgtaatccaaacactttgagaggctgaggcaggcagatcacct
gaggtcaggagttcgagaccagcctggcccacatggcaaaaccccttctc
tattaaaagtacaaaaaattagctgggcatggtggcgtgcacctgtaatg
ccagctacttgggaggctgaggcaggagaatcactggaacccaggaggcg
gaggttgcagtaagctgagatcCGAGTCTCTGTCTcaaaaaacaacaaaa
caaaacaaaacaaaacaaaaGTGCTTAGCCTAGAGCTGAGTGGGAGGTCC
TTCCAAAATCTCCCACCTGAGCTCTTCAGAAAGGGCCTGGAGTCCGCAGT
CCCTCCTGGTGCTGGGATCCAAATGTGCGTTCATGCCAAGGTACCAGGAA
CCTAGCCTCATCTCAAAAGACGCTCGTTTTTGAGAATGCAGCAGCCAGCA
GCCCCTTCCCTCCAAGAGCTTTTTCCACTAGGTTAGGAGCTGAGGGAGTC
AGACGCAGGCCAGGCCCCATTCCAACGCAAGAAAAGCCCTCCAGACCAAG
CCAGTTTGACTTTTCAACATTTTATTCTTATATTTGTACAGCTATATTTT
ACAACGCGGTAATGCAGTTTAGACACAGCCAAACCCTGTCTCCGGAGTAG

>uc003fda.1|161426935|161427935|161427934
TGCCTCAGACCTTATCTGGCACCCTGGCCTAACTGCCCGGCACCCCGCGA
CTGGGTTGGGGTCACTCGTCTCCCTCGCGTTCTCCCGGGATCTTATGTTT
CTCTGCGTTTCATTCCGTTCAAAGAAACGTGGGGCACGCGCGGCGGGTGC
GGCTGCAGCAGGCGACCCTCCAGCGCACCTTCGAAGGACGTCCCTGCCCT
CTGCCTTGCCTCGTATTGTGGTTCACTAGTAAGTGCCTGCTTCCCTAGTC
AAAGAGAACACGTGAGCCCTTTGGTGCGTCGAGAGAAGGGCGGTCTTCTT
TAGGGCTGAGGAGAAAGGACCGCAGTTCCACTCCTTTCCCTACCTGCCGC
CTGGACAGGTCTCCCAGGGTGGGCAGAGGGCGAGGAGCCGTTGAGGACCA
GCCGCGACCAGGGACTGCTGCACGTGGGTGTGGGAGAGCGCCACTTGGTT
ATGATGAAATCGCTGCCATGCGGCAGACCCCCCAAAATCCCTCAGTGTCT
TCCTGATCTAGCAAATAGTCACAGCTGGTGTTTCACAATTAGGTGGAGTG
CGGGGAGTGGGCTAGGGGGGACACCTGTGATACAAGGTTAGCTGCTGTAC
CTACTCAGGGAACAGCAACCATGTATATCCATTCGGCTGGACTTTTGATT
GTTCAATAACTGAGGAGGTATTTATATTTATTTGTCTTTTATTCTAATAT
TTTTACCATGCATTGAACGCAACAGGAGGGTATTTCAGCAAATTCACGAC
AAGGTAATCGTCTTATCACTTTTTGTAGGCCATTAATGGTCAGGAAATTG
CCCATACTCTGTCATTATTGTTTAATAAATCATTAAATTATTTCATTAAA
AAAGAAAAACAGGTATGGTCAAACGAGGAAGCATATGTGACATAAAAAAC
ATGAAGGATATCTTATTTTCACTATTTGAGAAGAATATATTTTATTTTTA
GTACTGTGGCATAATATATAACTTTTTATAATAATAACTGTATGCATTAT

>uc003fde.1|161456581|161457481|161457580
tctgggcggaggagggggctggagactgagtttaattgcatggccaatgt
tttaatcaattatgcccatgtaatgaaaccctaatttaaaaagaactaac
gaaacttcagaaaagtaaggctcgggggagcttcctagtgggtgaacaca
ttgatgtgctaggaagatgacatgcctcgattccacgaggagaggacatg
gacgttctatgttccctccacgttccctcccccaactttttcccagacca
tgcatgtcttccatgtggctgttcttgagttctatcattttaataaaact
gtaattgtaagtaacgtgtttctgtgagttctgggaatctttctagcaaa
ttatccaacttaaagtggggttgagggagcctccaaatgtgcagccaagt
cagacacaagtgtgagtagcctggggactctgattgtggctggagtctaa
aataagggcagtcttagggcaggtgcggtggctcatgcctgtaatcccag
cacctcgggagaccgaggagcacggatcactagaggtcaggaattcagga
gtttgagaccagcctggccaacatggtgaaaccttgtctctactaaaaat
acaaaaattagctgggtgtggtggtgggcacttgtaatcccagctactta
ggaggctgaggcactagaattgcttgaacccgggagacggaggttgcagt
gagctgtgatggggccactgcactccagcctgggtgacagagccagaccc
tgtctcaaaaaataaataaacaaataaataaataaaggcagtctttttgg
gaaccttgccctttaacttgtgggatctgtttctaattctaggtagttag
tgttagaattggattgaattctaggataTGAGAGAATTGTTTAGAACACA
GACTTTTTATTTTTTGCAtttattgtggtaaaatatacataacataaaac
cttttaaccatttATTTTTAAACATTTTAAGCTTCTTATTGAAATATAAC

>uc003exh.1|150719821|150720721|150720820
ATTTATCTCCACCATACACCCTCAAAGGGCATTTTTTTTTACATGTCAGT
CAGAGATCTGCTTCATCCTTCAGTTTCATAGATAGAATTATTTTAAACAC
TTGAAATCTAGGAAGCAAACCTGACAAGGCTTCAGAATTTAAAAAGCAAC
AGCTCACTGTGTGTGGTGTGCTATCAGGTTGAAATCTATGTTGTCCTGAT
GTTTTCAGAGTTATTTCAAAAGACAAAAATACAGTTGCCACTGATTTATC
AAAAACATTTGGCTGCCTTTTGTCATCAGCTACAAAATTACAGTGCTTTA
TAAAATAAACATCAAggccgggtgcggtggctcacgccagtaatcccagc
actttgggaggccgagatgggtggatcacctgagatcaggagtttgagaa
cagcctgaccattatggtgaaaccccgtctctactcaaaatacaaaaaat
tagccggacgtggtggcaggtgcctgtaatcccagctactcgggaggcta
aggcaggagaatcgcttgaacccagaaggcagaggttgcagtgagccgag
attgtgccattgcattccagcctggacaacaagagcaaaactcgatctca
aaaacaaacaaacaacatcaagaaaaaaaaaaaCCATCAGATTCTAAGCT
GCAATTTTTTAAATCCCCAGTTGTAATATTTCAAAAACTTTTGTTTGAAT
AAAATGCTCATAATTAGTACCAAACTGGTCTCTTTCACAAGATCTGTAGT
GTAAGACCTGTGACTAATGCTGCTGCTGCTACTTTCCCGCTGGAGGGACT
AAGTTGTCTAGATGCTCTGCAGTAAAATAACGAAAGATAAGCTACAATAG
GACTGTGTGCCTTTATAAATACAGACTAATAAGAGCCATCAGAGCCAGCA
TGGATTCAAAATTACATTGTATTCCATACAGTAGAATTTTACTATCCATA
CAATGATTTTTAAAGCTCAAGTTAAATAGTTTTTAAAGCATTTGGTACTA

>uc003emz.1|130848424|130849324|130849423
agggtctcgctctgccacctagcctagagtgcagtggtgtaatcatagct
cactgtaatctcaaactcctgggctcgagtgatgctatcacctcagcctc
ctgagtagctgggactacaggtgcctgccaccacacctagctaaatttat
tttttgtagagataggggtctcactatgttgcccaggttggtatcaaact
cctggcctcaagtaatcctccaaccttgtcctcccaaagttttgggatta
caggtgtgagagccaccacacccagTTTTTACTGGCATTCAGTAAGTCTC
CAAGGTTTTTAAAGGATAAAAATAAAGCAGGTTTTGAAATTATGTATCGC
CCATTATCATGGCAGCTCTATGTGTCCCGtatgcactacacaactcctgg
atgttgttcacagtttatcagacttatgaagcccccgcagggttgggcaa
tatacaacctgcatatctgtacatggcagccTGGCCCATATTTTAAGGGG
AATTTTCAAAGATTTCACAAGATGTATCCCTTGCTCTCACAACATCCACC
TGTAGGATCAAGTTGGGTGGTGTGGTATCACTAGTTTATACATGGGGTAA
GAGGCACACAGCTAGCAAGCCAGAAGTGGGACTAAAGCTCTCGACATTCA
GACTGGAGCTGTGAAGGACCGAATCATCATGTCTCTGCTTGGTACCAGGT
CAAAGGCAAGTTTAGGACTTCAGGATTTCCAGAGGCCTCCCAGAGATCAT
CAGGAAAAAGTCCTAATAGAAATTACTACTTTTATAACAAAACTACAGGT
GGCACTAGGCTGGATAATAATGCATTACATGCATGTAGAACTACATATGT
TAAATGTTTCAAAAATAAAAAGCAAAACAAACATGAGTCTGACCACCAGG
TTAATAGCTGAGGTCTTTATTTCAATTTCTATATACAGTAAAAGTGCTGC
TGAGAATCTGCAGCGACCAGACAGAACATAAATTTAAATCTCTCTCAACA

>uc003ece.1|120412376|120413276|120413375
CCTGAGTATTTCTCTGCTAAGTAAAGAAAAAAACATggccgggcactgtg
gctcacacctataattccagcgctttgggcaccccaggcaggcagattga
ttttgagctctagagttcaagaccagcctgggcaacatggtgagacccca
tctctactaaaaatacaaaaaaatagctgggaatggtggtgtgcgcctgt
ggtcccagctattcaggaggctgacggggggaggattgtcacttgagcct
ggggggtggaggctgcagttagccgagactgcacctccgcactccagcct
gggtgatagagcaagaccctgtcgcaaaaagaaaaaaaaaaaaaaaaagg
aaaaGAAAAATAACCACTTTTGCTCTTTTGCTCCCTGTGCTGAGTTAAAA
GCTAAACCAAGCTAGCCCTAGGTAAACGTTTCATGCCTATGAAGTGTATT
GTCCTTTCAAATTCTCCTTCCCCACTTGGGTGGTGACAACTCCTGTTTTA
TCTTAGGAGCACCAAACTTCCTACTCCCTCTCTCCCTGCTTGGGAAGGAT
TAGATATTATTTAAACTTCCTGGCTGGCACTCATTCTTGTTAAAGTTTAA
CTGTTGAGGTGTCATACAATAATGATGGATTGAGAACCCCTAGGGCTTGC
ATGATAAGCATAATGCATTCACGGAGAGGCCCAGGGAGTGAGACATGGAC
GGGCCTATCGTAAGATTGGAGCTGGTTCCACAAGGAGGTCACAAATGAGA
CAAACAAGAGAGGGACAGAAGGACGGGAGACAGAAGTAGTGGAGGGCTTT
GTTTCATTTGTTCTGTTTTTAAGCTCTTTAGAATTATGGATACTGAAATG
AACATATCTGTAGGCCTCAAAGAACAATAAAAAACACGAAGGAACACTCA
AAGCTTTTTCACATTTTACTACAGAGGTATTTGATAGACATATTTATTAT
TAGTTAATATGTAAACTTGTAAACTGCTAATTCATATCCTACTTGTACAA

>uc003ebz.1|120101268|120102168|120102267
gattgtagtggctgttacattcatcatacatcgcacacacatcactttaa
aatggtgaattttactgtatgcaaaatatgcctcaataaacaaCAAAAAA
AATCTGTTTGTAAATAAATGAATGTAAATACTCCAAAATGTTAAGAGTGG
CATTCTGTAGGTGGGAGTATATTACTTGTTGATTTTTAAATCTTTTTTCA
GTATTCTGTATTACtttttaaataaataaaaactaataaaagttttaaaa
aaatctacacgtgtgataaacctgtatataaataaatgtatacacacgag
tgcatgtacaagtgtggaaatctgaatatggctgataaattataaccatg
tcaacttgtgatactgcacaataattatgcaagatgttaccattgggaga
aataggtaaaaggtatatgacttctctattatttcttacaactgcatgta
aaagtataattatctcaaaataaaaagttAAAACAAAGGAATGATCCAGT
ACACATCAAGAGCTACAATCATGCTCATAACTCGACTTAGCAATTTCAAT
TCAGAAAtcagcatttatctactcaacacccacatgaggcaccgtggtag
gtgatggagattcagcggtgaaaaaggcaagcatagagactgtcttcatg
aactttcactctaggaaatgggaaaataGCTCAATGTATGAAGAAGGTCA
TTAATCTTCAGTCATATGGGTAAGAACTGGAATCAAACTAAATTTAAGAG
AAAGATTAAGTCATTTTTGGAATAGCATGTGCCTGttaaaataattataa
atattatttaaCAGGATGGAGAAAATCTTGTAACATTAAAGAGAATACTA
AGTTTTAAAATGACATACTCGTTAGTATTGATAATTAATGACAACttatt
ttatatgaataaaattttattgaattttagataattaGAAAGAATAAAGA
AATGCAAGATAAATGCTTTCTAAACAGCATCTGATAGCATCATCTTTTCA

>uc003dxb.1|109750507|109751407|109751506
AATTAATGAACAATTTAATATAAACTTTAACCAACCAAATTTTATGAGAT
GTGTCTATTTGTTCAAGTGGCAAGTGTAAATAGTAACGGAACTGTGTTAA
TGTATACTTTGGAGACAAACTCTCCCCAGCAAAATTTTAAGAGGATGCGA
GTAATCCTAATATAATGATGCACTTCCTAAGTTTTGTTTTTTCCATTAGG
AAATGGACATGCATACACACATACAAAACCCTGACTATGGTGGTGGTTCA
AATTTGattaaatttttttttttagaaaaaaaatatttaCACACACTTTT
GCTTTTTTAATATGAGGTACACAGTCCAACAAGAAAAAAAAAGTAACTGA
TATAGTAAAGGCACTCAGAAAAACAACAGAAACAATATGAAAGGTGTTAC
AAGAGACAGAAAGAGATGAAGGATGATGATTAGTACTCACCTTCTTCAAA
GCTGCAGTACGGACTTTCTTCTTTAGGGAGAGAAGATTAGAAATAAACAG
GTTAAAATTACATTAAGAAAGGGCTACTACATATATATAATGGGGTAATT
ATTTATATAGATCTTTAAGAAAAGGCAAATTGAGTTCTTTAAACACATAC
TTGTGAGAATGGGACAGATCTGCATTATCTAACAGGATGGTTATCAAaat
taaatttaataaaatcaaaaatttagttttttcagttgcaaaggccaaat
ttcaagtgctcaatggccacttttagccactggctatgggactggacatc
atagaacactgtcattatcacagaaaattgtatagggtagcactAGGCTA
GGCTGTCTCAAGATGTCTAAATTGGAAAGATAAATTGATTTTCCCTAGAA
TTTTTGGTTCATTCATTCATTTCTTTCTTTAACGTTTTGTCTCTTTTATT
TTATAGACCCTTTTATTCTTCAGTCTTATCTATCCACTTAAACTTTTTCA
TATTTGGTTGAAAATGCATGCAATTTCAAAAGAGAAACAGAATGTATCTC

>uc003dxc.1|109768691|109769691|109769690
catgcaaacacacaccacctaatgatttcagggtttcacatcactccaat
taaattagaaactcttgaagtaaggttctggcatcgattttctttttttt
tttacatgttctccaggtgattttaggtaggaaatcagggttgaaagtca
ctgCTTTAAAGGAAGAAAATTAAGGAGCAGTACCTTAGAAGAGGATATTA
AACAGGGGTGGAGTTTGCTCTAGGACAGAGTAGAACATATTCTTGTTGCT
CTGAGATACAAGGAAACCTGACTAGATACATTTAAGAGATCTGGTTGAGA
TACAGTGGCTCTTTGCTCATAGTAAAAAAGTATTAATGAAATATTTTAAA
ATTGGGACTTCCAGCAACTCAGAATTAGTTGGTCTATGAAAAAGTAAACA
CAAGGAAGACCTAGAAAATCAGTATATAGAAGTTAAGCAGTGAAACTAAA
AGGTTTCTTTTTAAATGAATGAATTTGTGTTGATATACTTGTCTTTTCTT
ATAACCATTATTAAAGCAATTATGAAGGCTTTATTTTTAAAACATAAGGT
AAAACAACTGAGCTAAAATCATGACAACTCTATCAGCATTTCTTTATCCA
CGAATACACATCACCAAAAAATGGCACTACTGATCGTCCGTCCAGGGGAA
ATAATTAGCATCAAGCAGAAAACAGTAACATGGAGTAACAGAATAGTCAT
TTTAGAATTTACCACCAAATGTCAAATTGTGATACAAGTGTCAAAATCAA
GCTTAAACAGCATTTTAAAAAATGTACTTTAACTTAAAAGTTTCACACAG
AAAAATAAGGAAAAAAAATCATGGATCTTTTTCACTCATTGAGAATTTTT
TCTACAGTTCAAATTTTAGTTCAGTAATTCTAGATAAATATGAGCATAAA
GTGACAAATTACAAATAAAGACAAAATGCAGTGAATGCAATACTAGAAAA
AAAAGAATGGTTAGTTATACAGTTTTCACGTTAATGACAGTAAAGGATAT

>uc003dqe.1|78728179|78729079|78729178
cggtatgtattatcacatattataAATAAAGAGAGAGACTAACTTATATT
TATAGTCAACTCACCAGGGGTAAGAGAGAAATTACGTCACTACACATGTC
CCTCTAATTTTTCCTTAAAGTAGCTTTTAGAAATTGACTTCTTGACCTGT
GGACCTGTTCATCTTTAAGTAGATGCTGGTGATTACTTCATTTTTATAAA
ATTAAATTTCAGATTAAACCCCTTTTTTTCACTGTTTTCCCTCATATTTT
CAAATTCTGATAAACACAAAATTTAGGTAGAAGAGCAATATATATGTGAA
AGGGAAAAAACCTACATCAGATTCTGTTGCTCTTGGAACTTCCAAGACAT
GGTGCCCATATTGTTCATCTAAAGTTGAATACCTGGATACACTAACTAAC
TTTAATAATGTATAACCTGGTATATGATAGGTATTGTTAAAATTTTACGT
GAATTCGTAACAAGAAAGCAGATAGTTACTGATAAGCATTTCAGAGTTAT
ATAATTAATTTTCTTGCTGACAGAACATAGGTGGCTCAAACTTTACAAAT
CACATTTATCTAGTTGAATCCCAATTATTTTAGAAATAGATGAAATAGAT
TAACTGAAACTCAGATACACATACATAAACAAAAATAATATACCCTTAAT
ATTAAAGAAGACTTAGTCTCTGATCCAATTATTCACTTCTAGGTCTTGAC
TGATCTTACATTTTTAATTTCAGAGGACTTAGGTAAAATTTTGCTTACAG
TAAAGCCTGGTTATTCATACAACTAATTGAGAATTTTCACTCATCTGATA
ATACAGGGGTGAAATGTTAAGACAGAACGACTTTGTGATTAAATGGAATA
AATTTGATCAGCACACAATGAAAAAAGAAATCAACACAAGAAAGAAAGAT
GTATTTGAGAACATTTTTAATAAATAATGTGACAAAATTACTTTTCTGAT
TATTGGATTTTCAGTATGCAAAATTATGGCTAAAAATAAGGGGCTTCTTA

>uc003dnm.1|69118285|69119285|69119284
gctgatacgatctgtggccccctgcaccatgcctgacctcttggatatcg
ccccacctctctcaagatgctacagtcatattggtattctgtttctagaa
tactgaaagctcagtccactagaatacatttgactctgcccgagaggctc
tctcccTTGCTAGATTCTTCTCTGATTAGGTCTTTGAATGCCCTCATGTG
AGTAcaaacccccatccatccacatccccagtctctatgacatcaccctg
gttcatccttcaaagcacttatcactgcctgacatcaccgtacttattga
cgttttcacttacttcttatctgtctctcacctctacggtgtaagctcca
tgaggtcaggcaccttccccgtctttgctctactctatctccagggccta
gaacatggcctgacacatagcaggtgctcaattaactattgtagaataaa
tTCTTACTACTGAGAGGCTATCTTCAGGCCATGATGTTGTAGGTAGTGGC
CTTGCATGGTGATCTCATTGAGGTTAAATGTAATTTATGAGTTGGTGCTA
CTGAAATGAGTAAGGATGCTGAAAATGCAGTTTCTAAGACATGGTCATGT
AAGAGGACAGAGATTCTTCCAACTAAATCTGCTGCTGATACCACAGGATT
AATGGCCTCAACCATCTGTTGCATCAACTATGCAAAAGAAAGTCTTACAT
TTTTGCTACTTGTCTGTCCGGATGCCCTCTACTGCAGTCAAGGCAAGATT
CTGACAGCTTTTTCCATGCTGAGTTGATGCAGATGAAATTTACTATAAGG
CAAAGCTAGTTTGTCTATGGGTGGTTTGGTGAATCTCACTAGAAATTCAA
ATCTAATAAATAAACCGGGCATAGGCCATCAAACTTTTCTCAAAACTAAG
TTTTAAACCAAAGCTTTTAACGTAATGTGAAAAAAAAAAAAACACAATTT
GCTCTATGAATTGAATATGAAGGCATTAAAAATGCATACCAAAAACTAAC

>uc003dfm.1|52702643|52703543|52703642
AGTGGAGCTCTTACCTGTTTACATGGGCTTGCTTTCTTTCCCAGCCATCA
AGGGCCCTCATTTGGCCAATAGCATCCTTTTCCAGTCTTCCGGTCTGACA
AATGGAATAATAGAAGAAAAGGACATACATGAAGAATTGCCAAAACGGAA
AGAAAGGAAGCAGGAGGAGAGGGAGGATGACAAAGACAGTGACCAGGAAA
CTGTTGATGAAGAAGTTGATGTAAGTGTGTCCTCCATGAGTTAAAACTGA
AGTGAGTTTTCTAGCATTATAATACATAATGGAAGGAACTGAAGATAGGA
AATATTTGAGGCTTGTGATCCATTAGCCTTAATTTTGCACATCCCGTTAT
ATGTACCTCCAAAGAGTTAATTTTTCAGGTACATAACTACTTGGATTAAA
TGAGCAGACAAGGGCTACTAATCCAGCACTATTTTTCTTTGTCACACAGG
AAAACAGCTCAGGCATGTTTGCTGCAGAAGAGACAGGGGAGGCACTGTCT
GAGGAGACTACAGCAGGTGAGGCAGGCAAAAGGGGTTCTAACGAAGCAGC
ATGGTATAGAATCACTTTTACTTTTTGAAAATCTCTTTATTTTCCTGCAA
TATAGGTGAACAGTCTACAAGGTCTTTTATCTTGGATAAAATCATTGAAG
AGGATGATGCTTATGACTTCAGTACAGATTATGTGTAACAGAACAATGGC
TTTTTATGATTTTTTTTTTAACATTTTAAGCAGACTGCTAAACTGTTCTC
TGTATAAGTTATGGTATGCATGAGCTGTGTAAATTTTGTGAATATGTATT
ATATTAAAACCAGGCAACTTGGAATCCCTAAATTCTGTAAAAAGACAATT
CATCTCATTGTGAGTGGAAGTAGTTATCTGGAATAAAAAAAGAAGATACC
TATTGAAAAATGTAAGTTTTATTTACAGATCAGGCCACAGGTTACAAAAT
TAAAACCAACAGCAGTTTTGAATTATCTGTACCAGCTAGCTGAACTAGCC

>uc003dfi.1|52702643|52703543|52703642
AGTGGAGCTCTTACCTGTTTACATGGGCTTGCTTTCTTTCCCAGCCATCA
AGGGCCCTCATTTGGCCAATAGCATCCTTTTCCAGTCTTCCGGTCTGACA
AATGGAATAATAGAAGAAAAGGACATACATGAAGAATTGCCAAAACGGAA
AGAAAGGAAGCAGGAGGAGAGGGAGGATGACAAAGACAGTGACCAGGAAA
CTGTTGATGAAGAAGTTGATGTAAGTGTGTCCTCCATGAGTTAAAACTGA
AGTGAGTTTTCTAGCATTATAATACATAATGGAAGGAACTGAAGATAGGA
AATATTTGAGGCTTGTGATCCATTAGCCTTAATTTTGCACATCCCGTTAT
ATGTACCTCCAAAGAGTTAATTTTTCAGGTACATAACTACTTGGATTAAA
TGAGCAGACAAGGGCTACTAATCCAGCACTATTTTTCTTTGTCACACAGG
AAAACAGCTCAGGCATGTTTGCTGCAGAAGAGACAGGGGAGGCACTGTCT
GAGGAGACTACAGCAGGTGAGGCAGGCAAAAGGGGTTCTAACGAAGCAGC
ATGGTATAGAATCACTTTTACTTTTTGAAAATCTCTTTATTTTCCTGCAA
TATAGGTGAACAGTCTACAAGGTCTTTTATCTTGGATAAAATCATTGAAG
AGGATGATGCTTATGACTTCAGTACAGATTATGTGTAACAGAACAATGGC
TTTTTATGATTTTTTTTTTAACATTTTAAGCAGACTGCTAAACTGTTCTC
TGTATAAGTTATGGTATGCATGAGCTGTGTAAATTTTGTGAATATGTATT
ATATTAAAACCAGGCAACTTGGAATCCCTAAATTCTGTAAAAAGACAATT
CATCTCATTGTGAGTGGAAGTAGTTATCTGGAATAAAAAAAGAAGATACC
TATTGAAAAATGTAAGTTTTATTTACAGATCAGGCCACAGGTTACAAAAT
TAAAACCAACAGCAGTTTTGAATTATCTGTACCAGCTAGCTGAACTAGCC

>uc003dat.1|50569565|50570465|50570564
AGCTCCCACATCCCTGGGCTGAAGGCCCACCCAACAGGGTGGGAGGACAC
AGCCCACCACCGCCTTTCCTCTCACTCCATGCCCCTCCAGATCCTGCCAA
TCTGCTGAGGGGAGGAGACCTCTTCCAAAGATCAAGGCCATCACTGACAG
GCTGAGCTGTGACCCCAGTGTCGTTGGCTCATGGGCACGTGGCCCTCCCC
TCACCTAAGGCCCTGTCCCCCAGCCCCTTCCTCTAGCTCAGCCCTCCATC
GTGGAACTGGGGGAGTGGGGGCTCGCCCGCCCCTTATTTCCATGACGCTG
GCCTGAAGGCTCAGCTCTCTGGGGAGAGCCTAGATGTCACTTAGAGTCCT
GGTTTTgtgggactttcagggctaaaactggaatagtcctgggaaaacca
ggatggctggtcaccctaGTGTCATTCTCCCCCAAACCCTTCTGAACCCT
GCGGGTGGATTCCACACAGATGACCCTAATGGCTTCCCACCCCCCACCCT
TCCCCTGCACCCCTGTGCTCCAGAAAAAGCCACACTATTTTGCTTCCTTT
CATGTTTCAGACCCAGCTCCTTTGGGTCCCGAGGTGCCATACCCCCGTCG
GGGCCCTTGGGGCTCAAGCCCCCTTCCTCCTCCGGTCTCACAAGGTCCTG
TCCAGTTGACCTTTCCACCCTAGGGGGTGACAGGCCTTGGGACCCCAATC
CACAGTTGGGAAATGAAGCCCCAGGGCAACCTCGAAGTCAGGGCCAGAGG
CATTTCCTCAGACGGCTCAAGAGAAACCTGGGGTGCCACCTCATAGCTGT
GATCCAAGCAACTATCCCCAGGCCCCCCACAGCCCCTCACCCATCCTGCC
CCTCCTAGGGTTCCACACCCCAAGCGTCACAGGCTCACACACTCTCCATG
TAAACATCTTCATTACATCTTTAATGCTCTCACGTGGAGCTGCTCTGGGT
TAAATTACAGCTGTATGCATCCTGAATTCCTGGCAGCCTCCAGTCGACTC

>uc003cqf.1|46727709|46728609|46728708
CACAGAAGAGTCAAACCTGGCTCCTGACCTGGACCTGGATCATCACTGTA
CAGGGAGGAGAGTGATCCAGGCTGATGAGGAAAGCGCATGACATGGGGTC
TTAGGAGCAGTGAGGGGCAGAGCCATGGCCAAAGGCCCCGCCATGGAAGC
TGAGGACTCTGACACCAGATGGAGGCAGTTGACCGACCTCTGCCCTTGGG
GTCCAACCCATGGGCTTCTCATACATAGGGGTGAAAAAGGCCATTCTATT
TATGCAGAATTTTCCCATGTGGCCAGGCAGCAGAAGTCCAGAGGGGTAGG
GGCCACTCAGGGTCACACAGAGCAGCAGTTGCTGAAGACTGGGGAAGTCC
AGGCCTAGGCTCCACCTGCCCTTCCCCTGACATGGGGCCACCACTAGCCT
TTTATGGGCAGGCCTGGCTGCTGGTGGTTGGAATAACATCTGACTCCAGT
GGGTGTCTGTCACTGTCTCCAGACAGGAGACAGAGACAGAGGGTCAAAGT
TCACTATGGCTCTTTGGGGCAATGAaatgctgtgttctagcctcttgcca
gaaatcagccaaagtcaagGAAAGCCCGACTCCCACAGTTATCACAGAAA
GAGCACCCACTTTCCAGCCCAGACAGCTGCACCCCAGCTGGGTCCTGGCA
GCCCCAGCTTCAGCCTGGGCGGTATGTTCCAGGCCCCTCGATCATCTGAC
CCTAATATCACCCCTTCACACCCCCTCCACCTTCTGCGGGAGCCACCCCG
AACCTTTGAATGGGGGAGATCCTGGAGGCTCTGCAATTTTCAGTGTAAAC
TGCCTGGAGTTCCCCACTTCACCCTCATCTGGTTCACCTGTGGACTCCCA
ACAGAGCAGGCCCAGGAAACGTGGGGCCTCTGAGGCCGGGGAAGAAGGAG
GCATGGAAAACAGTAATGTTTAATTGAGCACCTCATCTCCACCCTGACTC
TCAGGGCTGTGACAGCTGCACCCACAGCAACCTGGGCACGGAGGCAAGGG

>uc003cox.1|45839549|45840449|45840548
gcgatattggccaggctcgttttgacttactggcctcaagcgatccccct
gcctggaactcccaaagcgttgtaattacagtcatgagacaccgcgactg
gcCCTGCCATACCTGATTTCTTACTAGGGAGatccatgctggctcctggt
ggttatgtttcttttccaagtgctcatgaaaatccatttaataagctgtt
AGTTAATTTGACAGTAAGCCCATTGTTATTTTACAAAACTATAAAGGATT
TTCCAAGTTCCATTTTGCTTTGTCTAACAGTGGTTTTTTAATCTGTAAAA
GTTAAAGGATGTATTATAGGCAAAAAAGAGAGGAAGTTATACTTCATATA
ATGTAAGAGATTGAGTACTGTTCACATCAATTCATGTTTTACAATAGGCA
ATAACAGCTACACGCTTACTTGATGAAGGAGCTGATGACACAATCCAAAA
GACACCACAGTCCCCCACAAAAGCCTCCAAACCAGTTGTCACCAACCCAC
TCACCTCTATTCAAGACAGAGGTCATTACCTTTAAGTATAATATTTCCCC
TTTTTCCTAAGCAGTTTTGAAAATGGTTTTGTCAAAATATTATTGTCTAA
ATACTACTGTTTTGTCTAAATGTGAAATATCATTTTGCTGAAATAGCTTT
TCTTTCTGGAAGACTGGCTTACATGACAATTTATGATTTGAATATCTAGT
GGCAAAGCTTTGGAACATAGGCATTTACACATAAGCAGAGGGAAATCATT
AATGCCAAACTTTTGCAACCAATATATATCTAAAAGCACCAAGGGCTTAA
AATTTGAGCATCTCTATAAATCTCTTTCAGTTAATCAGAATGGAAATAAT
GAATAGCAAAGGCTTTATCAAATAAGATTACACAGTCAAGGTAGGGCAGT
ATTTTTCTTATGCTGAGTTTTATAAGACATAAGCAAATTATCATTTAAAC
ATTTATTTAATATAGGTTAAAATGTAATACATAAAGAGAAAAAATGAACA

>uc003ckw.1|41805052|41805952|41806051
gcgggtacctatagtcccagctactcaggaggctgaggcaagagaacagc
gtgaacccaggaggcggagcttgcagtgagctgagatcacaccactgcac
tccagcctgggcgacagagcgagcctccatctcaaaaaaaaaagaaaaaa
agaaaaagaaaaTGACTGGTTGAAATaatgctgcatactactttcccctc
atgagaattcacaatcacaatacacattagcatattaaaaactgggaaaa
attgtacaactgaaaatatttctaagtttgaatcattgctttccaaattt
atATATAGCCAGGCCTACTTTATTTTTTACCTGTTAACACATCATCAAAC
ACTAATATTCTCAAGCAAAgcttctcaaagcataaagttcaaacaaatca
cctagagatctcactaaaatgtagattctgattcagaaggtctgcatggg
gcctaaaagtctgcatttccaacaagcttctaggtgatgtcaatgctgct
ggtccagggatcactctttaaCAAGGGACTAGAGAAGACACTTTGAGAAA
GGCTACTAGAGAGCCCTGTTTATCACTATACAGTTCTGTGATACGAATTT
AGTACTTACAAACTCTACTGTATATATAATAAAGGCATATAAAGGACTAG
AAGAGGATAGGTTAAAAACAGAATGGGGGCTCTATAATTTCAACTGGCAG
AGTATTACAAGGAAAGGAATAAAAATAGGTCAGAGCAAGCAGAAAAATAT
AAAGGGACTCCTCCCCCTAAAAAAGGCAAAGGCCATGGGAGAAAGAGATG
GAAGCTGGAGTTGGTGAGGCATAAGAAATGCCAGCATATAGGAAGGACTG
AGACATTTTCAGTTTAACATTACTGAAATGGGACAAGTAGGCAGAAGCCA
TTTAAAGAATTTCTATTTTAATCACTAAAAGGCTCTTGGAACATGTTCAG
ATGAACATTCTGTGGTACAAAGGTTTGGCAAAGTTCAAAAAGGCCTCTTG

>uc003ciy.1|39112094|39113094|39113093
GAAATTTCAGTTTCATTCAAATGTTACCTAAAATTTATGGTGTCAGAATA
AAGGGAGATCATAGTGAGTTAATTTGATATTCATATCCTGGAAGTATACA
TATTTGTTTTTCCAAAGTTTTATATGCAGGTTTTTGTTGTACCTGTATCC
AGATCTTCTTTTCACTGTTCTAACAATCTAACACTTTCATAGAATCATTT
GGATCTTGTATAGAGTGTAACTTATTGGGGATAAACACTTCAACTTTTGG
CAGAAAATACTTTGGATTCTCCCCAAGGTCATTTGTATTCAGAGTAAATC
AGTGGTCCACCCCCATAAAACTGTAAGACAAGCCTCCTGTATGAAGCCAG
AAGCACAAGTGCCTTCAGAGGGCAGTTGATTCCAGTCCAGTTGCCTCCCT
AGCTTGTGTGTGGCCTGCCTCCACCATAGCAGGGACTAGGGAGGGAGGCA
GGGAACGTTTTTTCTTTTCTACATCTTCACAGGTTCGGCTGGGGGCAGCT
GATAGGCCTAAGGCCATACCTTACTATTTAAGATACTCTGATCGCACAAC
TGCAGAGACAGGGTTCCCTCACTGCTAGTCAGCTTCTTTTGGAAACTGGA
CAGGCCATTGCCACCTGCACTTTGAAGAAGTGAGCAAAGACGTGGCCACA
TTTCTAATAAGTTGAAATGGTCTTTCTCCCTTCCTCAGAGAGCAACCAGC
TTCTTTTTTTTTAAAAGTCCTTTCTATCTGTTGGATACAACAGTGTGCTT
TTGGTGCACATTTTTTAGCAATAGTTGTGAATTAATGGCAAAGAAAAAAA
AAATTATTTACCAGCCCTCAGTTGTGTTTGCCCGAGGGGCCTTTGAGCAA
AGAAATGGGTTTTGCTGGGTCATTTTGCCCTGTGTGCTAAGCCTTGGGTG
GCTGCATTCCCCTCCTGTCATAGATCTGACCCCCAGCATGATTGTATTTC
TTTCCCCTCCAGTCAAACCGTAATACAGTTTCCAGAAAATTCGACAGTCT

>uc003cbb.1|16602404|16603304|16603403
AAAGTGCTGAACAGTATTTTTCAATTCCAAAGATTTGATTTTGTGTTAAG
AATTTAATACTAAACCACAAACATGCTTGAGATAACAAGCTGGTGTAAAG
CAACTATCTTAAGGCATATGTAAGTCTAGTTTTGGGGTCTGAAAATACCA
TAAACTCACTGAGCTTGTGCTATAACCAAATATTCTGGGTAATGGTTGGT
atatacgtaaccatagatatacgcatatacagacacacatatgtatacat
atatacacatatacacatTTAAGAATTACTAATTTTTAGCCTATTATTAG
ACATTAAACATCACAATTTAATCTTTGGTGATGCAGAAAGCACTGTTTGG
TATCCTGCAGAACCTTGGAGTCAACTTTCTGGTTATGAATCAGTAAGCTT
ACTAAATGATGAAATATAGAAGCAGTGTCTGAGGGGAGAATTTCCTCTCC
ACTGGGCTCAGCTTATAGAATTGGGAGTACTAGAACTACAGCTGGAAGAG
GTAGTAAGTACTGATTTTTTTTTGATTGCATCCATAAGAAGTACATGCAA
TACAAAAAATTTAAGCTCTATTAGGCAACCGCAATACCCCGAAATAAAAG
GTCTAGAGATTAGGCCCAAAGCGTACAGTAGACAAAATGTTTCATAGGGT
CCAAATTGAGAGGGACCTTAGCCATGAGATAGCAGAGTCAGATGTGTTCA
TCAGCATTCCTACTCGGCACTGCTGTTCATGCATCTCTTAAATTTCTCTT
TGTACCTGAATTTGCTTTTATGACCTAACTTTGCCAGATCAGTAAATTGA
ACTTTATACTTTTGCATTTTAAGAATCTAAATCTTGTTACACAGTTCCCA
CCCAACTCCCCACCATTTTAGATTATTACATCAGAATGCTAAAAACACTT
TTGAAGAAAAAAACTTTATTTTTATTCATGTATGCAAAGACAGTATCAGC
AATAGGCAGAAGCATATTTCTAAGTTTAGAATTAATTTTCCATTTTGAAA

>uc003isn.1|171143422|171144322|171144421
caaatcttgaaataaatcagataccctcacacatattttccaactctgtg
actatacgcttctTTGAAAATCATTTGTTAATGTTAAGCCTGACTGATAT
ATCCCCTTTAGACCCATGCAGAACACGGCATTCCAAAACCTGAAAAAAAA
ATTAGCAGTTTGTTCTGGTCTTGAAAATAGGATCAGCCAAAATTTCCCAG
TTAGGACAAAAGTTTCCTGTTTTCTCATTTGTGATGACACGCTGTTAATT
CTTCCATTTATGCCAATGTAATTCGCTTAAATCCTTTTTTACTTGAGCAA
ACCTGTGGATGGCTGCAAGCACAGCTTATTGGATAACTCACTCAGCTATT
TTGTTTGCCTGTTTGTTCTGTCCTGCACTACAATACTGATTTGCTGCCAG
TTTCTTTTGTTGCACTTTCCATTTGGTAGTCTCCTTTCTTGGTTCACTTA
TGCACACTTCACAAAATCATCTCAACCAAGAGGAAGTTCATTTTTGCTGT
TTACTGATTGTCAAATAAACCTACTTAGCATGTTCTTGGATTTGGTGTTG
TCTAGGTGCTTTGTGGCATTTCTGCTACTGATGCCTTCTCCCTGTGGAAT
GTTTTAGGGATGTGAGTTTCTTTCTTGGATTCCCTAAAGCAAGCTCAATA
TGATGTGCTAAAAATTATTTCTTGATATAGATTAAAATCGATTGCTATAC
GATTTGTCAGGACAGAGTTAGGCTTCTGTAGTGGGATGAAATTATGCAGG
TTTTACATACAAATTACTTCATTTTTCTCTTTTCCCAAGAAATGCTGCAG
ATGCAAAGGGTAGGGGTAAGAGCTGAATGCAGGTTTTATACCACTGGAAA
GAATGAGTCAAGCCACAGTTACACACCCTTCAGGTGGGACACAACACACA
TTCCACACAGCTGTGCAAACCCTTTATTAAAGCATCAATCAAAATACAGG
ATGGATCACATGGTTTTCTGTTTTTGCTACTGTAATACCAACTTATATGA

>uc003ijm.1|145135806|145136706|145136805
ACTGTAATGTCTGAGGTTTCTGAAATACTTTAGAATTTATACATTCAAAG
CAGTCACCTGGAGAGGTAATAACATTCATTTATTCAAATGCGGATGTTGA
ACATAGCAGATTTGTGACAATCTCTTACTGCTCACTTAGGGGAGGCATAC
AGCATATGACCATGGCCTGCTCTACGTCCTGTTTTTAGGATGGGAGAAAA
GAGACCTCAGACACTCCTTCTGACTCCAAGGGTAAGGCAGTCAGAATGTA
TCTGGTGTGTACTAGAAGAGGAAACGTGCTGCACATTGGGACCCCAGGTC
CTTTGGTTTAACCTGTCCTTTCTGAGGCGTGGGCATCCTGGAGTCCCTCA
GAGATTTCTGACCCAGCCATCTCAGTAAGATCTGCTGTGTTCTGGAGGTG
ATGAGTGCTCTCCAGAGTTCATTTGAAAGTCAGGCCCTTCTCTACGTGCT
CCTACCCCTGTGCCTGTCATTCTCTTTACTGTTGAGGAGGGACCTTAACT
CCTGGCAGGTGAACTATAATTAAGATCAATGGATACTAAAGTAAGCCTAT
CAAAAATCTGGTTTTTGACAAAGATTTGAATAGAATTTGGTCCTTGCCCT
CAAGGATCTCACAGTATGATAAACTTGTCTTTGCTTTTTAAATTACAGTG
CCGTTTCAGCAGTCAGGCACCTTGGGTACTTGACTGAATCTTGTTCTTTT
CCAATATATTTCACATGAGACTTCATGTTATCTTGGACAACCACCTAATG
AGAGTCCAGGCTGAAGTCTTCATTCCCCTTCTGCATGTTCTCCGCTGTTG
GCTTTGTTCAGACCCTTCTTTCTTCTCATCTATCCTACTGTAATGGGCTT
TACATTTTAAACATAGCTTGAAATAACAAATCATGACTATAATACATGAA
AACGGTTTGTATTTTGTTTTATTTTTATTTAGAAGTAGAGAATACAGTAA
TAGtgaggcaggagaacagggaattaggatagccaggggtaggggcataa

>uc003iii.1|141528156|141529056|141529155
AAGAAGGTTTTGATTAAAAAAAATTTGAGTCCCGAAGTAGTGATTTACCT
TCAGAAATATTCTCATCTAGGATTATTACACTCCAAATGCAAAGTGAGCT
AGAGAGGGAGAATGCTTGCAAGATGTGTTCAGTTCATATTAAATAAATAC
AAAGTATGGCTAAATACTATGTATTAAGATTTTCTAGCACCAATTTATAG
AAGTTCAGAGTATAGCAATGGAGTAAATAACTTATTTTCTTTTTCAATTC
ACTCTTTGAAATAAGGAGTGAATAGTATTAGCGGCTATGTTTGGCTTCCT
TCAGTAAAAGCAGAAGCTAGAGACTTATTTTCCTTATTCATAAGTTCTAA
ATTTACCTACTGGGGAAGGAGTTGTATGGGAACCTGTAATAGTTTAGGGC
TTGCCCAAAGATGGGGTATGTGTACGTCTATGAAGGAATCCAAAATCTTA
CCTAACAAGCGGAAAGTTTTCTAGGTAGTTAGTATTCAAGTAGTTCTGTG
GTCTCAAAGATTTAGATCCTCTTCCAAAGAGTCTAAACCTGTTACCCAGA
CACAAGAATTTCATAAATAAAATATTTTAAGTGGAACAACACAGCTCCAT
TTTAATGTAGTCTAGTGACGTGGTAACTGCTTTAAAAAGAAGAGCAATAA
TAATAGTTGCTCCTATCCACCTCAGTGGCAGCTTTGAAGCTATTCATAGA
TGAGATGACAGACTTAAAATAGATTGAAACTTGTTCAGGAAAAAAAAAAA
GATAAATATACAAAAGCATTCCAACCCCACTGGAAACAAGAAAAAAATAT
ATATATAAAAGCATGAAGAATTGAAATCAGCCATTAGAATCCCTTAGTAA
TAAGGAAAATAATATAAAGCCTCCCCAATAATAACCTGTCAAATAGGGTA
TTCAGGATGaaaaaatatttaaattttattttCAATAGCAATGTATGCAT
AAGAAATTTTGTGAATGGGGTAAACCACTCTGGCATAAAGCAACTATAAA

>uc003icl.1|119875329|119876329|119876328
TTCCCCCGTCAACTTCTAATCTCCTTTCAAAGAACCAAGGACAGTTAAAT
ATATGTTTATTCATAAGAGTAGAACACTCTCTTCTAATTTTTTCTCTAGC
ATAATATATCTTCATTTAACAACATTTGGTACTGGATTACTTTCTCAGCC
AAGGAAAACTATGATAAAAAGATGCAGGAACCAGATAGATCGCCCCGATG
CTATTTCTGGTCTAGTTACTAGTTAGCCATTTTACATGTTATCAAGATCA
AGGATCAAGAATGTTCTTAGATTCCTGTATAAAGCATGTCCATTTGGTTT
GAAAATATCAGATTGAAATTTCACTGGTTGCTTCTAATTAATGAGGTCAT
ATTAAGAGTTCAGAAATCTGTGATCCTAAATACCACAAAGGGGTGAGGTT
GGCCCACAATGACACTATTGGGACTAAAAAGTCTAATCAGAGGAGATTGG
ATTATAGAAGGCAGAGGGAAGAAAAACAGGTGGTAAATGAGAAGGAAAAT
CTAATCATGAAAACAAAACCAAAAAAATGGAGTTAAAGAATGAAAGAAAA
CAAGAAGACAATCTTATTCAATGTTTTTGAGGTGAGGAAGAAAATGTGGC
CATGGATTACCACTGTAAAATCTCCCCACCCGACTGACCCCCTCCATAAA
TAACTAAATTATTCTTTGGGAGTAAAGAATGAGAGTGAGGTGGGAGCAGT
AATTCATATAAGTCGAGCTTGCTTGAATTTGGAAAATTCTTTCCTTCTTT
AGGTTTTAAAGTGACAGAAGTGGTAATGAGGTTTTTTTTGTTTTTCTTTT
TTAAAAAGAAAGCTTATTTTGCAGTTAAGGTCATTTGACTTGCCTTTTGA
AATGAATGCACTCCCATATGATATTGATATATTTAAGCTCAGAACAGTGA
GATATTAGATTTAATTAAAAGAATCTACATTGCTTATGTAAGCCTTATAA
GCCTTAAAGTTTGCttttttttttttttttttaaagatacagggtctcac

>uc003hwr.1|103935316|103936216|103936315
TTCCAGGTACTTTACTGTTCTTTTAAACCTGGAGAAGCCTCTATGGCTTA
TTCCCTTAGAAGCAACAAATGAAATGATGTATAAAGCATCAAGTCAAAGA
TACAGAGAACTGGACACATCCACTAATTGTTATGACAATCAAAGAAGTCA
TCTCCGTAAATACCTAAGGGTTGTCTAAGGCTATAAAGGTCAATTTGAAA
GCCAGTTAGGGATCCACCGTGTTTCATAAAAGTGTCTTACACTCATGTTT
GGCTTTCAAGAAGTGATATGCCTACTAAAGCTGTTATTTTGAGACTATAT
GCATCTCAGAAGTAATTTTGAAAATAGAGCCAAAGAGCAGTTTTTCTTAC
CTTGTGGAGCAGAATGTTAACTAATTTCTCATTCATAATTTGAATCCAAA
AAAGTTATGCAGTATGACATCTACCCTGAAGGAGCCGTTTTAAGCAAAAC
ACAAAATGAAAAAATTCACTCATTGGAAAAACTGCGTAGCTGGTTTTTTC
CCCAATGAAATGATTACAGAATTAACAAAGCCAGAACATCTTCAGAAGGC
ATGCATTTCACTTCCAGTTTAGAGAAGAACCTTAAGTCAATAAATCATGT
CCAAACTACATATTAAAATGTTTATAAAAAGTAAGTTTTAACATTTATTT
CTAGCTTTCCACATGTGTGTGCAGACAAGGAATAAGATTGCACGTAAGTG
TAAGCAGTGCAAAAATGTGGAAGTGGAGGAGTCACAGATGTGCTAGAACT
TTAAGAAATAAAGCAGTGAACAAAATCAAAATAAACAGGAAAAATGTAAA
ACTATGGGATCAGAATTAGGAAAGGTGAAGAATGGTAATGCCCTTGTTAC
TACAGAAGTTAAATCAGTGGCACAGATAGCACTTGTCAAACAAAAAACAA
TCCAATAGCATTGACTTTTATTCATTCATGTTAAGTCACCTGAAATGATA
TCTGTTGCATTTAAATGCTCATTAATGTAAATGGCTGAACAAATCCATTT

>uc003hwp.1|103935316|103936216|103936315
TTCCAGGTACTTTACTGTTCTTTTAAACCTGGAGAAGCCTCTATGGCTTA
TTCCCTTAGAAGCAACAAATGAAATGATGTATAAAGCATCAAGTCAAAGA
TACAGAGAACTGGACACATCCACTAATTGTTATGACAATCAAAGAAGTCA
TCTCCGTAAATACCTAAGGGTTGTCTAAGGCTATAAAGGTCAATTTGAAA
GCCAGTTAGGGATCCACCGTGTTTCATAAAAGTGTCTTACACTCATGTTT
GGCTTTCAAGAAGTGATATGCCTACTAAAGCTGTTATTTTGAGACTATAT
GCATCTCAGAAGTAATTTTGAAAATAGAGCCAAAGAGCAGTTTTTCTTAC
CTTGTGGAGCAGAATGTTAACTAATTTCTCATTCATAATTTGAATCCAAA
AAAGTTATGCAGTATGACATCTACCCTGAAGGAGCCGTTTTAAGCAAAAC
ACAAAATGAAAAAATTCACTCATTGGAAAAACTGCGTAGCTGGTTTTTTC
CCCAATGAAATGATTACAGAATTAACAAAGCCAGAACATCTTCAGAAGGC
ATGCATTTCACTTCCAGTTTAGAGAAGAACCTTAAGTCAATAAATCATGT
CCAAACTACATATTAAAATGTTTATAAAAAGTAAGTTTTAACATTTATTT
CTAGCTTTCCACATGTGTGTGCAGACAAGGAATAAGATTGCACGTAAGTG
TAAGCAGTGCAAAAATGTGGAAGTGGAGGAGTCACAGATGTGCTAGAACT
TTAAGAAATAAAGCAGTGAACAAAATCAAAATAAACAGGAAAAATGTAAA
ACTATGGGATCAGAATTAGGAAAGGTGAAGAATGGTAATGCCCTTGTTAC
TACAGAAGTTAAATCAGTGGCACAGATAGCACTTGTCAAACAAAAAACAA
TCCAATAGCATTGACTTTTATTCATTCATGTTAAGTCACCTGAAATGATA
TCTGTTGCATTTAAATGCTCATTAATGTAAATGGCTGAACAAATCCATTT

>uc003huy.1|100686006|100686906|100687005
cctcagaaagtacagcctgaatcaaaatcctatatattattaccatttta
gggcaggcaatgtcaaaaagactgagaaacaagggaaataaggcaagaaa
tgagaaagccaatacaagcattatcgttagctactgcttgacaaTTGTTT
GCTCAagccctgacagagtaaatggaataacatttccattttacatataa
aaacactgaggcctaacaaaggttgaataactcatccaaagtctcaacac
caacagtggcagtggcaaggcttatgcttagtccaattccctactgtttc
cattgATTGTCAATATTACCACCTTTTGATTCTGTCACTGCTTCTCTTCT
TCACATTTATTAGATGACTACTATATTTGTCTGGTAATGAGACAGGGAAA
CAGAGATAAATACCTGCATGCTAACTGAAATCAAAGTTTAATGACTACTA
AATGCCTTTACTGCCCTTAATTCAAATCTCTACCATTCTCCTTTCTTTCT
TTATCTCATTTTACACCTGTTGTCTGTATACTTTCTCAGGGCTCTATGGA
CAATTCTTGCCTTTTATCTACATCATTTCTGTTACCTTTTCTGTCTATAA
AGTGAAATAGTATGTCCCTTTGCTTTATAATTGCCAGTCACTGCTGGATT
TCATCATTGTTCATTTACCTCCCAAAAGATGTTTATTCAGTAGAATTACT
TTCTTTTCTCAATTTTGATTTTTCCATTCTGAGCATTTTCAAATGCTATA
ATGTCAACAGCACCAAACTCTGGAGAATCAGAATGAAGAATGGTTCTTCT
CTTAAGAATGAGCTTGCTTTATGATCACTGTAGGTTATTAAAGAAATTAA
ATGTGAGGAAATTCTGTATTTCAGCAGACATATATTTTTTGATGCATTTA
TTTAGGTAGTTTAATTCTCTACTTTTATTATGTTCTAATACAAGTAACTT
TAGTATTTACTGAAGTTTTAACAAATAACCTAAATAAACCAAAACAATGT

>uc003hnm.1|83957937|83958837|83958936
ttacaggcatgtgccaccacgtctggctggctaattttgtatttttagta
gagatggggttcctccatgttggtcaggctggtcttgaactcctgacctc
aggtcatccgcctgccttggcctctgaaagtgctgggattacaggcgtga
gccaccgcgcccggccTTACCACACTGTTCTTAAGACAGATGATAATAAA
GTCACTTGACAGAAAAACTGGGTGCAAAATGTGTGGCTTTGATTTACAGG
CTGACTGAAATTAAAGCTTTCTTTCTGAACTTAAACCTCAAAGCTACAGG
TAAtttttttttttttttttgagaaagagttttgctcttattgcccagac
tggacagcaatggcgtgatctcggctcaccgcaacctccgcctcccgggt
tcaagcaattctcctgcctcagccacccaagtagctgggattataggcat
gcgccaccacgcccggctaattctgtacttttagtagagacagggtttct
ccatgttggccagtctggtctcgaactcccgacctctgcctgcttcggcc
tctcaaagtgctgggattacaagcgtgagccaccatgcctggcACAGCTA
TAGGTAATTTAAACAAAATAGGTGAAAAAATTTCTAGCTATAAAATGGAC
ACAATTTAGTCTTAAAACTCAAACAGAATATTGAAACATTTACAAATAGA
AAAAAGCTCAATGCATTCTACAGAACAAAAATGTCCAGTCTTTTCCTATA
TAGTTAAAGCCAGTGATCCCATTTTTATTAATATCTGCTAAAACCCATGT
AGCAGTTTGTAGATGTAGTTATTTACTCAGGAATCCTAAGACACAAAAAA
TAAACTAAATTTTAAGCAGCTGTTTCAAAAAAGACTATACACACATAAAA
TAGGATTACACACTTTAATCTGATTGACACTGAGGAAGTAGGGAGGACAT
GAAAGAAATTTAGTTTTAGCTCTGCTTTATGCATAACCAGATGCTCCTTT

>uc003hir.1|76786089|76786989|76787088
CAAAATTAAAAAAAATCAAGGGTCTCTATTGATCTGTAGCTAAAATATAA
GTTATGATGAGCAACTCAACCTCTTGAGTGGCTAAGGTTTTCAAATACGT
TGTTCATATAAATTCCCGGGACCAAGTAATAATTTGCTCTTTTAAATTTG
AACCTATTTTCAACAGTGTGAGATATACATTTTATCCCCTTTAAAAAATG
TTTTTCCATTGCCAGAGTTGGATAAATTACATTATAATTAGAAGTCAGTT
TACAAAAGGTTTAAGTCTTCCTTCCCCCCTAAGATGAAGCAATGGTTATT
CTGGTTTCTCCCCAGTACAAGTTTGTGAAGACTGATTTAGAAATCTTAGA
GTGTTATTAATAGCAGGTAAAATTCAACTATATCATCCCCTTTTAGGAAG
GAAAAGGTTCAAGTTCTGAAATTACACATGCCTTAGGACCTCATTTTTCA
TTGAAAGCATGACTAAATATGGCTAATGGTTACATCAATATTTTTGGAGA
GCTTGATAAATTAGTTCCAATTTCTGAACTTGAGTCATGTCCATTAACTT
CAGGTAACCTCAATCTTCTCATCCCTTCCCTTCTCCTTTCTTGTGAGATG
CAAGGCAGAAAATACTTTAGAAAATCCAAGGTTGTAATCTGCTTTAGATC
ATTCTCATCATTCTTACTACTTATTATTCTAACATTCAACCTGTATACCA
GCAGTCTAACTGGACGGAATAGATCTCTTACAATGGTCAAGTGTTACTTA
AATGTTTTACTTTTTTTATACGTATCAAATTTCACAAATAAATTGTTTTA
AAACCCAACTGCTTATTATTCCCACTTAGTTTGTATGAAATGCAACTGGG
AGAAAACATTTGGGAACAATAAAAACTATAGATTAAATTAGGGACATAGA
TAAATGCTGCAGACATCAGTAGTTTATTGTTTGTTTAGTCCAAACACATT
CAATATGGAAACTCAAAGAATACTTTCCACCTGAAACAATTAAACTAGAT

>uc003hca.1|57208020|57208920|57209019
cactccagcctgggcaacagagtgagactctgtttcaaaaaaagaaaaaa
gaaaaagaaaaagaaaaagaaaagaaaaCAAAGAAACAAGCCTATTTGCT
TAATCCATTGTAATCAAGTCACTCTTCCATGCAATCAAACACAGTCTTAA
CTGATAGACTATTAAAATGGtgtcttactctgtttggctgctataacaaa
atatcttagattgggtaatttgtaaacaacataaatttattgctcgcagt
tctggaggctggtaactccaagatcaaggcaccagcagactatggtgagc
cctcaatctggtgagggtccattcctcccaggtgcttcctatgtatcctc
acatgacagaatggcaaacaagcttgctcaggcctcttttataaggcagt
aatcccattcatgagggtggagccctcatgacctggtcacctcccaaaag
ccccacctcctaatatcaccaccttagggattaagtttcaacatatgaat
tttgttgggggCCGGGGTGTGGGCGGGGGGGATGGGACACATTCAGGCCA
TAGCAGACATCTAGTGTGCTATGATAGTAAATGAATGCAAATTGAGTGTA
GAGTTTGTTAGAACAGtgctgctccaacttccacgtgcatataaaccgct
tgagggccttcttaaaaatgcaggttctgattcactgggtctggaacggg
gtttgagattctgcatttctcaccaggttgaagctaatgctgatgaggct
ggtcctggaacacactttgagtagcaAGGATTTAGAAAATGGCAGCTCTC
CTGGTCAGTCAGCTCCTACCACATAGGAGCTATTATTTTGTTTCTCTTTG
ATATGTTTCTTATTTCGTTAAAAACCTGCAGAGAACTCACTCAGTGCATC
TTCAACAAAAAGTTAAGGTTTTATTTAGAATATCATTTTAGAGACAAAAA
GCAGTTCACTTTATTTAGCAAAATAAACTTAACCAATGCATTTAAATATA

>uc003gey.1|2299204|2300104|2300203
gcatctaatgagatgatcatatggtttttttattctattaatgtgatgta
tcacaattattgatttgtgtatattgaaccatccttgcatttcagggata
aaaacatttctcaaaagaagacatacaaatgaccaacatcactagtcatt
agagaaaagcaaactaaagccacagtgagatatcatttctcatttgtctg
aatatcttttatcaagaagatgaaagataagtgttaccaaggatgtggag
aaaagggaacccttgcacaccattggtaggaatgtaaattggtacagcca
ttatggaaaacagtatagaggttcctcaaaaaaactacaaatataattgc
catatgatccagcaatcccacttctgggtatttaccccaaacatctgaaa
tcagtttgttgaagggatgtctgtagtctcatgttcattgcagcattatt
cacaatagctaagttatgaaatcaacctaagcgtttaacagatgaataaa
gaaaatgtggtatatatacacaatagaatactattcagccttaaaaacaa
aagagattctgacatttgtgaaaaattggatggaattttagaacattatg
ctaagtgaaataagtaaggaccagaaagacaaataccatatgttctcact
tacttgtggaatctcaaacaattgaacttatagaatcagagagcacaaca
gtggttatagaggctgggggtgtggggaatggccaaagagtataaaatct
cagactagaagaattttttttctttttttgagttctttgcacatcatggt
gaatacagttaataatagagtgctgtacatttccaaattgtaagagagta
aatttaaaatgatctcattcaaaagatgttaaatatttgaggtgatggat
atgttaaccagcttgatttaattattccacactgcattcatagattataa
cacaactttgcatgctataaatctgcgcaattataaattgccagttTATC

>uc003mji.1|177976050|177976950|177977049
GTTCAAGAAACTTTGGTGAGTAATTTACCCCCCAAAACACGTGGCTACCA
TTTAAAATATATTCCATCTTggccgggcacaggggctcaggcttgtaatc
ccaacgttttgggaaactgaggcgggtagatcacttgaggtcaggagttc
gagaccacccaggccaacacggtgaaaccccatctctattaaaaatacaa
aaactagctaggtgtggtggcaggctcctgtaatcccagctacttgagag
gctgaagcaggagaatcacttgaagccgggaggcggcagttgcagtgagc
caagatagcaccactgcactcaagcctgggcaacagaggccctatctcaa
ataaataaataaataaaaTTTCATCTGAATTATGAATCTTTCCCCACCAA
AAACATCAGAATGTTTGAAAAGGAAAAAACAAACTTACATGCCATGATCA
ATGCACTCTACAACTTTGCCAAAGGCTCCTTCACCCAAAGTGTCCACGAT
TTCATCTAGAGTGAGGAGGGAAAAAGAGGTGTAAGTACCTGAGTACAAAC
TGTCTAGTTCTTCAAACAATGAATGCTTAAGTGTGGAATATTTTCAAATG
ATCTCTAACAAAGCATAACTAAGGTTTCAGCACTCAAATTATTTTAGTTT
CAGCTGCTACAAAAACAATTAGATAGAGCTATCTTTCTTGCTCTAATCTC
AAATTCCACTGATTATTTTGGAACTTTAGAATAGAAATATTTAAATTCTA
CAGAAAAGAAGAAATATAAAAGAACAAACAAACCCACAAAAAGCAAAATA
AAAAAGCAATGAAGAGTTCTTTAGCCCCCCGCTGACAAACTATTCTTAAA
AAGATTATTCTTTCTGCAAAGTTTAAAAAGTGTTGAAAAATATTCTATAC
ATCTTGCTCTTAGAACGTCTCCACTTTGACAGATCAGGTGACCCTCCTCA
TCATCCTCTATACTCCTGGATCTTTTCCTTCGGTGGCTCTTCTGGAACGG

>uc003lwg.1|156277947|156278947|156278946
ctgaggcaggcagattacctgaggtcaggagctagagacccacctggcca
atacagtgaaaccccatctctactaaaaatacaaaaattggtggtcatgg
tggcatgcacctgtaagcccagctgctcaatcaggaggcttaggcaggag
aatcgcttgaacccgggaggcggaggttgcagtgagcagagattgtccat
tgcactccagcctgggcaacagagcaagactccgtctcaagaaagaaaat
aaagaaGTGAGTCACAGTTACGGTGTGATTCCATGTCATTTCCTGCATTG
TTAATGAACCATAGGCTCTGTGCTGCTCATATCATACCTGCAGTGAGACA
ATGAACTCTGAAAGCTGGGCATAAAAGGAGAGATACGAATCCATACGAGA
TGAAGGCAATTAGGGTAACAAAAGAACCAGAAATTGTATCCCAGAAGCAA
GGAAATTTGGAGAAACATGAGATTCTCCTTCTAATACCTGAAGAGTTAAC
AGCTCTCCAGTACTTCCCAGCatgcttagagcaatagcaacattaatgga
ataagcacatgtttctccaaaggtaaccatctttTGGATTTCTACTCTCT
TGACATTACCTTTAAGAGAGAAAAAAAAAAATCAGTCTTATTGACTGATG
GAGCCTATAGATTTTTTGTCCTGTTAGTTCACACAACACTGATCCGGCAG
TTAATAAAGGAGATGTTCTGATAGGCATAAGGAGCTCaactatgacctat
gggcagatgtcatccggagacagattttgctataaatatttcttaatctc
agaactgctctgagattgaatggactcccttgcgtgtggtaaggagttca
ctgtcactgaaagtgttcaagtgtactgtgaaagatcacttagcggtgat
tctacagagatgattagagcatggacagagaagttgtggtctctaaagta
cccttcATTCATGAAACTAAAGCAAGCCTGGATCAATGACATCCATGGAA

>uc003lsu.1|150067601|150068501|150068600
ctacaggcacctgccaccaggcccggctaattttttttattatttttagt
agagacgggatttcaccttgttagccaggatggtctcgatctcctgacct
cgtgatctgcccgcctcagcctcccaaagtgctgggattacaggtgtgag
ccaccgcacctggccatttttgttttttaaaaaacttttacttaaacaga
gacaaggtcttgttaggttttccagtcttgtctcaaactcctggcctcaa
atcatcctctcacctcggcctcctaaagcgctgggattacaggtgtgagc
gatcatgcccagtcagagttagaggagttttgctgtacagggagtggaga
aatggagtggcagctgaagaggagagtgaggccaatttcttttttaagat
gagagaaatcacatgctaatggaaaagggaaggagggagctgccgatgct
atctgtgaataggtaagaggatgagcttcagtgttaagaggtggggctgg
gttccaacaggaagagtatgaataattcatctaagtaagaggagggaagg
aacagttatgaaggtacagatgaaggtgatgagtggccactggtggAGTC
AGACCACTGTGTATATTGTAAAGGATATCTTTAGAAgcaatgacccagga
taaaaactggtagaggtctaacaacatttatataatggttctgtgaatat
gtatataagaagctcaaagcaacatctacttatatattatggtgaactaa
cctgctaagagattttagattacttcatttaaggaatggaagggagcatg
ccccaccaactctcttagccaactctcttaacTTCACGCTTGTCTTTTGG
CTCTGAGCCATGCTACTTAGTATCTACATGAGAGCAAACAAAAGACACGC
TCAAGCTTTGTCTGCTTTATTTCACTACATTAAGTTAAGCAATAAGGCAA
AACAGTAACCTGTCATTCATAAAGATCAAGGAGTACCTCTCTGTCCCAAA

>uc003lcq.1|137647957|137648857|137648956
GGCTTACCTTAATTCCAGAGCATTGGTTCAttttttttttgagatggagt
cttactctgttgcccaggctagagtgcagtggattttggctcactgcaac
ctccacctcctgagttcatgcaattctcctgcctcagccaccctagtagc
tgggattacaggtgtgtgccaccatgcctggttaatttttgtattttttt
tagtagagatggggtttcaccatgttggtcaggctggtctcgaacttctg
acgtcaagtgatctgcctgccttggcctcccaaagtgctgggattacTGA
Gcactggttcttaagccttaccatgtattagaattaactgaaaagggaga
tttttaaaacccagatttctgtgccctaacctcacaagttctgatttaag
aggtctggggtgaggcctgaacatctgtatttcaaacaagttcagatgat
gttgatgatctagggtccaaactttgagaattactgGTTGTTTGGTAttt
gttttttgagacagtctctctctgttgcccaggctggagtgcggtggcac
gatctcattgcaaccttcacctcctgagttcaagcgattctcctgcatca
gcttcctgagtagctgggactacaggcacacgccaccatgcctggctaat
ttttgtatttttagtagagatagggtctcaccatgttggcctcgaactcc
tgacctgaagtgatccacccgcctcggcctcccaaagtgccaggattaca
ggtgtgagccacggcCTAAGAATTACTGGTTTAGAGAAAAGCATGTTGGC
CTCAGCTATGAATAAAGATAGTATGTCTGAAGTAGTCTAACTTGGTGATC
TCCTCTGTAGACAGATCTTCTAGGAGCAGGCTAGGCTCACAATCACACCT
CTCATTCTGTAGTGTTTATTTTTCCATTTTTAAAAAAGAAAGAGGGGGAA
ACAAAGAAGGAAAATACAAAGAAAGAAGGTAGACAACGCTCTTGCATAGC

>uc003jwf.1|68695425|68696325|68696424
tctgggaggccgaggtgggcagatcacttgaggccaggagttcaagacca
gcctggacaacatggcaaaagcccatctctactaaaaatataaaaattag
ccaggtgtggtggtgcacacctgtaattccagctacttgggaggctgagg
tgcaaagatagctggaacctgggacatagaggttgcagtgagctgagatt
gtgccactgcactgcagcctgggcaacaaaatgaaattctgtctcaggaa
ataaaataaaaTGAAATGGAAAATGAGTAGTTGTATGATAGCAAATAAAA
ATCTAGGTTTTAGAAACTATAACCTTGATAAATTGACGTTCTTTTGGACa
aaaaaatattttaaattaaaaaaaatatatatatatataaaCACTATAAC
CTAATTATCAGCCCTGGATCAAAAATGAACATGATACTGGCTTATAGTAT
CAGGAATATGAAAAACAAAGATGCTCAAAATTAACCTGCAAAAAGAGACA
CttataaatttttttttaaaaaGTGGAGACATACTGGGAGACACTAAGGG
TCCTTAATATAACCAAAAGGACAGAAAAATGGGACCTAGGAAGTTGGGCA
ATTGAGGAAGATAATCAAAGCAGGTTAAGAATTCACTATGAATAAAAATC
CTGACCAACTGGTCTCTCCAAAGGGGAGTCATGGTTATACTTCAGCAATC
TGAGAGAACAGATCACAAGAGTGACGTACACACCAGAGATCATACTATGA
TCTATGTATCTGAAGACGTTTAAGGTGACACTCTAGTGGTCAAAAATAGA
CTGCAGTACTGCAAATTGCTGCAACTGCCAACTGTTACTCCTCTTGGTGA
CAACAAGGAGAAAATTGCTTTTAAAAACATAACTGCCAAAGCACCAACAA
TCGAATGAATGACAACTTTATTTTTCTTACACTTTTAAGGCTGATGAAAA
ACCTTCATTTCAATTGAAAAGTATGGTAACTGTGTTTACTCATTATTATT

>uc003jml.1|41177192|41178092|41178191
CCTCTGTTACACCAGGAAAATGTTTTTTTGTTTATAGGTGTTTTCATTCC
CCATTCTTCTCCTTTAATATTATAATATATGTTAGATTTTGCGGACATCC
TATGATCAATGAGATGGAGGAGGAGCTGCATGTATAAGGTCTGGGGATGG
GGTTGGCAGGTAGCTGTGGCTCATAGACTCCTTCCAAGAGGTGGGGATCC
CAGTGAGTTTTGCTGGAAGGGAATCTGCTTCCACTCACCTGCTTGGAGGT
TGGCTATGGTTTTGAGATCAATTACTTAATCAGAGTTAGCTGTGTGATGA
CTCCATCTCTAAATTCGGTATGctcaaaatgtgatgtcctgatgctcata
agcagtaccacctggaatgctgttagaaacacacattctcaggccccacc
ccagaactactgagttagaaactggggtggttccaggcatctatctgaac
acacacaccctctaggtgattctaatgcaccctaatatttgagaactgct
gCTCCAAAGATGCCTCTCTTCTCCAATTAAAATTGACACCCTAGCCTCGC
TAATAAACTGGTTTCTGCTTTGTATGGCCTAATGAAAAGATATGACTTAC
CTTAAAAAATTATTCCTTCAAAATTCTCTGACAATTTTCTATCCATCACA
CACTTCAGCCTAAAACTTTAAGGTGCACTTTAGTTGAGGCAAAGGGAATC
TCTTTTCTACTTTCTGAGAGAATAGAACTCCAGAAGTTTATTCTTAACAA
CTTTAAACAAGATAATTTCCACTGGAGCTCAATCATCCTTACAGCGATGT
TTATTGTTATGGAATATTTCCTTGCATAAGATGATAATTAAGGATGGGAc
tcacccttccgtgttgtattttctccaaaacaattatcaccatcaaacat
gctacatattttacctgtttatttcattttttgtgtgtctacccctgaat
gaatgtatgcttcatgaaggcaaaggcttttgtctgttttattatctgcc

>uc003jku.1|37326697|37327697|37327696
ggtctgggttggggctcgagaatttgcatttctaacaaattcctaggtga
tgctgatgctgatgctgatgcttctggtttggagcacatactttgagaac
cactgCTCTAATGGAATCAGTAGTCACAAGGCCAAGCAGCCAGGTAGACA
CTAAGGGAAAACAGTACCTCCCTGTGTAGGTTTTCAGGACACAACATTAG
TTACAAGTTTTATCACCTGCTCAACCAGGTATATAGCTATGTCAATTCTC
AAGGGCTTTAACTGACAAAACCAGTTGTTAGAGGACAGTTCTTTCAAGGG
TGAACCCAACACCTAAAAAAAGTTTTGAAAAAGTCAGTTATTTGCCTATT
TAAGGACGGTTTTAGAATCCACTATTATGGGAATGGATCTGCTTAGCCTA
TTTGAGGtttttttgttttttgagacagagtctcgccctgttgcctgggc
tggagtgcaatggtgcgattttgactcactgaaacctctgcctcccgggt
tcaagtgattcgcctccctcagcctcccgagtagctgggattacaggcgc
ccgccaccacgcctggctatttttttttgtatttttagtagagatggggt
ttcaccatgttggccaggttggtctcaaactcttggcctcgtgattcgcc
caccttggcctcccaaagtgctgggattacaggtgtaagtcactgtgcct
ggccGCCTAGTGGAGTTTTAATGCCAATATCCTTGGACTAACTTGAAAAT
GAATAATATAAATTCGAAATTTCTGCCTGCAGTACAATTCAAAATAAGAG
TTTCTAAATTTTTTTAATCCTTATGTTAAAATAATAAATAATCTCATTTC
AGTTGTTTTTTCACCCAATTACTAAAAAACAAAATAGTCATAAAAAAGAA
TTCATTTAGCAAAGGTACTATTTGTAGATATTAGCCACTTATTAAAAACA
TATTTCTATTAAGATTGTTCTTACATTCTTAGATTTAGAACACCTGATAT

>uc003jkt.1|37326697|37327697|37327696
ggtctgggttggggctcgagaatttgcatttctaacaaattcctaggtga
tgctgatgctgatgctgatgcttctggtttggagcacatactttgagaac
cactgCTCTAATGGAATCAGTAGTCACAAGGCCAAGCAGCCAGGTAGACA
CTAAGGGAAAACAGTACCTCCCTGTGTAGGTTTTCAGGACACAACATTAG
TTACAAGTTTTATCACCTGCTCAACCAGGTATATAGCTATGTCAATTCTC
AAGGGCTTTAACTGACAAAACCAGTTGTTAGAGGACAGTTCTTTCAAGGG
TGAACCCAACACCTAAAAAAAGTTTTGAAAAAGTCAGTTATTTGCCTATT
TAAGGACGGTTTTAGAATCCACTATTATGGGAATGGATCTGCTTAGCCTA
TTTGAGGtttttttgttttttgagacagagtctcgccctgttgcctgggc
tggagtgcaatggtgcgattttgactcactgaaacctctgcctcccgggt
tcaagtgattcgcctccctcagcctcccgagtagctgggattacaggcgc
ccgccaccacgcctggctatttttttttgtatttttagtagagatggggt
ttcaccatgttggccaggttggtctcaaactcttggcctcgtgattcgcc
caccttggcctcccaaagtgctgggattacaggtgtaagtcactgtgcct
ggccGCCTAGTGGAGTTTTAATGCCAATATCCTTGGACTAACTTGAAAAT
GAATAATATAAATTCGAAATTTCTGCCTGCAGTACAATTCAAAATAAGAG
TTTCTAAATTTTTTTAATCCTTATGTTAAAATAATAAATAATCTCATTTC
AGTTGTTTTTTCACCCAATTACTAAAAAACAAAATAGTCATAAAAAAGAA
TTCATTTAGCAAAGGTACTATTTGTAGATATTAGCCACTTATTAAAAACA
TATTTCTATTAAGATTGTTCTTACATTCTTAGATTTAGAACACCTGATAT

>uc003jjt.1|35939254|35940154|35940253
CACCCAACCTCCTTGTGCTGGTGGGAATTtttgtttgtttgtttgtttgt
ttgagacagagtcttgctctaggctggagtgcagtgcagtggcatgatct
gagctcattgcagcctctgcctcccgggttcaagcaattctcatgtctca
gcctctggagtagctgagattacaggcatgtgccaccatgcccagctaat
ttttttatttttagtagagacagggttttcaccatgttggacaggctggc
cttgaactcctgacctcaggtgatccacccacctcagcctcccaaagtac
tgggattgcaggcgtgagccactgcacccagccCTTGCTGGTGGGAATTT
CAACACAATTGGCAGAAAGCAGAGAGGGGAGAGATAAACATTCCACCAGG
TGAAGGCTTTCTGGAATAGCCTGCCCACACACAGCGCAAGATGTCCCAGA
TAAAATCTGAGCGCCCAGCCCAGTTTCAAAACTTCAGCCACAGGAGTACC
ATGAACAGGCGTGGATCTACTGCTCAAAGAAATAGCCTCCTCACTCACAC
CAGTCTTTAAAATGACTATTAAATAAATCATTTTGAATCTATTTGTCAAA
CTGCGGCTTCCCTAAACCCTAAGCAGTGAAACTCAAGATTTGCTTGTAGA
AATTGAGGCTAACACGTGGTCTTCTTCTGGTCCCCAAATGAGACTGAAAC
ACTTAAAGACTTACAATCAGTCATAAAAAGAGATATATTATCATCTCACC
TAGAAAAGGATCATCTAAAAGGAGGTGAAGAAAAACTATGGGTGCATGGG
TGAGGGTTTTAATTAAAATACTCAAGCTTTCATTAATGGCCAAGGGATAA
AACCTAAAGTTGATTAGACACCTGCATGTATCAGCACAGCACTAGGAGCT
TTACAGAGCTCATTTTATTTAAGTCCTATTTTAGAACAAAGGAAACAGTC
TTAGGCAAGGCAAACTCACAGTTGGCTACTCAATGTCTTTTATTTCTGCC

>uc003qwp.1|168198312|168199312|168199311
CCTGCCCCTCCAGGTGTGGGTGACGTGGAAGGGGGCTGTGGGGAGGGGCG
GTGAGCAAAGCTGAGGCTCAAGCCTTAGGGGAGTCTGCCCCGGCCCCGGC
TGGGTGTGTCTGAGCTGGTAGCCCACATGGGCTTCATGTGGCCTGCCTGG
CCGTCCCCTCTTGGGCAAGTCTCAGGGCAGCGGGCCTCTAATTGTCCTCT
CCACATACCCTGAACACCAGAGATTAGAGTCTTTGGAGCAGCCCTACCCG
GTAGTTAACAGGCATCTGGCATAATTCTCCATGTCTGTCCACAAGGCCCA
GAGGAAGGACAGAAATAGGAATCCCCAGTGGGGCCAGAGAAGCTTCTCGG
GTCAGCCAGGGGCCATGGCTGCCTCGCCTCTGCCAGGACACAAGGCGCCG
GGCCAGCTTCACTGATGCTTCCACAAGTTAGGGGTGGGCTGGCCCGGCCT
TTGCTGCCCCTGGGGTCTATGGCGTGTGGCGAAGGTGACTGGCAGGGGAA
GCCTGGACATGGGGAgtgtgcatgtatggatgtgtgcatgtgtgtgtgtg
catgcgtgtgcatctgtgtgcagatgtgtgcgtgtgtgcatgtatgtgtg
tgcatgcatgtggatgtgtgcatgtgtgcatgtAGGTCTTGGCTCAGACC
CTGCTTCATGGTGGACACCACCTGCTGTGTCTCCCCAACACTGGTGTGTA
CCTTCCCTCATGGTCCATGGGACTGGGCTCTTGCTTCCAAGTTTCTTCAA
AGGAAGAAGATAGTCATTGCCCCGGAGCGGGGCAAATCAATCATCTTGTA
CTAATGGGAATGGCTTTGGGAAGTGCCCACATGCTCACATCTGAGCCAGC
ACTAGGCGCACCTCCCCTGCCGCACAGGAATTGTGGGCAGTCTTGCCCTC
GGCAGCACTGGGGCTTGTGGCCATCTACAGAACGCAGCCTTCTGTGGCCG
ATGCCCCTGAGTGAGTTACAGCCGGCATCTCACCAGCCCCCCAGGCAGGC

>uc003qwn.1|168198412|168199312|168199411
TGGGTGTGTCTGAGCTGGTAGCCCACATGGGCTTCATGTGGCCTGCCTGG
CCGTCCCCTCTTGGGCAAGTCTCAGGGCAGCGGGCCTCTAATTGTCCTCT
CCACATACCCTGAACACCAGAGATTAGAGTCTTTGGAGCAGCCCTACCCG
GTAGTTAACAGGCATCTGGCATAATTCTCCATGTCTGTCCACAAGGCCCA
GAGGAAGGACAGAAATAGGAATCCCCAGTGGGGCCAGAGAAGCTTCTCGG
GTCAGCCAGGGGCCATGGCTGCCTCGCCTCTGCCAGGACACAAGGCGCCG
GGCCAGCTTCACTGATGCTTCCACAAGTTAGGGGTGGGCTGGCCCGGCCT
TTGCTGCCCCTGGGGTCTATGGCGTGTGGCGAAGGTGACTGGCAGGGGAA
GCCTGGACATGGGGAgtgtgcatgtatggatgtgtgcatgtgtgtgtgtg
catgcgtgtgcatctgtgtgcagatgtgtgcgtgtgtgcatgtatgtgtg
tgcatgcatgtggatgtgtgcatgtgtgcatgtAGGTCTTGGCTCAGACC
CTGCTTCATGGTGGACACCACCTGCTGTGTCTCCCCAACACTGGTGTGTA
CCTTCCCTCATGGTCCATGGGACTGGGCTCTTGCTTCCAAGTTTCTTCAA
AGGAAGAAGATAGTCATTGCCCCGGAGCGGGGCAAATCAATCATCTTGTA
CTAATGGGAATGGCTTTGGGAAGTGCCCACATGCTCACATCTGAGCCAGC
ACTAGGCGCACCTCCCCTGCCGCACAGGAATTGTGGGCAGTCTTGCCCTC
GGCAGCACTGGGGCTTGTGGCCATCTACAGAACGCAGCCTTCTGTGGCCG
ATGCCCCTGAGTGAGTTACAGCCGGCATCTCACCAGCCCCCCAGGCAGGC
TGGTCCTGGTTCAAGCAGGAGGCATCTGCTCGGGTTCTTTATTACACGTG
CCTGGGGCACACACACGATTCCCTTTCACAGAAAGGAGAGGGTCCCCCTG

>uc003qle.1|146246736|146247636|146247735
CCTTTTATTCGACTTAAGCCTGAGGTTATTCAGCACGGTGATCTCTGCAT
TTTTGAAAGGTTGTCTCGTCGTTTAATAAACGTAAATAACTTAAGCACAT
TGGAAGAGCTATTAAATGAGAGCAGGAGATTAAAAAGACATGATTTCTTA
CTTTATCCACCTGACAGGATAGCTTGCATTGGTGATTAACCTTGCATTGT
TAAATTCATTTCCTAAATATTTAGGTAAGTAGTTGGTTTGATCATTATTT
GTAAAGTATTAGTAGTTGCATGTTGAATTATCATGTTAAGATTTTTAGTT
TGTTGTTCATGTGATATGAAAGATAACAATTCCTAAAACTGAATGCATGC
ATGGCTTATTCAGCTCAGGTCACATACAAAGAGAAATGTGACGCTGCAAT
AAACATAGCAGAGCTATCTGGGTTTGAAGCAAAAAGGCTATGACGTTAGG
TATATGCACTTTACATTGTATGTATCTTTTTAGTTCTAGTGAACTCATCT
GGAATCATGTTACAGAAAATGATTCTCCAGGTCCAAACACATTTAAGTTT
AATGACTGGGACTACTCTAACAATTGCGGCTATCTCATTTTGTCTCATTG
GTTCATTAGCATAGCACCCATTTAAGAACAACTACTTCTAAACACAGTAA
TATTTCAGAGGCTATAAAATAATAGAGAAAGAAAACTTAAAAAATCCTTT
GTTTGCAGCCAAGAAAATGTGAGGATCAGATTTGTACTTGTTTTGAACAA
TTGGAAACTGTCACAATTGTTTTTAAGATGTAATAAATGTATATAAAATA
TGGGATTCTATAGTATTAGCCATTTTGATATCTTTTGTTGAAAGAAAAAA
CCAAAAAACCCCATATGTTCTAAGTCTCAGAAATCAAAGAATTCCACAAT
TTTCATTTCCACTAAAATATTTATTTAATGGATATCTTACAGAAATAAAT
AAAAACAGTTTTTGTCTAATACAGATAGGTTTTTTTATATATATGTAATT

>uc003qgw.1|136618793|136619693|136619792
TTAATTACTGTAATCtttttttttttgagacagagcctagctctgtcacc
caggctggagtgcagtggcatcatctccgctcactgcagcctccacctcc
caggttcaagtgattgtggtgcctaaacctcccgagtagctgggattaca
ggcaagtgccatcagcccagctaatttttgtatttttagtagaggcgggg
tttcgccatgttggccaggctggtctcgaactcctgacctcgggtgatct
gtccgtctcagactcccaaagtgctggaattacaggcgtgagccaccaca
cacaggccTATCTTTTTTTAAAGTACATTTGGTAATGATATTCAACTTCT
TCCAAAAACAATTCTGGAGTGGGGAAATCTTTTGGTAAGGtaaaaaataa
aaaataaattaaaCCTGCAGGCTGGATATGTGAGAAGTAAATTAAAATTT
AAAAATTCTggccaggcacagtggctcacgcctataatcccagcactttg
ggaggccgagaattagactagcctggccaacatagtgaaaccccgtctct
actaaaaatacaaaaattagctgggtgtggtggtgcacacctgtaatacc
agctactcagtaagctgaggtaggagaatcgcttgcacctgggaggcgga
ggttgcagtgagccgagctcgagccactgcactctagtctgggtaagact
ccatctcaataaataaataaataaataaataaataaataaataaataaTT
CAAAGTGCATTTAACATTCTTTTTCACGGCCACCTTACAAGTATCCTGAG
AACTCAACAGAAAGTTTAGTTTTCCCTTCTAGTACAAATGAGACTGAAAA
ATTATTTTCCATAGTGAAGGACTCAAGGTAGCAAATAATCCACTATTCTG
GAGGGTGAGTGGTATTTTTTATTTATTGTTGCTCTTCGCATTCCATGAAA
TTTGTAATCACTATGACAGTACCAAGCAAACACAGTTCAAGCTGTGATTA

>uc003prz.1|108129156|108130056|108130155
TGCAGGGAAATGGTGGGAGTCTGGTGTACTCTCTGGTAGGTGCTAAACGC
CCGCAAGACAATTGTTCCCTTCCGTGGGCTCCCCGGCAATGTGTCTCCCG
AGAGTCACCTGGAGCCCAGGCTTGGCACATACAATCATCCTCCTGAGGGG
GCAGGCCTAGAGCCCCAGAACAGCCCTGGTCACCCAGCTGCCTCCAGGGC
ACACCCTAGTAGCCTAAGAGGGGACACTTAGTAGTAGCAACCAGACCACA
GTGGGTTCTGCCTCCATATTGCAAACCAAGCAAAGGCAATGGCTCATATA
CTCCCAAGCACTCACTTCCTAAGGCTCTTCCAGCTACAGTGTCAGGAAac
acacacacacacacacacacacacacacacacacacagacaAGACCCACA
GCTTTCACCTAAAGTCTTCGCACAGGGAATAATGTGATTCATGAAATATT
TAAAAGGCCTTAGGCAATAGAATTGTCTCTTGATTTTTTCTTTCAAGTGT
TTAACAGACAAGTGTAATTGGAAATGTTTGGAACATGAACACAGGCACAC
ACACACACACTCTAATTTGGAATTATGCAAAACGATATCATTATTCACTA
CAACCTGAAGCAAAGCTACTGCAATGGAATAATAAGTACCACATCTGTAC
AAGTGAGAGGCCCCCAGGTCGGCTCTCATTTGGACAAGGGTGACCCACGT
GGCCTAACCCTTTAAGGTCTGTTTAGAGGAAATGGCCTGGTGTGTTTTAC
ATTTGTGAAGCTATTTAGCCTCCTGGTTTGACAAGATTTTTGAGAGGGGT
GAAAATTAATTATAATTGCAGTATTGCTACAATAATTTAGTTGGCTAATT
GCATTTCAGTGCAGAAACAGTCAAGGAAGATTTTCCTCCCCAGGTTATTC
TCTGATGTGGCAGCATTTATTTTAAGAGTAATGAGATTTTTAAAAAGTCA
AACCTTAAATATCATGGCTTCAGCAATCTGTCCTGCTTAAAGTTTAATGC

>uc003phm.1|74282962|74283962|74283961
ccaggaggaggagattgcagtgagattttgccattgcattctagcctggg
caacaagaactccatcttaaaaaaaaTTTTTAAAAACCATCACACAAACA
GAAAGCATGTCCTTTAATTTTACCTATCCTTCAAACTTAAGCAAAAATTT
TCCTTTTATAACCAAAAAAAAACCTTTAGACACTTTTACATATGGGAggt
caggcacagtggctcatgcctgtaatcccagcaggaagatcgCGAAAAGC
ATTTTTCAAATGCACAAATGCTTAAAGATTCAGGAGTAAGTGGGCTATTA
CACCTGTTAAGCCTATTACCATGTAGTTTCATTCCTAGTGACCAAGTAGA
CAAACTGCTAATTATCAAAGCATAAAAGGTATTAGACTCTGCAGGAGAAA
AGCAATGTAGATTAGTCTAATTTTATAGCTACTTCAAATTGCCATCTTTT
TCTATTAGAACCTTGTTCCTATTCTGAATAGCACTCAATAGAACTTGTGA
AACCATCAAACTGGCATAAAGCTTACTCCACTGACTTCAAAATGGACCCT
TCCACTCATAGGGTGTACACTAGCCACTACACTTATTTCTTATGTCATGG
CAAATAGTCAACTTTCACTGCCCAGTCATTTTAACCCACGTTTCAACATG
CACATCCCAGTAATTTGGAAACATTTTGTTTCCAAAGATTCACTTAACAT
TGGTTTAGCAACATGAAGCTTTCTATGCAACACAAGGACTCAGTTTTTGG
CCTGTTTTAGTGACAGGCAATCAGCAACATGCTGCATTTCTCTCCAGTGT
TGTAATCAAAGCAACCCTCCCATAGCTTTAAATGATATTCCTTCCCCTTC
CAATTATGTGGGGGGAAAACAACCCTATTCTCCACCCAGAAGTGTTAACT
CAAGAATTACATTTTCAAGAAGTTTCCAGATTCGTAAAACCAGAATTAGA
TGTCTTTCACCTAAATGTCTCGGTGTTGACCAAAGGAACACACAGGTTTC

>uc003oxv.1|45973265|45974165|45974264
CCCTAGCTGCCCCTCCCATCAAGATCCACCCCTGGGTCTGCTGTTTCATT
TCTTCCAAGGTAATGAAGTGCTGTTATGACTACCCTTTAGCAATGTGAAT
GCTCATAGAAGTCTTCATCAGACGTCACATTGGCTTCAGGTAAAGCTTAC
TAAGGACTCTGGGAACCTGAACCCAGAGTCAGTGATGTGGTGTTGAGAGT
AGGGATTTCAGCCTAGGAACGCAAGCCACTGAGAGCCAACAGAGAGCTCT
GGGCACAAGAAGAATGATATTTTAAGGAATTCTTTAAATCATACCTGGAC
TGTCACTGTTGATCTACCTCCATGGATGACAATGCAGATGGGAAATATGA
GACACTGAAAGAGCATCAGTATAATTTTTTACCTAGCCCAGGTATTATGA
AAGAATGTTTATTTAGTCTTGCAAAAAAAAAAAAATTGGTTTTAGGATGG
CTGGTTCACAAACTTTGTGCTTTTCGTTTTCTTCTTCCTCTTTTCCATTT
GCTTTTGAtttttttgttttgttttgctttgtttgagagggagtctcgct
ctgtcggtgtcactcaggctggagtgcagtggtgcaatctcagctcactg
cagcctccacctcccaggttcaagcaattctcctgcctcagcctccaaag
tagctgggattacagtcgAatcacttgaggtcaggagttcgaggccagcc
tggccaacatggtgacacccccatctctactaaaatacaaaaattatcca
ggcatgCTTTGATTTTTAAAAAGAATGAACATTTTCCTTTATAATGGGAA
AATAAATTAACCTTTATGTGGAAAAAAAAAAGGTACTTCATACTTGTCAT
CTAAAACAGCACAGGAAATCCCCACCTCAAATAAGAAGTTAGATGACCAC
TTTTGTAATATTTGAAAATAAACCAACTTTATTTGAATCAGTCAATACCA
ATCAAGACTGGAACACAAATTGGTAATTGGTTCAGATTCATGAGGAAAAC

>uc003oou.1|39764732|39765732|39765731
ggataattttttatttgtagtcccagttatttgggaggctaaagtgggag
gatcactgaagcccaggagttcgaggctgcagtgaactatgattgcatca
ctgcactctagcctggtgacagtgtgagacgctgtctgcaaaaaaaagag
aaaagacaaggaaagaaaaGAAAAGAGAAAAGAAATATAACAAATATGAA
AATATATTAGTTGATTTGAGATTTGATTTAAAAATGCAAAATGCagctgg
gtgcggtgactcatgcctgaaatcccagcactttgggaggtgagattgct
tgaacccaggagtttcaggcaagcctgggcaacatagtgaaaccctgtct
ctacaacaaatatgaaaattagctgagtgtggtggtgcgtgcctgtggtc
ccagctacttagaaggctgatgtgggaggatcgcctgagcgtggggaggc
tgaggctgcaatgagccctggtcacaccactgcactccagcctgggtgac
agggtaagaaactttctcaaaaaatagtaataataataataataataaAT
AAAAATGCAAAATGCAAGCATTAAACATCAGGTCAGTCATGAATTCTGCT
GTCATATAAtttattttttgtttttcttttttttcagagggccagggtct
cactctgtcacccaggcccgtgcagtggcacaaacatggctcactgcatc
actgcagccttgacctcctggactcaagggatcctccccactcagcctcc
caagtaactggacccacaggcatacacctccatgctaagctaatttttaa
aatttttgtagagaccatgtcttgctatgttgcccaggctggtcttaaac
tcctgggctcaggcaatctttccacctcagcctccaaaagtgccggaatt
aaaaacttcaggtgtcaaccatcgcacccagtcAGTACAGGTTAACAATA
ATGTACATTTCAGTATATATTTGGTTATGAAGCCAAACATAATGAAAGGT

>uc003ojm.1|34492208|34493208|34493207
AGGAACCCTGGATAGCAAAGCTCCTACTGCCCAGTATTTATCCTTATTAT
GTTAAGACATAAAAATGTTggttgggcacggtggctcatgcctgtaatcc
cagcactttggaaggccaaggtgggcgaatcacctgaggtcaggagttca
agaccagcctgaccaacatggggaaaccccatctgtactaaaaatacaaa
attagctggacgtggtggcagatgcctataatcccagctactcggaaggc
tgaggcagaactgcttgaacctgggaggcggaggttgtgataagctgaga
tcacgccactgcactccagcctaggcgaagagctagacttcatcacaaaa
aaaaaaaaaaaaaaaaaaaaaagaaTTTCAGATGACTTTCAAATGTTTTG
GTCCttttctgagacagggtcttgctatgttgcacaggctggtctcaaac
tcctagcctcaagcaatcctgcctcaggctcctgagtagGCGTTAGCCAC
TTTGAACAGTGGTTTTTGTGCATTGTTTTCTCCCTTGATTCTTGTCAACA
AACGCTGAGCCTTGAAGACTTAGATTAGTAACGTTGGCCTAAACACCATT
CCTGTGCTTCTTCTCCATAAATTGAAGGATTCCAAGTGCACCATTTCCTT
GGTCGTTACCTTTCATCCTCCCTCCCCAGTACTTCTTATAGTTCCTGACA
GCAGGCACAAATCACGACTCCAGGCCAACCAGCAATTTTCCCACCATGCT
GAGCTGAGGCAGCATGGCTGGTCTAAAGAAGGGACCCAGTTTTCCAACTG
CAGCACCATATGGGACACCACTCTGCAGGGAGGCACTGCCTAGAGAAAGC
AGGGCACACGCCAAAGCCAAGTACAGCAGCAGCCGGTGTCACCCAGGACA
ATGACAACTCCCCAAACCAAGCCTGTACTGCCCCATTTACATTCTGACAC
TTAAACTGTTCCTGTTCAGGCTGCACAATGCAAACAAAATGGACAAAAGA

>uc003ogi.1|33964266|33965266|33965265
TGTAGGCTCCAAAATCACATACCAAAGTGTAACCCTTTATGGCTCCATCC
CCCGGAAGAAATACACAAAATTCATAATTGTGCATGCGTGTGCGTGTTTA
ACATCAGCGGACACTAAGAAACAATAGGCTTTTCATTATCTTCCTTTTTT
TTTTGTTTTTGTTCTTATTCTTTAAAAGGATTATATGCCAGAGAGTGCAA
TGGCAGAAGGCAGAAGAGGAGATACAGAACAAGAAGATGGTGGGAGACAT
TTTGCAATTTATCAAGATATGAGTACAGTTCCCTCTTTGCAAATGCCCAA
AGCGCCCTACATTGAGCTTCTTAAATTACGAAGTAATGTTCTTAATGGCT
ACCCTGAGGCAAGGCTATATCTAGAAGAGCAATTTTTAATCATTAATGTA
AAATTATCCTGCTCAGATGATTCCAGTGATTCGAGCCAGGAGTTTGAACG
GCCCCAGATGTGCAGCTTCTAGACAGCACATCTGAGGTGGGGTGGCGGGG
CCGGGAGAAAGATGGGACTTATGTTTCAGAAGAGGCCTGCCTTGGCAAAG
CCTTGCCCCGGGAATATGTCTTTACTCAGCCCCAACTTAGGAGGTGGGTC
CCCTGTTGCTGTGCCGAGGGCTGGTTGCCTGAGTGTTGTCCATACGCCAC
TGCAAACTTATGGAAAAGTCTGATTCTGCTATTTAGACTTCCTCCCCTTT
CAGCAACCTACCTCGACTTGGCCCTTCTGGGTTTTGGCAGAGAATAATCT
ATTATAATCAAAAACACTGTATGATGAATAATACCATCTTTCATTTGTGT
AGCACCTCATCCATTCCCAAAGTGCATATATATTTTATTAGACACAGTTA
ATTCTAGATAAAATAAGTAGCTCACTAAGTCAGTAAGTCCCATTTCCTGA
CAATTCTGGAAGAAAAGTTCGGTTCTCTTAGCTAGTGGAGGGTCTGAGAG
AATCCCTTTAAAATGACTAGATAAAAGAATAAACTGAGGTCTGGAAGAAT

>uc003odn.1|33325126|33326026|33326125
AGGCGCAAACACGTTCAAAGTCGCTAGGCCAAAGCGCTGAGATACGGTTT
CCCAAGCCAATTAGAGAGCGGCTCTCGGATATGGGGCGGAACCCTGAAAA
GGCGAGAGCTGAGATGCCGCTCCGTTCTGCCTTACCACGCCGCCCCCCAG
CGTCCGCCAATTAGGAGAGCCCGGAGCCGGATCCACTCTCAGCCTCAGGA
AGCAGCAGCCTCCGCTCCGCGGCGGGTGTGCTCGGCAGTCACAGACCCAC
TCAGGACACCTCCCGTTGCCGACGGGCTAGACCTGCATCCGAAGGGCCTA
AGCGGGGAGGAACCGCTTTCCACCACTCTCCAGGGACCTGGGGAGGGAAT
GTTTAGGCCGTAGGGGTGGAGGACACAGGAAACGTAACATTTTTCCTTAA
CTGCGCCTCTCTTCTTAGGCCTTAAAGGGGTCCCCGTGTCTCTCCAGTCT
AGAGCCTAAGTTCAAACGAGGCGTATAGGCGAGGACAGCAGGAAGGCTCC
AAGTCAAACAAACGGATGGTACGAATTTCGCCTGGTCTAGCCCTGCCCCA
ACGGTGTGGGTGTGGGTTGGGTGCTGCAGCCCCCGAGCAAGGGGCTGTCA
CAGCCACAACCAGAGGAGCTATGGAGCTGCTACGGAGGAGGGATTCCAGA
GTCAGCTTGGGCTTGTCCCAAGGGAGCCCTTGGGACAGTGTCTGGGGCTG
CGCGGCCTGGTTCTCATCCCTTGCAGCATCTGCTATTTTAGCCAGGGGCC
ACCTTCCTCCAATGGCCTGGGAGTAGCTAGAGGTTAGAGGTTACACCCAC
CAGAAGGGATGTAAGCCCAGGAAGTAGTCAGAAAGGAAAGGTCATTCTAG
AGATGGGGCCACCTGAAAAACCTTCAGGAGGAAGGAGAAAGGAAATGGGA
TAAGTGTCATGTCATACTAAATATTTATTTTCTGCAGACTGACTTCGGAG
TAATTCTTGAGCCAGGAGGGGAGAGGTTAGTGTTCAAATTGCTGAGATCT

>uc003nvy.1|31761814|31762714|31762813
agctactagaggggctgaggctggaggatcacttgaacctgggaggtgga
ggttgcagcaagctcagattgtgccactgcactccagcctgggcaacata
gtaagactccatctccaaaaaaataaaaaaaaCTGCCAGGCAACAAACCA
ATGGgtggaagagggatttattcactgtgttccacaaggtccaaagttag
agatagatggcagttatagggaaccaatttcctcaggtacaacctaagca
tcttctcctaacagagccgtccaaaaggcaaagtatggctctgagaagac
atgagtccttggcacCTGGCCCTCCGTCCCTGGCAGGGCCTGTGTTTGTT
GAACTGCAAAAAGGCTGTGAGGACAGAGACTTGATGACATGGCAAGGTGG
GTGTGCAGGGTTTGCTGCATAAGACGTGGGGAGCAGGCCCTTCCTCACTC
TTCACCAAGATAACAAGAGGTGAGCAATGAAAATTGGGGGTACTGCTAGT
AACACCATGCAGGTTGAACCTGGAAACCAGCAGAAGCACTGGGTAGGTGA
AATCGGATCCTAGAAAGCTCATGAGCCGTAAGCAGGAGGGGGCAACCATG
GGCTCCTGGGGTGGTTGTATGCAGGAAGAACTGAAGAAGGAGGCGGGAGG
GGCCAGGGAGGCTGCACAGTTGTGATAACAGTAGGCACATCAGGGACCGG
GGAGGTTTGGGGACCTGCTGCCTGAGGAAAGCTCAGGTTAGGGGCTGAAG
GCCTAGGGGGACACAGAGATGGGAAGGGTTAGATTAGCTAGATTGTCTAG
AGTTAGGGTTTCCCAAAGCCCAGCTCTTTGGGGCCTCTGCTCTCCCCACT
ACCTGCCCCTGGCTCCCTGGACACTTGAGAAGTTATACAATTAGCCTGAT
AGTAGAAAAAATACCTTTTTATTAATTATTAGGAATAATCCATTCATGTA
ATGCAGGATGTATGTTGGAGAAGGTTAAGTACAGCCACATGAATGAGGGG

>uc003nvx.1|31761814|31762714|31762813
agctactagaggggctgaggctggaggatcacttgaacctgggaggtgga
ggttgcagcaagctcagattgtgccactgcactccagcctgggcaacata
gtaagactccatctccaaaaaaataaaaaaaaCTGCCAGGCAACAAACCA
ATGGgtggaagagggatttattcactgtgttccacaaggtccaaagttag
agatagatggcagttatagggaaccaatttcctcaggtacaacctaagca
tcttctcctaacagagccgtccaaaaggcaaagtatggctctgagaagac
atgagtccttggcacCTGGCCCTCCGTCCCTGGCAGGGCCTGTGTTTGTT
GAACTGCAAAAAGGCTGTGAGGACAGAGACTTGATGACATGGCAAGGTGG
GTGTGCAGGGTTTGCTGCATAAGACGTGGGGAGCAGGCCCTTCCTCACTC
TTCACCAAGATAACAAGAGGTGAGCAATGAAAATTGGGGGTACTGCTAGT
AACACCATGCAGGTTGAACCTGGAAACCAGCAGAAGCACTGGGTAGGTGA
AATCGGATCCTAGAAAGCTCATGAGCCGTAAGCAGGAGGGGGCAACCATG
GGCTCCTGGGGTGGTTGTATGCAGGAAGAACTGAAGAAGGAGGCGGGAGG
GGCCAGGGAGGCTGCACAGTTGTGATAACAGTAGGCACATCAGGGACCGG
GGAGGTTTGGGGACCTGCTGCCTGAGGAAAGCTCAGGTTAGGGGCTGAAG
GCCTAGGGGGACACAGAGATGGGAAGGGTTAGATTAGCTAGATTGTCTAG
AGTTAGGGTTTCCCAAAGCCCAGCTCTTTGGGGCCTCTGCTCTCCCCACT
ACCTGCCCCTGGCTCCCTGGACACTTGAGAAGTTATACAATTAGCCTGAT
AGTAGAAAAAATACCTTTTTATTAATTATTAGGAATAATCCATTCATGTA
ATGCAGGATGTATGTTGGAGAAGGTTAAGTACAGCCACATGAATGAGGGG

>uc003nvp.1|31736940|31737840|31737939
GGTGGGAGAGTGGGGAAGTGTGGGAAAGAAAAGTGTAGACAAATGGGTGG
AACAAAGAAGTTTAAAGTTTAGATTTGGGGGCTAGAGTTCTGGTCCCAGT
TCAACTAAGTGTACAAGCTTGATAATCGTGGGCCTTCCTATCACACTGGC
CTCTTCCAGCAAAACCCTACCCATTCTCATCTCTAGAGGCCTTGACTTCC
CTTATCACCCTGCATTATAATATTTGATAACATGggccgggagtggtggc
tcatgcctgcaaccccagcactttgggaagccgaggccggcggatcacct
gaggtcgggagttcaagaccagcttggccaacatggagaaaccccgtctc
tactaaaaatacaaaattagctgggcgtggtggggcatgcctgtaatccc
agctactggggaggctgaggcaggagaatcccttgaactcggggggcaga
ggttgtggtgagccgagatcatgccattgcactccagcctgggcaatgag
agcgaaactgcatctcaaaaaaaaaagaaaaaaaTTGATAACATGGCACT
TTCCCTCTCCAGCTGTGAACTCTTTGAGGGTTGGGAATGTCTTTACCTGT
ATTCTTGGCACATAGTATATGGACTTATGTTTGTGAAATCAGTGAATTGG
CTGTAGTCAGGGAACTCCTCCTGGGGGAAGTGAGACTTGCACGAAGCTGG
GCAATTCTTGGTCCAGGGGGGTTGAAAGAATAGGTGGGGGACTCCCAGGA
GGGTCTGGGACCTGAAAGTGAACCCAGATTGGCAGGGAGGTGACCTTATC
ATGCCACCTGGAGAGGCTGCCCCTTCTGACTCAGGTGGGACTTGCATGTG
GCTCCCAGGCTTCTGTTTGGCTTCCTCAAAATAGCTTCCAGAAAAGTGAA
TAAACCACAAATGGTTGATTTATTTCTGACTCTCAGCCCGTCTCTCACGA
AGACAGAGCCTATTGACCAAAAACTTCAGGATCTGCATCTGAGCAGATCC

>uc003nsq.1|31217294|31218194|31218293
ttgaggctgagtctcgctctgtcacccaggctggagtgcagtggcatgat
cacggctcactgcaacctccacctcccgtgtccaagcaattctcctgtgt
cagcctcctgagtagctgggactacaggctcacaccaccacacctggcta
attttttgtattttagtagagacgaagtttcaccatgttgcccaggctgg
tctcaaactcctgagctcaggtgatccgcgtgcctcagcctcccaaagtg
tcaggattacaggcgtgagccaccacacctggctTTCTTCCCCGTTTTTA
AAGAAGTACTCCAATGGCTTTCTATTGACTTACAGTAAAATCCAAACTTG
GCCACATCTCGGCCTCGCAGCAGCATCCTTGAGCATTCTCTACAGAGACC
TCCTGGCCTCCACAGGAGCCCACTTCAGGCAGGCCTCTGCACAAGGTCCC
CTGCTCAGAGGCCTCTCCCCAGAGTCAGTTTCTATCATATCATCGTACTG
TACTTTCTCTTCAAGCACTTATTTGAAACGATCTCGTTCATCTGTTTAGG
TCCCATCTGCTCGCTCGCTCTCCCACTAGGATGTAGGCTCTCAGGGTCCA
AGTGGCCCCCAGGCTAATACAGTGCCTAGCTCTGACATTCCTGTTGAACG
AGTGAATGTTTCATCTTCCCCACTCCTAGCATTTATCATCTTCCAGAAGA
AAAGAGTTTTAAAACAAAAGTTGAGAATAAAGAAAAGCAGGAGCTTCCCA
AACATTTCCAAAGCTGCCTAGAAAAAGGATTTGAAAAGGTGCCACCCATA
GAGAGAGCTATGGGTGGGACCACTTCTCACAATCTCCAAGAGAGATGGCT
GCAGGGAGAATTCCCACAGATTCCCAGAAATAACATTTCCAAACAATGGC
TCCTTCTGTAGTCGTCTTTATTTAGAGCAGAATTCAGACTCAGCTGGTAT
CCCCCAGGGCAACCCCAGGATGGGGAAGGGCTGGTCTGTCCCCACCCACT

>uc003myn.1|10004029|10004929|10005028
TCACTGCTGACATTGCTGTCACCCCTGCTAACTAAAGGTCGACTCCAGAG
TGATTTTCTCATCAGTTCTATGCTGGATACTTGGGAATTCAGTGATGCCA
GTCCCACTGGACTCTGCAACACTCTCTGCCCCAacacacacatccacagc
cacgttcatgcacacacacacatacacaaagatacaaccatacaggcata
gacatccacgcacccacacaaccatatacacagacatgcacatacacaac
cacacacaATACTTTTGCAAAGTGAGAAGGCAAACTCTTCATTTTTCTAT
GTTCTACTCTGTCTACGGGAAAAAAAATGGGGGTCCCACAGTAGATGTGC
TTGGATACTCATATTTCACAAAGTTTACTAACAGCATCCTTTCGCTATGC
AATAGATGTATATATGAGATTTTTCTCTTTTTATTTTCTCCAAGATGTAC
ATCAACTATCAGGATCTCTAAATCTAATGAGTGTTCAAATAATAACCACT
GTACTAGACAATTCCCAGCTCAGTCTCACTGGTAACCTTAGTCAAGGGCC
CCATCTCTTTTTACAATCTGAATTCTTCTATCATCCCAGGTTCTCCATAT
GTTAGGATGAGAAGCAATCACTCCAGTCACCATATAAATCAACAGTTATA
GATAAGTAGTTTAGGAGAAGAGACTCAGCCAACAACACTCACCCCAGCTG
GGATGGCCCGCATCTCCATTTAAACATCTTGCCTTATGTAATTATCAGTT
CACCATTACAATAGCAATAGAAAGTAAGAATAGGTAATGGTCTCAACAAA
TATAGAAAATGAGTAGCAAGAAACATAAAACGTTAACTGCCACACACTTG
GACACATCTCAATCCCCACACACCCATAAGAGGTTCAAATTATTTAGCGC
TATTTTACAAAGAGGTTTAAGTTCACATAAATATCTGAATCAAGGATGAC
AGCTCTGAGTTCTAACACCAAATCTGAAGGTTTTTCCTACTTATGATGTT

>uc003mvy.1|4012699|4013599|4013698
cttcccaaagtgctgggattacaggtgtgagccaccacgcacagccACCT
TACTTTTCATTTGGTACCTTTGGATAATGGTTGAAGTTTTAATTGTGtat
ttttttaatttttagaaaaattaatttGAATTCACCAACCATCCACTTAA
AACCCAAACACAGTATATTCCAAAATATCTGAACCTCTAATTTATGTATG
TTACATCAATCCTTTCCTTTACATCtttcaaagtgtgatccaagaaccac
ctgcattaaaatcacctggaatatttgtttataatgtgtgtccatgggtc
ccaATTCCAAAGATTGTGTTTCAGAGGGCCTGCAATAGAAGCTAGGACTC
TATTTGTTTCCTTGATTCTTAGGGGCAGTAAAGTTTGTCAGTCACATAGT
TTTCCTTTTTCGCTAGTTAATGAGTTATGTGTTGGCTGAATGAATTTCAA
CTAACCAGCCTTAAGACTTCCAGCAGTGCAGAGCCTTGGAAAAAACTCTA
GTAACATGACATTTTGGCTGCTCTGTGGACAATGATCTTACTCAATTTTT
CCTTCAACATTTAGAAAATACTGGATCTGAGTGGAAGAGGGTTATTTCAA
GCCTAAACCTGTAGTTGGGCCCCAAAGAGAACTATCTTTCATGTAAATGA
CAAAGAAAGGCCAGGGACAGAAAATTTCTAAGGATTTGGGAGGAGCTAGG
AGGATCTAGAGGATCTTGTACATTAACAGAACAACAACTTCTTTAGCTTT
TAAGGGCCAAGTAAATGCCCAAAGGATAGGTCAAAATGATAGATCTGTGG
AGATGAGGGCACAGGAAAAAAAAAATGATACCAGAGTGAGAAAGACTTTT
TAAAAAATCAACTCTTATGACTATATGACAAGAACTACAGCTGCAATAAG
TCAATTATACCATTTATTGATGGAATTATACTGGAAAACAATCACTGAAA
AAAGAGTAGCCTTTTGAATAGAATAGTCTACCAAGTGAACCATTTACTTG

>uc003vsg.1|134426657|134427657|134427656
cacagtcagccctgtacccacattttcaaaaaattgacgcttgatgtaca
tgggtttcacatcctttgaatacagtattttttatcatgtttggttgaaa
aatatctgtgtataagtggatccacacagttcaaacctgtgttgttcaca
ggtcaagtgtaattgtttattcattgttctttttgagggctgtgaactag
ggtcttctagttagccatcttgctgacattactctGAGAAATAAAAAATT
TTTTGACAATTTCTAGCTGCAGCATAGAAACCAAGTTCTCTAACATGACA
TGAAAGACTTCCAGTGATCCTCTGACCCTGACATTTACAAAGATGATCct
gttgcctcagcaaatatcagtcttctcacctccttgcttctgctcatact
gacttcactgcctgaaatatacttctccctctcttaaactagactagcta
ctcatcatttaaggcATAAGCACCAAGGTTTAATAAGATTCAAACAGTTC
CTTAAAATAAGAGTGAGATGGATTGAGTCACAGTTACGCACAAGTTGGTC
TGCTGGCTCAGAGAAGGGAATCTAATCCACCTGGAAATCTGCAAGAATGA
TTTCTTAAAGAATTTAATCTTTAAATCATGATGTAGTCTTAACTGAGAAG
TTAGGCATTTAGGGTGGAGAGGAAAAtcacttccttgacttcttaaaaga
ctattgtcaatggttctgtgaccttatatgtaaatgctttccttacttgt
aatatatctgggatggagagaactcattcagagccttatgatttctctca
tctcttccaatatttattctccttttccagttagaggaaaactctgttta
atagaaagagaaaagtaacttatgagctgaggaactctgctctttgtcat
ccataaatattacaaaataattccagaagtataaatctgaacattcattg
gtatatttttattctgaatatagctacataaaattttgttgtcaacattt

>uc003vko.1|122878949|122879949|122879948
agcaggacattggagaaaggaagaagtatgaaattgtatatttctctagt
tcatgagattcccctatgcctggccgttccctttacagctggtcattgat
cctttcagttatcttctttacactcttcctgggttctcagactttctccc
caagttcatttgagactaaagggagagatagcctgtctgatactagccct
gggttcctgcactattcttttagtttccctacacactacccacaccttat
aataaggccctttgtaaataaactctccttggcttaagctatttcgagtg
tgccatccatttcctgttaagactgactgGCAAACCATTGTTCATCACTG
TAGGTCCCTAACTTATATGTGGTCAAGGTCACTCCTTTGGTTTATTGGAG
AAGGGCGTTGTTATGGTTTATTTAACCAGTTTATTCTTCTTATAGTTTCA
CCATTGCCCACAGGGAGTTTTTCTTGCATATGCTAATAGCTCCATTGTTT
ACCCAGAATGAAGGTTTTTTGTTTATTTATAAATAGTTTCAAGTGTTGTT
TTATTGGGATTATGAGAAGGATGGAAGGTGAAAGCAGACGATAAACTGCA
AAGATTCAAATGCCTATACTAAAATATAAATTTTTTTATCCTACTTAAAG
AAGTTTTCAAGAAAGAGCACTTTATAATGTTTCCTCCCCTCCACATACTG
ATTAGCTTCCTATAACTACATTCTATCTAAAATAAATAACTTGAAAGTTG
TCTAGTTTTTATTTGGCTGTTTGTTAGATTTTAACTCTAATATACTTGaa
aaaatttaaaaaatttaatGTGAAAACACATTTTAAAATGTTTTCTTTAC
CCCAAAATATTAATTTCAGTAACAAAATTGCATTTCAATTTAGCACCAAC
TTCCTAACAAAGAATACTTACTTATATAGAAATGTTTTCTCTTTATATAA
CTCAAAATACTATGAAAAACAAAAAACAAAATCAATAAACAGATTAAATT

>uc003vde.1|105031556|105032456|105032555
tgatctctgccttcagatcacttcttcagagagaacttcctgagagctgc
ctcctctccatcgtaaatgtctctcctgttactttctctcacagaattca
gttctttccaccatagcatttgccacaatccgtaattacacatctgatca
tgtgtgtatttatttgctttccttctcactgggttgcttccagaaagcag
ctgggatcgtgtttctcatccctgcgcacagagcgcctggctcaggggca
ggcacagagagggtgctctctaagtactcgctgaatgaatCCACTGTCTT
CTCTTCTCCTCACAGTCGTCTCCTGCCTCAAACGCAGGTCTAGCAGAAAG
GCTCTTTTGGTGAGAATACCTTCACCCCCGGCaaaaaaaaaaaaaaaaaa
aaaaaaaaaaaaaaagaaaTACCAAAAATTTAAATTTTATGAAAACCCGA
AGACTTTGTTTTACAAACATATAAATTATTTTATTTACAAAGCCATGTTA
CaaaaaaaaaaaaagcaaaaaaaaaaaaaaaaTACAATTGCTTACTGGAG
AATATTTCCAGGCCTGGTGAGGAACCATGGCAGTATCAATAGATACATGT
TTGTTCTTTCCTTTTAAAACTGTAAGCCATAGAATTTACTATTTACACCT
ACTTTAGACATTTATTCTGCTTACAATATCACAGGCATGGAATGAACTCT
ATCTGATAGTGCTAATACATAGAGGTGCGGGACGAAGAAGGAAAATACTT
AGTGTTACAAAATATGGATTGTAGAAAAGAAACCCACTCCACAAGTGTGG
CATTTGTTTAGAATGATCGGACATGCTTTCTTCAAAATTTTTCTGGAAAA
GGTTCTAAAATTGGTAGTAGGAAAGGACAAATGAGCAGGTGCAAATTCTT
GTCTGTGCAACAACAGTTATTTAATATACCCCATGACTGACCAGCTACGT
AAAACCCACAGAGTTTTGTTAAAGTGCCATGGGCCGACAGCATAACAAAA

>uc003var.1|102239543|102240543|102240542
CACAGCTAAGTAATATTACCTTATTTCAAAAACTTTGCAAGTCAACCTCA
GTGGGGGAGAATTACTAAAAGCATTTAGCTAATACAAGGTAGCCTATAAT
AATACTTTGTACAATCTTTTTAAAACTTTTCAAAATAACGATGCTTTATC
TTAAGTTTTTAATCCTTATTTGAAACTTGTGGGATACAAAAAGAGAATTA
ACTCCACGTGAGAGATAAGTAATTGAGGAAATAGAAAGGTTAAAAGGCTG
ATCTGATATTGCTGACAAGGCTTGTTTGCGGCAGTCAGAACAGAGTTGTG
TTTTCTCTTGGACTGTGTCAACATCAGTGTTACATAATATCAAATAATGG
TAAAAACCCACAGATgtgctcacttcggcagcacatatactaaaaCCTAC
GGATTAAAGCTTATTAAAAACTAATATGTAGATATGCAATTAATAACCCA
TACTTCCTAGCATAAAATTGAGGGAGCATCTTTTTTGGCATAGCATAGTT
TAAGAATTCCTCCGTTGTGCAAATTTGATTAAAGAGATGTCTTTCTGAGA
CATTGCAGGGACATTCTTTCTATTCAGATAGTTCTTGTTTCTATTTAATT
TGCCCCTGACTAAGTCAAATGTTGAGATAAGTACAGAGTTAATTGGCGGC
ATTTAGTTCTCTTTTGTTGTTAAATGTCTGGAAACCACAGAAAAGCCACA
TTTCCTTTGAAAATATTAATATATGTCTGTATTCTTTATAAAGCCTTAAA
AAGCGTTACAGATCCTTAAAGTTATTCCCCTGGCTCAAACTCTTAGTTTG
ACATATGGCCATCTCTGCTTTCTTTTTCCTTTCTAAAGAAAAATTTCTTA
ATTTCTTGTCAAAAAAGTCTCATCTCTCAGGGTTGTTTCATATAACTGTA
GATTTTATAATCTCATCAAAACTATTGGTTTGATTAAATTTAGGCAGAAA
TTTTGTGTAGTCAGTACTTGATTTGGCttctttttttttttttttttttt

>uc003vaq.1|102239643|102240543|102240642
AATACTTTGTACAATCTTTTTAAAACTTTTCAAAATAACGATGCTTTATC
TTAAGTTTTTAATCCTTATTTGAAACTTGTGGGATACAAAAAGAGAATTA
ACTCCACGTGAGAGATAAGTAATTGAGGAAATAGAAAGGTTAAAAGGCTG
ATCTGATATTGCTGACAAGGCTTGTTTGCGGCAGTCAGAACAGAGTTGTG
TTTTCTCTTGGACTGTGTCAACATCAGTGTTACATAATATCAAATAATGG
TAAAAACCCACAGATgtgctcacttcggcagcacatatactaaaaCCTAC
GGATTAAAGCTTATTAAAAACTAATATGTAGATATGCAATTAATAACCCA
TACTTCCTAGCATAAAATTGAGGGAGCATCTTTTTTGGCATAGCATAGTT
TAAGAATTCCTCCGTTGTGCAAATTTGATTAAAGAGATGTCTTTCTGAGA
CATTGCAGGGACATTCTTTCTATTCAGATAGTTCTTGTTTCTATTTAATT
TGCCCCTGACTAAGTCAAATGTTGAGATAAGTACAGAGTTAATTGGCGGC
ATTTAGTTCTCTTTTGTTGTTAAATGTCTGGAAACCACAGAAAAGCCACA
TTTCCTTTGAAAATATTAATATATGTCTGTATTCTTTATAAAGCCTTAAA
AAGCGTTACAGATCCTTAAAGTTATTCCCCTGGCTCAAACTCTTAGTTTG
ACATATGGCCATCTCTGCTTTCTTTTTCCTTTCTAAAGAAAAATTTCTTA
ATTTCTTGTCAAAAAAGTCTCATCTCTCAGGGTTGTTTCATATAACTGTA
GATTTTATAATCTCATCAAAACTATTGGTTTGATTAAATTTAGGCAGAAA
TTTTGTGTAGTCAGTACTTGATTTGGCttctttttttttttttttttttt
gagacggagtcttgctctgtcgccgaggctggaatgcagtgacgtgatct
aggctcactgcaacctccgcctctcaggttcaagcaagtcccctgcctca

>uc003uvi.1|100008569|100009569|100009568
CCCCTAGGGTGAGGAGGACAGAGCACTGGAGCCTCAGGCCACCGCACAGC
TCCCTGAGCACCCCAGCCAGTCCCACAGGTTTGCCCCCAACTCACCCACA
CCGGCCGAGGTCCTGCTTTGGCTTCATACTTGGGGTCCCAGGGCGCTAGT
GGAGTCATCCTCGAGGGGGCCACCTCCCAGGCCACCTGGGGGGAACGGGG
ATCTGGGGGGACGCTTGGGGATTATAACAGGCTCACAGTCAGTGAGAGGC
TCTTAGGGGTAGTAGAGGCAGCAGGGCCTGTCCTACCTGGGGCTCCGGGG
GGCTGCTCAGTGGCCGGGCCTGGCAGGTGGTGGGGCAGCAGCAGCTGCTC
TCTCCAGATCCAGGAAGGGCTACGGGATGGGGGCTGTGGGCTGGAGGGGC
AGGGACTGAGGCTGCAGCCACACCGCCCCCACGCACCCTCCCCTGGAGCC
CAAGGGTGCCTGGTGCAAGGGAGACCGAGGGACCCAATCTCCAGCAGGGA
CAATGGAGAAGCCTCCGTAGAGCGCGTGGTGAAGGCATGGAGGCCCCCAG
TCGCTGTCCCCCCACGGCTCCGTCCGAGCCCCTCACCTGTCCCATGGGGG
TGTCCCCAGCTCCCTGGGGGCGTCCGCTCCGGCGCTCCAGGGCTCGCCCT
GGTCCTTGCCCGCCGGAAGGCCTGGTCCCTCGGGCGCCTCCTCCGGGCCC
GCGCCCCACCGCGGCGGCGACCAGGGCAACATTCCGCGTTCCCGAGCGCA
GGACGGTACCGCCGTGTccccgccgcccggcccggcccTCTCAGCCTCCC
TCCGCGGCGCGGCGCGAACGTGCCCTCCTGGCGAACCCACCCCAGAGGCC
TCGCGGCGACGCTGGCGCCCTGTGCGTCTCCCGGCCACGTGGCGCGTgcc
cccgccgggctcccgcgggcgcccccTGGCGACTGGGCGGTGAATTCCGG
AAACAGAGGCCCCCCCAACAACCCCGCGACGCACGTGCTCTCAGACACAG

>uc003uut.1|99835530|99836430|99836529
cagctactctgaagcctgaggcagaatcaagtgagcccaggagttcaggg
ccagctttgataatggagcgagatgccatctctagttaaaaaTATATATT
AACAATAAAGTAACAAATTTAAAAAGATTGTCTTCAAAACTATTTTTAAA
ATCTGCATCCATTCAAGTACAGAGAGAAACAAGTAAAAATAAGACTGCAC
AATGACCTTCTTACGAGTACGCTACGCTTCCAATAGAAAGGGCCACAGCT
TCCAGCAATAACCAAGGCCACACAGATGACTCAGAGGCCAGCCAGAGAAC
TGACAGAAAGAGAGCCATCTACTCCAACTCCCTCTTCACCTTCCCAACCC
TGGCCCATAAAACTAAAAGTACCCCCAAAACTTACCTGAATGTAAGGAGA
AAACTGACATCACCTTCAACTCCTGTCTCTCCCACTGAAAATGAATTCTA
ACAGAGAACTCACACCCAAGACCCTTCCTCTAGTACTTTTTTTAGTGACT
TCCTTGGGCCAGGGAACATAAGCCCCCAAACCTTGGTAGCCAGCCCAAAC
CCAAAGCCTGTCCTCAAATCCGATCACAGTCTTCCCTATGGTGACAATGA
GAGCatcacatttgacatcattcacaaccctataaggtagagaacgcact
cgctgtaagatgaagagcagaaccaggatggtgaacatgcttttccccag
gccatggaggtagctagtgaggagccgagcccggatttgaacccagatct
gccCTTCTTGAAGTCCTCTAGGACTCAGGTCTCACTGCCTTCCCCAGATG
CCTGCACTGTGCAGGCTCCCGCTAGAAGCAGTGACGCGCCACAGTGACAC
GGAGGAGGGAGAGCAGCCAACAGGGGGCAGTTAGAGACCAGCCAACCCAG
TCGACTGTAACCTGCTTTATTAACACAGAAACTGCACCACACACATTTGA
ACCTCATAGCCAATGAACAGACCCAGCACTTAGCAACTTCTCCCTCCTGC

>uc003uuu.1|99838252|99839252|99839251
AGCCTGATATTGTTTAAATTTCTGGCAACACAGAGAAAAATGTATGGTCA
CTTTCCCAGTCTGTTGGTATTCATCAATGCAAGGCTTTAGGCATAAAAGA
AGGAAATAAAGCTAGGCCACAAGTATGATAAAAATTGCTAAATTAAAAAT
TAGAAGAAAAAGTGAAAATATATATTTCCTATACCTGGAAAAGAGATGCT
AAGAAAACAAGTGAATGAAAATCCTCCATGTCCATGTAGGGGAGAAAGGA
GTGGAAAGAAACAACTGGTATTCTCTGAATTGCTCCCTGAGGAGTCAAAT
ACATACAGTAGGAACTGAGATTATACTCAAGAAAGAAGTTCCTAGAGATG
TGGGAAATTAGAGAATAAAGAGGAAAGAAGAGACTTAGAAACCCCCAAAT
ATCTGACAACTGGGGCTCCCTCAAGGCAGGGTCAGGATAGCTCCTTAGTA
AATCTAAGTCCATTCTAACGAGATCCTTACAGAAAGCTCCTGAAAGGAAA
CCCCAAGATCCTTGTCTAAACAAtttttttttttttttttgagagggagt
ttcgctctgttgcccaggctggagtgcagtggcgcgatcttgcctcactg
caagttctgcctcccaggttcaagcgattctcctgcctcagcctcccgag
tagctgggactataggtgcccaccaccatgcccggataattttttgtatt
tttagtagagatggggtttcactgtgttagccaggatggtctcgatctcc
tgacctcgtgatccgcttccctcggcctcccaaagtgctgggattacagg
cgtgagccaccacacccagccATCTAAACAATTTTTAAAGCTAATGTTgg
ccaggtgtggtggctcatgcctgtaatcccagcactttggaaggctgagg
tgggaggattgcctaagtccaggagtttgagaccagcctgggcaacctgg
tgaaactccatctctataaaaaTAAAAACTGAAATTAAAGCTAATCTTAC

>uc003trj.1|56045337|56046237|56046336
ATTTGGTTAAATGATACATTTTTCAACTAATTCTCAATGTTAACCCCGTA
GCTTTCCCTCCCCCCATTTTTCCTCCAGGGAGGGTATAGCATCTCACACA
TTCAAAGCATGTTCTGAAATTTCCCTTGCTTGGCTCTGCTCAAAACAAAC
ATAAACCTGGCTTTCGAGTATTTCCAAGTCATTTATAAAAAAGAAATGGT
TTATATAGGCTGTTAGGAGTTATTAATATTTAATTCATTTAGGGGAAAAT
GCTGGCCTTTGTGATTAGTAAAACTTGTTTTTATTTCTTTTACTTTATGT
GATTTTCGAATATCttttttttttttttttttttaagagacggggtctca
ctgtcacccaggctggagtacaatggcagagtcacagctcactgcagcct
tgaactactgagttcaagggatcctcccatctcagcccaccaagtagctg
ggactacaggtgcgtgccgccacatccagctaatgtttttattttttgta
gagacagggtcttgctctgttgtccaggctggtctcgaattcctgtcctc
aagtgatcctcttaacttgtcctcccacagtgctgagattacaggcctga
gccCAAATATCCATTTTTAATCAGTACTTTTGTTTAAGACTCTATTGTTA
TATTGGAGGAAAACAAAAAACAAAAAACTTTTGTAACATTTCATATATGA
CAAATCCCAAGAAGTAAAAAAAAGGACTTTCCAGGTCCCAGGGCTTCAGG
AAGTGGGAGTGGGCTCATGGGGTGAGGACATTGTACCCAGCACTAAGCAA
AGTAGAGTCTTAAGCCTGTTTCTTGCCTGGGGGCTATTTATGCTTCAACA
CGGTACCTGAAATATTGGGTATTCCAATATGCAAGAGGCAGAACTGAAAA
TTCCACAAATCCGTTCTGACATACGGATAAACTTTTATTGACATACCAAA
GAGAAACCAATATTCACTGAAGGCTGCCGAATCCGTATTTCTAAGAGTAA

>uc003thw.1|42914496|42915396|42915495
CACTAGACATATACCACTCTACACTAAACTGGAAGCAAATCACAGCCTTT
CTACTAGAAAATGTATTCTGACTTAGTAAAGCAATCTCTCCCCAGAGAAC
CACCCCCATACACTTAATTTTGCATTCATTTCAGGGTGTTCATGAATGCC
AATAACCAAATTCCACCCCAACAAACACTGTGGCTGTAAATTGAGATTCT
CTTCTCAACAAATACGACATTTGGCATGGTAGAAAGAGATCAGACTGTGG
CTAGAAACATCAAGTTTTAATACCAGCTCCTACACTTAGCATGAGTTAAT
ATTTAAGCTCCAGGACTCAAATTCCAAATTTTTAAATGTGGTGAATACAT
ACCGACTTTGCTAGTTTTGCTTTATTGAAAACTGATAAAGTATCTAGCGC
AATGTAGCCATAGAAGTGTATTTTTAACTACAACTTGTGTCATGGAATTG
GCATGGAATATTCTGTCACCATCTCATGAAAGTAAGGTAATGCAGTTGTC
ACTTGCCACTTGCAAATGAAACATGAAAATAGTATTTATTGTTCAAATAC
TTATAATATGGGGGCTTTCTGTATTGAATTTTTAAAATCTTTTACATAAT
CCTTTTTCAATTCATTCAAATTAGTATTTTACCTTAAGTGTCCTGGTTTT
ATCTTATAGTAGTAAGATTGTTGGCTTTCTTTTCACAAAGGTCTACCAAT
GGGTTCATGGCACTCAAATAACCATAATTCACTTTCTCATTTCTTCTGTA
TTATGTACTTTTTGTAAAAACACCTATCAGACTGCACCTGACATACAGCA
AATAAGTTTTTCATTAATGGTTAACCTTAGAATCTAAAATTGATTACCAA
CGACTACCTCCCAGCCTAAACCATATAAAGCAATACAATGAAAAACAGGC
TTGAATTTTCTCCAGATATTTAATGCAAGATGCAATGTAGCCATATTCCA
TGAAATGTGGTTAGCAGTAGGGGAGTTGTAGCCCTATCGAATCAAAGTAT

>uc003tco.1|31758256|31759156|31759255
ccatccgagcaaggacctgcaactagttatagacagaataggatgaagat
cagactggcctgaaaacaaacctagttttctcactgcaccaggctatttc
tGAAGAGATTGAAAGCTATCTCTAGTCTTGAGCCTTTCCTTGCTACTTCT
GTGATTTTAGTCCTGAATTAAAAATCCTAGGGAGAGACACAGAAGGGCTA
ACAATGCCACCATAAAAAGAGGTGAGTTATAAAACTATGGATTCCACCAA
CAACTGTGAGAACAATCAGGATCTCAAGGGCTTTAGATATGTAGCGTGCT
GTGAAGAGGATCTGAAATGTAACTTAAAGGCATCTCTAGCCTAGTTTAAA
TTCTTTATTTTCAGTCCAGAACAATCTGAAAATAAAGAATTTAAACTAGG
CTCAGAATTTTACACCCTCTTGGCCTAGGACCACAAAATCAAACTGACAT
CTTTTGCAATGACTCTTAAACCTGCAGTCTTTAAGGCAAGATTTTTTGTA
TCATCTACTGTGGGTAGAAGTAAAAGATTAGAGGAAAATGAAGCCAAATG
CATCTCTTGCAAACCTTCACATCCTTCAAAGTACATGAGGTTATTGGGCA
TGAGGCACAATCTTCATGAGGCACAAAAATCTTTTTTTGTTTTTTAACTT
GGATTTGCTTTATAAGCGTGAATTCTGAAATGTCCATGAATACAACAATT
CATCCGTCTTCTCTTCCTTTTAATATTTTTACATTCAGAAGCACAACTTC
TGTTTTGAATACATTTACTTTGATAGTTACATATTTACTTGAATTTTAAA
TAAGTGTATTTACATTTTAAATAGGTGTATTTAAAATTGGAAAATATGTT
TTTATCAGTGCATTTCTTAAATATGATGATTATTAAACCAATATTCTTTT
GGGGGCAACTAACTTTTAGAGATTGAAAAAAGTGGCAATGAGAGGAATTT
TATTTTTTTTTAAGTTTGTGTCATTTTAATTTTGGTCCAATTTAGACTTT

>uc003ssy.1|13896380|13897380|13897379
gatggtctcaatctcctgacctcgtaatctgcctgcctcagcctcccaaa
gtgctgggattacaggcgtgagccaccgcgcccggccTTTAGTCTTACTT
TCTATTTTAAAAACAATTTTTTGGCTTTTTCTGAATCATTTGACTTGAAT
CTTCCATGCTTTAAAAGTTTCCCGAAAATTCTATTACTTTCAGAAGTCCT
GTCTAATAATATAAATTATGGGGACAGTGTATATAACTTTCTGAAGAGTT
TGATTAGTATTTCTGTTTCTTCATTAAGCTGTACCCATCTCCAATGGAAA
GAAACAAAGAGGTACTTCAATCAGTTTGATTTCTGAATGCTTAAAAACAC
TTAAAAAACAACTCAGTTTATTGTTGCTGTTGTTTAAATAGTGCTTGATT
TCTTTTTAGATTTTTCTACAAGGAATATTCAAAAAAGAAAAAAAATTAAA
TAACACCGTGTTTCAGCAGAATCTGTTATTATTATAGATATTTTTGTCAT
TAGAAATTAAATCAGAAAAGTAGCTAGGTCCAAGTTCCCCAAAAGGTAGG
GTTCATGATTTGCCTGTGACCACGACATCTTGACACCAAGACATACTGGT
TTTGCCATTAGCTTCAGTTTCTCACCAGACAAAACCAAGCAATTTGGAGG
CAGTAACATAATTCACATATCTGTGCTGTCTGGCATGTGGGAGTCACTGA
AATAATTTAGTTAGTTCCCTTCCCCAAATTTCTCCATGATACATTTATTG
AAGGATTTATGTGAAACAAGATATTTACAGAGATTAGAACGTAGAACTCA
AAAAGGATTTATCAGGTGTCCTGGTATCTAAATTATCTAAAAGAATAATA
TATGGCAAAGTAGTGCAAACACATTACTTGAGTGCTGTGGTCATAAACTA
TTAAAAATGACACGATGATTAGAAGACAGTCAAAAATTTAGATGACGTTT
ATCAGTTTTAGATGTGCTACCTTTCAGAGTGATCACGACAGTCCAATATT

>uc003zec.1|145984957|145985957|145985956
CAATGCAGCTTTGGGGGCTGTTCCTGGTTAGTTTCTCTGCCCCAGGGAAG
AGGGGGCTACATGCCCTGCGAAGCTGTGGAGTTACAGGACTCAAGGAGCA
GACCAACCTACTGCTGGTGCCAGCTCCAGTCCAGTGTAGGGCTCTGGGTG
GGTGGGTGAAGGGACTTGGGTGGTCTGGGATTCCCCATACACACACTGCA
TGCATTCATCCCTTTGTTCAGCAATCCCAGCAGTGACCTGGGACCCCACA
CTCAATCACCACCCTCAACCTCACCTGTCACTATCAGGCTAGAAAATGAG
GAAAGGCATGAGGCCCCACCCACCACCCACAGGAAAAAGCACCCAGAACC
CTCCAGTCAGTGACCACTCCCCACCATGGCGGGGTGGGAATGCATGCAGA
ACAGAATGGTAAAAGCCAGGCTAGGAATGGCTTCCTGGCTGTAGACAGGG
TGCCTGTCCCACATTCCTTCAGGGCCCATCCCAAGTTCCCAGTGCAAGGC
AGACACCTGCAAGCCAGGTATCCCTGGCAGTGACTTAAACACACTGACAT
CAGCAGGGCTGTAGCCAGTATGGAGGGAAAGGGTGTCGCTAAAAGACCCT
GGGCAAAGGACTGCCTCAGGTGCTGAGAAAGTTAGCAGGGAGCTGACAGA
GTGAGGGTATGGTCCAGAACACCAGGCTCAACGATTGTGTCCTATTCTGT
TTCCTGATACGTGAAATGAGTGTTCACATCCAAGCACTGCAGGCCATGGG
ACTGAGTCACCCACATAAGTGTCAGGTCCTGGATGCCACATTCTTGGTCC
CCTCTGTGGGGAAGCAAGGGTCTTGCCCAGGGTACCTGCACCCCGTTTCT
AGTTGTGGACTTTCCCTTCAAGCTTCTACCACTCACTGGTGGTCTACTTC
AGTAGTCTAACTCCCTCCCAGTACCAACCAGGGGGATCCCACAGAAATCC
TCCCAGCAGGGACCCCTCCCTTTGAAACCATGGGGGTGGGCACAGCCAGG

>uc003yqi.1|124400271|124401271|124401270
aattgctttcataattttccttttgggctgttcattgctagtgtatagaa
atgcaactgattttagtatgttttctatcttgtaactctgctgatttttt
ttttttttttaaagacagagtctcactctgccacccaggctgaagtacag
tagtgcaatcttggctcactgcagctttgacctcctgggctcaagctttg
acctcctgccctcagcctcccagggaatagctgggactacaagtatgtgc
caccatgcccagctaatgattgtattttttttgtagagacagggttttac
catgttgtccaggctggccctgaactcctgagctcaagtgatccacccac
gttggcctcccaaagttctgggattacaggcatgcaccaccacatccagc
ctgctgagttcttttactacctctaacagattttttgtggattcttcagg
atttcctacataatacaaaaattagctgggagtggtggtatgcgcctgtg
gtcccaactactcaagaggctgaggcgggagaatcgcttgaacctgggag
gaagaggttgtggtgagccgagatcatgccattgcactccagcctaggcg
acagagcaagactctgtctcaaaaaaggatttcctacatataaaatcatg
gcatttgtaaataaagagaatttcactttttcctttctgagttccttttg
tttttcttgcgttaactgcactTTTGAGCAACAAATGGGAGATAACATTC
AACACTGCAATTTCAGCATGGTTTTCAAACTCTACATAGGAATGTAGACA
TAACACTTCTAAAATCTGTAGAAGACATTTCAGGAAGCACTTTAGTCGTT
GTACCTAAAATACATGTACCATATAAAAACATTCCAGTGTCAACAGCACT
TTAAATTTTCACAGTAATATATGAAAGAACAGACTTTACACTTCTTTTGC
ACAGAATTATCTTTGCTATGTTTTAAAATACTTAAGAAATAGAAACAAAT

>uc003yor.1|120637599|120638499|120638598
cccctgcctcaccctcccaagtagctgggattacaggcatgtgccaccat
gcaggaattttgtgtgtgtgtgtgtgtgtgtgtgtgtgtgtgtgtgtgtg
tgtgtttttagtagagatggagtttcaccatgttggccaggctggtcttg
aactactgacctcaagtgaatctgcctgccttagtgtcccaaagtgctgg
gattacaggcacgagccactgcgccagaccTTGTTTTCTTTATTTAAGGG
AGATTAACAACTGTTAGAGATATAACAACACTATTCTGAGTCTTTCTCTA
TGTCACAATTTGAAAGACTGAAAATTTTTTAATGACTTCTTCACTCCATG
CATTATTAGTATTTAAAGCCATAACTATGTCCATTTAAAATTACCCCCAC
ATATTACTATTCAGACCTTTCTGTCCTATTGTGTTGTTACTAATACTTTT
TACTTGGCATTTGTTATTCTCTACCTGGATTGGCTAATTACATGTTTATA
TCCATATCTCATCCCACTGTCTTATTTCTCTTTATATCCTCCAGGGTTCT
TAGGTCAATACCTTGTATAGAATATTTGTTCAAGGCAGTTTAAGTTGAAT
CTAACACTTACAGTTTTCAACCAACTTGGTCAAAACTTCAAAATATTTTT
CCAAACTTCAAAATATTTGTAAAAGAGATACATTGAGAGATTGTATTCAG
AAGTGCTTCTAATTCCTCTTTCCCTCTGCCCTTCTGATTTCCTATAGATA
TGTACCTAAACCATCTCATCCAGGCCACTGTGGTTAAATGTCATATAAGC
AACTAGGAAAAGGGCCTAGTACAAAACATGTGTTCCTTACACGCATGAAT
ACACCTGAAACAAACCCTCTAATTTATAAGTGAAATAAAAGCCAAATAAA
ACCAGAAAAAACTGAATGTGTGATTTATTATGTTTAAGATTGGTTTATAA
GGCTTAAATATATCTGTCATAGTTAACAGTTAACAGCAAATAAAGGCAAC

>uc003yna.1|110321423|110322323|110322422
tttgtaatgatcaaattcatcaatcctttcgcttatatttttgccttctg
gatcttaagaagccttctcaaccttgagaatatagatattttcttCTTGT
AAGTATAGGACGATTAAATGTGTGTCTATTTTGTTTACTAATGCAATGAT
GCTACTCTTTTTACTGCTTCATGATGTATCTTGATATCTAGTTGGGTACC
TTTTACCTTGGCTCTTTTTGTGCATTTATTCTTTCTTACCAATTCTAGAA
GGCCTTACTTCTCTTTGCTTTATTACTTCTATACTTCCATCATTGGGCTT
TTGTTTTTTACCACTCAACTATTATTACTTGTTCAGTAAGACACACTTAC
TACTAAGAAGTAATTAGAATATTCTTCCAGTAATAATCAGTGATAAGTAT
CAGTTTTGCCTTCTTATATGACTTGCCACACATAAACTTACCATCTGTTC
TTTTCTATAGTTAATAACACAAAATATTAGAAATTCCTGTGTAATGATGG
TTTAACTTGTTCTGTACAGTCATTTCCCTTTTATGTAGAAATTTGATGAG
TATACTTTATTTAAGAGTATTTTTTTTAACATTGTTAACCATTCCTAATT
TCTTGACACTCTGATTCTTTTTTCTAACTCTTCCCATTGGCAACTCCTCT
ACCTGACTCTTGTGGGTAGTCCCCAAGGTTCTAGCCCTGGTCAGACTTCC
TTAGCAGGAAAGCAACCACTCTATGCCACCCTCTCCTCTTTTTTTCCCTA
AAAAGAAATTTTATCTGAAAATCATTAAAATGTAGATTGTCTCTTTATCC
TTAGTAATATATTATCCTTAATACTGAAAAAATCATGCTAAGGTACATAG
TTGATGCTTAAATGTGTTAAAAGAGTGAATATTGTTAATGACTCTTAATA
TGCAAAACACATAAAATACTACTTTATTACTATCATAAATATTTTATAAA
TTCCTATTTAAAACATGATAAAAATCAACAAAAATACAAGGTACTATATT

>uc003yco.1|82873472|82874372|82874471
acagagcgactttgtcccaaaacaaacaaacaaacaaaacaaaaaCCACA
CAACCCTCCCCTGAAACTcaactgtttaggagaagcacatgttttgctga
gatcaagacccaagagaagtttctcctatgggtcttcataaaaggtacac
tatgtgatatatttaatagtagccattagccttaaaaacacatgtattga
aaatatatgttttgatgactgtgtttgctattaggagccaacagcataga
aacaaagcataatgcagtaacagtaattctatgaagagccaaaatgtgga
tcaaatatgtagctctctgaagatttcctagaggataaaatttagaTTCT
TCTGCTAGTTGGGAAAACAGACTTGTTTTATCATAATCCCCAAACTCATG
TGTTCCTATAAGTAATAAAATCCATTTCAAAACCAAATTATTTTTATATC
TAAAGCCACTGTTCCCTTTTAATATCACAGACTGAACTAGACTACATAGA
TAATTTATCTAAGCATGGTTTTCTAAATAAATGTGCTGTAAATGGCTAAT
CTCGATGTAGTAGATACATTTTAAAATGCTGTTTTATGGTTGTACTAACT
ATATGTAAACTTATTTCTAAAAGGTTAAAAGATTATCCACAAAAATGTTA
TTTCAGTTACATTCAATTTTTAGAATTATTAGTATAGGTTATGTTAAAGT
GCATTGCACCTATTCACAAAGACTTTCAAAAAATGATCAGCAATATAAAG
TGTAAACCTAAAAAGAAAATCAGACTCATTCTACATCTGTGAAATTCAGC
ACTTAAATATAATTCAATTTACAATAATTGTAAAAGATAGGGAGAATATA
GAAAATGGAGGGGGAAAATGGTATTCAACATATGAACAACACAGCTACTG
TTGTAGTGAAAAAATAATTTATTAAATGAACATAATACTGGGAGTAAAAT
GCattataaaagtaaaaaaaagtaaattataaatataaataataGTGGTT

>uc003yaa.1|75020287|75021187|75021286
AGACAATACTAAACCCATCTCCAGTGCTTCTTTCCCCATGCATAAGGAAT
GATGCTGTCATATTTTTTCAAAAAATTTTTTGGCTGCTTAATAGAAAAGC
TGAATGAGCTTGATTTCAGTAGAAGACCCACTGATTATGGGTATATTTAT
TGGGACATATTTTAATAGAAGATAATTCATGTAGGATATCTTCAATGCAT
TATAATATGATTTTCACTGTATCTCTTCACATGTTATTCCATAACATTCT
AATTGGATGGAGAAAGACTGGAATAGTTCAAAAAGGTGTAGCTTTTAAGA
TCTGAATAAAGTTAATAGTGAGTCTTTTAAAATACATTTAAACAACTGGA
AGTATAATCACAACAAGGGACTATGAAGGAAGAATAAATATTGCAAACGA
CGCTTTATAGTCAATGCAAATACAGTACTTTGAATTACCCAAAATGTATA
ATGCACAAGAACTCTAAGTCATGTAGTTTACTTGCTGACCATCTGGCTAC
AGTTCAGTTTCTTCTGCAAAAGCTGTACCTAGTAACCTTCCAAAATTGTT
TTTAAATAAAGTTCTTAAATTGTAGCAATAAACAAAAGGACAAAGTACAC
TTAAAGAATACTGCAGTTTATCAAAAGACATAAGAAATTTCAACTCATAC
TTGGAGAGTTATAAAAATCAATGTTTTGGCTAAGTTATAAACATGTTTAT
AATGCAATTATTTGCATAACTCTAGTAATGCTAATGGCGGCTATAAGATT
AGGTTTCTAAAAAACCACTAAAAACATAAAAATACTTAGCCTCATTATTT
CCCTGTAGAACGTATTGATTTACACCTAAATTTCAGTATTTACTATATCA
TCATTGCTGATTTTAAGTCACATTCAAAGGATAAGGCAAAACCACCTACG
AATTGGCATATTTGTTTATTTCTCAGTTTGTGAAAATGTCCTTAATTTGT
TGATGTAGCAAACAAATTTCAACTTTGATTGCTATGCAAAAAAACAAGAT

>uc003xzx.1|75020287|75021187|75021286
AGACAATACTAAACCCATCTCCAGTGCTTCTTTCCCCATGCATAAGGAAT
GATGCTGTCATATTTTTTCAAAAAATTTTTTGGCTGCTTAATAGAAAAGC
TGAATGAGCTTGATTTCAGTAGAAGACCCACTGATTATGGGTATATTTAT
TGGGACATATTTTAATAGAAGATAATTCATGTAGGATATCTTCAATGCAT
TATAATATGATTTTCACTGTATCTCTTCACATGTTATTCCATAACATTCT
AATTGGATGGAGAAAGACTGGAATAGTTCAAAAAGGTGTAGCTTTTAAGA
TCTGAATAAAGTTAATAGTGAGTCTTTTAAAATACATTTAAACAACTGGA
AGTATAATCACAACAAGGGACTATGAAGGAAGAATAAATATTGCAAACGA
CGCTTTATAGTCAATGCAAATACAGTACTTTGAATTACCCAAAATGTATA
ATGCACAAGAACTCTAAGTCATGTAGTTTACTTGCTGACCATCTGGCTAC
AGTTCAGTTTCTTCTGCAAAAGCTGTACCTAGTAACCTTCCAAAATTGTT
TTTAAATAAAGTTCTTAAATTGTAGCAATAAACAAAAGGACAAAGTACAC
TTAAAGAATACTGCAGTTTATCAAAAGACATAAGAAATTTCAACTCATAC
TTGGAGAGTTATAAAAATCAATGTTTTGGCTAAGTTATAAACATGTTTAT
AATGCAATTATTTGCATAACTCTAGTAATGCTAATGGCGGCTATAAGATT
AGGTTTCTAAAAAACCACTAAAAACATAAAAATACTTAGCCTCATTATTT
CCCTGTAGAACGTATTGATTTACACCTAAATTTCAGTATTTACTATATCA
TCATTGCTGATTTTAAGTCACATTCAAAGGATAAGGCAAAACCACCTACG
AATTGGCATATTTGTTTATTTCTCAGTTTGTGAAAATGTCCTTAATTTGT
TGATGTAGCAAACAAATTTCAACTTTGATTGCTATGCAAAAAAACAAGAT

>uc003xzh.1|74364831|74365831|74365830
AACAATACATGAAGTATAAAGGAATGTTATTTACAAAAAAACCTTTGAAG
TTTTTGCCCATTAATTTCATCAGATGCTCTGAAATAATTTGCATCCCTGG
GCACAAATTTCATGCCTTCCTTCATAATACCCACAGTATGTAACAATTAT
TAGTAACTCACGTAAGTATGGCAAAAGATGCAAAACAAGAACACAAAAAT
GGAATGCAAAAGGAAAACAACACATTTACATGGCAGTTTATAAACAAGCG
AAGGCCCGAGAAATAAATTTTAGCAACTAAATTCAATTTTTTCCATAAAC
CAAAGTTGGATTACCTTACCGACAAATCATGTACAAATGCTTGTGAAACA
GGCTTTCTTAGAATAAACCCATTTCGAATCACTCAGCACAGTTAAAAAAC
AAAAAATTAAAATCTTTTGTATAGAAAAGCCTTTTAAAAACCCAAGAGAT
GTCTTTCACACAGACTCGACCCTGATTTTGCACGAAATGGGCTGTTGATT
TGGCTTAATTTTATCACACACCACACTTGCCACAGTAGTTAAGGGAAGAC
AGAGGCAGGCTAACAACAACAACAACAAATCACAAATACAACAATATATT
TCAATTTGAGAGCAGGTACTGTTTATTAACCAACCAGCTTAGAAAAATAA
TCATGGTAGACACCTGAAAGGAAAAAAGAAAACCATTAGAAAACACTTTA
GGCAGCTAACAATTAACATAAACTAGGCAGTTATAAAGTAATGATTGAGT
TTACATTTTTAAGACCACCCAATTTCCATCTTTAAAGACTCCCCAAAACA
GGCTTTTCCTTTCCTCCAGAAAGGTCCTCAAAAGCAGTAAACAAACCAAC
TGTAATCATTAAGATAGTTGACCCCCACTCCCCACAAAAGCACTGATTAA
AATTCAAACCCCCATCAATATTTAATGGGAAAAGTATTCAAGATTACCAC
CACTTATACTCTAACATTAACTCAACCTTTCTCAGGATGAGGTCTCTCAC

>uc003xfz.1|27509467|27510367|27510466
ttacagttgtacaagccatgcactgcacaactccagcaccgtttcacctt
gtacccatgagagattgtatcttattacaattttctggcagatgacagtt
gagtgtcAACAGAGGGGCTCAGCAGGGTTGGTGCTGCCTCCCTTTCCAGA
CAGATGTCAAATCCCTCTCTTCTCAGCACATCAAGCCCTGCTCCCCCTTT
GCCACAAGAGTCCTAGAAGCCAGACACTAAGGGCTCAGGGTCCGCAGTCC
CCCAGGCAGAATTAGCCTCATCTCATCCCCACACCTTGGTGACATCATGT
GCTGACTCAGTCTTCCCAGTGCCTCATGTTGGAACCTCTGTCAGGGATGG
AGAGACATCTAAGGACCCCCAACCCCAGGCCACTGTGCAGAGGGGTAAGG
AGGTGCAGAGAAGGGGTCTCAGGAAGCTTTAGAGCCAGCTTTAGGATCTG
TCTTTCAGGGTGCTAGTATTTAAGAGTGTAAAAAAAAAATCCAAAACACT
GGATATAAAggcctggcacggtggctcacgcctataatcccagcactttg
ggaggctgaggcaggcggatcgcttgaggccaggagttcgagaccagcct
ggccaacatggtgaaaccctgtctctactaaaaatacaaaaattagccag
gtgtggtggtacgtgcctgtagtcccagctactcaggaggctgaggcagg
agaactgcttgaaccttggaggtggaggttgtagtgacccgagattgcac
cactgcactccagcctgggcaacagagtgagactctgtctcGGGGGGCGG
GGGGGGGGGGAAGCAGCAACCAAAAAACCCACTGAATATAGTGAGTTCCA
GAGTCTAGCAACATAACAGTGGAAAAGAAAAAGTAACTTTTGAAACAGTG
TGACATTAATGTGACAATGTGACATATACTTTACAATTATGATCACTTAA
GCAAATACCTCTGACCCCATAATTCTAATTAATGTATATCATTAAGTGAA

>uc003wyy.1|18428192|18429092|18429191
tccaaacccactgctgaatatgtatgactctattgtgtaatacaggccct
gtgaggcataaaaaccaaccttcccttccctctttgaagagagaggacct
tcggtatacttcggagaccactctccgagtttgcaaactgatatggccaa
taaagctctcctttctactagtcagccaTCCTGGTGGTCTTCAGACACAT
TTCACATTCCAAGCTGGAGTGAAAGCGAAGGGATGGTAAAGGATATAGCT
CTCCCAATCCCCACAATGCTTTGATTTCTTTGAGATTTACACCTCATAGC
AATTTTGATCTCTGCCATACATCATGTTCATTTGTGCTGGAGAGGCTGTA
ACCAGTGATCTTGTTTCAAAAAGTCCAAATCCCCCAACATAAGACATCCT
TTCTAATATTTAGAAGTGAATAGGATGGCATTTTATTTTTGAATTTCCAA
GTCAACGGATCTTACTTTTAACATTAGGTTTGATGAAAAGAGTAAAAAGG
TACACACCAGGCAGAGTAAGGCAGTGATTTGGAGATCAGCATTTGCATTT
TAGGACAATAAATAGCTGCATGGTCTCTTTGCCTTGATGAGAAATAAATG
GGAATGCAAATGGCTCTTGAAATTGCTTCTAAAAGTTTATTTTCTCCTCC
CCTGCTCAAAGCCCCTTAGTGAAGACAACAGATCTCTGAAGTGTTCAAAC
ACAAATCTTCACAGAAATGTGTGGAGGTGAGTCGGTGTTAGTCTGATTTT
CTCACCACTGTGTTCAACCACTCTGGTGGCATCTTTCAATGTGGGGCTTG
CGGTTGTGTTTTTATGGAGGCAGGCAGAGTGTGGTGTTATTTGATTTTTA
AAGGTATTATTATAGCTGCTTAAATAAGCAAATAAAAACATTCCCTCAAA
TGATTGAAATTTGTTGGATTTATTTCTTTCTAAAGTTTGTACATTTACAT
GTATCATATACATATTTTAAATCCTTCACTATTTTGCGTGATTTCTATTA

>uc004cak.1|133122385|133123285|133123384
tacagcctctgcctcccgggttccagtgattctcctgcctcagcctcctg
agtagctgggactataggtgcccaccaccacaccgggctaatttttgtat
tttagtagagacggggtttcgccatgttggccaggctggtctcaaactcc
tgacctcaagtgatccacccacctcagcctcccagagcgctgagattaca
ggtgcgagctaccacacctggccACatctccatttttccatacaaagtaa
gtagggctcagaggggctgagtgtcgggctcaagctcacataAACGGCCT
TGAACCTGTGATCTACCTTCAGAGCCCACAGCCACTCCAGGACCTCCAGG
GCCCCCACCCATGTTTACACAAGAAAGCTCCATTTATAAGATGGTATCCA
TTCAAGGCTGGGGCCCCACAGGACCCCTCAACAGCTGCTGGCTGAGGGCA
GGGCATGGAGCCCCCGTCCAGACTGACACTGTCCTGCTTGTCCACAAGAA
GACAGCTTTGCAGGCCCAAGTTAAGGGTCAATCTAAACCTTAATCGCCCT
TGACATAGGGGTTTTACTGTTCGCCAAAAAGTCAAGCTGCCCCCAATTCC
TAGCTCTACCTCCAAGCCCACCACCCTCCAGGCAGGGCACTGGCAGGGGC
ACTTCCAGGTGCAAGGCTGAGACCGCAGGGCTGCTCTCGCTGGAGCTGGG
GCTGTGAACAGAAGCAGCTGGAAGGAGCAGGACTCAAAGGCTGGCTCCCT
CCTCCCATCTCCCAGGCCCTGAGTACGGGGATCCCAGCCTCAGCCCATCC
TCCTGCCCCCCAGATACGTTCACCCCCGCAGCCAGCACCGCTGAGCCACC
CACCCCAAAGTGAATCTCCACTTCAGAAACATCCAGGACCTAGCCAAGCC
TACTTTAAAATTACATTTTATTTCTCTTTATGAATATTTGCTTTTTGTTT
TTTGTAAAAAAAAAAAGGTTCATTGTACATCTTCTTCAAGAGTCTTGTGC

>uc004bfv.1|114019637|114020537|114020636
GGGCTTCCTTGCTGTTAACTGGAAATTGAACTAGGTGGTCTCTTGGGTCA
CTGACATGACTTAATGATGGTTATAACCCCTCTGCTGAGTAAATAAGCAT
TTCACAGTCAATCGAGTTTATAAAAGCCTAATATAGTCATACAGTTATTT
TATCTTTTCCTGATAAAAATGCCTCATGTAAAAATACCTATTTATTTTCC
CAGTATTTATGGAGACCACAGATTTTACAGGTAAGCCAGCAAAGATTAGT
AGTGATTACCTAATTTTCTATTCCATTCAAAATAAATTCCCACTTCCAGG
AGACTAAAATATACAATGAACGCTAAGTCTAGACTTCTGCAATCCAACAA
TTCTTTAAAGATCTGAGAAGTAAAACGTTTGTCTAAGGAAAAGGAATGTA
GCATCAGCTAGTATCTGTGCTACCTTTTTAAAGAGGACACAAATTTGGTT
TGAGATCACACCTTGTGTCTCAAAGTGTATGTATACTAATGCCGTAGGGA
AGCCAAATACTGAACAAAACTGGAAATAGTGTTCCAACTGTAGTTTGGCA
CTGCACATATGGGGAGAAAGAGAGAAAGAAAAAGGAGAGTGAGTGTGCAA
GCAAGAAAGCATGCCGCCATGCCCCTGCATTACGGGGCAGTGCCAGAGAA
GGTGCATCATAGGAAGATTAGGAAAGCACTTTGCTCCTCAAAACGAGAAT
TATTCCTAAATGAAGACAGAGACAGTTAATAGATTTTGTGTTTTTCCCAT
TTTGAACATTGTTTGAATATGTGCTCACTATTCACTAACCATGACACGTT
TAGATGGATGGCTATGGAAAAGAAAAGAAAATAGGACATCATTAGAATTA
CAGGTAAGACAAAGGGAAACCCAAAGTACAGACAAGAACACAGAAAAATT
TTAAGAGAGTACAGATGTCATGACATTTATTAAAAGGCATGCTACAATGC
TATATTTGTTAGGAAAAGAGATTAGAGATATCAAGTAATAGTCAGCAAAT

>uc004aym.1|99925396|99926296|99926395
ggccttagtttccccagctgtaaaatgaggaacttgggtcaaatCACTAG
CTTTCAAACTTCTAAAAAAATTTTTTTTTCCTAGCAGAATTGTTTTTCAT
ACTAGCCCAACATATAAAATAGAAGGGAGCTGTCTGGTTGGAATACAGTG
TGGGGAAGGGAGACACAGCCTTCCTGCTTAGTCTTCCCCTAttctctctc
tctttttttttttttttttggagatggagtctcgctctgtcacccaggct
gcagtgcagtccgcaatcgtggctcatagcaacctccacctcccaggttc
aagcaattctcctatctcagcctcccgaatagcagggactacagacgctc
accaccacggctggccaactttttttttttgagacggagtctcactctgt
cacccaggctggagtgaagtggcatgatcttggttcactgcaacctccgc
ctcccaggctcaagcgattctcctgcctcagcctcccaaatagctgggat
tacaggcatgcaccaccatgcctggttaattttttatttttagtggagac
ggggtttcaccatgttggccaggctggtcttgaactcctgacctcagaag
atccgcccagcttggcctcccaaagttctgggattataggcgtgaaccac
cacgccctgcctaatttttgtatttttagtagagacggggtttcaccatg
ttggccaggctggtttctttcttttttttttttttttgagacagactttt
gctcttattgcccaggttagagtgcagtggcacaatctcagctcactgca
acccccgccttccggtttcaagcaattctcctgcctcagcctcccaagtc
gctggaattacaggcgcctgccaccacgcccagctaatttttttgtattt
ttagtagagatggggtttcaccatgttggtcaggctggtctcgaactgct
gacctcgtgatccaccagcctcggcctcccaacatgctggaattacaggc

>uc004ari.1|93364293|93365193|93365292
aggaaggaaggaaggaaggaaggaaggaaggaaggaaggaaggaaggaag
gaaggaaggaaggaaagaaaaagaaagaaagaaagaaagaaagaaagaaa
gaaagaaagaaagaaagaaagaaagaaagaaagaaagaaaATAAAAGAGG
GATGCAGGTGAGCAATAGGAAAACATTATATAATTTTCTAGACAGGCATG
TTAAAGAGAAATATATAGCTCTTTCCTACTGTTTTTCCCTGGGAAGGATT
AAGAATAAGATAAATTCAATTCACGAAAGGTTTACTGAAGGCAACTTCCT
GTGTGTTCAGCACTGTGGTAGAAATCCAGCATAAATGCTTAGAATGATTT
ATGCAAAGGGTGCCTCTTTGTGGAGATGGAATTAAATGATCCACAGAAGT
TTCTTTTATTTCAAAGAATCTATTCATCTATAAAGAAATGCATAATACAA
GGCCTAGTAGCCAAGATAATTGTTTTTCTCCAGACTGTTGAATTGCAACA
TCATTTTCTTCTATTTACATTTAAAGCATTCGGGTCATTCAACGTTTGAG
CTCCTTCTAAGATTTATATAAACAGATTTTTGAAATGCAGATAATTGTTA
TTTGATGTAGCTCTTCCTTATTGCTTTAAAAATGACTTAGAGAACTCAAA
TAAATTAATCTGGAGTAATCTTCTTTTTAGTGATCCAAAGCAATTGTCTT
TCAATAAACCCTGTGCTTATAAGAGCTGCATAATCCAGTCGGTGTCCCTG
TCTCCTCTTGCTTTTGCCTGAGCTACTGATGTGTATAGCAGGACACAGGA
AGAGAATCACAGTCATCTTAAAAAAAATTATTCCCTTCATTTTAATCTGT
CATCTTTGCTGAACAATATCATTTTAAGAGCTTAATCTTGAAAACAGAGC
CACatttaatttttattttattagaaaaattCTTTCTGTCTACACAACCA
CAAATAGTGTTTAGAGATCCCAAATTAAATCTGCTGTTGATGTGAAGTGG

>uc003zwf.1|35077787|35078687|35078786
cactgccctccagcctggacaatagagcaaaaatatgtctttaaaatgat
agtaacaataaaaataaTTTCAATTCTTCCCTTAGCTACCTACCACAGCA
GTGAACGTTTATACTTCACAACCACTACTACTCAGCTTCTCTACTTTATG
CCAGCTAAAAGTAGGTGCTATCCCATGGTTTTAACATCTGTTCTGTTTTT
CAGTGGTATCAGCTCCTCTTGTTCTAGGTACTGTCAAACCTCAAATCCCA
GTCCTGATGCTTCTCTCCAGGGCCTCTTCCCAACTCTTTTGATGGACATC
TCTAGGAGGATTTCATGCCAGCATTTCAAACATGACAGGAGTGCTGGGGT
GAACAGAGGGCACAAAACATACACATGAGAAAAGAACCAGTGGATTCACA
CAATTTTGGCTTCAAGTCAGGAATAATGAATGGGACAAGGTGGAATGCTA
CATAAGATGGGCATGTAGATCTGATAAAGAGTGGCACAGGTTGGGAAACA
AGGGAGGCTTCCACAGAAGGGAAGGGCAAAGGGTGTTCTATAGTGAAAAG
GCCCAGTGGAGCGGGGGCATAGCACTATTTGGGGCTTCAGACAGTTAAAG
TCGGTGCTGCATGATGCCTGGGCTTGTCTTCTCAGTCTTCTCTCTTTATC
AGACAAAGAACAGGAACTTAACAAAATGTGTTGCATGGCAAAGGAAAATA
GCGGTGGGATAATAGGATTGATTTGGGAAGAGGTGGAGGCAGTGAATTCA
GACAACTCCAACCACTTCATAAAGGTTCTCAGGTGCAGCCAGGCTTTCCT
AAGATGACTGATCTCATCTGTGCCTGGTGGCAGGAGAGACTGATCCTCCT
CACAACCCCTATAGAACAGTGGGGCTCCCCCACATCTCAGACACACATAA
TTATATTATCATTTTATTACACTTTTTTTTAAATAgtagagacggggtct
tgttatgttccacaggctggtcttgaactcctgggaccaagcaatcctcc

>uc003zto.1|33910790|33911690|33911789
TTTCTAGGTAAGGTCCCAAGCTGTGGGTTAATAGGAGTATCGGTCCCATC
TGATGACAGGACCATCGCTCTCAATTGTAGAGGCCAAAAGCAGAAAAAGT
AGATTGTGACCCCAGGCTGGTTCTGACACAATCAATCAATCAATCACCTG
ACTAGCCATTTTATTTCCTCCTTTAACCTGATCTGAAGCAGCGATTTAGG
AGTGAAAAGAGAGGCTGTAGCACCTTGGGCAACACTTCTAGGCCCTGAGC
TTCCTGCCTGCTGGATTGGAGCACAGTTGTGGTTGGCCAACAGGAGATCT
GCCTCCTTCCTATGGCCCTTGGTTACTCCCTGGCTTCTGACCTGACACAA
GGTGAATGGTTGGTTGGGCTTTTCTGGAGCAGATATGTAGCCCCGGATCC
ACCAGCCTACCTCATGACACCCTCACTAGTCACGTGTTCTACCATAGCTT
TTGACTGCCAATCAAGATTATGTTCAGTTGATGACAAGCAAAAGACAGGT
ATACCTGTTCATACTCTCCCTTAAGGCCTAGAACCCTGCTCTCAGTTCTT
GGCTTTGCTTCAGATTGTAAAAGTCCACTGAGATTTGGAAAAGAAATTAC
CCTGCCCTGGTATCCAGTGGACAGGGCTCTGTGGGACACTGCCCTATCCC
TAAGTCTCTTAAGGAGCTATAAGAAAAGCCAGGTTAACTTTGATCAACAT
GGCCTGGGCCCTGTAAGGAGGTTTAGCTGTCCTTACAGCCATTGTGATTT
GGGCCAAGAGGGTCCAGTAAAAAGGAAAACCATTTCAAGCCTTTATAGCC
TGTGTCAGAAGACTATGACCATGTGGGATCTCCTTTAGCCCTGTGAAGTC
CAGGGCTTCTGCCCTGAGCTGCCCTTCAGTCACACCACACAGAGACCATG
CATGCTCTCAGAACTTTATTAGGTGGGGATTGGGCAAGAGAAAACCCCTG
AAACAGTTGCCCACGTGGTTCAAGACAACTAGAATGGAGATGTGTTGCTT

>uc003zll.1|14726250|14727150|14727249
ATTTCCTATAACTGTTAAACCTTGATTTCAGAAGGGAGTTCTGGTAACGC
TGCAACATACTTCATTGTTACAAAAATGTTCCACTCACCTGAGATTATAA
ATTAATAAGGTACCTTTCCGTTAGAGAATCTAGTTAACATGGCATTTCTG
CAAATATTAAAGATTTAAGGTGGCTCAAAATTCCTCAAAATCCTTTCCGA
GAATGTAGGCTTTCAGGGGCTCTGTTTTCGGTATTATTTTTCTCTGTTCA
TCAGCACAGTTCATCAGGACATTTCTGAGGAAGCAGTATTTTTCTTCCAT
GTGTCAACCATCATTCATATATACTCCTTATCCCAAGTGTCCCTGAGAAA
TGCTTGTCAGTACAATAAACACAGAGGAACAGATTATGTTACTTGAAATT
TCTCATGACTCTGTAAGGCTGGGGAAACCCAATCATTAGCTTTGGGATGG
TACAATGCCAACACTCAAATTGGAAAGGGAGATCTGTTTCATGAATAGTG
ATGAGTAGAACTCTGAGTACAGCCAGCCCCCCGAATTCTTACCTGAACTA
CAGCTTTGTAGATGAGCCTCCACCTACAAGATTCTTTCATCTAAAGTCTT
TCTTTTTCATCATAGAAAATTCTCTTTTTCAACCCCAGCCTCTAATCTTA
GATTTCACATTTAAAGGGCTCCAAAGGGACAACTTTGCGGTTCAACTTTG
GTTTAATGAACTAGTAGAGTTAGCTTCACTCAGACTAAAGTGGTAGGAGC
ACCTACGATACATATTTCAGAATAAATTCATTAGAGGTAACGGGACCaaa
aattttttttaaaaaaatCCAAGGACTATGAGACTGGTGCTCCCTGAGAT
TTGGAATGGGGTAAGGGTGAGGGTCTTCTGGAATAAACAAACCTTACACT
TTATAATACTGCTGGCATTTATTTTAAAAGGTATTGAGATACAAAAATTG
TATCTTATCTTGTAAAAAATATTTATTTATCAATCTTTCTGGCACTATTA

>uc003zil.1|4577826|4578826|4578825
gtgctgggattacaagcatgagccattgtgccTAACTGGATTATTGTTTT
CAAAACTTTATACCCCAAGAATGAAAAAGCGAGGCTTGAGGAAAAATAAT
CTGATTGTTCATGTTAGCCAATGGGATTACAAGGCGGAAATACAGTGCCA
TTATGAACAGCTGCACGCATATTTTGTGGCGGAATGAAAGTAGAATTTTG
TTAGAAGTTACTACAGTAAGAGATAGTCgaccagacacagtggctcaccc
ctataatcccagcactttgggaggccgaggcaggcagaacacttgaggcc
aggaattcaagaccagcctggacaacacagaaagaccccatctctacaaa
aatgtacaaaaattagccaggagtgaaggtgtgtgtctgtagtcccagct
actcagtaggcttaggtgggaggatcacctgaccctggggaagttgaggc
tgcagtgagctgtgatagcgccactgcactccagtctgagcgacagagac
cctatatttaaaaaaaaaaaaaaaaaaaaaaGTCTTACCTCTCAATATGA
TGGTGGCTTGGTTTCACTACAGGAACAATCCTGCCCTCTGAAGTAAGATT
ACAAGCTACAAATGGCTGTGTTCAGAGTGATCTCTGATGGGATGGTACAG
TCCTGCCTGGAATACCTCAGTCATGAGGGGATTCTGCAGGGGGCGATGGA
CTCACTTGCTGTGATAGACAACAAAGGAATGAACAGCTCCCTGTTTCCCA
CGGAGAGGATCCTATCTGCTCATAAAAATGCCTATCACTACCTGGCCAAA
GGAATACTGGGTAGTTTCCTTTGTGTACAACGTGGGAGAAAATACTCAAC
AACACAACTCCTTAGAAAAAGATATTTGTTTGGAAGAGCTGGTGCCCCTG
GGTCTCCATGTGACTTTGATTTTGCCTAAAGTTTACTCATGAATAGAGAA
ATGGTGTTATCAGCTGACGAATGACTTTATTCTTCCAGCAACTCTTTTTT

>uc001cho.1|559104|560004|560103
GGGACAAACAGCTCCATGCTGTTTGTCCTCCCAGTGCAGCCGTGCTGGGA
GGGTCTGGGGGAGCTTCCTACAAGGAGAGACTCCTGCTGCTTTGGAAAAC
TGAGAAAAAATAGGGGtctaaccctctcctcccattttacaagtggggaa
atgaggcgtgaaaggagaggcgtctGGGTTACTCCGTGGGTCTGGGGTCC
AGGGAAGGGCCTGTATGGGGGAGGGAGCTGGGAGGGGACGGTGTCTGGCT
CTACCCCTGTGGGGTGGGGAGGTGGGGCTCCCCTGTATCACAGGACATCC
CCCCTGAGAGGTCCCTCATATGTCTGGGTCCTGTGGGTGGGGGACTAACT
GCGCAATGTAGTTAGGTGCTCAATAAACGGAGTTGCCGCTGAGGTCTGGG
CTGGGGTCTTGTTCCTGGGATCGGGAGGGGCTGGACGCCTGTGTGTTCTC
TCCTGACGATCGCTGGCGGCAGCCTCTGGGCTGGTCCTACCAGGGCTCAA
AATTCCCGGCACCACTGGCCTTGGGGATCTGGGGGCGGCCCCTCTGCAGA
CAACAGAGTGACGGGGGCGGGACCGGGCTGGGGCTGGGGCCTTCCTGGAA
TCCCGCAGGGCCTGGGGACCTGTTCACTTGGGGAGGCTGGGAGCCAGGCG
GGGTCCGGGTTCCACGAAGGCCAGGTCCAGTCAGTTTCTCAGGTGAGGAA
ACCGAGCTGACGCGGGGCTGGCGGCCCGGAGGCAGGCTCGGGAGGTCCGG
GCCTGGGGACTGGGCGGGCACGCTGCGCCGCGGAACGCTCGGGTcgggcg
ggcgggcgggcagcccgggcgccTTTGGGGGCCGGACCGTCGCGCGGCAA
CGCGCGGAGCCGGCGGAAGTGGGGCTCGGGTCCCGCGGCGGGGCTGGAGG
CAGCGAGCGCCGTCGTCTGCCCGGGCCCGCCCATCGGGGTCCCCAACCCC
ATCCGGACCCCGCCGCCCGAGCGCGCGGCCCCGGAAGCACCCGGTGAGCA

>uc001cmg.1|1667278|1668278|1668277
tactaaaagtacagaattagccgggcgtggtggcgcatgcccataatccc
agctactgaggagacttgaggtaggagaatcacttgaacctcagcggcgg
aggttgcagtgagtcgagatcgcgccagtgcactccagcctgggcaagaa
gagcgaaactgggtctcaagttaaaaaaagaaagcaaggaaagaGTAATT
TACAACGAAGGAAAAAAACCCACAGCACACCCTTCGCGGCTGTCAGCGCT
CTCCTGATGTCACAGTGGCTGCGTGTCCTTGGGGTGGGTGAGGTGTGGGG
AGCCCAGCCCCTGGCCCTGCCTCCCGCGCCCCGCTCCCCTTCTCTCTCTT
ACTCGGTTAAGCCATAGCGAGGCCTCCGCTCGTTTCAGATATGAATTTGT
TTTATAGATTATAAATATGCATATACAGTGTATGTATAAAGCAGAATGCC
TGCCTTTCCTGGTTATTTTTTGTACCATATTGTAAATTATATTATTTATT
CTTTACCAATTTTGGGAATAAAAGGTGTTTTGGTTATTTAATATAATAAG
AGCTGTTAAACTTCTGTTTAAATTTCCAGTTCAACTTGTAAATGTTTTTA
TTGTGCATAAATACATACTAATGTTGATCTAAGGACTGTCGTTTGTGCCT
GTTCTTCAGGGCCGCGCGCCCATGCCCGCAGTCCCTGGTCGGGCAGGTGC
GGCCCAGGTGCGGCCCCGCGGTCGGCTCGCGGGCTCCCGCAGACCGGGCT
TCCTCCCGAgggcgcggccgtcccagggcccgcccggcccgccgcccAAT
GCGAGCTCCCACCTCCGCGAGCGGCGTCGCCTTCCCCAATCGGCTGCGGG
CGCGGCGCCGACCGTTCAAAGCCTAAGTCGTCGGGGGTGGGCGTGAGGGG
CGGTGGCCGCGCTGAGATAGGCTGCGGAGGGATGATTGGCGTCTTGGCGC
CCAATGGGCGCTGGCGGGCGGCCTTGAGTACCTGCGCTGGGCGGGCGGGA

>uc001cmh.1|1672604|1673504|1673603
tggagattgcagtgagccgagattgtgccattgcactctggcctgggcaa
caagagcgagatttcgtctcaaaaaaaaaaaaaaaTGTAGAATTAGGAGG
GCTGCGTGATTCAAAAATGGATATGGAAGTCAGATGGCCTTATGGCCACT
CTAAGAGCACCTCACCTAAAATCTTGTTAAGCCACGCCCTCCCACCCACC
ACCCtttattttttttccttttggtgaaacaagtcctcactctttcgtcc
aggctggtgtacagtgatgcaatcatggttcactgcagctttgacctcct
gggctcaagccagccttagcctcccgaataactgggacaacaggcgcata
ccaccacacccagctaattttttgtttgtttgtttgtttttttgagacgg
aatctcgctctgtcacccaggctggaatgcagtggcgcatcttggttcac
tgcaagctccgcctcccgggttcacgccattctcctgccccagcctcctg
agtagctgggactacaggcgtccgccaccacgcccggctaattttttgta
tttttagtagagacgggatttcaccgtgttagccaggatggtctcgatct
cctgacctcgtgatccgcccacctcggcctcccaaggtgctgggattaca
ggcgtgagccaccacgcctggccttatttttgtattttttgtagagacag
ggtctccccatatgcccaggcgtgtctcgaactcctgggctcaaacagtc
ctcccacctcggcctcccaaggtgctgggattacaggtgccaggtactgc
tcccggACAGCCCTTTCTCATTTAAGCTTGGTTATTGGttatttttaaaa
aataatttttCTTAAGTGCACCTGTCTTTTTTTTTCTCCCTCCTCAAATC
CTCCAGGAAATGGCAACTGCTGACAGGAAGTTTGGCATCCACCTCCCCCA
GCCTCCTGAGTGGACAGGGGCCCTGGGCACCACTTCAGAGGTCGGCCAGC

>uc001gjq.1|7775297|7776197|7776296
TGTAGAAGCCTGGTTGAGTAAAGACATCGCCCATCGTCACCCCTCAATTT
AGCCCCCACCAACTTCTCTACTTTCAGACCCTCCCCACCCCCACTCCTGC
CAGCTCCAGCACTCTCGCTCCGGACTCAGCCTCTCTTAAGTACCCTTTCC
CCCCTCTGGAGGCCAATGCTCCTTCCACTTCAGAAAGTTTCCCCCATCCC
CAAATTCCCAAGGCTAGCCCTCCTCCCAACATCTTCTCTGACTCCGCGTA
CATGTCTAGCGGGGACATCTTGCTGACAAACGAGCGGATAGAGAAGAGCA
TCCCGTACATCAGCTTATACTCCTGGAGGGAGAGGGGCAGAGTTAGCTCT
CGGTTGATGCGGGAGATGGGGTGGGGGGTGGGAACGAGCTGGGGTTTGGA
GAGGAGGGGCTGGGTTGGGACTATAGGTGTTTGGAGATGAGAGGTCGCCC
GGGCTGCACCGGGGCCCTCTCGTCACCTCCTCCTTGGGAATCCCTGCTTG
CTTCTTGCGGTGCCATTCGCTGTAGTGCAGACACACTCCATTCCGGTCAA
ACAGGTACAGGTTGTGGACAGTCATCTGCAGGGCAGGGAGTGTGAGCCTC
GCTCCGGGGCCGCCCCCACTCCTTGGGCTCGGGTTCCCGGACCCACAGCC
TTCCAACCAGGTGGGGACCCCACCCACGGACTCACCGGAACTGCTCCGAG
TGCCCGTCAAGAGTTACTTCCGGTTTCCACGGAGCTCCGCCCCTTAGGGG
GGTTCTCGCTCGGCCGCGGCTGGGCATTAACTCCGCTCCAGTGCTGCTTG
TCAGACTCCGCCTCCCTCCCTCAGCCAATCTGTGGCCACCGGAGCCGCGC
ACGCGCGGCCAGGCGCTCGGGATACAGAAGTGATGTGAGTGTCTGCGAGC
GTGGTCTCGCGGGCGGGTGACGTCATCGAGGCGAGAGAGGCGGAGCCGTG
GACAGTGGGCGGGAGGCTGCCAACGGTTTTGAGCGTAGGGGGAGGCGTGA

>uc001ixx.1|35454906|35455806|35455905
gcgtctgccaccactcctagctaatttttgtatttttagtagagatgggg
tttcaccatgttggccaggctgctcctgacctcaggtgatctgcccatgt
ctgcctcccaaaatgctgggattacaggcgtgagcccccgGCCGACCTTT
CTAATCTAAAAAAAAAAAAagagatgaagtctcactgtgttccctaggct
ggtctcctgggctcaagcgatcctcccaccttggcctcccgaagtgttgg
gattacaggcccgagccagcgggcccagcATGCGGACCATTTCCAGTCAA
ATACTGGGATAAACTGCAATAAATGACCCTAAGAAGCAGGTGAATTGTCT
CAGGAGCTCAAGCTTCTTTTGGAGAAGGACTCAACCAGCTGTGActggct
gtgaatatggaggaaaagggccactagtcaaggtatgtagatagctttta
gaagtcagaaGAAgcacgcctgcagtcccagctactcaggaggctgaggc
cggaggatcgcttgagcctggggagatagaggttgcagagagccgagacc
acgccactgcagcccagcctggacagaggtgagacgctCGCGGACCTTAG
CTTGGGGTTGGCGGCGTTAGGAAGAAACCGACCTCGAGACCCTGAAGACC
TGACAACAGCCGTTACTCTGGCTGACAAGTCATTGGATTTCTGGCGCACG
CGCGGCGCGGCACGGGCAGCTTCCGGTTTCCAGccttgcccccgccccta
ccttccgccccacctccaggctagttcctcctcttggccccgccccctga
ccttccttctccctatccctaggccccgccccctgacccgcaccttcccg
ccgcccctccccGGTTCCATTTCATTGTTGGATTGTGGCGCTTCACTCCT
GCTGGCGGCCGGCAGGGGGCGGAGTTCGAGCCTGGATTTTTTTCCTCGGG
GCCTCCCCCGGGAGGCCGTCCCGGCGTGGGGGAGGGGAGGACGGGGCGGG

>uc001iyc.1|35455493|35456393|35456492
tCGCGGACCTTAGCTTGGGGTTGGCGGCGTTAGGAAGAAACCGACCTCGA
GACCCTGAAGACCTGACAACAGCCGTTACTCTGGCTGACAAGTCATTGGA
TTTCTGGCGCACGCGCGGCGCGGCACGGGCAGCTTCCGGTTTCCAGcctt
gcccccgcccctaccttccgccccacctccaggctagttcctcctcttgg
ccccgccccctgaccttccttctccctatccctaggccccgccccctgac
ccgcaccttcccgccgcccctccccGGTTCCATTTCATTGTTGGATTGTG
GCGCTTCACTCCTGCTGGCGGCCGGCAGGGGGCGGAGTTCGAGCCTGGAT
TTTTTTCCTCGGGGCCTCCCCCGGGAGGCCGTCCCGGCGTGGGGGAGGGG
AGGACGGGGCGGGAGGACGCGGTTCGGTCGGCTGCAGCGCTACTTTTGGT
CCGGGGTCGGCAGGGAGGCCGCGGCTACCGCATCACAGCTGACGTGAGGA
CTACGTGGGGCCGCTGCCGGCTCCGGGTTGCTGGGCGGCGGCGCCGCTGC
TGAGCGGCGGTCGGGCTCGCCGTCTCCACCTCCTCGCGTCCGTAATCAGT
GACGAGGTCCGCTACGTAAATCCCTTTGCGGCGGGTAAGTGGTGCGTCGG
CTCCGGCCCCGAGACCCAGCAGCgggcgacgcggcgcaggaggtggaggt
ggaggcaggaggcggagcggagccgggtgcggtggagcagcagaggccga
gcggagccgtgggcggcgggccgggaccccggggccgggccaaggactgg
cggggcagCCGCGAGTTCACCTGACGCGGCCCCTCGCTCGGCGCCCCCGA
GGCCGCCGGCTCGCCGCCCCACGCCCGCTTCGTGCGCTCAGCTGCCCCGG
GACCCGCCTGCCTCCTCGCGAACTTGGGACGAGTTGGAAAATCCTCCCTG
AGAGAGCCGTGCGGCTCAGGGGAGCGGTTTAACTCGGAAAAGGAAAAGGA

>uc001jle.1|62207241|62208241|62208240
gtaagaaagaaagagagaaagaaggaaagaacaagaaaaaggaaaaaaaa
aTTAACTGCAGTAAGTGCAGAAATCTCTCTCAAGGATATGATGGATGGCA
ATGAAGACAGAGTTTTTGACACTGGATTATTTAAAGCATAATTTAAGCCT
CTTTCTCTCCCCTCATAGAATTGTGAATTTTTGTGTTTTAATTATATTTA
Agccaggcgtggtggcgagtgcctgtagtcgcagctgcgctggaggctga
ggccgattgcttgagcccaggatttggaggccagcatgcgcaacataatg
agacccagtctctaaaTGCATGCCTCTCTCTATATATTTAAAATTCTGAT
GTGaaaatattttaaaatttaatacatttcaaatgtttttaattgtataa
taaacaaaatgtaaataataaaataatttaatattaaattCAAAAATGAG
GTAGAAACAAAGCACAGCGATATAAATAATAAATTTTCCTTTACATTTTT
GAGGCGGTCTTTTGAGTTTTCCATTTCCTTCTTAAGGTCACTGAAATGTG
CTCCTTGGAGCCAGCCCGCAAATCACGCATTTAGAAAAACATAACTATAC
ACTCCTAACCCTAAGTATTAGAAGTGAAAGTAATGGAATCTCGATGTAAA
CACAATATCACTTTTTTGATGAGCTATTTTGAGTATAATAAATTTGAACT
GTGCCAATGCTGGGAGAAAAAATTTAAAAGAAGAACGGAGCGAACAGTAG
CTTCCTGCTCCGCTGACTAGAAACAGTAGGACGACACTCTCCCGACTGGA
GGAGAGCGCTTGCGCTCGCACTCAGTTGGCGCCCGCCCTCCTGCTTTTTC
TCTAGCCGCCCTTTCCTCTTTCTTTCGCGCTCTAGCCACCCGGGAAGGCC
TGCCCAGCGTAGCTGGGCTCTGATTGGCTGCTTTGAAAGTCTACGGGCTA
CCCGATTGGTGAATCCGGGGCCCTTTAGCGCGGTGAGTTTGAAACTGCTC

>uc001jlt.1|63330448|63331448|63331447
GTCGGTATATTATTCCTGTAGCGCTGGGTTATATAAACACATTATCATTT
GAGAGCGCCCTTGGCGTCCATCAGCATTGTAAACACGTACTAGTGTATAT
ACTTCAAAATTAAAGAATGCACACGCAGAACCGGGAGCCTGAATTCATAT
TCTGAGCAGACTCGCTTCTCGCATTTATTGATTTATCATGCATCGTTTAT
TGTTCCAGTCCCTAAATGCAGTCGCTGTCCGTTCAATATTGTTTGCGAAA
TCCTAAGATGTGTGTGCACTGCTCACTTGTCTCTTTTTTTTTTGCTGAGT
ATTTTTTTGCGAAGCGAACAAATGCATTAATATTTATATGTTTATATAAT
CGATAACCCACTTTTCCCTTCCATGTAAATAGGCATCAAAAGATAATTTA
ACAGATTAGTTCTCGAAAACATGGCAGTGAGGAAGCGTAATTTAACTATC
AAACAAATCTACATGTCTAATAACAGCAAATCTGCTAAGAAGCATTAGAA
AGAGGAGCAGCGCCCCGGAATCTCTGCAGGAAATGTTCTTTATATTAGAC
ATATACAAGCAGGTCCTGTCAGATGCACAGTGGAGCTCGCTACCCCTCCT
CTCCTCCAAAAATCTCATCAGACGATATCCCAGACAGGAGCGGTTAGAGA
GAGAGGAATCACATCTCCACACAGTTTTAGGGTGCTTTTTATTTTTACAA
ATCTTCTTGTGTGTTTTTTGCCTTGATCCATCCTCTTCCCGCCGAGATCG
TATGGCGCCTTTCTCTCGATTATGAATTTGATCAATCCATCTTTGGAAGA
AAACCCACATAGTTTTTTCAGGAGCTGAAAATTGAGTCGTTATAGAAATA
TTAGGACATATTTTCAATCATTTCGGTGCCCGAAGGGAGGCAAGAGCTCA
GTTTTATATTGAGACATTACGCCGGCTGAAGGCAGAGAATGCGTTTCCCT
GCCAGGACCTGATGCAATCCATTCAAGCCAACAAGTTTGGAGAGAATGTT

>uc001kbl.1|81827405|81828405|81828404
ataatcacccacacttacaaagcactatgggccagacactgctgtgcttt
ctttacagatatcaactcatttaacccaccctaaaaaccctgaggttccc
aaaactggcatatcctcatgttacagatacagaaactaagacacagccgg
gctaagtaattaatctaagcttacacaaatagccgagacagagccaggac
ttaaatccaggcagcctgtttcacagtccctgctcataaccatggtgctg
taTAGTTCCAAACATCTTAACTAATGAGGACAGCATTATTTCTCAAGGTG
CACAGCACAGAGAACTTCAAAAATTAGACTCTTAGTAAAACACCATCttt
tttttttttttttgagacagggtcttgctgtgttgcccaggctggagtgc
agtggcgtgatctgggcccactgcaacctgcacctctcaggttcaagaga
gtcttgtctcagcctctggagttgctgggactacaggcaggcaccaccgc
gcccagcaaattttttgtatttttagtacagacggggtttcaccatgttg
accacgctggtctcaaactcctgacctcaagtgatctgcccgactcggcc
tcccaaattgctggaattTATTCCAACACCtcattcattcattcattcat
tcgagacagagtctagctatgttacccgggctggtctcaaactcctgggc
tcaagggatctttctacctcagcctcccaacgtgctgagattacagggac
acgccaccgcgccAGCCCGAACATCTTTATCTTAAACCCAGAAAAGTGAC
AGGAGTGTCTCCCCTACAAGATGATGACCAGCCCTCCAGACCTGAGCCCA
GGTGTGATTCCAAGGCCCCTGTACTGGGGCCAGACAGGGAGACTCGCTCT
CAGGGACTTCCCAACCAGCACCATCTTCTCCCTGCGGGGATGGCGAGGGA
GCGCGGGCCGGCCCCGGCCCTGCCTCCGCGCTCGCGCTCGACGGTGTCCT

>uc001kce.1|77454483|77455383|77455482
GCATGCCTCCCCAGAGCTGAAGGTGGGAGATGGGTAGGTTCTCCCTCCGC
CGTTGGGTGTGACTCCGGAACTGGCTTGGGCTCTGGCCTCCAATGCTGCT
ACGGGGCCAGGCCCACCTCCGGGCCCAGGCAGCAGCACTGCAGGGCCTTT
CTACCCTCCCCAAGCCTGGGGCCCAGGCAGCCCCTGTCCAGCACCAATCT
GTCTATGGGGAACTGGCTGGTCCCTCTGCTCAGGGGACCCCGCAGTCCAG
GGTTCTGAGTGGGAGCATTGGCACCACCCCACTCCTGAAAGCGGGGGCCT
GGCAGGATGAGGATGGCCTGTGCCCCCCACACCTTGGCCCCTGGCTCGGA
GAGCAGGGTGACAGGCTGCCTTCCTGGGCTGTGGAGAGCCTCGCGTGCAC
CTCGCCTCCAGCTCCTGTGCTGGGTCGTGAGGTCGACCTCACAACAGCAG
AGGACAGGCCCATGGGGTGCCACATGGGCCAGGTGCTGTAGGGCAGAGGC
CATTCTGGAGAGGAATGTGGGGCTGAAAAAAGTACTGATCATAAGCCTCA
TTTTGAATGCGGCGAGACCAGGCAATCTATGGCCTCCCTAGACACCTCCC
GGAGGCTGCAGTAAGAACCTCTTCGGCCTCTGGGCTGCTCCAGGCGGGCC
GTGACAGGGGTGTGGGAGACAGAGATCCCATGGCCCCTGGAGGGGCCAAG
GGGCAAGGAGCCTCAGCTCTGGCTCTCCTCCTTATTCTAGCATCGCCTGC
TACAGGGGGTGGCCCCAGGCTTTGGAGGGCTGGAGGCCCGGGTTTCACTC
ACTGCCAGGCTGCCCGCTGCACTCCCGGCTGCTGGGTGCATGGTGGGGGC
AGGGCCAAGAGGGTCTCCTTGCTGAGTGGTTCCCTGGTCCTTCCCAGCAG
GGCTGGGAGCCCCGCGCAGCACTGCCACCAGGCTTTATTCGGTTGTACCA
AAGAGATTTCCGTCAGCCATGTACAAACAGAACAGAGTCCATAAGGAGAG

>uc001kdi.1|86142588|86143588|86143587
TTTGATGGTTGCACTTCATTAGATTTAATTTCTAGGCCAATATGTTATTT
TTTAAAGTGCAGTTTAAGGGTTAGGCATGCTTTCTGGCTCATAGTGGTTG
AAAGTAATTTAAATTAGTGGGGAAGTAGCATGCTTGCATCACATAGAGTG
AGACTGGTATTCATTTACCTATGTTGCAGCAATTTGTGTTGCAGTTTACC
AATTTAGTGTAGCCCTGCTACACTAAATTGTTCCTTCTTAAGATTTGTGG
GTTTTATTTTCATTAAGAATATAGACATATAAAGTACTGTAGTTTACAGC
TAGTCCTTGAAATGTCTTTTTTAGGATCTGTTAGGAATAAGATTGATATT
GCATTGTGTGTAACCTGCACAATGTGGAAAGCTGATATACCTGTGCAAAA
TCTTTGCCTCTGTGCTGTCAGTGTGATGTGCTTTCTGCATGGTTATATAC
TACTCATGATTCTATCAAAACTTCTAAAATTTAAATTACGTGGTAAAAGA
TGTGTAAAAGGCTGCGTAAATGTCAGTTGGCACATAAAGACAATTGTAGA
AGTTGAAAAATGATTGCTGTATTTCAGTGTTTTATCCCCACTCAACATAC
TGCCTTCTAAGCTTTCTTTTTTTTTGTTCAAAGCATGATCTTAAAGATAT
GTTTAAGTTAATGGGTGTAATGCAGGGTTCCTACGCTGTATTTTGGTGCA
TGTTGGTGGCCCTCTGTGCCGTAGATGTATGCACATAGGTTGCAAGTGAA
AAGCTACAGAGTGAAAGTTGGTTTGGATCCTCTTCATTTCATTTGTTTAG
CTTTTCTGTTATTTTTCTCTACTTACATGTATTCCTGTGAATAAATCCTT
GTTAACCTTTAAAAAATTAAAGGTACTGTTTAATACTTTTCACTTAGTTT
TGTATACACATTATGACATAACCTATTTACAAAGTAAGTTTCTAAGGTAT
CACGTGTCATAATAGCAAGCTGCAAGTAACTAAAAATGTGATGCTAGCAT

>uc001kie.1|94583449|94584449|94584448
TATGGAAGAATGTCACTACTCATTCCTTTAAATATTGTATTTCTTGTATT
AAGCAAGAAAGCTGAGGCTAAACTGAATTGAAGAAGATCGAATGCAAGTG
GTAATGGGAAATACATGCCCGTTAGTTCTTTAGGCCTACTTGGGGCTGGT
TGTAGGGCACATTTTCCTTTGCTGTTTTGGGCCTCTAGTTCATGCACTCT
TTCTTCCTCTCGGTGGCAGCTAGCCTTCTTAAAACCCTGACATCTTCATT
CTCTTTCTTCCTCTCCATCAAAACCTATTCTGCAGAAGGGATCTAGCAAA
CTCATTCACAGTGAGGCATAAGGAACTGAAAAGGAGTAAGATCTAAATGC
CTCCAGAAGCATTTGTATTTGAACAAGAGATAAAAGAACTAATGGCTCTA
TCTCTAATGGAGGAAATTGACACAGCAAAGTAGAGAAGCAAAGGAGATAG
ACAGGGCACCAAGGAATTAGCCTAGTGACCTCAAAATCACATCCCATAGC
ACATTTCATTTTTCCTGGGCAAATTACCTCCTTGGGTTTGTGGGCAAGCC
CTTGCCCACAAATACAAATGCTTCTGGAAGCATAGTTGCGGTAATAACTA
GGAATGTAGCTTTAGTTATGTATTTAGCataaataatattaatatatatG
CCTTGTCAAATCAAATGCATTTAATAAATTTGTATAGTGTAATGACTGTA
ATTCCTACATATAGTTATTGTCTTTGAGAAACGAGTGAATAAATATAGCT
GGCACTAGGCAGGAACTTTCCGAACTGTGTCAAGGTTAATAGTAAGTAAA
ATGTTATAAGTGGAAACAGGACAGCAACAGCTGTGCAACATTCTTGGAAG
CAAAGACTTTTATAGCATGAAGTCAGACAGTGAGCTTGTTTTTGTTGCTC
CTTTGGGTGAACAGAGAATCCTTCTAATAATTATAAGGAAAACGGtattt
ttttttttataaattaCAACAGTTTTTCACTCAATATCTGACATCTGCAG

>uc001kik.1|94822321|94823221|94823320
CAGCTGATTGTAGATGGGCAAAGTACAGAAGACTTCCCAGTACGGATCCC
TTCACCCCTCCCATTAGGGGTCGGTAGAGCCCTGAGTTTAGGGCCGAGCA
CCCCCTCACCTGGATGAGGACAGTGGCTTTACTCTGGGTGGGACTTGGGA
GAGAGGAGGAGGACTCCAGTGCCCGGTGTACCGGACACCCAGGTAACGCA
GTCTACCGTGCCTGGAGCTGGGAAGAGTAGTTGCAACCGGAGCCCCCTTT
TGGGAACTCACTACCCTGAGGCTTAGACaggtcgggaatgatcgcctccc
ggttaaggaggaggaaacaggcacagtgatgtgtggtgacttgcccaagg
tcacacgcagtacagatggagccgggcctcggagccaggactcctgggct
ccccttcctcttataccgtctctttatcctgccaGGGCTAAGGACCCCCT
TCCCTGCTGTCCAGCTGGGGCGCCAAGCAGCAGGGCCCTCCGAATAGGCG
AGCTGTGCTTGGATCTCAGAGACGGGCACCGACTGCCGAGCCCCAGACGA
AGTGCCCCAGGGTCGGGGATCAGGCTTGTGCAGGGTAGCACCTGGGGACC
TGAGGGACCTGGAGGCCTTCTTGTATCCTGAAGTAGGACCTTCTAAGACT
TCATGAGTCCTGGCCCCCTTGCAGGGGTTGGGGAGCTGGGGATCCCAGAT
CTGCCTATTGCGCCCGATGCCCCGAGGCTCTCTCTTGGACTCTGGCCCTG
AGTTCTTCTGCGCGATCCTTCGGAGACGTCTGGAGGCCTGCTTTATGcat
ctctcttggacctcagtttccccacacgtgggaggaggcagctggacgat
tcctgaaaggactttccCTTGCTTCCTCATCACGTGGAAGAGAGCCCACC
CGGCACCTGGAAATGGAAAGCCAGTGAAGGCTGCTTTGGGCCGGGGCAGC
GGGTGGGACCGGGCGGGAGGGATTCCAAAGAGACCGCCGGGAAGGCTAGA

>uc001klo.1|97878561|97879461|97879560
TGCACAGAAATGAGGACCTGAAGAGAGATGGGTGATGTACGATGCGGAAT
AAAATCCACTTTGTAAACATGTTCTTCATTCCATAATGGCATCCCCTTTG
GTATTTACAGAAGATTTCTCCTTGTGTGTTTTACACAAGCATAAATATGA
CTAATGTGAATTTCCGCTCATTCGCCTTTTCTAGGTGGAATTGTGTAGCC
CAGTAAACACAATAATAAAGAAGGCTTCCTAAAGACAAAGTGAGGATTTC
TCAGTGTGCTTTTTATTAAAGGATGGAGAAAATCTTGCATTTGGCTACAG
GCTGACATTTTCAAAAGCCTGCCCTAAGACAATGAAAAATATGTATCATA
CACatattttaaaaaatttttaaaaattataaatGTCATACATGCTACTT
AAGAAAACACGGAACATTAAAAAATGAAAAATCTGATCATAGTTTCACTT
TCAATTTATTGGTATATCCTTCTGCGCCAAGGTTTTTTGTTGTTGCTTAA
ACGTTTGCCGCCACTTATTCCCTCCCCACATTTTAAAAGGAAGATAATTT
ATGTAGAATTATGTAGAAAGTGAGGTATCAATTAGTAGGTTGGATTTATA
AAGAACAGAAGAGGAGCCACACTGGCCTTTGGGGTAAAGCCAACCATATT
AACTGTCCAGCCCTGTTGTCAGGTAGAGGAAGTATTCGTTTGAGGGAGAT
GTGAGCCTCCCTCATTGTGAAGATAGTTTTTGATCAATTATTCAATATAT
ACAGGTTTGGAGTTCAGTATGTCTTCTAGAACTACTGGCGGCAGCTTCTT
TCGTTGACGTGGGCTACAATGGTTGCTAAAACCTGCGTGCCAGAAGCCAG
AGGTGGGGAGGCGCCATTTGCTAAACCGGAACTGGTTAAAATCTCAGGGT
GGAGACCATTCCCAGTCAGCAAGGGCTTGGGAAGTGCATACAGTTCCTGC
TCCTGGTGTCTACTCTGAAGAGCACAGAGTAGACGTTTGTCTGCCATTTC

>uc001klr.1|97878902|97879802|97879901
TGTATCATACACatattttaaaaaatttttaaaaattataaatGTCATAC
ATGCTACTTAAGAAAACACGGAACATTAAAAAATGAAAAATCTGATCATA
GTTTCACTTTCAATTTATTGGTATATCCTTCTGCGCCAAGGTTTTTTGTT
GTTGCTTAAACGTTTGCCGCCACTTATTCCCTCCCCACATTTTAAAAGGA
AGATAATTTATGTAGAATTATGTAGAAAGTGAGGTATCAATTAGTAGGTT
GGATTTATAAAGAACAGAAGAGGAGCCACACTGGCCTTTGGGGTAAAGCC
AACCATATTAACTGTCCAGCCCTGTTGTCAGGTAGAGGAAGTATTCGTTT
GAGGGAGATGTGAGCCTCCCTCATTGTGAAGATAGTTTTTGATCAATTAT
TCAATATATACAGGTTTGGAGTTCAGTATGTCTTCTAGAACTACTGGCGG
CAGCTTCTTTCGTTGACGTGGGCTACAATGGTTGCTAAAACCTGCGTGCC
AGAAGCCAGAGGTGGGGAGGCGCCATTTGCTAAACCGGAACTGGTTAAAA
TCTCAGGGTGGAGACCATTCCCAGTCAGCAAGGGCTTGGGAAGTGCATAC
AGTTCCTGCTCCTGGTGTCTACTCTGAAGAGCACAGAGTAGACGTTTGTC
TGCCATTTCACCGGCAGTAAGATCAGCAGCTGCTGGTGAGCAAAGAGGTA
GTAGTGGGTCACTGGACTGGTGGGCGCCGGGGCCGCGCGCTAGATGGAGA
GGTCAGCGGCGAACCCAGCTCCATGGCCTAGTCTCGTCAGACCGAGCGCG
GACCCTGCCGGCCTCCGTTCTCTTCCGCTTGTCTCAGGTAAAGCGCAGAT
CCCTCCGCCGCAGCGTGCGCTCCCGGTAGCGCTGCGATCAGCTTTTCGGC
AATACCCGGATGGAAGTGTAATGGCCGCCATCAGGGACTCGCAGGCAATG
GGTACTACGACAGGTATTCCCCGTCAGCGGGACTGCCCAGACCTTTTAGG

>uc001kwk.1|104618299|104619199|104619298
ggctcatgcctgtaatccaaacactttgggaggctgaggcgggcggattg
cttgaacccaggagttggagaccagcctggacaacatggtgaaatcccgt
ctctataaaaaaatacaaaaattaaccaggtgtggtggtgcacgcctgta
atccaaggtacttgggaggctgaggcgggaggatcgcttgagccaggagg
ttgggcctgGGTAACAGAGACCGTCTCaaaaaaatttaaaaattaaaaaa
aaaaCTTTCTGCAAGATGAAGTGACAATACCTGGAAAATACATGTGACTT
GACCAAAAATTACTATAGGTGAAAATAAATTTAGCAAAGTTGCTTTCCTA
AATACAACCCAAAATAGACTGGGAACAGctacatactgttaatggttccc
tctatgtgacattctagaaaaggcagaactatagggagggaaaacatctg
tggttgcccaggagctaggggtgggaagagggaatttactacaaagaggc
acgaagaaacttgtgggccagagctattttggtctccgttttggtgatgt
atatacgtttgccagagttcacagaactgcacactgaagaaagatggatt
tcacggaatgtgaattatatctcaacaaaCTTGACTTCAAAAAACAGATC
GAGAAAAGATGATTCTATTCCCAAAAAGGGGGAGGGGGGAAGATCATTAT
ATAGGTGAGTGTTCATTTAAATCAGAGTACGAGATTTATCCGTGAAAATC
GCAGTGGAGCGAACAAGGGGGATGCTGATACCGACCTCCTGGTTGGAAAG
CCTGTAGAGCAGCGCGGATGACAGTGGAACAGCGGGTCAGGCGGTGGGCG
CCTGAGCGAGGGGCTAGAGCGGGATGGGCGGGCGGAGCAAGCCTGCCAGC
CTGGGCGGGGCCTCGGCACAGGAGCTGGCTGCGGGAGCCCGCCGTCCTGA
GTCGCAGGCCGAGGAGACAGTGAGTGCGCGCCCTGAGTCGCAGGCCGAGG

>uc001llf.1|133994793|133995693|133995792
TTCATTATCAGTTGGATCCTGGAATGAAGGTGCACGGGACTCCAGGGTTC
CACAGGACCACGCGAGCACCTCCCCTCCCGCCCGGTGTCATTTCATCTTC
TTCCAAATTCTCAAAACCCTTCCTCAGGACACTCACTGCGTTTCCTCGCC
CCCCTCACTCCTCCGTCCAGAGGCAGCCTTACTTCTCCAAAGAGGACGCT
CTGAGTCTGCGTTCCCCTGGCAGCAAGTCCTGAGGCAAGATTTGGGGACA
AGCAGCTCCTGTGGGAAGTGGCTCCAGGAAGCCCCAGGAGAGACGCGGGG
AGTGAGCCCAGCGGGAAGGACAGGCAGCGAGGACCGCTCCAAAGGTGGTG
CCTCAGCAGCAATTCTTTTCTGCTCGGCTGTCCTCGAGCAGCCCCGCCCG
CCCCGGGCCCTCCGGCTCCCCAGACGGCACTTAGCATCCCGCTCTCTTCC
TTCCCCTCTGTGCCAGGCCGGTCGCCCCTCCAGACCCTCGCGGTCTCTAC
TTGCCCGTCGACCACCACCCCTTCAAGGCCGCGGGCGCGGAAAAACGGAT
GCTACCGTTGGCCGCGTGCGTGCGCAGGCGCACCACCCCCTGCCACCCCC
GCGCAGGCGCACCACAACCCCCCCACCGCAAGCGCAACCCCCCGCCCCAG
CGCAGGCGCACCACACCCCGCCCCCTCCCGGGCAGGCGCACCACACCCGA
CCCCCTGCCGCGCAGGGGCACCCACACCCCGCCCCCGCACGCAGGCACAA
ACCCCCACAACACGCACACCCCCGCGCGCAGGCGCACCACACCCCTCGCG
CAGGCGCATCACAGACACACTCGCGCTCAGCGTGGCGCCTGCGGGATTCC
GTACCGGCGTCTCCATGGCGACCGCGTTGGCTGGGTGGCCTCCATTGTCG
GGCTGCTGCTCTCAGCGGCGGGGCTCGCCAGCGCTTCAGTGGGCGGGGAC
GCGGCAGGTGAGACGGGGCGGGTACGGCCAGCTCGCTGAGCCCTCGAGGC

>uc001lwy.1|2879199|2880099|2880198
GCTCTGTGGAGCGATGATTGACACATGGCAGGGGGACACTGGTTTTGACA
TTTGAGCCTGTGCCCAGCCCTTGCCTGGGGAGGAGGTGGGGCAGGAGTCC
TGAATGAGCATCTCCCTACTTAGTGACAGTCAGGGGCACGGAGAATGGTG
CCCAGGCCAAGGGCAGGGCTTGGGCCAAGTGTGCGCAGCGTGGGGTGTGT
GTGCTCCAGCGGCTCCTGCTGCGGAGGGCGGCATGAGGCTTGTTTACCTG
TGTGCTGGCATCTCTGGTGGCCCCTGCAAGGGTGGGGAAGTGGCAGGCAG
GGTGAAATGGGGAAAAGTGGGCTCTCAACTGCTCCTAGCAGCCTCCGGGT
CTGGGGAGGGAAGTGAGGAGGGGCCCAGAGCTGTCTCCTGGTCACTCTTC
TGGGGCTCTGTGCAGACCTTTGGCAGGGCCAGGCTACACCACACCCTCTA
CAAcctcccctgacttcttcccctaacccctcaccaccattcctccgctt
ttctctccccgcccctgcctcccctccattctctccttccctccacctcc
cggtcccatcccctgcccacactgcccctcctcAGGCCCAAAGTGGACAC
CGGTGCTGCCTGAGGGTCAGAGTGTCCACCTCCAGCAGCCCGGGCACCGG
GCAGGATTCAAGCTGGAGGGGGCTGGGGCGGGCGAAGCCGGGCACGGGGC
GAGCCCGCTGGTGGGCGGGGCAGGGGCGGGTCCTTCGAGGGGAGGGGCGG
GCTCGGCCAGTGAGAGCGCAGAAACCGTGGCACGGGCGCTCCCGGAACTG
GCGATTGCAAAGCGCGAGGGCTGGAACTCAGACCCAGAGGGGCGGTCCCT
GTTGCAAGTCATCTCCCGAAAGGGCGGGGCCGGGGCTCATCCCGGAAGGA
CCGGTGTCTAGGTCACCCTGGAGCGCTCACCCCACCGGCACCCGTGCCCA
AGCCCGCCCCTGCAAAGGCAGGTACTCGAGCACACTCCGGAGAGGGCGGC

>uc001mbc.1|5573022|5573922|5574021
CAAGGTGATACTCACCTAATCAGTCTCCTTAGGGAGGAACTTTGACATTC
TTTTTCTTCTCAGAGTTTCTGTGCTATTGAAACCCTGTAGTTAGAGTTCT
GAGGCTCAATAAGCTTTACATGTATTCATCAGACCTAAATAAAAACAAAG
ATTGTCTTCTAGTTATATAGGTCAAAATTACAGATACACACACACAGCTT
TATACATACATACGTGTAATTTTAAACTGATGAATTTTAATGATCGTTTG
GCAAAACATGCCATTATGCAAAGGGGCTTTTACTCGTATAACTTTATATG
TTTATTTAGACATTTTAATTAATACGTCTATATGGAGTACAGGTGTATTA
TCAGTGTAATTAAACTCTGATATGATATTAGAAAGCTACAGTACACTGCA
GACAATTTACAAGGGTCATCTCTGGCCTGGTGTTCTCAAAGGCCTCCGGA
TTTGCCGTTCATCAGGTAAGATGAACAGCTTTGCGTTGCTACCTTCAAAA
Attctttttttttttttttgagagagagtctcgctctgtctccaggctgg
agtgcaacctccacctcccgggttcaagcgattctcctgcctcagcctcc
cgagtagctaggaccacaggcgcgcccagctaatttctgtatttttagta
gagacagggtttcatcatgttggccgggatggtctcaatctcctgacctc
gttatccgcccgcctcggcctcccaaagtgctgggattacaggggtgaac
caccgcgcctggccTCAGAAACCATCTCCATCTCCCTTACCACCTGAGGG
GTCACTGGTGACCACACCCATGGAATCGGCTGGATCTCCTGCGGGGCTGG
ACAATTTGACCCTCCTCCTCCCCAGGCCCCGCCCCTTCCCCCCTGAGTCT
TTCGGCCTGGGTGGAGGACGCGGCTGCTTCAAGTCCTTGGCTCTGATCCA
GGCCACAGATTCCAGGTTAGTGAGCAAGTTTATTTTCTGGCCAGCTACCG

>uc001mbf.1|5573561|5574461|5574560
ctccaggctggagtgcaacctccacctcccgggttcaagcgattctcctg
cctcagcctcccgagtagctaggaccacaggcgcgcccagctaatttctg
tatttttagtagagacagggtttcatcatgttggccgggatggtctcaat
ctcctgacctcgttatccgcccgcctcggcctcccaaagtgctgggatta
caggggtgaaccaccgcgcctggccTCAGAAACCATCTCCATCTCCCTTA
CCACCTGAGGGGTCACTGGTGACCACACCCATGGAATCGGCTGGATCTCC
TGCGGGGCTGGACAATTTGACCCTCCTCCTCCCCAGGCCCCGCCCCTTCC
CCCCTGAGTCTTTCGGCCTGGGTGGAGGACGCGGCTGCTTCAAGTCCTTG
GCTCTGATCCAGGCCACAGATTCCAGGTTAGTGAGCAAGTTTATTTTCTG
GCCAGCTACCGCTGTCCCCACTTGTCTGGAGAGTTTGACCCGCTCTGCAG
GTCGGGTTGGGGGTGGTTCACGGGTGAAAGAAGAATGAGGGAGACTTCTG
CATTTTCAAGTGAACTCAAGTTTGGGAAGGGAGCACAGAAGAGGCACCTT
TGCAGCTGGGAATAGGCCGTGTAAAGAGAGTTAAACCTCTATTCTACAAG
CTGAAGTATGTAGAGGAGGCAGCTCTGGAAACTGCTTTAGGGAATCACTG
CAAACCATTTTGTCAGGCGTGGATTCAGAGTCAGCATcccttcccccctt
cccccgttctccccttccccccttcccccttcccccttcccccttccccc
ttcccctcccccATCTCCAGCCTGGCCGCTCCAGGAAGTGAGCACCGTTT
ATCCCCCACCCCAGGCGGCCCGACTCCTCCCAGAAGGAGTTGGGAGATGA
GCCTTCCGCAAACTCCTGACCTGTGGGTCCGTCCGTTCAACGGCCAAAGG
CTGGCGGAGGAGGGATCCCCTGCCTTTCTCGGAACGGAACGGAGCAGAGT

>uc001mlz.1|15092159|15093059|15093158
accaggggctgcctttgcttgaggacctccaagaatagGTCAAGATTCTC
TGGGCTCTGGGAGCCTCATAGCAAGATGGCGGAGGCGGGGGAGGGGGAGT
TGTATGAAATGATCTGGAAGCTTTCTTCCAGGTCAAAAATGCCACATTCC
CGAGCTTTTGGGTAGGAATCAAGTTCCTCTAGATTTAGCTATTTGACAGA
GTCCAGGACGGGGGTGGGGGGTGGGGGGTGGGGTCTGATCTTATGTGCCG
AAGTTAGAAGGAGTTTCTGCAACAACCCCTCGTCATTTTTGGCAGGTCCA
AGATGTGGAGGGTGACTTAGGTGTGTGTGAGCAAGGTTCCAGAGGGAAGC
ACCTGCGGTGAATAAACCGTCTCATTCTAGGCGTTTGGGGTCTATCAAAG
CTGGGTGGCTTCCTCCTTCCTAGCAAGTGAACTGCACCCAAATCCCTCCT
TGTTTTGTTTCAGCTCCAAGGGAAACGATCGCGGCACATTCCCTTCCCCT
CTCCAGATGTTGGCATGCGGGGCACCTTGTGGGCGACCCCGCCTGGACGG
CTTCGCGGCTCCCGGGCGATCACCCTGGTGCCTGCCGCCTGGCCCGGGGG
AGCCCGGTCTCTAATTAGGCCTGACCGCGTCCCCATTCCAGCGCTCCTGC
AGATGGGAGGGAGGGCCATGTTTCCCCCCCCAGGGGCACCGAAATAGCCT
CGTAGTCCCGCGGAGACAGCAGGCAGCCGTGGCTGACGCGGGACCAAGGC
TTGGCAGGGAGCGCGCTGCTGTGGAAGGTCCTTGGGAGGCTGCGACCGCC
TCggagagggcgggcgggggagaacggggcggggggtggggcgggggcca
ggggcggCCTCTCGGGCTGGGCCGGCAGAGCGGCCACTTTGCGCGCGGCC
TCTGGAGCTCCAGCTGCGCCCCGCCACCACTGGCCGCTCGCACTACCAGC
CTGTCTCGCACGCTAAGTAAGTAGACAGCTCCCCTAGCTGGATTCAGGGG

>uc001mqh.1|21260882|21261782|21261881
ttgaagcaatgtaagtgtccataaagaaatgaatagacaaagaaaatgag
gtacttatacacaatggagtactattcagccataaaaaagaatgagatcc
tatcatttgcaacaacatgaatagaactggaggtcattatgttaagtgaa
ataagccaggcacagaatgacaaattgtgtatgttcttacttatttgtgg
gagctaaaaattcaaataattggactcatggagatagaaagtaaaggata
gtgaaagaagctgggaaggatagtgggggagtgtgggggaggtggggatg
gttaatgggtacaaaaactagaaagaatgaataagacctagtattcacta
gcacaacagagtgactgtagtcaataataatttgtgtacatttttaaata
actaaatgagtgtagttggattatatataaaagataaatgtttgaggtga
tggatatcccatttaccctcatgtgattattatgcattgcatgcctgtat
cgaaatgtctcatagcaatctataaatacatacacacactattgtaccca
caaaaattaaaaataaatattttttaaaaaattaaaaaataaGATAGaac
aaattgagcactctcgtgtgggattttggtagtggaagaggttgtgctta
ttttggaccaagagaaaacaggacatgtttgtaccctccactcaatttcg
ctgtgaccctaacactgctctaaaaataaagtctGTGTTTTTAAAAGCAT
GTGATACAGAGTTTCACACACTGAATTTGTCTAGTGAATTATTATCTAGA
TCCAAAATAGTTGTATTTTCTACTATATAACACATTACATCATCTGTCTA
GCTATCTCTCTCACAAAGTAGAATGTCTGTGAAATAGAACACAAGGAAGG
AGAGAGAATTATGACCCAAGCAAGAATCATGGGTCCAGAATTCCACCCAA
GGAAGCTAGTTCAAAGCCAGAGAAAGAGCACAGCTTTTCACACAATTGAA

>uc001muc.1|32993403|32994303|32994402
catcacaggtgaggacaccgacgcacagagcagttaggcagcttgccagg
tTCCCGACTTTTTCTAtttcttttttttttttttttttttttgagacgga
gtctcgctgtgtcgcccaggctggagtgcagtggtggatctcggctcact
gcaacctccgcctcctgagttcaagcgattcttgtgcctcggcctcccga
gtagctgggattacaggcgcctgtcaccaagcccagctaatttttgtatt
tttagtagagaaggggtttcgccatgtaggccaggctgctctcgaactcc
tgacctcaggtgctctacctgccctggcctcccaaagtgctgggattaca
ggcgtgagccaccgcgcccggccTGGTCCCGAGTTAATCTACGGCAGGCC
GCGGTTCGAATCCCGCTGGTGTGAGCCGCGGGCCGCGTAGTGCCGGCCCA
GGGAACCGCTTTGTCCCCGACCACCGCTCGCGTGGCATCGCGCCCGAGGA
AACTTGGATCGCTGGCGCCGCGGGCTACGTTCAGTGGTTGCCAGAGAGAC
ACGTGACCGGCAGCGGGGGCGGGGCCTGCAGGGAGCCACGCCCCGCACAG
TTAACAGACGGGCGCTCAGGGAGCTAGGGAGCTGTGAAGCTGCTGGAGGA
GTTGGCGTCCGGGGAGCAAGGGCCATGGCCACCGTGCAGGAGAAGGCTGC
TGCGCTGAACCTCTCGGCTCTCCACAGCCCCGCGCACAGGCCTCCGGGTA
GGTGCCGAGGACTGCCGCCTgggatggcgcggggcgggctggggtgcgcg
ggctgggtcccggcgcggggcgggcggcgtggggcgTTCGGCCGCCTGCG
CCTGTCAACGGCCGGCTGGGCGAGCACAGCACAGCTGCGACCACTTGGCC
AACGCCCCCGCCGAGCGGGCGGATCGAGTTCCTCTCTGGCTGGTGGGCTG
CAAGCGGCAGAGCCCGCCCGCACAGCCCAGCTTTTTTCTTTCTACCCAGA

>uc001mvh.1|34028905|34029805|34029904
ACTCTCTTCTAAATCTCTTTTTCATAGAATTTAAATTATAAATTGGTCAT
TTACTGTTGTCACACAATATTGCGTTGCTGAATTTTCCACTGATTATATT
CATTTTATTTCCTCCCAGAACTTGGTTTCTTGTTTTTCTGCTCACTGTCC
ACACCCACTCCACCCCAAGGCTGGAATAATTCTCTTGGAGCAAAAAAATC
ATCTTTTTCTTTGTATTTCATTGAACGTTCTCTTTACAGTGTTAGGTAAA
CCTAAAAAAAAAGGAAACAAAAGTCTAATAATTCGTAATACTCAGGCCTA
CTGGATGTATAACATCATAGGGTAGCTGAAGACTCTTTGTGAGGCCAGAG
CTTTAGGATTTAAAAAGCCACCAACCATGACCGTGTCCGACACGTTCTAC
AGAGAACTCCTAGGTTACTGGGTGATTGTTTGGTGGGGAAGCGGCGAGTT
GTCTTTTTTTCAAAAGACGTTTTGGGGTATGGAGTTTGCTCGCTCTGCAT
ACAGAAGGAATTCTAGAAGCTGGGATCGCACCACCCACCCCACGCACCCC
TTACTTGCAGAAACCTTTGCCCCCCAACCCCCACCCCCACCCCAAATAAG
GGCTCTTCAAGGGGCAGTTGCCAGCTCCAGAGCCAGCTGCTTGACACCTA
TTGTCCCCGTTTGGGCGTCAAACGATTTCGCCTGAAGGACCCTAGCGTCG
ATTGCTCTCAAAACTCAAGGGGCCTTTCCTTCGGCCTTGCCGGGGCCATC
CCCACCTGCGTCCAGGAGGCGCCCCACAGCGCCGGGGCCGGGGGACGGCG
GAGAAGCTAGCGGGCGGCCTCTTCCGGGCAGGCGTTCGCGCCGGGCAGCC
CGAGCGGCCGCGAAGGCCCCCGCTCTCCGCTTCTCCCGCCCCTCGCGACC
CAGAGGGCTGCTGGCTGGCTAAGTCCCTCCCGCTCCCGGCTCTCGCCTCA
CTAGGAGCGGCTCTCGGTGCAGCGGGACAGGGCGAAGCGGCCTGCGCCCA

>uc001nej.1|47226142|47227042|47227141
GAAAGGCTGGCTTCTGACCCACCTTGGTTAACTGACCAAACCCCTGGGGC
CATTCTTCTTCCTGATAGGGGTCCTTGGGATATGTCTTCACTGGTGAACG
GTCTCCATGGCGGTACAGCTGAGAGAATAAAATGGTTTGCCTATAGGTCA
GAAGCATCCCCTTGATAGGGACCCAGAGCCTACCTTTTGCCCCATGTTAG
GGAAGGAAGTCTCATTCCCTCTGGGAAGCCTACTGGCTGCAAAAGACCCC
AGCTAGGAGTCAGTCACTTCTTCCAGATTCCAGAGATTCTAACTTAGCTA
AGCAATGCTACTGGAGACCATAGGCAAAGCCAAGGTACAGGTAGGAAGGG
AAAAGAGAAGTGAAAGCAACGTATGTGGTGGGGACAACTGGGGAAAAAAG
ATAACCAAAGGCTTCTTTAGGGATGAGTCTTAACCATTCAACCACTTCCC
TGTCTCAAGGCAGACTCACCCCGACGTATTCGGTCATCCTGACTCCCATA
AGCCAGGGCTCCAGGTCAATCCTGAATCCAGCCTCCCAACTACCCAGGCC
AGTCGTCCCCTCCTAAACCAGCTGTTCCTTCCCGAGATCCTCGACCTCCA
CCAGCTGGCCTTTGCCCTTTTAGCTTCAGGGAAGTCTTTGGTGAGCCCAT
CTCTCATTACCAAGGTAACGAAGCGCAGACTCCGGGCCCGGGTGGGCGGC
ATCACCACCAGGTTCACGCCGAGAAGGAGCTGGAGGAGAGCCGCCCGGCT
CCAGCCGGACCGCTTGCCCGCCATCACCGTTGTAATCTATGCAGCAAACA
AGCTGGAACCCGCTGGGTGGCACCTGCAAGCAGCCGCCCGGACGCACCCG
TAAGGACACACGCCGGAAGTGCGTTCGCCGCCATCTTACTTAGGGACCTG
CTGGGGTGCGGGGAAAAGGCGCAGTCTCGGTGGGATTGCGTGCAGGAGGG
TCGTGGTCTGGCTGTGGCGGAGGAGCATAAGAAGGTAACGCGACCTGGCG

>uc001nfe.1|47384402|47385402|47385401
atctgcccaccttggcctcccaaagtgctgggattacaggcataagccac
catgcccagccATATATGGCCATACACATCTTTTAATGTGTTGTTTTCCT
TTAACATTTTTTCCTTCCCTATTCACATTAGTTCCTCCCACCATAGAATC
CATAATATCACTTTAATGTGTTATCTATGTTTTTTATGTATTCATTATAC
ATAGACTTATATATACTGATACCTTTAATCACATACACATATACAAGGTT
TCTTTTTGTCATTATTTTAAAATAGTCTCTTAAAAAATAAAAATAGTGGA
TCATATTAAATAAATATTTCTGCATCTCACTTTTCTCACACACCTGGAAA
CCCCTGCAATTTTATTAATTTGTAAttttttttatttttttatttttgag
acagggtctcgctctgttacccagactggagtgcagtggcacgatcaggg
ctcactgcagccttgacctcccgggttcaagcaatccttccacctcagcc
tcctgagtagctggggctacaggtgcgcaccattacacctgactaatttt
aaatttttttgtagagaccagttctcagtttgttacccaggctggtctgg
aactcctgggctcaaaagatcttccttcctaggcctcccaaagtgctggg
attacagatgtgagccaccgggccTTAGGTATCCGATGGGAATTCCAGGC
CAGGTGGGAGGAAAGGGTAGTGCATTGGCACCAAGTAACGTTTCTGGCTG
GGTCTTGCCCATCCCCTTGTTGGGTGGCCAGGAGCGCTCAGCCTCCAGAG
GCAGGAATGCTGACTGTGTTATTGTGAAATCATTTGCATATTGTGAAGTG
CTTTGCATAAGATGGAGCGCTTTTGCATACAGGGAGGGGGGCATTTTAGA
AGTCCTAGGGCAGGATCCCTGAGTAGCTTTTCTTTGCCAAGAAACTAACC
CAGGGATTCCATTTTGGAACTCAGGGAGGGAACAGAACGTCCTGGCAGTT

>uc001nlh.1|57276437|57277337|57277436
cgggcatggtggcaggcgcctgtaatctcagctactcaggaggctgaggt
gggagaatcgcttgaacctgggaggcagaggttgtagatagagccactgc
actccagcctgggcgacagagcgagactccgtctcaaaaaaaaaaaaaaa
aTTCCCATCCCAGTGAGAGAGATGTGGATGGAGGATGGCAGCTGTTGCAA
GGGCCCTGGGGAAGCTTCTCAATCCACGATCGCCTGGCCTTGCCTCCAGA
CCCAACTTGAAATAGCTTTTCGGTAGACTTTGCTCCTGTTGCCTTCTCTG
TGCTTGTCCTCTGTCCAGCCTGCCTTGCTTCCTCTCAATGTTCAGCGTTG
AGTCAGGAGGCTGAGCAAAGATGCGCAGGTGGGCCAACGGCTGAGTGCTT
CACCTCCCCATCCAGAAGCAAGGGAATCGGTGTTGGCGGAGAAAGCAGGG
CTTCAGGGAGAGCCCTGCAAAGCGGGGTGGCCCGCACGCTTGGGCGCCCT
GGCCCAACTCCTTTGAAGAAAGACTCCTAGGCGCGAGGGTTTCTGGGAAT
GGACCGTGGGGATCCGGGAGGCCCAAAGTCAGGACTTCCCGTCACGGCCA
CCTCCGCCAGCATAGACTTTGCAGGCAGCCCCTGGCGCCCTTGTATCCCT
GCGGGCTTCAGCACCCACATGCACTGGGTGGTAGTGATAGCGAGGGTTGT
AAGGCCACGCGGCCAGCGCCACACACCTCGTGCCACCGTCCTAGCGCGCT
GCGCGTCGCAGAGCCCTACGCCCCTCCTCCTCCCGAGTCCTCGGGCCTAC
GTCGTCCGGCATACGTCATCCCCATTGGCCGAAGGCTCCCGGGAGAACCA
ATCAGAACAGGAGGAGCGCTTTGGGCGGGAGGCTAAGTCTCGAGGGACTT
GAGGGCTGAGGGAAGATGGCTGGGCTGCAAGAGGCAGGGGGATGGGCCCG
TCAGGGAGGAATTCTTGTGAAAGCCGTCGTCTGCCTCAGCACTTGATGAA

>uc001nsl.1|61351388|61352288|61352387
GCGCCAGTTCCTCATCGCCCCCTTCCTCTGCCTTCCCCTCCCTTCCCCCT
CACCGCAGCCATGGCGCCCAGACCAAGAAAGCAGAGCAGAGGTTCCGCAA
TTCTTTTCTAAGATTGTCTGACTAGAGGGTTCAAAGCCCTCTAATCCAAG
GCCGGCTTGTGTCTCTAGGGAGGTTGCAGAAAGGCGCCAGAATGTGGATG
GCGCGGACAATGTGGGATACTGGAGTCTCGACTGCCGCGCGCCAAGGAAG
GGCGTCACCTAGCCAAGCCGGCCCTGGAGTTGAGTGCCCCGCAGCCCGCC
GGTCCACCCGCCCGGCCGCTTGCTGGCACCCTGGTGGCCGCGCCGGCTTT
GTGTCGGCATCAGGTGCAAACCCCCAGAGCGCCGGGCGTGCGCGCACGCG
CCCCGGAGCGCGCGGAGCCCATTCGTTGCCCCCACCGGGATCTCCTCTAG
GATCTCCTCCGGCGCCCGGGGCCGGAGAGTGGGGGAGGGAGGAGGTCGGA
CACGTAGCCTGCCTCGCAGCAGGGCTCGACTCCACGCGGGAGGGCGGGGG
AGCCGGGGACCCGCCGCTCCAGCCCGCTGGCCTTCGAAAGATCCTCCTGG
GCCAATGGCAGGCGGGGCGACGCGACCGGATTGGTGCAGGCGCTCTGCTG
ATCGCTGTGGAAACTCGGGCGGCGGGGAACGCGGGAGGATGTGGAACCCG
AGGCGGGGGGAGCCGGAGGGGCGGGCAGAGGAGGTGTCGAGGCCCTGAGC
TCCCGGGGAGTTTTTACTGGAGGCAAAAGTCCATAGCGGGAGGGCTGAGG
GAGGGGCGGAGGAAGGGGACCGCTTGGGGGCACTGGGAAGCCAGGGATCC
TCCGCCAGGAAGGCAGGGACACTCCCGAGCGCAGGCGAGAAGGCTGGGGG
AGGGGGCGCGGTGGGAGGAGTAGGAGAAGACAAAAGCCGAAAGCGAAGAG
GGCCCGGGCTGCACACACCGGCTGGGAGGCAGCCGTCTGTGCAGCGAGCA

>uc001pdo.1|92701903|92702803|92702902
AGATCCTGACTGCTAAAGAAACCGACTCAACCTTAATGTTTGGagaacac
tggatttggagtaagatgatctaggtttacatcttgatgtatcatccatt
tcaagtgcaaatccatggacaaatccatggacatatccttcattctctct
aagcctgggtttcctaatcttctgaaagaagctattaataacacctgata
cacttgctgagtgtatttctgagcctctaaagaaataatgaacatggaag
cacttagcaATGTTACATAGCCTTAGTGATCTTGGGCATCCTGAGATTTC
ATTAAATTTCGTTCCTAGTTCCATTTTCCCTTCCTTGGGTTAGAAAAAAT
ACATTGACCCATTCAATTCAGATAAGAATAAAGAATATACGCGTTTTCAG
AATAATGAAAAGTTTCAAGTTAAGATAACACAGTCACTCTCTTCATGCAA
ACATGAGAGCTATGAAACACCTGTTAGAACTGATATCCCAGGTGACCGTA
TACAATTCATCTATGAAGCTCAATTTGTCAAGAAACAGCATAATGGTTTT
ATAAAATTCAGATGGGACCTGGACGGAGGGATGTGGGTGCGCATTAAATT
CATAGAATATTAAAGTAGCAAATTAGCGTTAAAGTGATGAAAGTAAAGTG
CAAATAAAAGACTTTAAGAATTAAGTAGTCGACTCCATGTGTTAGGAAGG
AATTATTTGGTTAAAATAAATCAAATACAAAATTCAAGTGCTTAAAACAA
ATCACTCAAGATGTCAGTTGGAAAACATATATTCTTTCCTATTATTTCCT
CTATGAAATGGAGACAGAAAATCTGTCATCAATGACTCTTGGAATTTGGT
GGAAAAAGGAAAGAATCTGGAATCAGTCCCGTTGAGTTTCGTTCCAGCTT
CTCCTCTTAGAAGCTATTCTCTTCTCCCTGAAGGGAGGCAACACTGTCCG
TTCGCCTGACTGGCAGTGTTTTAAGGACCCATCGCGCTTGACGGGAAAGT

>uc001pdq.1|92702630|92703530|92703629
CAAAATTCAAGTGCTTAAAACAAATCACTCAAGATGTCAGTTGGAAAACA
TATATTCTTTCCTATTATTTCCTCTATGAAATGGAGACAGAAAATCTGTC
ATCAATGACTCTTGGAATTTGGTGGAAAAAGGAAAGAATCTGGAATCAGT
CCCGTTGAGTTTCGTTCCAGCTTCTCCTCTTAGAAGCTATTCTCTTCTCC
CTGAAGGGAGGCAACACTGTCCGTTCGCCTGACTGGCAGTGTTTTAAGGA
CCCATCGCGCTTGACGGGAAAGTCAGGTACAAGCTGATGCTGTTATCACC
ACAGGAACCAGGGGCTGAGCGGTGAAATCCAGCTCCTCCCAGCTGGAAGA
CGCTAGGGTGAACGGAGATAAAAGCAGTTCTCTTTACCCGAAGTTTATTT
CTTTTTCATGCCACTTCAAATTTGGGTAAGAGGAAAGAGGGCCAAGGGGA
TTTAAGGAACCTGGATGATGAACTCCCCAGCGGTTTACAGTTCCTTCGTG
ATCTATTTGGttcattcattcaacaagtatttccgggctgcagcttgggt
gcccagccttggggtaggcagtgggactacaaagaggaaaggacCCAGAA
TAGAGGGGGCACTGGACGTATAACTGCGGGACAGCGAGGTCGCGCTCGCG
CGGGGTGAGGTTGGAGGCAGCCGAGGAGCCGCACAGGGCAGCGCCTGCCG
CCGCCGCCGCGCCCATCCCCCACTCCGACGGCCACGAGTTCGGGCCGCGA
CGTCCCCATGGCAACAcgcggcggcgccgcgcgcggggAGGGAGAGGCCC
AACTGCCTCGTTGGTcgcgcggcgggagggcccaggcggcgggagcgcgg
cggcgggtggcggggccccttggggcgggcctggcggggcgggAGGTGAC
ATACGCGGTCCTGCGCCCTCGCCTCAGACCTCTCGGGCGAGCGCGGCGCA
GCGCAGGTAATGGCTCCTGGCCTTCCCGGCCCCGCCTCGCCCCTGACCCT

>uc001qbd.1|124250726|124251626|124251725
GTATCACTGTGTCCTGGGAACCTCCACTCCCCTCCCAGCAAAATGGGGTC
ATCACGGAATACCAGGTAGAGGGATTGAGGAGGGACTGGATGGGAGGGCC
AGGCCGGGAGGGAGAGGGAGGACCTAGTGGCTAGAATTAGGGTGGAGGAA
ATCTATTACAGGTTTGGCTTTAGGGTTGGGGATGAGTTTAGGGGAGAAGA
GAGAGGTTTCCAAGTGTTGTTTCCAGGTTGAATTACATCTGTATAAGGCT
TCTCTACCATTTGGAGCCTTAAGTTTCCCGGTGAGGCTAAGAATCCCATT
TCTGACTCTAAATCCGGGACTCGGCCTCCCTAGATCTGGTGCCTGGGCAA
TGAGAGCCGCTTTCACCTCAATCGATCTGCAGCAGGCTGGGCACGCTCCG
CAATGCTCCGAGGACTGGTGCCCGGTCTCCTCTATCGAACCCTGGTCGCG
GCGGCCACCAGCGCAGGCGTGGGCGTGCCCAGTGCCCCAGTGCTGGTGCA
GCTGCGTGAGTCCACCCGAGGGCAGTGCTGAGGATCTTGACGGGGGCGGG
GCAAGCCCCCCACTGGGGTAGCTGTGCCTGCCGGGTCGGGAATGACCCTT
TCCCAGTTCCAGGGTTTCGGGCCCCTCCTCCCCTCACTTCTCTGACCCCC
ACAGCGTCCCCGCCGGACCTGGAGCCCGGGCTGGAGGTGGGCGCGGGGCT
GGCGGTGCGGCTGGCGAGGGTGCTGCGGGAGCCCGCCTTCCTCGCGGGCA
GCGGCGCAGCCTGCGGGGCGCTGCTTCTCGGGCTCTGCGCCGCCCTCTAC
TGGCGCCGGAAACAGCGCAAAGAGCTCAGCCACTACACGGGTGAGCTCCC
GGCCTCGGAGCGGACGGATCCGGGAGGGAGCCAGGCGGCCCATGGGGAGG
GGCAGGGGCTTAGCCGCTGGCGAGTGAGGACCGGGTCGGGAGAAAGGGGT
CGCACCTGGAGTTCAGCCTCTTGGGTAGGGGCGGGATACGTGGGGCGACT

>uc001qcf.1|58826121|58827121|58827120
aggctggtctcgaactcctgacctcaggtgatccgcctgcctcagcctcc
caaagtgctgggattacaggtgtgagccaccTGTaattagccaggcttgg
tggtgggtgcctgtaatcccagctactgggaaggctgaggcaggagaatt
gcttgaacctgagaggcggaggttgctgtgagccgagatcgtgccactgc
actccagcctgggtgacagagtgagactccatctctaaataaataaataa
ataaataaaATGAGATGATTTCTGAGTGAGTTAACTAAATCAGGATATGC
AGAACAATGCCAAGCATATATTAGCCACTAAAGAATATATAAGTTGCCTG
AAAGCCCCTTTAGGGTTTAAACCTGGACTTCATTATTCACAATCACATTC
CCGGTCCCCATTACGGAGCCTGGtcacctgggtgcttgttagatatggaa
atcatcagatcccaccccagaccgagtcagaaacgttgagggcaggagtt
caagaccagcctggccaacatggcggaaactccgtctctactaaaaatac
aaaaattagtcaggagtggtggcacaggcctgtgatctcagctactcggg
aggctgagacatgagaatcccttgaacctgggaggcagaggctgcagtga
gccaagatggtgtcattgcgctccagcctgggtgacagagtgggactctg
tctcaaagaaaaagaaaaaaagaaaagaaattgcagcttctgctcaggaa
gtctggagtgggccaggattctgcattttaacaactcccaggagtgttag
tggggctggtttgtggactcgcctttgagtCGTTGGTCTCCGCTCAATCA
ATATTAGATAAAATGACAGTATTGGGAGAAATCCAGGGGGCTCTGGAGGA
CCGAGGGATCATATTGGAGGCAGATAGGGCAGAGAAAGGTGGAGGAGGTG
GGAGTCGGGTGTGGCTGTGGAGGAAGCTACTTAAATCCGGATTTGATCTT

>uc001qov.1|6513828|6514728|6514827
CAGGCCTCAAGACCTTGGGCTGGGACTGGCTGAGCCTGGCGGGAGGCGGG
GTCCGAGTCACCGCCTGCCGCCGCGCCCCCGGTTTCTATAAATTGAGCCC
GCAGCCTCCCGCTTCGCTCTCTGCTCCTCCTGTTCGACAGTCAGCCGCAT
CTTCTTTTGCGTCGCCAGGTGAAGACGGGCGGAGAGAAACCCGGGAGGCT
AGGGACGGCCTGAAGGCGGCAGGGGCGGGCGCAGGCCGGATGTGTTCGCG
CCGCTGCGGGGTGGGCCCGGGCGGCCTCCGCATTGCAGGGGCGGGCGGAG
GACGTGATGCGGCGCGGGCTGGGCATGGAGGCCTGGTGGGGGAGGGGAGG
GGAGGCGTGTGTGTCGGCCGGGGCCACTAGGCGCTCACTGTTCTCTCCCT
CCGCGCAGCCGAGCCACATCGCTCAGACACCATGGGGAAGGTGAAGGTCG
GAGTCAACGGGTGAGTTCGCGGGTGGCTGGGGGGCCCTGGGCTGCGACCG
CCCCCGAACCGCGTCTACGAGCCTTGCGGGCTCCGGGTCTTTGCAGTCGT
ATGGGGGCAGGGTAGCTGTTCCCCGCAAGGAGAGCTCAAGGTCAGCGCTC
GGACCTGGCGGAGCCCCGCACCCAGGCTGTGGCGCCCTGTGCAGCTCCGC
CCTTGCGGCGCCATCTGCCCGGAGCCTCCTTCCCCTAGTCCCCAGAAACA
GGAGGTCCCTACTCCCGCCCGAGATCCCGACCCGGACCCCTAGGTGGGGG
ACGCTTTCTTTCCTTTCGCGCTCTGCGGGGTCACGTGTCGCAGAGGAGCC
CCTCCCCCACGGCCTCCGGCACCGCAGGCCCCGGGATGCTAGTGCGCAGC
GGGTGCATCCCTGTCCGGATGCTGCGCCTGCGGTAGAGCGGCCGCCATGT
TGCAACCGGGAAGGAAATGAATGGGCAGCCGTTAGGAAAGCCTGCCGGTG
ACTAACCCTGCGCTCCTGCCTCGATGGGTGGAGTCGCGTGTGGCGGGGAA

>uc001sil.1|54611178|54612078|54612177
GGGCGGGGCCAGTGAGCAGGATGCCTGGGTCTCCAGTTCCTGCCAGTGAG
TCCCTAGGCCTCCATCTCTCTCCCTTGCTGTACCACCTTCACCACCATCC
ATGCGACCCCAAGAGCCTTAATGACTCTAGAAGAGACTCCAGGCAGGGGA
AGCTGAAAGGACCTTTCACTCCCTACTTTTGGCCAGGGCCTTCTGTGCCA
CCTGCCAAGACCAGCAGGTAAAGTGGGAGGATGAGGGCGTGGAGAAAGGG
TGGACATAGACCAAAGTGCAAAACTCCACCCTAGAATTAAGGAGAGAACA
TGAGTCTTGACAGGAGGTGTCCTTAGACTGGGGAAAATAGGTCTAAAAGG
AAAGAGGAACGTGAAGAAGGTGGGGAGATTGTCTCAAGCAGGGTAGAGCC
CGGGGCGGGAGGGAGGTGTTTGGTCAGGTTGTGGAGTTTGGGACTCTGGG
CTTGCCCCCGTGGGATCTCCTGAGTGTGAAGTCAGTGGTGGATGGAAGGG
AGTTGGTTAGGGAAGTTCAGGATGGCAGCAATCAGGAGAGAATGAGACGT
TGGTTGGGTGCCCAACTGCCGAGCTGTTCTGTTAGCGGCCCGCCCGGTAT
CTTGGTCTCCCAGGTTTGGGATGAAGGGAGAGGCTGTGAGTGATTAGAAA
GAAGGGAAAATAGAAGCAGAGCTGCCGCCGGCGCGGGAAGAAGATGAGGA
GCGCAGCAAATGGAGAAAATGTGTCCAAAGCCCCGGACATATTCGAGGGA
GGGTGGAGCAGGTTATGGTGAACTGGAAACCTAGAAACGGGCCTCTCCAA
CTTCGAAGTTCCCAGAGTcgggggcgccgggcgcgggcgcggcgggcAGG
CTGGGGTGGGGGGCGGGCAGCTATGTCGTCAGGAACGGGGCGGCCCCGCT
GCGGCCGCGTCTGCCTGGCCCGTCCCCTCCAGCCCAGCTCGGGCTCCAGC
TCCAGCGCCGGCGCTTCAGCTGCGACCGCGAGCCCTCTCAAGCAAGGTAG

>uc001squ.1|58368492|58369392|58369491
atttgacatctttgaactttattttcattgcctgccaaatgaagacaata
GCTAAAAGATAGTATTATGTGAAAATGCATATTAAATTGTTAAGTGTCTT
GCTTATTGATACTTACCTGTACCATAACAGGTGGCAGCAATGTTTTATAT
ATATGCAATTGGTAATCAGCAAATGTTATTTATATCTAAATTTTTATGTG
GTGACTGTCTGTGAGTATCCTCTTTACAATTATGCAGGAGTCTCATAATT
TCATTTAGGTATGACTAAAGACAAATCAATATAAAACAAAAAAGGAGAAA
CTTAAAACAACGTAGGTAAGATCTGTAAATAAAATACAGCTTCCAGTTTC
ATTGTGTTTCCTTACAAAAACTATATTTGAATCAGTTGTGGACTAGTTAA
AAGCAACCTATTTTTCAAAGCAGACATAAAAATCAAAATTAGGGCAAATA
AGTAAATGTGTAATATTAATTTAAGTACTGTATATATTATGCCATTATAG
TGGTATTATATCAACTTAATATAATTAAGGAATTATAATTTTTTCTGCAA
TCCTTATCCTAATTCTATAGCCTATGTTTATGTTTTTTTGACATGTGTCt
tttatcacatatttggaattatgctatcatacaggtttatatcactattt
ttaaactaaaaattatataataaatacttccctttgtattatggagcttt
cctaatcattatttaatgtatatataatagtttatcaagtgaatgacagt
aatatatgcaaccgcttctcagagttggcatttagattagttttcCCATA
TTATGATTACTCAAGTGAGCTAGGGGAAGGGGTCATAGAATCCTGAGACT
AGCTGACAAAGTGTTGAGTGACAAAGAGATAGATGGAACTAAGTATGTTC
AGGATTCTAAAAAGAGCAATGGTTCACAAGGAAACTTCTGCCTCAGGTGG
GGAGAGGAGTCCATAGATCAGGGAAACTTATGTCTTGGTGAAATGGAAGA

>uc001thv.1|99510626|99511526|99511625
GCATAAGAGTGTCTTGTGAAAGATTCCCAACAGGTTTAGAGTGGAGTTTA
GACTTGGTTACGTGAGAGGTCTTCCCTCACCCTCGCGAAATCTAAGGGAA
AAGACTTCCTCAAGTTGGCAAAGAATTGAAATAGGCTTCTTCAAAAAGAC
AGAAAGACAAAAACAAAAAATAAGGACAATATGTTGCTAATTAAGATGCA
AAATTAAATGTTACTGGTTCAGTGTAACTGATTTATATGAAACAAATAGA
GATTTTTAGGGAATGATAGAAAAGAGGAAAATAGGTAATAAAATGAAGGA
GAAGCAAGAAATGTGATTGTGATAGTATCGAGGACTGGGGCTAAAAAGGT
ACTCTTGGGAATAAATGCCTGAGACACAAAAATATCTTGGAAAGATGATA
GTGAATGACTAGAAAATACCAAAGACTGGCTCTTAGTATCTGTTATATAG
TGAGTACTTATTACTTAATTGATGATTGACTGATAAAATCTCATCAATGA
AAAGCACATGCTCATGTATATTATAGCTTTTCATGTATGAAGATACATAA
TAACTTCTCTGCATACTATTTTTTAAAGAATTTGTTTTTTAAAGTTAATC
CAGATGGTTATATTTTTGTCATCTTAAAAGTAGTTTTTTCTGTTATGCAA
GAAGGATGATTTTAAAAATGTATGTGAAGACTCTTGCTAAAGTTCAAGTG
ACCAAATATTGTGCATAAATTCTTTATTTCTTTCATAAAACTAATTTTGT
TGAATTTTCCATAAAAAGTGCAGCGACTAAACATTCTTGTGATAGCTTCT
TTGTGAATGTGTCACTGTTCTTGATTTGCACACGCCTTATAATTTAGGCT
TTCTTTTGTTTTGGGCTGGCAGCTCCAACTGTTAAAGCTCTTGTCTGATT
ATGTGGAACTCCATTTTAATAGGAGCAGCTTCTTTGCTGCATTTTTAAAA
AATGGTCTTGGAAGCTTCTTACTTCCGAGAAGTGGATCTTTGTTGCGGAC

>uc001tlq.1|105275109|105276009|105276108
ACTTACATGTATTTTTTCCCCAAATGGGTAATCAGCTCTTCAAACATTAT
TTACTGGACAGGCCATCCTTCCCCTACTAACGTAAATGTCATCTTTTCAT
ATTAAATTTCTCCATGCGCTGGGTATTTACTCCTACATCTTCCATCTAGT
GCTTTTGAGAATTTTCAACACTCttccattacacgcatgtaccatcattt
atttaatcaatcttctattggtaggcatttgggacgtttcctgctcttcc
atactaaacaatgcATAGAATTTTGGACTACATTAAATAATTCTCTGCCT
CAGTGGTTCAAGTTGCGTAAATTATGCGTTTACACTTTTCTTCGGATTAC
TTTTAAAATGACAACCACTATGTTTTGCTGGTCTCAATTACCAGAGAATT
GGCAAGAAACCTGACAGCTGGGGCTTAGGATTCCCTGCGCCAGACCTCCG
AGCTACACCAGAGGGCGTACTTTCCTTACTCGGCCTCGGCCACATCCGGG
TTCCACCGCAGATTCGGGCAGGGAGCGGGCGGAACCTTTCTACCGCGTCT
CTAGCTAACACGCACGGCGGGGACAGTTTAGGCCTCCGCGCACCGTTCGC
CGGGAGTCTTGCAGTTTGCTTGGTGCAGGGAAGGCGGGCGCGGAGGTTCT
ATCTGTTTCTTCCTCCTTCGTGAGCAGCATGGACGTGCTAGCGGAGGAGT
TTGGGAACCTGACTCCGGAGCAGCTGGCGGCGCCGATCCCGACTGTAGAG
GTCAGTGCCAGGCACGCAGGGAGCGTCAGGGACAAGGATGCGCCCTGAGG
GGGCGTTGCCCGGAGTGCTCGGGCCGCCAAGGGGGCGGGCTGGCGGTTTG
TGCGCATGCGCCGGGCTTCTGCGCATGCCCAGAGCGTCGCGCTTGCGAGT
CTTTTTTCCAGAGCCGGCCTCCGCGTGCGCGAGTGAAGGCTGATCCCAGA
GGAGCTGTCAGCCGCTGCGGGGGCCGAGAAGCCCCGCTGCTGGCTCTAGG

>uc001tss.1|110636692|110637692|110637691
aatacaaaaattagccgagtgtggtggcgcatgcctgtagtcccagctac
tggggaggctaaggcagaatcgcttgatcccaggaagcagaggttgcagt
gagctgagatcacgccactgcactccagcctggacgacagagggagagtc
catctcaaaaacaaaagaaaacaaaaaagaaGACTTACAAAATTTTttaa
attaaattaaattaaattttttttgagatggagttttgcccttgttgccc
aggctggagtgcaatggcatgatctcagctcactgcaacctccgcctctt
gggttctagtgattctcctgcctcagcctcccgagtagctgggattacag
gcacccactaccatgcctggctaatttttgtatttttagtagtagagacg
gggtttcaccacgttggtcaggctggtctcaaactcctaatctcaggtga
tctacccgccttggcctcccaaagtgctgggattacatgagcctccgcac
ctggccAAAGAAGACATTTTTCCCAGGTAATAAAGGCTTCACCCACTTGC
TCCGTGAAAAAGGCTTTTATTGATGGAGTTTCATGTTAGGATGTTTTCCA
GCAATTGGATTATTGGTAGTGGCCTCTGCACAGCTGAGGCGCCCACTCTG
GCCAGCCAGAAGAACTCAGGCCGAGTTCTGTTGCTTGCCTACTCTTCTAA
CCAAGTGAAATCAGTCTATACCCAGGGTTCAGTCTTCTTATGGAGCTGAG
AATGAATTAGTTTCACCTCAGCCAGGATCCTGCAAGGGAGCCACAGAATT
CAGCCTAGTGCAGTGGGAAATTACATCTCATGAAAGCAGCTTTGGGTCAG
GCCGAAGGCCTCTGTGTCACTCCTTTCAGCTGTCCCAGCAGTGTCAGGCA
GAGGGACGTGCAAGGGCACCTTTCATCCTCAGGCTTAAAGCATTCCATTT
GGCAAGATGGGTTGCCATGGCTGCGTTTGTGCTTGATAAACAGAATGAAC

>uc001tyl.1|119417341|119418241|119418340
cttttttaaccacttcgtgtctcctcCCTAAGCCAGAGGGGACGTCATCT
CTCTAACGGCCGCTTTTTCGTCCATTAGAATACCTCCTCCTCAGAGATAA
ATCCCAACCAAGAATCTCTCCCACACAGGAAAGACTGCCTCACCTGAGCA
AGAAGCTTCACCCTGGACAAAAACCCCGGGGCTCAACACTCCCAAATCCA
CCCGGATCCCCATCCCCAACCCCTTAAAGGATGTCCGCATTGCTTGGCAG
AGACCCCACTCTTGGGGATAATCCCTTAATTCGTAAGGAAACACCCTCCC
TCCTTGAAGCCCTCCCTCAATCCTGAGGATGCCCTCCCCTAAATATTTCA
GAGcagaaccgactacaaatggggcccagtgcaaaatgaaaacgtaaggg
tccctcctgtgagactgcactgctggtttacccacgaagccggccctgCT
TCAGAGATACCCTTTCAGTAAAGGGAGAGGCCACCTCTGTCGTAATCCTG
CTAACCTGGGGTGCGAGATCATGCGACCTGTCGTGGTGGGGGGGCGGGGG
GGTGGGGGCAGGAATGGCCACCAACTTCTAGAGACTGTTGTTCGAGAACA
CACCCTGGGACAACCTCCGTGAATTTGGAATCACTTCCCTTGGCCCCGGC
AGAAGCTCCCTTCCTACCTCTCCAGACAGCTGGGTGGTCCTCGTAACCCG
GCCGGGGCTCCACCTTCTGGGTGTGTGGGCCTCGTAGCGTGCGGCCCATT
GCCCGGGCAACCGACGCCGTGAgcggtgcattgtggtctgcaacaaaatg
caggagaaagatcctgagggaaccaTGGAGTCAATGGACCAATGGAAGAA
TGCCGTGGGCTGCGTCAAGCCAATAGGGTCGCGCGGCGAGGGGCGGGGCC
GGCGGGAGCAGGGCGGGGCCTGAGCACTAGGCGGCGGCGGCTGGCGTGGG
GCTGCTTAGATGCGCCACGGTTTCGGTAGCGACGGTATCTCTAGCCGGGC

>uc001van.1|45173446|45174446|45174445
gaaaagctttatattaaaagtcacctctgaaggagacaggagtcaagctc
aaatttgtctctttctgctggcattaaggcagtacttttattagaaaagg
ttcagggggtggattctgagattagtaggtgatttgtgcaaggaaaaggg
aggtctggaaagtccttgggcatgcatagttatttcttcatgttaactcc
tgagttgcatggcaaattcagggagagttagtatgaaacgtggtggaaat
tcaggctatgacatcagcaagcttattctgtgcaagctccagttagccat
cttggttccaaccagtttcagccaggtttttcttgatctcacaagtggag
ggagtttcagcggcttaagtttcttttcttatctgctatcttgaaactca
aaaattaagtaactggtttcttactctttgggactttccagacctcccat
ttccatccaccaatcacctactaatctcagaatccaccccctgaatcttt
tctaataaaaatactaccttaatgtcagcacagagagacagatttgagct
tgactcttgtctccttgggagttgactttcaatatacaagtttttctttt
ttaaagaacttagtgttttagtattggcttctattgcattgggtagtgag
ccgcttcagctctgtaacactaactctggtagatagcatcaggatgaaat
tgaattgtagggcacacagttggtgtcagagaattaaggaattgagtagt
gtcagaaaacacctcagacTACACTTTCTCCCTTGGTATGGGAAGAGTTC
AGTTTGTGTTTCTTTCTTCTTGAGTGACCCAACTCCAAGAAGATGCCACT
TCTGGAGAGAGAATAGGGATCTCAACTTAGCCTGGCAGTGAGAATACGAA
TGGCAGCTGGAATGACCCAACAGGGGGCTAATGTTTGGGCTATTGTGTGT
GTCACACTGACCCTGACCAGCCAAGTAGTCACAGCACCCACAAGCTCTTC

>uc001vrf.1|110162183|110163083|110163182
AAAATACCCGGCAGGGCCCTGGAATGAGCACCACTGCGGTTAATAATCTA
CTCTATAAATACTGGACGAATCCAAATTTTTACTGGATTACACAGAATAC
GTTTTTAAAAAATCCAAAGAGTTTTAGATGTTACAACAGGGTTCCATCAA
ATACCACGTTTCCAAATCTTACCACCAGAATGTGTATCCATTTCAACTGC
AATTATTTTGTGTCTAAAACTGTGTACTCTGCTTTGCAACAGGATAAACC
CGGTGGATAAAAGCTGAAATCCGACCCTGTCCTAATTAAGAGGCTAAGAA
AAATGGAGAACCGCGCTGGCGTGGAGTTGATACAGAAACACTGCAAGGGC
TGGGGACAGGGCTTAGTTCGTGGAATACACAGGCAGCACCACCAACCCGG
CTCTCCGGAAAAGAGAAAGTCCAGTGAGAAAGGTGAAAACTGACAAGGCA
CCGTTCTCCGACTTGCTGAAAAAAAGACAATGCAAATAGAGCAGGGTCCA
AGGCGGAAGAAAATCAGAGAAAAGCAGGCAGCCAAGCGTGGCGAACACAG
CTCTCGGGGCCACCCCGGAGGGGACCCGCGGCGGCCGCAGCGGGGCGGAG
GCCGAAGCCGAGGCCGCCCCGGAACCAGAGAGCCAGGCGGGAAGTGCACA
AAGGCACGAGGCCACGCCCAGGAGGGGCGGGCCCTTTGGCCGGAAggggg
ggggccggcgcgcggggccggTCGCCTAGGCAACGGGCTCGCGTGGCGTC
CAGGCTTCTCAGAAAGCCCAAAATCCGGGAGCTTTGGGAGGGTAGAGGGG
CGACGCGGGGGAGGGCGGTCCGGGGAGCTGAATGGCCTCAGGACGCCGGC
CGACCGGGTGTCTGCATACTGTGGGCGGCCTTTCCAAGTGTGGGGAGCGG
CCTCCGAGAACGGTGTCCATGACACAGGGCGGGAAGAGATAAGGCCTAGG
GAAGGCGCCCCTCGGGCCTATCCACCTCTTCTGGGGCTCGGCACTAGGAA

>uc001wkg.1|3845136|3846136|3846135
GGGACTCAGCTGTCTGTGCTTTACTCTGCTCTGATAGAGCAGTTTACCAG
ATGTGCATGTGGCCATCTGAGTGGAACAGCTGTGCAGTTGAGATGAATTG
CTGTTAGAGGTGTTGTCCTGGAACTGTCTGGTTGCAGGAGCAATGGTGCC
TTCCAGTGCATCTGATGAGATTCTAACTGAATATGTGAATATCTGGTATC
CAAGCTAGATTTCAGTAGAAACCGCAGGGAAAGCTGTCTGCTCATTTAGA
ATGTTGGAGGGCtctgtttgaagtttgcatttctctttgaacagatgctc
cattgcaaaataaaaggtttgaagatttcAACAATGTTGCCCTAAAAGCT
AATTTTATTTCAATAAAGTAACATTCAAGTTCTGTTGGGCTTTGTTGCTG
TTGGTTTAGCAATGGGATTTTTTTTCCCCCATCACAGCTTTGGAAACATG
ATGAGCAAGGAGAAGCGAGAGGCTGTCAGTAAAGAGGACCTGGCCAGAGC
GACTTTGATCACCATCACCAACAACATTGGCTCAATAGCAAGAATGTGTG
CCCTTAATGAAGTAAGGGGACATGGATTTCTTTAATTGCTCTAAGGAAAA
TACTGAACTTAAGTGGGCCCCATCACGTCTGTTTTCTCAGAACAGTGCCT
AAATGTAGTCATTTGGGGTGGGGTTTGTTTTAGCACGAAGTTAAAACTCT
TCAAATACAGATTAATCTTCTTTTTTTTTTTTTTAAACTGAAGATAAACA
TTGCTACTTGTCTAGAGGTAAAATGACATCTTTTGAGGAGAAAGTAGAGG
AAGAGTGGAAGGTAGCCAGTGTTCCAGATATTGGGGACTGTTGGGGGTGA
TGATGGATAACGATGCTGAATGTAGACTCCACACTCACTGCTGAGCTCTA
GAGGCCCTAGGGAGGAATCCAGAGGAAGTCACGGAAGCTGGGAGAAGACT
GAGCAGGCCGAGGGGTGCCCTCCTTGGCTCCCCCACCTCAGCAGAGCTGC

>uc001wlg.1|4780101|4781001|4781100
CTCCTTCCACATCCTCGCAAGAGTCCTGCCCAATCTCTGGTTCTCTGGGA
ACGAGGACTGATTGTCCCTTTCCTGTAGCTTTCATTGATCAGTCTGCCAG
GCACCTGACAATGATAACGCTCATGAACTTGTTGAATTGAATTTCTTATC
CGTTGATTTCCTCCCCTAGGTGACAACTTTTAATTAATTACCAtcggctt
tctgtacctgaggcttctgtatccttggattcaaccgaggattgaaaata
aaaaacaataaaaacaacacaataaaaatgcaaatatagaaacaatacag
tgtaacaagtattacatagcctttatattgtatttgatattataagtcct
ctagagatgatttaaagaatacaggaagatatgcatagattatatccaaa
tctatacactacaccatatccatgtacacatacactacaccaaaatccac
aacaccattttatgtttttgagacagtcttactctgtcacctcgcctggg
gtccagtggtgcgaacacggctcaccgcagtcttgaactcctgggctcaa
gcaatcctcccacctcagcctcctaagtagctgggaccacaggcgttcac
caccatgtgtgcctaattttttttagtgaaggggcggggcggggggggcg
ggtttcactatgttgcctaggctggtctcgaactcctggcctcaagcaat
tctcccgccttggcctctcaaagtgctgagattacatgggtgagccgctg
tgcctgacccactatgccattttatatcagggacttgagtagtctcggat
tttggtatccgaggaggtcttggaaccaatcccctacagattctgaggga
tgactCTTTTCTTAAAGAGTAGCCCAAGAAGGAGGCACGTGAAGAGCAAA
ACTGTGTCCAGGAGAGCTTTTATTTGTACGGAACAGTTTTAAAAATACAG
AATAAAATAGCTTTATCTCTACTATTATTCACAACATCTGGTCCAAATAT

>uc001wlr.1|23632101|23633101|23633100
tgctgtggccagagtgaggaacacaaaagttggctaagctgcaagcctac
ccccaagaggggtgacatcagacccacatgacaatacagactgaggagat
ggttccccaaaagaaaatcagggtgctattaccagaaaaggcgagtggat
gctgagcagacacccatcatagatatGCTGAGTTTGAGGTGCTATATAGC
ATTGTGGGTGATATCCAGTGGTCTCAGGTTGGAGAGAGATGTCCCAATGG
AGGTATAGCTTGAGAAATCACCTGAGGACTTTATGATGGTAGTTGGGTGG
GCAGATGAGTTTCCTCATTGGATTGTGGAGAGAAAGAATGACCAggccgg
gcgtggtggctcacgcctgtaaattccagcactttgggaggccaaggcag
gcggatcacgaggtcaggagttggagaccagcttggccagcatggagaaa
ccccgtctttacaaaaaatacaaaaaatcagccgagtgtggtggcaggcg
cctgtaattccagctactctgcaggttgagacaggagaattgcttgaacc
cgggaggcggagtgtgcagtgagccgagatcgcgccactgcacgcactcc
agcctgggtgacagagtaagactccgtcAGGGGAAGAGGGGATGTGCCGG
GGGAGGAGAATGACCAGATCAGAGGACCAAGGAAGAGACCCAGGGGTAGA
GAGACTCCACCATTTCATGGCAAGGCAGAAAGGAGCCTTGATCAGGAGGA
GAAACGGGGATTTAGGAGTTGGGGACTAAGTGGACCTTAGCATTGGGCAC
TTGGACTACAGAAAGGCCCAGGACTCAGGGTGTCGCGTCCCCAGGAGGAG
GAACTGGAAAGGCAATGCCCAACCCCCTAACTTCTAGACGTCTGGCCCCT
GTAGTCTCCCGCCCCTGGCCTCGCCCCTCGTTCCTAGCTTGTTTGCCACC
TAGTGTCTCTCCCGGGAGCAAGAGTCCTCAAAGTTACATCATGTGCGGCT

>uc001wta.1|34660526|34661526|34661525
tgacagtaaaaaggcaggaggacaattataggtcctggtggggttcaggc
gttgttggagccggggtTCCAAGTTATTCTTCACAAGTTTAGATTAAGAC
CATGGAAGTCAGTGACTAAAGCTAAGTTTTTCGTTCCTCTAGATTCTGCC
CCAGGAAAGTTTGGGTCAAACCTATCGGGATCCTTAAACCACATTCCACT
CCGCCTCCTTTGTCGGGAGGTTTCACAGAAGCGGAAAAGGCGGCTCCCCC
TTGCTCCTCCTCCCCACCTCCCCCCTACCTCTAGGAGTTTAGGGCCGGGC
CATCCCAACGGGCTGCCCCTCCCAAAACTCACTGTTTGGACAGGTGTTGG
GCGTCGCTAGGCGCCGACGAAGAACTTCTTTCCAGTCCATGGCCGACTTC
CGCGCAGCAGCTTCTGCATTTGCTGTTTCCTACCTGCTCCACCCCTACCA
GCTCAGGCGTCAGCACCGCCAGGCCCCGTAAAGGTTAGGAAGGCCGTCCA
ACCACCATCTTGATCGAGGGCGGAAGTCTTGGCTAAAGAGGCAAAAACAA
TTACTGTCACTGCCGCGGAGAATACCGCTACCACGCTGACTGGGGGAAAA
AACTATGAAAGAGATGGAAAATGGTTCTCCTTCAGAGGCGACCCAAGCTC
ACCAAGCCGGATTTTAAAGGCCACGATAAGCCCGCGTTTTCCTTTATCGT
GTGCCTTTGGCGCGTGCGCACCACGTGACCCAGGAGTTCATTAGTTCCGG
CTTGAGGGAAGCGCCTTCTTTCACAATTTCTTTTCATTGTTCATTGCGGA
TATCTGGAAGCCTTCCAGGTCCCCTGAATGTAGTAGACACTTCAGCAGCC
GTCTCCTACCCCTTTTGCCACTAAATGCTTCAAAACTGCCTTTTTTCCTC
GCCGCCGGGCCAGGCGGAACGCCTAAGTCCGGGTCAGTCTCGTCCGTCGG
TCGGGGCTGGCGCGGTGCATCGTGGGCACTGTAGTTTCCGCCGCGTTTAT

>uc001wvb.1|25601950|25602850|25602949
ATACCATTTACAAAAGGATAGGCATATTGCATGTATCTTCCCTGTGCTGG
ACAAGGGTTGTGTGCAGCTATGTAGGGCACATGCTCATTAAGCTGGCCTT
AATTGTGAAGGTTCTGTGGTAATGAATGGTGGAAATGCTATTCCTAAGGA
AGGATGGGCCATCTCTACACACCCAGATGGTCTGTGGCTGGGAGCATGGC
AGAGGCAATCTTGGGCATCCATGGAGATGTTCCGGTGTCATTTTTCAGGA
TCCCAGATTTTCCTTACGAAGGGTCTGACCTCTACAAAATAGACATGCAT
TGGCTGAGCATTCCAACATCTGTAGAGCTCTGCTACAGGCCTTCAGCCCA
CATATTTGGGCAATAATTCTGCCTTCTATCCAAGAAGATAAAGGCCTTGT
AAGCACTCACCAGGGAGTCCTGGTTTACTTAACCATTAACTGTTTGCTAA
TGGCTGAATGAAGTCTTCAATTTCTCAAGGTCCTTCTGCAGGTGGTAATG
CAGATCGGCGATAATCAGTCTACTCTGCTCTTTGTAGGCACTTTCCCTAC
ATTTTCAAAGGCCTGCATCATCACATCTGCCACAGCATTCTCTATCATTG
AGGCATTTTCTCAGGAAATCACCTGTGAAATATTTTGCAGCTAACCACCT
ACCTGTGCCCCACCAGCCAACATGCTTTACTCCTGCCAGGCAGGTGAGTG
GTCCCCAGATCCCTATTTTACCACTTGTTTTGTCAGACTGTTCTTGGTAT
CAGCTGTGTTGGAGGGAGTTCTCTGCAAAGACCAATATGGGACTGCATAT
ACAGAGATTTTATTTCCAGATATGACTGTGAGAGAATGATGAGGGGAGCA
GTTActtagtctatttgagctgttataataaaataccactgactaggaaa
tgtataaagaggactttattttcccagagttctggaggctgggaagttca
acatcaaaacatcagtaggtgcagttgtctgttgagggctcatgtctgtt

>uc001xww.1|88098166|88099066|88099165
atgataaacgtttgtgttttaagctgctaaatttgtggtcatctgttatg
cagcaatggataacAGAGACCACTCTCAGGAATTAGTGGATATGAGGGAG
AAAGGAGACCTCTCTGTGCTTCCTCTGTTTCCCAGGTTTTGTGATCAGGG
ATAGGGAGAATTCGGCTATTGATACAAATAGGGGAATCAACAGTAGTAAC
CTATTGAGTGGAGGAAGGGGAGATGAAGGCGACTTCTGTCTAAGCGCTGA
GTTGGGAGAAAATAAGAGTAGTTACTTAGAATTTGGGAGTGGGGTTTGTG
TGAGAATTCAAGGCTGATGGAAAATTCGGTCATTATCAGCACAGAGTTGA
CAACTTAAGTCCTAAGAACAAAAGTGTTGTCCCACGGAGGGTGTTCAGAG
AAGCAGGAGGATGGGATTCGTCTCGGGGAGAGGCCACGGGTGGCCCTGGA
AGAAGGAAGGCAGAACCAAACCCAGGAGGGCCAGTGTACTGCAGAGTCAA
AGAGTTGACGGATTGGCTCTGTTGCTCTGGATAGTCCATTTTCCCTTCAA
GGGTAATTGCAGTGCAACCTCTAATGGGCAGActccattttacaggtaag
aaaagttgaaatacctggaccgataccatactgacagtaagtgagggctg
gatttgaactcgcgtctcatatcacagcccaagatctttctgctacacAT
TTAATTCATTCTTACCATCCAAGAGAGAATAAAATGAATAAGCGGAGGGC
CAGCAGAGAGACTAACGAAAGGTCCCCGAGGTGCCCGGGAGGCGGAGCTG
CAAGACCACCCGCACGCGCACGCCGCCGCCCTCCTTGCCTGAGCACAGGT
TTCGCGGGTAGAAGGCGTGCGCAGGCGCGGACACGGGCGCATGCGCGTTC
ACTCCGGCGCGCAGTGCCGGCCGGGGCGGGGATACGCCGTGTGCGCGGCC
GGGGGCGGAACGGAGGAGGAGGCGGTGGTGTCCCGGCTGCGGGGTAGGAG

>uc001ycg.1|93532494|93533394|93533493
ccctgcccctgcccctgagcccagccccgaccctggccccagcccgagcc
tttgatccagatcttgctccagccgtgccccaactccagccacagacctg
aacccccagcccttgctctgcccctgcagagacccccgccctccctcatt
cctggccccCACTCTGGCTCAGGCCCTGCCCTGGCTCCTGCCTCCTTCAC
CCTCTCTGGGGACCTTCCCCACCCACAACGTTCCTCCCAGTGGAGCCCAC
ACTGAGCTGTGGCTTCCCAGGAGCCATCTGAGGTTGCCCAGCTCTGAGCC
AATGGAAGCCTTTGAGGGGGAAGGCCAGGCCAGCCGGCAGGGTGGTGCGT
GTGGTGGGGGTGGGGTGTCAGGGTGGGCAAGAGGCCCAGCCCTCCCCACC
CCACCTTCCCCGGTGGCACAGGTCCAGTGGCTCCAACAGGAGGTTCACCG
CCAAGCTGTAGGCAGGGGCAGTTCCCAGACATGGGTCCTTCAGCTTGCTC
CCACCCCCTGCACGGAACCAGGCCTGGTCCTGAGCCATGGGTGGGGCTGA
GCCTTGGGGGGGCTGATGGAGAAATGCCTGAGCTGCAGCCACCAAAATCA
GGTGGGATGGGGTCAAGGGAGAGTCCCGGGACAGGTCAATTGGAACTGGG
CAGCACATAAAGCAGACCAGCCTTGACAGAAAGGACAAAAATAGCCCAAG
TCTCACATGGGGTTGCCAGTGCCCTTTCTCCCCATCTTCTTGGGAACGGG
ACTGGGAGTTGGGGGTGGGAGGTTTTAGGACCATGGAGAATCTGGCCCTC
CACCCACAGGTGGATCCTGCAATGGACACATCATAAGGACAGAAGCCAGC
ATTGTGATGTCACAGCCTGGCTGTGGCTTTGTGCTCCTGGAGCTGTAGGT
GAGTCAGCTAGGCCCCTTCCTCCTCCAGTGCCTGTCTACCTATGTTTGAT
GCTTGGGGCTAGAAAGACTGACCTTGTAGCCCCTCACCTTCTCTCCCCAA

>uc001ymr.1|102869345|102870245|102870344
TGGGCTACGATTTGCTTATCAAAGAATTCACAAGTCATAAACTAGAGGGG
GTGGACTCGACGTGATGCCCACTAGGAGAAAGGTGACAAGAGAAGCACGA
AGGATAGCGCTTTTCAACCCTGGGAGAGCAGGGAGGCCTTCACCAGAAGG
TGGGAACCCACCACGAAGCGCCTTCAGGAGGCCCCAGGATTCCAAACCAA
TTAAGGGCCTCCTCTTCCGAAAACGGGAGGCGACGCGCTGAGCTAAGCGC
GCAGGCTGGGTTGCGGGCCGACACCGAGGCGGCGCGGCCTCGCGACCGCC
CTGGGCGGTCACTGGCGAGTCACGGACTCGTTCCGCCAGCGGCCAATCCA
CCCCGAGTCCGAAACAGAAGACGTCCCTGGGATGAAAGACCCAGGCCTGG
GGCTTAAGGTGGAAAAACAACTCATTCCTCGAGGCCCGGAGTCGGGCGTC
CCGGGAGAACGGGAAAGGGAGATGAGCGCCCGCTGCGGGGAGAACGCGGT
CGGGTTCCTCTCCCCGAAGGTGGCAGCCGCAAAAACACGGCCTCGAAAGC
AGTTTCGAGGACGATGGCTCCTGCGTCCCGGGAGTCGCCATGACGCCGCG
GCCTGTCCCAGACCCGGCGAGGGAGGGGACCAACCACCATCTCCCCCTCA
AGGCCCAAACCGACAAAGAACGGCCCCCGGTACCCCGGCCCCGCCACCAG
GGCCACTCCGGGTCTCGCGAGACCCAAGGGCTGCGCCGCGAAGACCTCTG
GGAAAGGCGGGGGGAGGGGAGAGGAAGGAAGCGAGACCGGGGCTGGAGGC
GGGCCGAGGCCGCGAGTTGAGCCTCAGGAAGCAGAAGGGGCGCGGAAAGA
TGCGATTGACGTCGCAAGCGAACCAATGACGAGCGAGCTGTGGCAGGCCT
CCAGCCAATGGGCAGTGAGGCCTGACGCGGGGGGCGGACGCTGGGGCCGA
GGGTAGCTTGAGCGCGGCGGCGGCGTTGTTCAGTCAGAGCGAGAACATTC

>uc001ymt.1|102870088|102870988|102871087
ACCTCTGGGAAAGGCGGGGGGAGGGGAGAGGAAGGAAGCGAGACCGGGGC
TGGAGGCGGGCCGAGGCCGCGAGTTGAGCCTCAGGAAGCAGAAGGGGCGC
GGAAAGATGCGATTGACGTCGCAAGCGAACCAATGACGAGCGAGCTGTGG
CAGGCCTCCAGCCAATGGGCAGTGAGGCCTGACGCGGGGGGCGGACGCTG
GGGCCGAGGGTAGCTTGAGCGCGGCGGCGGCGTTGTTCAGTCAGAGCGAG
AACATTCCAGAGGTGAGTCCGGTGAAGGGGCGGCCCCCTGCCCGGTGCTT
CCCGCCCCCTCGACCCCTCGGGCCGCTGGCTGGCGGGGAAGGTGCACTCC
CCGACCGCCCACGGCTCACGGCGCCGTCTCTCCGCGCCAGGTCGCCCAGC
TCCGGCGCTGACGGGTGTGGACCGCGGACGTCGCTGGGACAGCCCCTCCC
CGCTGCTCGGCGGCGGCACCTGGCCCGGCCGCTCCTCGCTGCGCTTCGCC
TCCGCCTCCTCGGACTCGGACTCGGGTTTATATCGCGCCTCACTTCATCC
CAGTCCCGGGCGAGCAGCGTTGGGTTTATGTCTTTATTTGACGAAAACGG
TGAGTCGCGGGCGCGGCGGGCCAGGAGATGGCGGCCGCACAAGATGGCGG
CGGCCGCCGCGTGACCCCGCCGCGGCGTGTGGCGCAGTTTGGGCGGAcgg
cgggcgggcgcgggcccgggcgccggccgccccctccccgcgcgctcccc
ggcccggcctcgccccctccccggcATGGCGGGAGCGCGTCGCGCGTGCC
CGCCGCTCGGGCTGACTCAGGCTTCAGCTGCTGCATTTGTGAGTCATCGC
GCGCTCTGGGGCGGGGGCGGCCCGATCCCGGCACCCCTCGGCCGTGTGTC
GCTTCCCGGCTGTGCACCCTCCGGGGCCGCCGGCTCTCGGGGGACGCGCT
GGGGATGGGGCCAGACGCCCCGGTCGCGCGCCCCCCTCCTTCGCGGAGCT

>uc001ytz.1|19778395|19779395|19779394
GATAGGACAAAAGTCCTAGGAGGGCTATATAAGCAAAATCTCATTCAAGG
ACTGAACTTTAAGCCCTATTCACTTTTAGCTAATCAAGTGATGGGCAAGT
TGACATCTATAGGGAAGAGAGAAGAGGATGTGTTTCTGAGCTTTCCTTCT
TCAGTCAGGCAACTCTGTGATTCATTAATTTCCTCCCTTCCTTCTCCACA
CCCTGGCATGTTGGCCCATAGCCACAAGGTGGCAGGATAACCAGTAACAT
TTTATTCAAGCCAACTGAAGCCCTGCGGGGGCTTTGAAGTTCACACACAC
TGTCCACCTTCCACATACTGATGCTGGGAGCAATTTAGAGCAAACATCAT
CCAGAGTCATATTACTAGATGACTGGATTGCTTCTTTTGTCCCTCAATCC
TGCTCTCCTTTCAGTGCTAACTCAAGAAAACACTAAGTTTACACTTTGCA
GGAGCCCCTGGAATAGTTAAAGCTTTAAACCATTTCACATCCAACTCAAT
GATCTGTTACAAAAAATACCTGTTGATTTTCTGTTATTTTAATGGATACC
TAGCTTCCTTTTATAAATTGGCATTACAATAGTCTGGTATTAGTATTGAT
CTGGAATCTATGTGCTTCCAGATCAGTCCCATTCCTTTTACTTTTAGAAT
AAGACAAAATGTAGCTCAGACACCATTCTTCCATGAAACCACATCTCTCT
AAGAAGATGCTGGAAAGTCAGTCTTTCTCAAAAAGTAGTTTTCCCCTCAA
GTTTCAACACATTACTCCACTGTAAGTTTAGACAGtataaatatgtataa
aatatatatatataatatatatatatTTTAGTATAATATTATGCTTCAGC
TTTTCCTGCATGTTTTTCTTTCTTTTCTCTTACACCCTTCTCTGTGATCT
CATCTGACAATCACTACCATGGCAACCAAGCCTCTGTGACGTTCCAGCAA
GCTCATTGTCTTCTCTTCACTAAACTTTAGTTAGTAGTTGGTCCCAGTCA

>uc001yub.1|19803547|19804547|19804546
CTGTCTCATTCACACTGACTGAAACCCTGGGCTTTGAAATACAGACTCAC
TCCTCCCAAGCTCTACTCTGATGCTGGGAGCAATTTAGAGCAAATGTTAT
CCAAAGTGACATTACCTAGATCACTAGGTTCTTTCTTTCACCCTCCTCCA
ATCCTGCTGTTCTTTCACTTCTAAGTCAAGGAAACTCCAAGTTTACACTT
TGCAGGAGCCCCTGGAATATTTGGGGTTTCATATTGCACATCAAAACTAT
TTCTCACTGACCCAATCATCTATTAAAAATCTTGTTGAATTTCTGCCATT
TTAATGGCTATCTGCCTTCATATGAAGTTCTTGGTATTATAATAGTCAGT
GTGCTTCCAAATTAATCCCAATTCGTTTACTTTTACTTTAAGATGAAATG
TAggcagagcacagtggctcacacctgtaatcccagcactttgggaggcc
aaggcgggtggatcatgaggtcaggagttcaagaccagcctggccaacat
agtgaaaccctgtctctactaaaaatagaaaaaaaaaaaacagccaggca
tcgtggcaggcacctgtaatcccagctacttgggattctgaggcaaggag
aatcgtttgaacctgggaggtggtggaggttgcaatgagccgaagtcgcg
ccactgcactccagcctgggtgacagtgcaagactccgtctcaaaaaaaa
aaaaaaaaaaagaagaagaaaTGTAGCTTAGAAACCATTCTTCCATAAAA
CCAAAACCATATCTCCTTAAGAGGATGTTGGAAAATCAGCCTTTCTCATA
AAGTAGTTTTCCCCACAAGTTTAAACACATTACTCCACTATAAGTTTAGA
GACTATTTTAAAAAACTATTATGCTTCAGCTTTTCCTGCAGTTCTCTCTT
TCTTGTCTCTTACATACTTCTCTGTGATCTGGTCCAACAATTATTGCCAT
GGCAACAAAGGCTCTGTGACATCTCTAGCAAGCTCATTGTCTTCTGCCTT

>uc001ztr.1|42505970|42506870|42506969
ggggctgaggcagaagaatcgcttgaacccgggaggtggaggtttgagcc
gagatcgcgccactgcactccatcctgggcgacagagtgaagactccgtc
tcgaaaaaaaaaaaaaaTCATTACCTTTGGGGAAGGCAGTATCCGTGTCT
GCCTGGCTCACTGTTTTACCCGTCGCACCTAGTTATTTTTTCAATAAATA
TTTCTTGATTGAATAAGGAGAGTGGCTTGGAGTTTCAGTGAAAAATGTTC
TTCCAAACACTAGGCTTGGTTTTCCGATACCCCACTAGAACTGGATTCTC
TGGACTGATACATTTTCACTCTGTGGAGCTGACCGTCCTTTGACCTAGGG
TCGCAGGTGGGAGCCCACTGGCCTGAAAGATCCGAGTTTTCAACCTGCAG
AATCACCGCCAACATAGGGTTGAGTCGAAGGGCATGAATATTTATGATCC
AAAAGCGACTGCTACGCCCTCTAGGCAATGAGCTGGAAAGGGAACCTTCA
AGGGCCACCGAAATCCCAGGAAAGGCGCCAGATTCGCTTTCTCCCGGCCT
CAGGCAGCTCTCCCTACGAACTACCTCCTCCAGCGCGCCAAGCCGTTAGT
CCCGCCTTATCCCCTCAGCTCCACCTACCCAGCGCGCCCACAGTTACTAA
ACCCTAGCCGCCAGGGTGCACTACGCGTTCCTAAGCCCCGCCTCCGGGGC
AAGGGCGCGCTCCCCCTCCCAGCTCTGCCCAAGCAGTTCCGTTAGGAGCG
GGAGGAAAAACCGTCCTTCGGGTCCCCGCCTCTCCACTCCTAACGCTTTA
CTCCCTACTCCCCCTGCGACCACTACACAGCCGGCTACGGAGGCCCCTAA
TGTACAAATATCCCCCAGGCCCTTGCTCATCCTGATAGGTTTTGTCCTTT
CTTAATCGACCCAGTACTAAGGCCTTGTGTTCAGTTTTTCTCCAGGATTC
AGACTAGAGAGTTTCTTCCGGCGTAAGGAACTTCAACGCTCTTCACGGAA

>uc002acm.1|52687931|52688831|52688930
agatcacaaaAATATCTTCCAGTAGAGTTATTTATGTATATATTTTATTC
ACTTCTCTGAAGGTACAGGATGTGATGCACTCATTTTTATTTTTGCTTTC
TCGTTTATATTTCTCATCACCTAGCAAAGTGGCAGGTTTAATGTGTTAAC
AAACAAATGAAGAAATCATGTTTGTTTTTAGTCTATATTTTTTATATATT
TCAGATTCCAGATTCTTATTCAGCACTGTGTCACGATAAAAAACAAAATA
CACTAAGGAAGAAAAGGAAACACTGAGGGTTTATTGCATTATACCCTCTG
TTTATTGTATCTGCTGGGAAATGAAACCATATATATTCTCTATTTCTCTT
CTGACAAATGTTATTCATTCTGTTCATTACAGTTCCTTATCTTGCTATAC
TGTCCTTGCTGAATTATGTTAGATTAGACCAATTATTGATTTAAAAGATC
AGAGCAGTACATTACCACCCTCTTGCCTTTTCTGTAGGATAGTTAAATTT
GTGTATGCCTGCTTCTTGCAGAGTGGCTGCTTCAAAGTGATGGTGAGAGT
TACATTTTACTATTTCAACATTAGCTTCTAATGTTTCTGAAGTCTCTGGT
ATTAAATGAGTTCTCAGCCAAATGTTCTGAACCCTGGGAACTACTGCTGT
TAATTGTGGTCATCTCTTGGATGTGTTTGCATTGTTGTCCATAACTAAGC
TGATTTCTTTTCATTTCATTTTTTAATGGCTTTTTACTGCTGCTGCTTGA
GTATTTTCCTGGGTGAGCATTCTTGATTGATTACTGGAATGAAGTCAGTT
CTGTCTTCTGCTGTCACCCAGGTACCAATTATTGGATCACTGTGGACACT
GCTCCATCTACCCATTGATGTGCATTACCAATTTTCCTCTCAACACTGTT
CAGTGACTCACTCACATGCTCACAAATTCAGCAATTTGTTCATGATAGCT
GCTTGGCGGGGTGGATAATATCCTGGTCAAAATGACTGAGCCACATCAGT

>uc002arq.1|67009017|67009917|67010016
aagtagctgggactacaggcgtgtgccaccacccacgcctggctaatttt
gtatttttagtagccacgaagtttcactatgttggtcaggctggtctcga
actcctgacctcaggtggtccgcccacctcggcctcccaaagtgctggga
ttacaggagtgagccaccgtgcccggccttctgtgaattttaacacatgt
atagattcttgtggccactgccaTCTATTAGTCCCCAAAACAACCTCATG
CTATCCTTTCATAGTCGTACTCTCCCTCATCCCTACCCCTATCTTTTTAA
GAAGGTCAAAGAAATGGAATGTGATCTTTTGAAAAACAAAAACACCCAAG
CCCCTTAGGGCGTTTTTAATGCCCTTGCCTACCTCTCCTCCCTGTCCTCC
AACAACTGCCCTCCCAAGCCCCACAATGCAACTCGCCGGAACTATGCTCA
GTTCTTGGGGTGCTCCAAGCTGTCCTCCACTTAGCCAAGCTCCCCACCCG
CTTCCGGGGGTGGGTTTCCACTGTGCACAACAGTACCTAGCGCTTCCCCC
ACTACAGCCCCCTTTCACGCTGTGGTAATTGCCAGGTTATCTGCCTCTCC
CATTACAGTTCCTTCCTCACAGGGACCGCGTTTAAACCACGGCGGTATCC
CTACCGCGCAGGATGGGCCGAGCCCCGCACGCCCCGAGGCAGCACCCCGC
ACGCAGTAGCCGGGCGTCGAGGCGTTCCCAGCCCACACCAGGCGCGGACC
TACGAAGGCGGAGCGAGCATGCGCACTAGGAAggggcggggcggggcgcg
cgcgATCCCCCGCCCCCTGCACGCGGTCCCAGGAGGGGCGGGCCTTGGCC
GCTCGCTCTCCCCTCCCCCATGCCGCTGCGCTTGCGCGCTGGGGACAACC
GTTGCTGGGTGTCCCAGGGCCTGAGGCAGGACGGTACTCCGCTGACACCT
TCCCTTTCGGCCTTGAGGTTCCCAGCCTGGTGGCCCCAGGACGTTCCGGT

>uc002asu.1|68931771|68932671|68932770
GAGGCTTGGTTTCTCCTAGACCTCCATAGGGGATCTTTCCAGGCCTTAAA
CATAAGTAGAGCTTTAATCCTGGCTAATGATACAATCTCACAAATTTAGC
CCTCAGGATAGGGATGGCTATTTGCCACTGCCACAGGAAAATAAAGTTAT
AAGGATAAACCACTTGGGGCTATTTTACATACTCTGATATTGTCTGACTA
GGGGACTGCCTTCTCGAGACTGTGAGCTGTCAGTGACTAAGGGTTCATCA
TTTTTATGCTCTCGGTACTTGGCACAGAGCTAAACGAATCAGGCCTTGCA
TTATAAAGCACTGATCTATCTACTTTGTCATACACTATGGTCCAGCTTTC
CTGCCCTACCCTGGTGGGCTGACTTTTCTCCCCTAACAACTGTCTCTACT
GGTCTGCCCCGAATCTCTGGGTCCAGAAGTCTGACCCTTTAACCTGGGGA
AGGGTGAGCCAGTAATAGAGAATGGCTCTGGGCCCAGTATTCTTCCACCC
TTGAGTTGAGTATTCTCCCAGTGAAGTAGATATACGCTTGCCAGGACAAT
CCTGCAGAACCTTAACAGCTAAACGCCTGGGACAGGGTCCTAGAAGAAAG
AGAGCTCCTAATAAGTGCCTGTTGGCATCCACCAGAATGTGCAAGTTCTG
TCATTTCCCCACTCTCATGTCTATGTCTATGTTTTATCTCCTTTCAACAG
CAGGAACAAAACACCAGTCCTTAAGGGCCTGGGCATTAGTGGACAGGAGC
CAAGGTGCCTGAGGACAAAGCTCGGGACCCGGGACAAGGTTAAACAAGTG
CCATAGCAGCTCCAAACTACCCAAAACCCAGGAACACCCCCCCCCCGCCC
CCCGCAAGGCAGCAAGATGATGCAAACATAAAGGTCTGGTGGGAAAGGCT
GTGTGAAAATGGGAATCCCCCAGGGCGGAGGAAGTAAAGCAGCAAGTCCT
CTATCCGTCTCAAATTACCTTGAAATCCCACCTCCTGGAATCCCCCATCA

>uc002asx.1|68971140|68972040|68972139
tttcgagatgaggtgcctttcccaaggtgacactaagtggaggagcccag
ccagagtccaggggtccttacacaaccttcggtggtctctctTTACCTGT
GAAGCTGCAGCCTGCTTCCCAGCTCGGGGGCGTGTACAGGAGACTGGACC
TGGGGCAGCCTCAGAATGCCTGGCTGCCTGGAGCTCTCCTCGCGTGTCCA
GGCGGCCTGCTTGGTCTCCCTCCTCTCCCCTCTTAGGTGCCGGGGCGGGC
ACCCGGTGCAGGGTGGGCACGGCGCCTGCCACCAGCCTCAGGCGCTGGGA
GAAGCGCAGGTTCTTCTGGATAACCGAAGAGACGTCAAAACAGGCTGGGG
CAAAGTGGTCAGAGCAGATGACCGAGCGGTCATTGCCTCCGTACCAGTCG
GCGCGGCAACCCCGCACGAAGCGGTCCCAGAGCAGCCGCACGGCCCGGTC
CTTGGGAAAGCGGAACAGCGACTTCCCAGACTTGGTGGTGTTGCCGCAGT
GGGCGGCCACACAACGGGCCGGCATGGCGGCCGTCTTCGGTGCGCGGGAG
CCGGGTTCCCTGGACCTTCGCCCTTGGGCACGCTCCTCGCAGCGGCCTCG
GCGAGGCAAGTCCTCCCCTCCTCACCTGTCCACTCCGGGTCGGGATTGTT
TCCTTCCCTACCTCTGGTCACCGGAAGTGGCGATCTGGGGCCCCCAATGG
GAGGGCTCTTTGATATCTTCCTCCTCCTCCTCCCTGCGCTGCTCCCCAGG
AGCCAGTGGACACAAGCAGAGGGATACAAATTTCGCGCGGGCAGCGCTGA
GGTGGGCCGTAAAGAGGAACGGACCGGAAGTGGTGGTGGTTATAGCAACC
AGTGTGGCCAGCCTCTTCCCCAGCTTATCCTCCTCCCAATACTCCCGCTC
TGTTTTTATGAGGCTGGGAAAATAGAACGAGGAAGTGGTGACGCACTGGG
CTCTCACGAATACAACTAGAAGCTGCAACGACTGTGTGGCTCTATCGATT

>uc002axo.1|72314819|72315719|72315818
GCCAGATTAAAAGAATCTCCAACTTGGGGCCCAAAATAGGTAGAAATGAG
GCAGGCCACAGGGGCCCCCCAAACACTTCTGAACActgcccagtacccca
aatccctcctcttctagcccaggatttctgatcattcttcgaagcccagt
tcagacctcacctctctatagagcaaccccccaccccaggccaagGACTA
GTCTCTCTTCATTCTGCCATCTCACCTCACCAaaagcacttaggaccctg
cctggcgtgcagcaaatgctcTTTGTCTTTGTAATAATTTCTTGCAGTGC
TCAGAACTGAACCATAATCTTTGGTTCGTACTCTAGTGCCATCACTGACC
CATCATGGCTTTCTTTAATTGTTTAATTATAATTTATTTTCAATAATGTA
ATGAATTTCCATTAACTGACCACCCAATCTAAAAACCCAAAAGTTTAGAA
TGTATGCTCTTACCCTCTTCTCTCCCCGATCTTCCCACCCACCCTCCAAG
AAGAAACCATCCTCTTGAAGTTTGTGTTTATTATTATCAAATAAATGGAA
GACTATAGGTACCCAAAGAGGCACGATGGCTGGTAGATTCTTCAACAGAA
GTAGCTGTTTTACCGATCAAGCTGCAACACTCTTGAGAGCAGTGTCTGCT
TCCTCTTTTGCTGCAGCTTGAGCAGCATGGGGCTGGCCACACCACAGGGT
TGGTGGAGACTACTTGAGGCACCAAGAGCAGGAAGGGTGGGGCCTGAGTG
CCAGGCGGCAGGTGGAACACAGCTCCAGGAATAGGGAAAAGGGCTTCGCG
TTCTAGCTCACTGCACCTGGACAGGTGCCTGTGTGACTTCGGCCCTGCCC
TGTGACATCACACAGTGTTGCCCAGGTGACCCAGCTAGGTGGAAGAGCTT
ATTGTTTTCCAGGCCTGGGCAGAGACAGGGCCCCCCTGCCCCATCTCTCC
ACCGTCCTAGGTGTGCCAAGAGTCAATTGCCTCATTGCTGACCCTGTCCA

>uc002bfg.1|78138175|78139075|78139174
agaggatTCTCAGGACTGGGCTCGCCTACCTGGATGCCCTAACGGAACTC
CTCATTCACAATAGGATTGAATGACCTCGAACTAAAGTGTCACGTACTTC
CTGCTCGTGATGCTCGTGAGCCCGAACGAAGGCTGAAAAACTTCAGGGGG
AGCCATTCTGCCTATCACCCCTAGTTCCAGCGCAGCAGCCCAGCGTGCAC
CACGCAGGTGGGAACTGACCCCGTGCTTTTGGAACAGGCTGGAACTGGGG
GTGCTTGTGCCTGTGCATGTATGTATTGCACACGTGTGCATGCACGCTTC
TCGTCTTGCTTCTATTTCCAAGTCCCAGTTCAGGACAGGGCAGAGAACTG
CTTTCCAGTATGCGCCCTGAGCTCGGACTTTGCGCTTGCAGACTGAGGCG
CCGGCCTGCATGGGAAGACAGAAGCTCAGAATTCCTTCCTGCACAAGTGG
CAGGTGGAGTGCAACTCTTTTTGGTGCCTCAGTCCAAGACAGGGACACGC
CATTCCCTGCGAGGTGGCAAAGGTACCTGAACCTACATAACCAAGCCCTT
AAAGTCTCCGCGGCACCTCTTAATCGCCTTCCCGTAGCTATTGGAGGTAG
AGAAACCGCGGCGGGAAGCGCCCCAGAGAGGGCAGTGGAGCAAGGGACAC
TGGAGGTGCAGAAGGCGGAGGAGCATCTCCTTTCGCTCCGCCCCGCCTCT
TTTCCTGCCTCCGGCCAATTGCCGTGCGCTCCGAGCCTTGACCCCGCCTC
TCCCCGCCTCCTCCGGCCTGCGGCCCCGCCCGCGCCGGTAATAATTAgcg
ggcgggcggggcccgcgcgTCAGCCGCGGGAGCCGGCCAATCCAGTGGCT
CTCCTCCGCGGTCGCGTCATAGGCCGAACAACCAAACAGAAAAGTTTAAT
AAACAGCGGACGGAGGGGCCGGCGGTGGCGGAGCCGGAGCAAGCAGGGGT
TCGGCGGCATTACCTGTACCCATTCACCGGCGGCTACCGGCGGCGGCGCG

>uc002bgb.1|79212698|79213698|79213697
cctgcctcggcttcccaaagtgctggattataggcttgagccaccacgcc
agcccATCAGCACATCTTTAATTGCATTTTTCCACAGTCTTCCTTAAGTA
ATTCGTTTTCATGAACTATCTTTTCTTTTAGACTGGGTTTGCTGAAGGGA
GCGGAGGCTCCTGTCTTCCATTTCAGTCATGTCTTACTAGACACTAAATA
GAGGTAAATTACTGAATGCATTCAATCTGCATCAAGCCTCCGGTAGTCCT
ACAGTAACTGGTATCCCTCCCCTCCCCAGAAAATAATATTTTGTTTTATT
AATGCTGGCTACAGCAGAGTCTGGTTTTCTTAAGAGTTCCTGCAAATCAC
AGGTTCGTCCTTTAACTTTGAGACCCagggaaggagggagcaagggaggg
agggagggaggATGCTGTCAAGTCCGCAAAAATATGGACAACCTCAGAAA
CCTATAAACAGAAATATACTAACATGGTATATTTCTTACTTTTAAGGCCC
TGAAATTATTAATTTTCCTTTCTTCTTTCTATGCGATTTTGGTTTCCAAA
TGTGTACATTGAGCAGGTATTGTTTTATGATTAGGGCGAAATtgctgctg
ctgctgctgctgctgctgctgctgATTACAAAAAATAGGCTGCAAGCAAG
CCGTGCTTCCATTTAAAAGCTCCTCTTTGTTGCCTCGACAAGCAAGGGGT
ACTCGATAGCACTTTTCGGTTAGATTCTAATAGAAAGAAAGCTTTAAATT
TCTCTCTCGGAAGCACTTTGTCAGCCAGGGTTTTCCCTCTCGCCCACCCT
GCAGTTAAGGAAATCTAAGAGGTGGAAGTGGGGCGGGCTGGAGGGCCACA
GACAGCCGCTGACCCAGACGCCCCATCTCCCGCCCCAGGGCGAGGGTGCG
CGCTGTCGCTTATTGGCCAGCAGGGTCCCAGACCTTGACCAATCGCCTGG
GGCCGGGTCGTCATGGCGACGCGCCACGCTAACGCATGGTGTCGGAGGGA

>uc002ddp.1|15502623|15503623|15503622
ctccgcacccagcTCTttttacttttttttttttttttttttttttgaga
tggagtccgttctgtcacccaggctggagtgcagtgactcgatcttggct
cactgcaacctccgcctcccaggttcaagcgattctcctgcctcaacctt
ctgagtagctacgattatagtcacctgccaccatgcccagttaatttttt
ttgtttgttgttcttgttgttcttgttgagacagagtctccctctgttgc
ccaggctggagtgcagtggcacgatctcggctcactgcaacctccgcctc
cccagttcaagcaattctcctgcctcagcgtcctgaatagctgggattac
aggcacacaccaccacacctggctaatttttgtatttttaggaagacggg
ctttcgccatgttggccaggctggtcttgaactcctgacctcaggtgatc
caccgcctcggactcccaaaatgctaggattacaggcgtgagtgagccac
cgtgctctgccacggctaatttttatatttttagtagagatggggtttca
ccatgttggccaggctggtcttgagctcctgaccttaagtgatatgccca
ccacccttggcctctcaaagtgctgggattacaggcatgtgcctccacac
ccagccttttttattttttagaatgtggttcctggaatgttcaaaattac
atatgtggctagtgttctatttcaattggaccgcactgATCTATACATTC
TCTCTTttatgacccccgatttacagataaggaaactgagtctcaaagag
gttagggcatttgccgaggtcggccgttagaaagatgccggaccatctac
tcatgtctgcttgacgccaatgcctgcgtcttCACGTGCTGTTGGTGCGT
CCTCCTGAATTACTTTTGTGTCCTTTGACACGTCAGATGTGGCTGGGGAA
ACAGAAACTCGCAGAAGTTAAAAAAATGTGCTTGAGGTGCCACTGGAGAA

>uc002dge.1|19374372|19375272|19375371
ttctctaccatccttagcaggtgAACGTTCGTTCTCTTCTTTTCAAAATG
TCTGGAGGAAGACTGGTGAAGGGCAAATTGTGAACCCAGGCAAACTGTCC
CCTTAGAAAGAGCATTCCTGGAAGccacaagtctcattggctaaaactga
gtcacaggcccacccttagccgcaaagaacactgggaaactttgagcact
atgtctgcacaggaaATGGAGCTTTTGCTGGTGTGAGAAAGAAGAAGATT
AGAGACTGAGAGCCAGACAAATAGCAGAGTCCACTACCTAAGGCATCAGG
AGATAATAATTGTATCACTGTAAACCCATGTGGATTTCTACAGGCAGATA
AAACTACAGATATAAAATATAAGTTCagccaggtgctgtgtctcacgcct
gtaatcccagcactttgggaggccgaggcaggaggatcacgaggtcagga
gatcgagaccatcctggctaacgtggtgaaaccccgtctctactaaaaat
acaaaaaattagccgggcatggtggcgggcgcctgtaatcccagctactt
gggaggctgaggcaggagaatggcgtgaacctgggaggtggaggttacag
tgagctgagatcgcgccactgcactccagcctgggtgacatagcgagact
ccatctcaaaaaaaaaaatatatatatacacacatttagaatatatatat
gtatatttagaacatatatatgtatatttagaacatatatatatgtatat
atataAGTTCTAGGCCAGAGGCACTAAATTATAAAAAAAAATCTTGCCCT
TTGACTATGAGTCATTTAGAAAAATATCTTCCTTCTGTTTCTAGAATCCC
ATTGTCTTAAATGAAAGATTCTGTTTTCGATTTCTTGCCTAGCTACCAAG
ACAGAATTCTCTGCAGGAAAACACTCCTTCTCCTGAGAAAACTCCTCAGG
GGTTAGATGCAGGGAGTTATGTTGTGATTTGTGTAGGGGTGGCTTTGGTG

>uc002dhx.1|20724433|20725333|20725432
gctcccacaatttagcctaaatatttgccctggcatgcttatactggtcc
aatcaaacattaggtcatagcctgttcctcttccttacttaaaagtgttt
ttacctttctcagcattccacaagttacttccttcttcctttgttctcct
ctgcctttgcctcttttaaaaagttctatgttgctagtcagtcgggacaa
atacagaatgtgaggtcccgttccagccaaaggaaaccggacacagcagt
agggtggacgcgccacgttataaatgaccctgtctcctttgttcagtgta
ctctcctggcaaaactgctggcgagtgtaccctttctgcaggaagtaaaa
atggccttactaaataaattaaatttaagtttaagttctatttctttaca
gcaccgaggaacgagcatttcgaacaGGTTGAACACCTTGACAGATTCAG
TGTGTGGCCTGCCTGAGACCTCCAACCAGTCTGCAGGGCACTGTCACGTC
CAGTCGTTTCCCAAGGCCTAAAATAGGCAGGCACTGGCTCAAGGCCACAC
AGTCAAGGCCCCAGGGTTCGTCCGCCTCGGGCTCCTGTCACCCTCGGGTA
GAAGGTGGCCCAAGGCTGAAGACCGAGGTCCAGGGAGGCGCCTTTCCAAC
CGTGCCAGAGAGGGCAGGTCGCAGACGCCGGGGCTGCGGGGAATAGAGGC
CCTCACCGCAGATGCCACCTGCCGTGCCCTGCTCTGCGGCCAACGCCAGC
GCTGGACCCGGAGCTACCCGCCCCCGACCCGGAACTCCCTCGAGTACCGC
GCGAGCCGCTTGGTCGCCATTCCCGACACTCCTTGCTTTTCCAAGTCCAG
CTGCCGGAAGTCGCTCGACTTCTACTTCCGGTCCGTTCAAAAAGCCCGCG
AGGCTGAGGGGCGGTTGTTGTTGGCAGCTGTGGCTAAGGAGGGGAGAACC
TCTGCTCCCCGCCCGTCTTCTCTTCTGCGTTTCCCGGGCTAGGGGGCGTG

>uc002dhy.1|20724620|20725520|20725619
tcagtcgggacaaatacagaatgtgaggtcccgttccagccaaaggaaac
cggacacagcagtagggtggacgcgccacgttataaatgaccctgtctcc
tttgttcagtgtactctcctggcaaaactgctggcgagtgtaccctttct
gcaggaagtaaaaatggccttactaaataaattaaatttaagtttaagtt
ctatttctttacagcaccgaggaacgagcatttcgaacaGGTTGAACACC
TTGACAGATTCAGTGTGTGGCCTGCCTGAGACCTCCAACCAGTCTGCAGG
GCACTGTCACGTCCAGTCGTTTCCCAAGGCCTAAAATAGGCAGGCACTGG
CTCAAGGCCACACAGTCAAGGCCCCAGGGTTCGTCCGCCTCGGGCTCCTG
TCACCCTCGGGTAGAAGGTGGCCCAAGGCTGAAGACCGAGGTCCAGGGAG
GCGCCTTTCCAACCGTGCCAGAGAGGGCAGGTCGCAGACGCCGGGGCTGC
GGGGAATAGAGGCCCTCACCGCAGATGCCACCTGCCGTGCCCTGCTCTGC
GGCCAACGCCAGCGCTGGACCCGGAGCTACCCGCCCCCGACCCGGAACTC
CCTCGAGTACCGCGCGAGCCGCTTGGTCGCCATTCCCGACACTCCTTGCT
TTTCCAAGTCCAGCTGCCGGAAGTCGCTCGACTTCTACTTCCGGTCCGTT
CAAAAAGCCCGCGAGGCTGAGGGGCGGTTGTTGTTGGCAGCTGTGGCTAA
GGAGGGGAGAACCTCTGCTCCCCGCCCGTCTTCTCTTCTGCGTTTCCCGG
GCTAGGGGGCGTGGGGAGTGGTTTTAGGCGGCGAAGCCGCTCGGCAGCAC
CTTCCTTCTTTGCCAGGCAGACGCCCGTTGTAGCCGTTGGGGAACCGTTG
AGAATCCGGTAACCGATGCGGACGGTAAAGCCGTTTGGGTTAGAGCGGCG
CGGGTGTCCAGTCCGCGGAACGGGGAGATCGTTGGCACCTTCGCTTTTTT

>uc002dkf.1|22010462|22011362|22011461
tcagcctcccaaagtgctgggattacagacatgagccaccacCCAACCTC
ATGTTCTAACTGATAAAACTTACAAGTTTATAAAACTTATAAAATTCTCA
GAAAGTGAAAACTGATTTGAGAAATGACCTGGATATGAaaaactaagtac
agatcctttagcgacttacaagttggttgactttggtgacatcactttgt
ctctctTGACCACTATAAAAGAAGGGTTTGGAGAGATTCCCAGCtatggg
ccaaggactagttacatcataatcacctggggccattgttaaaaagtcac
attcccacaccttttcacagttctgaatcaatctcctgaatgggaatgtt
ttcctagcaaacaatccaggtgattctcatgggcatccgggcttaggaac
cactgTGGCAGATGATCTCTTCTGATGCGAAGAGGTCACTGAGCTTGGCT
GTGTTAGCCAGGTTTAGGTGGGGCTGGACCGGGTAGGGATAGGGGACTGT
CTGACCTCTCCCAGGGACTGTGTTCAGGGAACCCAAGGGAATCTGAGAAG
GAAGAGAAAGTTACCACCTTTGACACATGTGGCAGAGTTCTCTGGAACCT
CTCCTCTGTTCCTACCACAGGAAGGCCACAGGCACGCACCAGGGCTGTAC
TGGCCTAAACCATAGTTCTGTGCTGACTGAGAGGTTCTGAAATTAGAAAA
GAGGTCTAAATCCTGCTTCCAGGTTTTTGTGAGGTGGAGAAAAGCAGAGT
GACCTGGGAGAAGTGGTTATCAACAACACAGCTGGTGACTTCTTCCCTGG
GGTGAGGAAGGTTTTCCCTTTCCCTGCCCCGAGCTGCAGTGGTGCAGTCT
GTTACCTTGGAGACCAGCTAACACATTCCCGCAGGGCAAGCTTCGCTGCT
GAGTTGCTTGGAGGAGCTTGGAGAAACCAGAAGTGAGATCCAGGAGAAGT
AAGGCCCTGGAGTGCCAGGAGCCCTTCTCCCAAAGATGGAGAAATAAATG

>uc002eqj.1|65435441|65436341|65436440
CAGTTTAAAGGGGACTTTCCAACCCCAAAAGATTCAGGACCCAGAGCTCA
GGTCTCTGGTGGTGGCATTTGCAGGTCTGGGGCAAGCCTAGGGAAGGGAC
GCCATGTGCGGCACGGGCATCTAGTGTCCCAGAGTCCGCACGGGTTGCTG
GGGGAAAAAGAGGGATAGTCGCCCAGCCAGGGCAGGGGTGGGAGTTGGGG
GGAGAGGGTTACTTCCTCCTGCCCTGAATCTCCGCTCGGGGTTCAACTGG
CTCGCCGGCGGGCGAGGGCGGGGCAGGCCGGCCTCTCTGGCCCTGCTGGG
GGGTGGGGGGCGGGTCCCCCGGGAACTGCTCCTCCCGCCAGCCGCTGCTT
TAAGAGGCTGCTCCGCGGTAGCGAGCGGGGCCGGAGCCGCAGCCCGAACG
AGCGGACCGAGCCGACCGGGCAGGTGCACGGCTGCGGGGACGGCAGCGGC
ATGACCGGCCACCACGGCTGGGGCTACGGCCAGGACGACGGTAGGCACAG
ACCTCCCCCACCGCCTCTGGCTCGGACCCCCGACCCAACTGCACTCGCCC
CAACCCTCTTGCCCAGCTGGTTTCCCAGACCGGAAAGCTCCCACACTCCA
GGCTGGGCGGGACCCCTCTTCCCATCCCGGCCCCCGAACTTGGCCCAAGC
CTTGGTCCCCCGCGCCAGACGCAAAGTCCGCGCTGCGCCCCGGGTGGCCC
CGCCGCCAGCAAGCGACCTGGCGGCTGTGTCCTGCCGCCTCCTCCGCGAA
GCCCCTGATTGCCCAGCCCGCTCAGACCCAGGCCCAGACTCTCACTCACT
CGCCCCGGGCGTGCGCAGCGCGTGGGGGTGGCCCAGGGCAGCGGGGGGCG
GGCGCCGCGGAGCGCTGTGCGCGGGTGTCTGCGGGGAGCGCGCACGGCAA
GTGAGCGGGGACCTCGGGGGAGCGGGGCTCCGCGTGGCAAGGGCGCAGTG
TCCCCCGGAGAGAATTTCCCCGCAGAAGTGGCCGAGCTGCCTTCTCGGCC

>uc002fha.1|82539272|82540172|82540271
gggtgaaattaattttaataatatattctttttttttttttaagatggag
tctcgctctgtcgcccaggctgaagtgcagtgactcagtcttagctcact
gcaacctccgcttcccgggttcaagcaattctcctccctcagactcctga
gtagctgggattacaggtgaccgccaccatgccctgccaatttttatatt
tttagtagagacggagtttcaccatattggccaggccggtctcaaactcc
tgacctcaggtgatctgcccgcctcagccttccacggtgctgggattaca
ggcgtgagctaccatacccggcctaattttaataatatgttctatctatc
ccagtatgtcagatattttccttattttcattgcaacatgtaatccatat
taaaattatgaatgagatattttacctttttggtactaattctttgaatt
ctggcatgtattttacatttacaacTGCAGTTgacaaaatacaggctgcc
agggaaatttgaatttcagataaacaagaaataaacttttagtgtaagta
tgtcctgtgcaatattgaagatacactaaaagtttgtttcttatttatct
gaaattcaaatttccctggaacctctgttgtcttttgctgcctctagaaa
ccctCTTGTGAGCACGCCTGAATTTGGAGGATCACGTCACAAGCTCTCAA
TAGCCACTTGAACTCATGGCCTTAAAGAGCACAAGGCAGGTCCAGGGGAA
CCAGGGCACCCACTGGCACCCAAGACAGCCAGCCCCCTCAAGTCAGCCTG
CAAAGACCCATTTGGCTCCTCCCCTCTCTGCAGCCCCTCTAACCATCGCC
CTTTTGCCTGCCCTTAACAGTATCGGCCTTTGTCTTAGTCAAGCTTTCGA
GGAGCAACTCAGCAATTCTGTTACCGATAATCACCTAACAGGTAAACAAG
ATGGCAGGGAGGAAAGTCCACGTCTCGCCCCACAGTTCCCCATATCAGCA

>uc002fhz.1|82996794|82997694|82997793
agcgggtggatcacttgagcccaggagttcaagaccagcccggccaacat
ggcgaaaccccgtctcttctaaaaatataaaaattagccggatgtggtag
tggatgcctgtaatcccagctactgaggaggctgaggtgggaggattgtt
ggaacccaggaggtggaggctgcagtgaactgagattgtgccactgtgct
ccagcctggacaacagagtgagaccttgtctccacaacaacaacaaaacc
aaagtgaatttcagatagataaacaagaagcaatttctagtataagtgtg
tcccaatacagtggacgtgcttatactaaaaacaaaaagttccttgtttt
tctgaaatttagattttactgggtgtcctACTgtaacctgagcccaaagt
cacatagctgtgaggagcagtgcagagcagtgcagccagggagctgcacc
cagagccccttcccttGCTAGCTGCTGCCATCGGTGCTGGCGCGGTGCTG
AATGAATGGCACACAATCAAATGCCTGGAAGCCACTAAGAAGGGGAAAGA
AAAAACTGCAATTGACATGGCTCCAAGTTCCATTCTAGAAGTCGGCAGTC
CCTGCCACCTTTGCAGGACCAGTTCAGAAAGGCTCAGTGAACAGGCAGAA
TTTTCCAGGTGCCTGAGGGCATTTAGATGGCCTTAGATCCCCTTTTCCAG
CCTTTTGCATGCTCTTGGCCCCATCCCTGACATCCCCTTCTTCATTCTCT
GGCCCCTGGGCTGCCCCAGGCTTCAACCGCCTTCCTATTGGCTCTGTGTT
TACAGCTTCCTCCATTGGTCGATTCCGGAACCAATCACAGTCCCCTGGGC
AGCATCCTCTGTCTCCACTCTCCTTGAGGTCCCCTCCCTGATCAAGGCTC
AGTTCTCAGTGTTCTGGGAATGTTATTCATCGATGCGTTTTGGCAGCAAA
ATAGGCTTCTGGGTATGTAGGTGGTTCTGGCTAGCCCAGAAGCTTCCTAA

>uc002fnx.1|88250779|88251779|88251778
TGCCAGGGGCGGGGGAAAGGGTCCTGGGTCGGTGGTCGGGGGTCCAGGCC
CTGGGCAAGGGGTCCTGGGTCGGGAGTCTAGGTCCCGGGTCCATGGTTGG
GGGTCAGAGGTCGAGGCCCCGGGGAAGGCATACCGGGTTGAGATTTGGGG
ATGGAGGCCCCGGGGAAGGGGTCCCGAATCGGGGGTCGGGGATCGAGGCC
TGGGGGGAGGGGTCCCGGGTCGAGGGTCGAGGCCCGGGGTAAAGGATCTC
GGGTTGGGGGTCGGGGGCCTGGGAAGGGTCCCGGTCGGTGGTCGGGGGTC
GAGGCCCGGGAGAAGGGGTCCCGGGTCGGTGGTAGAGGCCCTGGGGAAGG
GGTTCCGGGTCGGGGATCGAGGGTCGAGGCCCGGGAAAAGGGGTCCCGGG
TTGGTGGTCTAGGCCCTGGGGAAGGGGTTCCGGGTCGGGTATCGGGGGAC
GAGGCTCGGGAAAAGGGGTCCCAGGTCGGTGGTCGAGGCCCTGGGGATGG
GGTCCGGGTCGGGGATCGGGGGACGACGACCGGGAAAAGGGGTCCCAGGT
CGGTGGTCGAGGCCCTGGGGATGGGGTCCCGGGGGATCGACGGTCGAGGC
CCGAGCTCTCCTGAGTCCTGCCCGCGGCCCCAGGTGGGCGGAGCCCACGC
CAGTGGGAGAAGCGGCCCCGCCCCGCGCGCGAGTCCCCGGAGGACGGCCG
CGACCTCTTACCGTCCATGGCCACAATGACAGGAGCAGCACTCGGAGAGG
GAGAAGGGACGCCAACTCCGGGCGGTGTCAGGTCCCGGCGGCGATCGAAC
CGACCAAGCTGCACCCGGCGGGGACTTCCGGGGTCGCCGCCCCACTTCCG
GTCGCACGGGATGCTCTCGCGAGAGGATGGTGGCCGGTCCCGCCAGAggg
gcggggcgcggctgcgcggcgcgcggTCGCCATGGTGACGCACGCCGCTG
GCGCGAGGACCTTTTGTGAGTCGCTCCCGGCTCCGCGGCCGCGGAGGTGT

>uc002gcd.1|5329539|5330439|5330538
CACAGGACAAATAAAAACAGCTGCTATGAATCTACCCACCACATGGGCAC
CACCTGAAACAGCTGTATGAAACAACAAAACTCACTTGAAATAACGGAGA
CTGGAGACCCTGCCACCGTTAGGGCTGGGTACCTCCAGCTAGCCCCTTAT
TTAGATCCAGAGACCCTTTTTATTATAAGCCATTCCCCTCTCGACAGTTT
CCAGCTTGCTTTCCCCATTCCTGTTTCTTCACTAAACGGACCTTCCTCTC
ACTAGTCACCATGGTACCACCTGGCCATTGGCAGAGCTCTCGGACACATT
TCTTGGGTGGGAGGCTCCCGCAACCCTAACCCGCTATAGGTCCGGCGCTC
ATCTCTTAGAAACTGACCTGACCCCCCATGAAGCAGCACTCCCTTCTCGC
GTCACTGGATAAGCATTCTTGGCGCCAACTCGAACCCCAGAGTAATCCCT
GTACGCCTCCACCCATCCCCGGGACCAGCCCCTCTGGGCCTCCCCGAGGC
CCAAACCCCAGTTTCCTGAAGACCCAGTCATATCCAGCCCAGATAATGAG
AAGGTGGCACTGCAGCTGCTCACCACGGCGGCGGTGGTGAGGACGCAGGC
AGTGGTGTAGGCGCGGCTGACCGGTGGGATCTGCAGGTACTCCAGCCGCA
AGCTCTGGTACGCCATCTTCCCCACCGTCGCCTGCCCCACCCCCCACCCA
CCCCATTTCCCCTTCCGCCAGCAggccccggcggcggggcgggcccAAAG
GCCCCCCGCCCACTTTAGTTTTCCCGCGACTGCCCAATCAACGCCAAGCA
ACCGCAATCCGTAGAGACCTAAGGAACGCACATCCGCCAATCACGAGTTG
CGTCGCCACCGCCCCCCCCCAGCGCCCCATCTCCCCACCCTCTCTTCTCC
ACCAGCCAACGTCCGGGAAAAACGAGTAAGTACAGGTTCCTTCTGCCAAT
CCCCGCCGGCCACAGCTAACTTTCCCGCCCGGCCCCTTTCTGTCATAATT

>uc002gce.1|5330070|5330970|5331069
ATCCAGCCCAGATAATGAGAAGGTGGCACTGCAGCTGCTCACCACGGCGG
CGGTGGTGAGGACGCAGGCAGTGGTGTAGGCGCGGCTGACCGGTGGGATC
TGCAGGTACTCCAGCCGCAAGCTCTGGTACGCCATCTTCCCCACCGTCGC
CTGCCCCACCCCCCACCCACCCCATTTCCCCTTCCGCCAGCAggccccgg
cggcggggcgggcccAAAGGCCCCCCGCCCACTTTAGTTTTCCCGCGACT
GCCCAATCAACGCCAAGCAACCGCAATCCGTAGAGACCTAAGGAACGCAC
ATCCGCCAATCACGAGTTGCGTCGCCACCGCCCCCCCCCAGCGCCCCATC
TCCCCACCCTCTCTTCTCCACCAGCCAACGTCCGGGAAAAACGAGTAAGT
ACAGGTTCCTTCTGCCAATCCCCGCCGGCCACAGCTAACTTTCCCGCCCG
GCCCCTTTCTGTCATAATTGAGGTGTCCACAACCAGCCAATCAGGAACGC
GAGAGTATCCCGCGTTTGCTTTCGCTCGCCGAGGCGCGTATCAGTCGGAA
TTTTGGGGAGCCAACCGCGCCGTCTGTCCCTGGCAAGCCAGCGGCGGTTT
AAAGGAGGTGGCGGGAAGCCTGTGTGTGCTTCAAATCGTCACCCTCATGG
TCGCTCCGGTAAGTGCTGCGGGGCAGCATTTTCTCTGAGGAGGAGCGGGG
ACGGGCGAGACTGGCATAAGCGTCTTCGCGAGGGAGCAAGGCGGCCTGTG
GGTCGGCCTCACCCCGGCCTCCGACCTGAAGATCCCAGCATGCAGCGCGG
GCGCGGGGCCCGACGGAAGCCGGGAGCCGGCCGGAAGCAGTTCCTGCGCT
CTGGCTTCTGGGTCCTGTCCTGCGCGATCGCGGGGTCTTAGACAGCTCAA
CTCGCCGAGATGACCTGGGCACCTCTGCGTTGAATCGGCAAATACTGATC
AAGCCGCATTTATTCTGCTCTCAGGAACTCTAAGTCTAGCAGAGAAGATG

>uc002ggv.1|7263402|7264402|7264401
GAATGATGTCTGGAAGGGCTTAAGGGACACAGTGGACGAGGGGAGAGTCC
TCATCTGCTGGCATTTTGTGGGGTGTTAGTGCCAAACTTGAATAGGGGCT
GGGGTGCTGTCTTCCACTGACACCCAAATCCAGAATCCCTGGTCTTGAGT
CCCCAGAACTTTGCCTCTTGACTGTCCCTTCTCTTCCTACCTCCATCCAT
GGAAAATTAGTTATTTTCTGATCCTTTCCCCTGCCTGGTCTAGCTCCTCT
CCAAACAGCCATGCCCTCCAAATGCTAGAGACCTGGGCCCTGAACCCTGT
AGACAGATGCCCTCAGAATTGGGGCATGGGAGGGGGGCTGGGGGACCCCA
TGATTCAGCCACGGACTCCAATGCCCAGCTCCTCTCCCCAAAACAATCCC
GACAATCCCTTATCCCTACCCCAACCCTTTGCGGCTCTGTACACATTTTT
AAACCTGGCAAAAGATGAAGAGAATATTGTAAATATAAAAGTTTAACTGT
TGGTTGTGCCTGCTCTGTTGTGGGGAGGGCGGTCTCTAAAGAAACAAGCC
CTGGGGAAGTGACGAGGGAGGAGGGGTCTTTTCAGTGACCAGCTCTGAGG
TCTGAGAGGAAGGGGGAGTGTGTGCTGGGGTCTGGTTGCCATGGTAATGG
GTCTGTTTGGCAAATGAATGTCAGGACCCGTGTCTATGCCGAGACTGGAG
CCTGGTGTCGTTCTATAATGGAAGGACAAAGGCTGATGGGGGCAGATGTC
AAACAGGCCAGAGGCCCAGTGGGCTGGTGTAGGCAGCTAGCTCAGCAGAG
GTATGTGAGGTGAGAGGCATGGCCTCTGCCAAGGCCTGGACTCAGGCGAG
AGGGTCAGCCACGGGTCCAGGACTCAGGGTAGCCCCTTGGCACACTGGAA
GGGAGTGGCCTGGCACCATTGTGACCCGTTCACTCCCAAGACCCTCAGGG
ACAGGCAGGCAGTCAGTGGACACTGTCGGCACGGTGGGCTGGGGGCGTAA

>uc002hnv.1|32840524|32841424|32841523
TTGGGCCTCTGAAGCCCAAAGAGGGGATGGTTCTTTCCAAAGAAGACAAT
TTCGACGTTCCAGAAGCATCTGATTGAAACGCACCCTCTTCACCCCTTAA
AATCAGTCTGGTTCATCCACGAGCAGCCCTTCGGGGCCCGGACTGGAGAG
GCAGCCACGGCTCGCCGTCCCTGGGCCCAGTTCCCTCAGCCTCAATTTCC
CTTGCTGCAACAGGGGTGGAGATGGGAACGTTATCCCCAAACCCAGGCAG
TCCCGGCTCGGCCCGCCTCACCGCACTCCGGAGGGGACCAAACAGCCCCA
CGCGCCAGGAAGCCTCAGGCAACGGGCCACGCGCCACACGGGCAAAGTGA
TTACTGGTCGGATCAAAAGTCAGGCAAGCGGCTCAGCCCCATCCTCCCAG
TCCTCGGGCACGGGGACAGCAGCAGGCGCGCGGCGGGGACCGGGAAAAGG
CCAAGAGGGCGGTGGCGGGCGCTCAGCAcccggcgggggcctccacggcc
gaggggcggaggcggcgggcgcgcggcacgcggcgcgctcgccactgcgc
cgcccgggggcgcgcACGCAAAGCCCGGAGGCGCGCGCGACCGGCGGCTC
TTTGGCGCGGATTAGGGGGTCTCGGCGAGGTGAGGCGCCAGGCAGCGCTG
GGCGGGCGGGCGGGTGGCGGAGCGCGAGCCCCTCTAGCGGGACTAGGGAG
AAGCGGGGGCCACGAGGTGCGGCGGGGGAGGAGTCGCGGGCTGCGGGCCC
CGGCGGCGGGCTTGACGCGGCAGGCTggcgggccggcgggcgggcagcgg
cgggccTCGCCGCTCTGTGGGGGAGGGCGGTGTGGGGCCGGGCCTGACCC
CGGGGGCCCGCCCCGCGTCTGGGCGGTGCCCCAGTGCCCCGGCCTCGCCA
TTTCCCGCTCAGCCCTGGAGCGCGTAGCTCTACCAAGAATGGCCACTGTG
CCAGATGCCCCTGACCAGCGTTGCCCATTTGAATTTCCTAGCAGGCCCCC

>uc002idj.1|38575123|38576023|38576122
CGAGACCTACAAACTGCCCCCTTCCCCGGGGGGTTCACAACGCCTTATGC
CTCTCAGGTTCCGCCCCCGCCCCTCGCATAAGAATACCCATCTGCCTAGC
TTCGGAAATTCACTTTCCCCCGCCCGTCCCCCGGAGCATCCCTTGGGCCC
CTGTCCCTTTCCCGGGGCTCTTCTACCTTAACCCAGAGCAGAGGGTGCAG
GCCTCCTGAGCCCAGGGGCCCAGTTATCTGAGAAACCCCACGGCCTGTCC
CCCGTCCAGAACGTCTCAGCGAGCTCACGACGCGCAGTCACGTTTTTTTC
CCCCCCTCTACACTGCAGATGTGGCTCCCAATGTTGACGTTGGCCAGGAC
CTTTGCAAACAAGCCAGGCCAAAAAGTTTCAATATTTACACTGGCTGCTT
TAATAAGGGCATTGATCTTATCCTCCGTAAAGGTCACCTCATAGTCCTGC
AGAATGAGGGCAGAGTAGATGCAGGCAAGCTGGGAGACGGAGGCCATAGC
GCGGGCGAGTGTGGGGCTGGGGCTGCCGGACGCGGTGCTACTCACCGGAT
GAAGTGAGGGTCTCACCCCAACGCGGCCTTAGCTTCCTCGGAAGGACCGA
ACACCTTGGCGGCAGCCGAGGAAAGGGGTTCCACAGTTTTAATTTATCTG
TAATTCCCACGCTTTACTGTTGCCACGGAAACCGCTGAGCAATAGCCTCT
CAGAATAGGAAATCAAGACACAGTCAGAGGAAGGGCGGGACAGAAAGAGC
CTAGCATCTCTCGGGGCTCTGGGTTGGCCACCCAGTCCTCCCCTGGTGAC
ATAAAAAGAAAGAGACGGAAAAGGAAGAATTCTACCTGAGTTCGCCGTAA
AGCGCCCGCCCTCTCGCCTCTACGCTTCCAGTTGCGGCTTATTACGTCAC
AGTAATTGCTGTACCAAGGTCAGAATCGCCACCTGAGGCCTGAATATCAG
CGTAAGATAGTGTCCAAAGCAGTCTTAAGAAGAGGTCCCATTACCCCACT

>uc002ifv.1|39619255|39620155|39620254
TCTTGAAAGCTGGACTTTTCCCCCTTTTTGTGTCCTAAGCCTGCGCCGAA
TCTGTGCCTTCTTTGAAATGCTTTCCCGCCTTCTTTCTCCGGGTCCCACA
CTACCTGGGGCCGCACTCTTCAAGCACTGGATGCTGACTAACTGGTCTCC
TTATCTGTCTTCCCGACTGGCCCAGAGCTGAGTTCTTACTAATCCCCGCT
AACCTGGAGTTAGGTGCGCGTTGCAAAGCAGTAACGAATCCAATCAGCCG
GGGAGGCAGACAGCAGGGCCGGAAGAACAAAGCTGGAAAGGGAAACGTCG
CACCGGCTCTGCCCAGCGGCGCCAGCCCGGGCAACCTTCCGCAGTCGCGA
AGCCACGCCCCTTTCCCAAGTACCTCCGCGCTAACTCCTCCCCCCTGGCC
CCGCCTCTCACCCTGGATTGCCTAAGGCCCCGCCCACCAGGCGTGGCCCC
GCTCTGGGAGGGCCGCAATCCCGCCAACAATGACTCCACCCCTCCTTCCG
CTGAGAAACCTGTCCCTTTTATTTAAAGAATACCTTTTACGTCAGCCCGT
CTTACGCAGCTTCGCGTCATCAGTGCAAGGCGCGGAGGCGGGACTTCCTG
TCCCTGGTATAACAGCTTCCGGGAGAAGCCGGAAGAGACCGGACCCTGAA
CAGAATCGCAGATTGCCAGCCCTTTTCCCGACCCCTACGGAAAGACGAGT
CCAGGGGCCGTCCTGGCGAGGTCAAAACATTTAGTCTGGTCTTTTCAGGT
GAGGACTTCCCCATCCAGGCACAGTGCCGGTCCAATCCCCCTTTAATTTC
CCATGACTCCTCGCGTCCTGAAGCCCCGCCCCCAGTTCCCCAGCCCCGCC
CCGAAGTTTGAGGGGTGTGGACGGTTTGTGACCCCCTTAGCCGACCCTAC
TCCTCACTGGCCGGGACAACTGGTCTTATCACGGAGGCTGGGGCCAGGCA
GCCCTTCGGTTCGGGTGGGCCCATGGACCCCAGTCCAACGCCGAGGGAAT

>uc002ihf.1|40140601|40141501|40141600
agcgaaacaaatgttctgttttgaatgtgttcagcctgaggtgcctatta
gacatccaaattgaaatagccagtaggcacttgaatatgtgagtctggag
atcagacaggtcagagctacagaaaatctgaaggtgtggcagagctgaat
tgtaaagctgtggagctggatgagatctcctagggagataagggagaggg
ataagggctaaagcgttggcatactccaaaatatataggtgaacagtggc
tttggatccagcaaaggggactgaggaggaaccattgagatagggaaaaa
aacggtagagtgctgagtcatggaagcaaaaagaagaaagtatttcaaag
aaggaatagtccatctataagttggatatgataaggatagtatttcagac
tgtggaaatcacagttgacctggataagtacagtttttgtggggaggtcc
ccagctctccactgaatgatctcttattagatcaaatttgatctctaatt
agcagtctaattagatgggttgaagaaaagatgggaagtgagggataaag
atacgtcttttgagaagttttgttgggcaggtaataattgaagaacggga
gggggaCAAAAATGTGAAGATGAAATGATGTGTAAGTGAAATCTTTATGT
AAACTGCAAATGCTCTGCAAGTGTTAGGCTTATTTTGTTATTTAGTATTC
AAACTTCTAGGAATTTCAATGCAGCTCAGTGTGAAGAATCACTAAAAAGC
GACCACTAGTCCTCAACTTGAGGGCCATTAAGGGGCAAAGCCGTCTAGCC
AGTGAAGAGCCAAGAAATGAAGAGACGGTTTGAGAAGACGTAGGCGGTGG
GGGAACGGAAAGAGGAATCGCGAAACTAATATTGTCCTTCCAAGGACACC
GTAGGGCGGATCTCGCAGCTACGGCGTTCTTTTAGGGGTGGAGCCGGCAG
GAAATTTAAACTGAAGCCGCGGCCGAAAACGCCAAGAGATTGATGCTGTA

>uc002ihg.1|40140864|40141764|40141863
aaggggactgaggaggaaccattgagatagggaaaaaaacggtagagtgc
tgagtcatggaagcaaaaagaagaaagtatttcaaagaaggaatagtcca
tctataagttggatatgataaggatagtatttcagactgtggaaatcaca
gttgacctggataagtacagtttttgtggggaggtccccagctctccact
gaatgatctcttattagatcaaatttgatctctaattagcagtctaatta
gatgggttgaagaaaagatgggaagtgagggataaagatacgtcttttga
gaagttttgttgggcaggtaataattgaagaacgggagggggaCAAAAAT
GTGAAGATGAAATGATGTGTAAGTGAAATCTTTATGTAAACTGCAAATGC
TCTGCAAGTGTTAGGCTTATTTTGTTATTTAGTATTCAAACTTCTAGGAA
TTTCAATGCAGCTCAGTGTGAAGAATCACTAAAAAGCGACCACTAGTCCT
CAACTTGAGGGCCATTAAGGGGCAAAGCCGTCTAGCCAGTGAAGAGCCAA
GAAATGAAGAGACGGTTTGAGAAGACGTAGGCGGTGGGGGAACGGAAAGA
GGAATCGCGAAACTAATATTGTCCTTCCAAGGACACCGTAGGGCGGATCT
CGCAGCTACGGCGTTCTTTTAGGGGTGGAGCCGGCAGGAAATTTAAACTG
AAGCCGCGGCCGAAAACGCCAAGAGATTGATGCTGTAGCTGCCCTGAGAT
AACCAGGACTGTGGAATCGGGAAGAGCTCATGGAGCTCGCGAATGTAATA
CGGAGGCCTCTGAGGAAGGAGTACGGAGGCCGAGAAGGAGCCGGCATTTG
ATGAGCGAACCGGGAAAGGGTACGGATGCCGGGAAGGGGAGAAAGAAAGG
CGGAAGGGGTCGTTAATAGCTGAGGCGAGGTGCGGAGTCGTGGAGGGGGC
TTAGGAAGTGACCAGCGGGTAGGTGCCGAAGCTGAGGAGGGTATAGGGGC

>uc002iml.1|43329072|43329972|43330071
GAGAGGCCTTCCTGCACTCTTAACTGTAGATGCCCACCAGCGATTCAGGG
CTCCCCGGAGAACAGAGAGGGGCGAGGGAACGCTTGAGACCCGGACGCTG
CCAACCAGATGGGCACTGCTCGGCATCGACGACAGCCCGGTTACTGATAT
ATCCCCAGTCGGGCGATGGTGTCAGGACACGAGAGCACTCCCTGGGCAGA
TGACCTCTCACCGGGGAGTGGGCAAAAACCTTCCTTTAATGTTTTTACTT
GGATCCTTGATCTTCCAGCTAGATATCTGCAAGCTCTTAGCAGAATTGTG
AGAAGTTTGAGAACTTCTTGCCAGAGCTCCCAGCCTGTTACTTGACGCCC
CGTAGGGGAGACTACTGCAGTCCCAAAGCTCAGGCGCAAACAATCTTAAG
GAATTACAGAAGAAATAAAACAAAATAGATACTCGCTCTCTTCCTGTACC
CACCTCCATCCCCATTGCTGACTTACGGTTTTCAGCCTCTTATCCATGCT
TCTTATGTTTCCTTGCCAGCGGCTTTCTAATTTTAGTTCAGAAGGAACTA
TGTTTTCTCCTCTGGGCAACTGAGAAACCTGTCCTCACTGCATTCCTTGG
TTTTGATTGCAATATCCTGTCATGTTTGTTTCTTAATTAACTTCATCCAA
GGGGACTCAGTCTGGCCTTTCTCAGTGCATTCTCCCAAAGTTCTTTCTTC
TTCTGAGGTTACTTCTTGTTCACTTATTGTTTCCTAGAGAAAGGTATGAG
CCAGTAGATCTGCTTTAAACAATGAATTGGCCCAAGTTTCCCGTTTACAG
ATTTCATTACAGATGGACACTGTTTCAAGGTGCACTGGCATGCACTGTCT
AAAACGGTTTCATGCTGTACCCCAGAAGGCATTCAGTTTCACAGTGGAGG
GCTGTATTGAGTTGGTATTCTGGATGATACAATTTTTAGGGCTAGAAAGT
TTAGAGTGTTGGCTGGCTCACAGGCTGCAAAGGAAATAATGGTGGAGTCC

>uc002irg.1|45979358|45980358|45980357
AGTTTTATGCACAGAATGGGTCCTCCCAAGGCTCGGGTGCCTGATCTGCA
ATTCTGCGCTCCGCCGCAGGGCGACGCTCGGAGACCAGCCACACTGTCCC
AAGTCCCGGCGAAGACCCGCCCGCGGCTCCGTAGGTGCCCGGCCCGCCCC
TCGCAGCCTCCTGACTTCCCTTCCTGTCCTCAGCGGCCGGGCCCACGGCC
CCGAGCAGCCATGCTGGGCGCGCGGGCCTGGTTGGGCCGCGTCCTTCTGC
TGCCCCGCGCCGGTGCAGGCCTCGCCGCGAGCCGCAGGTACGGGCGGGCG
AGCGGGCCCCTAGGGCACTCCCTGCGCCTGCCTGCGGGCCCAGTGGAGGG
TCTTCCGGACACCGGTCCCCAGTGCCAGTCTGGACCACCCCTGCATGCCT
GGCCCTTCCCCCACCCCACCTCCGGTCTGCTCCTGAGACCTGGCTCTGGC
TGTAAGGCCCTcctcccctcctctcccgtcctcatcccttccctcctctc
cccttccttccAGTGCAGTGCCAGCTCCTCAGGGACTGTTCTGACACTGC
TTCCAGGAAGCCTTCCTTGCACCCCAGTGCTGGATGCTGGGTCAAGGGCC
TTTCTCCAATAGTACCCTGTGCCCTGTCACAGTCCTTTATTGCTGCATGG
ACCTTTCGTTATTTAGGTCTGCCTGCAGTCCCACTTCCAGGCTGAACTCC
CTGAGGTCTCTGATTCCCTAGGTGTCCTGGAGTCTGGCCCAGGACCTGGC
CCCACAGGAGTCCCAGCAGGTGGGCGCTGAGTGAGGGAGTCCCCATGTCT
GGTTTCCTCTGTTTGTCCCTCACCTGGTCGAGTCCCAGACCCTACTGATC
TTGGCCTGTCCAGCCACCAACAGTAGGCTGCCTTCCAGTGGGGCCACACC
CAGGCCTGCCAGAGAGATGCCTCCAAGCAGCTGCTCCAGGAAGGGCCGGG
GGAGGGGCCTGGGGAGGGGTAAGAATGGAGCCCCAAGAACCATTCTGCCC

>uc002ium.1|51182454|51183354|51183453
ttggacgggcactgtggaaaattattccttgtccaaccacctcctcagct
gtaactggtagcacaattcttgacccattttacagattaggaaacatgag
tttccagagTTTATTGGCACTCACGTGGCTGTTACATCGTTTTGATGTTC
AAACGACCTACTTTATTCAAAGTCAGGTAGTACAGTCTGCTGGTGGGAAA
TACAGTATTACTCAAGGGACTTCAAAGGAACAAGAAGATGTTTGAGTTGC
ACAGTGAGCTAAATTATGCAAGTTGCAGAAATCCTAGGTGGATAGTACGA
CACCTTTCAGATCAGTTTCTACCCTCAAGGGTGGCAACAACCTTGTAGAT
CCATTATGGATTAggtttctaaactgttttggtgttatgaacccctagag
tcttctggggaatccaatggacctcgtctcagaataatgttttacaatgt
atagcagaaagaagagaaattatattgaaatacacttCTGGCATTTGACC
CCTTAGGATTTTTCCAGCATTTCTACTCTGCCCACCTCTCCTCTCATGTC
TACCAAAGAGACTTTCTCTACTTTATTCAGAAAGGTAAATGAGAGACACT
CAAACAGGTCTGTAGGTTATGGGAGTAGCAGGGAGTATGGGATAGGCTAC
TGAGGAGCTGTTTTTGAGGTGACATCACTGTCTCCCTTCCTTTTTCCCTT
CCCTCTGGAAGCCTCCTTACTTCTCCAGCTCTTCCTTCCTTCCCCACATC
AAGTCCAATTTTTCTCCTTTTACTTCTTGTCTATCCTCCTCACTCCTTGC
TCAGCCCCGCCCGCTTTTCTAGGCCCGCCCCTCCAGGGCCCCACCCTCAG
GCCGCTCCTCCAGTCTAGGCCCCGCCTTCTCCTCAGTTTCCTGCCAATGA
CGCTggggcagccggggcagccggggcagccCGGTCACCCCGCCCCCAGG
CCCACACTAAGGGTGTCCGCGGCCTGCCCTCCAGGCGGAGGAGCCCGGAC

>uc002kfg.1|78008928|78009828|78009927
ggatttcattttcatttctcaGAGGACAGGAAGGAAGGCTCTAACATGGG
GAATCCTGAGAACTGCTGCTGTCTGTTAAATACGCCTACAAGTTATTTTT
CTTATGTCACACTCTCCCAGACATGTTCTTACTTCTCATTTCTGATTTCT
GTAATACACACACACTGATTTCATAAAACGTTTATGAGTCCAACACTTCC
ATTATAGCCCTGTATCAATGTTTTGCTTAGCTGAAATCAATTTCTTGGAG
GAGTAAGTGTTATCTTTACTTTGTAAGCTGTAAGGGCCCAAATCAATGTA
CTTGGTAAAACTATCCATAGTGAACACACGCAAATGTCAAATGGCCATCA
TTTAGCATCTGCCCTCGGGCTTCCGGGTCCATCACGTGGTTACTGACAGG
CAGGCCGCGCATGCGCGCTGCTACTCCGCCGAGCCTACGTGACACGACGT
CAAGTGGCAATGGCGGCGGACGAGGGCTGTGCCCCCGGCCCGCCCCGTTA
GGAGCCGCGAGTAAGGCGAGTGTCCAACGCCGAGCTGGCTGACAGAGCCC
GGCCGCGGCCTCCGCGGGCCCAGGGGCCTCCAGGCCCCGTGACCACCGGA
CCGAGCACCCTGGAACGGCCCCAGCTTGGCCTCGGGACAGTCCGCGCGCT
CACCGACTCCCTGGTGAACGCCGCTTGGCCGCCGCCGCCGCCGCAGGACC
CACGAGAAGCGGAAACCGGCGCAAGGACCCGGTCCCCCCGGCGCCGTACG
TGGAGTGAGCCTGCGGTCCGCCCCGCGCGCTCCGATTGGCTCTGGGGCCT
GGCCCGCCCCTTCCCGACACTGTCATTGGCCTAGGCAAAGCCGTAAGGGT
GGGGAATCCTATTGGCCCAGGGGTGCGGCTTGTCCTCTCCCGGTGCTCTC
ATTGGCCGAGCGCGGCCGTTGGGGGTGAGGCCGCGTCGGGGGAGGACAAC
AAAGGGCCGCGGGCGGCGGGCAGTGGTGTCCCAGTCTCCCGGTGCTTCCC

>uc002kkq.1|605799|606699|606798
GGAATTAGTGGGTAATCAAGGCAGCTGACATGGGGTGTGGCTGGGCCTTG
AATGTGTGTCACTCTCTGTGCCCAGGCAGAGCAAAGATAAACTCCAGACT
GCATGTTGCTCAGAGACCAGGACCAACGTCATAGGGCGCCTAAAAGGCAG
GTGGCCCAGTTCAGAATTGTCAAGGTCTGACCTGCTTGGACAAGTGCTGA
GTACATAGTAAGGATGGATTGGCTAGTCTCTCAAAACTTGCAAACAGGGC
GCAGGTGATCTTGAGATTTCAGTTGCCAGAGAGACCCATCGTGTAGATTC
CAGAGTTGGCTATCATGACTAACAGCTGTCTAAGTTGTTTTTAAATGAAT
CATTAAGGGCTACATTTTCAGTTCAGCTAATCAAGTAGCAAATTACGGTG
GGTCTAAAATACTTATCTATTGCATTATGTATATGCTAGACTTTATCACT
TTAGTTGGTTATATCGCTTCATATACTAACAGTCAAAAAATGCCAAACGA
GAAAACAAACAAACAAAGATGCCACATGACTGTGTAAATACACTTTTCGA
ACTGTTTTATCTAAGAGTTTACTCACTTTCACATTGTGGCTTATAGTATT
TTCAATCTAAGAGACTAATTTTGCTTACATAGGAAACTACatattttaaa
ttgaaaattaaaaaaatatttttaaGGTTTTAATGAGTCCTATCAAAACA
CATTTGTATATAGGAAGGTAGCCCAAGGTCACTGTTGCCAATTGTGTACA
CAGCCTGCCCTCTAGTGTTTTCTTCTGAACAGTACCAAATTTTAGATCAT
AGTTGTAAATCTCAAAATGTTGGGTTAATAGGATTAAACACTGTGTCATC
AAACTGATAGGACACAGCTAAATCCCTGACACGGATGAAAATTAAAGCAG
AGAAAAACGAAGGTCCTTCCAGAAGCTGGTGGCAACTTCACTGGGGAGAT
ATTGCAAAGTTAGTGGTAAATACACTATATTAATAAGTTTTGTTTTGTAA

>uc002kqr.1|12082947|12083847|12083946
TGGTGACACCATAGTTGAGTAGGGCCTGGGCGCTGCGCTGTGCCGTGCCA
CACCAGGCTGAAGAGCGTTGTACTCTCGGGCTCACTGCAGCATCTCCAGG
GCCTGCAGCTGGCACTGGGGAGGGGTCCTGGAGGgggctagggctatggc
cgtgcggggccaaggctagggctagggccaggTCTGCACTAGGGCCAGTG
TGAGGGCCAAAGCAGGATcagggcagagccaaaggcagggcagggcaggg
cagggtagaacaggcccagggtagcacagggcaAAGTTAGGGCAGAACCA
ACCAAGGCAGATCTATGGCTCTGCGGCTTCCTCCTGAGTCCCTGCCGGGC
ACTAAAAGCCTGGCTCtttttttttttttttccagacggagtctcgcttt
gtcacccaggctggagtgcagtggcgtgatctcggttccctgcaagctcc
gcctcccaggttcacgccattctcctgcctcagcctcccaagtagctggg
actacaggcgcccggcaccacgaccggctaattttttgtatttttagtag
agacggggtttcaccgtgttagccaggatggtctcgatcttttgacctcg
tgatccgcctgcctcggcctcccaaagtgctggaatcacaggcgtgagcc
aGCCAGCAGGCGGCGCTCGCGAGAGTGCGCAGCTCCCGCGAAGGGCCTCG
CGGGCAGGCTGAGGTGCGCATGTGCCCTGGTGCCTAAGGGTTCTGGCCGG
GGAGGCGGGGGGCGGTGGGAGGTGGGGGGAGGGCGGGTGCGCCACCACGT
GGCGCCCGCGAATGGAGGGCGCGAGGCTCAGGGCTGTTTCTCCGCGGATG
GCCTCGTGGGCCGGCTGAGGTGCACATGCGCGCTGGTGCCTAACGGCTCT
GCTGGGCTAGGTGCTCCTCCGAGCAGCTGGAGACTGGAGTGTCCCTGACG
GAGGTTGCGGCTGGACCTGGTTACGTGCTGGTGCTGCGCTCCAGAGAGGC

>uc002kqs.1|12091804|12092704|12092803
GTCGTAATTCCTCTCAAACCTTTTCCTCAAATATTAAATTTGGAAAACAA
TCTTGTGATTAAGAGAAGAAGGCTGTCCACCAATGGACTTACCCTGTTAT
TTCTTCCTTATTGTGAGTTGAATGGCATGACAAAGCAGAGGCAAAGAGGC
ATACATCAGTTCTTCAAAGTATTAAGTCAGAAAGGTCAGAGCTTCCACAG
CGTGGCAACAGCTTTGCAGATGCCCACATCATGGTAGTTGAAATAGCAAA
GCCCAGCAAAGGTTAAAGCTGAAAGTGCCAGAAGCTCTGCCTTGGGAGCT
TTCTGCAAGGCATCCCCATGAACATAGTCAGTAACAACTTGTCCAAGGCC
CGAGTAACTATGAAGAGTGAGGGTTGCAGCAAGGAGTAGAGTCCGTCACA
GAGCCAAGGATTCAAATAAGCAGCTGGAAGCAGGCCCAGGAGCAAAACAC
TGACGACCCTCTCACTAGTCCAGTGGAGAGACGCAACCTGGGAACCAGAA
TGGTGGCTTGGTGACAAGCCAATGTACTCACTCCACACCATTCGGGGGTA
GGTCGGTTCTGAAGTAATGCTGAGATAGGAGCAGGTGTGACCACTGGGGT
TCGCAGCAACAGAGCTCAGCCTCCTTGGGCACCGCGAAGGGTACTCAGTC
TCCAGAGAACCGCCATCTCATTCCTGAAAACTCAAGGTCATCCACCAACC
CCCACTTTGTATTTTAGTTATAGTCGGTTAAAACATAAACTCGCTTTTGA
AACCTTAACTGCATGTTTTATGAAACCTGTATTATATAAAACTGTTTGTC
TGGGGAAAGAGCCAGAATCAGAGAAGAGTTTACACAGCTGTTGAAAAATG
AAATTTGTCAGAATAGTAGAGGAAGACATTTCAGATATAATGAACGGGGT
GTATATGGATGAAGGTATAAGCAGTAACAGTCATATTGGAAGTTACTCAT
AATAAGAAGCAGGTTTAGTGTGTTATTATAAAGGTAATATTAGGAAGTAA

>uc002kqt.1|12243317|12244317|12244316
GGGTCAGGTCTTAAGAGATCAGGTCAGTCTGCTCAAACCAGGTGGGCTCA
GGAGGAGCCGGCGAGGGTCCCGCTGCAGCTCCCGAAACGCTGTTTCCAGG
CGGCAGTCAGCAGTTGGGCACGAGAGGATATCCTAGCAAGCCTCCATCCC
AGAAAGTTACACCTCTTACTGCCCGAGTCCCACCCCTCAACACTGAGCCC
ACCTCTTCAGTCCTGTAGTGAGGGGTTCTGGGAACCCCTTGTAACTGCCC
GCCTTCCTCGGAGGTCTCAGAGGCCCTAATTGCGTCTTCCGATGGGAACA
ACCATGAGAGCAGGGTGTGGACGGAAGTCCCCCAGCCCCAGCGGGGTTCA
CTCTTTGCCTCCTCACTCTGCGAGGGTCCCTTACTACAGCTAAAAGGCAA
TTCATGCAGTCCAAAGGCTCCTTTCCCCTCCCGTTCTGCATGCCCTTCTC
ACTGTCCCCAAATGCTCATGACATGGCCTTGAGAGCAGCGCAGCGGGCAG
GAAGCCCAGGCGCCTCGGAGAACCTGAAGGGCTGCAGGTCCCGGTGTCTG
CGGCAGCTTCCGCATCCCTGCAGGGAACCAGCGGCTCGCTGAGCCTGGGG
CTGGGCTCTGGGGGACTCCAGAGCTGGAGGCAAGTGGCGCTCACATCCGT
CTCCTCACCTGCCCCACCCGTGGCCTGGGTTTAAAATCCACATACCCGTC
TTTCCGCGGCCAAAGTGATGCTGCCAGGATTGGTTATGACCCCAACTGCC
CCGACCCCCAGAAGTGCAAAACGAACAGGCTGGCAAGTGACCAAAAGAGA
CCCGGGGAGCATCTGGGCTTCCAAGGTCCTCGGTACGGCCCAAGGCAGCG
AAGGACGCGCGGCTCCAGGCTGCGGGAGCCAGGACGACCGGGGGCTCCCA
GAGCGCGAAGTCGCGATCCTCGGCGGTGGAGAGCTCGTGCCAAAACGTCC
TCCCCTGCGCCAGTCAGGCCTTCGCGGGGCTGGCAggcgggcgggggcgg

>uc002kuz.1|19972052|19972952|19973051
TTTTTGttttttttgttttgttttttgtttttttgagacggagtctcgct
cagtagcccaggctggagtgcagtggtgtgatctgggctcactgcaacct
ccgcctcccaggttcaagcaattctctgcctcaacctccagagtagctgg
gattacaggcacccaccaccacgaccggctaatattttgtatttttagta
gagacagggtttcaccatcttggccaggctggtcttgaactcctgacctc
gtgatccacccgcctcggcctccgaaagtgctgggattacaggcgtgagc
caccgtgcccggcAGAGTGGGCGTTTTTAAATGAAGCAGTATTCCTTTAG
TTTGGTAAAATTGAGCTGAAGTTACACACAGTAACACCTTGACTTGTTGC
TGACGGTGTGCTTTGTGGGGATAGTTGGTGTCTGATCTCAACTGTGGAGA
AACAGGAAGTTTCTGGATTCATGCTGAACTCCCATTCCACAGGCGAGTTT
CACAAAAGAAAAAGTGCTCTGTTGCATACAATTATTCACTGTGTGTCTAC
AACGTGGCAGAAATTATTATTCCTAAAGGTGACCGAAGAGAGCTATAGTT
TATGGGGCCAGGAGCAATGTGTGGAATGGCGAGGCAGTGACAAGACAGCA
CTGCCATAAATCTCTTACTTTCTTTCCAAACGAGCTCTAATTTTAAGCTC
AACGACCAAAGACGGAGAGGCAGTCGCTTTGAGCTACTCCTGGCTATTTG
TTGGGAAATCACCTAAATCCGTTCAGATTTAGCCAGAAAAGGGGAAATAA
GTCTCCCTCGCCGGCCAAATCATGGCCTTTGTCGCTTTCGGCTCCCCATT
GGCTGCGGCCGCTGTGGCCCCGCCTCCTTGAGTGGTGCGGAGCTTTGTGA
TGCGGAGCTTCGTGATGCACGCCCCGATGCCTGCGGGGCTATAAAAACGC
TCGCAAGCGCCAAGTCTCCTCAGGAGCCGCCGGCAAGGGGGCAACGAGGA

>uc002kvc.1|19972545|19973445|19973544
CGAGTTTCACAAAAGAAAAAGTGCTCTGTTGCATACAATTATTCACTGTG
TGTCTACAACGTGGCAGAAATTATTATTCCTAAAGGTGACCGAAGAGAGC
TATAGTTTATGGGGCCAGGAGCAATGTGTGGAATGGCGAGGCAGTGACAA
GACAGCACTGCCATAAATCTCTTACTTTCTTTCCAAACGAGCTCTAATTT
TAAGCTCAACGACCAAAGACGGAGAGGCAGTCGCTTTGAGCTACTCCTGG
CTATTTGTTGGGAAATCACCTAAATCCGTTCAGATTTAGCCAGAAAAGGG
GAAATAAGTCTCCCTCGCCGGCCAAATCATGGCCTTTGTCGCTTTCGGCT
CCCCATTGGCTGCGGCCGCTGTGGCCCCGCCTCCTTGAGTGGTGCGGAGC
TTTGTGATGCGGAGCTTCGTGATGCACGCCCCGATGCCTGCGGGGCTATA
AAAACGCTCGCAAGCGCCAAGTCTCCTCAGGAGCCGCCGGCAAGGGGGCA
ACGAGGAAGCTCTTAAGAGCGCGGCCGGAAAGCAGGTGGGGAGAATCTGG
AGAAAAGGCGCACCCTGCGGCCTCGGAGACCATTATGTCTCAGGGAGTCT
CTCGCAGTGGGAGAGGTCGTCGGGGCAGGCGGAGGGTCCTCAGAGTCGGG
GGTGGGGGGCCTGTGGGGCGGCCCCGGCCCACACCGGGGAGTGCGGCGAC
CAGACGGCCAGCTGCCGAATCTGAGGCCTCGGTGGGTCCGTCGCCCGCCT
CTCTTGGACAAGTCCAGGCGATGTGAGCACGCCCAGCCTCCTACATTTCA
CTCCCGTCTCTCCCAAACAGACCTAGCGCAAAACGAGCACTGACACAGCG
GGGGCCCACATCCCGGAGGTTCTTTAGGGAGAGGTCGGGGAGTGCGGTTA
CCTATGGCTCCGAAGTCCCCGCTGGCATCCTGAAAGGCATCGTATTTCTC
GCTTAAGGCGTTACCCTTGTGGTAGTGGGCGCATGGACGTTTACAGTTGG

>uc002lir.1|58399017|58400017|58400016
CTCCCGAGACGGTGTCACAGCGCTGTGGAAGGCCAGGTGGACCCCTCCCG
AGATGGTGTCACAGCGCTGTGGAAGGCCAGGTGGACCCCTCCCGAGACGG
TGTCACAGTGCTGTGGAAGGCGAGGTGGACCCCTCCCGAGATGGTGTCAC
AGTGCTGTGGAAGGCGAGGTGGACCCCTCCCGAGATGGTGTCACAGTGCT
GTGGAAGGCGAGGTGGACCCCTCCCGAGACGGTGTCACAGCGCTGTGGAA
GGCCAGGTGGACCCCTCCCGAGACGGTGTCACAGTGCTGTGGAAGGCCAG
GTGGACCCCTCCCGAGACGGTGTCACAGCGCTGTGGAAGGCCAGGTGGAC
CCCTCCCGAGATGGTGTCACAGCGCTGTGGAAGGCCAGGTGGACCCCTCC
CGAGACGGTGTCACAGCGCTGTGGAAGGCCAGGTGGACCCCTCCCGAGAC
GGTGTCACAGTGCTGTGGAAGGCCAGGTGGACCCCTCCCGAGACGGTGTC
ACAGCGCTGTGGAAGGCCAGGTGGACCCCTCCCGAGATGGTGTCACAGCG
CTGTGGAAGGCCAGGTGGACCCCTCCCGAGACGGTGTCACAGTGCTGTGG
AAGGCGAGGTGGACCCCTCCCGAGATGGTGTCACAGTGCTGTGGAAGGCG
AGGTGGACCCCTCCTGAGATGGTGTCACAGTGCTGTGGAAGGCGAGGTGG
ACCCCTCCCGAGATGGTGTCACAGCGCTGTGGAAGGCCAGGTGGACCCCT
CCCGAGATGGTGTCACAGCGCTGTGGAAGGCCAGGTGGACCCCTCCCGAG
ATGGTGTCACAGCGCTGTGGAAGGCCAGGTGGACCCCTCCCGAGATGGTG
TCACAGTGCTGTGGAAGGCGAGGTGGACCCCTCCCGAGATGGTGTCACAG
CGCTGTGGAAGGCCAGGTGGACCCCTCCCGAGATGGTGTCACAGCGCTGT
GGAAGGCCAGGTGGACCCCTCCCGAGATGGTGTCACAGCGCTGTGGAAGG

>uc002lrg.1|1054035|1054935|1055034
cacacctgtaatcccagcactctgggaggcctaggcgggcagatcacctg
aggtcaggagttcgagatcagcctggccaacatggtgaaaccccgtctct
actaaaaatacaaaaaaattagctgggtgtggtggctcgctcgtgtaatc
ccagctactcaggaggctgagtcaggagaatcgcttgaacccgggggctg
ggtggaggttgcagtgagctgagatagcgccactgcactccagcctgggc
aaaagagcaaaaaaactgtgtctcggaaaaaaaaaaaaaaaaaaGGCAAA
TCCCGGCCGAGCCTTtggctcacgcatgtgatcccagcacttttgggaag
ctgaggctggaggatcacttgaggtcagaagtttgagaccagcctaggca
acatagcgagacccccatgtctacaaaacaataattagccaggaatggtg
gatgagcctgttgtcccagctactcgggaagcagagacgggaggttcgct
tgagcctgggaggtcgaggctgcagtgtgccctgatcgtgccactgcacg
ttagcctgggcaacacagcaagaccccgtgtcttaaaaaaaaaaaggtaa
ataagaGTTGGGGACACTTTTCTGCGAGTTGGAGAAACCAAACCCCCTCG
ACGAGTCTTAAGTAGTATTCTCAGGTTGTCTGGCCTGCGGCCGCGCTGCT
GTCAACCAGCCGGATAACTGCGCTGCCTCCCGACGCGCCGCCAGCCAGGC
CACGGCCTCCTAGACACAAGCGAGCATGCGCAGTCGCCAACAACAAGTCC
GCACGTCCGGTCCCGCCCCCCCTTCCCCGCCTTCTTCCCACTCCGGCCTC
CCATTGGCTGACGTCGGCGCGAGCGCTCAACACCGACGCGTCTGACCAAT
GAGCGCTCTGGAGGGCGTGGCCGTGGGAAAGGAGGCGCGGAAAGCCGACG
CGCGTCCATTGGTCGGCTGGACGAGGGGAGGAGCCGCTGGCTCCCAGCCC

>uc002lrh.1|1054648|1055648|1055647
ACACTTTTCTGCGAGTTGGAGAAACCAAACCCCCTCGACGAGTCTTAAGT
AGTATTCTCAGGTTGTCTGGCCTGCGGCCGCGCTGCTGTCAACCAGCCGG
ATAACTGCGCTGCCTCCCGACGCGCCGCCAGCCAGGCCACGGCCTCCTAG
ACACAAGCGAGCATGCGCAGTCGCCAACAACAAGTCCGCACGTCCGGTCC
CGCCCCCCCTTCCCCGCCTTCTTCCCACTCCGGCCTCCCATTGGCTGACG
TCGGCGCGAGCGCTCAACACCGACGCGTCTGACCAATGAGCGCTCTGGAG
GGCGTGGCCGTGGGAAAGGAGGCGCGGAAAGCCGACGCGCGTCCATTGGT
CGGCTGGACGAGGGGAGGAGCCGCTGGCTCCCAGCCCCGCCGCGATGAGC
CTCGGCCGCCTTTGCCGCCTACTGAAGCCGGCGCTGCTCTGTGGGGCTCT
GGCCGCGCCTGGCCTGGCCGGGACCATGGTGAGCTAGCGCCGCGGCCGTT
GCCGGCCCGGTGACCGTTGGGGCGGGCGCGCGATCCCTGCCTCCGCTCGC
CGGCGTGGGGAACCCTCAGGCTCCAGTGACCTTGGTGGGGGGCGTCTGGG
GGCTCCCCCTCCCCACCCCCGGCCGGGCACGGACGCGGGTGACCGTACTG
CGACGCGCTCCGCGGCCCTCCAGGCCGTTGTAGGCGCGCGGGCTGGGGTC
GGGGAAGGGGAAGGGGTTGTTCCACGCGCGCGGGTCGTGGTCGGGGAAGG
GGCCGTCCAGGCCGTTGCAGGCGCGCGTGCCGGGGCCGGGGTCGGGGGTC
CAGGCTTGCAGGGGGCGGGGTCCGGGACGGCTGGGGCGGAGCTGGACCGT
TGAGGGCCACGGCGGGGCGTCTCCGGGCCGAGCGGGGCTGCTGCGCCCGA
GCGGTTGGGGGCGCGGAGGGCTGGAAATCCCGGATCAcgcgcccccgggc
gccgccccgcccccgcACCTTGGCCTAGCGCGGTGGCGTCACAGTCGCGC

>uc002mle.1|9294854|9295854|9295853
CGTCCTAATTTTTGTGTtttttgtcttttttataggaatagggttttgcc
atattgcccaggctggtctcgaactcctgagctcaagtggtctgcctgcc
tcagcctcccaaagtgctgggatcactggcgtgagccatcaggcccagcc
TCTATGTGCTAATTTTTGAACAAATTCCAATAGGAGCATTCTAGTCTCTG
AGTGTGAGATGACCAAAAATCAAGCCCTTGtgaggctgaatagagtcggg
aggcagggaacttaaggctgtttcaggccgacttcctagaactaaattga
aaggaaaaccctcactttcctcgcctaaataacaaaaggaccagaggcta
ctccctttgaccttttctgctggcagataggaaattggctgtctgcaaca
aatcagactgatggccggttgagtcttcatttgcatagaagtgtaacttt
gtaacgtcgtaacttcaccctagcctttgattggttgctttttgcaacca
atcagatgtttgcacaggagtgtgacctttgtaacttcagactctggttg
gctgctttctgcaaccaatcagactgaacgcgggctaccgcttcatttac
aggaggtgagcatgaagtggccaatgggaaaattctaggaggtattggga
ctcatgaaggttctgtttcggagcccttgagctgccgcttggccagttcc
cacactgtggagtatgctttcgttttcaacaaatcccagctcttgttctt
ttgttgcttcattctttctttgctttgctgggcgttttgtctaattcttt
gttcaaaacgccagtaacctggacagcttgcaGTCAAGACCCCCTACCGG
TGACACTTGCGCTCTTCGGGGAGGTAAACAGCATTTCCTCTCAGCTCTGG
GTTGGAAAAAGCCGCAGCAGCTGATGGGCCCGGGAACCCGAGGCCCCGCC
CCCTAGGTGGTCCTAGCCTTTGCGCGTGCGCGGCGTGTCTGCGTGGGCGC

>uc002nsq.1|35105390|35106390|35106389
TCTCTGTACCTTCCCTGGGATTTCCCCCAGGCTTGACTCTTCTCCCAACT
CCTCTGTGCATGGCCTGAACTTGCCCTTGCAACCTGGCATGGATCAAGCT
GGCTTCCTAGTTTCTGCCCCCCAGCTCCATTCACCCTTGGGTACtggcct
cgcttcatcacctctttctgttatctacaccctttgccacatcactttgc
agtgccctgtcaatgtgactctgggctggccatgagacctgtgttgacca
acagaaccaggctgaagtgacagtgcaccagttccagaggccctgagtgt
ctctataccatcttgtgcatttctgccatctctaagataaggacgaaatc
agcaggtcctaggatgagggtaaaatatgtggagcagagttgCCTCAGCC
AAGCCTCCAACCTCCAGCAGCACTCCAGCCCTCCcacaaactcatgaaaa
ataagacattattgttttttttcagccattgagctttggagtgTCCATGT
ATCGGTTAGCTATTGCTGCGTAtttgttgcacagcaatagctaactgata
caTGGACACAAAGCAGCAGCCCCTGGCCCCCACCCCTGTTCAGTGACTGC
TGTACTCACACACAGAGTAGAAAATGCTTGCACAAGTGGGATCAAGCATT
TTCCCACTTTCATAACCATGCCCCATGGCGTTGCCACTGATATTGCCCTG
CCTAGCACTGGAAAGAGGAGGTAGTGAGGGCAAATGGAACCTCTTTTGCT
CAGTCCAGGGAGCAATAGGCAGCTGTCACCCACAAACGACATGGCTCCCA
CAATCTACTTCCCAGATCATAGTCCTGCCTAGCTGGGACTGGAGGTAGGA
TACAAGTTAGAGGTGTATTCCAGCCCCAGGGTGCTGGGTGAGGCCTGGGG
ATGTGTCCCTGCCCACAAGATAGAACTGGAATCTTCACGTCCACCAGATT
CTGGGCCTCTCTCCTATGTCACAGATGGGAATTCTTTCCACATTATTCCC

>uc002obk.1|40927333|40928333|40928332
TCACCTTGCCCCCAGGCCTGGTCCCTTACTCACAGTGTGATCCGTCTGCA
GTTTGGGCTGTGTTCTGTGGATTCCGGTACAGGTTGAGCAGCACTATGGT
CTGCACAGAATTTAAAAGGGGCGGGGCCTGAGCTCAGAGGGCAGGGCTGC
ATGAACAGAGAGTGAGGCATGAAGGTTGGGGGTGGAACCTTACACCCCAG
CCTAAGCATCATGAGTGCATCGGCGATCCTTTGCCCCTAAGAAACCAGAA
AAGGGATGGAGGGGACTGGCAAGGATGAACAGCGGGATGGAAGGGACTGG
CAAAGATGAACAGCCGCCGTGTGTAGCCTGTACGCATGGGGGCGCGACCA
AGTTCCCGGGAAAACGGCACGAAGACCGGTGGGAGGAGCCTGCAGAAAGG
TCCAATGAGAAAAAAAGCCGGGCGGTGGGGAGGGACTCAGGAACCCGGAA
TAGGCGGGACATGGTGACGACGGCCCCAGAAGGGGAAGGGCCAGGGAGCC
GTTAACCCCCGAGGCTCCGTGCCGGGTCTCACCTGGCTGAATGTCGGCTT
GTTGTGAAGCCGGGAGCACCGGTCCCCGTGCCGGCAGACCCCGATCTTAA
AGTAAAAAGAGCAGTTAACCCTGGAAAAGGTGCAAAGACAAAGGTGAACC
GAGGGCCGGGGAAGCTGGGCACCCCAGAAACACCGCCCCACCACCCAGGA
CCCCAGTACCCCGGCCCCGACCCCCCGAGAGTCCACTCCCAGCGCCCGTT
CTCACTTGTCCTTCTCAGTCCCGAATATCGAAGCTAAATATTCAGCCATT
TTTACCCAAGCCCTCCAGGTCTGGCTGCTCTTACGTCACTTCCGTTGCTT
AGGAGCACTGGGAAGTGTAGTTCGTTGCCCTCTCCAGGCGCTTACCAAGC
GCTCGGAAACGCCCCAGGGCGCTTGCGCGTGGGAGGCGCGCGCCCTCCCC
ATAGACTCCCCGGTAGGAGTTCTTTTAACAGCGCATGCGTGCAGTGTTGC

>uc002oph.1|45996359|45997259|45997358
CCTTCTAGTCCGCGTTCCCTTTTCTCAAGGGCAACCCGCACTTTTTTGCC
TCCGTTATAAAAGATACTTATGTAAATTACTGACGTGCGAATTTACATAC
ATTTCTCAACTAACTGCGTAGCCATTTCTCCGTCTCTCACCTCCGTTCCT
GGACGGCGAGAAGGAGGAGGAGCTGACCATGTAAATGAAGTCACGCGCAC
CGCGCTGCCGAACTCGGTGCCCCGCGCTGGGCGGGGGGCGGGTAGGCCTG
TCCATGTAAATCACATCATTTGCGTGCCCCGCCCCGCCGACGCCACTTGA
TTCCAACATGCAAGAAACGCCCCCTCCCAGACCCGGCCCCTCACACTGCG
TTCCCCCTCCCGCGCAAAGGGGGCGGGGCGGAGGATGCAAATGAACCTCG
TGTAGGCCACGGACCGCTGTTTCCTTTCTCCTTGGTAGGGGGGTTGTCCC
GAACTTcctcgccccgctccgccccgccccgcGCGGCTCGGGCCTGCGCA
GGCGCCGTCCCCTCCGCGGGGCGCGGTCACGTGCCCACCgggcgaggcgg
ggcggggcgtcgcgcgcggtgggggcggggtatggcgcgctgtgcggcgc
agggcggCTGGCACAAACGGCGGCGCCGGGGCCGGAGGAAAAAGCTCGGT
GAGGAGGTCgcggggcgagaagggagcgggaggagactaagccggagccg
gggcgccggcgcgaaccgggcggggtgtgggggcgcgcgccggggcctgc
cggggcgaccccgggaagggggatgtgggtgcggcgcgggggaggggacg
cgcgccggttacgttgggtgccggccgttgtgggggttggggtgggggcg
gggagcgcgcgccgggcggaggccgagtggagggggaggggagggggTCC
GAGCGGCCCTTAGGCCCTGCCCCTGTCGCCTACTGCGCTCAGAAGGGGCC
TCAGGGCCTGCCCCGGGTTGGGGGCGTTGGGGTGCCCTGGATGGGGGCAC

>uc002orr.1|47039963|47040863|47040962
ACAAAGGTGGGGCTCTCAGGGAGAAGAGGAGTCGATTTTAGAGGGGGAGA
AGAAAAGGACACAGAGCTGGCTGTACAGAGAAAAGGGGCCAAGGCAGAGA
AGATGGCGGGATGGTGTGAGACGGAGTTCACAGAAATACCCAGAGAAGGC
GACGATTACACAGAGGAGCCCCCAGAGGGGCGAACTCTTGAGGAAGATGA
ACGCGGAGGGTGGAGCCAGCCAGAAATTCAGAAAAACTAGAGGCGTCCCC
GGTAGCGAAGGAAGCCGGGAAGGGGCCAGGCTATCAGGGCATGAAGCACG
GGAGAAAATGGGTCCGAAGAGGGAGAGCGTCCGAGAGAAAAGGAAAATCA
GAGATTAGGAAAATCACAACCGACACAAAGACAAGAAGAGACACAAGGAA
AGGGGTGCAATCTGAGGAAGGAGGGCCCGGTAAGCAACCCGGTAATCACA
GCGCTGGGAGAGAACGCATAAAAGAAGGGTAGCTCAGGAGTTGTGGGGCA
CCGGAAGAGACATAACAGAAAACGCAGGCCTCCACTCAGCAAAAACAAGC
CACGCGCGAAGTCGAGGTACAAGGCAAGGGAAGGCCAGAAACGAGGCAAC
CCGTGCACAGACCGGGCTTGGTCAACGCCCCAGGGGCGGGGCCAGGCGGG
CCGTTCCTGGGGGGCGGGGCCAGCCTCGGTCCAATAAGGGGTACTCGACG
CCCCATTGGCCACCTGCCTCGAAAGGGGGAAGACAGTCTGGGCGGGCAGG
ACGTGCGGAGGGAGAGGCAGCGGTGGCGCGAGGCTCAACTCGAAGCGCTA
TTGGTGGGACTGATAGTCTTGTGCGCCAAGAAGCTGGCAGAAGGGAAGGG
GCGGGACATCAGTTCAGGATCTCAAACCGCATTGGTCGTCTGCCTCGGCT
GAGAGAGGCGATGCTTGAAGTTCATTGGTCTTTGTGAGACAGGGTAAGAA
AAGCAGCGCGAGCTTGGCGGTTCCTCTGGCCACTTTCTCACAGTGTCTTT

>uc002ors.1|47040025|47040925|47041024
AGAGCTGGCTGTACAGAGAAAAGGGGCCAAGGCAGAGAAGATGGCGGGAT
GGTGTGAGACGGAGTTCACAGAAATACCCAGAGAAGGCGACGATTACACA
GAGGAGCCCCCAGAGGGGCGAACTCTTGAGGAAGATGAACGCGGAGGGTG
GAGCCAGCCAGAAATTCAGAAAAACTAGAGGCGTCCCCGGTAGCGAAGGA
AGCCGGGAAGGGGCCAGGCTATCAGGGCATGAAGCACGGGAGAAAATGGG
TCCGAAGAGGGAGAGCGTCCGAGAGAAAAGGAAAATCAGAGATTAGGAAA
ATCACAACCGACACAAAGACAAGAAGAGACACAAGGAAAGGGGTGCAATC
TGAGGAAGGAGGGCCCGGTAAGCAACCCGGTAATCACAGCGCTGGGAGAG
AACGCATAAAAGAAGGGTAGCTCAGGAGTTGTGGGGCACCGGAAGAGACA
TAACAGAAAACGCAGGCCTCCACTCAGCAAAAACAAGCCACGCGCGAAGT
CGAGGTACAAGGCAAGGGAAGGCCAGAAACGAGGCAACCCGTGCACAGAC
CGGGCTTGGTCAACGCCCCAGGGGCGGGGCCAGGCGGGCCGTTCCTGGGG
GGCGGGGCCAGCCTCGGTCCAATAAGGGGTACTCGACGCCCCATTGGCCA
CCTGCCTCGAAAGGGGGAAGACAGTCTGGGCGGGCAGGACGTGCGGAGGG
AGAGGCAGCGGTGGCGCGAGGCTCAACTCGAAGCGCTATTGGTGGGACTG
ATAGTCTTGTGCGCCAAGAAGCTGGCAGAAGGGAAGGGGCGGGACATCAG
TTCAGGATCTCAAACCGCATTGGTCGTCTGCCTCGGCTGAGAGAGGCGAT
GCTTGAAGTTCATTGGTCTTTGTGAGACAGGGTAAGAAAAGCAGCGCGAG
CTTGGCGGTTCCTCTGGCCACTTTCTCACAGTGTCTTTGGGCGTCTTCTT
GACTGAATCTGACTCCATTGGAGGCTGTGGTAACCGTGAACTAGCTGCAC

>uc002pgm.1|52571105|52572005|52572104
TGGCCGTCCCCGACGCCTTCAACAGCAGCCGAAAGGACTCAGACCAGGTG
GGGCCTGTTCTGCCCCATCCTATGTTTTGTCCTCCAACACACGAACCCTG
AGTGCctgtcctgtgccgggaatgcagtggtgactgaaacaaccctggtt
ctgtccccatggggctcacaacccagtgggaggacagacccatccccaga
caacccagagtgggcagggcttggggagtccagagcactataggagccca
cagggggcatctgccccagatttggaggagtcagggagggcttcctggag
gaggggacctgggccagagggtggaggagaggcatcctgggcagaggaga
gagCAGATAGGAGGGCTTGTGCTTTCTCTCTGTCCTCCGCAGATTTTCCA
CACGCAGGCCAAGCAGGGCGCCGTGCTGCACCCCACCTGCGTCTTCGCTG
GCAGCCCCGAGGTGCTGCACGCACAGGAGCTGGAGGCCAGCAACTGCGAC
GGAAGCCGAGGTACAGTGAGCCCAGGCGGAAGGAACCCCCATCCGGGATG
TGAGGGGCAGGGATACCGTGAACTCCCAGGCCCCTCTGGCTGGGGCTCCC
ACACCGGCCCAGGCTGGTATTGACGGGGGCCCACAGGAGGGGAAGTTCCA
GGGCCAGGCCTCCCTGGGTAGCCTTGGGTGACTCACCCCTGCTGGGCCTC
ACCTTCCGCATGGTGGTGATAGTCAACCTAAGCCAGTGTGGCTGTGCCCA
GAGAGTGAGCACCGGTCAGGGGGCCTGTCCTATGGACTCTGTGAGCTCCC
AGGTGGGTCCTGCAGAGGGAGGCCCCCCTGGCACCCGTGTGCATGGAAGG
GTGTCTCGCTGCAGGCATGGCTGCGTGCTGGGAGTCACATTCAGATTTGG
CTGACCTTCTTGTCTGAGCCAGGCCACCAAAGCCATGCCGTAAGCATACT
CTTTCTATCGATGTGTACTTTGACCGGGTGGGACAGGCGGGCTTCTGATG

>uc002pqo.1|55071740|55072640|55072739
ACGTCCGCGCAGTTGCCCCGCCTCCTCTCCGCACACTCCGCCTCCCTTAT
CGGGGCCGCCCGAGATCAAGATGGCGGCCACAGGGGCTTCATCCGAACCA
GTTGACAAGGGTGACGACAGCTTGCCCCTAAGAAAAATGGCCCCGCCTAG
AGCATTTCCATTTGCCCCCAACAATAATGGCCGTCCTCATATGCTCAATC
ATGACCACAGTAAACGAAGGCAAGCGACCTGACGTCCCTGACCCACAATA
AACTTCTTCGACAAAAGTAGAGGAAATCGGTGCTCGTTAACAACATGGCA
GCCAACCGGGCTTAATCAGCCCATAGTGTATATTGGCTCTCCCTCCCTCC
AACCTGCTCCCATTCGGCACGAAGGCTGGCAAAGATCCAACACGGCAGCA
TTTCTTGCTTCGGTTTGCCAGGCTTCAAAATGGCGGCTCAGCCCGCTTTC
TCGCGACGGTGACTCAGAAATTCGTCCGGGGCCGCTTCGTTTCTGGGGGC
ACTGACGGCTTCATCCCGTTATCCTGAGTCCCTCAGTGCCTCTTGTGGTG
TACAGCTCCTCTCACCTCCTCTTCTCTTATCCGTTCGGCTCTTCCAGCTG
TCGCGCCCCGCAGAGAGATGGGACAGCCCCGTATTAACATGGCCTTAGCT
GACCGGCTTAGGCCATGCCCTCGAGCAAAATGGTACCTCCTTGGCTTCAA
TTCCAGTATACAATATGGAGAAGGAAGTGGGCGTTTCAAGGCGTGCTTGC
CCCAGGTGGTGCAGCTCTCAGACCCTCCCACTTGTTTACTTCGTGGCGAG
AGGGCGAACACTGCGCCTGCGCACTCTCCGTAGCCGGATCCACCTTCAGC
GTCTGCGCCACGTGACTCCGATCCACCCTCGAGGTTCCAGTGGAATAACC
CCCTTCTGAAAAATGGTTTCACCCGCTCCTTCTCTAGAACGGGTCGGGCC
GCTACCACTGTCCGGCCCGGAGGGGAACTGTTTTCTCCGGAAGTGACAAC

>uc002qdu.1|59385108|59386008|59386107
CTGGGCGCCCGCCGGGCTGCGCAGATCAGGCCGGGGAAGAAGCCACGGTC
AGGGCCCCGGGCGGGCAGGGAAGAAGCCCCGGAGCAGAAGCCGAGAGCGC
GAGTCGGCAACGGGATTCGAGTCCAGGTCCACACTGGGATCCGAGCTCCG
AGTACGTGAAGGGGCGGGCCTTCGGGCTCGGAACAAGGAGGAGCCAAAAG
CTTTGGACCCGAAGGGGAACAGACGGGCTCCGGAAAGGAGGCGGGGTCTG
GAGCTCGCCGTGAGGAATGAGGCGGGGTCTCCCTTCGGGTTCCTTCGGGC
ACAATCGGGAGCTTGAGTTCTCCGGAAGCGGGGCCACAAACTTCGGCTCA
CTTCGGCAATAGTCGAGAACGGAGAGCTGAGGCCAGTGTGGGCGGAGCCA
CATGTTTCGGCTTTCTTCGGAGGTAGTCGAGTCCTTAGGGTCACTGTTCC
GATGTGGGCGGGGCCACAGACTCGGCCGGATGTGGGTGGGGCCACAAGCT
TCGGTTTACTTCGTAGATAGTTGGGTACAAGTGACGCTAGGATGATAGGC
GGAGTCAACAGGTTCGCCAGATACCCATGAGTATTTACAAGGGGGCGGGG
CGAAAGCGACTTGCCCTCAAAGGGGCGGAACCCCGAGGGCCGGCGTGCGC
CTACGGGACCGGGCCAGGGTGACGATCCTCAAGTTCCCAAGTAGAGGAGA
GGAAGCGGCAGAGGGAGGTGCGCTCAGTGGGGCGGAGCCAAGGTGGCCCC
CGCGGGAGGAGGGCGGGGCTTCGGTCCTGCGAGGGGCGGGACCTGACTTC
CCGCGGCGCTGATGGGGCGGGATGACGAAGTTGACGAGGGTGTCGGCATG
AGGGGGTGGAGCAAGGAGCGCGTGGCGCGGTGCGCAGTGGGTGGCTCCAC
CTCGACTGCGAATTACTGTTTATGAGGTGACTCGCTGGTTCTATCGGTGG
ACAGTGGGACATTCTGAAGGGAGGCAAGGAGGCGGACTGAGCGCTCCCAA

>uc002wgv.1|2742713|2743613|2743712
GGCAAGGCCTGCTGGAGGTGGATATGCAGCCTGATTCTTGTTCTGTCTCC
TCCTCTCCTAGGGGCTGTATGGCCACTGTCTCCCATTTTGCCACCCCTAC
CAGTTTTCCTTCAAAGTATGATATGTGGGCAAAGATTAAGTTCTCTTAAT
TATGACACATTTCCGCTCTTGCCTCTCAAGTCACTAAACTGAGATGTGCT
GGACCCCTATGGCCACCACCCATTTACAGATGATCAGTGTAATCTGATAT
ACTGATAATCCAAGTGACTAAGCCCTTCATTATATGTTCATTTTCCTTAA
CTCCATTCTCAGACTGTAACCTTAACCTCTAATAAGGGGGTTACTAGGTC
ATAGTCCTCTTAAGTTCATGTCCTCTACCTCATTACTGGAACCCCAGTAT
GCATAACACCCCCTATAAACTGTAGTGCTTAGAATACCTGAACAGCCCCC
TCCTCTCTCACCCCCATTTAGCAGGTTATGCGGAAGCCCAGCCCCAGAAG
CCTCAGGCAGTCCCCTGGCAGAGCCCATCTCTGCAATCTGGAACTTCAGG
CCTGAAAAATCCCCTAGAAGGACCCACAGGGAAGACAGCTGGGGACAGAG
ATATTGAATGACTTCGCCCTGGACCTGCAGCTCTGCAAACTCACAGGAAG
AAGAAAGCAGACCTCGCTCCCTTGGACAGATGCCCAAGTAGTAATGGGGT
TAGAATGCCTTCCTGACAACTCAGATCCCCAAGGGAGGGCCCTAGGGCAG
AGAATCAGCAAAGGCAAGAGGATGAGTCTTAGTTCTCAGAAATCCCTGAC
TTCCCAGCTAAGCCCCACCTAGGCCACCAGCTGCTTATGAGGTCAGAGCA
GCAGCAGCAGCAGCCCCCTCCCTACCCCACGGCCCCACGTGGTAACAGGT
CACAATGCCCCGGGTGCCCACTCCCAGAATGCTGACCAAAGTGGGAGGAG
GTGAGGAGGGTTTGCTGGGTGGGTATGGGGGAGGGGGAGACTCTGCAGGA

>uc002wgy.1|2743947|2744947|2744946
TGGGGCCCTAGCTGGGCCCAGCTCCTGGACAGTGTCCTATGGCTGGGGGC
ACTAGGACTGACAATCCAGGCAGTCTTTTCCACCACTGGCCCAGCCCTGC
TGCTGCTTCTGGTCAGCTTCCTCACCTTTGACCTGCTCCATAGGTAAGTG
GGCAGCAGCCTGGCAGGTGGGCATTGTAGGCGGGCGGGCCAGTGGACAAC
TTCCCTAAGCCCAGTCACCACCCTCTCTCTCCACAGGCCCGCAGGTCACA
CTCTGCCACAGCGCAAACTTCTCACCAGGGGCCAGAGTCAGGGGGCCGGT
GAAGGTCCTGGACAGCAGGAGGCTCTACTCCTGCAAATGGGTACAGTCTC
AGGACAACTTAGCCTCCAGGACGCACTGCTGCTGCTGCTCATGGGGCTGG
GCCCGCTCCTGAGAGCCTGTGGCATGCCCTTGACCCTGCTTGGCCTGGCT
TTCTGCCTCCATCCTTGGGCCTGAGAGCCCCTCCCCACAACTCAGTGTCC
TTCAAATATACAATGACCACCCTTCTTCATCAGGCCCCCTTTTCTCCTTC
CTGGCTGGGCAGGTGGGATGATACCCCTTTCTTCCCAGCCTGAACCTCAC
AGTCCTATAATATAGGTATCAGATACCTGGATCTGAGTCTTTGGGCAGCA
AGAGAAGGTAGGATACTAGCCAGGGAGCCCAAGGAAGAATGTGGCAGCCA
CCTCAGAGCCTGTGGATTGGGGGCAGCCACTCTGGCCTCCTCTGTGGCTC
TAGAGAATGAAGGTCCAGACAGAAAGACTTGCGAGAGAGCAGTTTGGAAA
GGGGTGGATATCAGCCAGCAGGGAAAGCAGGAAAGGGACAGGGATCCAGG
GAGGGCTTCCCATGAGAAAGCATGAGAAACTACATCTGCGGGGCTCCGAG
GCTCCCCTGCCAGCCTGGAGGGTCCGTGCAGAGGGACTTGGGTGGGCCTC
ACACCCTACAGTGACTCCTCTCTTGGCTGGACCCCACCCCAGCCCGGGTC

>uc002wot.1|13923245|13924145|13924244
ACTTCTAAATTATAGGTCACCCTACTCATGTGGCGGACTTTAGTGAAACT
GGATTTTCAGAACCCGCCAGGTGAGTATTATCCAGAATCAAGCCAGCTTT
TTGGACCTGCGTCTTAACATTAAGCAATTGGTAGAATAAAGTAAGACCAC
TCGGCTCTGGTTAACAGGCATCTGGATTTGTTTTGACGTAAGACGTGTTT
TCAATATAACATTTTGGTTGTCCGCAACTTCTTGGTTCTTAAAACCGTCT
TGAGTATCGCAGTCTACATTTGTTCTTTCTAAACTTCACCAAATTCCAAT
GAAATTTGTAATTTTCACTACAGGTTTGAGGAGCCAACTGCATACGATGT
GGAACCATTTGCCAATACTTTCATTTCTTTTGGTCTTTTTTAGTTGCCCA
CCCAGAGGAAAGCATCAGATTACCTGGTGAAAATCCTCCTCAACAGGGCA
GTTGGAGTGAGCACGGACAATTCGTGTTGACCCTCGGTCTCCTCCCACTT
CTACATCCTCCAAGTCCCTGAGGCGGCTTTCCGCTAGCTCGCCTGTCACT
TGGCGCACCTGGCTCTACAGGCCACGCCCTCAAGTCTTCCAAGAGGCCAG
CGGTAAGCGCGGTCCACCTCCCTCTCCCACTAGGCGTCGGCTTCACGCCG
CGCCCACGTCTCGAGGACAGCTCCAGCCCCCTCGCTCCCTGGCTCCGCCC
CCTCGCTCCCTGGCTCCGCCCCCTCCAGCTCCCTAGCGTCGTCGGCGTCG
AGCCCGAGCCTGCGCCTGCGCGTGCGCCCTGGGGCCCAAGTTGGGGCGCG
CCGTGGCTAGAACACGGAGAGCGGCGGGCAGTGCAGCCAATGGGAGGCGG
CGCTGCCTAGCGGCTGGTAGGCGGTGCCTGCGCGGGTGTTAGGTTAGCGC
GAGGCGTGACCTAGTTGACAGGCTCTGAGGTGCTGCTGTGGCGGCGTCCG
CGGGGCTGAGGCGGGTGGGAGCCGGAGCCGAGCGCGGGCTGAGGGAGGAG

>uc002wrp.1|19945036|19945936|19946035
tgcaaatgtaaaatacacaccggatttcaaagtctttgcaaaaaagaatg
taacatatcacattcctttttttattgattgattacatgttgagtattga
ttggttacatgttgaaatgatatttcgggtataataaagtGGGGTCAGGG
AAAAATATTTTTCCCAAATAGGAAAAATAAAtgggtaaaataaagcgtac
tatcaaaatcaattttacatttcgttttgcttttatttatttattattta
tttttgagaccaagtctagctctgtcgcccaggctggagtgcagtggcga
gatctcggctcactgcaacctccgcctcctgggttcaagcgattctcctg
cctcagcctccaagtagctgggattagaggcgcgtgccaccacgcccagc
taatttttatttctttccttttttttttttttttagtagagagggggttt
cgccatgttggccaggttggtctcgaactgctgaactcaagtgatctgcc
cgccttggcctcccagtgttgggattacaggcgtgagccaccgcgcccgg
ccttctttttgtttttaaacgtggtattgacattttaagatgacatctgc
aactcgcaACACTGGGACAAGGGATTCTGGGTCATAAATTCTCCCATTCC
TCATTTACTCTGCAGCACCGGGTGGCTGCGAACTCCGCTCTTCTGCTTGG
GTTTCCGCATCACCAGCAGCTTCTTTCCTTCCCAGGTGTCGCCGCCTGCT
TTCTGCAGCCGCTGCCTGGGAGGGGTTCCGAGGTTCTGGGCAGCCACAGC
CCCGGAGGCCTTACAGGAGCGACCTGGCAATTCCCGCCGCCGGCCGCCAG
AGGAAGCTGCTTTGCTGCTGTCGTTGCCCAGCAACTCGTAGCCCGGAAGC
AGTACCCCGTCTCGCTCGGTTCCGCGGCGGCCACGCTCCGGGAGACTTCC
GGCAGGGCGGGCGCGGGGTCTTGGCGAACGGTCTTCGGAAGCGGCGGCGG

>uc002xpp.1|43873661|43874661|43874660
TGTAAGGACATGGCAGAATGCGATGGAGTTTGATGACAGATCATATGAAA
AATAgagttggcttttattgctcccattttacaggttaagatactaaagg
acccgccccaaggttacacactacccactggggaggtaggatATACAGGA
TATGAACCTGTGTTGTTGGGGtttttgtttgtttgaagacagtcttgctc
tgttgcccaggctagagtgcagcctctggctcaagcgattctcccgcctc
agcctcgccagtagctgggactacaggctcgtgccacctcaccagccttt
tttttttttcttttctttttttttttttttcttttaagtagagacaggtc
tccctatcctgttgctcaggctggtctcgaactcctgggttcaagtgatc
ctcctgcctgggccttccaaagtgttcgggattacggacgtgagccactg
cgaccagccTGAACCAATGTTGCCTTTTTTTATTTCTGTCATCTCTGCGG
AGATGTATGGACCTATGTTTTCTAATAGGGAGCCTGCTGCTCTGGCCATC
AGCCTTTAGTTTTTCCCCTCGCTGGGATTTTCAGATACTTAGGACGCAGC
AAAGGTGCCCAGGCGATTATAATGGTGGGAGGGTACCAGTGCTGCAGGAT
TGGAGGCACTCCCTGCCCGAGGGAAATTGGATCAAGGCTGGGCGTGCCGA
GTGTTCCCACGCGGAGTAAGACGTGTAGCCAGAAGGAGGGGTTCATCCCA
CGTGGACGTTTTCTTGGCCCTTTAATGGTTAGCGTTTTCCAACGGCCACC
AATTCGCTACGGATTCGTTAGTTAATGGCAGCATCATCTACCAATCGGTT
GTCAGAAGCGGGATTCTGCCGCCCAATAGCGGTGCGCCAGTGGGTAGGTC
TAGCAGTGGCGCAGCAATAGAGCGCTCCGGAGCGTCTCATTGGCTGGATC
AAACCCAAGCGAGCCATTGATTGGTCGACGCCCCCAGAGGGTTACAATTC

>uc002xxy.1|54531954|54532954|54532953
gagtctcactctgttgcccaggctagagtgcagtggtgcgatctcagctc
actgcaacctctgcctcccaggtccaagtgattctcctgcctcagcttcc
caactagctgggcctacaggcctatgccaccatgccgggctaatttttgt
ttagtagacatggggtttcaccatgttggccaggctattctccagctcct
gacctcaggtgacccacctgccttggcctcccaaagtgctgggactacag
gtgtgagccaccacacccagccCAAAGTATACTCTTAACCCAGGGTGGGC
ACACACTGCTACGATCAATGATGGTGTGAGGTAATAGTGAGTggtgggga
ctgtggagggaatatggccaccgaaaggacggtttcacttggctgcagca
gagagactggttccatgagggtgtgcactcattgtttctggacctcccat
attttcaaaggaagccagaatgtggagttttaaagtgaaatgccccccaa
tatttaagtactgacaatttttaaaaacaatgtaggccaaacaaaacaca
tAGGTGggccgggcgcagtggctcatgcccgtaatcccaacactttagga
ggccgaggcaggtggatcacctaaggtcggaagttagagaccagcctgac
caacatggagataccctgtctctactaaaaatacaaaattagccaagcgt
gatggtggatgcctgtaatcgcagctactcaggaggctgaggcaggagaa
tggcttgaactgggaggcggaggttgcggtgagctaagatcattgcactc
cagtctgggcaacaagagcaaaattccgtccccaaaaaaaaacaaaaaca
aaTTTTTTGTTTGTTTAGTTTGAGCCACATAGGTGGCTCCAAATTTGTAG
GTAGCCTGTGGTTTAATATCTTTCTCTCCCGTTTAACTCAGCTCCACGGG
GCACATGGCATCTCCCTCTGCTCATCACAATGTCTGGATCAAACAAATGA

>uc002xxz.1|54540708|54541708|54541707
attacaagtgtgagccaccaggcctggctCCAAAGTATACTCTTAACCCA
AGGCAGGCACACACTGCTGCTGTCAATGATGGTATGTGGTAATAGGGAGT
GGTGGGGACTGTGGAGGGAATATGGCCACAGGATGGATGATTTCACTTGG
CTCTAGCAGAAGACTGGTTCTATGACAGTGTGGGCCCAGTGCTTCCAGAA
CTCTTCATAttttcttttctttctttttctttttcttttttttttttttt
tttttttgagacagagtcttgctctgttgccaggctggagtgcagtggcg
tgatctcggctcatcacaacctctgcctcctgggttcaagtgattctcct
gtctcagcctcccaagtagctgagactacaggcgtgtgccaccacatcca
gctaatttttgtatttttagtaaagacggggtttcaccacgttggacagg
atggtctcgatctcttgacctcgtaatctgcccgcctcagcctcccaaag
tgctgggattacaggcgtgagctgccgcgcccggccACGCTCTCATAttt
tcaaaggaagccggaaacctggacttttaaagtgaaatacccacccccca
caacatttaagtactgactaataatttttagaaacaacataggccaaaca
aaacacataggtggctcCGAGTTTGTAGGTAGCCTGTGGTTTAATATCTT
TCTCTCCCATTTAACTCAGCTCCACGGGGCACATGGCATCTCCCTCTGCT
CATCATAGTGTTTGGATCAAACAAATGAAAAACAGAAACATGACGGCCTC
TACCAGCAAAAGCTCGAGGGTTGGAAAGAGTCCCCTGGCAGGGAATTGGC
ACCCCGTCGTGCCTATCCTCTCTCTCTGACTGCCTGCTGGAAATGCCCCC
ATCTCCCTTTGAGTCCTCCTCCCGGGCGACTCCTGTGACCTGTAACCTCT
GTCCTGAAATCATCACAATGGCCAGGGTGGCCTCAGCTCAGGGCCTCTGT

>uc002ynj.1|29592190|29593090|29593189
CCCAGTCCCCTCCGCTGCGCGTGCATCCCGCTCCGCTGACAGCCAGTGCT
TTGGTTCTCCAGAGGTGTTAAATGGCTTGGGAACATAATTTCAAAACGGA
CAGTTGGATAAACACCAGAATAAGCACCAGAAGATGACAGCGGAACCAAG
GCTCGAGATGGGCCGGCTGACACCACtgggcgctgaacctggctggaagc
ttcctggcagcgacagcgaaaagggaacacctgtcgtgggcgcccttgtt
tcactgtcagtaagaagtagagcaACTGCTAGACGCGCTCCACAAAACCC
TGGACGCACTTCATACACACCCCCACCCCAGCAAGCTCAAGTACCCTGTG
AACCTGGACGCCCACCACCCCCAGGGCAGGCAGCGAGGAGCTCTTCAAGG
GGTAAAGCGACCCCTGTGGGGCCAGCGCCCGTCCTCTCTCCTGCTGTTCG
CGGGCACCCGGGCACGCGGCGACTCGGCTGAATTAGGGCGTCCTGCAGCT
CCCGAGGCGAGGAGGCGCTTGGCCTTTCCGTTCCGCCCTCAGAAGGGAGA
GGAGAGGTGGTCCTCGAGTGGGAGTCAGTTCAGGATGCGGGCTGTGCCAC
GCGCGGAGGTCCGGGGACCCCACCGCCGCCTCCTCGAGGCCCGCCCCGCC
CCTTACGACCCGTCCCTGCAACCCCCCGCGTGGGCTTCCGGCCGCGGCGA
CCCCTGCCCCGCGCTATTGCGCGCGCTCGTTCGCTGACAGAGGCTTCGAG
GGCGGCAGGGCGGGGCTTCGGCGCCGGGGGCGGGGCCTTCAGCGGGCGGG
CGGGGTTTTGGCGCCGCGAGGTGGCGGCAGCAGAGCGGCGCAGAAGGGAG
GGGGCGGCTGGCCGCGCGGAAGGAGTGAGTCACCTGACCGCTGCCCTCGC
CGCCCGCCGGGCGCTCTCGCTTCAGTCAGTCGGGCCGCGCCGCGCCTCAG
CTCTGGTGAGTGGCTCGGCCGTCCCGCCGGCCCTTCTCCGGGAGGGTTGG

>uc002yse.1|33836219|33837219|33837218
AAGCGGAGGGGGTTTACGCACCGACACCGGGTGGCCACCTGGTTCCCGCT
TGCCCGCTCGCCGGAAGTCGGCCCACCGGGACCGGCGCGGGACCAGCGCG
GCACCGCCCCTCACTGCCCCGCCCTACGACGGCTTCCCTGCCCCATTGGT
CCGCGCGGCCCTGGGTCTCCGCGGCGAGAATCTAGTCTGATTCCCTCCCG
CCCTGGGCGCTGCCTGACTGCTCCCCAGCCGAGACACCCAAGCCTTAGCA
CGTTTATAATGTGACAGTGGTACGGGGTGCCACGCAGTGTTTCCAGGAGC
GCCGGGGGGGAGCGCCAAAATGCTAAACCCATTCTTAGCCAATTGTGCGC
CGCTCACGAGTCAGAGCTGAGCAGCTACCGCGGAAAAATCTCGTGACACG
CCTGACTCCTGATGAGACTAAAATGCACCGGGCTTTGAATGCCGGTCGCT
TAGGACATCCGGCCTATTGCTAAAAAAAAAAATGAGGCTGGTTATAGAAC
GCACTGGGGAAGACACAGGGCAACAGCGAGTTCCTCCTCTCACATGCCAG
TGGGGGCGGGGGCTGAAAAATTCTCTCCCGGATGCATATCCCTGTCGAAA
CTGAACTTGGCGCCACCTGAGAGCGCCTGAAAGCCGTGTGTTAAACACCG
GGTTGCCCTTCTTGCTCTTCTTCCTCTTCGCCTTTAATCTCAGGCACTTA
GCAAGCCTGTTAAGGCTCCCAAACACTGCTGGGGACTGACAACTTATGCG
GACACGGTCGCCTCAAGAGAGACGGCTCCTGTAATGGCGCCTGCGTCAGA
CACTAACATGGCGGACATAGTCGTGCGCGGCGCAAACGTCAGCACCTCTA
CCCCAGCCGCTCAGAAACAGCAGAGGAGAGCAGGGCCGTGCTCACTGATT
GGTCCCTCGGTGGAGCGGGCCGGACCGGGCATTCCCTTTGGAGCCAATCA
GGAAGGCGAGAGACCGAATTGGCCCGTGCGCCTCCTCCCGAGGCATGCTG

>uc002zbi.1|42791910|42792810|42792909
tatactGCCTCCCAGATCTGTGATATAAAGAAATAACTATAGTTTTCTGG
CAGTGACTAAACCATCTACCAAGCAGAGGACCACTAGTTCAAATGCCTTG
GATTGCAAACACCAGAGAGTGGCTTAAGCAAACCACATGGTTAAGCAAAC
CCTGTTCTGGATCACATCATTAGCAGCTAGACGTCTAGCTATAGCTATTA
AATCCTAAGGTTTACAATTTGATTTCTATCCCATACGAATTAGCCAGGGT
CTTCCCTCCCAAATCTTTCAGTCAATCTATAGTAATTTCACCACACTGTG
GGTTTGGCAATTATCCAAATAATTGACACCAAAGGCAAGAAGGGGTGAAC
AACAGGATGGGCCTCCCGGCATCTCCTGCAGCAGCACCTGGACTGGATTC
TAAATTCCTCCTTCCAGAAAGAAGCTGCATCCCAGCCCAGATCCAGCTGA
GAGCCACAGCTGCCAAGAGGCAGTCGGAGCTCTGGGCACCTCTCTGTGCA
CCCAGGAAGCCCCAGGAGGACTTCATCAAGCCAAGTCGATGCCTCACTCA
GAGCCCCAGGATCCCTGACTCCTAACCCCACAGTGACCTGGAAATGCCTG
GTGATGCCAGAAGCAGCGCTTTCCAATTCTGAAGGCCCTCAAAATGCTTG
TTCAGCCCACCTTCCTCCTTTCCTGGGGCGTGGGAGTGGTGGGGAGATGA
GAGGCAGAAAGATGAGGACATCATCAGGAGGTTTTTCCTTACTGGAAAAT
GAGAGGAAATCCTCTTTCACTACTTAAAAATCAAAAGGGGCTGTCCATAT
TCCTCTGGCAGGGGTCTCCCATCATCCCCCGCGAGGCATTCCCATTATCC
CCTGCGGAGCTTTCCCATCATCCACAGAGGCCCTTCCCATAACCCCCAAG
TGGGAAGTTCGCGCAAGTGCGGCTCTGCAGGGAGGAGGGAGGGCCGAGGG
GAAGGCCCTCGAGAGAGTGGAGGGCAACAGTGGCCACGGTTCCTCTGTAC

>uc003ado.1|26644388|26645388|26645387
GCAAGCAGATTTCCGTAATGTTTACAGTCCTTGCCAGTAGGAAAAGCCGT
GACTTTTCAACAAAATCACTTGGCCAGTCGGATGCACCTCGAAATCCCTC
CATTTGACAGAGCACGTGTTAACTTCTAAGAAAGTAGGTGGGGCCCGGGA
TGTCACCTCATCTTAAAACATGCGGAAACCAAAAAGAGAAAAGGCTCTCC
CGTCAAGTCAGCGGAGCTGCCCAGGAGAGCGGAGGCTTTCCGGAATCCCG
GCTCCACCACGAACTTCAAGGCGCCAGCGTCCCACCGCGAGTCCTGACAC
GAGGGCTGCCTTCAACCGGCAAGCCCATCTCCCGCTGGTTACCAGGGGAC
TCCACCCCGGACGACAAATCACAGTCAGAACCAACGTGTCTCTCCCACCC
TCGGACTGCGGCTCCTTCCCACCGGCGGGCCTGGGGGTGGGCCCAGACCC
AGCCTGGGGGTGGGGGGTTGGGGAGAAGGCGGGTCCCAGCGGAAACTCCC
GGCCGCGCCTTCCCGAGCCATGCGCTCGGGCCGGGACCCAGCCGCCTTCG
CCCCGGGGAAGGGAGAGGGCGTGTTACCACGGCAATGCCTGGAGGGCCGA
GGGGCGCACTCGCTGAGGGGCTTCGAAGGGGCCGGGGGAGGGAGGGGGCG
CCCGCAGGGAGGGGCTGACACAGGGCTGACTCCGATTTAGGAATATCCTA
CCACTTCTCCATCAACAAATCTCCCATCACTGCCGTCCCACGGCCTCGCT
CGCGCCCACAGACCCACTCACAATTCCTTGATCAGCACCATCTTCCCGGA
ACCCCCTCACAgctgccgccgataccaccgccgccgccgccgctaccgcc
TCTCACAGCGCCTGCGCGGCCCCGCCTCCCTGCCCCCCCGAGCCACCATC
GCGCCTGCGTGCTTACACCCTTCCGCCGCGACCAGTCGCGTCAGCGCGCG
AGGGGGCCTAGCTCCGCCCAGTTTCGTGCCCCACCCCGGGCACACGAGGC

>uc003amq.1|31199806|31200706|31200805
ctgccatgtcatggggacactcaaacagccctatggggaggttcacgtgg
tgaaaacaggtctctggccaacagtcatgactgtgccatcctggaggccg
atcctccagccctagtcaataactgctgccctggcctacagtttgtaatc
tcatgggagacctggagacagaaccacccagccacgcatccccaaatccc
tttacctctaaaacctgtgggacaacaaatgtttattgcgttaaactttg
gggtgattgttatgcagccacagagttctaataAACTGTCGGACATAGAT
TACTGGCTACAAATAGTTCTACtttttttttgagacagggtctcgttctg
tggaaccaggctgaggtgcagtggtgcgatcacagctcattgaggcctcg
acctccgggctcaatcgaccctcccgcctcagccacccaactagctggga
ctacaggcaggcgccaccacacctaattttttgtattttttgtagagatg
ggggggggggtttcaccatgttgcccaggctggtctcgaactcctgggct
caaacgatccacccgcctcggcctcccaaagtgctgggattacaggcgtg
agccaccgcgcccggccAACCTAAGGATTAACCTAAGGCTTCTCAGAGCA
GATGCCGCTGGAACTGAGGGCCACGGAAGAAAGGGGGTGACACTTGGTCC
TGGGGAGTGGCGACTGTATTGTCTGTCTGCAGCATCCCTATCAGCGCTAC
CGTTGTTCCACGCACACAGGGAGTAAGTACTGGGAGTCCCAGCCACCGCC
GCGGAAAATCTGGGATGCCAGCGAGCGGCCGCATCTCGGCGCCTGCGCAC
TGTGCCCGCGCTCTCAGGCAGCGCCGTTGCGCGCGGAGTCATCGATCGGC
CGACCCCGAGAGGCCCGGTTCCTTTAGGCCGCCTGCCCGCCTCCAGCTCT
CGGGGTCGGCTCCAGGAGGCGCCCTCAGGAGAGGGGCGGGCGCTCTATTC

>uc003ate.1|36333548|36334448|36334547
[truncated: 153,701 more chars]
