# Supplementary material for: MatrixCatch - a novel tool for the recognition of composite regulatory elements in promoters
Source: BMC Bioinformatics. 2013 Aug 8;14:241. doi: 10.1186/1471-2105-14-241 (PMC3754795; doi:10.1186/1471-2105-14-241)
Supplement: Additional file 2 — Dataset of tissue specific promoters. [file 1471-2105-14-241-S2.zip › 1k/Thyroid1k.seq]

>uc001dco.1|66030543|66031443|66031542
CCAGTCCCTCTTTGTGCAGCCAGTAGCTGCAGAGCTCTTCGTCTTGTATT
CATGGCAGATGCACAGCGAGTGACTGACACGTTCCAGGGACGGCGAATGG
GAAAGAGCGCGGGCGGCCGGGGGAGGGTGTGTAGTGGCAGACGGCCGCTG
GGATTATGAATGGGGGCTGGGGGGCCGGCGAGTGTGGGGTTCAAACCAGG
ATTTTCGGTCTCTGGCTTTGGATAGGCACGCAGGGCTGTGCGTAATCCTT
CAGCTCTGGTGGTAAGGGAGATGCAGTGAGCTCCCGGCTGGGAGAGAGGG
TTATTTTGCAAAACTCCCCTGGTACCGTGCCCGCGGAATATTGCAGGAGG
TCTGTGAGGTAGGTGGGGGAAAAAATAACCTGGGAGGGCAATCAGGGAGA
GGCCAGACGACTGGGGACGGCGTGCTTTGCACCCTAGAATTGACAGGTGG
TGGCCTCAGCAGTTACAACCTACTACACAGCATCTCGTCCGTGCGATACG
GTCACATTGTTATTCCCCGCACCCGGCTGAGGAGCGCAGCGCGGCAGACC
AAGTGGCACCGGCGAGCTGTCTCTCTTCCGGGGGGCGGGGGTGGACAGTA
GGGAGAGGGGGTTTAAAGGGCCAGAGGACGAGAGAAGAGCTGAGGGGCGC
GTCGCCAGCGCCTGTGTCTCCCTGGCGCGGGTTCCCCAGGCTAGCCCGCT
GGCCCGTccgcgcgcgcgcccccggcccgcgcgccccTTCCCGGGGCTCC
TGGCCTCGCCTCAGCGGCTGCAGGCTCTTCGTCGCGGGCCGGGCTGCACG
CGAGCGCCCTCCGGGCAGACTTTCGTCCCCCACCCCCGGGAGCGCGGAAG
GCTCACTCGCAGCGCATGGTCTACCCGCGCCGGGCGGAGCCCCGGCGTCC
AGAGCGCTGCGGCCGCGGCGGTGCAGCAGAGGCGCCTCGGGCAGGAGGAG
GGCGGCTTCTGCGAGGGCAGCCTGAGGTAAGGGCTGCCTAGGAGGCTGCG

>uc001gef.1|165564086|165565086|165565085
TAATATGTAGCATTCAACTAATCTATTCTGTTAATTTGGTAATATAAAAA
GATTTGTAGATAATGAATTTCTATACTCTTTAAGATACTTTATACACCTT
GCACTGCTTCTGGGTTTACTGTTGCCTCGTTTTAAAGTGGGACTTTCTCT
TGACGGAAGTGTGTTAAGAATTGGAAAATTCCCTATCAGTAGACTAGCAC
CATCTTGACAGCCTTGTGTTCTGCTTCTACCTTGCTAATTGTTTCCTTGG
GATTATTTGGATTGTGTAGAAAGCTTTTTGCAAATCCTCTTATTACTGAA
GTCATTGTTGCCAGCAGGAATAAGATTAAAGGTGCTTAAGTCTGTAGGGT
TGTTTCTAATTTGTACGTGTCATTTCAGTGGCATTTTAACAGAACTCTGT
CTCCTGTACCTCCCTTCTCCCTTGGTACTATCTCCAGTTAGGTCCAAGAA
GCCAGGCCATTGGAAGAAGTCTCATTTTATCCTCCTAATTATTATGCTGG
CACTCAGGAGATAATTTTTCCCTTCATGCACTGCCAATTAATATGCAAAT
AGCCTGATAAATATTTATGCAACGATTTAAATTATGCAGGGAGTGCTTTC
AGTATATTCTGTAAATGAATTGTTCATGGACTTCAAAGTGCTGGCTGCTG
TGCTAACGAGGAGAGATTTGCATAAGGCCCTAATCACGCGCATACTGATT
AAGCTTCATTATGGAAACTGCCAGCTGCAATCTTTGTTTCTATTTTATTA
CAAAAAGAGGAACTTTTTCATGCTTCAGTTGCCTTGACAATGTCAGTCCT
AGCTGGTAGGAGAGACTAAAACTCCTCTGAGCAACTGAAGTTTCCTTATT
CAGTTGAAGATTGCTATGGTGTAACAGAAGTTGTATTTTGCTTTTCCCCT
TAATCCACTTTCCACCCTACGCAACCCCCCTCTTTTCGCTTAAGAACATA
CTGTAGATTTGTTAGAAATAGTAGTACCTTCTTTCCCCACCCCAAACTGC

>uc001hsp.1|226531063|226531963|226532062
ACAGCACAGAGCACGCCTGCCTGTCCCGAGGGGGCCCCGGGAAGGTCGGT
GGGTTCTCTGGGGACCTAGATGAGCCAGCTCCGTATAACTCCGTCCAGCT
GGGGCACTGCCCCACCCCTGTCCCTGTCCCCATCCTGAAGGCTTCTCCAA
GCCCTTTTTCTCTTCCCACCTCCTCCTTCCTCCTCCCCAGAGCTTCCCGT
GAGCTTCAGCCGCCCGCTGCAGGACGTGGTGACCACTGAGAAGGAGAAGG
TTACCCTGGAGTGCGAGCTGTCGCGTCCTAATGTGGATGTGCGCTGGCTG
AAGGTGCCTCCCTGCCGACCCCACTCGGTTGCCTCCTCCCCTCCTCTCAT
GTGGGCGGGCCCAAGCAGAACCCCAGGGCTGGACCACCTGAGTGCCTGAC
TCGGCCTCTGCCCTGCACAGGACGGTGTGGAGCTGCGGGCAGGCAAGACG
ATGGCCATCGCAGCCCAGGGCGCCTGCAGGAGCCTCACCATTTACCGGTG
CGAGTTCGCGGATCAGGGAGTGTATGTGTGTGATGCCCATGATGCCCAGA
GCTCTGCCTCCGTGAAGGTACAAGGTGAGGGCTGCGTGGGGCATGTGGGG
CATGGCAGGTATGGGCACCTCCTCCTGTCCTCCGTGTCCCCCAGCCAGGG
GCTTGGCAGCTCTACTTTCACCTGCACAACCCTTGGCATGCTGGGGCACT
GGGTGGGGGGTGCTGGGAGCAGCTCTGTGTGTCCGGGTGTGGCAGGGCCT
CCCTTGCCACCCTAGGCCGCAACATCCAGATCGTGAGGCCCCTGGAGGAT
GTGGAAGTGATGGAGAAGGACGGTGCCACCTTCTCCTGTGAGGTCTCCCA
CGACGAAGTGCCTGGCCAGTGGTTCTGGGAGGGCAGTAAACTGCGGCCCA
CTGACAACGTGCGCATCCGCCAGGAAGGTTCGAGGACAGGCGGCTGTAGC
AGGCACGGCCCGGCCCCCAGGTCTTCCTCTGCCCCCGCCCATACTGAGCC

>uc001hxy.1|234752461|234753361|234753460
CTCAAAGTGGCGGGGCTGGGGGGAGACTCAGGCAGAATTGTGAAGATATT
CAATTGCTCCTGACTTTATCAATAATCTAACATTTCAACCTAACATTGAT
ATCTATTTTATGCAAAGCATTACACTATGCACTGGAGACTGTATAAGACA
AGTTCCTTTTCTCAAACTACAGTCGAGTTGGATAGATAAAACACACAACA
CATACCAAAAGACAGCTATAAATCCAAGGCAGTGTATGTCAAGGGTAAAT
TCACCTATTCAGATTGGATCTTGAGAAGTGCATCAGGCTTGGAAAATGGG
TAAGGAGGAGAGAAAAGCAACAGTGAATCAGAACATGAGTTCCCAGTTAT
GGGACTTGTAATGAATTCCTCAATTAAAACAAAAAATAATGAAAACAAAA
GCCAGGGAGGAGAAAGCCCACGTTAATGACACTAAAATATATCTTTCCAA
ACAAATGTGGATAAAAGCCAAGTAGAGAAGATGAGAACTTTGAGGTCCCT
AACAGAAAATAAACAGTAAGCAGCCAGCCATTCCAAGTGGCTGACATGAC
TTTGTTTAACTTTATTTGTATTTCTGGCTGGTGTGTTTACAGCCAATAGG
TCAAACTATCAGTCAGTGTAGGGCCCTGAGAAGTCGGGTATTTAAGAGCA
TCTAATAGGCACAGAATTGTGCTCCATACTGCTTAAACTGTTCCCTAAGT
GTCCAATTTGGAGAAAACACCCACACGCAGGATAACTGGCGAGTGACGCG
GAGTGGCTGCGAGTCCAAGTTATCACTAACGGATGGGGAGCTTGGGCTGG
GCACAGTCCAGCGTACTGAACCCTTCCCCCACCGTTTCACCTGCATACAG
AGGTGTGTACTGTCAAAAAGCAGCGCCTCCAAGTCTCTTCTGGCACTGTC
TGGACTTGGATCCGAGGCAGACGAGGAAGCTGAGAAAACCCTGGCGTTGA
CCCCGTGGACCTGGGCGCCCCGGGAAGGCCAGCGCTTGGTCCAGGCAGGC

>uc002sye.1|97706455|97707355|97707454
tgacctcaatctgtaattattatttttgtttctttctcagtttatctcac
ggctctccctccttagagtgttgccttcgggaggacggggtgggaccgcg
cctgcctcaagcgtgcatatccccagcaccgggcctgaaacacaataatt
cagcacgtggttgggacatgaagagatGGGTACAGGTGTGGGTGCTTGGG
GACCAGTTGGCGTGCTTGGGCGTCCACATAATGTCTCTGGAAAGTCAGAT
GGGGGTTTGGGACTTCTCGATCTGTGCCCAGCAGGCTGCGGCTTCTCTCC
AGGTTGACTCTGGCACAGAGCAGGCTCTGCCCCCTTGGCGAGCTCAGTCT
GCGGCACTGATGCCCTCCACTTGGCGTCTCTCGCGCCGTCTTTGGGCCCA
ACGCACCAGGTTCAGGAAGGCCCTGACGTGCCTCCGACCCTCTGTGAACC
CGCAGGTTTCGGGAGGCCCAGGGGCGATGCCAGACCCCGCGGCGCACCTG
CCCTTCTTCTACGGCAGCATCTCGCGTGCCGAGGCCGAGGAGCACCTGAA
GCTGGCGGGCATGGCGGACGGGCTCTTCCTGCTGCGCCAGTGCCTGCGCT
CGCTGGGCGGCTATGTGCTGTCGCTCGTGCACGATGTGCGCTTCCACCAC
TTTCCCATCGAGCGCCAGCTCAACGGCACCTACGCCATTGCCGGCGGCAA
AGCGCACTGTGGACCGGCAGAGCTCTGCGAGTTCTACTCGCGCGACCCCG
ACGGGCTGCCCTGCAACCTGCGCAAGCCGTGCAACCGGCCGTCGGGCCTC
GAGCCGCAGCCGGGGGTCTTCGACTGCCTGCGAGACGCCATGGTGCGTGA
CTACGTGCGCCAGACGTGGAAGCTGGAGGTGAGAGCGCAGCCTGGGGCGC
GGGGTCTGGAGGGGCGTGGCCGAAGAGGGGCAGTCGAGGGTTTTGGGGGG
ATAGGAGGGAGGAAAAGGTCGTCTTCCCCATTCAGTCCCCTTTGGAAGCT

>uc002tin.1|113388240|113389240|113389239
CCAGTGGGGGTGCAGGGACACCCACACCACTAAGGGCTCAGGGCGGCGCC
TTCAGAGCCTGAACCTTCCTCTCATGCTGCcatttgaacaccacaacacc
ctaataggaaactgttaacattgccactgttcaggtgtggaaaccgagac
agacagtggagattccctgccctaggtgacacaggtaataagtgacagaT
GTGGAAATTTAAAGGTACTATAACGTCTGTCTGCCTGACTCAGGCTTAAG
GCTCCCATCACCTCCTCTTCTCAGGACAGAGTCAGGAGGCCTCAGCCTGA
GCCCCAGCTCTAGTGCAGGTTCATGTGGGAATACTGAGCCTCACTAGTAC
AATGGCAGAGAGGACCAAATGGGACCAGGTGTGTAAGGGTGCCTGGCACA
GTTGGGGGAGGCTGCTGTCACTTCTCCACCGCTGCTGCTGCAGTTACCTT
TGATGTTTTAGTTTTGTTGTAGTTACACCATTGCTGGCTTTGGATCTGCA
CTGTGTCCACTCCAGGTGGAACCACGCACACAAGCCTCTCTGTCGGGCCT
GTCCTGACTTCTCCTTGTCAGGGCTGGGATCTCCTTCAAATCTGGCGGAa
gtggttctccaagtctggtcctcaaacgtcagcagcatcagcgcctagaa
gtgttaggaatacacattcccaggccccaccacagacctcctgcctcaga
aactcagggcgctgaggctctaggggctgctttaacaagacttccaggtt
atcgtgacgcaccttgaaagtctgagagctactgCCCTACAGAAAGTTAC
TAGTGCCCTAAAGCTGGCGCTGGCACTGATGTTACTGCTGCTGTTGGAGT
ACAACTTCCCTATAGAAAACAACTGCCAGCACCTTAAGACCACTCACACC
TTCAGAGTGGCCTTGAGAAAGATTTGGGGTCAAGGATCATGAGCGAGAAC
ACCACTTAAGAGGATAGTGAACTAGTCTGCATGTGAGACGCTGAGATCCT

>uc002twe.1|145496208|145497208|145497207
TTCCTCTTCCTCTCCTTCCCCCCACCTTCCCTGGAGTTCAGCTGAGAGTC
TCTTTAAACAAACAAAAACTGTGAGAAACTAAGAGAAGTCAGAGACTGGC
CTGCTTTTTAGAGGCAGAATGTGGAAAGTATGAAGATGCTAATTTGACTG
CAAAGGCTGGAAAGCAAAGGGACCTGAGCCATTTATACTACAGGCAGTAG
TTAAAAAGAGGGAAAAAAAAAAACCTTGAAAAAAATGGGTGTAACCCTGG
GCTTTGATACAACTGGCCTTTCGGCCCCCACTTGAGATTTGCACATCCCC
AAGGGAAGCTGTGGTTTGGAATAAGATGGTGCATTTAATTTCACTCAGAG
AACTTATTGGACTTGGCACCAAAAGAAAGAATTTGAAGTATATTTTTTGT
CATGATTAGTGGCCCCCTCACCACAACATTTGATTATTTTGGAAAGGGAA
AAGTTAAATCCTTGTAAAGTTGTGATTTACAATTTGCAAGCATCCAGGTA
GGGAGTTTGACTTCTGCCAGCTTGATCATGGGATCCACATTTGATTCTAG
CTCATTGATGTTTACAAAACAGTTCTGTGGGGGGAAATAGAGTTGGAATT
ATATCCCTTGATTATCCTGGGTGATTTTCTCTCCACACTACATCTTTTCT
CATTCACGATGATTTTGGTCTCTTCTGGAACTCATTGCAAGAAACTGGCA
TGTGGCTGGTTTGCTTTTTGTTTCTAATCTGCAGTATCTGGTATTTTTAT
CATGTGATTCCTTTGCCCTCACAGTTATGTAAATCTTGAGGCAAAGGAGT
TAAAAGGAGTTTCTAATTTTATACCTGAAAATAGCTTTCACTGGATGTTT
TTTCTCAAGCTTTATAATTAAGATTGGAGATCTCGTGGGTATTTTAATAC
GTACTCAAATATGTCCAAACAGCCAGAGGGGAAGTGAATGACCAACTGGG
TAGGCTGATGAATATTTTCCTGGTAAATGCATAACTTTCCCCACAACTGT

>uc003car.1|16190287|16191187|16191286
ctccaccctgctctctttgcttcagccatgccggctgttcctcagacatg
ccagcatactcttgccttggaaccttcacatttatcattctgtctgcccc
gaacactcaacctcaaatagctgtgcagccctctcctttacacaaatggt
aactcttccatgaaacctttctccaccactcaatgtccatttccaagccc
agcccatgctccccagccccatccctgctctgcttttttgccttcatcct
catcactatctgacccagtggatagttttaattgtatctgtcactagaat
gcaagctccatgagacacacatttttgtctgtgttattcattgctctact
tccagttcccagaacaattttggcacatagcatgtgttcattaattatgt
gttggttaaatgaaGGAAGCTTTATGAGGGAAAGAGCATGCCACTCCTCT
TCCAGCGTCCCCCTTGGTGGCCAGGGCAGAGCAGGCATTCAGCTGCTCTT
GTGGGAGAAgaagggacttgcaagatcatctcccttagctccctcatttt
caggaggccagggacagtggtccccaggaagggaaggagagtccaaccta
gtttgcctgatcccccATGGGAGGCTGAGGTTGCAAACAGACAGCTGCAG
CTCCTTGCAGCTATGCCACACACACAGCCTTTCTGAATCAGAGGGTATTA
GTCTTTCCTTCTGAACTCTTGGGATATTCCTGTTTTGATTTGGCTCTAGC
AGTGACCACACCGAGTTGTGCAAAGCCTGGGAACAGTGAGGGCATTAGGA
CCAGGAGTGACGCGCACGCTTGGCTCTGGGTTGTGTCTGGCAGAGGGCTC
TCGGCTGAGTGGAGCTATGTGTGAAAGGAAACCAGGCACTGCCTGCCGGC
TTTACATCTGTTGATCTGACCTGACTGGAAGCGTCCAAAGAGGGACGGCT
GTCAGCCCTGCTTGACTGAGAACCCACCAGCTCATCCCAGACACCTCATA

>uc003fkw.1|182809844|182810844|182810843
ATGTTTTACTAAGTGAGCTAAGGAGAATTTTAGAATCATGCAATTTACTC
TGGAGGCATTTACTGTACATAGCTATAGTGATGGTAATTTCTTTCATTGT
TGAAGTGAAAAGATAACCATCAATCAGTTGTCAATTGGTCAATTGCAGAA
GTGATGAAAAGAAACTGGTAGGAACAATCACTTCTGTGGCTACCTAGACC
ATTTGGAGGCATAAGAAAAGTATGGGAACTGGATTGCATTTTAAAAAGGG
ATTGGACCAGATTTTCAAAAAGGTTAATAGGCATAACTTCTTTGTAAAGG
ATGGCTTTGCAGTTATGCATAATCAGGAAATGCattttaaaaatgaaaaa
ttttaaagacaatgaaaagtttaaaagtaaaaattatttatttaattaGA
TCAGGTAAATAAGCCCAGAAGACCTTGAATTTCAGTGTGTTCCTAATGGA
GGAATAAATATAGTTTACTAATAACCCAACACATGTATTTAAAACAAATT
AATGAAAATTACTTTGCACTCATGCCTTAGGTTCTAATCTTGGACACTTT
GAAATAAATAACTTTCCAAGTATTTATTATGAGAAATAGAACATACAAGC
TAATTGTGAACACTGTTTTTAAGCAAATATTTACAGATAATTTAATTTTT
TTGAACCTATGGAAGTTTATATAAAGGTTAAGATAAGAGCAATTTAAAAA
ATCATTAACTTGCATAAAAGGCAAATGGCACACTTAGGGACTTAGTGCTG
TAAGCAAGATTTCATTTTAATTTATCCTATTTTCCTAAGAATGGCAATGT
TATTGATTTATTCTGAGAGAGTTCCCCACACACATAGTGATTTTTTTTTT
TTTTTTACCGTGGTAGGTAATAAAAAGGATTACAGGCCCCCAGAAGGATG
AGATATCATCAGTTTGTAATCCAGCCCATGGTTTCCTAGATACCGTATTG
TCTATTCTGTTCCGCTATGTGAAAAATGTTGAATATCAACAATGGGTTTC

>uc003frx.1|190830909|190831909|190831908
GACTTTCCTGATATTACACTGATTTGGGAATATATGAACAATTTTATGGT
TTCCTTTCGAAGTAGGTCAAGTCAAAGCAAAACCAAAAACAGCAAAAACT
GTAAGACATAAAGAATAGAGTGGAGCCGACTGAGAGATTAAAATAAACTA
GAATATTTTTATTAACAGGCAATTTGAAATAATTTGTGCACTTCAGAATA
TTCTACAATAATATATTATTTCCAATTTTAATATCTTTAAGAAAATTACT
ATATTATATGTAAGTACATGTGCATGTGTTTGAGGTAGGATATTTAACTC
AATAAAGGTTATTTTCTTTTATTCGGGTCAGGCAAAGCTTCTAAGGGGAT
GTGAAAGGGATATCTCTTTCTCTTAGCTGAGAGGAAGAGTGAGTTCTAAG
TTAAATATAATCAAGGAATTTCCCTGTCTTTGCTATTTGAGATTGTGACC
ACAACAGGCGGTTGGCTGAAAGGGAAACTGAAGGGCGGGGAGGGAGGGAA
ATAGATGAAaaaacaaaacaaaacaaaacTTCCCTAAGCAGCTCTACAAA
ACATTTTAGCCCCAGAAATAGTCACAGAAATCCTCAAATCAAACCAGTAT
CCAGATACAAGGAAGTGTTATGTAGCTGGAGCAGGGTGGACACTCATCAG
CTCAGTTCAGTTACAAAAGTCCAGGCTGCTGAAATTAAACTCTGATGCCA
TTCATGCCAGCATCCAATCACGACAGAGATCAGAAGTTCAGAGATGCCTC
CAGCTCCAAATTGCCAACAACAAGTGTGGCTACTATACGTCAAGGACTCT
GAAGCCGTGAGAGAGGGGGAAGAACAACAGTAGAGAGGATGCCCAGCTGG
TAAGAATCGAGTGTTTATGAAGTTTTAGTCAATTGATGAATCTCATTGGC
TAAAATCAAGAAACGCTCCGCCTCTTTGCAAATATGTATGAAGGAGAGAA
GTGCCTAAACTTCTATGTCTGATAGCATTTGACCCTATTGCTTTTAGCCT

>uc003gsv.1|36010512|36011512|36011511
ATCAGCCCTAAAGCTGGTCCACAATGGCAATTGTCTTTCCGCTGCATTGT
CTTTCATACTTGTTTTCATGCACATGTTTCTACAGTGACATCAGCTTAGT
CAGTGCCAGTTACCACCCCAAAGCTCCCTGAAAGCACATTACAATGAGGG
TGAGTCCCGGCCAGGCTGAAGCATTGAGCTTCTTTCCAGTCCCAAGCACT
GTCAGAGACTAGTGTGGTTAGCTCTCAATCAGGAGACCTGATCACACTTG
ATCCTTGATATTGCATCTATCACAGAGGAAAACAGTAAGAGCTCCCCATC
TTCCACACaatttttttaattttctttttttttaatGAAAGGCAGATGAG
GTAACCAAGGAGAAAGCAAAGTTTATATAACTCAGATTTGAGCTCAGGCT
CAATTCTGAGAGTTCCACACATGCCTCATAAGTGTGCAGAGAAGGAACCA
GTCTAGAAAGTTATTTGCATAAAAGCTGAGGTGTTTCTGGGGTAAGAAAT
GAACCTCAGTTTCAGAAATAACTGTGTATATGAGATATGACTTGACAGAA
TTCTGTATGCAGGGGAGTTAGGATGGTTTTACCTAAAAATGCATGCACAT
ATTTTATAAATTTAGCATAAAAATTCATtaaatatatatgaatgtattaa
atattgcatgttaagtatatcatatgtaatataaatattacacattatta
tatagcataattatatatagtacatgttacatatatgtgaaatatacaaa
tatatatcatatCATACACTGAGAGCTCTAGTCATTGGGGCCAGCAAGTG
TTTAGAGTTGAGCACCGAAGTTCCACTCCTTAGATGCATGATTATGTCTG
AAGGAAAAAAGTTTTAATTAAAAAAAAGAAGGCCTATTTTATTTAGTTCT
GTGGCATATCAGGGCACAGTCAATATTACTTTAATGTCATGTGACATGAG
GGGTAGGAAGCCACTTCCTTTATCCTATCATGTTTTACCACACAGCTCAC

>uc003hjo.1|77213986|77214886|77214985
gcttgtatctctttttttactcaaaattttgtttgtgagatttatccaca
ttgttatatatggtcagagtttgttcgttttcattgctatataaaatttc
acttacagtctaaccattctactgttgatggatatttggtttccagtttg
ggggttattatgaatagtgctactatcaacattctattaatgtattttgg
tgtatgtatgcgtgaatttctttggacatTTTTGTGTTTTTTAAATCCAC
AGTCAGTGAACCCTAAGTGTTCCTCAGCATTGCAGTCAGTATATTTACCA
TGTATGCGTTACTCAAATGACAGCTGTAGTTGCAGGCATTACCAAATCCT
TCCCTCCTTAATGTTATCACTGGACTTTGTCTATACTTGGGATTCTTAAC
ATGTTGTATTTTGGTTAAGTATGCGTATTCATGTTTTTTATTAGATTTTG
AGTGCTTTTTAGTACtttgttttacttgcttatgtatcccgactcctgac
gaggtacctgaaatatagtaagcTAGTTGAGCGAATGGTGATAGCTGTCA
CCATTGCCAGTGATTAACAGAGCAAGTTTCCCTAGTTATGTGAATCACTT
AGCCTAGAGTAAAATCCATGCTTTAGTTTGATATCTCAGTGTCAAAGGAT
TAGGAATGGGAAGTCATTTCTCTCTGAGAGAAGCCCAGAACTGTGGGCTC
AGAACTGAATGTGCTGTGTGGCTAAAGGGAATTGCTATGGCTTTACAAGC
CTCTTGGAGATTTAAAGTGTTAACAGCAGTGATTCCAAGGCATAGTGTGG
GGGGGCCAGATATAAATAGCAGAACACAAGTAGCGTAGTGTGCCACTGCC
AAGCTACTGCTGGGGGTGTTTATAAAAAGAAAAGCATTCCTGTCTCAGCT
CTCACTGTCAACAACATCCCATCCTGAAGACTTGCTTACCACAACTGAGA
GTGGGGAGTCAGTTTGAGGCCTAGCATCACTTAAACTTCCTCCAAAGGCA

>uc003hjv.1|77353316|77354216|77354315
ACGGAAGGAGTGGGGAGAGATGCAAACGACAGAACACAACCGAAGGCCTT
TTTAAAAGTCAGGATCCATAGCCTTACTTATCACTGTAAAGGGAACAGAG
TCGGCTCCATCCTTCCTCATCCTTCTTTAACCCTCGCCTACCAAGCCCTG
GAAGACAGGGACGCAAGAAGAGCTCTAGCGCGGAGGGTCTGCCTGAGTGC
TGGTCTTTCCCATACAAGATGTAGCAGCAGGGATGGGAGGGTGAGCTGGA
CGACTCCACAACACACACACAGCCCGCCCCGCCTCACCTTCTCGATACTC
TGGTCTACAGCCTTCTGGAAGACCCGGGCCACCAGCAGCGTGACGCTGGT
CACCAGCAGGAGCAGGGACAACGTCCCCGCCGTGTAGAAGCAGCATCGGC
CCATTCTGTGCGCCGCTCACGGGCCGGGCCGGGCCGCACCCGCCAGGGAT
CCAACTGCAAGGAGGGAGGAGCCGCCGCAGAGGCGTCGAAGACCCGGGAC
CCTTCGGCGCCACGCCCACGCCCTCCCGGCGCACGGTTCGTGCGCGCAGC
TCTGGGCTCCGCGGCCTGGCGAGCGCGGCCCCGGGTGCACCGGGCGGATG
GGGCCGCGGAGGGACGGGCCCGGACTCGGTTTCGGTTTCCTTCGCCGGGC
AGCCGTGGCGCCCGCCTAGCGCAGCTCGGGAGAGTGCAGGGAGCGCGCAG
GGACGTGACGTTCGCGGGCCGGGCTCGCCGCAACCCCGCGAGGCAACCGC
CGGCGACTGCGCGGGGAGGCGGGCGGGGGCGGAGGCCGCAGTCATGTGCC
CTGCGGCGGCGGCAGTGATTCGGCCCGCGCCCTCCCCGGCCGGTCCCCGG
TGGCCCTGAGTGGCTGCGGCGCCTGAGCCAGGCCCGGCCTGGCCGCTCCC
AGCGCCCTGCACCGCAGGCCCAGCGCTCGCCCCACCGAAATTGCCGAACC
TGGTTCACACACTCATTTACTCATTCCGCAGATAGGTCTGAGGGCCTCCC

>uc003ndk.1|21952752|21953752|21953751
ATTTGAAATGCATTATTAATTTCTGTTCAATACAGATCGTTGATGTCAAA
CCAAAAATAAATGTGGGCCCTACTCCTGCTCTGGCCATTACATCTCTCAG
CAGCCCAGCAATTAGCACCAACCTTGAGAACAGAGTGCCATCATTGATGT
GACAGTTTCGTCCCTATTGTCCTGTTCCTGGGTGCATGGGTGACCCTTGA
CCTCCATTGGTCTCGGAGTGGGAAACTGAACTTATGAACTGTTCGGGCTG
CGCTGGCCTCAGATTAACCTGGGCAAGGTTAACTTTCTCACTCTCTTCTT
CAAAAGTGCTTTAGAGGGTGAGGAAGTACTAGGAGtaaataataatttta
aaaaatGGTTGGGAGGGGAAAAACAATTGCATCAATTTCCTGAGTACAGA
CACCCCTAACCTGCCTTTTGCAAATAATCTCCCTTTTGTCTGCTCTTAGG
GGTTTTGCAGATGAAGCCTTGGCTTTGGCTTGTCAATGAGGACTTTTCAG
AAGCTCCAGAATGCCTTTAGCGGCTTTGCAGGAAGCGGTGACACAAAGTT
CCAGCCAGTCTCCCCCTCCTTCCACTTATTGTTTCAGAATTGTCAGAAAA
CAGGCTGGGATGAGGAGGAAGAGCTACTGTGAGGGCTTTTTTTTTGTTGT
TAGTTTGGCTGCTGAATGAAAGCAAGCACTTTATTTAGAAGTGAGTAGGG
AGGGAAATGCAGCTTAGGGTTGACACCCTTCTGGTGCTTATCCATAAATA
TGAAATGGTGTTAGAACACCAGACACCAGAGAGCTTTCTGATTGGCTGTT
GGTGATGTCATCATGTCATTAATACTGTGCTCAGAAAATAAACTGATCCG
CCTGTtttccttctttctctctttctttctttctttctttctAGCTGAAA
TGTATGAAATCCATTTTGTAATCTAAAATGAGGTGCTTCAGTCAGGACAT
TTCGAAAGAATTATTATGTTTCTCATGTGTTCAGAGTCATTTTGGTATTC

>uc003pch.1|54055294|54056294|54056293
aaccaaatcaGACGATGTATCcatattcaccttttttggaatattgacaa
gtttctctccaaagtagatttaccaatttattctccctttagcaatatgg
gacctgttgctccacattctcactagcatttggtattgccaatttggtgg
gtagaaaatcatatttcattatgattttgatttgcattttcctgattact
agtaagattgaatatctttcattttttttttggtcatttgtatttctgtg
aatttcctcctcatataatttgcaaattattttatttaAAAAAACTGAAT
TATAGAGCACTTAATATACTTTGACTTGCAAATCCTTTCTTGATTTTATT
ACTGCAAATATATTCTCCCCAGCTATAGAATACTGTAGTATTTTTCATAA
CTCTCTAGAAGCAGTTAACTCATGTGTAATGTTTTGTATTTGTCTATCTG
TTTTTCTCATAAGATTATAAGTGAGAACAGAAATAGAATTTTTCATTTTT
ATTTCTTCAGTTCCTGGCATATCCACCAAAACTGTCTGAATTAATTTGAG
AGTACCAGTTAATTTAATGTAGAAGCTATTGTAAGGTTGAGTTTCTTACT
TAAGGCTTTCTATTTGAAGGCATTTCTGTCAACCCTAAGTCATGtaatat
atacatatattaatatatactaatatacatattaaatGTGACATAGTTTT
TGTAGCCAAGTCAGATTAGGTCCTTTTTTAACTTTTAAAATAGAGCTTCC
CTCAATTTCCAGGCAAAGAGTTTCTCTTAGAACACTGCTAAGGTCAAGAT
AGGTTAATATATTCAGATGGGATTGAAATAACAGATGCATTGCTATTTCC
AGTCCAGAGTTGTTGGGGAAGCAGGGAGGAAGGAGGGCATAATTTGTACA
GTGCTTTGTCATCTTTGCAGCTCATCAATATCAGCAGCTGACACAGGCAA
GTGTTTGTCAATGAGTTCTATTGGCTGACACTGACCTTGCCGTTACAACC

>uc003tbz.1|30974772|30975672|30975771
cctccctcccttccttccttccttccttccttccATCTGAACATCTACCA
AACACACCTGAAACTACTGTGAGCAGGTCTTTGCCTAGGATTAGGGCACA
GATATGAATCAGGCCTTGTCCCTGTTCTCAGGTCATGTGGACCACAGAGC
CCAGAAAGACACCCAAATGGCTTGGCTCATCCTGTTCACTGTTTCCAGCA
GGTATTGGGCCACATGCACCCAGAATGTGACTTCATCACCCAGCTGAGAG
AGGATGAGAGTGCCTGTCTACAAGCAGCAGAGGAGATGCCCAACACCACC
CTGGGTATGGGGCCTAGGAGGCAGGTGGTGGCTTCTCTGATTCCTTTATA
TCCTCCAGCCTCACCCCTCGGATTATTGGGACAGCCCTGCACCTGGGCTG
AGTCTCTGCTGCTCCTGGCTCTCTATCCAGGCTGCCCTGCGACCTGGGAT
GGGCTGCTGTGCTGGCCAACGGCAGGCTCTGGCGAGTGGGTCACCCTCCC
CTGCCCGGATTTCTTCTCTCACTTCAGCTCAGAGTCAGGTGAGGGGTGCT
GGGTGTGGCGGTGGGAAAGGGAGGTGCTTTCATCTGGAAGTGGCAGAATC
ATcactggatttgggggcaggctaacctgggtttgtataccaacttcccc
tcttctggggtgacctcgggccagtcagtctatcctgatctctgcttcct
gagctgtgaactggggagaacaaGAGCATTAACTGTGCAGGAAAGTATTA
GAGTGCAGAACCTGTAAGTGCTGGACCTGGATGCCCTCCAGGTGTTAGCA
GAAGCCTGGCTGCAAGGGTGGAGGAGGGCAGGCCTGCCTGACTGCCAAGA
CACCACCAACTGCCCAGGATGGAGAGGGTGGGGCACTCTGCTGCTCTGCT
TCACTTCCCTGGCCTAGGTGCTGGGACAGTGAGGGCCTCTTTTCTCCCTA
CTGCCCTTAGGATGCTGGCAGCCCAGCTCACCACTCCTCACCCCTCAGGG

>uc003thp.1|40798580|40799580|40799579
ATATTTCAAGGGATCTCCAATTTGTCTTACTCCCTTGTTCTGATTCCGTA
TTGACCAGCAACCTATTAATTGCCATGAAGAAAATATGCTGATGAAATAT
GCTGGACTTGTAGCTATCTGGTCCATGTGACAATGGTTTCTGATGCAAAC
AAAGTCTCTTCTTGAAATAATGCTTCCATGTAGTTGACTGTAGGTGGAGA
ATGGGCCAATCATGGGAACACGAATAGCAGTGCTTCATGTGACAGCAGTA
TACATTAAGGAGTGGTAATTTGGTACCCATATTAGTTTTAAAGACAGTTT
GATTTTGAGTATGTCAGCTTTCATGGGACTGAGAACTAATAAGAATCAGG
TACTGGGCCTTTGGAGCACAAGGTTAGATCTAGTTGGAGTTCCCTTAGAC
Aagttgttcccaaatttttccatgtatcagaattgcttaggaaggctttt
aaaagtacaaattcctgtgctggagattctattcagtagatcaggCACAG
TCCAGCTATTTGTATTATTTAAGAACACTCCTTAGATAGTTATAATGCAT
ATCCATATTTAGGACGCATTGTCTTAGACTATCTCCATACAACATTCATA
TATGCCTTGTTTTAGCTGATTTTTAAAGCCATAATTAGATTTCATGAGTT
ACTGGATTTGCCTGCATTATACTTATAAATTTGATTCTAGATGGAATTTC
TGGTTGATTTTCTAAGGCACACATCTCTGGGTTTGCAGAAGAGGTGGAAT
GGAGGGGTGGCAACAAAAATTGGAATTTGCGTCTTTGATGTGGTAAATAG
TCAGCCAAGCTCACTACTCCTGTCCCTAGAGACTGCACTTCAGAAATGAT
GAGTGATTACTCTTAATTTTAATGACATTCTTTCTCTAGTTAGTCATTTC
ATTGGTCAGCTTCTGATACTTTTTACTTTGTTTTCATAGTTATAGGATAT
TATACAAGACTATTTGCATTGACTAGTAACATCTATGCTTGTGGCTGCAT

>uc003vkw.1|123035447|123036347|123036446
TTTGTAATATGAAACTGGAGATAAAACTACTAAACGGGTTCTATCGTTAG
TATATTTGCATAGAAATTAAGCATCAATCAGTAAAGCCCCAAAATTTGAA
GAGAATTCGGCAAAAATATATCTGTGACCTATAAAGAAACACAAGGCTAA
TTTTAAGAGTTGTGTGTATTTAATTATACAATTATTCATTCATTTAGTAA
ATGCTGAGTTTTTATCCCATGCCAGATATCATGTTTAGTTTCTACAGATC
ATTTTGCCTTTTATATCTTTTTCTAAAATGTTGAGTTGTGTTTCTTCGAA
GTAACATAAAAGTAGCATTTGTTTTTTGGACTAAGATTGTTTGTGTGTGT
GCATGTTTTCAAGGTATCAGAAGAACATACTTTGCTGTTAAGAAAGATGC
TATTTAAACTGATTTAGTTCTCCCCATCATGCTTAGGATTTCTCTTCAGT
AGAAAAGGCAAATACCATAAAGAAGGAATCGCTGTAACTTATTGCTTGTA
AGTAAAATTACCTGTGACTGTGGGGTAAAACCCAATTCTGACAGTTACAC
TTCTATCTGAAATTTTTGGGGAACTAGTTGATTCTGTTGTTTAAATCATC
CTAACGAATCCATTCATGTGATTTGCCACTTTGTGCTATGCAATTCTTTA
AAAATAAGCATTCAGCCACCAAATAAAAAGCAAAGTTATAACAGAATTGT
ATTTATATTGATTTCTCCACATCTTTAAAAGTATGCATACAAATGATCAA
AGTGCATAAAAATGAGAATTCGTATTGTTTGGTATATAACAACTGTATTT
TTTTTACCGTACCaaaaaaaaaaaaaaaaaagaaaaTGTCTTTTAACTCT
TGCCCTTCCTCTGATAGGATAAATCCTGATGATTCTCTCAGGGACCTCTA
GTAGATTAGCTCAACACTCGAGAATCATTGCAGCTTCAAGGTAAAAGAAA
AATTCCCAGGGAATCAGTGTCCCCCATTCCACACAGCCGAAACCTGCATC

>uc004bwy.1|130837743|130838743|130838742
gggaaagggaagattttatccctatttctttttttctttttgagacggag
tctcgccctttggcccaggttggagtgcaatgggtggatctcagctcact
gcaacctctgcctcccgggttcaagagattctcctgcctcagcctcctga
gtagctgggattacaggtgtgtgctaccaagcttggctaatttttttttt
taatctttagtggagacagggtttcaccaggttggccaggctggtctcga
actcctgacctcgtgatccacccacctcggcctcccaaactgctaggatt
acaggcgtgagccaccgcgcccggcctcatccctatttcatagaggggta
agctctagagagctgaagtggcAACACTTGATTCTATCTCAGGTCGGCCT
GATCTCAATCCTGGTATTTAGTGTAAGACCCAGATAGGTGGCCAGAACTG
AAGACCCCTTGACTCCAGCTCTCAGAGAGACACTGTCTAGCGGCGAGACC
TGGCACTTTTGCAAACAACTCCAGAACAAGGGGGAGAGTGGCGACAGTAT
AAGAGCATGCTGCGGGAAGTCAGGGGCGGTAGTATTTGAAAATGGGCGCT
TGGAGAGTGGGAAGGATTTGTCCTTGTGTGGAACAAGAATAGAGGATCCT
AATACGAGGGCTCAGCCTGCTTTGGCGTACTCCAAGAAAGCCCCTTGGAG
GTCTGACTGCTCCGCTTCAGCCCCTTTAAGAATGGCCCCGCCCCACCCAG
CCGCCCATGTCGATCTAATCTGAATGACCAATAGTAGAAGAGAAGAGACC
ACTTTCGCGCTTCAACCGCACTAGGAGGAGGGGAAGAGGGCGGGAGAGGC
GGAATATAAGCTTGGTCACATGACCCGCCTAATTGGCCAGAGGCTGCGGC
GGCCCTGAGAGACTCAGCGATGCTCATTGGCCAGAAGAGGGTGGGGGCTT
GGCGCTAGGCCACGCCCCCGGGCGGCCGGTTTGGTTGCGCAGCCGCCGGG

>uc001fec.1|152400013|152400913|152401012
TTagagacaaggtcttactgtgttgtccaggctacagtgtggtgactatt
cataggcctaatcatagtgcacaacagccctgaactcctagggctcaagc
aaacctcttgcttcagcctcctgagtagcaggaactataggtgtgcatca
ccatgcctggTATAAatttctgattttcgaatttgggatgctcaactgga
aagtataatgcaaatattaaaaaaaaaaaaaaaaaaaaaaagcaaaaatc
caaaacacttctgctcccaagcattttgaataaggaatactcaaAACTAT
ACTAATGGTatataagcttcatgaggcctgagattggacctgtcttattc
actgGGGCGTCCTTGTCAAAATAACAGGTGTTGAAATTTGTGAACTAATC
TCTCAAATTTCCTGTGATGTTACATTACATATAGATCTCGTGAACAGCCT
GAATTTAGATAATACCTATAACCAAGTTAGTTTGTGTGATTCTCACTTGG
GAAAGAAGGATGTTATCAGGATCCtttttttttttttttttttttgagtt
tcactcttgttgcccaggttggagtgcaatggtacgattttggttcactg
caacctccacctcccaggttcaagcgattctctcgcctcagcctcctgag
tagctgggattacaggcacccaccaccacgcccaggtaatttttgcattt
tttttttttagtagagatggggtttcaccatattggccaggctggtcttg
aactcctgacctcaggtgatctgcccgcctcccaaagtgctgggattaca
ggcatgagccaccgcacccagccGCGTTATCAGGATCTTTATCCCTCAAA
GCAGCCTGGTCAATTCTTTTCCATTTAGGGAAGAAATAAAGAGACAGAGA
AGGAGTGAGAGCATTTTATTGCCTGACTAAATCACAGAACACAGAGTTTC
CTAGGAATTGCATGAGGTCAGAAAGACAAATGCAGCTGTTCTCTCACTTT

>uc001ezh.1|150044270|150045170|150045269
CGGAGAATGTTATGGAAAAGGGCGGCTGCATCTTTGGGACAGAGAGTGGG
GGCACTTACCGGAGAAGCTGGAAGGTGGCATCAAGTTTGGCACTGCATCT
GTCCAGCGCTGGGGGCCCTGTCCCATTCGAGCTGCACCTCAGGCCCCTGC
ACCTTCCCTGTGTGCCTCAACCCCCGCTGCCTGGCTGCCCGgctgctgcc
tgccgctgctgctgctgctgttgctgctgcggccgctgctgcCAAGACTG
AGGTGGAGAAAAGAGCCAGAAAGCAtttctcctttttttttttcctctct
ctctctctctctttttAAACCAGGCAAGAATGAGTCTGCAGCAACCCTGT
TGGTGCAAAATAAATAAATAAAGCAACCAGGGAGGGCTGCAGCAAGCACC
ACTACAGGCTGGCAAGTGACAGGGGAGGGAGCCAGGAGGGAGGCTCTGGT
GCCAGGGAGGGGTCATGCAATAGCAAGAACAGCAGGTTCTAGAGGATCTC
TCTGACATCCTGATTCCCCCACTGGGGAGCTTGGGCCAGCCACCTTCCAG
AGGACTGTCTTTTGGTCTCCCAGATGTGGAGCAATTCTGTGCAACCTCTA
AATCTAAACGTTCCCCGTGGGTATCATTTATGGGAAGTTCTCAGTCTAGA
GCATCTCCCGTGGGGCTCAGTTTGAGGCTCCTACAGTGGGGGTTCCTGAA
GATTCGTTCACAGTCCTCACTGAGGGACTGCTCCACCTGGGGAGAAACTG
CAGGGGTCGGGTGAGGGTGGGTTGGATCTGTATAATGCTGATGGATTGCT
GAGCTGGAAACCTGAGTCTTGACCCAGGAATGAGACTGGAGAGCAGGCAT
GCAGGTAATCTAATTTAAGAATCTCCCCCACCCTCTGACACACACACTTC
TTGCCTTTAAAATCATTTTATAAAGAATGGCACAAGTTGGGGTTTATGTT
TACTCAGATGAACCCGTCCCCTTAGAGGACACAATCCCACCCCCAACCCC

>uc001ezg.1|150044270|150045170|150045269
CGGAGAATGTTATGGAAAAGGGCGGCTGCATCTTTGGGACAGAGAGTGGG
GGCACTTACCGGAGAAGCTGGAAGGTGGCATCAAGTTTGGCACTGCATCT
GTCCAGCGCTGGGGGCCCTGTCCCATTCGAGCTGCACCTCAGGCCCCTGC
ACCTTCCCTGTGTGCCTCAACCCCCGCTGCCTGGCTGCCCGgctgctgcc
tgccgctgctgctgctgctgttgctgctgcggccgctgctgcCAAGACTG
AGGTGGAGAAAAGAGCCAGAAAGCAtttctcctttttttttttcctctct
ctctctctctctttttAAACCAGGCAAGAATGAGTCTGCAGCAACCCTGT
TGGTGCAAAATAAATAAATAAAGCAACCAGGGAGGGCTGCAGCAAGCACC
ACTACAGGCTGGCAAGTGACAGGGGAGGGAGCCAGGAGGGAGGCTCTGGT
GCCAGGGAGGGGTCATGCAATAGCAAGAACAGCAGGTTCTAGAGGATCTC
TCTGACATCCTGATTCCCCCACTGGGGAGCTTGGGCCAGCCACCTTCCAG
AGGACTGTCTTTTGGTCTCCCAGATGTGGAGCAATTCTGTGCAACCTCTA
AATCTAAACGTTCCCCGTGGGTATCATTTATGGGAAGTTCTCAGTCTAGA
GCATCTCCCGTGGGGCTCAGTTTGAGGCTCCTACAGTGGGGGTTCCTGAA
GATTCGTTCACAGTCCTCACTGAGGGACTGCTCCACCTGGGGAGAAACTG
CAGGGGTCGGGTGAGGGTGGGTTGGATCTGTATAATGCTGATGGATTGCT
GAGCTGGAAACCTGAGTCTTGACCCAGGAATGAGACTGGAGAGCAGGCAT
GCAGGTAATCTAATTTAAGAATCTCCCCCACCCTCTGACACACACACTTC
TTGCCTTTAAAATCATTTTATAAAGAATGGCACAAGTTGGGGTTTATGTT
TACTCAGATGAACCCGTCCCCTTAGAGGACACAATCCCACCCCCAACCCC

>uc001bma.1|26480359|26481359|26481358
ATGTAGTCCCCTCTCCTCCATCTAAAGGCAACATTCCTTACCCATTAGTC
TCAGAAATTGTCTTAAGCAACAGCCCCAAATGCTGGCTGCCCCCAGCCAA
GCATTGGGGCCGCCATCCTGCCTGGCACTGGCTGATGGGCACCTCTGTTG
GTTCCATCAGCCAGAGCTCTGCCAAAGGCCCCGCAGTCCCTCTCCCAGGA
GGACCCTAGAGGCAATTAAATGATGTCCTGTTCCATTGGCACTGTGTCTG
GTTGGTTGTGGCCTGGGCCTCCTGGGTCCCTGCCCTGGGCAAGGTTGGTA
GTTGTGACTGTGCTGAGACTGCTCTGTGGGAAGGGTGGCTGAGCTGTTCT
CTTGTGACTGTCACCTCTGTGTTTGTTAGTGCATGTGTTTGGATATGTCT
GACACACAAATACCTGTATGGACCAGTGGTTTCTGGAGATGTCTGGGTGG
GCCACCCTCCAGTTCACATGCATGTGTCCATATCATGCTTGTGCCTTGGT
GTGTAGTGCACATCTCCATGCCTGTCAGTGAGTGTGGCCATCCCATGCGC
CTGTGTTGGAGCACAATGGCTAAGAATGAGTGTATCATGGGAGGTGGGTA
CCCAGCTGCAGTTCTGCTAATTTGGGGGCATGGGTCTAGTGGCAAAATGG
CTTTGTGCGGTGTTGAAGTGTCCCCACGAGTTGGTGGGTCTGTGCCTGTG
CACAGGTATCTGCTGGCTGCACACATACACAGTGAGGCTCTGCTGTCCCA
GCTGAGAATGTAAACCCAGCTGGGGCCAGCTCCTTCCCCCCACTGCATCC
CTCCCTTCACAGGATCCACTTAGCCCTTCTTGGGAGAAAGAGGAACCTAG
AAGACAAAGACCCAGCAGCCAGGCCCGCCAGCCGGGGCTCGAGTTACCAA
GGGGCGGGTCGGCACCGCCCCCTCCCTGGCCCAGCTGGTCCCAGGCCTTT
CCTACGTGCCTGGCGAGATGGCCCACCCAAGAGCCTGGCGGAGCAGCGGG

>uc001tah.1|99564691|99565691|99565690
AGTGAAGAGGAACTAACATGTAGTGTTAGTTGCTTAGGCGTCCCTAGGTG
TTGGAGtttttttttttttttttttgagacagagtcttgctgtgtcgccc
aggctggagtgcagtgccgagatctcagctcactgcaacctccacctccc
aggttcaagcaattctactacctcagcctcctgaatagctgggactacag
gcgcctgccaccacgctaggctaatttttgtattttcagtatagatgggg
tttcaccatgttggccaggctggtcttgaactcctgacctcaggcgatcc
gcccgccgcagcctcccaaagtgctgggattacaggcatgagccaccacg
cccggtcGGGGTCTTTTCATGATATTGTCTCTTTtaagtcttatcactac
cattttgcaggtaaagaaacaggagcagagagattaagcaactggcccaa
gatcacactgcagctaagaggtgaggtcagattgtgaacccaagtcccct
gCTCTTCCCCTGGGGCGTGCTGGAATCACCCGAGATCACTGGAAAAGGGG
TGGTGGTGGGGGTCCCCCACTGCAGCTGCGACACTGGCCAATAAGGGCAG
AGTGGGGGCCCTGTAGCTTTCAGTGTGGGGTTTCAATCCCAGATTTAACT
CTGCCCTGGGATAAGAAATTTTTCCCAACAGAAAGATTGGTTGGTTCAAA
CTCCTAATTTACTTTGTCCCGGGATGGTATTACTTTGAGGTCTTTTCTTT
TCAGAAGGAAAAATAAAATCTTGCCTAAGCAACCGAGGGTTAGAACTCTC
CCTCAGGGTTCTTCTTCCCCGCTCTCTGTTGGGACAGTGAAGGGGGCTGT
CCTCTGTTGGGTCTTCCTAGAAGCGGGAGGCATTCAGGAATTCTCAAGGG
ACCTCAAGCATGTGTTCAGACTGTGCTAGGTTAGAGACAGAGCTTGGGGG
TGCTCAATTTCATTTTGGTTTTAATTGGGAAAGGAAGAGCATCAACAAAC

>uc002uut.1|198298947|198299847|198299946
AGCTGACAGAGGAAGTTAAAGCCTAATTTCCCAAGATGCTTTATCTTTTG
ACATGTTACCATCTTTCTATCTCAGATTGTATTAGAGATTTTTGGAAAAC
AGGCTGCAAAGTTATTACCTTGTGATTTTGGTACATGTACTAATATCTGT
ATTATCCATTTTATTCTAACACCCAGTGAATTTCAGATAATTTCTTCAGA
TTTGCCTTTCAAAATGGGTCCTAAGTAAAACCTTAATTTTCAAAATTATC
AGAGATATACTACAAAATAGAAATAAATAAAATGGGCTTTACTTAGTATA
TGTAAGGAGAATTTTTGTCTCTCAATCTATCTGTTTTTAGAAGTAACATG
TGTGGggctgggtacaatggctcacgcctgtaatctcagcactttggatg
gccaaagtaggaagatcacttgagcccaggagtttgagaccagcttgggg
aacctagtaagaccctgtctctacaaaaaataaaaaattagctgggtgtg
gtggtgcatgcctgtaatcctagctactagggaggctgaggtgaaaggat
ggcttaagcccaggagtttgaggtcacagtgagccatgatcgcataactg
cattccaacctgggccccagagcaagacagtctcttaaaaaaaaaaaaaa
aaaaaaaaaaaGTAACATGTTTGGGCTATTAAGCTAGGCCATGAAGAAGG
CTGTATGATATCCTCCATTTATTCAGATTGTCAAACTCCCAAAATTTTTA
GTAGCTTCTCAAAATAAAGCTAAATTCTAAGAAAGTGCatatgtataaat
tatatatgtgtgtgtatatatgcatataaacatgtatatatgtgtatgca
tataatctatataGTTGTGGAAGAAACACACTTGGGTATCAATTATCATC
AAAATTCCTTATCCAATAATACATAATTAATTTTTATTAACAGTCCAGGA
TTTGTTTAGCATCTTGTTTAACATTTGAAAATCAAAACATAAACTTTTTG

>uc002txr.1|152049198|152050098|152050197
tacaaacattagcccagagtggtggcgcacgcctgtagtcccagctactc
aggaggctgagacacaagaatcacttgaacccaggagggagaggttgcag
tgagtagagattgggccactgcactccagcctgggcaacagagggagact
ctgtctccaaacaaaaaaaTGGCTCATTGTAATGGAGATAGCATATACTT
TAGTATTCTAAAAGTTTGGGAGTTGGAAATCACAATAGGATTGTTGCCTA
CTTGCATTTTTATCCAGTTTAAGGCAAGATGGAAGACTTGGGAGCAGGAG
AGTAGCACCATTTGGCACCATTTGGATGGTTAAGCATAAtctgccttttc
ttgggtctgcaaattccctaagggcatcaactgtctcttgttcttcactt
gagcttcagcctctaacccagtgcctggcatagagGTGTACGTTGGTCAT
TCGCAAGTGAGTGCGCTCTCTTCACAAGAGCATTTTCTCCCTGTGAGTCT
CAGACACATTAAGAAGCTTGAGGCAGCATTACTACGGCTGTAAAGTTACA
GGGACTTACCTACCTTCTAGGAAGAACAGTCTGTAAACTTAAACATTAAG
CCATTATGGTTGCTTCTTCTCCCTTTGCCTTTGCCACATGCTGCCATCCT
ACTGGATACAGATGGGAAAGATGCCCTTGAAGTTAGGATTGGAGTCCACA
GATGTTCTTAAAACTGTAATAGAAGCTTGCTGAATGCAAGTATAGATAGA
ATTTTGAGAATGTCTACTCTTAGGCATAACAGTACattttttaaatttag
ataattttttagtaattttatGTACAATTTGCTTCATTGAATTTTTATAG
GTAGATATTAAAACCATTAAACATAAATAATGCTCATTCCATCCACAGAG
TTGCAGAATTAGAGGTTTTATTAGTTGCTGGTTTGTATTGATTATAAGTT
TATAACTTCAGAACTGAATTAGAAATAATAAGCATTAGCAATCAGCAAGG

>uc002tuf.1|135437842|135438742|135438841
ctgtaatcccagctacttgggaggctgaggcaaaagaatcacttgaaccc
agcaggcggaggttgttgcagtgagccaagataacgcaactgcactccag
cctgggcagtagagtaagactcagtctaaaaaaaaTATTGCTTAATCCAC
CAACTTAAAATGGCTTGTAATACTACTAACTCATCCATGCTCACTTTTGT
GAGGTCTACTAATGTTCTGGGAATGGCAGTATTTGAAGGATGACCTCAGC
AGAGGTAACTATTCAAATGAAATGAGCAAAGGTCTGTGGAAAAATCATCC
TTCCCTTACCAGACCTAGCTTTTGTCCTACCAGCTGATTTAGACTTAGCT
AGTTCTGCATATGGAAATGACCTGATTCACTGCAAATAGATTAAAAACTT
CAAATCACTACAAATAAATTACAGAGAAAAGAGCCCAAGGTTTATGATGC
CGCCTTAACTAGCACAATTTCTCAGAGACATCTGAGGAGTTTGGGGGCCC
TCTGATAATGAAATGCCGAGGCCCTCACCTCCTCCCTATTAGGCCTTGAG
CCTCCTAGAATCTTTTAGGCTAAGATTGCTGCCAAAGTACAGAATCTAGA
ATCTCTTTAACTTACCTTCCTGCCTTCCTCTGCTCTGCTTTGGACGAATT
AAGTAAGCATCTTTACTCACCAAGCAAGAAAATATAAGTTGTTTTTACAA
TTTATTTTAAACTAACAACATTAAAATTGACAGGACAGGCCAAAAATAAA
AAGAAATGTCATATAAAACAATAGAGAATGTAGTTCCTGGACAATCAAAA
CTGTAAACACTGAAATAGTTTTTTGTTGTTATTAAGAACATGTTTTCTGA
TACTATGAGTAATAATGTCTGACACTTGAGGAGGCTAATATGTAACTGCA
ACTTTCAGTTAATGACTCCATAGGATCTGCTTAAACTGGGTTAGACTGAA
TTTTCAGTGGGGAAACAAAGATCCCTTAGCCATCATTCCCCACAATTAAG

>uc003frp.1|188920958|188921858|188921957
tCTGCCGCAGGGCTCTTGGGACAGAGCACCTCTGCAGGGATGGAGGTTTG
CTTGGCCACTAACCATTCATAAAGCTTCTGAGTCTGCAGATGTCTGCCAA
TCACCCAGCAGACACCAAAAAGCCCCAGATGCACTCAGGCTGAGAAATAT
ATGTCTGGGGCCACATGCCTTCATACTGCCCCATGAGCCGAGGAGAGAGA
AATTGTTCGTGAAGCCAGAAAGCAAGATGGGCCTTCTCACTTCCAAAACT
GGGCAAACTGAGGTTCAGAGGAAGAAGAGATGCCTATCTATGTGTCAGCA
GAGCTAGGAGGGAAGTCATTAAATGCTTAGCCTAggccgggcatagtggc
tcacacctgtaatccaaacactttgagaggctgaggcaggcagatcacct
gaggtcaggagttcgagaccagcctggcccacatggcaaaaccccttctc
tattaaaagtacaaaaaattagctgggcatggtggcgtgcacctgtaatg
ccagctacttgggaggctgaggcaggagaatcactggaacccaggaggcg
gaggttgcagtaagctgagatcCGAGTCTCTGTCTcaaaaaacaacaaaa
caaaacaaaacaaaacaaaaGTGCTTAGCCTAGAGCTGAGTGGGAGGTCC
TTCCAAAATCTCCCACCTGAGCTCTTCAGAAAGGGCCTGGAGTCCGCAGT
CCCTCCTGGTGCTGGGATCCAAATGTGCGTTCATGCCAAGGTACCAGGAA
CCTAGCCTCATCTCAAAAGACGCTCGTTTTTGAGAATGCAGCAGCCAGCA
GCCCCTTCCCTCCAAGAGCTTTTTCCACTAGGTTAGGAGCTGAGGGAGTC
AGACGCAGGCCAGGCCCCATTCCAACGCAAGAAAAGCCCTCCAGACCAAG
CCAGTTTGACTTTTCAACATTTTATTCTTATATTTGTACAGCTATATTTT
ACAACGCGGTAATGCAGTTTAGACACAGCCAAACCCTGTCTCCGGAGTAG

>uc003err.1|139269614|139270514|139270613
GAACAGGACTGCCTGAATCCAGGAGCCACCACTGCAGGTGGGGTGAGAGG
GCAGAGTCTGGGGCTCACCTCATCCCGGGCCCCGAGGAAGGAGGGGTGCT
GGAGGGTCCATGCAGTCCGGGGCGTGGAGCGGGGGCGGACACCTGGGTCA
GGCTGGAGCCATGGCTGCCATGGCTCTGACGAGTTGGTGGGGGTGGCTCT
GCCGGTGTGGATGGCAAGGCCACCTGCAGGGTCCTGGTCTTTGGCTGGGC
CTCTCTGGTGACCAGTGTGCTCTGCTGGCTTTTGACTGGAAACACAGAAA
GGAATGATTTTTGGAGTACACCCATGCTGGATCTCAAGCCTAAGAGGAGG
GAGAAAGTGGCTCCAACACCCTGGAAATGAACAATTACTCCCTCTCCGTG
CTGTAATAACCACAGCAGATTTCATGACTGTTGCCAAATCAGGTGTTCTG
CTGGCCAGATTCGAGGCTAGGACCACAGTTCCACAGTTTCATCAGAGACC
AGGAGAGCAGCTGGGTGCTCCAGGGTCGTGTTGTCATTACTGAAGACCAG
CAGGAGTCCGCGGGCCTGAAGAGGGGCTCAGTAGTCCTAGATGGACTTCA
CCAAGGCTGCTACCCTCTCCCCAACCCACGCTACAGCCGCTGCACTGCAG
GCAGTCCTGCAGGAAGACCCCACTGCCACCAGAGGTCGCCGCAGGACTGC
ATGAACCATCAAGATCCACTCAAACCTCCTCCCAAATGCAGTCTGGGGCA
AGGCAGTACCAAGGCAGGCAATTGGACACAGCCCCTCTGTTTTCCAAATT
GCATCAAGACCTATAGCCACAAGAGCGGTCCCGGATCAGCAAGTTTTTAT
GGGAAGAGAAGAGAGAGAGTGCATCACAGGGAGTCAGACatgtgtggatt
gggtcacaatgtaaaatgagtttcttacagtaattcaagatcagaaaatg
tttgaaaTAcagttgaccccgaaacaacgtggggttgaacagccatgggt

>uc003csa.1|47866289|47867189|47867288
CCCCGCTCTGCAGCTGCTCCTCCGGGGCCTGGCCTCACCACAGTTCCCCA
CCATCTTTTCCATTCCCTCAGATGACGGGCGCCGGGCCACCATCTCACTG
AGCGACAGTGACCTGCTGCGGCTGGAGGGTGACTCGCGTACCGTGCGGCT
GCTGAAGGAGCTGCGGCGGGCCCTGGGCCGCATGGTGGAGCGGAGCCTGC
GCAGCGAGCTGGCTGCACTTCCCCCCAGCGTACAGGAGGAGCACGGGCAG
CTGCTTGCGCTACTGGCAGAGCTGCTGCGAGGACCCTGTGGCAGCTTTGA
TGTGCGCAAGACAGCTGACGACTGAGCCCTGCTTCTGCTGGGGCTGTGTA
CAGAGTGCAAATGTTTATTTAAAATAAAGTTCTATTTATCCCTTGTGACC
ACTGCTGTCCACTAGGGGCTCCTCTCTCAGGGCCTCCATACACTGGGCCA
CGGTTCCCCAAAGAGGAAGGAGGAAGGTAGGTAGAGAAGAGAGTGAGATG
CTTATTGCTGGGGAACGGGCTGGCTGTGGCCCCAAGTCTTTTAAGAGAGA
AGGGGGTTGGAACCTCCTCCCTTCACCAAGAAAGAGCATGAAGCAGCGGT
GCTGTTAACCACCCCAGTCCCCTGGCACAGCTGCTGCTCTCGGTACCCAC
CACAGGAAGCCTGTCAGAACTGTCACTGTCCTTGTAGTTTTGGACAGTAA
GTAAGCAAGTAAGTGTCAAGTAGCCCTTTATCAGGCAGACTAGGGGAGAG
TTCCACAGGTAGCCAAGGCGCAGGGCTATGTGGCACAGTGGTCCTTCCCG
TGTCCACATCCACAAGTTCACAGCTGAGGGGCTGAGCTGAGGGCAGGAAG
ATCCAGGGAGGTGGTAGATGCAAAACGAGACAGAAGCACGAAGCCTGCGT
GATGGGACATCAGGCAGCTTTATTTATTTACTCTTAAAACTGTTACAACA
GAATCATGGACTGACACAGGTAATGGCTGAGCCATAAGCAAATCGAGAAG

>uc003coy.1|45839549|45840449|45840548
gcgatattggccaggctcgttttgacttactggcctcaagcgatccccct
gcctggaactcccaaagcgttgtaattacagtcatgagacaccgcgactg
gcCCTGCCATACCTGATTTCTTACTAGGGAGatccatgctggctcctggt
ggttatgtttcttttccaagtgctcatgaaaatccatttaataagctgtt
AGTTAATTTGACAGTAAGCCCATTGTTATTTTACAAAACTATAAAGGATT
TTCCAAGTTCCATTTTGCTTTGTCTAACAGTGGTTTTTTAATCTGTAAAA
GTTAAAGGATGTATTATAGGCAAAAAAGAGAGGAAGTTATACTTCATATA
ATGTAAGAGATTGAGTACTGTTCACATCAATTCATGTTTTACAATAGGCA
ATAACAGCTACACGCTTACTTGATGAAGGAGCTGATGACACAATCCAAAA
GACACCACAGTCCCCCACAAAAGCCTCCAAACCAGTTGTCACCAACCCAC
TCACCTCTATTCAAGACAGAGGTCATTACCTTTAAGTATAATATTTCCCC
TTTTTCCTAAGCAGTTTTGAAAATGGTTTTGTCAAAATATTATTGTCTAA
ATACTACTGTTTTGTCTAAATGTGAAATATCATTTTGCTGAAATAGCTTT
TCTTTCTGGAAGACTGGCTTACATGACAATTTATGATTTGAATATCTAGT
GGCAAAGCTTTGGAACATAGGCATTTACACATAAGCAGAGGGAAATCATT
AATGCCAAACTTTTGCAACCAATATATATCTAAAAGCACCAAGGGCTTAA
AATTTGAGCATCTCTATAAATCTCTTTCAGTTAATCAGAATGGAAATAAT
GAATAGCAAAGGCTTTATCAAATAAGATTACACAGTCAAGGTAGGGCAGT
ATTTTTCTTATGCTGAGTTTTATAAGACATAAGCAAATTATCATTTAAAC
ATTTATTTAATATAGGTTAAAATGTAATACATAAAGAGAAAAAATGAACA

>uc003iuq.1|177370921|177371821|177371920
ttcctctctttgtagtgtctctctttattcctcagctggccgatacttat
ggaaaatagaaagaacctacattgaaatattggggcagattcccccaata
GAGACCTACACAGCTGAAATGAAATGATTTGCTTAAGGTCATGGGGCAGA
TGAAGAGCTAGTAATGCACTGAATTTTCTTAATAAATTTTCTTCCATCAA
TCTTGAAACTGTGAGAAAGTTCAGTTAGGTTTTTAAGAGAAAGGGCTAAC
CTTAAAATAAAGTAAATTCTAAATGATAATAAGAATAACAGAGAAACTGA
AGTAAAAAAGTGGGAATAATCCAAGGGAAAGGATAATTTTTAAGTTATTT
TGTAGCTGGATCACTAGTCAGTTGAGCTCAGTGCTATGATGGAACAAAGA
AAACCTTCTACTCTGAAGAGGCCTTTCTTTTCTACTACATATCTATTTAC
TTTCTCAGAAACACCAAATATATGCTGTGGTTATTAAAACAATAGAATTT
AATTACTTTTTTAATCCAAAAAAATTGTTTCAACAGTGTCTATCTACAGT
TATTGTTTTACTAAATTTCTTAAATCTTATGTCACATAGTAACTATTTTG
TTTCTTTTACTTTGTGAAATTTTGTCCTTGAACTTTAATGTGTGTGtata
catatatgtatatatgtatattatatgtattaaatatcacatatattata
tgtattatatgtcacatatatataAAATATGTCTTGGATTAGAAGGTCTT
TGAGGTATCTATTTTTTATTCTGTGCTACTCTATCTTAATGCTCATGATT
CAGTGATTTGGAAACTGGTGGTGAAAAAAATTAGTGCAACTGAGTCACTC
CATGACTTTTCATTATAAAATAAAATAATGAGACAAACACAAAGTGTTTT
ATTCCAATGAATAATAATCACACTTTAATATAATAACAAACATACAATAC
ATTAAAGTTAGAACACTACTTTGATAAGACAATCATACTCAAGCTAAGAT

>uc003iup.1|177370921|177371821|177371920
ttcctctctttgtagtgtctctctttattcctcagctggccgatacttat
ggaaaatagaaagaacctacattgaaatattggggcagattcccccaata
GAGACCTACACAGCTGAAATGAAATGATTTGCTTAAGGTCATGGGGCAGA
TGAAGAGCTAGTAATGCACTGAATTTTCTTAATAAATTTTCTTCCATCAA
TCTTGAAACTGTGAGAAAGTTCAGTTAGGTTTTTAAGAGAAAGGGCTAAC
CTTAAAATAAAGTAAATTCTAAATGATAATAAGAATAACAGAGAAACTGA
AGTAAAAAAGTGGGAATAATCCAAGGGAAAGGATAATTTTTAAGTTATTT
TGTAGCTGGATCACTAGTCAGTTGAGCTCAGTGCTATGATGGAACAAAGA
AAACCTTCTACTCTGAAGAGGCCTTTCTTTTCTACTACATATCTATTTAC
TTTCTCAGAAACACCAAATATATGCTGTGGTTATTAAAACAATAGAATTT
AATTACTTTTTTAATCCAAAAAAATTGTTTCAACAGTGTCTATCTACAGT
TATTGTTTTACTAAATTTCTTAAATCTTATGTCACATAGTAACTATTTTG
TTTCTTTTACTTTGTGAAATTTTGTCCTTGAACTTTAATGTGTGTGtata
catatatgtatatatgtatattatatgtattaaatatcacatatattata
tgtattatatgtcacatatatataAAATATGTCTTGGATTAGAAGGTCTT
TGAGGTATCTATTTTTTATTCTGTGCTACTCTATCTTAATGCTCATGATT
CAGTGATTTGGAAACTGGTGGTGAAAAAAATTAGTGCAACTGAGTCACTC
CATGACTTTTCATTATAAAATAAAATAATGAGACAAACACAAAGTGTTTT
ATTCCAATGAATAATAATCACACTTTAATATAATAACAAACATACAATAC
ATTAAAGTTAGAACACTACTTTGATAAGACAATCATACTCAAGCTAAGAT

>uc003hah.1|54020193|54021193|54021192
AACACACCttttttttttttttttttttCCAGTAATAGTAGACGTCGCCA
TGAAAGTGAAGAAGGAGATAGTCACAGGAGACACAAACACAAAAAATCTA
AAAGAAGCAAAGAAGGAAAAGAAGCGGGCAGTGAGCCTGCCCCTGAACAG
GAGAGCACCGAAGCTACACCTGCAGAATAGGCATGGTTTTGGCCTTTTGT
GTATATTAGTACCAGAAGTAGATACTATAAATCTTGTTATTTTTCTGGAT
AATGTTTAAGAAATTTACCTTAAATCTTGTTCTGTTTGTTAGTATGAAAA
GTTAACTTTTTTTCCAAAATAAAAGAGTGAATTTTTCATGTTAAGTTAAA
AATCTTTGTCTTGTACTATTTCAAAAATAAAAAGACAGCAATGACTTTAT
ATCCAAGAAAGGAATGTGAATGAGTCACTTAACAGGGAATCTAAAGAGCT
GTGTTAGCTGTGTACATACACAGATTATCTGAGAAAAGGTCAAGGGTTCC
ACTTGGGCCACAGTTTTTTTGTTAATCAAACACCACTCTCTTAAGAGGCT
GCATCACAAAAGGCAACAAAGGGCCCCTCTAAGGCTTGAGATTAAAACTA
GTCTTTATCATTACTGCTGTGACACTCTTGCTTAGTATATTAAGAGACTC
ATACATTTTTGATATCACAACTTTTTGATGGCTTTTCAATATTCTAAATT
TGGGTTCCTGGTGAAACCAAATGGGGTACACTTTCATATCCAAATTAATA
AAACCTATAAGGCATCTGGGTGGCCTCTATGAAATAAATTAATTAATTAC
CCATAGTGTAGTTTCTAGGAGGCATGTGTACACACACTCTTCATTGTGGC
ACAAATTTAAATCGCCTCATGACCATGTCTGTGAGCCAGGGTCAAGCTGG
TTTGGCCTTCTTGATGCATTTTCCAAGGCCCACTGGTGGAGCAGCATGAG
TTTTTATACAGTTACTAACGATTGTGGAAAAAAAGAGCTTTAGCCATTTC

>uc003qpw.1|154516537|154517437|154517536
ggaggcgaggagagaaggaaggcaccaggtgcaagttgctgacaccgaag
ctggaggaagaagctcagagacaagcgaagtggggcacctgtagcccagg
gagtgggcaaagaaatggattctcccccagagcctccacaaggagtgcaa
ccttcctcgaactgtgagttcacaaatttgttgaagctgctctatttgtg
gtaatttgttatatcaggaataggaaataataTGAGATTGTTCCCGAAAT
CAGGAAACGCATGGTGCCTATACCTTTTACTAATACCTTTGGTCTAAAAT
AATTTTTCCTGCTTCCATGTAGGAGCCTAGAAATATTTGGTGGTGGCAGG
ACAAAGAAGACAGAAGGTGGAGCTTGGCTTGTGAGGTGAGACTTGGGAGA
GAGTCAGGAACAAAATGAAAACTGTGTGTGTAGACAGCAGTCAAGGAGCA
TGAATCAGTTCAAATGCAGGCTGATTCCCTCTGATCAGTGGATCCAAAGA
AAGGCAATTTATTAGGCTATTTCATTATTTTCTTTGTTCATTTTCAAATA
AATATCTCATATGTTTTAAGCAGCTTGTGTACCACATTTTGTAACTTTTA
TAATATGCAAATTTTAAAAATTCTTTAAACAAAATGTGGGTGCCTAGAAA
TAATAAGTAATACAATGTGCAAGTCAAATTTAGTGGTCCAATGGCAATTT
TTGAAAAATCTAAATATTATTGTATTAATAAACCTGTAACTTGAGAACCA
CTGGAAAAGACCACATCGATTATTGTTGAAACAGATTTCCAATATAATTA
GATCTTTTATTTAAAAATAAAAACAAGTCTAGAAGCGATTTTGATGACTG
CCACCAGAGGGCACTGTAACCTTGTTGTAGACGATCAAAACGCAGCCATT
AAACACTTCCAGCCACATGTTTATTTCTTTGAGAAAGCAACACTGCAGGA
CAAAAATGAACACCAGTAGTATATTTCAACTTTTTTTTCATGTCATTTGC

>uc003psu.1|109413437|109414337|109414436
CACATGCACTTTTATTACTTTAGGTATAAACATATTTTTTAACTCATTAA
AATTTTGATTTCAATTTCTAAGTGATTATAAGTTCCAGTGGACTAAATGC
ATTCTAGTTGATCTTGTTTTGTGATCACTCTACTGCTGATTAGAATCTCT
ACTAGAAATTTTGTATTTTCAAGAGGAGGAACAAAGAGCAGAAATGGGAT
AAGTAAAATTTTAACTATCTTCTTGGGTTCAATTGTATTGCTCTGGTGAG
AGAACTCAGCAGCAGGCAGAAGAGGACAAAGGCATGATGCATATTCAATG
AGTAATGCACTTATAAGTAAGTTTCTTTAAATATAAAACATATTGAAGAT
AATAATACTCTATTCCTAGCTAAGGTTATAGTCTTGTCTTCTCATGAGAG
TAAATATCCTTGAGGACAGGTACCACCTCTGTTCAAAATTGATCCTTCCC
AACCCCTACTTCCACACTACCCCATACATTTGTAGGCAGGCACTAGATTG
AGCTCAATAAATGTTTTGAGGAGTAACTAACAGAGTTATCATCACAACAG
CTTCAGTTAAACTTAGAGCTATTTCTACTTGTCTGATGAGTGTCATTTTT
TGTTCTGTAGTCTCTCCCTAATGAATCCTTCTTTTTAGTAATTCTTAAAA
TTCTATTGGAACTCTAAAACAGTTGAAAAGAGAGCAGGCATAGGGCCATA
CCAGTCATTTCCAAGATAAAAATGGTCTCAGATAAGATTCTAAAGAAAGT
CCACTCCTCTTTGTATGTTTCAAAATGGCTTCAAGTGTTGTTTTGCCATT
TAAGTGTGAATGTACTTGGCTTATGAAAGTAGATAGAAACTCAAAATTAT
TACTAATAGTGAAGTCATGATTTTTTAAGAGATTGAGACAGCAAATAAAA
TTGGAGAAAAATTCTTCTTTATTTAAAAATACCAGTAATACTGACAGACT
TCAAAAGCAATTCACGCTTCCAGAATACAAAGTACTTAATACATATTTTC

>uc003ork.1|41980169|41981069|41981168
aaaacgctggaaatttaggccaagactgtgcctaaaaggcaaagtgggcc
aggcacagtggctcacgcttgtaatcccagtactttgggagactgaggca
ggtggatcacgtgaggtcaggagtttgagaccagcctggccaacatgacg
aaaccccatctctactaaaaatacaaaaaattagccgggtgtggtggtgg
gcgcctctaatcccagctattcgggaggctgaggcatgagaattgcttga
atccgggaagcggagttcgcagtgagccgagattgcgccgctgcgctcca
gcctaggtaacaagaatgaaactccattgcaaaaaaataaaataaaataa
Gggtcaggcatggtggctcacgcctgtaatcccagcactttgggaggctg
aagcaggtggatcacctgaggtcaggagttcgagaccagcctgaccaaca
tggagaaagcccatctctactaaaagtacaaaattaactgcacatgcctg
taatcccagctactcgggaggctgaggcaggagaatcgcttgaacccagg
aagcggaggttgtggtgagccaagattgtaccattgcactctagcctggg
caacaagagcaaaactccatctcaaaagtaataataataataaaaaaaca
aaataaaagccaagtgtagttagggattttatactgctttttagctttta
gggaacagagtccctccttatgatgcataagtctagagagtctatattta
ccacgatcaacttctggagattttcaggaaatgcattgtgttcaaaatgC
TGCCTATGCATTGTTTCATTCCATAAAAGCTGCAGCCTACAGAAAAATAC
AAATAAATAAACCTGGACGAGAGCAAATGTAAATCAGGAGGCCAAAAAGG
TAAGATCTGTGCGTTTTATTTTTGTAAACTATATCTAAAACATACCTCAA
TATAAAAAACCAGAAACAAAATAACAAAAACGGGGTGAGAACAAAAAATA

>uc004bgz.1|115098293|115099193|115099292
AACGCTTTTTCTGCTTATCAAAAAACCCCCAAAACCTCAAAATGTTATCC
TTACATATTTGTGATGGTATCTTTTGTGTGTGATGGTATCGttttttttt
ttttcctgagacagagtttcactctgctgcccaggctggagtgcagtggc
gcagtcttggctcactgcaacctctgtctcctgggttcaagcaattcttc
tgcctcagcctcctcagtagctgggattacaggcacgcgtcaccacgccc
agctaatctttgCTGgggattacaggcgtgagccaccgcgcccagGCTGT
GATGGTATCTTAACCACTTTAAAATTGTTTCAGAGCCTTGAGCCACCAGG
CAAGGTTAAAACTGGGGAAACAGAAATCAGAGTTTTAGACACTGCAAGGT
TGCAACTTACCAAGCAACAGCCTGAGCCCCCAAATTCTGTCTGATTGGTT
CCTGGATTCTATCATGTAAAGTGAAAGCTAGGGTTCCCCCGCTGCCTCCC
ATGGCCTGGGATGGGAGTTAAACTTTTGCCTGTGTCCAGCGTTTCCATCT
TCTTGAAGCTGGAATTATGGAGCTTGGGGGAAGGGAATCAGAACTCTACC
CCATGTCCATTCTAATCAGGGCCTCTGTATCTGCCGGGAGGAAGAAAGAC
CTATTCCTCCAAATCCCAGACTTCCCCTAGTCCACTGATCTAACATCGTT
CACCTTTAGATTTCACCTAACACTCCATGAACTACATGCTGGCAAGAGGT
GGTCTCATAAAAGCAGCAGCTGAATGAGCACACCCCTTCCTGCTAGTGAG
GGCCATCTGCCACCCCTGGATAATCCTACTCTTCTCTTCCCTcagttctg
gcactcagcaccagcccagtaaatggtcgtggaatgaataagtGAATGAA
TTAATGAATACAGAACACTTTTACTGCAACCAGTGGCAAGACATTCAAAG
AGAAACAAACACACATTTACCCACAGAATTGAAGCTCACTTCCCAATTTT

>uc001crz.1|2841828|2842728|2842827
ACTAAGAGGGTCATATTCTCACCAAAGCCAGCGGCACAGCCCTCTAACCA
CATACCTATTTGTTACAGGGATGCTGGGGAAGGCCTGCATCCAGGCAGGC
TGGGATGAGGGCCCTGGGTCCAGGAGGCCAGAGCCGGCTGCAGATGAGTG
GATGTGGGGAAACAGAGTATTAGCCTGCATCCCTAAGCAGGCAGGAAGCC
AGACAGACCCCTCCTCTCGGCTTGGGATCAAACTGCCACCCCCCATGGGG
ACAGGTGGGGTGACTCAACCCCTGATGCCCGCAGAGCCAGAGGCCTGCCC
TGCCACTGTCCGCTGCTTCTTCCAAACTGGGGAGTTTAGAGCTTTGGCAG
TGAGTCGCTCGACAAATCGGCTCCTGGGGATGAGGACCCAACAGCCAGCC
CACGGAGACGGGGCTCTGATGGGGCTCACCTGGGCGCCTCCCTCCACCAC
CACCCGCAGCTCTGCCATCCTGAGGCCCCTGAGGCCTGTGGTGGAGAGAG
CAGAAGGGGGGGCTTGGCCTGGGGTAGAGAGGTAGCACCTCACTCTCATG
GGGCTGGGTTTCTCCTCACCAGCCCTGTTTTGGAATCCAACGCACAGTTT
CGGAGTCCCAACCCCTCTCCTCCCCTTCCTGAAGCACCAGAGCTGGGTCT
TCCAGGCCTCTAGACTCTGCCCCTTCTCCATCGGCTGCCCTGCCCTGGTG
GGAGAGGGATAAAAGGGAGGGTGGCCCAGGGCTGCAAAGGTCAGGGGTCA
GAAGGCTGAACCCTAGGTGGAAGCAGGGGTCGGCGTCAGCCCCAGGTGGA
CAGGACCACGCAGTCTCTGGCTAGGCCAACATCCAACCCCCAACCTTAAC
CCCCTCTGGACCCTTGCTTTCCAGTGTCCCCAGGCATGGGAAAAAACAGA
CACTGGAGAATAAATAATTTATTGAAATTGGAGGAATAAATAAGATATGT
GGGCAGGGTTACAAATACCTATAAAAATCATTAACATTTATATACACAAA

>uc001fnt.1|88237444|88238344|88238443
gaaaatacggccaggcacaggtgctcacgcctgtaatcccagcactttgg
gaggctgaggcagagggatcaccagagggcaggagatcaagaccagcctg
gccaacatggcaaaaccccatctctactaaaaatagaaaaaatagccagg
tgtggtggtgggcgcccgtagtcccagctactcaggaggctgaggcagga
gaatcgcttgaaaccgggaggcagaggttgcagtgagccaagatggtgcc
actgcactctagcgtgggcaacagagcaagactctgtctcaaaaataata
aaaagggaaaatgctaacttcacagtggagaagcctggagatgccactgc
acccagtggtgaaggtcacaaagtcaccagcaccgagacacagggacacc
acgcccctGCCACCGAGCAGTCATGAAGACCCCAGTGCatcgtgggaaaa
ccgcacccccccaagctgaggagcattctgcaaaatagcagccagcaggt
ttcaaaccattcaggtcatgaagaaaaccggggaaccctcccagattgga
ggCGGCAGCACAAGGACGTGCAGCAGGGACGTCAGACCAGAGACCGTCAG
GAGCACCACAGTGCCCATCAGACCAGAGGCTCAGGGGGACCACGGTGCCC
AGCAAGCATCCTGGTTTGGCCGAGGTGCACAGAGACCATGTACTGTGCAA
CTGTTAGGCAAGTTTTAAATTATTTCAAAGTAAGCAGAGAACTGAACATG
GGAGATTGTCGGTTTGGATGGGGCCCGAGAATGAGCATAGCCATCTGCCC
AGCCCCTAGCAGTGAACACTCCAGGAACCCCTCCTCAGCTTGGGGGAGAT
GGCCACATCCAGGGGCTCACCCAAGGCTCCAAAGCAAAGCTTGAGAAAGT
TTCCAGGGATCCATTTGTTTATTTACAACAGCATTCTAGGAGAAAGGTGA
ATGGGCCCCTCTCCTCAGTGCCCAAGGGGACAGGACTGAGGCAGCCCCAC

>uc001irs.1|24022780|24023680|24023779
ACAACGTGGATCGCTTTCTAGTGTAAGGTCCCGGGGAATGGCAAAACTCA
AATGTAGCCTCACTGATGAGCTCAAGGAACTCTGCTTGGAGTTGTCACCC
CTACGACTGACCTCAGACCCAGGACCCAAGGGCGGGGCCCTCTTGCATCT
GGAATCCAGCCTCGGCCTTGACCCCTTTCGCTTGTTCGGAGTGCTTTCGC
CCAGCTTCTGGCGGAGGTTCACGCAGGGAGGGGACTCAGGTGGAAAAGGC
TGGCCCCTTTGATCTCTTTGCAGGAACTTAGTAGACAGGGGCCCCGGGCT
GGAGATTTGCTTCGAGTAGGCTAGAGGCGCCCTTGGCGCACCGAAGCTGG
CTGCCTTGCTGGAACCTGCCGCGGGGGTGGAGGTTGAAAGGACTCTGAGC
TCTTCTTCCCCAAGCCGAACTCCCTCCTACAGGAGCGTGGAAACCAACTC
TCCCACACCGTCTATCCCACTCTTCCCCCCTAAACCTCTAGCGCAGCTTT
TTAAAGGCATCCTGTGCAGCCTCCAACTTTGGGGAAAGAGAATGCCCAAC
TCCCGCTCTCCAACTACCCGTACTGCCTTCTTCCTTTTCCTGCGGTCGCC
TCCAAACTCTGCTTCCCTGGTATCCCCGCCCCGACCTGGAAGCGAGCGCC
CCCGGCTGCTCGCGGCAGCCCCTCGGCGCCCGTTTGCAGGGAGCGAGCTC
TGGCTCCTCACAGGATCCAGACGCGGTTCCCATCCGTCCCCAGCCCTGCA
GGGCACACGCGCGCGTGCACACGCACGCGCTTACACTCCAGCTCACACTC
GCGCGTCCTCACTCCCTGCACCCCACCCTCCGCGCCGCTCCTCCGCGGGG
TGGGGGGTGGTGGGGGTGACGTCAGGACTGCAGTCCAGAAGAGAGCGGCT
GGAGAGGGCTGCGCGCTTCTCGCCAAGCAAGCGGGAGGCGCACTGGGGCC
GCCGCCGTTCCCGCGCTCCTCCCTCTCCTCTGCACCCACTGTCACGCTAC

>uc001irt.1|45992547|45993447|45993546
GGGTGGGAGATTAACCAGGTGGAGACCTGGGATTTCGCTCTGGGACCCCC
TGGTGACAACCCTCACCCCCGTGCCGCCTGTCTCCTTTCTTCCCCAGGCC
CGCCCAGAGCTGAGCTCCGTCCTCCGGCTGCTGCCCAAATCAGGGGTCGT
GGACAAAGGATGCCTGGGGCCTGCGGCCCTACGCCAGGACCCCGCGCCGA
ATACTCTGATTCTTCGGGCTCCCTCCAAGGGAGTCCCAAAGACCCCAATG
GCCAATAGGAAAGTGGGTTCGGTCTGGGCAGCAGTCTGATTGGCTCCAGC
CTTCGGGAGCGGACCCAGGGGCAAGGGGAGGGGAGAGGGGCGGTCCTGGG
TTTTGGGGTGGGAATCGGATTCCAGCTGTGGTTCTCTCCCTGCGCTCCCG
CCCGCACTGCCACGGCGGACGGCCAATGGGCGCGCGGCTCGGGGCCGGCG
GCGTCCGGCGATTGGCTGCGGGGCTGTCTGGGGGCGGGGCCGAGGCTTGA
AGTTGAAGTGAGGGATCCAGCTGTGGTGTGCGCGGGGCTCCTCGCCGCCG
CTTTCGCTCGCTCGCTCCGCGTCTCGGCCGGAGGAGGAGGCTGTggcgcc
ggcgacagctacggcagcggcagccaccgcggcggctgcggcggcggcAT
CTCCGCCTCCACTCCCGCCCGGGACTGCCCCCCACTGTCTCCCCGCCCCT
CCCGGACAGTGAGCCCGCGGCGGGGCGGGGGAAGGAGCCGCCCCCACCCC
CTCCAAGCCCACCCCTAAAGAGATCCCTCCTCCCCTCCCCCGCCGCCTGG
CGCGGAGCCGGGACGATGCTGACCCCTTAGATCCGGCTCCAGCTGCGCCG
CGGGAAGAGGGGGCGCCCCTCCCCGGACCCCCGCCCTCCGCCGCTGCCCC
CCTTTTCGTTCGCCCTCTCGGGGCGGCTTCGCCGAAGGTAGCGCCGAATC
CGGCAACCGGAGCCTGGGCGCGAAGCGAAGAAGCCGGAACAAAGTGAGGG

>uc001jlu.1|63478075|63478975|63479074
CTTAAGGATTCTCCAGTCTGGTATAATAATATGCCAAAAACCACAGCTAA
AGTACAAGGAGTACAGTGATATGTTCCATAAGAGAAGGAGGGAAAAAAAG
TTCAGAGGGGAGAGTAGGAGAGGAATTTGATTTTGAGTCCTGAATGACTG
GTAGGATTTGCCTAACCATACCTGAAATACGCAAGTACTTGCCTTACTAA
GAACAAAGGGCTTTTTCTCTTGATCAAATCCCATTTAGAGTTTACGTTTG
TGTGACCAGAATATTAGGTGCTAGTCTGTTCTAAATTTGTAATTCTCAGA
ATCTGCTGGGGGAGTACATGTGCTTCTCTGGGTTCTGAAAACAGCTCAAA
GAATGGAGAAAATAAACCCAGTTTGGGGATGACTTCTTGTCAGTTCCCGG
AACCTTTGCCTTTATTTAAAAACAGCATGTTCGATGCAAGTTCTGTCGAA
AAGGCCTTTGGGATTTGAAAGCTTTTCTAGAAATAAATGCCTTTTAGGTC
TAAGTGCTTTTCACCAAAATGCTAGGAAGGGAAGATCATAGTAACAAGTC
TTAGAACAGAGGGGATATTGTTTTGTTTGTTTTAATGAAATGCCTGCGAC
CTGCTACCCCAAGTTTTGTTTGTCAGCTTTCTGCTCAGCTGTTATTTTGA
TAAGGGACTTGAAAGTACATCCTTCCCTCGCGGTCATTAAAGTCTTAGCA
CTTGGGTCAGTTGTGGAAACACTTCTGTGCTACACAAAGTCTTCTAAACA
AAACAAATAGTCCATGCCCTGGCTCCAGGCTGCGGACCGTGTCAAATTCA
TGGAACGTGGCATCGTGCTCTGACAAGGAGAGCAAGAGGTCAGGATCCAC
AAAACAGGCCGGATGAAATCACCATCTCCGTGCGGGGAGGTGGAGAGAGC
AGAGCCCTCCCTGCCAGTCTGGCAACTCCAGCAAAGTCCTCAGGCTCATC
CCACACACTCGGTGCTAGTCACTGCTGTGTGTTTACATGAGTAATGGAGC

>uc001qxt.1|10255755|10256755|10256754
TTTTCCAGAAGACGAGCCCCCTTTCTGAGTTTATGGCAGAAAGTGAATCC
CTCCCTCCCTCCCTTCCtttctttttctgtaagacggtgtttcgctcttg
ttgcccaggctggagtgcgacgccgtgatctccgctcgccgcaacctccg
cctcccgggttagagcggttctcctgcctcagcctccagagtagctggga
ttacagccatgcgccaccacgcccagctaattttgtatttttagtagaga
cagggtttctccatgttggtcaggctggtctcgaactcctgacctcaggt
gatccgcccgcctcggcctcctgggattacaggcgtgagccaccgcgccc
ggctAGAAAGTGAATCATTTCTATATTTGATTGTACGTGAAGCCCTCGGT
AGTCCTTACTGACATCATGTCTCCTTTAGACTTTGATTACACTCCGTGTC
CTTCATCTGACTCCTCTCTTCAGATTCCTGAGTCACGCTCTGTTTATGTT
GCTGTTCAGGAGCGAACTGCGGCACCGCCCAAACACTGTGACGCCAGCGC
GGGAGGAGGGCCGCGGGAGGGGCAGCGGAACGCGCAGAGGGCACGGTGCA
AGCACGGGACAGCTCTGCATTGGCCAAAGGGATCCCAGGAGGCCTGGCCC
TCTTTTCTCCTGAGGCTGGATCCCAACCAGCAGGAAAAGGCTGGATTTTC
GCCTTTTGTATTTGTTTTGGGGCCCAACCAAGAAAAACAGTGGAGGGGGA
ATAAAACATGTTTAAATCTTTTTTTTGTCTTAAAACCATCTTTAATTTCA
CAGTCACAAAATAAAACATAACTCGAATGTTTTGATGTTTGCAGTGACAT
CGATTGTGAAAAAGGTTAGCCAGAAAGGAAACGCAGTGAGACAGAGCGCT
CGGCCACCCCCTGCCCTGGGCGCCTGGCGCATGGGGGGCGGGGCGGGGCT
CGCGGGGTGACGTCACAGCCCGACGCGCCACCCAGCTGTTTTTGTGCTCC

>uc001rdf.1|16390442|16391342|16391441
gtgagctgagatcgcgccactgcactccagcctgggctacacaggcagac
tccgtctcaaaaaaaaaaaaaaaaaaaTGTTAGAACCATTCAACTAGCAT
TCTGTAGACCAAATTATCTAAACAGTAGCTCTCCTCTTCCTTTTTCTGCC
ATGTTATCCATAAGATTTGGCCTGTATCACCTTATAATAAATGAAGAGAG
TCTTAAATTCTTATAATACCAAACTCCTTTGGAGAGAATTCAGAATAGAT
TTATGTCATCTCAAATTCTATCCTATTCCAGTTAATGTTACAGACAGATT
CTAGTATACTTTACAAAGATAGGTGAATAAGTAGAGTTTTGAAAAGATAC
AGACATAAAAGTGAAGAACAGATGCCTTCTGATGCTAGATTTTCCAAAAC
TCCTACTGTTATGCTTATATAGAAATCATTCTCAGACCTTCCTTGGATTA
ATTTCTGTTCCTAGAGCAAACTGGTAGTTATTTCTTTCTTTAATAGAACA
TGAACTTGTCCATCACATCCTAGAAAGTTAGTCCTAGGGATATCCTTTAA
AGCCTAAAGGAGTAAATTAAGAGCAAAAAAAGGAAGTAGACCTTGCAACA
GGTGGTGAGTGTCTGAGATATAGCACTAGGAGAGAAATAATATAGATTGA
AAACAGAAATCCTTAAACATTTCTCATATAAACCCATGAAAGATAGATCC
ATAAATATTGTGGGGACTATGGGGACTAGGAAGCTTGGAAGTATCCCTAA
TCTAGATAGTGATGGTAGGCTAAATATCTACGGCTTCCGTAAACGTTCCT
CTAAACCTCCCTGTAAAAAACACACTAAGCTGATTGTGTAATGAGCTGAT
CCAGTACAATTGCCTCCAATTTCATTCTGGACCCTGAACAGGAGGGGACA
TCGTGACAAAGCAAATTGTCTGGTATCATGAATTTGGAACACCGTAAGTG
ATCTTTACTGAGGGTTACATTCTGTCATTGTCAGCCTTTTAAGGAGGCCT

>uc001upg.1|23631986|23632886|23632985
AATGAATCATCTAAAAAACTACACTGGTAGAAAGCATGCATTTATTTTAT
GAATTCCATTAGCTGCCTATCAGGGAACATGGAGCACTGGGGCACAGATC
CCAGCACAGAAGGGTTTGCTTCTCTTCTGTGGTTTTCATGTCAATTAATG
ATTAGGCCTTGAGCCTCACAAGAAAGGTGATAGGCCTTTGAGTCGGTTTA
CTGCAACAGTCTACTCAAGACTTGCCCCAGGCCCTGGGAAACATGTAGGT
TTAAAAATCCCTACCCTGCGTTTTCCTTTCACAGGGAGTGAACTTCTGGC
CCAGGCAGTGGGCAGTGGGGCACGGTTGCCCCGGAGATGAGACTCCTCTT
CCCGCCCTGGGGGGTGGGGGCTGGCTGGTGGCTGAGGGAACTAtttttgt
ttgtttctttttttaaaaaacggagtctggctgtgtcctccaggttggag
tgcagtggcgcgatctcggcacactgcaacctccgcctctcgggttcaag
tgattctcctgccttagcctcctgagtagctgggatcacaggcgcctgtc
accacgcccggttaatttttatttttattagagacggggtttcaccatgt
tggccaagctgctctcaaattcctgacctcaggtgatccgcccacctcgg
cctccaaaagtgctaggattacaggcaagagccactgcgcctggccGGGG
AACTGTTTTTGATGGGTGGGGTCCCCGGCTGTGGTTGGTAGTGTGGGGGC
GTGGCCGAGGGTGTGGCCTGAGGGAGTGAGCTAACCGGGGGCGTGGCCTG
ATATGGGGCGGGGGGAAGAGCCGGGCTGGGGGCGTGGCCTGGTGGGGAGC
GGGGCTGGGGCGTGGCTTGGCTGAGTGTGCTGCCGCGGCGCGGGAGGAGA
GTGTGCGTTGCGCTTTCTCCCGCGATCGCCCTGCCGGTCGCTAGCTCCGA
GGGCGCGCACTGGATCCCAGGCTCCTCCGAGAGTGCGGCGACCTCGGGGC

>uc001vhx.1|59483861|59484861|59484860
TTGAGCAGATACCATGTAGAAACTGCCACAATGGGCACAGGTATTCTAAT
CACAATGGTATTTATTATAAGGAAAACAATGCAGTTGTAAACTCATTCTA
TAAATGAGACGATTGGGATTAGGATAAAGTTTATTTACTACTGCCAGGAA
GTCAAATCCAATTAGAAGATAAGTTATGTTAATGATGTATCTATGAAAGA
TAACTGTCAAAATACAGAAGATGAATAGAAACAATAAAACAGTACTATTT
ATCTAGCATGCATCTCAGAGGATCCTACTAAAGCATGAGAACTGACTAAT
CAGAGTTACTACCAAACACTAAAAAAGGGCCTTATTCCCAATTACAAGCC
TATGAACTAAACTCAAAATCAGCACTACATGTAAGCATTGAAGTTGAATC
TATAACCAGCTTAGACCCAAGTACTTTGATTGTGATAAAATCCTATTTAT
AACTTTCCTATCTTGTATATGGCCATTTATGCAAAGAAACCTTGTACTGG
GCTGAAATACTCCATTTACTTTAAACCACTATCTGAGAAACACAGGAACA
ATGGAGAAAGTATGAGGAAAGGCCAAGGGCCCAAGAATATGAATTTTGGA
GAGATTACTCTGTCTTGTTAGTAATAGGGAAAAGTTTACAACAAGACAGC
TAAACAGTCAGGAAATACTTACTTTTATGATAGCCTGGGCTATTACCTAA
CTGGAAAAAGAATGAAAAGGCAGGCACAGGACCAGAAACTACAATATGCC
TTGCTAATCATTCCAGGGAATTGTCAGGTTTATAAAGTACCACTTAGATT
CAATTCAGAAAGTCAGTCAATGATTACCAAGTACACAAGAGCTGGCTCTG
TCCTAATAAATCTGGGAATTGAGTAAAGCTTGCCTCTAGCATTTCCCCTT
CTTTTCCCACCTACCTGGTTGTCCTTAGCTAACACCTGCCCTTCTAGAAT
CAGAATCCTGTGACTCCTCCAGCCACCCAAGGTGACTCATGCTGACTTCC

>uc002arr.1|67093108|67094108|67094107
GACATGGCCAGCACCAAAGGATCCCTTTAGGGTACCCCCACCATGAGCCA
CATACTGGGAGAAATTTCTTGTAGCACTCTGCTTTAAAACAAAACCATAA
TGATAACTAATCATTTCCCTGATTTTGGAAATTAACCAGAGACATCTAAA
ATCACCACTAGGACATCCCAATCTGCACCAGATGGCCAGGGTTATCAGCC
AAAGCTGATCTCTTTCCAGGCAAAACAAAAAGTATAAACACTTTGAATTT
TAATCGCAGAGCAGTATTACCTAAGTAATTATACAATTTCCCTTAAGTTT
AAAACAAAATAGCTTGCAGGTCCCACTTTTTTCCCTAGGCTCTATGGGCT
AGGAACCTCTGCAGGTGACTGTTTCAATATAGTTGTACACAATATGTTGA
GACTGAGTATAGCTCCATGGGTGGTTAACTATACAATCTCCACAGTCAGC
CCAATGTAGTTGTAAAATTTGTGCTGAGCCCACtggacacattacttcac
ctctctgtttcacttccctaatcaatagaatgatgccaacacccaccaga
tagggctgtgttacgaattaaactgagcaatacgtgcaaagttcttagca
cagtgcatggctcagagtaagtgcttaaACATTTTTGTTGATAATTGATA
TTATTGTTATTGGCGAAGTCTTGCTTGACTTATAAGCAGGGCCTGCCTGG
AGTTGTTGGTGATTTTTTTCACAGTATGTTCCTAGATAACCTAGCTTCAC
CATAGTATTTTTGAGGAAAGGAAAGAGAAGATACTGGGCCAGATGGAAGA
CAGCTCATCCTTCCTAATAAAACTCTTGCCCCATTGCATTCCATGCTTCC
TGGTTGGGATTTTTCTAGACCAACTCAGCCACCAGTTTTATGAGGGACTG
TGGGTGTGAGCAGGTCTTTAGGAGTCAGGAAGAGGAGGAGTCAGGGGGGT
GGCTACACAGTGCAGGCAGCTCAATGGACAGCAGTCTTTCTGGGACCTGT

>uc002bge.1|79261147|79262147|79262146
CAGAGCAGGTTTTCCCTCCCATTCAGTCTCACATTGCTATGTCCAGAAAA
TCATCACACTCTTCCACCAGAGGGGTGGATATTACTTTCTCAGTTTTCAG
TTTTGTTTGCCCACTCACTGTATATTCTTTTGGTCTTTCCAATGGTGATC
CAAGGATTTATTTAACCCAGCAGTCAAATTGGTCATTTTAAATAATAGTA
CATCTTGTCCAAGTCCAAAAATAAAATGTCCTGGTATGAGAAGGCAAGCG
GAGGAAATTGGGTAGAGTAGGCTGAAAATGTTTTATAGCACCATTACCCG
GAGCCCAAGCCCCTTTTTCATTTATCCCTTTTTTGTCCCGGCATGGCAGG
AGTCAGAGCGCCTTCTGTTTGTCTTGATTAAAGTCAGCCTCCACCTTCCC
CCGAGCCCAGTTGCCCTTCTCAGGACACAGGCTGCATTCACCATGGGTCT
CTCTGCCCAAGCTCTTTGCAGATTTTATGAAAGGCGTTTTCACTTGGATT
AAACAGGCGCTGTGTTTGTGTGTGGTGTGTGTGAAGGAGAAAATGAATCA
CTTCAACTTTGGGCAAGGATTTTAGGTGTAGTGTTTGTCCCATGCAATTA
CATAAACACACCAGAACTCATTAAAAAAAAAAAGTAGAAGAGGGGGGCAG
AGATTCAAGTGCTTGCGATGATCTAAACAGTGCGGCACATTTTCCATACA
TTAGACCTCAGAAAGGGTTGTGTTCTGCCCTCTCACAACAGACTCCAAGT
CCAAAGGAAAGTTTGAGGTTTTACATTTCTGTTTGTGGTACAGGAAAAGG
CTTATGCTCTGAGGGCTTGATTCAGTGAAATAACATTGCCTTTATACACA
TTTGCTTCTCAAGGAGGGCAGGAGTTGGAAGCGACCGTTGTGAAACGTTA
AAGATTTTCTGGCAGAGGGAAAGGGATTTTTTTTTTCTCCCTCCCTGCCG
AGGAAAAAACAGTTCTAACGAGGAGTTACTTTGTAGTTTTAACTCATATT

>uc002blx.1|84020371|84021271|84021370
tcctgacctcatgatttgcccacctcggcctcccaaagtgctgggattac
aggcgtgagccaccacgcccagccagtagaaggcttttgcaggattcaag
ttacagtagtagacaatgtcctaaaccaaggcagagagcagtggcaatag
gggaggaatagaggttgagctggaagacaaagtgaagaagcctgagtgaa
gtgtgatataaggattcaggaatggtgcccaggtttccattttgattaat
gagttagatgttggtaccactcactaaatgaaggaacacaggaggaggaa
caggtctgcaggaaaagataagttcacttacctgcttttggagctttagc
tgcctgtggaacatccacccacaggtgagcagggagaggaatgagcctag
atctaaacagagatccggcttccagattagaaagatgtgagtcaccagtg
tgttgtatgcagatcgttgttaagaggtggagtgaattaggagatttggg
gtgagggagaagagagccagatataaaatcctgaggaacatcaCTACTAG
ATGTTTTTAGTATACTTTTAAGGAAGAGAACCCCAGGTATGAATTGTGAT
CATTCTTATTTTCATAATCTAACAGGTATGTATTTATTAGCCAAATTTTT
TAGAAACTGCATTAGAATTCTGTATATTCAGAAATGGAGATGAGAATGTA
AACAAATTATTACATCATTCACCTAGACAGCATTTCCCGGAACCGCATAG
GCCATTGACATTATGCTGTTTCCCCATGTGCTGAAGGCCCTGGCATAATC
CGAGCATGCTCTAATGTCTTCTGTGAACCTCCTTCTCAGCTCAGCAGCAG
ATGCGGCCAGCAAGGCGGATCTCCATCAGCATCTCTCCGCTCCTCCTTAA
GTCTAAAACTCTCTTTTCTCTTGGCTCTTCTTATTCGAGTGATGAGGAGG
AGGAGTTGCATAGTAAGTAAGCAACTTTGGTGTCCAGTGACTGTTCTTGA

>uc002dro.1|28796409|28797309|28797408
GGTGACCCTCAGTGCACGACTTGGGGTGACCCCTGCCCCCATCCTGAGAC
AGTTACCCCTCCCCCTCTGCCATCAGCACATTCTGTAGCCTCTTGGGTTA
CTTGGCTGCCTTGGTGTCCCATTTTCTTGGGGGTGGGGTGGGGATTCCCT
ATCCAGGATGGGGGGGCCCTCAGGGCTCTGTTCCCAGAGGCTGAGTTAGA
GCGATGGGGAAGGGGGGGGGCAGTTTTGGGGAGAGACAGGCAGTGCTGGC
TTTGCTCACCAGGGCCTGGACACTAAATCCCTTGTTGATGGCTGTGGCAA
CCCCTCCCTAGGGTAGGGTTACCATCTTCGGCCCTGTCCCCTTGACTCTC
TCCCCTCACTTCCCCTTGTCCCTCTAGGAGCCACTCACTTCCTCTAGCCC
CCAAAAGATGTTCTCCCTTCATCAGTCCCCCAAAGGCTTGGGGTATCTCT
GCCACTGCTTCAGCAAATGGGGTGAGGAGGAAGGAGACTGCGGCAATGGA
AACAGGCTCCGGGCAGATGAGGCAGGAAGGGGGGTGTGAGGAAAGGGACA
GGTGAGGCCGGGGATGGAAGAGGGCTCCGGGAAGAACTGGGGGGATGAGT
TTGGAATGGGAAATTCAATGCAGCTGGGGAAGTCGAGGCAATGGGGGGGC
AGGGTCAGTAGCAGATGACAGAAAGTGAAGTCTCTCCCTACCCCACTTCC
CTGGGGCTGGGGCTACCTTTGCGTCCCTCATGAGTGACATCTCAGGCTGC
AGCCCCACTGTTCCCCCTCTGTCAGCAGAAATATCTCTCTTTTCTGACCA
CCTCCTGCTGGAGTCTCAGCCAGCCAATCCCTGATCTGGTGGAGGGGGGA
GCCCGGCCTCCCCCTGCTCCCTCATAAGGACCAGCTGGGGGCCGGGGGGT
GGCCGGCTGCTCAAGTGGGACGGGGGTCAGAGCTTTGTGGAGGGAAGAAA
AACCTGGAGGGGGCAGGAGAGTAAAAAGAAGAAACCCAGGCAGACAGGCA

>uc002fhz.1|82996794|82997694|82997793
agcgggtggatcacttgagcccaggagttcaagaccagcccggccaacat
ggcgaaaccccgtctcttctaaaaatataaaaattagccggatgtggtag
tggatgcctgtaatcccagctactgaggaggctgaggtgggaggattgtt
ggaacccaggaggtggaggctgcagtgaactgagattgtgccactgtgct
ccagcctggacaacagagtgagaccttgtctccacaacaacaacaaaacc
aaagtgaatttcagatagataaacaagaagcaatttctagtataagtgtg
tcccaatacagtggacgtgcttatactaaaaacaaaaagttccttgtttt
tctgaaatttagattttactgggtgtcctACTgtaacctgagcccaaagt
cacatagctgtgaggagcagtgcagagcagtgcagccagggagctgcacc
cagagccccttcccttGCTAGCTGCTGCCATCGGTGCTGGCGCGGTGCTG
AATGAATGGCACACAATCAAATGCCTGGAAGCCACTAAGAAGGGGAAAGA
AAAAACTGCAATTGACATGGCTCCAAGTTCCATTCTAGAAGTCGGCAGTC
CCTGCCACCTTTGCAGGACCAGTTCAGAAAGGCTCAGTGAACAGGCAGAA
TTTTCCAGGTGCCTGAGGGCATTTAGATGGCCTTAGATCCCCTTTTCCAG
CCTTTTGCATGCTCTTGGCCCCATCCCTGACATCCCCTTCTTCATTCTCT
GGCCCCTGGGCTGCCCCAGGCTTCAACCGCCTTCCTATTGGCTCTGTGTT
TACAGCTTCCTCCATTGGTCGATTCCGGAACCAATCACAGTCCCCTGGGC
AGCATCCTCTGTCTCCACTCTCCTTGAGGTCCCCTCCCTGATCAAGGCTC
AGTTCTCAGTGTTCTGGGAATGTTATTCATCGATGCGTTTTGGCAGCAAA
ATAGGCTTCTGGGTATGTAGGTGGTTCTGGCTAGCCCAGAAGCTTCCTAA

>uc002jio.1|65582120|65583020|65583119
TTGCTAGCATAACACTTCTATTGAGCATTCCTGGACACAACTCCCCCAGG
TTCTGAAGAGCCTAGGGTTGCTATTTGTTTAGTTCCCCATGGCTGCTTTT
CACATTTTCTGGATCTTTCTCTTGATTCTAGCATTATAAGTCTACCTCTT
CCCTGATCACTCACTTTTCTACCTCCTGGAGAGCACTGACCACGGGATCA
CCTCACCATTTTATTTAACCCATTAGGACTCAATGCCAGGCAAAACCTAT
ACCACAGCCTGCATTGTATTCACCATCTCAGGCTCGAGCTCTGATTCCTG
GGGTTGAGGAAAGGAAGACTTTCCAACCCCAATTTCTGCCATCCATGTTG
ATTAGTCAGAGGGCTAATCAACTGTGAACTCATGTTCTTTGGAACTAGGC
AGCACAGGAAAAATAATCATTAAAGGTTTGGTAAATAAAAGACTGAATGG
ATGCTTAGCTACCTGTCATTATCCTGTCTCGCTTTTCGTCAGCATGCAAT
CCCAATCCTCAGCTGTTAAGATGTAGACAAAGAGTTCTGATGAAAGGGAT
TTATTTGTACTATTCCAACAGAGTCTGAAAACTAGCAGGAGCATTTCCAT
AGGTCGTCTCTCAACAATCCTGTCTGTAAATATTTGAGTCACTTACAGGC
ATTGTTGAGCATAGTTCTGGCCCAGCAAATCTTCCTCCTTTGTATCCCTG
ATCAAGTAAAAACTTAGTCAGGATATACTTGGGTGACCTTCACACTGTAC
CTCCTCCAGAGGTACAGAGGTGGTGACGTAATCACTGCCACAGCTGACTG
GCTATGGCTTGCTTGATAAGACGCCAGGGGCTACCTATGTAGATTCCCAG
GGAGGAACTGTAGGAACAAACCGGTGTCAATGGTTAACCCAGGTTCTTGG
TGTCTGGAGCTTTTCTTTCCTTTATTATTAACTAAAGAGCATTCTCTACC
ATTGCCCAGCTGAAAGCACCTAGCTCATAGATTCTCTGTGGGGAGAGTGA

>uc002kls.1|3241272|3242272|3242271
CATTTTGAAAATGTATCTAGAGGACCCTCGTAAATTTAGTTATATGAGAT
TTTATATAATAGATTAAAAAATCAGATGTGTCAGCCGTTTGACCTCATCA
GTTTCTTTGTTCTTAAAATAGCTGACATTTCTGCATCATTAGGGAAAGAC
AATGTTGTCACACAAAACAGACTATTTTTAAAGATGTGCTTTGGCTTGCA
AAGGCGTGACATGCCTAAAATATTAAAGCGATATGGACTGGTAAACGTGT
CACTCATTGGGTTTCAACCTCTTGCTCCAAGTCCTTGCGTACATTTAAGA
ATTGGAGGAATAATATATTCTATATCTCTTTGTATTTTTTAAAGACAGCA
TTTATAACAGACGAGGAAAGTACATCCTCATGTAGTTTAGATGTGAATGG
GATTTACTACCCCCAAAGGTGTTATAGAATGAAAATATGCATTTATGAAT
AGTTTTAAGTCATGAAAGGCAGCATCCTAAAAGTTGATTAAAGAATTCTA
GGAAATTTGGGAACAGCATATATATCATAACTTCTGTGCTATGTAGGATA
TATCTTTTCAACAATATATTCCAGTTGCCATACGGTGCTGTATTGGATGG
GCTGGAATTTGTGACTATCCTTTGTGGAATTTCCTATTAAAATCTGAAAA
CAGATTTAGCTTTAAAAAATTTGAGGCAGAGCTTTTCTAATCATTCCATA
ATTGTATTTAGTCTGGACGATATGGTTATAATCAAGGAAAGAATGTAAGA
AATTACTTTTTAAACACATCGGAAACACATTCTTAGGGTCACTTTGGAGT
GCTGAGATCTAGGTGGTAGTTCATTCTTTGCAGTCCACAGACTTATTTTT
AGACCAATGGCATAGTGTTTTGCCAGATCATAGCTAAATGTTGTTTTCAG
AACGTAAGCTTTAAAATTGTTATCCTGGTCAGAGTGAAATCAGTAGTGCC
TATTTTAGACCTGCTTGGAAGAATATAACTCAATGCAGTGTCTTACTTTT

>uc002yya.1|39744649|39745649|39745648
cgtgggtgtgatcatagctcactgcagcctcaaactcctggctaaagggc
tcaagggatccttccacctcagccttccaagtcgctggaaatacagatac
aggcgcctgccaacatgcctggctgtttttttttgtgttattgttgttgg
taaagtcgtacctcagtatgttacccagactggtcttgaacttctgggct
cacacaatcctcctgccttgacctcccaaggtgttgggattacaggtgtg
agacactgccccggACCTTCTCTAACTTTTAACACAATTCAAAATACCTA
TATAAATATTAACATGTATAAACACAAATATATATAAATAAACACAAAAT
ACCTATGTAAACAAAGAGCCTGTTATAAACAGATTATTTTGGTTTTTTCC
CCAAGCACTTTAAAATAGTTAATAAACTTCAAGTCAGTGACAAGTAAATA
AAATAGTGAGACAATTGGCTTGTTGCAGCCATGAGTATTGAGAAGCCAGC
GGCTATTTCCCTACCTCCCTGGATGTCAGTGAAACTTTAGATGGCCCATG
GCTGGTCAGTTTCTGTTCTTTAGGAGAAACAGGTGGGAAAGAGAGCACAC
TGGAAACAGCCACTCTTAAAGGCATTTCTATTGTATGACAGTTTACTTAA
AAAATTTTTTTTAACCTGCCAGGAAAAAAAACAAAGTTGCTCTTTACTTA
AAGGCCTCTGTGGCTATTCTGACCCTTCCAGTTTATTTGTTTGCCAAAAG
CCCTTTAAACCCAGCCTCCTCCTAGACTGAGGTGGTGTTTTCTGGGCTTT
TCCAGCTCCCAAGAGCTCCTCCCTCACTTCTTTCGCCTCCTGCTGCTCTG
TTACCGGGGCCCCACCTCCCTTGGCCCCAAGGCATCTCTGCACAGGTCTC
CGATTGGTGCACAGCACAGCCTGGCCTTTTAGGGACTGTTGTCGCGCGTT
TAAAGTGATAGGGAAAGGGTCCAGTGGCTGCTTTTATCGACCAATCAAAT

>uc004dlf.1|48639238|48640138|48640237
CGCTTTTTCCACACACCCCCCCATTAAAGCGAGAAATGGGGCAAAGGGGG
AGAAATATTAGTCTTCGCCCTGTCTACCAACCAAGGAATCAGCCAACGGT
TTTACTGTGATCAAAGATTAAATGAATTGGCACACGCAGAGTTGACGTTT
CAATAAGCGACATAGGCGTGTTAACTAGCCAAGACAGACTGTCAGCAAAG
CAGGACCGCGTCGCACCCCTTCTCCGACGGTGAGCCCGTCCAACCATGCC
CCGCCCCTTTTCAATCCGGCACAACTGGGAAAAACCAAGAGCGACCGCGG
GAAGCATCCACCGTCCCCGCCGGCCCTCAACAGGTTCATCCGTGCCCCGC
CCCCCACTGACAAAGGCGACCTGGGAAAAACCACTGGCGGCAACTCTGGG
GATTTCCGGTCAACACCGTACCACCCCTAGCCGGGATGGATCGTCCAGCG
TGTCTTTTTTCGTTAACAGGGCTAGGAGATTACGAAGTCAGGAGAAACAT
GGCGTGGTTCGGCCTTCGCCGCACCTTCTCTGGTTGTGGCCCCTCATAAC
GGAGCCCGAATGACAGGAACCGAGTGGGGGTAGCGGGAGATACGTTAAGA
GTCCCCCGAGTCTGGTACATGGCTCTGTGCGGCCGATGCCTCCCCCGCCC
GACCCCCACGGCTGGCCTTGGCGTCGCAGCAATATTCCGGATGCCTGTGC
CCATTGCCGTACCAGGGCTCCCGAGCGTACTCCTCCATGGCGCTGGCGTC
TGGCCGCGCAGTCAGGCCACGCCCCCAGCGTAGACGCACACCGGCGTCGG
AGCTTTCCGCCTATTACCGGGCAGCGATTGGGTCGCTATACCGCATGTCA
CGCCAAGGACGCACTCTCATTGGCCAATCGAGTTTCTGCCATTTGTTCAT
TGCCTCCTGAGCGTAGTCCAGTTACTTTCAGGCTCGGGGAGTGAAGGCCT
CGTTGAGAGAAGGTCTCATTCGGTGTTTTGGGAAGAGAGTCGTGTGGGCC

>uc004eqe.1|114733275|114734175|114734274
atgatctaaatttatgacacatattaaatcatttaagccttacaaccatg
tataaaatagtgaactgcgatatgatggagttgctcttatcttcatcccg
ggatgagaaaatagaggcagaagagttttaagcaatttgcacagttaata
aagtgtggagccagaatttgaacccaatctggctccagacctcTTTACTA
CAGCTCTCAGTTAGAAAATTATTTCTAACTGAGATATTTCGGTTCAGCAA
GTGTTGGCTTAGTTCCTGTGTGCTATGCCAGCAGAAAATATAGTTCCTAC
ACAGAAGAGCTTACATTTTTGACATAAATCAAAATGTATATACTTGAAAT
AAATGCTACAACACCTTAGCATATGGGGTGTAAATGTTGTGTATGGATCA
GCATGAATAATAGAGACTGTTAGTGAGTGGCTTGAGAGTTAATTTGCCTT
CGCAAGTAATGTTCTTGACTATGGACGAGTGACTTGGGCACTGGGGAGAA
GCTGTTCCATGTGTTCTAAAATAAGCAGGTTACTTGGCTACTGTTCAAAC
TCTAAATAGGTATATGGGTTGTAGCTATTTGACCTGAACTAACTTTAAAT
TCCCCTGAGTCCTTATATGATTTTGGGGAAAAAAAAAAAAGGAAGAAGAA
AAAAGAAAACTTTTCTCTGTAAATGCTGCATTTAAATTAGAATTTATTAA
ATTCTCTGCAAAATACCGCCAGGCTGACAGGAAGGGGATTCGTAAGTATT
GTATCATTCTTTTGTCAGGGTGTTCTCTTTTTCTAGCAGGAAGTGTTGTG
ACTTGCTCTCTAAAGTTGCAATTGTAAGAAGAATGTTGGGTTTCCAGATT
GCTCTTCTGGGCGTGGGAGAAGGTTCTGTCTATCAGTGCTGCGAGAAAGG
AAAGAAACAAGTTTGCTCTCAGCGGGTAACTATTTTAATATTATTTTGAC
AGGCTCTAACTTTGAGATTACTAAATCTAAATTTAAATACTAAATGATTA

>uc001jqy.1|71727834|71728734|71728833
agtgggctcatgcctgtaatcccagcactttgggaggccggggtaggtga
atcacctgaggtcaggagttcaagaccagcctgacaaacatagcgaaact
ccatttctactaaaaatacaaaattagccaggcatggtggtgggcgccta
taatcccagctacttgggaggctgaggcaagagaatctcttgaactggga
ggtagaggttgcagtgagccgagatcacgccattgcactccagcctgggc
aacaatagtgaaactccgtctcaaatagtaataataataataataatTAG
AAACAATGGAGCATCTGGACTAAAACTCAAGGCAAACTTAAGCTGGCCTC
TCAGACTTAAGAAAAGCAAAACCTGACTTTAACATTGAACCCAGAGcagt
agttctctaacttcagcaggcatcggaaccacatggagtgcttgttaaga
gtgctgggccccatccccgagtttcagattctgcacatctagggtggagt
caactattcgcatttctaactaacttcctggtgctgcggatgctgctggc
ccagagatccctctttgagaaccaTGGACTCAGAGGAACAAATTACTAAG
GGAATAATTTCTGGCACTGGTAAGAGAGAAATGTGGAGATAGTGGGTCTC
TTCATCCTTTCCCAGATACACAGTCTCCCCCTGATGTTTAGCCATCCTGC
AGTAACGCAGCTGGGGGGCACGCACCAATTCTGCTTGGCTGCACCTGTGC
CCACCTGTGAATAATCCACGTTTCATCCCGTTCTAGCCTTCTTTACCTCG
TGCTTTCAACAAGAGGGCACCCCTCTTGCATGTGGGCTGGTTTGACGCCC
AGGCTATAGGAGGTCTGTACAGTGAGAATGAATCAAACACCAACCAGGCA
GATGAAACCAATGCATTCTTTATTGCAGACTGAAGCTTAGGGGCTCACTC
ACTGTGAGCTCTGATTTGGGGGCATCTGTGGCTGCCCACACTTTCCAAGA

>uc001jgv.1|49323184|49324084|49324183
CCAGCATTTCCTGGGAGCACTGAGCCCCTGGCATTTAAAGCATCAGATGT
GGGCAACATTTATACCTGACTCTAGATGGAGCTCGTTGGGCCTGAGTGAC
ATTTCTAGAGGCTGTGGTCAGAAACTGGGCGCTCTGGTGACCACTGCTCC
CTGAACAAACCCCTGCAGGTTACTGCTCAGGGGCAGCAAGGGGCCAGCCA
CACATCAGGACACCGTGAGGGGAGCAGGTGAAGACAGTGGTCTGACACTG
CTGGTCCCAGAGGCGCTGCTGTGCTGCCTCCTGAAGCACAGTCCAGGAGC
TCCAGCTGGGCCTGGCCTGGGTGCCCTGTGGGTGGGAAAGGCTTTCTGGA
GGGATTTGCCCTAATGGAGCCTTCAAGTCTGTGGATAAGCCAGAGTAGGG
GGGTGAACAGCAGGGAAGCGGGGGCTGGAAGGGAGCTGGGCAGGCGCCCA
GAGTGAGGCATAGGCACCTGGAGTACGGTGAACAGACGTTTCCCATGGCC
TTGGCTCAGCCCTCCTGTAGAGTGGCCACACTTGCCCACACCTCGCCCAA
GCACAGCATCTGTGCTGGGTGCCCACTCAGGCTCTGGCCCTGGAGCAGAG
CTAGGGCCATGGTGGAAAGCCCAGGGGACCTCCCAAGACAGAAACTAGCT
GCAGAGGTCCAGATGGCTACGGGGCGGGGGGGAGTAAAGAAAGGCATCCC
ACCTGGAACATGCAGACGAGACAGCTGAAAGCACAAGGCTGTTGCCCCTT
GGGGGGCTTCACGTCCCACTTCACAATGCCTGTGCTATTCCACCCAGGGG
CATACCTCAGGGGGCTCCTAGCCCTTGGAGAAACAGGAGTGGTCCTGTAT
TGTGTCCTGTATTGCGAGGCATGAAAAATGAGCCAGGTAACAAGGCACCA
TGCTTTGTGAGCACATTTAATAAAGAAAGCTGACTGTTCCCGGTGGCTGC
CTGGATCCTGGGCGCCCTCCATTTCTGTGGCCATGAAGGATATTTCCTGG

>uc001iut.1|29785382|29786282|29786381
AAATCAAGGTAGAAAAGTTCAGTGATGACCCAATATCATAAAAATCATAA
AATGGTGAGACCAGGAGCAGGTTATAGGTTTCTACCCTGGTGCGGTCCCA
GGATGGGGCCTGTAAGTCCTGAAGTTTCAGGCAAATGTGCTGTGACTGGA
TGTGTTAAATTAGACTAACAGGGAGTGGGGAAGGGCTATGACAATTCAGA
GTAGGTCTGTAGAATATGTTCACAAAACCATGGATTTAAGAACATGGGAG
CTTGTGAGGAGTTTTCTAACTCATTTTTTAAGTTTTCTAGATGTCTTATC
CATATAAtttttttttttttgaaatggagtcccactcttgtcacccaggc
tgtagtgcaatggcgcgatcttggctcactgcaacctccgcctcccagtt
tcaaatgattctccttcttcagcctcttgagtagctgggattacaggcat
gtgccaccatgcctaatttttgtatttttagtagagactgggtttcaaca
tgttggccaggctgctgttgaactcctggtctcaggtgatccgcctgcct
cagcctcccagagtgccgggattacaggtgtgggccacctcgcctggccC
ATACAATTTTTTAAAGGGCATTGAGATCCTAAAATTGAAATTGTAGATAG
ATATAGCTGTGGGATAAAGAACTTCTGCTGAATGATGATTTGCAAAAGTA
TGTCTTCATTATAGTACTGAGTACTAATTTTATGGGGCAAATAACTCTGT
ATTTAATCTTATGACCTTGTATAAAATCTTGCCCTAAACTAAATTCAAAT
GTATAGTCATTTATACTTAATTACAAAATTTGGTGCTATGTTAATATTTA
CCAAAAAAAAAAAAAATTCCAGAAAGGAACATGCTTGGAATTCAATGTGA
ACCAGTTAATTGTTGTGTTTATTCTGATACTTTTATTTGGGAGTCCTATA
TCACAAAATGACATGTGTACTGTTTACAACCGGTATTAGAAATTGAGATG

>uc001sve.1|68322406|68323406|68323405
acccaggaggcagaggttgcagtgtgatgagattgtgccactgaacacca
gcctgggtgacagagtgagactccatctcaaaCCCCTGTACCCCCATCCC
CCCCAAAAAAACCCATTCCAAATCTTTTCATCTCCTCTCTCTGTGGAGTG
CTCTCTGTTGCTCAGCGCTCCATGCCCATTGCTGTGGAGCTGACCTGGGA
GTGACTGATGGCTCCTGAGGCTGAAGGATGGAAATAGCAGGAGGGCTCCT
GGCTGCCCCGCCTGTGGCAAGAGCCAACCAGCCTGCCAGGTACCGTGAAC
AGCAGCTGTGGCTATACAACCCTGAATGAAGAGGCTCGAGTTTCCTGAGT
GGGAATGGCATGGCAATGACATGCTGTTCCTGAGTTGTCTGGGATCTGAC
ATCTCTGCCAGACCTGCTGCCAATGGGGCCTGGTGAAGCAGGGTTGGTTG
GTGCTGGGAGTCCCCGCGGGTTGGATGATTTACACTGTCATCCAGCCAGG
GGGAACACCATGACTGTGTACTTCACCCAGAGAGGCAGGTCAACAAGAGA
AAAGCATGCAGGTTTAACGTGTCTGAGTGATAGCACGGGGCTGCTGGAAG
TTTATAGAAGTGAGCAGAAAGATGATCTGAGAACTTTAACTTCTGTATTT
TCTTATGCTTTCCCTGAGTGCATTTGTGGAACTCACAGTGGTTGAGGTCT
TCATGGAGCCGGTGATGCTTTAGTAAAAGAAGTAcaaactcaagatacct
atgagagccaggtaggcaacaaatgagtgaagcaggcctagtgtaggacA
ATAGGGAGTGGCGGAGACTGCAGTAAATTGGAGCATGTTGGCCAAAAAAA
CAGAGCTATCTGAAAATCAGATTCAGACTACCAGCCACCTTCCCACTGCA
GACCAAAATTGTATATCTAATTGTGTTTCAGACTGCTAAATTAAGAAACT
TATTAGTAAACATTATTTTGCTTAATGTAAAAAAAAAGACAAAAACTAGA

>uc001rdn.1|16591673|16592573|16592672
AGATGCTATTCGCTTTTGTGTGCTCATTATTAGCAGGTTGGAGATGAGCA
CAAACCAGTGCAAAGACATGTTAAAGTTATTTGATCTAGGCCAACCCTAA
GTCTGCCCAACAGGAGGCTGAATGCTCAGGGAGAGgcctgtcacatagta
ggtgcgcaataaatgtcaattaaactaatgaCTATTAAATCTCTGCTTTC
TATTACCTTAAATTACATTAAAACCACATTTAAAAAATATAACAATGTTT
TTAAGAAAAAGTAATGATCAAAAAGGCTTTTGCTAAAATTGTATTTTGTG
CTAATGGCCTATTACAATAAACATGCAGATTGTTTTTGCAACTTACTGAA
GTGAACACTAAACATGTTTGGCCTACATAATTTCTACGAAACTGTTTAAG
TGATGATTCAGAGAGTGGTTTGCCTAAAGTGATAGTTAAAAGGAAAACAC
TTTTGCATGGCATGTTTTACTACAGATATAATTTTCAGTGCCCTGTTTCA
GTTAAGGTGCAACATCTCTTCTGTAAAAATGTAGAATTGAGTTTCCTGTT
TTAATTCATTATACAGAATAGAAAATTTGAAATTTAATCTGACAACAGCA
ACAGAGTTGCTTTCAGAAAGATCACCTAAAATTTGTATAAATGTGCAAAA
TTACACCCAGCAATTGCTACCTTCATTTTTGAGAGTTTTATTTTCCCCAT
AAAAATAAATAGCGGTAAACGACCTAGCGCAGAGATCCTAAACATTACAT
TCAGAGAAACATTTGGGGTGCTTTGTCTATGCTTGTTATGACTTAGCTTT
AGAAAGTAAATGTCCTTACACACCTTTTTTTTCTTTTCATGGACTTAACA
TATGCTTTCTAGAGATCATCTTAAATTTTGCCAATTAAGTGCAATCAAAT
AGTGTAACACCCCTTTTATTAAAAACATAAATCCAAATGTAAAAAAGTGA
ATGAAAGAATCCAGCAGATATTTATTAAGCAAGATGAAAGTGAAATTACA

>uc001xxv.1|89372117|89373117|89373116
gcaggagtgacggataaacaagggtgctaggaagttgacggcattgctag
gagtatgaggggccataggctccaggctagacagggaaagaagggagtac
cacaagaggtttacagtctgagaaaacacagatggtcaagggactacagg
tcttgatgAAAATCAAGTGTAATGGGGCCCAGCATAagactcaggacaga
ggcgaccctaccctgggccctgcattttagaggactaggctcagtctcat
cttttgctctagagtccttccatggagcaaggactctattggaccaggag
atatgtccatccaaagctcatacccattaccttttagaccacattccagg
tacctgggaccctagaatttccttcctacacagccctgaggctgctttta
gtacctttgcaggcctcttcctgagggtctgcccAGAGTGGTTGTTTGAA
GGGGATGTGGATTAAGCATGGATGTTGGGGGCGGTGTGTCCACACAGTGT
GTAAGGCTCTTCACCATggggagcagggctagggaccagacgtcagtact
cccctgtgccatagatgttccacatgaacctccaggaaattgatgaatcc
caaataaaacctctcccttctagctcattattaatgtacatctgtcaggg
tagaaagataaaacagattttatttaatagtttaccttgatttataatgt
ttaaatatatagacatggctgggcacagtggcttacacctgtaatcccag
cactttgggaggctgaggtgggcagatcacttgaggctaggagctcgaga
ccagcctggccaacatggtaaaacctcgtctctactaaaaattaaaaaat
taggcggctgtgatggcgcacgtctataatcccatctacttgggaggctg
aggcaggagaattgcttgaacccaggaggaagtggaggctgcagtgagcc
aagactgtgcgactgtactccagcctgggcgacagagcgatacACTTGCC

>uc001xwo.1|87720098|87720998|87721097
CAAATGCTTTCACGTGTGGCCCAAAGAGCTAGCTGTGAACCAGCCAATTA
TGATAAAGACTGAGGCATACACAGGAGTATGTATTTTCCCCTTTCTGATA
CAAACCCATTTAAAATCATCATGCAACCTATGACTAGCCATTCCCCGACT
TTCCTCTGCGGGATGTTCTAGCCTCACAGACCAATCATAATTATGATGTG
TTAGCTTATCGTTTGCCTGGGAACAATCAGTCTAGGGTGTTCCAGTTTTA
GTGAGTAACCGATGTGAGATGTAGAAACAAGCAAGGAGCAGTGGTGACTT
TTTCAGAATAAAGGAATGCCCAAACATAAAAGTAAAATGAAATATTTTAA
ATATTTCTAAGTATCATTGTTAAATGGAATTAATGGCACTTACGCTGCAA
GCAATAAAAACATTTCAAGCTTACTGTACAAGGGGTACATTTTCTTTTTG
TTTGGAGATAGCGAGATTGGATCTTATCACTATGTCTACCCTAAGACACC
CAAGGGACAAAAAGCCCTGAGATGGAAAGATGCCATGGTCCTCCTCAGTG
TGTCTCAGAAATGCAGGATGTCTACTTTTGTAAAAATGTAGGATCAGCTA
GACAGAACAGCAAGCCACTGGCATCATGCAAGGCAATTGTTTTGGTATTT
CTACCCCTCTTATCAAAACAAGTTATAACCAAAGTACATGGACATTTCCA
AATCAGTTTATTGTCACCATTGCACCCACTGAGGAAAATGCATGATTGGC
CTTTAACCACGCAGCAGTTGATGTCATGTTTTCACCACTGCTCGCCAGTT
CATGTGGACTACCTACCCCTGTGAGAAAGACCAAACTCAGCAGGCTTCTG
TCATTGGTTAAGGTGATATCCACAGTGTGATGTGTTTGTGATTATTTTTT
TTCTTTTGTCATGAGAAAAGCAATTGCACCTTTTCGTACGTGTGCTCTGA
TCTGCTTCCAACAAATTCCAGGTGCTCTCAGGTCCCCACAGACATTCATT

>uc001wsg.1|21231041|21231941|21232040
TTCGTTTGGGACCACCAGAAAACAAAAGATAAAAGTATCGTGTTAGAACA
AGGATGGATTAAAAATGACCTTTGCTTGAACTGAAACAGAAGCTATGTGC
ATaagtgacttaactcctctgtaacttggctttcttatcatttacacgag
ggtgctaacagtaccctcacaaggttcaagtgaagattacataggacaat
cccttagtcaatgtcttggtacactgtaaaggctcagtaaatgctggAAA
ATCATATTAGCAACTATTTTATACCCGTAATTGTAGCTGGAAGATTGTAT
TGGATGCTAAATACCGGCTAGATTCCATTCGGTAACTATCATAATTATTT
ATTTGCATAACAATCAAATTATTGGTGCAAAGCAGCCATTATTACTGTAA
AATGCTTTAAAATGCTCCTTTTGATAGTCCAGGTACGTACTGCAGCACAA
AACTAGGAGAAACCAGGAAATGGAAGTAACGAGTAAGTTTGGATGCTTCG
ATTCTACCCTAGATTGAGACGGGTGAGCATAGAGGCAAAAAAAGACATTT
TCTTCCAAACAAGAGGTGACCAAACGGGCAAGGGAGACCTCCTCCCGGGC
ATGCAGAGCGCAGCGATTCTGTGCCCAGGGAGCCGGAGGGCTGGGGCTGG
GAGATCCCGGCGGAGCCCCGGCAGAGCAGTCGCCCGTGAGCCCCCGCAAC
TCAGACGCGCTCGGCCTCGCGCTCCGGGGCTGGGACCACCGAGGGCGAGC
TGCAGCCTTCGCCACCCGGTCCGCCGCCGGACTCCGCCTCCCACAAACAG
CCCGGCAAGGCCCTTTTCCGCCGCTCCCTCATCCAGCGAAGCCTCCTTCC
CAGCTTCCCCGGCGGCGGCGCCGTGACGTCACTTCCGTTCTCCAGCGCGC
ACGTGGGAGGAAGTGCTGGTGCCCTCTGCCGCTGCTCCCGTCTCTTTGGT
TACGCTCGTCAGCCGGTCGGCCGCCGCCTCCAGCCGTGTGCCGCTATGGG

>uc002aqd.1|64626690|64627590|64627689
tgccattctcctgcctcagcctcccaagtagctgggactacaggcgcctg
ccaccacgcttggctaattttttgtatttttagtagagacATTTTCTACT
GTCTTATTCTTTTTTGGTTTCAGAAACAGTATTAAGTAAAATCAGATAAT
GAGAAAAATGCATGAGATTGTTCTTAAGCCATGTTTTATCCCCAAATAAA
TGGAAATTAATTAATTTTAGCATTTTAACATAGTTAAGAGTAAAATGAAT
CTTTATTATAAAAAAGACGATATTGAGTTACCTAGAAGATAAATAAAAAA
TAAACATGTAATATTTCTTTGAGGTATTTCATTGACTAAAGTAAGTTGAA
TTTAGTCAGAGTTGTCAGACTAAATTCAGACTAAAGTGTCAGAAGAGTGT
ACGTGCTCATTTACTTGGTACCCACTTCATGCTTTTCTGTGGTTGGCTAA
TAATATTTACAACCTGGAAGGATTGTTATCTATAGAtttcttttcttttc
tcttttgaaacggagtctttctctgttgcacaggctggagtgcagtggtg
tgatctcagctcactgcaaccttcacctcccaggttcaagcgattctcct
gcctcagcctcccaagtaaatgggattacaggtgcccgccaccatgccca
gctagtttctatatttttagtagagacagggtttaaccatgttggccagg
ctggtctcaaacttctggcctcaagtgattcaccagcctcagcctcccaa
agtgctgggattacaggtgtgagccactgtgcccagccAGATTGATTTTA
TCTATCAGGTATGGGACAGTGCTGAGATGGCAATCATTTGAACATTAAAG
TAATATTTCTGGACAGATTTTAGAGTGATAAACAATCAAGTCACAACAGT
TTGTATACTATGATGCCATTTTTGTAAATAATTCATAATATACATTCATT
ATATACAGCAAAATCTTAACATTAACTTTAGGAGGGGTGAGATTACAAGT

>uc001zpv.1|40491412|40492312|40492411
CCCCCTACCCATCCTTGATCGGTCATGCCTAGCCTGACCCTTTAGTAAAG
CAATGAGGTAGGAAGAACAAACCCTTGTCCCTTTGCCATGTGGAGGAAAG
TGCCTGCCTCTGGTCCGAGCCGCCTCGGTTCTGAAGCGAGTGCTCCTGCT
TACCTTGCTCTAGGCTGTCTGCAGAAGCACCTGCCGGTGGCACTCAGCAC
CTCCTTGTGCTAGAGCCCTCCATCACCTTCACGCTGTCCCACCATGGGCC
AGGAACCAAACCAGCACTGGGTTCTACTGCTGTGGGGTAAACTAACTCAG
TGGAATAGGGCTGGTTACTTTGGGCTGTCCAACTCATAAGTTTGGCTGCA
TTTTGAAAAAAGCTGATCTAAATAAAGGCATGTGTATGGCTGGTCCCCTT
GTGTTTTGTTGTCTCACATTTAGATATCAGCCATGCATGACTGAATGGCT
TCCAATCATATACTCACCTATCACCTACAAGAGAACAATGAAAAACACAC
ACAAAAACAAAATCTTGAATTTTGTAATCATGCCTATTGCTATTTCTTGA
GCATAAGAATGGCTCAGATACTTTCCAAGACATAAAAGGAAGGCAGAGGA
ATAGTTGTTGCTGTAAAAGACATCAAGAATAAATGGGTCATGTACAACGG
GAGGGGCCGGTTACCTGAATAATGGAGTGGAGATTGAGCTATCCTAGCTC
CTCTGCTCACTAACTGACCTGTCGCATGACCGTGGACAAAACCCTGAACG
CAGCTGTTTGTTTGCTAAACTTCTCTGGACCATGGCCTGCGGCATATCTA
TAGGCATCCTGTGTTTTCCACCCAGTTTCCTTCTTCCTCGCTAAGCCAAC
GTGGAAAGGGCTGGCCGTGAATATGCAGACAAGGTAACGAAAGTAAACCG
TCAATTAGTAAAAGTACTTTATTTTCCTCTTGTATTTGCTTTATATCTTG
CTTTACAAAGTTACGAAGTTCACAGCTTTATACCAAAATGTAAGAAGGCT

>uc002hel.1|24964999|24965899|24965998
TCCTGTCCTAGGGCGGAGCCAGGCGGTCCTGAGGGGGAGATGAATCCTTA
GAGGAGCGCTGTCCCTATCCCTTGCTCCTTCTGGCCGGTCCGCATTTCTG
TTCACTAACCCCACTCCAGGACACTGCCCCTGAAGCCTTTGCATCTCTGC
TCTTCACTCCTGGGGGGCAGCTGAGCTCCCCGCGTGCTGTGTCACTGCTT
TGTTCCAGACACAAACCAGCACGTCTAGGGCCCAGCCCCTCCCCCACCCC
GGCATTTCAGCGTCAAGTGCACTTAGCGGGGTACCCGGCTCCCCCAGCCC
CCACACCCGTCCTGGGTCTCAGGGTGGTTCCAGCTTCTCCTTGGGCAGCC
AGAAGTTGGAGTCCCATCCCCCAAGGCACATTTTTTTTTTTTTTTTTTTG
TGATCAGGGAGTGTGTCCAACGTAGCCCCCTGGCCTGTGCAAGCCCTGAC
TCCCTCATGGTGCCTCGGAGAGTGGGGAGCATATTGGGCTGGGGTAAGCA
CTAGACCCAAGTAGACTGGACACAAAGGGCTCGCCCAGGGCCCTGGCGCC
ACCCCCACCCCTTCCCACCAGCTGCTGCTAGCCTCTGTGGTTGTACATCC
CACTTGCCCCCACACGGAGACTGACTCTAAAACCCTTCATCCAATGGTGC
TAACCCCCGGCTCTCCCCTGCCCCACCTCACCCACCCAGAGAAGCACAGA
CCCCGCCAGGGGCAGGGGCCCACCGCACACCCTTGTCCCGGGCCTGTCTG
GGACTGGCCTTCCCGGCTCAGCCAGTGAGGCTCAGAAGGGACACAAAGAG
GGATGGAAGAAAAGAACAAAGAGAAACTGTTCCTCCCACCCCCTTCCCTG
ATGCCAGGGGCACCAGACTGATTCTGAGGCACAAATAAAAGAGGCTTCAT
ACCGGAGGCTTTTGCTACCTAACTTTACTTGGGGGGAACGCCTACGGTGT
GGGTTGGGGTCCTTCTGAACCTCAGAGTGGAGAGAGCTCTAGGGTAAGAG

>uc002hem.1|24965007|24965907|24966006
TAGGGCGGAGCCAGGCGGTCCTGAGGGGGAGATGAATCCTTAGAGGAGCG
CTGTCCCTATCCCTTGCTCCTTCTGGCCGGTCCGCATTTCTGTTCACTAA
CCCCACTCCAGGACACTGCCCCTGAAGCCTTTGCATCTCTGCTCTTCACT
CCTGGGGGGCAGCTGAGCTCCCCGCGTGCTGTGTCACTGCTTTGTTCCAG
ACACAAACCAGCACGTCTAGGGCCCAGCCCCTCCCCCACCCCGGCATTTC
AGCGTCAAGTGCACTTAGCGGGGTACCCGGCTCCCCCAGCCCCCACACCC
GTCCTGGGTCTCAGGGTGGTTCCAGCTTCTCCTTGGGCAGCCAGAAGTTG
GAGTCCCATCCCCCAAGGCACATTTTTTTTTTTTTTTTTTTGTGATCAGG
GAGTGTGTCCAACGTAGCCCCCTGGCCTGTGCAAGCCCTGACTCCCTCAT
GGTGCCTCGGAGAGTGGGGAGCATATTGGGCTGGGGTAAGCACTAGACCC
AAGTAGACTGGACACAAAGGGCTCGCCCAGGGCCCTGGCGCCACCCCCAC
CCCTTCCCACCAGCTGCTGCTAGCCTCTGTGGTTGTACATCCCACTTGCC
CCCACACGGAGACTGACTCTAAAACCCTTCATCCAATGGTGCTAACCCCC
GGCTCTCCCCTGCCCCACCTCACCCACCCAGAGAAGCACAGACCCCGCCA
GGGGCAGGGGCCCACCGCACACCCTTGTCCCGGGCCTGTCTGGGACTGGC
CTTCCCGGCTCAGCCAGTGAGGCTCAGAAGGGACACAAAGAGGGATGGAA
GAAAAGAACAAAGAGAAACTGTTCCTCCCACCCCCTTCCCTGATGCCAGG
GGCACCAGACTGATTCTGAGGCACAAATAAAAGAGGCTTCATACCGGAGG
CTTTTGCTACCTAACTTTACTTGGGGGGAACGCCTACGGTGTGGGTTGGG
GTCCTTCTGAACCTCAGAGTGGAGAGAGCTCTAGGGTAAGAGGCTGCCTG

>uc002gok.1|15072920|15073820|15073919
cccctcagccctatacccttgttattggcatccccattttatagatgaga
aaactgaatcttagtgtttacgtaaccttttcaggcccctatggctggta
agcagcaaaggacaggctcaaacccaggctctcatttctatgctcttaac
cttattataatataGTCACTTGTTTACTTGTACCTCTCACTAAAATGTGA
CCTTTCGATGTTAAGATATATGTCATTACTTCTTTATCTTTGGTACCCAA
TTCAAAATAGTTGCACAATAAATATTAAGGACTATCAACCACATCATTTG
CTTGTTATTTTGCAGACACACAACAAAAGGTCGACGGGTAAAAATATGGA
CGCATGAGACACAACTCAGAAACCCTGAGCTGGGTGACAATGGTGGCCTT
TTCTCTCCTTCAGGATGGCATTAGGAGCTTAGTTGGTGCCAACCAATGTT
TTATCTGCAAGTGTGGCCTCAAGTCACCATCATTCAGACCTTTCACCATA
TCATACCTCAGGGTGAGGGATCTGAGATGCTTCTGCCAACATTCCCAGTA
TATCAGGGCAGCTCATGACATGCCTCCATGTTTTCCATGTGGGTCATCAA
ACAACAGAGCACCAgagagggttgaactaaatgaatactcaagtgccttc
cagtccATTTACAGCCTCCATTTCAGCTGCAATTCCCAACTGTCTCCAAT
TAGCAAACCTTTGCACAGACATCATGAAGGCATCATGTGCTCCCTGTAGC
TTGTAAAACAGCTATGATTTTGGTGCCTTAGCACCATCTTGTAACCCAAA
TCTCCAGCTCAACTTTGCTTTCCACTGAAGCTCTTCATCCTGCTCCAACA
GGCACCTTGTACCCACACCCAAGTTCCCACAAAAACTCAAGAGAGACCAG
TGAGTTACTCTGATGTTTATTTTAATGCATCTTAGTCCACACAGTTGGTA
TAAAATCAGAAAATGCAAAGCAAAAACAAAAGGTCTGGAGTCTTAGCATC

>uc002osy.1|47393691|47394591|47394690
GGCCTCAGAAAGAACAGAGATCCAGGTGAAGAGAAGGTTAATGTCCAGGT
GTGACCAGTGGGGAGCCACGTGGAGACAAATTCCAGGCAGAGAACCTCTG
GCTGCCTATCTTTTCATTTTCCAAAGCTTAGGCGCTTCATCAGCCTTGGG
TGTAGCTGGCCCACCTCACTGAACAAATTAAAAATCCTGGGAGTggccgg
gtgcagcagctcacgcctgtaatcccagcgctttgggaggctgaggcggg
cggatcacaaggtcgggagatcgagaccatcctggctaacatggtgaaac
cccgtctctactaaaaatacaaaaaattacccgggcgtggtggcgggcac
ctgtagtcccagctactcgggaggctgaggcaggagaatggcgtgaacct
gggaggcggagcttgcagtgagctgagatcatgccactgcactccagcct
gggcaacagagcaagactccgtctcaaaaaaaaaaaaaaaaaaaaaTTCC
TGGGAGCCCCCAAGGACATACAGGAGCAAAGCATGTGTGAACATGGTTGG
AAGGGTTTCTGActccgaggcagtattctatttcttcctttgacagagga
caagactgacacccagaggggaggacaagcgtgtggttatcagctggcat
atggTCCAGCATCCTGCCCACACTCCAGTCCCTAACGCTGGGCCAGGAAC
ACTCCTCCTCCCAGCCCACTGAGGTCCAAAAgctgggcatggtgacgggc
acctgtagtcccagctacttgggaggctgaggcaggaggatcgcttgagc
ccaggaatttgaggctggcctgggcaacatatcaagaccctcaactctaa
aaaaaaaatttaaattaaataataaataaaGAGTCCTAGAGAGGCCGATG
CCCACCTATGCCCTTTCCAGGGCAGTTTAATTGGTATCATTTGTAAAAGG
TCTTTTCCATCACCCCCAAAGCCTTTGCATTCCCTTTCCAAGAAGGTGGC

>uc004ept.1|111938777|111939777|111939776
GGGAAAAGAAAAAGAAAAAACCTGTTCTGAAACCAGAGCACAACAGAACA
ACCCAGGAAGGGAGGGCAGTATTGTAAGTGAAGATCAAACGAACTTGTAA
AAGCTGGCTAGAAGCTGCATGGAATGAGCTGAAAGGGTCATTTGGAGACC
TAGCAAAGATGGAAGAGAATGGCAAATCCCTACTGAGCACAACTACAGCC
AGAGCTACACTGAGGGAGACTGGGGGTAGAGGAAACTAGCTACCGGCATC
TGCAGAAATGAGAGCAGTTCATGTTTCCCCCCGACTAATTCTCCCTGTGG
ACTCAATCCACTATGAAGTTTTTATTGCTGGTTTTATTAAGGCAATTGGA
AATAATTAGACATTGTCTAGCTGGGTGGGGTCCATTAGACACTGATAAAG
AAAAGGATTAATTCATTGTCATGGTCCTAGGAGTATTTCCAGACAAAGGA
AACACTATTATGAGGAAGACACAGCTCTGCCCTCCCCCACATCCTCCAAC
TCTGCAGCCAGAGTCACTAGTTCAGGCCATAGGATTAGCTCCCCTTGCAA
TCTGCTGCTGTGTAACAATAAATACTAGGGAGCCCCAGGTACAGGTGAAG
TATTCCAAACACTATCATCGATCCTGCATATTAATCCCATCTCTACCAGA
GCCAACACACAGTTTCTTCTAAGAAAATCCCTTCAACATGAAGGGACCTC
ATGTTCAGTAAGCCTCTTTATTTAGATAGCAATGACACTAGCAGGGATTT
CAAGGGGCTTCTCTAGTTTAATGCTGAAGGACCAATGTGATGTGACGAGA
TGTTGTGGCAAGCAGCCTTCTTGGCTTAGGAGGAAAAGAACAGAATCTTC
CAACTTCATGCCTGAATAGGAAAAACAATCCTTAGGTGATATTGACTCTG
CCCTGGCTGTTCTAAAAGGCTAAAGAGAACAGTGTAATCTTTTCACGCAC
CTTGCTCCCATCCACACGTTAATACCTGTTTCTGCAGCTTGCAGACTTAC

>uc004dda.1|31046365|31047265|31047364
TGACTATGGTAAGGGATTCTTCTTCCCCAGAACCAGTTGTGAGACATCAT
TTTAGGTGTCTCTTTCTTACTACTCACTCATGCATCCTCTTAGATGGTGA
CATTAAGAATAGAAGTGATATGAAATTCTCTTGAGAAGCAAAGTATGAAC
TGCAAACTGACTTAATTAATATACTTGTCATTATTAAAACAAAAAACACA
ACAAACAAACAAACACTATGACTATCAATCAATCAATCACTGCACAAAAT
GTATCATCTCCCAGTCtacaaatgcttaccccctttgatccagcaatctc
acttctaggaagtatcccacagatttgtttgtttatgcacaaatgaaatg
atgtaatgagaaatgtgcaatattgtttgttatagcaaaagaaagactga
caacagactacatatcccaccaaagggaactgcttaaataaaatatccta
tgaacatataatgaaatattatacagctataaaaaagaatgagaaagcat
tttatatatttaaatgaaaagatttcttgagtccatatttaaatttaaac
aaacaaacaagtaaggtgcataactgggtgcagagaatgctatatcctat
gaaataataataggaaaaaaataaataggaacatatatattattttaact
gcttatataataattaataaagaaagaccctctggaagactaaataagaa
attaataaTGTCTACTCATAGAGCAATGAGGATGATTGATTGATATGGGG
GAAGGGGTAGTTAGGAGTGTTTTCACTGTCTTTCTGGATTATAGTTTTTT
ACTCATATGCATGTATTACCTATTTAAAAAGTAAGTAAGTAAGTAACAAC
AACTAAATTAAAATAAAAACAAAGTACTGCAGTCCAGTCAATACTTTTTT
GTAACATAACTGCGTGCTTTATTGAGATACACAGTAAAGCAGTACTATAA
TACAATAGTAAGGCATATATTTGGTGAAGTCTGATATGTTGTGAAAATGC

>uc004cti.1|10372695|10373595|10373694
GAATTGCTaaaaaaaaaaaaaaaaaaaaaaaaaaaaaggaaagaaaagaa
aaGTACAGGCTGCTGAGCCATGCTCTTGTGCTCTTGATTTTCTCATCCCT
CATCTTTCAGGATGGGATCCAGGAATCCTCATTTGCAGAAAAGATGGTTT
AAATGCTCAGTCATGTTAAGAATCACTGCATTACATCCTGCTCTCTCTAA
AAGCACATTGCCTTGAAAACACATCTCAGGTGGTAAGTGCCTTTCTATAT
GGGCTATGAGACTGGAAGCAGCTCCCCAGGGcagtgcttcacacacttcc
actagtatcaaaatcccctggggtgactgctagtcccaccccaaagattc
tgatcagcaggtctcgggggaggcaggagaactgacagttctaacaagct
cgcaggtgatgcagatgctgcagattcctggaccacactttgcatagcac
tgACCAAGACCAAAGGCTTGCATCTCTAGTGAGAGAAAGTCAGGTCCATG
GGATGGGGTTGAGGATATATGTATGGACCAACTGCTAGGATTCTCCTAGA
TCACACTGTAAAGACTCCCAGTGCTCTGTTCAAATAATCATTGCTCTTCT
CTTCCTCACCCCATCTATAAGACTTGAAATCAAGCAAACCTTGTTCTGGG
TTTCCACTTCTATATAGGCTTTCTTTTATTGTGTTTTAAAAATTCCCTGG
AGAATATTTTGAGTGTTGCAAAAGAATTGTATTTTGAATAGGGAAAGGCA
AATAGTGGATGAGAGACAGTAAAAGAAAATGAATTATATGTCATAAAGTA
GTATGAATAAATGGTAGATGTTGAATAAATATTTGTCAACATCATAACTG
CAAAAACACAAAATGATGAAAAGGCAACAGAGACAGGCAGAGACAGAGGG
TCTTGGTGCCACAAAAATGATTTTATTTTGAACCAGAAAGGAACAGCAAT
CAAGACAATAGTCAGGGCCGAGGGCTTGGCAGTGTGACTTAAGTACCGGG
