# Supplementary material for: MatrixCatch - a novel tool for the recognition of composite regulatory elements in promoters
Source: BMC Bioinformatics. 2013 Aug 8;14:241. doi: 10.1186/1471-2105-14-241 (PMC3754795; doi:10.1186/1471-2105-14-241)
Supplement: Additional file 2 — Dataset of tissue specific promoters. [file 1471-2105-14-241-S2.zip › 500/Cerebellum500.seq]

>uc001bqc.1|28704682|28705082|28705181
tgtattttttgtagagacggggtttcgccatgatgcccaggccggtctcg
aactcctggcctcaagcgatccgcccctcacggccttcagagctgctgta
atcacaggcgtgagccaccgcgttcgactCTTCCAAAAACTTTTTGGCCA
GTTTATCTAAGGGCATATCCTACAGACTGAGTCCAGTGATTGCACAGAAG
TAAACGTCCTCTGCAGCTACATACCTACAAACCTATTTCTGTAACGTACA
TTCCCCAGCAAGGTCCCGCGGGAAGGATCCACTACCGCGAGAGGCCTCCC
AGCCAGGAAGGGGTGGGGCTCAATCTGCAGTAGATTCCCAGAAGCCTCAG
TGAGTTTCTGATTCTCTAACTGCGCATGCTTCTGCGCACGCGCAATAGAC
ATTCCAGGACTTCCGGGCACTTCGTAAGGTTTAAAAAGGATGCTTCGCGT
TTTCTCTCTCCTTTTTGGAGACAGATTCGCAGTGGTCGCTTCTTCTCCTT

>uc001bsr.1|31542117|31542517|31542616
TCATGCCGCTGCCGCTTGACTGGAACCAGCGGCAACTCTGGGCCCTTACG
CTTCTGCTGTTCTATCATGGCGGCAACCGGTCTCTTCAGCGCCGCCACTG
ACCGCGCTGCCGCTCTCAGGCGCCACGCAATTGGTTCCAAATTAGTCCTT
CCTCCACAACTTCCAGCTTGGAAGAACCAATCGGCTTTCAATATTTCCAT
TTGCACCGCCCTCGGATAGTCTCTTGTTATTGGGCATATCTTTCTGACGT
CATGAGAGTGCGATACCAGGATTGGTGGACGGAGCTGGCGACCGCCCTAG
GCGCGCTGGGTCTTGTGGGTGGAAACGCGCTGGCTGACTGGGGTCGGCGT
TTAGTTCAGCGCAGCGACTCGGGGACCTGGAGCTGACGCCTAGTACGTAT
GAGGAAGAACGGGGTGGGTGGCTGCCTGAGTCTGGAGGCGACGCCTCGGT
TGTGCAGTCTGAACCTGCCCTTCTCAGCTGAGGGTGCTGACAGCAAGGGG

>uc001cfk.1|40612435|40612935|40612934
GCTGCTGGAGGAGGATAACAAGTTTTGTGCAGATTGCCAGTCTAAAGGTA
GCGCATCCCACCTGGCGGGCCAGGGGTCCAGCCGCGCCGGGGTGGTGGGG
GTGGGCTGCGTGAAGAGGCGGTTTCTGAAGCTTAGGCCGCCCAACTCGGC
TTATAAGTGGTAACGCGTGCTGCGCTTGCAGTGAGCCTACTGGGCTTTCT
GCAGCTGGGGGATTGGTATGGGTAGAGCTTGCGAGGGCGAGTCTGTGTGT
GTCGGGGAGGGTGGAGGTGATGGTGCGGGTGGAAGTTGCCTGGCGTGTTC
AGGTGAGAATGTCTGTATTTGAGGGCTCTGAATGAGTTCTGGGCCGGCTG
TCCAGAGAGAGCTCCCAGCATGTCACTTGCAAAGCTGGGGATGAACTGCA
TtgcgtgcgtgcgtgcgtgcgtgtgtgtgtgtgtgtgtgtgtgtgtgtgA
GAGAGAGAGAGAGAGAATGACGAGGAGGAGGAGGAGGGAAGTGAGATGGC

>uc001dcn.1|66030380|66030780|66030879
TGATCTGACCTGTTGGTTCAGGAGCACTGCGCGTATTCACTCTGGCGCTC
CTTTGTGCAACAGGAGACCAGAGGACTCCCACGGTCCCACTGGCTCCTTC
CACGTAATGTGCCCCGCTGGCTCTCTCGCCTCCCCCAACCCGGGGGTCTG
CGTCCCCTGCGCCCCAGTCCCTCTTTGTGCAGCCAGTAGCTGCAGAGCTC
TTCGTCTTGTATTCATGGCAGATGCACAGCGAGTGACTGACACGTTCCAG
GGACGGCGAATGGGAAAGAGCGCGGGCGGCCGGGGGAGGGTGTGTAGTGG
CAGACGGCCGCTGGGATTATGAATGGGGGCTGGGGGGCCGGCGAGTGTGG
GGTTCAAACCAGGATTTTCGGTCTCTGGCTTTGGATAGGCACGCAGGGCT
GTGCGTAATCCTTCAGCTCTGGTGGTAAGGGAGATGCAGTGAGCTCCCGG
CTGGGAGAGAGGGTTATTTTGCAAAACTCCCCTGGTACCGTGCCCGCGGA

>uc001dco.1|66031043|66031443|66031542
GTCACATTGTTATTCCCCGCACCCGGCTGAGGAGCGCAGCGCGGCAGACC
AAGTGGCACCGGCGAGCTGTCTCTCTTCCGGGGGGCGGGGGTGGACAGTA
GGGAGAGGGGGTTTAAAGGGCCAGAGGACGAGAGAAGAGCTGAGGGGCGC
GTCGCCAGCGCCTGTGTCTCCCTGGCGCGGGTTCCCCAGGCTAGCCCGCT
GGCCCGTccgcgcgcgcgcccccggcccgcgcgccccTTCCCGGGGCTCC
TGGCCTCGCCTCAGCGGCTGCAGGCTCTTCGTCGCGGGCCGGGCTGCACG
CGAGCGCCCTCCGGGCAGACTTTCGTCCCCCACCCCCGGGAGCGCGGAAG
GCTCACTCGCAGCGCATGGTCTACCCGCGCCGGGCGGAGCCCCGGCGTCC
AGAGCGCTGCGGCCGCGGCGGTGCAGCAGAGGCGCCTCGGGCAGGAGGAG
GGCGGCTTCTGCGAGGGCAGCCTGAGGTAAGGGCTGCCTAGGAGGCTGCG

>uc001dev.1|70468148|70468548|70468647
AAGGTTTTGTAATGTATAGATAGATAAATTTTTGAGTTAGTGTGTTTTGG
TTAAGCAATTTCTTTTATGTCAGTGTGCCTGTTGTAGGATAAGACCATCA
ACAGAAAATTTACAGAATTCAAATTCAGGATGAATAAAATAGAGTATAGG
TCTTGGAACAAGGGTCAAATCATGTGAGTAATATGTAAAACATTTTGGTT
AGCCTGTAAATTTAAATTTTTTATTGGCTAAGTATTATAGTTCCCAATCC
CTGAACATAATACAGTATATCATATAAATGACTTTCATAAATATTTTCAG
GCCATAGTAATTTTTCTAGACCTATTTTTGGAAGTGAAGTATTTAGGAAT
ATACAGTATATAGAATTAGGGGAATATTTCATTCAGAATTCTATTGTTGG
TGAATTTAATTCTGGTATGATATGCTGTATTAATGTTACCTCCAGTAAAT
ACAATTCCCTCCAGATTTAGCTATTACACTTCGGTGTTAGCTCTTGGTCA

>uc001dho.1|77520474|77520874|77520973
GGCTGCACCGCTGCTCGGCGCGGACTCTGCCAGCCCCAGCTTCAGCCCCG
GCTCAGGTCGCCGCAGCCCGGGAGCCTCCCCGCTTGCGCCCCAAGGCACG
CGCGGCACAGCCATGAACACCAACGATGCCAAGGAGTATCTGGCCCGGAG
GGAAATCCCTCAGCTTTTTGAGGTAGGGCTAGAGCTGGCCGACGGGCGGT
AGCATCCGGGGACTGCATCTCAGGGGTTCGGGTTGAGGCAGCCGCGCCCC
GTCCCACCTTCCCCACACGGGGCATGTAATGAAGGGGCTTGTAGAAGCGC
ACTCGCCCGCTCCCCCGAGGGTAGTCGCCTTTCCCGCGGGTTGCCAGGGT
CCTTGTCAGAAGGCTGGGCTTAGAAGCCTGCATCTCACAGATCAAGTTTC
AGTCTTCCAGCAGGGTTCTGAAAGCAGCCTGCTCCCATCGCGCCCCTCGG
ATGTGGACACCCAGGGTGGGCTGCAGACCGCGGCCGGGCCGCACTCTCTG

>uc001dsj.1|100088232|100088632|100088731
AAGTGGGCCAGAGGTACGGTCCGCTCCCACCTGGGGCGAGTGCGCGCACG
GCCAGGTTGGGTACCGGGTGCGCCCAGGAACCCGCGCGAGGCGAAGTCGC
TGAGACTCTGCCTGCTTCTCACCCAGCTGCCTCGGCGCTGCCCCGGTCGC
TCGCCGCCCCTCCCTTTGCCCTTCACGGCGCCCGGCCCTCCTTGGGCTGC
GGCTTCTGTGCGAGGCTGGGCAGCCAGCCCTTCCCCTTCTGTTTCTCCCC
GTCCCCTCCCCCCGACCGTAGCACCAGAGTCGCGGGTCCTGCAGTGCCCC
AGAAGCCGCACGTATAACTCCCTCGGCGTAAGTGCTAGGAATGCCGCTGG
CCTCGCGGGGAAACGCATTCTTTCTATCTATAGCTCGCTCTGTACATCTT
CTGTCTACGGCAGCTATTCCAGAGGCAACAACTGCTTCCCTCTGTTCTCA
TCTCCCCATTGGTGGCTGGCGACCCGAATTTGGGAATGGGGAGATTGCCC

>uc001eaj.1|111483955|111484355|111484454
ACCCCCGCAGCTCCCGCCCCAACCAGCCCCCCTCTGGCGCCTGGCATAAG
GTAGCCCCCGGAGGCAATGAGGGCCAGCAGGAGTCTCGCGCGCCTGCGAC
GCGGGTAAGGGGGCTCCAGGCTGCGCCCACTTCCCCGAGCTGCCAGATCC
CACCCTCTGACGCACCCTTCTAGAGGGAGCGGGCTGCAAGCGCTGGGGCC
TGTCCCTTCTCCCCTACTTCGACTTACCTTACCAGACCGACTAGCGCTGG
CCGCTGGCGCCGAAGCCCCTATGCTAAAAGGAGACAGGGCTGGGCCACGG
GGCGCGCTCCCGAGCAGAccggccggccccggggcgcgcTCACGGCACCG
AGGAGCGCGCCTGCGGCGCTGCTCGTTCAAACCTTGTTCCCCTTTACGGC
AATCGCGAAAGTGTCGTGAACGTGCTGCCGCCGATCAGTCACCCAGTCGG
CTGGAGTCGGAGGCGATATTTCTAGGGGTGTACTTGTTGGGGTCAGGGTA

>uc001fnf.1|154318592|154318992|154319091
CCCTCCCCAAACACCCTGTAACCCGACTCCCCTCGCCCCAGCCCCCGGGG
TGGGGGTGGGGGGAAAGAGAAGCAAAACCAAGAAAGCAGATCTCCTCTCC
TCTCCGGGGGTGACGGGGGGCGGGGGGCTGCAGGATCTCTGCCCCCACCC
CTCCCGCCTCGGACCTGGGAGTCTCTAGCCCCCGCTGTCCAGGCGCCCCC
GTTAGGCTCCCGCACCGAGCCCCAGTCCGGGAGCGGCGCTCAGTGGCCCC
CAATAGAGCCCAGCCCCTTCCAGCGCTCAAACTCTTTTGTTTTAAATGAA
CTGGATGGAGCAGCATGAAACTGACGGGAggggggcgcgccgggggcgcc
cggggcATGCCGGGAGTTGTAGTTTCCCGCCCTTGGGGGCGCGGGGACAA
ATTCCTTGACCCGAGGAGGATAGGGATGTGGCCTTCGGTCTTTCCTCGCA
GCTCCGGGGCAAGCTAGGAGTGGGATGGAAGTCGAGGTCCCTAATTTTTT

>uc001fnj.1|154362203|154362603|154362702
gaccagcctggccaacatggcaaaactccgtctctactaaaaatagaaaa
attagctaggcatggtggtgcaggcctgtaatccagctactcgggaggct
gagaagcaggagaatcacttgaacctgggaggtgaaggttgcagtgagat
cacctgggcgacagaatgagactccacctcaaaataataataatagtaat
aataataaatgaaaaattttaaaattaaacaattaaaaaTTTTAAATTAA
AATTAAACAAATTAGATGCCCAGGAGGATACAGGAGAGCATTTGCCACCA
GGCGGACTCCCTGTACCCACCCGGCCACAGGGGGCGATGTTCCTGGGAGA
CAGGAAATGCCCAGGGGCTGGGAGACCCTCTGCTCTTCTGCTCCCTTCCT
GTGTGCTGCCTGGCAATGGGGAACTCTGAGGGCTGGTGAGCAGGGCTGCT
GAGGAGTGGGTCTAAGGAGTCCCTGCAGGGCTGGGCCAGCTCCTCCACCT

>uc001gee.1|165456366|165456766|165456865
AGGCGCCCGGGATACTATATAATCTGGTTCTGAGCTAGAGGGAGCGCATG
CGCCGGCGACACTTCTGGCGGCAGGAGAAAGGCGCGCATGCGCAGAGCCG
AGACGAAAAATGAAGCCACAGGGTGCCTGGCTGATTGAGGGCGCTGCTTT
AGCTACCGAAGGGCCACAGCGCCCCGAAGGCGCGTGCGCAGAGCGCGGGA
AGGGGGTGGAGCTCTTCTGAGGGGGCCGGGGCGAACAGAGCCGGCCTCGC
GCGCCCCCTGGCGCGCGCCCGgggagaggaaggagcgggagggggcggag
aggagggaggaggcaagcagggcgggaggggggaggggagccagagcgag
ggagggTTTATCGACCGGGCGATTTTGGTTAAAATATTCAAAATGGCGGA
CGGAGGAGCAGCGAGTCAAGATGAGAGTTCAGCCGCGGCGGCAGCAGCAG
CAGGTAATCATTACAGCATTTTACATATTCATATTCATACTCAACCCCGG

>uc001gef.1|165564586|165565086|165565085
CACTCAGGAGATAATTTTTCCCTTCATGCACTGCCAATTAATATGCAAAT
AGCCTGATAAATATTTATGCAACGATTTAAATTATGCAGGGAGTGCTTTC
AGTATATTCTGTAAATGAATTGTTCATGGACTTCAAAGTGCTGGCTGCTG
TGCTAACGAGGAGAGATTTGCATAAGGCCCTAATCACGCGCATACTGATT
AAGCTTCATTATGGAAACTGCCAGCTGCAATCTTTGTTTCTATTTTATTA
CAAAAAGAGGAACTTTTTCATGCTTCAGTTGCCTTGACAATGTCAGTCCT
AGCTGGTAGGAGAGACTAAAACTCCTCTGAGCAACTGAAGTTTCCTTATT
CAGTTGAAGATTGCTATGGTGTAACAGAAGTTGTATTTTGCTTTTCCCCT
TAATCCACTTTCCACCCTACGCAACCCCCCTCTTTTCGCTTAAGAACATA
CTGTAGATTTGTTAGAAATAGTAGTACCTTCTTTCCCCACCCCAAACTGC

>uc001gfl.1|166516401|166516901|166516900
CTGGAGAGTAGCTTATAGCCTGGGCATCAAGTTTGTCGATTCTCCCCAGG
ACCCTTTTCTTTATAGGTGCCACATGTCATGATTTATGCACAAACATGAT
TTGCCTGACAGTGCAGTCTGGGCCTGGAATAATTTTAATTAATGGGAAAA
TGGTCCTCAATACACCGATTAGACCTCTTCAGGTACAACAAGATAAAAGC
CTGATAATTTGGATGGAGTACTCTTCTTAAATATCTACTCTGTGCACGGC
AGCCAATGGGAAAGCCAGGCTCTCTCCCACCTGATCCAATGAGTAATTAA
GAGAGGGCTTTTTCTTCCCTACCTCTCCCCTGCCTCCACCCCGCTCCCCA
ACTAAAGCTTAACAGGTTGGTGGCATAATGTGGAGACTTTTAAGGGGTGT
CATCCTAGGAGCTTAGGCAAGAGCCAGGGTATCTTCTCTCCGCTCCCCAA
GCACTGTTCAAGTGGGTTTGAAAAGCAGGCAAGTGAGGGAAGGAAGAAGC

>uc001gsw.1|191295179|191295579|191295678
AGCGCGGGAGGACGCTCTAGCCACCCTAGAGACATCGAAACTCTTCCCAG
GCCTTGCAGCACCCGTAGCGGATTCGGAAGGGCTGGGGCCTGAGAAGAAA
GGGCGGTGATTCACAGCGCCGAGGAGGCAACATCCGGGATCCTCGCCCCT
CTGGGGCGGAGGCGGGGCAAAAGAAGAGGGGCAGGACTCGTTCCCGGGAA
CCGAACCTGGAATCCCCGGCGGCAGTGGGGCTGTTGCTGTTGCTGTGGCT
GTCGCTGCCCGTCAGGCTGCCTTCTTTTGTCGTTTCCCAGCGCTGCGCAG
GACTTCTCCTGGCGGCGCTGCGGATCCAGGGGGTCGGCTGCCAGGTACAG
GTGAGGACATTGCGGGAGGCCGGCTGGGAGCCTTTTGTGCGGCCCCAGGG
ACGCGCAAATTCTGACCAGTCCTCCATGTCTCTCACCCGCATCCCAGGGG
TTGAGGCTGGGCAAACGCCGCGAAACTATCGCTCTTCCCCGTCCCGCTTC

>uc001gua.1|195503530|195504030|195504029
GAATAAAATGAGCTCTGGACTTACGACAAAATCTGCCCCTGAATGATCTT
CAGAACTCTGTTCATTTTATGCAGTAGTTTAAGTTTTCTTCTGTCTTGGC
CCAACTTACAAACAGCAGAAATCTGAGTTGTGGGAATATAATTTATGAAC
AGAAAAGATTACTTGTCTGTGAATTATTTTCTGAAGATGAAAGTAAATAT
ACAGGAACATACGGTATTCCTTTAAAAGTTGCCAGATCATAATTGTGTGG
CAAGGCAGTTATCAGAAATTAATCCCTCTATTGAGAGCAATTGAAGACAC
TATTCTAATGTAGGCCCTTTTGAGGAGGCAGCATGAACAGAAGAAAACTC
GCAGCAAAGGCTTGAGGGGGGAATGAATCCAATCCAGCCTGAAAAAATCT
GCACCAGGTTTGAAAAATCACCCCATCCTCCCGTGTAAGTGATGCTAAGA
AGCACAAACTGCATTTTGAATCTAAGTCCCTGTATTTTCTGTGAAGGAGC

>uc001gub.1|195649081|195649581|195649580
GAATTTCTCTGAGAGCACCACACAAGTAACTCTTGCCACAGTCTCAATTA
ATAAAAGCCTTTACTCTTTTTTCTTAATTTTTCTTTCCTTTCTATCCCTT
GCATAGATACTTAATAGATTTGAAGTTGCCATTAATTTCTTAACCACTAT
TCAAAAGGAAAACAAACAAAAGAAAACAAAAACAAAAACAGCATTTCCTT
TGTTGTAAAGCAAAATAAAATCAGGCCCTAATTTTCCACAACAGAAGTTG
TCCAAAATACTTATCTGTGTTTAGATTTCCCAAAATTCATTTCTTCATAA
TAATACTGTCAGCGTTCAGTGTTGTGATCATAACATTCACTAGTGTGACT
TAAAAAGGGGAGGCACCATGTGTTAAGCAGGGATAGGATCTAAGAATAAC
AAATCTGCCTGGTAAGCAGCACAAATGAGTCTTACACTAAGCCACACTGA
TCCAGCTTGGAGGGAAATGAGTCAAAACCAAGTCCCCATACTCTCTACCT

>uc001gxz.1|200584058|200584458|200584557
CCAGTCGTTTAGGTACTTAATGTTTAGTTCTCTCCTCCAGAAAACAGGAA
TAATTACCGCCTTTTTTCCACTCCAAAGAATTGATGTGATAATTAGGGAG
ATAAGATTAGTTACTAGTCATAACAAGAATAAACTACAACTCCCAAAATG
CCCAGAGGAAGAGGCTGACGCCAGTCCAGGAGACAGTTCCAGCTTTAGGG
CAAAGGTGACCCCACTGGGTCCCGTGGCGAAAGAGAGAGCCGCCGGTCCT
CGCCTTTTTTCTGATGCATCCAGGGATTTGTAGTTCCCTTACGGCCACCA
AGTGCACTTAGGGCAGGCCTCTTACTACGAGTCCCGTGATGACCCGAGGC
CGGGCAGCGCCTGCGTATTGAAGCCGAGGGAGCGTGCGGGCGGTACTACT
GGCGGGAGGAGTAAAGATGGCGGCGCGAGGGTCTCCGCCCTCTGCTCCGG
GCTGAAGCGCTCTGAGAGAGGCGGCAGCGGCAACTCGAGCCCCAACAGTA

>uc001hfi.1|205328434|205328834|205328933
tttgggggtggcatatcctgattcctttcagGAGAAAGACATAGATTAAT
CATCACAAACAGTAGTAATGGATGGAGAAGAGAAGAACATTTGCAACCTT
ACTGTGTCCTTAATGCTTTATTATTCTATTAAAACCTGAAATTTTGTAGG
AATTTTTCCCCAGTTTCATAATTACAGCACAGAGAACCAACCAAGGGTTA
TAGTAGTCACAAGCAAGATGATATGGGATCCCTCAAAACAATTTTACATG
CCTTAATTCCTGAGACCAAAGCATTCTCCTCACCTCTCTCTTTACTCATT
TGGTTAACTCTGGACTCAGGCCAAATCCTGTCCCTGGAAGAGCCACAAAG
TAGGAAGCCTGGGTACAGGCCTGGCAAGCGAGAACAATGTGTCACTGCAG
GACTTTGGAGCTCTCAGCTTTGGAGTCAGTTAAGACCAGTTCCTTGCTGG
GAAGCCCTAACTCTGGAGGGACAGAGACAGGTAAGGTTAGTTTACTTCCT

>uc001hih.1|209566179|209566579|209566678
agagggagagagaCAGGCAGACAgcagacctggattcaagttccagctgc
agagcttgctgagcgtgtctaaccttgggtacgtcactccacgttgctgc
tctggccctcagacagctcatctgtaaaatggggatgaccaggcctactt
caccagcttgttttgaggaccacaggagatGTTTGGGAAGCCAACCGGGG
AGCTCTACAACTCTCAGAGATTGCTGGTGTTAGGCCAACAGCAAGAGGAG
GGCTGGCAAATTTGTGCTACCCTGAAGGAAAGTCCAGGAAGGACTGATTT
GAGCCAGATCTCAAGCAAGGCCTTGAGCAAATGGGTCAACACAGGAGAGG
ACGGGCTGAGCCTTGTTGTGCCTGACGGAAGAGCAAGACGGCCACAATTC
AGACGCACGTGAGGGAAATCAGATGACTGGACTTGTAGATACTAACGGTT
CTGAAGCGGGTAGGTTAGCTTTCCAACCGCCTGGATGACGGTCTCAGCCT

>uc001hke.1|211312502|211312902|211313001
actctgtctcaaaaaaaaaaaaaaaTAGATTTAATACTATTTTCCTGATG
GGTTTTAAGACAATTCATTCCCTACCAGGAAACAGAAAGAATATTGTAAT
ATTGTTATTTTGAAAGAAAAAAATGTATACATACATATATATGTATCAGT
GAAAGTAATTTGCACCATTGATTAAAGTACTTTTCTGTCTTTACTTGTAT
CAATTGATGAGTGTGAACTATTCTTTAGATTTCTAGTTTACAACTCTTAA
AATTGAAAATGGGTGTATTTCCTTTGAATGCATTGTCTGATTGCTGTGCT
GTAGTTTGTAGCTTGATGTTCCCATTTTCCAGGGAGAATCCTGAACCAAC
CTATCCATGAACATACTCTCTGCCATTTTCTTAGTCCTTTTTTCGGGAAA
ACTCTTTTATAATAACAACTGTTGGTGAACCATTCATCTGAAAACTCTTG
TAAGTGTCTTTTAGTTAGACAATTGCATGGTTCTTTGTTAGAAGTGGTAT

>uc001hwc.1|232575551|232576051|232576050
actcgagactgggcggaagagcgagacactgtatcaaaaacaaaacaaaa
caaaacGAGAAGGCATCGCGGCTCTGTAACACTCCGTCCAGCTCTCGCAC
TCTCAGATGCAAACTTCCACACAAACTCCTCGGCTCGCCTTGTCCCGCGG
GACTAGCATATCAAGCCTTCCGGGACACACCGTGCGATGATATATACGTA
TATACCCCTCTTGCCCTTGAAGGCCGGAAGTCGGTCTTACAGATAAAAGC
GAAACAGGAAGTCCCGCCCCTCTATGGAAAGTAAATGGTAGCTCGGAAGG
GTCAAAAGAGTCCGCGGTTTCGCCGCGTGAGTTGCTTTTTGCGGCTGGGG
AGGTCTACGCTTCTAGAGCTTGAGCCAGCGGGGCGACCCTGCAGTGGCAG
GACTCGGCACCGCGCCCTCCACCGCCGGTTGGTGGCCTGCGTGACAGTTT
CCTCCCGTCGACATCGAAAGGAAGCCGGACGTGGGCGGGCAGAGAGGTCG

>uc001hxy.1|234752961|234753361|234753460
AACAGAAAATAAACAGTAAGCAGCCAGCCATTCCAAGTGGCTGACATGAC
TTTGTTTAACTTTATTTGTATTTCTGGCTGGTGTGTTTACAGCCAATAGG
TCAAACTATCAGTCAGTGTAGGGCCCTGAGAAGTCGGGTATTTAAGAGCA
TCTAATAGGCACAGAATTGTGCTCCATACTGCTTAAACTGTTCCCTAAGT
GTCCAATTTGGAGAAAACACCCACACGCAGGATAACTGGCGAGTGACGCG
GAGTGGCTGCGAGTCCAAGTTATCACTAACGGATGGGGAGCTTGGGCTGG
GCACAGTCCAGCGTACTGAACCCTTCCCCCACCGTTTCACCTGCATACAG
AGGTGTGTACTGTCAAAAAGCAGCGCCTCCAAGTCTCTTCTGGCACTGTC
TGGACTTGGATCCGAGGCAGACGAGGAAGCTGAGAAAACCCTGGCGTTGA
CCCCGTGGACCTGGGCGCCCCGGGAAGGCCAGCGCTTGGTCCAGGCAGGC

>uc001ibf.1|243384509|243384909|243385008
CGCGGCCCCCGGGCTCCAGGCTCGCGCAGCGGCGTTTCATTAGAgccccg
ggcccgggccgcgcgccAGGAACTTCCCCGCACGCGGCGAGATCGACGAT
CCCCCGCCCCCAGCCCCAGCCCGGCTCCAGGCCTCGCAATGTCAGGCACG
AGCGCCGCCACATAAAATGGATCCCGGCCGGCGCGGCGAGGGCGGCAGGT
TCCCGAGGCTCCTCCGCGCTGCGCCCGGGCGCACACGCGCGCTGTGACCG
CCGACCGCTCCCGGGCCACGCGGAGCCGCCCCTCTCCCGGCCCTCGCGCA
ACTGTCAGGCGAAACGGGCCGGCGGATATTGGCTCGGCGACACGCCGAGG
CTCCTCCCCGAGTCTGGATCTTTATATTTTGGGAGAATTTCTTTGAACTC
AGTTACCAAGCTCGGTGAAGGAGACAAGTTCCCACAGCTGACTCGGCTCG
GCTCTCCCACCTTCCCGGCAGCGGCCGCGAGCCCTGATTGTATCCCTCGC

>uc001ibg.1|243740526|243740926|243741025
ctctctctctctcttcccctctctccctgtttcacccctccctgcctgcc
tgcctctgcccctccctccctccctccctctctctctctGAGATAGCAGA
CACCAGAGTGAAACTGGTGCAGCTTCCTTTGAGAAGCGTGCTTGCATGTG
CGGATTGGCAGGATTGTGTGAGCTCCTCTCCCATCCATGCACTGTTCTTG
GAGGGAAATGCAATGTTGGAGCAGGGGCTGAGCTGCACTGGGAAGGTGGC
TGGGAGCTCAGTGAGGCCAGGATCATGGTTTAGCCAAAGGCTGGAATCAC
AAGAATGTTTCACCAGGGTCTGCTCTGAGAGTTCTCAGACCCCCATGGAT
TTTAGAATTTTCCAGCCTTTCCTCCTTCACCTTCGCACAATTTTACTTTC
TCCTGAGATGGCCCCAGATCTGCAAGAGACATTTGAGAGAAGCTATTTAT
TAGCAGACGTGAAGAAATGGATTCTGCACTTGATTATTTAGCCATGACTT

>uc001rau.1|10840567|10840967|10841066
GCCTGTTATGAAAATCTACATGTCATACACATTAAAGCACAGCAAGGAGA
GGGTTGGAGGGGTGGACCACAGCTACGCAGAGCAGAACGTACGCTCAGTG
CCTGGCGAGCTTCCTCAAAACTAAAAGGATAAGACAGGAAACTAGTTTAT
GCACTTAGAGCATTACCATGTCTTCTTTTGTAGGCATCTGTGGAGATCCC
GGGACTGCAACTCAATAACCAAGACTATTTTCCTTATGTCTACTTCCATA
TTGACCTTAGTCTTCTTGACTAGAAAGGCCAGCTGGCACCTCTGTCTCAT
GTTCGTGCAGATTATTACAGACACCTCTTTCCTTTAGCCAGAGAATGGTT
CAAATGTCTTACAGAACTAAGATCTTTTTCAGAGAAATTGCTCACAAAAG
TTAGTGACAGTTGTATTTATTTTTTTAAGTTACAATAAAATGCTCTCAAG
TCCTTTGAATGTTCCAACAAATTCAAAACTTCATTTTCTGAATGTTTTAC

>uc001raw.1|10840567|10840967|10841066
GCCTGTTATGAAAATCTACATGTCATACACATTAAAGCACAGCAAGGAGA
GGGTTGGAGGGGTGGACCACAGCTACGCAGAGCAGAACGTACGCTCAGTG
CCTGGCGAGCTTCCTCAAAACTAAAAGGATAAGACAGGAAACTAGTTTAT
GCACTTAGAGCATTACCATGTCTTCTTTTGTAGGCATCTGTGGAGATCCC
GGGACTGCAACTCAATAACCAAGACTATTTTCCTTATGTCTACTTCCATA
TTGACCTTAGTCTTCTTGACTAGAAAGGCCAGCTGGCACCTCTGTCTCAT
GTTCGTGCAGATTATTACAGACACCTCTTTCCTTTAGCCAGAGAATGGTT
CAAATGTCTTACAGAACTAAGATCTTTTTCAGAGAAATTGCTCACAAAAG
TTAGTGACAGTTGTATTTATTTTTTTAAGTTACAATAAAATGCTCTCAAG
TCCTTTGAATGTTCCAACAAATTCAAAACTTCATTTTCTGAATGTTTTAC

>uc001ruy.1|46592089|46592489|46592588
catcaagcatcccttacaaagcatacatccaaagttgaaattaggaattt
cagggcagcaaatacagatcactaatccccaggtgcggggcccttctgag
cttggcccctgtgtgactgtgctggttggatgcacatgaagttggttctg
GACATGTGAGGAAGATCTCTAGACCTCATTAAATAACATAAATTTGGGTA
CTGAAGCTGAAACAAAAGAAAAACACACTTCATATGCATATTAAACTAGA
GCACCCAGATTCACAGGCGAAGAACACTATTCACATCTCACACATTCACC
ACCTGAGGCCAAGCTGAAGAGCAGATGTCATCACTCCCCTTATCCCAGAC
TGCAGAATGGACCAGAAGCTGTGGCATGTATGGATGAATTGGAATTTGAA
TTCTGAGCATTAATTTGGGCTTTATTTCAAAGTTAACACTTTAGCTATCC
AAAGGGTATTTCGTGAAGAAAAACAGAACAGTATCAGAGCATCAAAGAGG

>uc001skp.1|74301568|74302068|74302067
gggttcatgccattcccctgcctcagcctccctagtagctgggactacag
gcccccaccaccatgcccagctaatttttttgtatttttttagtagagac
ggggtttcaccatgttagccaggatggtctcgatctcctgacctcgtgat
ccacccgccttggcctccgaaagtgctgggattacaggtgtgaggcaccg
tgctgggccACAACGTTTACTTTCAATTTTTGTTCTACCTAATCTTTTAT
AAGAATTTCCTTTACTAAAGTTGAATACCTTTGTGTGTTGTAACCATGTT
GTTAAGTCAGTAAGAAGACATACTTGTTTCTTGGCCCTGAATGATGAGTC
AGGTTTGTCAGCCTTTGACTCCCAGTTGGGGGCCAGCAAGGGCCTTCTAC
TGAGAGGACAGCTAGCTTGGGAAATCCTAGACCCTCCACCTTCCCGGCCA
TTTCCTAGTCTCTTACCTAATACGCAAGGAGTCTACCTAACAGTGTTTAC

>uc001tdt.1|107805450|107805950|107805949
ATAGTGCCTGGAGCTAGTTACAGTTCTACCCCAGGAAGAGAAGGGCCAAG
CCCTGCCTTCCACACCCAGTCTATTCTGACAGCCTAATATTTCATCCTGT
ATGCTTTACCTGGGCCAGCCTCTGAAGAAGCCATTGGGTTGCTTCTTTAG
TTTTATTATCTTCCTGGTTATTGATACTCGTTTTGCCCTGAAGTGGCATC
CATTGGATCATTCTCAGCTTCAAACTCAGAAATCCTGTCACCCAAGTAGA
ATGTCAGTTGTCCCCTTGACCAGAAGGAGATTTCAGACAGCAGGAGCTAC
TCATCAAGGAATTTGAAGGCTCTGTAACCACCTGTTGCCAACTCCCACTC
CACCCCCCTCCATCTCTAAGATAGAGAGGTTAGATTAGGCAAAATCTAAT
CCACATCATACAACTCTGTATGATGCAATTAATCAGTGATTCTATGATCT
CCCTATTAACAAATTTATGCAAATGGGATTCAAAGTAAAAGACTCACCAA

>uc001tji.1|113679473|113679973|113679972
tcgagaccagcctggccaacgtggtgaaacccagtctttactaaaaatac
aaaaaatagccgggcatggtggcacatgcctataatcccagctactcagg
aggctgaagcaggagaatggcttgaacccaggaggcggaggttgcagtga
gctgaggttgcgccattgcactccagcctgggtaacagagcgagactctg
tcgaaaaagaaaaaaaagatgaaaTGCCTTGAAAAAGTAAGGCCAATGGG
TAGGGTCAGAATATGGCCTGCAaatgcactgtactatttgtgtaacttat
atgtaaatctgaaattatttcaaaataaaTACAAAAAGAAAAAAAGGCAA
TATCCCAGAACCTTGTGAAAACCTGGCCGTAGCAGGTCCTTTTTCCTCCT
GCTGAGCTGAGCAGGCATGCTCACAGATCCTCAAGGTTTCTTGAATGGCT
ACTGTCCTCCCCACTGGCCCCTCTGCCAACACCTCTGCCCCTCAGCTTTT

>uc001vib.1|218996223|218996723|218996722
tggtggctcacgcctgtaatcccagctatgcgggaggttgaggtaggaga
atcacttgaacctgggaggcagaggttgcagtgagccaagatcacgacac
tgcactccagcctgtgcgacagagcgggactccatctcaaaaagaagaag
aagaaaaaaataaTATGGAGAAAGGGCTGACATGAGGAGAAAAGCTTGGG
GAGGGGGGTTCCTTCCAGTTTAGCGGGCAGAGAGTAGTTCACAGTGGGAG
GGTTCACTCTGTTCATTCATTCATCCATCTCTCACTCCTTCCCTCCCCCT
CTCTTCCTTATTGAGCAAagtcactgtgctagacactgcggatttggtac
taaacaagcggaaatggtccctgAGTGGGGAGTAACCCTCTGTGCTCCCC
CAAGCCCCTGAGCCTGCGACCTCCTGGCACTGTTGGGAGTTCTCTAGGGG
CAGGCTGGAAGGGCAGCATCCGAACTCAGGGTGCCCCTGCTCCCAACGCC

>uc001vsq.1|232951191|232951591|232951690
AGCAAGGGGGTGCCAGGGCAGCAAAGCCCCCCACGTGCCCCTTTCCCACA
GGGCCCAGGCTCCTGGCATCAGGAGGCTGAACCCAGGCCCTGGCCCAGAC
TGTGTGCTTCCAGCCTCCCCTCCTCTCGACACCAGAACACAGCCTGGCCC
CAGCTTCTGGGAAATATAGAAAAAAATGGGTGAATGATCCAGTGACAGGG
TGTCTTGTTCCACACAAGACACAGTGAGCAGGGGTTGGGGGAGGGGCTCC
TGGCTGCGGGAGGCACACCACACTCACCCAAATGGCATCTGTACTCAATA
CCGCACCCTTCCCTGGGGGACACCTGGTCCCAACCTGAGCTGCCTTTCTC
AGGACcccagccccagcccggcccagcccagccACACCCTGCCACTCCCT
TCAGCCAGTGTGGCTTCAGGTCAAGAGGCTGGGCAGGGTCAAGGTGGCAA
CGAGGGGAGAAGCCGGGACACAGTTCTCCCTGATTTAAACCCGGGCAGCC

>uc001wct.1|242594150|242594550|242594649
TGGGGACGTCTGCACTCACAGTGTCCTCGGCACTGCCCTCCGTGGGGACG
TCTGCACACACACTGTCCTCGGCACTGCCCGTCCATGGGGACGTCTGCAC
TCACAGAATGTCCTCGGCACTGCCCTCCGTAAATGGGGACGTCTGCACTC
ACAGTGTCCTCGGCACTGCCCTCTGTAAATGGGGACGTCTGCACACACAC
TGTCCTCGGCACTGCCCTCTGTGGGGACGTCTGCACTCACAGAATGTCCT
CGGCACTGCCCGTCCATGGGGACGTCTGCACTCACAGTGTCCTCGGCACT
GCCCTCCGTGGGGACGTCTGCACACACACTGTCCTCGGCACTGCCCTCCG
TGGGGACGTCTGCACTCACAGTGTCCTCGGCACTGCCCGTCCATGGGGAC
GTCTGCACTCACAGTGTCCTCGGCACTGCCCTCCGTGGGGACGTCTGCAC
ACACACTGTCCTCGGCACTGCCCTCCGTGGGGACGTCTGCACTCACAGTG

>uc002rbk.1|11591292|11591692|11591791
AGAAACAATGAACTAGGGGTGACTGGTGTGAAATTCAGTTGTGTGGACCA
TATTTTCTAAACTAGAATCTGCACACCATGCTCTCCCGCCATGTTCTCCC
CTAGGAGAAAATTGTAGCTTGCAGGCAGAAATGTAAACACATAATCAATT
CTACTATAACTTGATATATGTGTTCCTAAAAATTATTGCACCATGCAAGA
TTGGGCAATAAAAACCGCAGGGTTTATGACGAATACAGGCTTAGGGCAAC
AGCTCTCAAAAACTTCATCAATGACACATTTTTTAAAAAGATAAAAACCT
AATAAAAAGGGCAGCACCGTTTTACACATGCTAAATGGTTAAGAGATACA
TAAATACTGCAGTAGAGATGGGATTTTACCTCAAAGTGCAAAGGTAAATG
AAATAAAGTTTTTTCAATGGAAGGCTTGCAGCTCTTGAGGACCTGCCAAA
TGGAAGAAGGACAGAGACCTGGAGCCCTATGGAAAGTTCTGACACCATGT

>uc002rem.1|24003158|24003658|24003657
GACGGAGTCCACGCCGCGCCCGGGAGAGCCGAGCAAGGCCGGCCCGCCGG
CCGGTCAGTCAGGGCCAGCGGAGCCGAGCCGGGCAATGAGAGACGAGCCG
GCCCGGAGCGTGCGGAGCGCAGACGAGCACAAGAGAGAGCCGGGCAGAGG
AAGGGAAGTCGGCGTGAGCAGGCGGCGTGCGGGAAGCGGGGGCGGTGCTG
CAGACCGGCAGCACAGACACTCCGCCGGCTTCGCCCTCCTCAGCGGGAGC
CGAGCGGAGCCGCCATTTCTACCCCTTTCTCTCCCGTTCTCGCTCTCGAG
CTCCGTGCGTCAAGGCTCCAGCGCCGCAGGGCCAACGAGACCGCTTCCGG
CCGCAGCCACGGCGGGGCGCTGCGAAGCCGGCCAGCCCTTCCCGGCTGCT
CGCTCCTCTCCCTGCCGCCTCCAGCTGCCCCGCCCCCGGCGCGGCGTCAG
CGCTCGGCGGCCGGGGAGCGACGCTCTAGGCTGTCAGCTCGGTGGTTTCC

>uc002rmb.1|28571985|28572485|28572484
GTTTCACATTTGGAGGTAGGTTTATGGTTTACATTTGTTACAAGGTACtt
ttgatctcctggcttacaactgagaaagctgaggccacgttaagggatac
acccaagttcccacagctgtggttgatttggaattccgaccagcacctgg
gattcccaggcccacgttcttcccagcagaccCGAACACCGGCAATTTCT
GGGCACCCACCATCATGGAAGGCTGTATGGAGGCAGCTATGCGGCCCTGG
TCTGTCAGTGTCTATGACTAGAACATGCTACCCATCATTGACTCATCTGC
CTTAAGAACTCTTCCGCCTAAGTGTTAATATTTATCATTTACAGCCCGCC
ACTACCCCCTTTCAAAGGTGAACACAGTAAAATTTATGACAGGTGCTCTA
TCAGAACACAGAGGAACATAAAAGCAGGAGGAGGTGTGATAGCCCATCCA
TCTGCTGGAGCAGCTCTTCCAGAGGCCCGAGTCACCTGGAGCATTCTGGC

>uc002rmc.1|28624470|28624870|28624969
GCTGTGTTCCATGTCACTGTATTTGTGACCCCGTGAAAGACATGAGACTT
GACCCAGGCCCCATAACTTGCTTCACTCAAAGCTGTGAAAGCAGTTCTCA
GGGAACAGAGGGTTTCCATTCTCTATTGTGCGCAGATTTACCTACATTTG
GGTTGTGGACACAGGCTGCGGGGAGGACTTGGGAAAGAATACATGCTTTA
TGTAAAAAGCGATGCATTTGCCCTTCCTTCCCATACTGGCTCTCCTGTCT
AAGGGAACTTGAATCAGTGAGCCAGAAAGTAGCTGGGCAGCAAGGAGGGG
ACAAGAAGCCAAGCTGGATAACCGGCCCCCACGTGATCAGAAAGCTGTGT
GACCCATTGCTAGATGTTTGGTTGGATGCAGGACACCAATGTTGGAGTCC
CAGCTCTGTCCTGGCTGGCTGGGCCCCACCTCAACCTCTGCTGTGCAGCT
TTTCCTTCTAGGAGAGGTAGACTAGGAAGTCCCTTCTATATATATATATA

>uc002rsp.1|42648288|42648688|42648787
TGTTTTTTTTTTTTTGTATCTGTGAGAGTAGGAAGGCCGTGAAAACAGAG
GTTGTTTAGAGAATTGGCCTGGGACAATAACCATTTAGAAGCTTTAGGCA
CGTAACCAGTTAAGTGTCCATCGACATGAAACTGATTGAATACAATCTCC
TCTGTTTGGGGGTGGTGGTGATTGTGAACTGTAGGGCCCTGTTCCCCCAT
GGACAAAGGAAGCCCCTCACTCCTAAAGGTCCCTTTTCCCAGCAGAACAG
GCCCTGCATATACAGTGCCCGTCTAGAGCCAGGGCCTCCATCTGGGTGTT
GGACAGTTGGTTCTGCTCAGCCCAGTTTTGGGGTAAACGATGACGCAGTT
AGGGTGGCCTAGGAAGGGAGTTTTTCTACCTCTGTCCCCAGCTGGGTCTC
TGGCGAGGCGGGAAGCACCCGGAATCTTCCTGGCCCTAGAGCCTGCAGGC
TCCAGGCCGGCCCCTTGAATCTCACCGCGAGGAAGGCACCCTGCTGCCTG

>uc002rut.1|45732146|45732546|45732645
ATTTCCTCTCGACATGCATCCCTCCGGATAGACTGAACATCCCTCCGTTC
ACCCCCCCGCCCCGCGCGGTCAGAGGCAGGCGCTGAGTGTGCGAAGAGGA
TCCGGGTTGAAATCTGCGCCCCCGGTTCTCGTCCCCGCCCCGTCCCACCG
CCCCATCCCCCTCCCGGAGTCGAAATTTCCCGGGATTATGTTTCGGAAAG
GTAGGTAAGCGCCGGGCGCGGCGCCCGCTTTCCCGCAGTCCGGAGCCGGA
GAGCCAGCGAGGCGGCGAGGCAGCCCCCGCGGCTTGCAGCGGAGCCGACA
GCTCGTCTTCTCTTCTGGAGGTGCAGCTGGTGGTCGGGGGGAGAGACTTG
CTCCAAACACGGACATCCCCCAGCTCTCCCCCCTCCCTGTTTTCCGTTAG
GAACCCGGCGAGGAAATACATGCACTGGCTGAGAATCGCCCGCGCCAGGG
CGCAACGCCACAAGGTGTAGGGAGTGTGCGGGGTGGGGCGAAAGGGGACC

>uc002ruu.1|45756876|45757376|45757375
GTTTGGCTCTGTTGACCTTCCATTGCTCACCTGTGCTTGTTCCCCCAGCA
GCCTGTTTCTTGTAACTATTTGCCTCATAATGCAAGTATTCTAGTGATTG
AAGTGTTGCTGTGCAAAAGAGATCTTTTAAACTGAAACCAGTGCAACAAA
ACAATTTAAAACATTTTAATAATTTCTTAAAGGATACAGAGCCTTTTCCT
CTCTTAATACATGCAGGTCAGAATGACGTCAATAAGGATTATATTTTTGC
ATTAACAGGAAAACTAAGTTTATAAGACTAGAGTATGGATAGAGAGGAAG
ATGGTTCTATTGGGATATAAACTCTGATCCATACATGGAAGTAGCCCAGT
CCGTACAAACACCATTGCCTGTTTCATTCTTGACTGGACATACATATTGC
CCCATTGTGATGAAAGGTTGTGATAATGAAGAGAGTAATAGAAGGCTCAG
CTCAGGTTCTAAGGAGGGAGCGAGTAAAGGCCATGCAGGCCCATCCTTCT

>uc002seq.1|68609776|68610276|68610275
AGACAGCACGGGTTTCTTCCTTGAGGGGGGGCTCCAGACAACAGGAGGCA
GGACCCTCTGTGGGGTGCCCGTGTTCCAAGGGATAAGACACAGCCTCATA
AGGGTGCCGTCCCACCTGCCTGGAAAAGAAGGCCCAAGATGTCGCTGACG
GTTGAAGAGGAGTGGGAAACAGCCAAAGAGTCCTGGGGCAGGCACAGGTG
CAGGAGCCGCGGGGTGAGCCCGGCCAGCTGGGAAGGCCTCACGGACAAGA
CGAGCAGGTTGCCGATGGCATGGCCAGGACCTGCGGCGGAACCAGGAACA
AAATACGCTTAGTGAGTTGTCCATTTTGAGCGAGTTGTGCACAGACGAAA
CTAAGGGTCAGAAGCGGAGAGGATACTCCTAAGTCACCCACTTCTCTGTG
GCTGGGTGCACACTGGGCATCTGGGAGTTTATGACATCACCATGGGGCTG
GTGACAGAGCCAGGGTGTGGAGGAGTGCTTAGGAGCCCAGCGAGGGTGCC

>uc002sju.1|73909234|73909634|73909733
AATACATTCGAAAGACTTTCTGTCCCCCAATTTATAAATCCTGGTTAGTT
TAGCTAAGTCTGCAGTTGTGCTGGGATCAGCAATCCCTCCTTAAATGCAG
GAGTATTGTGAGTGTGATGAGGGACTACCCCAAATCAAAATAATTTTAAA
AGCAAACCTTAGCTTGCTAATTGGTTCCACTTTCTTCCTTGTTCCTTTTC
CTTTACCAAGATGGCCGCTGTGTCGTTCGCTCCTCATTGGTCGGATTTTC
CGCAGGTGCCGATTCTAGCCCCACCTACTAGCTCTCCGTTCCAAGTCCTA
AATCACTGGGAATGTAATAGACAGACGAACGGGAGTGGGCGGAGCGGGCG
CCGGATGTGACGTTTCCGGAACCTCCGGGTGTCATCCGCGGGGAAAGGTG
GGGAAGGGTCCCGGGAACGTGGTGGGGCAGGGCCTCCGAGCGTGGTTGGA
CTTTGAAGGGGATCGGCCGCCGTGAGTGTGGGGCCTGCAGCCTACTCTCC

>uc002syd.1|97696062|97696462|97696561
CCTGCCTGTGGAATAAACAAATCACTCCTCTGGGTTGTCTAGCTGGTGCA
GGCCCCAGGGCGACGCCCCTTTGAGGGGAAAATGGGGGCATTCCAGTTTC
CATGAGCCCTGGGACTCCCCTCCTTCCCACCACTGCTGCCTACCCTCCGG
TTCCAGGTATGCAGGCTTCCTCCCTTCTGACGGTTCCTGCTGCTGGAGTC
GTCCTTCCTGAAACCCTGCCTTTGCTTAGCCTCATTCCCATCTCTCAGTC
CCATCCTGCAGCTGGGCAGGCAGTGCTGGGCCCCGGAAATGCCCTCTGCC
TCCCTGGAGCACGTGGCCTGTGATTTTCCTTGAGCACAGCACTTTGTGAC
TTTGATGTAAACATCAAACACAGCCCCCTTTCCTGTCTTCGCATCCAGGA
AATAGGTTAGTTTCAGACAAGCCTGCTTGCCGGAGCTCAGCAGACACCAG
GCCTTCCGGGCAGGCCTGGCCCACCGTGGGCCTCAGAGCTGCTGCTGGGG

>uc002sye.1|97706955|97707355|97707454
CCCTTCTTCTACGGCAGCATCTCGCGTGCCGAGGCCGAGGAGCACCTGAA
GCTGGCGGGCATGGCGGACGGGCTCTTCCTGCTGCGCCAGTGCCTGCGCT
CGCTGGGCGGCTATGTGCTGTCGCTCGTGCACGATGTGCGCTTCCACCAC
TTTCCCATCGAGCGCCAGCTCAACGGCACCTACGCCATTGCCGGCGGCAA
AGCGCACTGTGGACCGGCAGAGCTCTGCGAGTTCTACTCGCGCGACCCCG
ACGGGCTGCCCTGCAACCTGCGCAAGCCGTGCAACCGGCCGTCGGGCCTC
GAGCCGCAGCCGGGGGTCTTCGACTGCCTGCGAGACGCCATGGTGCGTGA
CTACGTGCGCCAGACGTGGAAGCTGGAGGTGAGAGCGCAGCCTGGGGCGC
GGGGTCTGGAGGGGCGTGGCCGAAGAGGGGCAGTCGAGGGTTTTGGGGGG
ATAGGAGGGAGGAAAAGGTCGTCTTCCCCATTCAGTCCCCTTTGGAAGCT

>uc002szr.1|99137449|99137849|99137948
CCTGTATGCTCAATAAAAAGTATTTGCTGGTACTCCTTCCTGCCCGTCGT
GTGACCTGACTGCTCTGGGCTTCTGGGGGCTCCCCCTAAACTCGCTCCAC
GAAATGACCCCTCCAACCTGGCACGCCCGCTCTCCTACCTTCGCCCAGGG
CTGGCCGTTATCTCTGTGCTGTCACGCGGGGAAGTCCCATCTGAACTGGG
GCCTTATGACCTTCGGTACTTTTATTCGAACGTAGCCTGCGTCCCTGCCT
GGAACCTGGTTCCCGCCCTGAAGGACCCTTACTTAGCACTCCTGCGGGCT
GCCGGGACCCCACGGCTCCGCAGGCGGAGAGACTAGGCGCGATCCCTGCG
CGCCCCTCCTTCTCTTGCGCTTCAGGGGGCCGGCCCTCAGGGGGCGGGGC
AGCATCGCGCGCAAGGCCTGCCGGTTGCTCGGGGTCGTATGACGCACTTT
TCCAGCTCGAGCCCTCACGAGGCCGTGGGTACGACCGGAAGCCGCAGGTG

>uc002tka.1|114057199|114057699|114057698
AACGGATTCCAGGAGGGACAACTGCTGGACTTTGGACTGATGATGCTCTT
TTTATATATTTAACTTTTTAAAAAAGCCTCTTTTCTTTCTTTTTACCAGC
TTTTCACTAGCtttttaaaaattggggtaaaacatacataacctaaaatt
caccgtctaaaccatttttcagcatacagttcagtgggattaagtagatt
cacaccgttgtgccgccatcactaccactcatttccagcacctttccatc
accccagcctgaaactctacccattgaacacgagctgcccaactccgcct
tgcttccccattcctggcgaccactgcttctgtctctgtgaattctgact
actctaggcacttcacaaaagtggactcatacgatatctgtagttttgcg
tctggcttctctatttaATTCTTAAAGGGGGGTGGGAACTAAACAGATCA
CAAGGGAGCTGCCCACAGAGGTAAAGACAAGGTCAGATAGGCTGAGAGAC

>uc002toq.1|128093626|128094026|128094125
tgtcgtgtcgcagttgacattggctttggtgggaacatgtacaccacaga
aataagcaaatgctgtgaattgggcttttcttcttgggggagctggttga
taaacatttaccagcacaccactgAGTATTAGGGGAAAGATGCTGGCCTC
TGGAGATGTGGCATTTGAGGTGTTAATGGGCCACTTTTATAACATGATAG
AGGCTTGAGTCCATGGGGAAGGACGCAGGAGAGAACCGCCCCCAACACAC
CCCCACCAGGAGTGGGGAGGCTCCACAGACCGTGGGAGTAGGAATGGTCA
GGAGATGGGGTTGAGTGGCTCCCATGAAGTCCTCACTTTTCTCTCTGCTG
TGGAGGGGAGGGGCTGCATTCAGGGAGGGAGGTGGGGCCTCAAGGCAGAG
AGAGAAATGACTGTAATCACCGTGAGACTGGGGATCCCGCACATCTGGGA
GCAGATGGGCTGTGCAAAGGGCGCGGCTGCTGAGGACAGGGCTGTGGCTG

>uc002tzd.1|157000745|157001145|157001244
CCGGCATCGCCGAGGCACAAAGCAGGAACTGCAGCCAGGGGCGAGGGCCC
TTGCGTGTGGCGCTGCGCGACCCCACCCGGCGGCAGGACCCGCGTCCCCG
TCTAGTCACGTTCATTGGGCCACGGAGACCACCTCGCTCGCCGCCCGCTG
TTGGCTTTTCCCTCCCACACCCCCGCCAACCCCGGCCCCGGTTCCCGCCC
CCACTTCCGCGTTTCCCCGCTGGGCCGGAGGAGCCTGGGCCCGAGGTATC
CGGGCAGGAGGTGGCGGCCTCGCCGCCCTGGTCAGGCCTCCGGGAGGGAG
CAGGCGCGGGAGCGGGAGGAGGAAGTCGGGAAGAGGGAAggcgggggcgc
ggcccgcccggcgcTCGAGTTACACCCGCCCAGCCCGCCTCGAGTGACAG
CCCCGCGCGCCTCGCTGGGAGCACCCGGGCCGAGGCTCTGATTCTGGGGG
GAGGCCGACTCCACCCTGGCTGGAGGAACTGGGTGCTCCTGCCCGCTGGC

>uc002udf.1|166034002|166034402|166034501
CCCTCCTCTGTCTGCATATCAAAATGTATAATGAGGAGGTACACTTTTTT
CACTGAGAAAAATCAGTGGGAACTAAAAAACAGGCAATTTACCTAGGTTT
TACTATGAGCATTTTGCTTTGATTTCAGGTAGGTGAGGCATTGATTAACT
TTATTTTTCTAAATCCAAAGCAAGACTTTTTACTTCAGCTGAGGTCATCT
GCAGACATTTTCCATAGTTGGGAGCTATTTTTTGAAATATCTTGCATCTC
TGCTTTTCTCTCCATATTTCTTTTCTCCACTCGCTTCCTCTCTCCCAGCT
GCAGGGATTCGTCCTCTAAAAGAGTGGAGGTGGGAGGGAACAAGAAATGG
AAGCAAAGCAGGGAGCATGAGCTAGAGAATGCCAGGATCTGGCTTTTGTT
ATTGGTTGGCTGCCGCCTGATGGATAGACGAGGGAGGAGTGTACTCTCTT
CAGTGTGTTCTGACGGAGCCGAAGTACAGAAACCATATTTACAGGTAAGA

>uc002udg.1|166136735|166137135|166137234
AAATCATTCAGTAGCGCAAGGCTCTTTAATAACATTTGTACAAAAGTACT
TTCAGAAAATATGAGATAGGAAATGGCTTTTTGCAAGTTCTCCTTCCTTA
AATTATTATTCAACCTCTTATTAAAATAAAATCTAGTTAACTTCTTTTGG
AGCTTGCTCAAACATTTTCTATAATAAAAAAAAATCTTGTGAAGGGATTT
CCATAAGTTGTGCTGCATTAATGACTTAGAGCAGCTTCCTTATCTGTTAT
TCCTTCCTCCTAGTAGACCTCAGATGATAAAAATATCCATAGACACAGTG
AAGTCAGTGGCACGCCTGGCTCTCTCAGACAAAACTCCATGTGATCACAT
ATAGGCAGCCTCAGTGAGGCTGATGCCGTGCAGCAAGCAGTAGGTAATGA
GTCTTTGTGCAGAGTGAAGCTCTTGTTGCTGAACAATAAAGCATATGGTA
CAAGCAATAAAACACAGGGCTGGGAAATTTAAGAAGATTCCTCTGAACCA

>uc002uez.1|170148695|170149095|170149194
tcttccctgagcctcaatttctttatctgtaaaaCAACAAAGAACATCAA
AGCTCTTTGTAATTTCTTCCTCTTTCCTCAAATAACACTTTGCTCATTAC
TGCGTTTTTAGAACTTATATCCTAGCGTTAAGTGGAAGCTTAACTGGAAG
CTCCATGAAGGTAGGCCTTCCTTTCTGATAACCTAGCGTAAGATCAATAA
ATGTTTATTAAATGAGGCACTTTACTTCACAAAGGATATGGCATTTTAAC
GGTTACAAGCGTTCCCAGTCAACGCATCCACAAAGCATTAGGCCACCTAT
AAACTAGGAATTTAAAAGGCACCAAAATCCTAGAAGTCCTAGGAGGGCGT
GGTGACGCAAGCAGGTGAACGCTGGCCGATGCTGACAACCCACTCCTGAC
GCGCTTCCGGTGCGACGCTGTCTCTCCATGCCAGGACTGAGTTGTGGGGG
AGGGAGGCGGTTAGCGGGCTTTAGCGCCTTTTCTGGCGGCGGTAGATTTG

>uc002ufi.1|170298276|170298676|170298775
TTCTCTGTCCTCACGATTGAGTCTGGGCTGGCGAAGCCTACTGAGGGAGG
GGAGTGTacacacatgcacacgcgcgcgcgcgcacacacacacacacaca
cacacacTCATATATGGTGTTATTAATAATTCAGGACTCAGAGTTTATCT
AAGAGAAGACGCTCGACCGGGTGTGAGAGAGCGCGCGGGACAGAGAGCGA
GCCAAGGAAGGGGAAGGCGGCGGCGCGCGCTGTCTCCTGGGGAAGCAGTC
CCACCTGCTGTGGGGGGCGCCGCTGGGGAGGGGCCGAGCCGTGCTCACGC
CTGCACGCCCCGCCCCGCTCGCCGCACGGCCCGGCGACGGGGGAGTTCCC
GCGAGTGGCCTCGCGCCCAGACCGTGCGGGGGGCTGTTCGGGTGGAGGCG
GGGGAGCCGCCGGGACACCAAAATAGGAGCTGCTTGTGGGGTGGAGCGGC
ACTAGCTGGCGGCTTCCGAGCGCCTCTTCCAAAGATGGTCAGAGGGGCCG

>uc002uyt.1|202379083|202379583|202379582
TATTTTCAACTTTTTTCCTGTTTTATGATTCTGTGGTTTCTTTGACTACT
AAAAGTTAGCTAGGTAGCAAATTTGTTTTAAAGTCTGAAAACCAAAATGC
TTTCAGATAAAAGGTAGGGAGAAAAATACTCCTCAACATGTCCACTTTAG
CACCAGGAAAACCTAATATCAATATCACCATCAATGATATCATATAAATA
TCATTGCATAGATAAGCAATGTCAATCCCTAAAAACTATGTATACCAATA
GCACTAACTTGTGGCCAGAACAAGAACCTTAACTGTGCCAAATTTTATTC
TATTCAATAACAGCTGCCTCGTTTTCAGTTGTGCACATCTGAATGCAAGC
AATCCCTGTCTGATGTGGAGTTTCTTGCACTGATAAGGAAAAACTGCTGA
AGTTGTGAGGCTGCTCCAGGCAGAGCCATCATGTGAGTCATATGAAAGCT
CCACGCTGCTGACCTCTGGCAAAAAGGGAGAGAACAAGGATAGGAGAGGC

>uc002vfx.1|216654641|216655041|216655140
ACGATGGCCACTTGGCCCTGCAGCAAACCAGGCGCCAGGTAGCTCCTGCC
CTTAGCCCAGGAGGCCATCCCTGCAGCGGGGTGCCAGAGCAGCTGAGCGC
AGGCCCTTCTGGGTCTCAGGGACATTCGAGGCGGGCGGGCGGACAGGGCG
GTGCTCGAGCCCACGTGACCACCAGAACCCCGCACCCTccccggcccggc
cccgccccgcccgccggccgcggcAAAGCCGCATCCTCCCGGAGCAGAAC
CGCTCCCCGCCGGCTGTCCGCAACCTCCGCCAGCGTCGGTCCCTGGGCAG
GTGTGGGTGAGACTGCTCGTTCGTTTCTTTAAATTTCGATGCCATTGGGG
AGGGTGGAAGGGAAATGCAAAAAAAAAAAAAGAAGAAGAAAGAAACAAGC
AGGGTGTGCTCTATTTCAAAAATTCAATCCTCAGGGCTGAAGCTCTCACG
ATTAATTAAAATTAAATCTCCAGTGCAGCTGGAAAAAGAAAGGCTGCTGC

>uc002wco.1|242400345|242400745|242400844
AGGCTGCCCCATCAGAACTTACCGGGGACCTGTGGCCTCCTCTGAGATTC
TGGCCTGGGCAGTGGTCATTTGAGCATTGGTTACCAAGGCTGCCTCTGAA
ATGGCAGGCTGGGGGCAGGCCAGCGTGAAAGGGACTGGCAGGAGTCCTGT
GGGGACAGGCTGGGGGCAGGCCAGCGTGAAAGGGACTGGCAGGAGTCCTG
CGGGGACAGGCTGGGGGCAGGCCAGCGTGAATGGGACTGGCAGGAGTCCT
GCGGGGACAGGCTGGGGGCAGGCCAGCGTGAATGGGACTGGCAGGAGTCC
TGCAGGGCAGCTGTGCTGGGGAGGGGTCACCCTGGGCCCTGAGAGGCACA
GGACATTGCGATGGGGTGCTGGCCTGCCAGGAGCACAGATACAGAGCTAG
AGCCCAGCGAGGCCTGTGCTGCGAGGGGCTGTGCTGTGCCAGGGGAGGCC
CCGCACCCGGGAAGCCCAGAGGAGAGTGTGCACTCACGGAGCCCTCCTGG

>uc003bou.1|213249|213649|213748
TTAAATGTCGCTTTTGCAGATAAACGAGCAGGGATCCTACCTCTTTTGAC
CGGAGATGTTGAAAAGCACGACCAAAGTTTTTGGCTTGGTCTCTTGCTTT
CCACAACGAGATAAAGTCTGAAGCCTGTAACTCTCCCTGTCCCGCGGGAG
CGTGCAAAGGGAGGGAAGATAAGCGGCGTGGGTGAGGGGTGGCGGCGCAG
AACCCAGGAAGGGAGCAGAGGCGAGAGCCAGCCTCCGGCAGGAGGGCGTA
GACCCCGGTGCCAGCCAGAACGGCTCCAGCCTTCCCGCGGCCAGAGAGCC
AGCGGCGGGAGGGGACGGGCGGGACCTCCGCGGACAGCCCCGGGTGCGGA
CCAGCGGGCAGCGGCCGGCGAGACCCTCCCTGGATCCGCCCAGAGCTTAC
CGGACCCTGCGCGCCCCCGTCCCGGCTCCCGGCCGGCTCGGGGGAGAAGG
CGCCCGAGGGGAGGCGCCGGACAGATCGCGTTTCGGAGGCGGCGCAGGTG

>uc003bpc.1|2116846|2117246|2117345
AGGTGTGTTGGAGGTTTATTTGTAAGAGGAGTTCCTGAAAGGAATGTCGT
GGAACTTTTTCTAGTTTTCCTGCTGGAATCAACATAGGGGCGGGCACATG
TTTGTCAGAATAACAGTGGCATTTAACTGCATGGGAAGCTCTTTCAATTT
TCTGTAGTGGGAGCTGGATAGTTCAAGGAGTAACTCCACATAACTGAGTC
GTTTGGATACCCACACAAGATAATTTGGAACGCGCTTGTATTTTTTTGTT
TTTTGAGATTTCTGGTTTATGTCCTTTAGAGAGTGGGGTAGGAGCGTAAA
GACTGTATAGGTTGCCTATGAGCAGGTCCATACAATAGCGTTCCCAAGTC
TGCCTAATAGCAAGTTTGTTCTCTCTTTCTCTCTCTCTACCCAAGTGGGT
GAAAAAGAACAGTGTGTCATGAAGACAGGCACCTGGAGGTGATTTGGGTG
GCATTCATGAGAAAATTCACGTTACCCGTAAGTTTATTCTTGCTATTTTT

>uc003caq.1|15910172|15910572|15910671
gccactgtgcttggccAGGAATGTGTTTTTGTGCTCATCTGGAACTTGAG
GACTGGAAGGTGAGTCACATGTCTAGGAATACATAACACTTCAAACAACA
AAATGATGCCACACTGTGAAAAGAGATGGGAAGCTATTGAATATCCCTGT
CCTGCCCTGGCTGGTGACCCCTCCCCAACATTCAGGCTGCAGGAACACCT
GAGCTCTGGGGCTCTCTGCCTGATACCCAGTGGTGGCCTTATTTATTCCA
CTGCCGAGTTCTTTCTGGCAACCTTGTACCATTCTTGGGAAAGGTTGGGG
AAGCAATAGGTAAATGTTGTTTTGGTTTGTAGACATCTTTTGGTGGGGAT
GGGGGAGCAGCTGTGCTGGAACTGGGGGAAGGGGAGCTGTGACTCAGGGG
AAATTCTAAGTTGCTACAAGCTGCAGCAAGTGTGTGTCAGTGGGAGGTGA
GAAAGGCAAACAGAGGGCTGAAAACTGAGCCAGGAACCTGCCTAGTGGAT

>uc003cdq.1|26640761|26641161|26641260
CTAGGGATGCTTCTCCAAGCTCTAAGAGGACCATAGTCTGCTCTCTTCTC
TGGCACCCGCTTGCTTCTACGCTCCTTCACCTCTGCAGCCAGGTCGGTAG
ACCCACGCCCACCTTCCCTGCCAGGCACTCAGGAGTCAAGGATGTTTCCA
CAGCCGCAGTGTAGGAAGGGGACTCCTGCCTCCCAGGGGGAGACGTGTGT
GCGGGGTAGAGGGGAGTCCCCAGCGCGCGGCGAGTAAACAGGGGTCCAAA
GTGGTTGGAGGAGAGCGCAGGAGCGGAGGCTGCGGTGGGAGCCACTTTCC
CCCGCCCCTCCACAAATCGCACCTGGGCGGAGCGAGGGAGTGGGGGGAGC
CCTGTGCTGCGCCCGGGAGGCTGGGGAGCGCAGAGCTGGAGGGCGTGCAG
GGAAACGCAGAGCTAGGAGGTGTGGGCCTCGGGTGAGGGGAGACCCAGCT
CTTAGACCTGGGAGCCCAGACAGAGGTGGATCTGCCCACCTTGCAGCTCC

>uc003cky.1|42107349|42107749|42107848
GAGAGTAAACACAGACACTCTTATGCGTTTAAGGGATGGGCTGTCAGGTG
ATGGAGAACATGCTCGGATTAAAGTTTTATTAGGCAGTCATTGAAAGGAA
GACATTAAATGGAAAAAAGTTCTCCGAGAGACCTAGACTATCCCCAAGAA
TGCATCTGTGGCCTCCCAGGGCTTTGCCAAGTGCAGTCTCAGGACACTGC
TTGGCATTCAGCCCTTGATAAATTCACTCCTCCCCCAGTTCCCAGCAAGC
CCTGAGATGAACAGCAGACTTTTTGTTCCACTTTAATTTTTAGGCAAAAC
CGAATGCCCATCACAAAGCCCCGTTCTCCTTGCTACTCCCCTTCCCCCAA
CCTAGAGGTATCACATTTTTGGGTGCGTCATTTTCTGTTTGGGGTGGCTT
AACAAGATGAGCTGATAGGGTTCCCAGGCTGCCTGGAGTTACATAACCCA
TTGTGCTTCCAGGACAGCTCACAATCTTAGGATTTGCCCTAACAAGCAAA

>uc003ckz.1|42165429|42165829|42165928
GTGAATAAGCTTGTCCTTACGTTTCTTGAAGGTGATGATGGTGCTGACCC
CTCTGTCTCTCCCTTGCCTGTACCCTTTCTTTTCCCTGCCTGGCATCTCT
CAGCCTCTGCTGCCAGCATCCTTGGAAGACATTTCCTCCATCTCTGCATC
ATTTTTCAGAGCCGGCCAGTTTCTATGGCAACGGTTAGATTGAAAGATGA
GCGGCGAGCAGGAGACGAGGCTTGAGTGAGACAGCCAGTGGTGGTGTGTG
TCTCTGACGTCACCCTCTAGGCGTCTGGATAGGACGATCCTGGCTACTCC
CATTCAGGGCTGCTGTCCAGTGCTGCTTTATTGGCAGTGCTGCCAGGGTC
TCCGTTAGCTCTCTGCAAATTGCCTTCCTTTCTGCTCCTCCTACTCCCTC
CTTCCCCCATAGAATTTTTCTTTTCATTGCCCACTTTACTGTTTTGGCTC
CAGACTGTCGTTAAGAATGTACAGCCTAATTCTGGTGTGTTTCGGGATAT

>uc003cnb.1|44354214|44354614|44354713
ggtaaggagtttctgcctaaggatggtcggcttcatggccaccaggtgat
ctttgctttcAATTCTATTGGCTTGATTTCATCTGTGGCAGTTTCTGGGG
GGAATCAAAATTATAGGAACAAAATAAAACTAACAGTAAAACTTTCATGC
TGACTGGGGAATGCTTAACGTTTAAAAATAGGTGCTGAAGGGTCCAAAGC
AAACAACACAAGCCGGAAAAGAAATGTTTAAAAGTTAGCTATATTTATAC
AAGGAAAACCAAAAGAAATACTTAAATGAGACTTTTAAAATTCGAGGCTC
TCCACTGAGACTTGTTCCCTGGCGCCAGCTCCGGGAGTTCCGCAGAGCCT
CGCCCCCTGCCAGGGCGCCCGGGGCGAAGGACCGCACGGCGCATGCGCGC
CTCCTCCAGCAGTCCCTTTCCCCTTCTTCCCCAAGATCCAGCGCGTGCTC
GGTTGCCCTTCTCCGTTCCTTGCAGGCCCTTGGGTCAGGACCCACCACCT

>uc003cnd.1|44354547|44354947|44355046
GGAGTTCCGCAGAGCCTCGCCCCCTGCCAGGGCGCCCGGGGCGAAGGACC
GCACGGCGCATGCGCGCCTCCTCCAGCAGTCCCTTTCCCCTTCTTCCCCA
AGATCCAGCGCGTGCTCGGTTGCCCTTCTCCGTTCCTTGCAGGCCCTTGG
GTCAGGACCCACCACCTGCCGGACCATCATTTTCCGAGTCCCTCCGGCCT
AGTCGGAGTGCTCGCTCGCGCCTCCTAAAGCTCTCAGCCGAGCGCGCCGA
GACCCCTCAGGGCGGCCGGTAAGAAGGCGGAGGGGCGGGGGCTCAAAGCG
CGCGGCGAAGGTGCAGCAGTTACCAGGGTGCTGACGTCAGCTAGAGGCAG
GGCACCGCGGAAGGTTGAATCCACGCCCTGGCTGTGCGCAGGCGCCGTAG
GGGGAAGGCCTGGCACGCTCCAGCCAACCAGGGCGTCACCTGCAGCTCGT
CCCCCTGCCCGGGCTTGCCTCGAGCGCCCTGCCGCCGCCGGAGCGGGGAG

>uc003coh.1|44991353|44991753|44991852
CTGATGCGACCATCATAGCTCTAACCACCATGATCTGTGGTTATGTTGGC
CCTGGAGCCTTCATCTGCCCAGGGAACTTCTCTGGGCATAGTATGTTTTA
CTTGTCTTGTGTTCTAAAGGTAGCACAAAGCCTATCTATAGTAGGCTCCC
AATAGTTATCTGAAACTGTATTTGAACCCACTATCTGATAAATACCATTT
TTTTTTTTTTTTGGCTGAGGGTCCTCAAAAATGGAACATCAGGAAAGTCA
TCAGAATTGCTTTAACCTGCCCTCCTTGCTTCAACTAATTTGGGTTAACT
TTCTCCCATTTATCCACACGGCTCCTTTAAAACTTGCACCATACTTTGTC
AGCCCCGCCTTAATGAGTTCCTTTGGTGACCCCAGCTTCACCTTGCAGAT
ATCCTCTCCGGGTATCCAATGCCCATACTCCCACTCGGCCATCGCAAGGG
GTTGGGGTTGGCTTTTTTTCGGGCAACTGCTCACAGCTCCCAGTAATCAC

>uc003cqq.1|47003988|47004488|47004487
ATTAGAGCAGATACGGGCTAGGCTAGGATTTATCAGCTGTGTTCCTGAGC
GAAGAGAACTGCAGAGTTCAGATGAGGTGGCCAGGACATGGCGGGCGGCG
GGGCGGGACAAAGGTATGGCTGAGTCTTCTACATCGACCCCTGTGGCCTG
AGGCCTTGCGCGCAGGTCAGGGAGCTGTGGGTGCCTTAAGTGAAGGGTAC
TGCAGCAGCAGGATCAGAACCCTCACCTGGATAAGAGCTCTTCCAGGCGC
CAACCTCATGCTTGTAAAACTAGTCTTGGCCCACAAGCCCCACCCAGGAC
AGGTGACTCCACCCCTCTGTAACAGGTCCCACCCTCTGTGCAGGCCAGGT
CGCTTGCAGCCTCTCTCACTGGGGCCCAGGGTGCCCCGGCCCCCCCACAT
CCCTGCGGTCTGCCGGGAGGAAGCGGTCCCCCTCCCCCACCGTGACTCTG
CGCTTCCTGCCCCAGCCCCGGGGCGGGAGGAGACATTTCCCGTTCACACC

>uc003deh.1|52499729|52500129|52500228
GCCTCCCTCTGTCCCTTTCTCCATCACACAGATTTCTGGCATCAGAAAAA
CACCGACTACAACAACAGCCCTTTCCACATCTCCCAGTGCTTCGTGCTAA
AGCTTAGTGACCTGCAGTCAGTCAATGTGGGGCTTTTCGACCAGCATTTC
CGGCTGACGGGTGGGTGACCCTCTGTGCTTTGTCCTATTTCGGGTGAAGG
CCAGCATCACCAGTGGGCTTCCACCTTCCGTACGTGGGTGGGTTATCATA
GACAGTTATCTCTGTGCTCAAGAGCCACTTCTTAACCGGGGTGGGAGGAA
GCAGCTTCAGGAACTGCTGAGAGAGCAGAACTCACGCTCCAGGGCTCAGA
GCAGGAGGTAGGGTGTGCGGCAAGCGCTGGCCCGGACAGAAGCAGAGTGG
GCCCTGGTCTCGGGCAGGATGTTTCTGACTCACATTTCCTGAGGAGAGAA
AGCTAAGCTCTTTGCCTAATGTCTCTGTCTCCCCTTCCAGAAAAATGCCT

>uc003djl.1|58038622|58039022|58039121
GTTGTAATTATTCCCACTGGAGGGTTTAGATTGATGGGTAGAGTTTGCTG
GTACACACTCAGTAGAAAGACCAGAGTCAGAGTTTACACACACCCCCTAA
AGTTGATTTTAATAAAAAAAAAAGGTATTAATCATATTTTCCATTTACTG
TGTATTCTGTATTTACTGGGCACATTAGTATTTAGTTAGTTAGTGGTTCT
TGACATACTCAAAGCAGAACTAGTGTCAGTTGGGTAGGGGAGGGCTGAAG
GCCTCATTCTTACTTGAGAGCCTATAAGTTGGTGTCATCCAGGAAAAATT
CAAAGTGCAGCATTAATTGATTTCCTAATATCCTCTTCTTTACTTCCATT
TAAGGACACATTTTAGGATACCTCTTTCCAATTTAAACCTGGGAGTTTTT
ACTCTAGTCCTTTACCTCATGTGCTTACAAAGGCTTTTAAGATAATTCTA
GGTTTGTGCCTTTGAGCAAGTGGATTTTTGAATCACACAGGATGCTATTC

>uc003dlp.1|63238633|63239033|63239132
atgaatgaaAGAGCCAACAAATAGttatttttttatttttatgtatttat
cattattattattttGCTGTTTGGAAGTCATCAGAACTCACACAGATGTC
TCAGGTAAAGTGTGGGTGTCTTCCTCCTACCTGGAAACCCCTTCTTCAGG
TGGACAGCCGTCTTGCTGATGGTGCCAAGCCCGCTTTCCCAAACCAACAG
ACCCAAAGTTTCCCCGGAGCCAGAGGGCACCGGGCGCACGGCTGAGCCTG
CACCAATGTCTGTGGGCCCTGCCTCGCCCACCTCCTCGCCCTCCCCTCTG
GAGCGCGGCTGGCCAATGACAGCCTTCCCCTGGCTCCATGGGTTTCCCCC
TCCCCTGTTGTATCTACCCTGCCCCAGCTCTTCCCTGCCCACCCCTCGCT
GACTCGCTTCGCTTCCCCGACGCGCTGGGTTCCCGGAGCGCAGAGCCCAG
CGTTAGCGGGTGGGCTCCCCGAGGCCCCCTGCCCTCGCCGGGCTGCTCCA

>uc003dlq.1|63403563|63404063|63404062
TTAAAATGAGGGCAATTTATTTAACAAACATAACAACATTTACTTAATCT
ATGCAAATCTATTCGTAAGATTTTATAAAACCACCATTTTTCCCCATACC
CTTAAAACACAAAATTCTGGCTTTAAAAAAATCTCCTAGTTTGTTTTTAA
GCACTGTGCTTGCAGGAGGAGGGGGCTGGCAGAGTAAAGGGGAGATGGTG
CCTCTGTTGGTGATGCAGCCTGCTCGTGCAAAGCAGTCCTGCACTTCCAG
TTGTGAGCCAAGAGCCAAGTGTGGGAGCTCACCATGGTGGCAGCCACCTC
CCCACCAAGCAGGCAGCGTTCACCAGAGGGGAGTATCAGGTTCCTGTACT
CAGCTGTGGGTTGTCACTGTCTAATAATATGACCGTTTTGCCATCTCTCT
GCAAATGAGGCTGAAGCTGCTATCTGATTGGTATAACATCTCACTTTCCC
TCTGCATTGATTTTCTTCTTCTCCTCCTTTGCTTCATAAAAAGAGGGACA

>uc003dxd.1|109790873|109791273|109791372
AGTCAGGAGCAAGGACTTCAAGCAGGCAGTGGAGTCCATTGCACCGGCCG
CGGCCCGGCTTAGGGACCACCACCGCCCAGCGTGCGCCGGCCTTTAGCTT
TCGCCGCGCTTTTTTTGATTTTCGGCCCCACCCCCTCGCTCTCAGAAGCT
TCCGGATCCGGTCGGGCTCCGGAAGTCCCTAGGCACCCTAGGGGACCGTT
CTCGGTGACGGCCGGGGTGGGCCAGGGGTCGAGGTGATTTGTGGGTCCAG
GACGGGGGTTGGGAGCTGCCCCCGCTAACCCACCCTCGTCTGAGAGGCCG
CGAGGTTTCGGCCTGAGATCCCGTGAAGGCGAGAAATCTCGCGATTTCTC
GGGAGAGGAATCGGTTAGGAGAAGGGGGATTCCTCACTCAGCTGTGCGCT
CTGATTTCGTGCGCTTCCTCGTCCTTCATGTTGGATGGCCAGTTTTTCGT
TTGTGCGTCATCCTCTACCTGAGAAATGGTCGCTTGCCCCTAGTCTAGAC

>uc003dxe.1|109791191|109791591|109791690
TCCCGTGAAGGCGAGAAATCTCGCGATTTCTCGGGAGAGGAATCGGTTAG
GAGAAGGGGGATTCCTCACTCAGCTGTGCGCTCTGATTTCGTGCGCTTCC
TCGTCCTTCATGTTGGATGGCCAGTTTTTCGTTTGTGCGTCATCCTCTAC
CTGAGAAATGGTCGCTTGCCCCTAGTCTAGACACGGTGAGGAGCTCTGAG
GAGAAGAATCTTGGGCCCTAGATTTTGAGGCGGCCTGGGAGGGGCCTCGT
TTTTAAATCTCTCCTACACCCGCCCCTTCTGCCCGGGGATGGTAGTTTCT
CAGAGTCAACCTATTGGCATTATGTGGCAAATTAGTCATGCCCTGACCAA
AGTATTTGTCACATTTATTCGAGAAGACTACCTCCTGCTGACCCTGGGCC
AGGTATTGCTCCGGAGGGTGTTACTCGTTAGCGTCAGTTTTTGTAAGTGA
AGGTGTCTGTTTCTCTCTGGCATGATTGATTGTTTTATAATTCTCGATGT

>uc003ejy.1|129116607|129117007|129117106
AGACTAACGGGAACACCGGCATTTTTCAAAGCTCGATTTCCAAACCTCCT
TTAAACACTTGTCCCCATCCCCTCCCCGCAGGCCTTCAGTCGCTCTGGCA
CGCGGGCCAGCGCGGGAACACTCTGCGCAGGCGCACAGCGTTCCGCGGGG
GACGCTCAGTAGGGTACGGGACGCGCGCGGGGAGACCCTGTGCAGCGACA
CCGGGGCTGTAGTCGCCGTCTGGAACCAGCGCGGGAATAGGTGCGCAGGC
GCACAGTGGCTGGAGGGCAGCGGCGGCGTGGTCTCGGGCCACTTCCAAGC
AGAGGGCAGCACCTGTCCCCTCGGAGGCGCTGCCAGCGCCCTCCCTCCTC
CTCCGCAGGGCGCGGGACCTCTATTTATATCGCCCAGCCAGCACAGGCCC
ATATTGGGCAGTGGCCTCAGTCAGGCCCGCTGGCCGCCCTGCCACACGGT
AGCGTCCAAGCCAGGTCGTGGCCCAGCGAGTGGGGACGCGCCCCGAACCA

>uc003ejz.1|129124091|129124591|129124590
ACCTTTGGGGTGATTTTGCATCTCCTTGGAGAGAATATTAACTGATGCCC
CTATACCCTCTGCCTGCAGGTCAGCTGTATTTGGTAACTGGAAATGGAAT
TGCAAAATGTGCCCAGCTTATCACTTCTCTTTCTATACATGTTGGGAGGG
AAATCTTTGCAGTCCTAGAAAAATCTCTGCCACTGATTAGGAGAATTTGT
CACAGCAGTTAATTTATTACTGTTTACGTAATCAAAATTAATATTTTTAG
ATACAAAAGTAGTTGTCTTAAACTGCTCTGCTTGGAGTGAATAATATCTG
TTTATAAATACTTTTTTTAGAACTAATGCTGCATATCTAAATTATAGAGA
ATTTTTTCTTAGAAGGAAACTGCCTTTTTTCTTTCCCTTAGAAATGTTTC
CTGACATCTTTGTAGCTTCATGAGTAATCAGACATGCAAATAGCCCCTCA
GGAATCAAGCTACACTTAAAGAAGACTTAGTTGGAAACTTTGGAGAGTAG

>uc003emv.1|130749518|130749918|130750017
ACCACAGCAAAGGGTTTTCCCTCTGCTGGCACCTCCCTGAGCAGCCATGT
CCTCCGTTTCAAAGGGGAGAGTTTCATCTTTATAAGGAGGCTCCAAAAGG
GGACCCATGCCAGGTCACTCAGAGCTGAGGCAGGTCTGGGACAAAACTGC
ACCCCAACATCAGGACTGTCATCAGCCACCAGGAATACCTCAGGGACCAG
ACCCACGGCCTGACTTGTCATTGCTGGGTCCCCTGCATCTTGCCTAACTT
CCTGCATGTAGCAGCTGCCATGACAGTTGCCATGGAATGCTGGGGAACAT
TCTCAGCCTACCCCAAGCCGGTCCCTGTGGTTACCTGGTGACAGATCACA
GAAAGTCCCACCCTGGTAGAACTCCTGGGCGTGGGTCAGAGCCTGGACTT
GCGTCACAGCAGGACCAGGCGGCTAAGCAGGGAGAAGAGCCAGAGGGGCG
TCAGGTGTCTGATGCGGTGTGCTGGCAGTTGAGGGGTGAAGGTAGTTTCT

>uc003epj.1|134325960|134326360|134326459
GCTGGAGTTAGCCTAGGGTGAGACCCTCAGAGCTGTCTGTTCATGCCATT
GCCTCAAGCCTGTGGACGTTTTTTCACCCTGGGGCAAGAAGAGGCTCCAG
TTTGCCCAACTGCTGTGTGTGTTCCAGGCCAGTGTCCAGTGAGGCTGACT
TGGCAGCTGCCCTTTCCACAGCCAGCCAGCCAGCCCCTGAGTGTGTTTTA
AAAGATAAGCGACAAAAAGCCAACCCCTTTTAGAGGGGCTGGAACAGGCT
AGTAGTTGCTAGGCAAGTTAAAGTAATTCAGCGTCCTTGCCAAACGTCTG
CCAGGCAAATAGGGAACTTTCAGAGAAGGGGAGTGAGATGGTGGTGTGTG
TTGGTTGCCATAGGAATGTTTCCCTGATTGGAACAAGACCACAGAGTGGG
GAGAGCAAGACGGCAGCATCTACGGTTCTTTCTGCTCAGGAATGGGAACC
CAGAGTGGGCAGTAGAGCGGAGGCAAGCCATGCAGAGGCAGGAGCAGATG

>uc003eqn.1|135687186|135687586|135687685
TTGTTCCTTGCTAGAAATGAGCCTCGCAGGCCACCACCATCCGCACCGTA
CGACAGGCCGTCCCTCAGCTGCGGCTTCCTGCCTCAGGCAGGATGTACCA
AACGTGGAAGCGGAGACGGGGAGGTCTGGGGGTGCCACGCAAGTCCCTTT
CCTCCCGACACGAGTGCAGTAAAGAAAAACGGTTATGAGCGTAAAGTGAC
AGCCTCGGCCGATGGGAATAGGGGGAAGTCCGACACTGAGCAACGAACGC
ATTCCCGCGCCTCCAAAACCTAGGCCGGGGGCGCTGGAAACCCTTACCGG
CACCCGGCCACCGCGGCAGACGCTTGCTCCTGCCACGCCCCCCCCCCCTC
CCCCGCATCACGTGTCTGCACTCGCTTTCCTCGGATTCCCGGATGTGGGT
GAGTTCATTTGCTCGCGTGCAGGGGAAGTCTGGAGAAGGCATTGTTTCAA
TTATTAAAAGTGTGGGGGCAGTGGGCGGAACAAACGCGCCGACTACAGAG

>uc003eso.1|139809831|139810231|139810330
ttgcagaggccctgggcgagaagaaacctgcatcctttaaggacctaaat
gaagccaAGCAGGCAGAGGCTAGATCACACATGGGGGCTTCATGCCCACC
TTAAGTAGTTTGGGTCTTTAAAAAAGGAATGAGACTCATAAAGAGGTTTT
AAGGAGCGAATGCTATTGCTGCCATGAACAGATATTCCTTCCCCATAGCT
GCAGAGCAGGCACAGGGCTGTTTTTGCCCGCCAGTATGTCCCCACCGTCT
AGCCCAGAGCGGGGCCAGCGGCCGGCTCCTACCCACACTTGCTGGCAGGA
AGACTGGACGCACTGCGGGACATGGTGATGTCCTGGGTTGGGGCTGAGGA
AGGCCTATGCGCGGAGGGTGCGGCCTTCGGCTAAGGCAGAGGACCAGGGT
TGGGTCCGTGGCGGCGGGAGGGGTGGCCTCCTGCGCTGGTCGCCCCAGGG
GACCTGAGAGGCGCGACAAACAGTCGGCGCGTTTGGTACTCGCGCCTGCA

>uc003euz.1|143824633|143825033|143825132
gcacataccactgtgcccagcTCAACATTGCCATTTTAAAATTAAAGTGG
CAAAGGAACATTTATGAAAAGAATATGGAAGCTCATAGGGTAGTCCCATT
CCATAGGAAGAAAACCTGCTTGGGTAAAATCTAAGGGGTAAGGTGAATAC
CACAATGTATTTTAAGCTCCCCAGCTATAATCAAATAGAATGATGATGAC
ATCCACATTTTTGCCTCTTGATTTTTTTATGGTTCTGAACCACACCCATG
TTGCAGATTGGCCTTTCTACTGAGAGTAAGTTCCATCAAGATTAATATCT
GTAGTAATAGGCAGAACACTTCAGTGTGGAATTGCTTCTTTTCTTTGGTC
AAACACTAACTTTGGCAGAGGATAGACACAGCTTAGGAAGACTGAATTTT
AAGTCTTCTGAATTGTTTTTCTGGACTTCCAAATCTCAAGTGATAAGACC
AGCAGAAGCAGGTATACAAAAATTTATCTCTGTCAATAGCAGTAAGACAG

>uc003ezk.1|153498960|153499460|153499459
TTAATATTTAATGTTTCTGCGATGGAATCACTTTCTCCCTTGAGGTTGAC
TTCAGATTTACCAGACACACTGACAACACTGTACTCCTTATTTTCCCCAC
ATGACCTCAGCTTCTGCTTTAAAAATGTACGAATAAAGGATGCTTTTGTT
CATATCTTGCCTGCCTGTGATATATTGACAAAGTGTCTGCGGGCTCAATG
GAATAGTTTTACAGTATGAGTGCTGTTTTCAGTGGAGGGGCAGGACTTGG
GCTTTAGAAGGAAGTGAATTGGATAGGTCAGGAGAATGTACCATTTGTAA
ACACCCCTTTCCTTTTTTATTCACGTGTCAGGACAGCAGGAGCAGGCTGT
TCAGTGCCCGTCCCTGCGCAGAGCCGGAGGGAAAGCAGCTTGGAAGTCAG
CTGCAATTTTTAAACCTTGCTTTTTATTCCCTGGTAATGATCTTCAAGTG
CTTAGACTTGTCTGAGAAGCTGTTTTGAAACTAACATGGTTTAGTCCACT

>uc003far.1|157320530|157321030|157321029
TCACTGACATTCAAAGaaatataaaataaatttaaaatGTTCAGGTTTGC
ACAAGAGAAATAATCTTTCCCTTGCATTGATACTGTTGAACTTATTTGAG
GAAATTCACATTAAAACTTTTAAAACTCCAAAGGGACTCTAATCAGGAAT
GGCTAATGAGCCTCCAGAAATCTTTTATAACTCTAACATGATTATCGAAT
GTAATTTACCAAACCTATATGACCAAAAGTTCAGAGTTGTCACTATTAAA
TAAAGCAAAAGTCCTAACTTTGCGGAAGAAACAGCCACTGCCAAACTTCA
GTATTACAAAGTTGTTGGGAGTTGTTTTTAAAATTTCCGTGTTCGAAGAT
ACCACAGGTATTGGCCAGCTTACCTCTTCACTAGGAAAGGTTAGAGATAC
ATTTTCATCCCAAGCCACAGACTGGGCTCAATTACAGCTTTGTGGCAGGA
TAAGGTTAAGAGAGGTGGAGTGGGCAGGGACGAGGGAGGGAGGCAGAAGC

>uc003fct.1|160473737|160474237|160474236
ATCTGTGAAAGCCACAGAGCCTGATTTCTGCTGTGATAATCTTCAGCAGA
CCGAGGCTGGGGCGAGAATGAGGCAGACCTGTTTACATGGTGTGTGCAGT
GCCTTGTGGAATTCTTAACTCTATTTTATTGTATTATTTTTAATCGAAAA
GTAGATCAGATGATAGCATGAAGTGAATCGGCTGCTTTGGACTAATGGGA
TCTTCTTTTCTGCATTAAGATCAAGAACTTTTCTGGAATCCTCTGTTCTC
CGAGTAGCCTTGTCTTCTCTGTGTGTTTTATCAATTTGAAGAACACTGGC
AAAAATCAGCAAACTTCATCTCCCAAAAAGCTCTCGCTCTTTTTTGCCAA
TACTTGAAGATTTCTGCTCCAAAATCTACTTTGAGCTGCTTGAGCATGGT
GGTTGATAACCGAAGGGCAAAAGCATCACTTATTTAGTGTGTGTTATAGA
AATTTTTTAGACAACCTTACTAGCTAACCCAGGTGACCCTTTACGGATTT

>uc003fir.1|175638556|175639056|175639055
TCCTGAAATTAGTTTCCAAAACTGTAAATTTGCTGAGGCTATTTGGCTGT
TTAACTATTGCTTCTTTTTATGCAGTGATTTAGCAACAGGTAATGTAACA
ATGCGGCAGGAAATCCTCACTACCCTGAGGTTTTATATTAGAGAGAAAAA
TATCTTTTGAAATCCAAACAATCTTTTCCAATATAATCGTCTATGAAATG
TTAAATGGAAATCAAATTAGCACACTAAGGCTAAATTCAATTGTATATAT
AAATTCACTTGTAATATCATCAAATTCACATATTTATAGCTTATATTCTA
TCTATAAAACACCTGGAAAAGCCAATCACtatttaataaaatattaactt
aaattattaaCATAATGAGTGATGGATTTAAGTGATTTAAAAGCAAACAC
TTACTACTCACAATCCACCTCTGGATAAATTCACATGATCAAAACCTGAG
TCAAGGTTCAGTTTAAAGAATGCCAAGTCCATCAAAAAATTGCACCCAAG

>uc003fjd.1|179736517|179736917|179737016
TTTTCCTATTTGGATTGATTTTCATACCTAACTCCAGAGAACACTTATTT
TTGTAACTGGGAAGAGCAGGAATCCCTTACTGGGAGTGAGAAAATTGTTT
GGAGAATCCTAGAGTGTTTACTACCAAGTTCGCTTTCCATATAGAAAATA
TCTATTTGGCTCTCTCTCCTATAGTTAAGGAGGATTTGGAAATCTGATCC
AGTGCAGGGCGATGTCGGTCTGGGAAGGAAGACTGTGAGCCCTCTCTCCC
TTTTTAATATGAGAATTCGAAAGCAGTGGGGAAGTGATGTTGGACCTATC
ACAGCATTGCTAACAGACAGCCTATTACAGTATTTAATAAAAACAGAAAC
AGCATGCCTATCATAGGCTAATAAATCCTACCTCCTGCACGCTTTAAAAC
AGTATGAAGCAGCTTTAACGGAGCTCCAGATAACTAATTTCAAGCATGGC
TGTCTAGCGTGCCTGTCACTCCTATTGTCCTTCCAAACTCTTTCAGACAT

>uc003fkw.1|182810344|182810844|182810843
AATGAAAATTACTTTGCACTCATGCCTTAGGTTCTAATCTTGGACACTTT
GAAATAAATAACTTTCCAAGTATTTATTATGAGAAATAGAACATACAAGC
TAATTGTGAACACTGTTTTTAAGCAAATATTTACAGATAATTTAATTTTT
TTGAACCTATGGAAGTTTATATAAAGGTTAAGATAAGAGCAATTTAAAAA
ATCATTAACTTGCATAAAAGGCAAATGGCACACTTAGGGACTTAGTGCTG
TAAGCAAGATTTCATTTTAATTTATCCTATTTTCCTAAGAATGGCAATGT
TATTGATTTATTCTGAGAGAGTTCCCCACACACATAGTGATTTTTTTTTT
TTTTTTACCGTGGTAGGTAATAAAAAGGATTACAGGCCCCCAGAAGGATG
AGATATCATCAGTTTGTAATCCAGCCCATGGTTTCCTAGATACCGTATTG
TCTATTCTGTTCCGCTATGTGAAAAATGTTGAATATCAACAATGGGTTTC

>uc003fpi.1|186563263|186563663|186563762
AAGAAAAGGGTTGAAGAAAAGAGTTCTAATGAATAAAAGATGGGATTTCT
TCTATATGCATTTTTGTTATCCTTGATTCCACAGAAATTCTATTTTGATT
CCTTCATTCAATAACAATAATAATGTTTTTATGACTATCACAGCTTGAAa
cacacacacacacacacacacacacgcacacacacacacacacacacaca
cTCAAGCTGCCAGTCTGTCTTAAGGCAGTGGCAGATGCCTGATTGGCGGG
CTCTGTTTATTCTGTGACCAGATTCCTTCTAAAAGAAGGAAGGCCATGTC
TGCCTGAAGCCTATTGGCTGGGCCTACTCTGGACCCGCCCCTCTTTTTTT
TTTCATGACACACACCACAGCGAAGTCTGTGCGGAATCCTAAACCAGCCC
AATTTACATCCATTCATGAATCTGTGACGTCAGCAAGCCTTTGGGCTCCT
TTGCGGTGGGCTGGAGGATTGTGTGGGTGGAATCCCCCTCCCCTTTATTT

>uc003fyr.1|199161048|199161448|199161547
TGTCTATTGCTGTGTGTATCGAGAGAAAAGCACCCCACTGTTGGCAAATC
AATCTTACAGTCAATCATTCTTTAGGCAGCGGGAACATCCTCCACTCAGG
GTTCGCCTTTCCACCTACGGCGTCCGGGGACGCAGGAAGTAAACTAAGTT
GTTTCTATGGCAACGCACAGCTTTGGCGGATTTAGCTGGCTACCATTTTG
CCTTCCCTTGTTCCCAAGTAGTACATTTTGCAGCCTACCAAGATGAAAGG
ACTTAGGAAAATAATTGTAAGAGTGCTATTGAATGTGGCTTATTTCAGTG
CGAAGCCGATTTCCGAGGATTGTTTTTCTGGCGTTTGGAGAAGATGCCTA
AATTGAGGGCGGAGTCGAAAGATGTTTAATCCCACAAGGCCACGCGGCGG
GGCCTCGTCCTTCTCTTACCGCCATCTTGGCTCCTGTGGAGGTGAGTGAA
GGGTCTGCTGCTGAAATTTGGGGGCAAATAACCGGAGTAGGTTTGTTCCT

>uc003fzt.1|42826|43226|43325
TTGTCATTATATCACTTCCGTTTGTGAAAAAgtgtgtgtgcatgcatgtg
tgcatgcgtgtgtgtgcgcgcgtgtgtgtgcgcgcgtgtgtgcacgtctg
tgtgtAAGTGTATTTTACAAGTGGACATAACCTTACACACAACAAGGTTA
AAAAAAACACCCCTGGGCTGCGTCAGGCCAAGCCGGGAGAGAAAGCCCCG
CCTGAAAGGGCCTGGAGGCCCCAGCCTGTCACTCTTGCCACATCAGTGGA
GTGTATGGTTGCAAATTCTGTTACTCAAGGCCCGAGGGCGGGGATTGGAG
TAATATCCAATCAGAGTGTCGGAATGAGAACTGCCCAATCAGGCCCGCAG
CCAGAGAGGAGGGGTTGGCTTCCGGGATCTGGCGCGGCGTTTTCCTCTGG
CTCCTGCGAGGGCTTGGTTTAGGGCTTCAGCTCTCTGCGTTCTCGGCTCC
GGGAGGCCTCGGTGATTCAGCCACAGCCTCTGCCTCCCGTTGCTCTGTGA

>uc003fzw.1|114001|114401|114500
gtgaaaccctgtctctgctaaaaatacagaaattggccgggtgtggtggt
gggcacctgtaatcccagctacttgggaggctgaggagaatcgcttaaac
ccgggaggcagaggttgcagagagccgagttcgcgccactgcactccagc
ctgggcgagaagagccagactcaaaaaacaaacacaaaaaaCCTGCCTCA
AAGTACCAGGAGGCCAGAGCCTGTCACTCTCGCCTCATTCAGTGCTGTGT
ATGGTTGCAACTTCTGTCACTCAAGGCCTGAGGCGGGAGACTTACAGCTC
TATCCAATTAGAGCGCTGGATTGACAACTGCCGAATGAGGCGCGCAGCAG
AGAGGAGGGTGCGGCATCCGGGATCTGGCGCGGCTTTTGCTTGTAGCTCC
AGCCAGAGCTCGGTTAGGGCCTCATCGCTCTGCTCCCGCTCCTTAGGGAA
GCCTCGGTGATTCTGCCACAGCCTCAGCCTCTGTGGCTCTGTGACCTGCC

>uc003gfc.1|2440580|2440980|2441079
AGGCGGGCGGCCAATGGGGACATGATGGGGGGCGGAGCCGAGGCCTCCGA
AGCGGAAGTGGGTTGCTGTTGAGGCGGCGGCATCTTTCTCGAGGAGCTCT
CCTGGGCGGCTGAAGAAGGAGCTTCTTCTCCGGAGTGCGCCGGCGGTGGC
GCCTGCGGACCTAACTAGCTCCAGGTTAGGCCGAGCTTTGCGGGAAAGCA
GCGGTAAGTCAGGGCCTTGCAGATGCGAGGTTTAGGCAGCTTCGCGGCCT
ACAGAGGCCTCGGCCCGCGCCTCTTGGGGGAGCCGCGCTGCGCGGCTTGA
CCCAGCCGAGGCTTTGCAGCCCGGGACCTCGAGCCAGCTCTGGTCGCTCG
CACTGCCGTCCGCGCGGGCGCACCGAGCCCGGCTTGGCGCGGGCAACAGA
AGTTAGGAGGTCTGCGTCTGGGTCTCGGCTCACCCTGGGGGGCCGCGGCC
ATGGGGCTTAGTTCCTAGCCTAGGAAGGGAAACTGAGACTCTGGGAGGGG

>uc003gof.1|15292126|15292526|15292625
GCTGCTGCGCCAACCGAAAGGCCTCCTTAATCCGCAGCAGTCTCTTTTCG
CTCCCATGGCTCTGGGACTCTGTCCGGACTAGCCCTGTCCGCGCTCGGCT
ACATCCGGCCCGCCCACCAGCTCAGAGGCAGAGTTCTCCGCGGTGTCTCC
TAGGGTTTCTTGTCAGAGGGCCCCAGGCGCCTAGGGAGTCGTTACCGCCC
TGGCATTCAAATAACTCCCGCGAGAGGCGGAAATCCCGCGAGACTGCCGA
CAGAGCGTAGGGAAGTGGAAAAGTGGAGCCTGCACCGCCCGCTCCCGGCA
CCCCCGGACACCGCCCCGGTCTCACGCATGCGCAGAGGGCCGATCCAGTT
CTTTTCGGCTGGAATGGGGAATTTGTGAGGTAGGCCGGAAGTGGTGTTGC
GGAGGGAAGTGTGGGGAGAGCAGAGGCGCAGCTCTGCTGGAGAGACCTGA
GGCTTGCAGCGCTGGGCCCGGCCGGGTCGCTGCGGCTGGGCTGGAGGTGA

>uc003gpu.1|20306502|20307002|20307001
tcaataaagttggCATCAATTCTATAAAATATTCTAAAATAGATTATAAA
CTAATGTCATAAAATATTTCGTAAAAACAACATTTCCTGCTACCCCATGA
CATTTTTTCCATGCAGACTGTAGCTGAACTATTTTATGCTTACTGCCTCA
GGGAGGAGTTGTCATCATAAAAGTTCTCATGCTAAAAGTTGAATTCTTGA
CTTTGGACTTTCAAAAGTTAAGGTCAAGACCAGCCATTATTTGGAAGAGC
TAGAAGAATATGTCATCAGTCAGAGTCAAGGTCTAGATCTGAGAGCAAAG
AGACAGTATGCTCTGTCCTTCCCATCCTCCATCCTCCCCCCAGGGCAATA
CCCCAGAGCTAATAAGCCCCTAGATACCCCTGAACCTAGGGTATAGGATG
AGAAGAAATGGCCTTGTAGTGTGTCTAGACAAAAGACTCTACGGCAACCT
CATAGGTTCCCATGGTTTCTACAAGGTAGAAACCAACAGCTGAATTTCTT

>uc003gvy.1|41082176|41082576|41082675
GTTTTGAGTGATACAGAAATCATCATCATGGGTTTCCTTAAATTTCTGTG
GCAATGGGCTTATTAAAAATGTAATTTTGTGCATGGTGATTTTTGGAGGG
ATATCAAACTTATCCTATGGGTGTTCAGTTTTGTCAGAGAGTTATGATAC
ATTTTATTCTGCATATTAAAAATGTTCCAGAAAGGAAAGCAAAAAAATCA
CCATGGCAACTCAGTAGAATGCCCTTATTTTGTTTTTCTGAAAGGAAAAT
TCTAAATCTGAGTAAGAGGTATAAAAAAGAGCAGTGCAGATTGTGTCTCT
GGCTTCCAGGAAGTGAGCTCATAAAAGAATGGGTTTGATGCCCTGGGTGA
CTCTGTGTTATTTAGGACCCCATTTGTTTTTTCTCATAAGGAAGAGCTAT
AAAAAGGTGGCGTATATATTGACACTACTAAAACAGATCTGCCAAAGAGC
CTGTTGAATTTTTCTTTGTAATGCAACTTTTTGGAGCCAACTGTAAGTGT

>uc003hgz.1|74520296|74520796|74520795
CTTAGGGACAAGTCATCTCTCTGAATTTTTTGTACTTTGAGAGTATTTGT
TATATTTGCAAGATGAAGAGTCTGAATTGGTCAGACAATGTCTTGTGTGC
CTGGCATATGATAGGCATTTAATAGTTTTAAAGAATTAATGTATTTAGAT
GAATTGCATACCAAATCTGCTGTCTTTTCTTTATGGCTTCATTAACTTAA
TTTGAGAGAAATTAATTATTCTGCAACTTAGGGACAAGTCATCTCTTTGA
ATATTCTGTAGTTTGAGGAGAATATTTGTTATATTTGCAAAATAAAATAA
GTTTGCAAGTTTTTTTTTTCTGCCCCAAAGAGCTCTGTGTCCTTGAACAT
AAAATACAAATAACCGCTATGCTGTTAATTATTGGCAAATGTCCCATTTT
CAACCTAAGGAAATACCATAAAGTAACAGATATACCAACAAAAGGTTACT
AGTTAACAGGCATTGCCTGAAAAGAGTATAAAAGAATTTCAGCATGATTT

>uc003hjv.1|77353816|77354216|77354315
CCTTCGGCGCCACGCCCACGCCCTCCCGGCGCACGGTTCGTGCGCGCAGC
TCTGGGCTCCGCGGCCTGGCGAGCGCGGCCCCGGGTGCACCGGGCGGATG
GGGCCGCGGAGGGACGGGCCCGGACTCGGTTTCGGTTTCCTTCGCCGGGC
AGCCGTGGCGCCCGCCTAGCGCAGCTCGGGAGAGTGCAGGGAGCGCGCAG
GGACGTGACGTTCGCGGGCCGGGCTCGCCGCAACCCCGCGAGGCAACCGC
CGGCGACTGCGCGGGGAGGCGGGCGGGGGCGGAGGCCGCAGTCATGTGCC
CTGCGGCGGCGGCAGTGATTCGGCCCGCGCCCTCCCCGGCCGGTCCCCGG
TGGCCCTGAGTGGCTGCGGCGCCTGAGCCAGGCCCGGCCTGGCCGCTCCC
AGCGCCCTGCACCGCAGGCCCAGCGCTCGCCCCACCGAAATTGCCGAACC
TGGTTCACACACTCATTTACTCATTCCGCAGATAGGTCTGAGGGCCTCCC

>uc003hke.1|77574876|77575276|77575375
TTCTTTTCATTTAAAGAGTGGATAACAATCTTGGAGTAGATAACAATGAA
AACCTAGAAAAAAAAACCCACCTCCTGTTTTTATTGAGTCAAACAAGCAG
AACTTTGATTGGAAAGTCCCATTTCATATATTACACTGGTAGTATTTTCT
TCTAACGAAAAAAAAAAAGCCCTTGTGCCACCACCTTGACATGTACTTAA
ACGTTTACCCAAATCACTTAGGcattgcttctcaaacttggctgcatagc
agaattgcctggagggtttttaaaaacacaaatgcctatgtctcactccc
tgaaattctcctttaattggtacgaggcggggcTATTCTAGGAACTATTT
TCTATCCCTTGGCAATTAGCCATCTGTATAGTATTTTTAACTTCCTACGT
GTTATTAACTGTAAGACTGTTTGAATTGTCAGGTCTTTGTGGTGAGCTGA
ATTCTGCATGGCAGTGCTTACTGTGCAGAAAGGTTGCAATGCCTCACTTT

>uc003hkf.1|77855777|77856177|77856276
TCATTATAAAAATAGTCTGATGTAATTATTAAGCATTTACCCTTATATGG
GGATCTCGGATCACCATGCTTCATAAAGTAAATCAAGATGAATGGATAAT
AGAAGCTCAGAATCTGACTCCTCTAATTCATTCTCAATTGAACAGCAAGG
TTAGTTCTGCGGTGCTGTCCCTTGGCAGTGAGTTCTGTCCCTGTGCTGCT
GACTTAGTGTTTTCATGACAGTACATCTTAGGAAGATGCGGTGAGATGTT
GTTATAGAACCACTGCTTCAGTCGACTCCCTAACTATGGGAGGCTTAAAG
CAACTAGCACTTTTGTAGACAGTGGCATTTTTGCATATGGAGGAGGGCAT
GTGTTTAGCAGAGAAGATCATTTAAGGAGACTTCCTGATTTCAGTTTGAT
GCATTCTATCATCAGATGATTTTCCTTGCTTCCCTCCTCCTCTTGCCCAC
AAAAATAGAATTCCAGCATTTCTAAGCTATAGGCTATTGTTCAAGATGCC

>uc003hsu.1|91267308|91267708|91267807
TGACCTGCCTATGCACTTGAACTCCACATAAGCACTAGGATGGACTGGGG
GAAAAGGCCAGGTCAGCACGGTGGGATACTGCTTCCCCTAAAATGAAAAC
TCAGCAGCGGGCCAGCAGTGGGTGTGCGCGCGTCGATGCCAGAGGATGCG
TGCGTGGAATCCGGCGGACGCAGTGGGCCGGGCACCGCCCTCCAAGCCGC
CCCGCCCAGCCCACCACACTCCTCCTTGTATAAAGGCCGCGCTTGGGCCC
GCCCTCCTCACAGCCCCGGAGCGCGGCCTGCCGGGGAGGTGGATCTCGCG
CTCCCCACACAGTCACACTCCGCGCACTCACACACTTGGAAGCGCCTCCC
CACGTCCCTCCCCTGCCCTCCTCTTGCTCTGCTCTTCTCTCCCTCACCAC
AAATAGTCGCCGACCTACTGCCAATCCGCCTCTCCTCTCTCTCTCTCTCT
GTCTCAACATGACTGACTGGGAAGCGGTGGCTCGGGCAGAGCAGCTCCGC

>uc003hsw.1|91374804|91375204|91375303
TTTTCAAGCTGATCAttattgagtccctattatctgacagatactctgct
aagttatttatttaaattatctcattaaacattatcacaatcatattaga
tggggactgttattatttccatcttatacacaataaatttgaggcataga
gaggttaaatttgagcagtgtcactgtaactcacttttaaaaactgtgtg
ataattaaatggcagtccttagttttaacccagttatggctggctgtaag
ttccatcccgtcatgaccattatgttTCCTCAACTTTTCTATTTTCCTAC
TTCCTTTGCTCTGCTCTCAGTCACTGGGAGACGAAAGTGCTGCTGGTTAG
CACAGAAGAAACTGCTGCTGCTGCGGCTTCTACTGTTGTCTGCCATCTCT
GTTACCATCGAGACCGGGGCTGTGTATGCTCGAGGTGCAGGGAGCTAATG
TATAAGGAGTTAAATGAACTCTTGCTGCTGCCAAATATGTTGTTATCACT

>uc003htb.1|95347381|95347781|95347880
TTCTTATCCGTCACTAATTACCTATACATTTGCAGGTCTCAGTTTCTTTG
CTTTGTAAAcataggcttcttgtaaggattgggattatacactgaaaaag
cttagcacagtATTATTACTATTATGCTATCTACATTATATTATAGGTGA
AACACTACAGATTATAATACATACAATATATACTAATTGTATTATATATT
GTTATTTTTTGTCATTATGCTATTTACTATTGTTCTATTTAATAACTCTC
TAGATAATTTAACAGGACAAAGGTACAGAACAATCTGGCCCTTACAAGCC
GGCGGAGACGGGTACGAATTACCATGACAACAGCGCGCGCCTCGACATTG
TCGGCTCGCGCGTTGTTTGGGAAGAAAAAGCCTAGGCTGCGTGTTGCGTC
ATCATTACGCGCTCTTAAGGTTTCTCCGTGGTGTTTTGGAAGGTCCCGGC
ACGGCTACCGTCGCCCCACGCTAGGAAATTTTTTTTTTATTTTCAACCTT

>uc003htd.1|95347638|95348038|95348137
TTTAACAGGACAAAGGTACAGAACAATCTGGCCCTTACAAGCCGGCGGAG
ACGGGTACGAATTACCATGACAACAGCGCGCGCCTCGACATTGTCGGCTC
GCGCGTTGTTTGGGAAGAAAAAGCCTAGGCTGCGTGTTGCGTCATCATTA
CGCGCTCTTAAGGTTTCTCCGTGGTGTTTTGGAAGGTCCCGGCACGGCTA
CCGTCGCCCCACGCTAGGAAATTTTTTTTTTATTTTCAACCTTTGTTACA
TAGCACTGAGGCTACAAGATCGTAAGTACTGAGGGAAGAAAGAACAAGCG
AGCGATTGAACGTTAAAAAGATGCCTTAGCATGCACTCCACCTCTGAACC
TTCCTGTGTGTTCTTAATCCTATCAGCTTCCTCTCAGCTGGGATCGCGCC
GCGTCAACTTCCGGGCGGATGCCCGCCAGCACGGCCTCCGCCGCTCCCCT
TCTTTGGCCCCTTTGTGTCCCCGCAGTGTCGAGGCGCGGGCCCTGGCAGG

>uc003hug.1|100162443|100162943|100162942
AACAGAGCAGGGCCAGGAGATGGAAGGGGCCTCCCTTGCCCTCAGGAGTC
CCTGACCAGGGAAGATCCCTCCATGCTCTCTGAGGGTGGCGGGGCTCCAA
AGATCCTGGCCAGGAGTGCTTTGTTGGAGTGGGCCTTGTCCTAGGCAGTT
GCCAGGTGAGCCCATTCACACCCTACTGGCTGTGCTGCTTTCCGGGCCCT
CAGTTCCTGCTCAGTAGGACGTTGGGCAAATGTCCAGGAGCCATCTGGGT
GAGCAAGATCCCCATCAACAGCAAGAAAGCATTGTCCCCATTCCACACTT
TGAAGATAGAAGATGGTCTCACACTTGGCCTGAGTGACCTCCACTCTCAG
GTGCTGCCTGTGTGCACACCTGGCGCTCAAAGGCAAGGTGCTCGCTGTGG
TGGGACCAGGTGAAATGGTGCAAGTACTTGAGATTCCATAGGTCATAATG
GGAGGGGCTGCACCTGTGGGTACCCATAGGCGTGTTGTGTAGACTGGCCG

>uc003hyh.1|107456723|107457123|107457222
GAGCCAAGTCAGCCAAGGTTAACCTTCGCGGAACCCGGCGAGGAGCGCAA
GCCTGGCCTTCCCCAAACACAGATCCGAGCTTTTCACCCTCTACCCTCCC
CTCAGCCTGGCCTTTTCTTCCGCCCTCACAGCCACCGCGACCCAACGCTG
AGGAAAGACCCCGACTTGTGGTGTCCTTCCCCTTGCCCAAACTGGCCACG
AAAGGACATATAGCGAGAGAGAAAGAGGTGCGGGGGGACGGGGGGGGTCG
ATTGAAAATACTGGGTGAGGGAATGGAAGACGAGGAGCGTGGTATGGCAG
GTTAATGGGACTGAGCACAGGAAGAGGAAGAAAGAATTGAGGGTTGAATC
TGTAGAACACTCAGGCTTTCAGCAAGGACACCTCATTGGGTCCTTTCTCA
CTGCTATAGTACGCGGGTGGCTGGACCTACATGCTTCCTGCTGTGGCTGT
CTCGGAACCCGTGGTCCTCCGCTTCATGTGAGTGACGTCGTGGCGGGTCA

>uc003ibd.1|113958287|113958687|113958786
AAAAGATGATCTACTGAAAGGCGGTGGGGTATGGTGGTGGTAGTGATTTA
TAGATGAAATCACTCCCACGGCATTGGCATCTTGGCAGTAGCTTATTCCT
CAGCTTCTCTGAACTAGGCGTGGAACTCCAGTTACTTCCCATATATCTGA
TACATTTAGGCTGCAACAAATTCAAGTGCTTTTCTTGCTTATTTTTCCCT
TCTTTTAGAACAGAAGAAACCAGAAAAAAAATATTTTGTGAGAAAACAAC
AGTTCCTTACTCTGTACCACCTGCTTAAATGCAAACCAAAGGCACTCAAA
TGATGCAACCCAAGAGTGTGGAAGAGGCTGGCGGATGGGCTGTCACGTCT
GGCTGATCTGATGTCAGAGCAGATCATGTGGTGCTCTGTGGGCAGCTGGG
ACTGGCCCGCCGAAAGCACATGGATTACAGTCTGAGGCTGTAATGGGAAA
GTCGGTTCCTGGGCTGCTGTCTCATAGACATCAGCTTGCAGGGAAGCTGG

>uc003ibf.1|114189733|114190233|114190232
AGGCTTTATGACAGAAGTCATCCTTGAGTGTAGTTTCAAAAGATTATATT
TTAAACCAAGTGAATGACATCTGAAAAACATAGCTTTCTTATATTCACTT
TAGGATATTAATAACCAATCCTTTTCCTTAAGTAGCCTCTTGACTGGCTA
AATGTACCTCTTCAGGTTCAGAGACACATTCTAGAATGTTACAGTTTTCT
CATTATGCATTGTATCTGTTCCGTGTTGAAGTACCTGTAGGAAGAAAATT
AAGTACAGGTTTTGTGTGTAGGTTGAGAGCTGATCCTATCAAGGGTGTGT
CAGAAACCAACCAGCAGAGTCCCCAAATCATTCGAGTCCCTGGCATTCTT
TTTTCAAGGCTTTCTTCATTGTAACCGGTTCCTGATGGTAATTGGTTGAA
TCAGATTTAACAATGCAGTCAGATAAACAGTTGTGGCAGCTGCTGCCATG
GCAACGTCACCGTCCTTACCCTCCCAGTGCGCGCCCCTTCCCCACCCCTC

>uc003ikd.1|146623006|146623406|146623505
CCGCGCTCCCCTTCCGCGCGCTCCTCACATCTCTCCCGTGCTGCCGCCGG
GCCGAGGCCCGTTCGCGTGGCCCGCGGACCCATTGTGTCCCCCGCGCCGG
CGGGGCGACCCCTGCGGGAGCTGGAGGACGACCGCTGGCGCTGCTCTCCA
AGGCGCCTGGTGGAGCGGGTCTcgcgggcgggggaccccggcgccccggg
ccccTCCACATCCCGCACGGGTTTTCTTCTCGGCCCCAGCAAGCCTCTTT
GGGGTCGAGGTCAAGGAAAGTTCGCACCGAGATCCCCTCTAATTTATTCA
AAGGTTTGGCGGCGGCGCGTAATTTTTTCCCCCTCTTCCGCCTACACCCG
CTGCGTCTCCTGGTGTCTCGTTCCTTTCCCTTTACCGGAGTCGATTGCCT
CACTGCATGTGTATTCGTGAGTTCGCGGTTGAACAACTGTTCCTTTACTC
TGCTCCCTGTCTTTGTTAGTGTTTCTCGGGGTTGTTTCTGTAGGAAGGTG

>uc003ing.1|154293319|154293719|154293818
CGCAGAATATCCCACCGATACCCAGAAATCCAGTAGAAATAGGGACGAGT
GTTGCTGCGAAAGAGCCTTTTGCATTTGAAATGCATGTTAGGTTAACTGG
AAAGGCGCCTGCCTCTTGTTTTGTTTCAGAAATACTGTTGGGAAAAGGAT
CCGATTTCTGCTCGGAGTGAAGGAAGTGGTCTCTGGAGAATTCCTAGGTC
AAGGCTGGCATTTGCACCTTTTCATGGTCTTTCCCTGCACAGTCACTTCA
GCGGCGGCGTCGCTGGGGCTGAGGCCGGGTGACTGCGGCTAGGCATGCGG
ATTTAGTTCCCCGCCTGTCATCTTTGTGGCTCCTTGTGGGGGAGGGGCGG
GCGGTCTGACACAGTTATTAAACCTGGCAGCTGCGCTGGCGGCACTGAGG
AGCATTTTGAGTGAGCTTGCAGAAAATGAGGGGCTTTCAGCTGGTCGCCT
GCTTGTCACCTCTCGCTGCCTGAAAGGCAGCTCTCAGAGCCCTTTCCTGT

>uc003inh.1|154344667|154345067|154345166
ATGAATACCACATTTATTAACCCCGGAAGACAACAGATAGCTAATGCAAC
ATAAATATCTGTGGCTTTAAAAATACATATTATTATGTGTGCAGTCTACA
AACACTTTCCTGAAATTGGTCTTCTGTGGGCAGTGATTTAAACTTTTCAA
CTTGGACGCTTTTCCTACTGGGGGCTGTAAAGATGATAACTCAGCCCTTA
CTCTTCAGTGTTTCTCATTCCCGTCTCCCCTACTTCGGAATGAAACACAA
TATCTTAAGCAAACAGAGCCCAAAGAGGCTGATCATTGGCTCTCATTGTC
CCCTGATACTGTAGCCCCGCCCCTTTGGCTTGTGCTGACTAGCTGTTTAT
ATTTTAGTAAGGGCCACCCTTTAACTCGGCAGCTTGATGACTATAATGGG
CCCAGTTGTCTGCGGGCTGCGGGGAGCTAAGTCCCCAGATTGGAGGAGGC
TGGCTCTGGTCTTCGATGCACAGGAGTGGCCGTTATGGAACGCAGGTAAG

>uc003ipu.1|159312353|159312853|159312852
AGATGTATAGATTTGATAGTCACTTGAAAGTAGTGAAAACAAGCCACAAA
AATCCAAGAGTGTTTTATAACTTGTACCTAGAGTCATTTAAGTTGACTCT
GAAGCAAAAGCGTTAAAATGTGACAAACCTGGGCTTTTCCTTTTTGAAAT
TCAGAAAGAACTTAAGACAAGTAATAGATAATTTTTTAATACTCTATACC
TATACCATTTTTATTTTTTAAAGTCCTGAATTAACTAAGTACAAGCAGCA
AGTATTAACAATAAAATTTAGAAACATATTCTCTTAGTCTAAAGGTACAA
ATTGTACTTCATATTAATAATATGTTCCATTAGCTTACATTGTTAGTATA
ATACAAAGCCATAAATGTCCATATATCTTGGAAGCAGTTGCATTTATTCT
GTTtctctctctctctctctttctctctctctcACACACATACACACACA
CAACACAACACAACTCTGACTGCTTTTTATTTCTTTTCTTTCCACCGAAG

>uc003isi.1|170777896|170778296|170778395
CGCTGTGGTCTCTCGCTAGAGTGGATCCGAACTCTGCGTGACGCTGGGAA
CGGCCAGCGTCTGTTGCCTCACGAAAACATCTCCCACAAGGTGGCCGCCT
CGCGCGAGGTCAGCAGCAGGGCAAACAGGGATGCGTGAGTGACTGACGTG
AGCTAATCGCTAATGACAGGCTTCACAGCCCCGGCGGCCCTCAGAGCCAG
GCACCTCGCACCCCTCCTCCTCCTCGAGACCCAGTCCCGGCCCGCCCACC
GTTCCCACGCCGCCCAATAGGCGCCGACGCTACTCAGCGAGTGGCCGGAG
GAGGAGGTGTTGGGACGGCCGGACGCTGAACGGCCGTTCACGTCAACGTA
GTGACGTCACGCGTCGACGCTGGGGCGTACCTTTCGGGCTCCTGACTCCT
GCCGCTTCTCTTCCCCTTCCGTGGGTCAGGGCCGGTCCGGTCCGGAACCT
GCAGCCCCTTTCCCAGTGTTCTAGTTCGCCCGTGACCCGGAATAATGAGC

>uc003isj.1|170817387|170817787|170817886
TCAACTCTTCAGTTATTCGGTTTTTAAATCCTCAATGAAAGGCTGCTGTA
TTATAGAGtattttttttttatttttaataGACTTAGAACCAAGTTTCTT
GAGAAACCTTTGGCATATTGTAGTTTTTTTATGGCTATGACTCACATGAC
ATTACTGTATAAAACTAGTACATTCTCTCGTAAAACCACACAAACTTACT
AGAGTGCTGCTCTCATTTTTCTACATTAGAAATGAAAAAGGGCATTGTCT
GCATTCAAAATTTCCTTTTTACATCTCTGTATTACTTTTTCCCCTTTATA
TTTATCTTAAAACCAAAAGAAATAATGTTTCTATTGTTTTACTGTAGTTA
CCACTGATGCTACCGAAGCTGTATTGTGAGTGTTTCAAAATTCTCAAACC
AGTTTTGTGTGTTGTACTTGGAGCTTAGTCATTGTCATACGTAGCAGGAC
CTGATTAAGAAGGCTGTGCCGCCTCTAAGCCTTGCTAGATTGTAGCCACT

>uc003izo.1|189558383|189558883|189558882
ttgcagctatctacttaggaacaaaatggaaggcagtttttgcatgatgc
agttactgagcttcacttttccctttggcatagtgagtttggggtcctga
gatttttatattcctttcacaGCCTCACTATACTTGAATTAAAATACAAT
CTACATGTTAAAACTGACCACATCATTCTTTCCTGTGTGTCTTCAAAGGA
TTTAAggcccatccagataatccaagatgatctcatttcaaagccttaat
tatatctttgatgactctttttccaaataaggtctcaattagaggttcct
ggaataagacacggactcatctccctgggggccaccattcagcctGATCC
GGAAGGAAGGCCATGATTTCAGCTCTCTGGGATTTGAGACAAAGAGGCCC
CTTTTCTTTCATTTTATCTTTTCATGTCTCTTCTTGCCATGTACCCACAT
GATTGAGTGTGGGCTGAGGGTGAATCCAAGAAGGGCTTTGTTTTGTGGTC

>uc003jtb.1|61735233|61735633|61735732
AGACCTGACCCGACCGACCCCAGCTTCCTCGCGGGGATCCGCACCTCCAG
CGCTCTTCAGCTCCCGGCGCTGCTCCTGCCGCCCGCGGCGGCGGCCGATG
GCCCCCGACTTGACCTTCGGCATCTCGGCAGAAAGCGGGCCCACAGGCCC
GGGACGTCAAGGAGGACCAAAGAGGGCTAGCGTGAGAAAGCCACCACGTG
GGGATCGCCGCCACGCGCCGCCCGCACCACTCTGGCCCAAGCGCCGGAGG
GGCAAGGGTCCGCCCCCTCCCGTACGCTCTGAGCTCCTCCTCCAGAAAAA
GGGCGGACCTTGGAGCCCACTGACTGCCGGGAATTGGAGTCACAGAGGGA
GGAAGGCCGAACCGCGGGAGCCTACAGATCCCAGAAGACACCGCGCTACC
GAGGACTGCAGTCTGGAGTTGGAGCCCTTGTCCCAACCAGGGCTGGATAA
GAAGGTGTTGGTGTGGTGCTCTCGGTGTTGCGAAGGCTGTTTAAGTTATA

>uc003juo.1|65476018|65476418|65476517
TGATTCAGGTGACGAATCTGTCGTCGGCGGTGACCAGCGAGCAGATGCGG
ACGCTTTTTTCCTTCCTAGGAGAAATCGAGGAGCTGCGGCTCTACCCCCC
GGAGTAAGTGCTGGAGCTCGGCTGGGGGAGGGGCGCGGGCGCCATAGAGA
CCTCGGGAGCCGAGGCGTGGAGGAGAGCGCGGACGCGGGCGCGCGGTGCA
TGTCACGTGATCGCGCCGGCTTACCTTGGTGCCCATATTTGATTAGGGCA
CCCGGGTTCCGCCGTCCTGCTCTCCTTAGTCGGATTTGGGGGGTTAACTA
CTGCACGGAGCCCTTACCAAGGATTTAGAATGGTTGCCCTTTCTGTGCCT
CCGGGACTTGTGTTCGCTGCTGGGTCTTCGAATTCCGTGCCCCCACCCTC
TTATTTCCCCCCGAACTTAAGATGGCCGCAGGTGGGCCCGGAACAGCCCT
CATGGCAAACGTCTCAGAGCGTTTTTCCACTCTGAAAATCGCGGAGACCG

>uc003koq.1|108112168|108112568|108112667
GGAGCAGGTTACCGAGGCGGGGAGAGCGGCACAAACGCGCAGACCTCGGG
ACTCCACCCGGGCTGGTGAGCGAGCCCAGAAAGCGGCGACCGCAGCTCCG
CGTCTCCACTCCCAGGGCCCGCAGCTTGGGCTAAGCGTGCGCCCACCCAG
CCTAGGGCCCAAGTCCTGCCCCTTCGGGGACCGGGCCAATCGGCCGCTCC
CCGCCTCCTGGGAGGTAGTGGAGGAGGGGGCTGAGGGCCGGGCGGCTGCG
CCCGCCTTCCGCTCTTGCCCATTGGCTGAGGCCTCGAGGGTGCCCGGAGA
CCGGAGTGCAGCGGGATTGGTTGCAGAGGTTCGTGACAGTGGCGCCTATT
GGCTGTGGCAGCCCCCGTGACGCGGGGTGGTGACTGGCTCCGGAGTCTGA
GGGGTTCGGGCTTGTCAGGTTCTAGGTAGGTGCGTTTCGCGCCGCCGGCG
GTAGGCGCTGTTGCCCGGGGCAACGCGGGGGGAGGGGGGAAGAGGAGGGA

>uc003ksk.1|118815946|118816346|118816445
CAGAAATGGCCCCTGGAAGGCAAGTCTTCCAGCGAGTGGAGTCACTCTTA
ACTACATTTCCCAGGATTCCAAGGGAGCCGCGCGCTCTGCGCTCATCTTC
CTACCAGAAATCGGCAAGTCACTGACCCTCGTCCCGCCCCCGCCATTCCC
CGCCTCCTCCTGTCCCGCAGTCGGCGTCCAGCGGCTCTGCTTGTTCGTGT
GTGTGTCGTTGCAGGCCTTATTCATGGGCTCACCGCTGAGGTTCGACGGG
CGGGTGGTACTGGTCACCGGCGCGGGGGCAGGTGAGCATGCGAAGGTTGG
AGGCCGCGCCCCTTGCTGAGGCGCAGCTGGCTGCTCTTTTCGGGCCGGCA
TACGCGCGCAGCCGCAGCTGAGGTCACCCCGCTGAGGTGGTGGGGAGGGG
AATGGTTATTCTTGAGGCACCGCATCTCTTGAGGAGGAAAGAGCCGGAAA
CACCTGGTCTCTCAAGCAGGTACAGCCCGCTTCTCCCCAGCACCCCGGTG

>uc003ksr.1|119980281|119980681|119980780
TATGTCTATATTAATAACTCATTGGGCTGCAAGACAAAAACAATATTGAA
TGATGAGTCAGTGGTAACCTACAAAGCATCCAGTGATTTGCTATGGTATA
CTGTTTTCAGAAAGAATATGTACTCAGTAAATGTTCTTGAAGACTTGATT
GATTGACTGATCAATACTCATACTTCTTATGTTTTCACTCACAATACGTG
GTCTTTCACATGCACTTCCTTCCTAGACATGTTCTGTGTTCACTCTTCTC
TTCCATCCATGTGTAATTTCCATCAGTATATCCTATTCCTTCATGACGAA
TGCCTCCCCATCCATTCATAACCTCCTGCACCATGTCCAGTCCAGTGTTT
TTTGGAAAGTCTAAAGTAAATGAACTATTTTTTAAAGTTTTCTAATTTTT
TTAACAGAAGCTCCATTACCTACTCCCACCTCCCCACATGATGAAACAGG
GAAACAGTGCTGCAGGCATACAGTGACAACAGGACATCAGGAAATGCCCA

>uc003kzx.1|134208868|134209268|134209367
CATGGGGGAAAAGGGCAAGCATCCTCCTCTAGCCTCTTCCCACTGCTTAA
TAAAGTGTCTCCCTTTCAGTAGCTGCCCTAATTCTGGATCCTCTCCATTC
TGACATCTGGAAATTCACAGGAGGAAGGAGTGAGGAAATGAATCCCTTCT
AAGTGGGTTTGTGTGAGGTGACTGATATGTCAGATATCTCACAAGAAAAA
CATAATAGCGGTAGTTTGTTGTTCCATCCTTTCCTGTGATTATGGAATAA
TGAATGCGACAATTCCTGGGGCGTGGTGGCTTACGCCTGTAATCTGCGTG
GATCATAGGATGTCCCATAAAATAAAGCTTTTCATTATCACATGATCCTG
GGCATGAAGAGTCCCAACTCCCCTGACTATCATTTATTTGTCCTGTATCT
AAGAAATGGGGTCAGCAGGAGTTCCAGCATCTCAGAATTGTGGTGAAAAC
CAATACAAGTAAGGAAGTTATTAATTCCCCATTTGGTGGGTTCCTCAACC

>uc003ldl.1|138238840|138239240|138239339
TGGGTGGCTTGTTGCAGAGAAGAGCTCCTGGAGCAGCATGAGTGCATTTA
CTGAAAAGCTTTTCCGAGAAACGGCACAAGAATGGATTTGCTTATGTGCT
GCGACCACACAGAACTGTATATAGGCTGACGTCACCGGATGACGTGTCTT
TTGTTTGGGTTTTCCAGAAGCTTTACTGTTATAAAGCACCATGCTTTGTA
ACAGCATCGGGGTCGTTGCAGGACCCCCTGATTACAATAAAGCGAGAAAG
AAGAACTCCTGACTTAAAAACATGATATTCCTTCAGTGTAGGAAGCAGCA
GTGAGGTTGTAATAAAGGCTGCATTCAAGAAGACCCATCTGAACAGTGAG
TTGGGTTAGCAGAGTGATGATTTTTAATGCTTGTGAGAGCCAGTGTTAGA
CTGCCGATTCTGCATAGAGAGATCATCTAAATGGGCAGAAGCCTGCACAA
TTTATGAAGTGCTGATTTAACACCAGCCTATGCAAGGTAGTGTCGCTGCA

>uc003lee.1|138705629|138706029|138706128
GCGACGGCAGAGGGGCCTAAAGGGTTCCCTGGGTGGTTGGCCACCGAGTC
CATTGCGGCCTCCGTTGTTCATTGCCTCTTTCCACCAAGTCTGAGGGATG
AGCTTGGGCCGACTTCGTCTCTGTCTTCTCCGAGACATGGCCGTCGCTTT
TTTTTCATTGTCATTATTAATGATTTGGATCTCGCAGCTCTCTATCCGGG
TCCTCAGTGGCGCGAGGGTTGCCGGGATAGCACTTTCTCCTGTTCCTCAT
TCTCCCGGTCCTTTATCCCTCCGCCGGGTACCCTTTCCCCTGCCCCCCTC
CCACCGCCTCGGCAACAAAGCTTATTGTTTCTACCCACTTTACGCCTGCG
CGTCGCCACGCGCAGCCCCTACTTGCTGCGCGTGCGCGCCTCAGCCGAGG
CTGGGGTTTGGGGAGAGAGGGGCGGAGGGACTGGCGGGCTCTTGGCGTCT
TGGGGGAACGCTGCAACCGTCGACGGGCCTGATCAGAAGATCGTCTTTCT

>uc003lha.1|140145559|140146059|140146058
TATTTTAAAACTTTGACATTCAGTTGCaaatatttaataataaaaatata
taaGCTGATAAATCGTTTTAAATAAAATGATGTAAGGAGAGGTTAAGTAG
ATCTTAAAGTTTCTAATTCAATTGTAATATGTTTGTAATCATTACTAAAA
GAAAATACTGGATTACACACTCTCCAATGAGATTTGAAATGTTCTGGGTC
TTAAAAGGACATAAAATTGAAAATGATTGCATTTAACAAATTGCAGACGG
ATATAGATTGCATTTTGAAAATCAACGAATGGATCTAAAATTTACATTGG
CCACATGATGTCGCTGTACACCACAAAGTCTTGTCAATAGAAGGGAGCTA
CTGATCACTAAAAGTGAAGGAGGAAGCTCCATTTTGTCACCGCCTGAGAG
AAGACAGAAACGGTAAAGAGATAAATGATTGGAAATATTAGATAAAATGG
CATGATTTTGAAGTAAGAGGAGAGCATAAGAAAGGTGTAGTCCTTTTGCA

>uc003lub.1|150796345|150796745|150796844
Agtgtaaccttgaacaaatgcctctgtctctctgaggctcagtttccaat
gagtaaaatgaatgaattgccatagaccatctcaaaTAAATTCTAAACCC
TAAAGCCACAGTATCATATATAATGATACATTATATATGTCCTAGGACTA
TCCAGTCACGTTTGGTAGGAGAAAGGTAGCTGAAGCTGGGAAAAGGACTC
tcagagttgcaagatctgagagctgaacttctcctattcatttcattggt
gagaaacagaagcccaaactgacgggacctgctagtaagtggcagggctg
gtctcagactttttttttggctcctacatcctcactttttcAGTGGCAAT
GGGTGGTTCTCCTCTCATCTGAGCACTCCCAGGCCCTTTGTTCCCATTGT
GAGGTAACACTGAGGTCTGCCCACCCTACAGATGGGGCTTTGGGGGTTTG
CTCCAGAGCTCTTCATCCGCCTGGGCCCAACCCTGGAACTATTCCTTTCA

>uc003luc.1|150806955|150807355|150807454
TTCCATTTCCAGTAGCAACCACAGATGATAGTTTGTGTATGCTTCTGAAA
AATTGGAAGTTTTAAAAATATGCATATTTCTTATTATAAAAGCAATACAA
ACTCATCGAGATGTGTAAAAGAAAATACAGCCAGTGTAAAAATTAGCAAT
ATTTCACAAACCCACAACTCAAGGGACAGTGCTCTTCGACTGGACTCTGC
CCCATGCCCAAGATCAATGCCCTGTTCAGTTCCTATTCGCAGTCCCCAGC
GCCCAGGAACATAGTCCTTCCAGCAGTGGCAGTAATAGGTCGCCAGGTGG
TGCTGTGGAGCAGAGCTCCGGAGCTCAGTGAGAAAAAAGGCGCGGCCGCT
CAAGGGAGCACGTGACCTCGGCCTCTGGCGTGGGCGGTGGGATCACGTGA
TGAGGTCCGGAAGCGGCTGCCGGGCAGCAAAGGAGGATGGCGAGGGGCTG
ATACTGAACCCGGGAAGGGTGGGCTGTGCTGAAGCCAGAGCCGGAGCCGG

>uc003lwa.1|155114855|155115255|155115354
ACATTTTCCTAGAATATGGTGCATTTTCTTTGTGATTCACCATGAGATGT
TATCATAGCTTATGGAGAAATATTATTAACTTTAATTTACTGAAATTGAG
TGCTCTATGAAACATTGAATCAAGCTGCTTTCTCCTTAACTGGTAAACAC
ATTTATTAAAACAAAAAGATTAGTAATTTATTGTGCCCTACCTGGGTTGA
TTCACATAAACCACAAAAATAACATTTTCATAACCTAGGACTTGATGTTT
TATTTCTGTTTGTTTGTACTGCTCTGAGACCTATGCTAAGAGACTAATAG
AACTATCAGACCTCTCAAATCCAACATTATAAAACAATTTGTCTTGGAGT
CATTTGCTTTGTGGAGGAAAACATATATTGGCTCTTTGCTGTAAATCAGA
ATATTACCCAGCATGTTGTCATAGCTGAAGGTTTTCTCTCTAGTGCATAG
TGATGGGTAAGTTGAAAAGGACTGGTTCTTGGGATTCTTTCTTTTATGGT

>uc003map.1|169712958|169713458|169713457
AGGAAAGAGTGGGAGAGCGAGTGTGGGAGGCTGTGGGGCTGAGTGTTTTC
TGCGTAGCAGTCCCCTCCCTTCTGACTTGAGTATTAATTGCTACATTACC
GCTGCCATGTAAGAAAGACAGTCAGCAAAGCCTGGGAGAGCTCCAGCTCC
TCCCTCCCTGCTCTGCTCAACTTCACTCTCCTCCTCGGTTCCCTTGGAGT
ACCTTGTGCCCCGGCAGTGCTGTCCCGGCCCTGGCATCCTGAGGTCCTCC
CGTGGTGAGGACTTAAGTGGACAGCAGGAGTGGGTGGAGAGAGGGAGGGA
GAGTTTGCCCTGCAGGCTCTCTGGATGCAGAAGCCAGACTCGCTGCAGAG
GCAGCTGTGCTGTTCCCGGAGCCTGGCTTCAGGGGTGCATCCGTCACTCA
GGGTTCATTCACCCAGGCAGGCTCCAAGTTCCTGGGGTGCACAAGGTGGG
CACTGTCCCTTCTGGGTGCTGACAGCAGAGCCTGGCTCCCCTCCGCCACC

>uc003mas.1|169863225|169863625|169863724
TAAGATTTCCCTTGAAGTCGAATGAAATCACAATGCACcacacacaggga
cacacacacacacacacgcacgcacgcacatcacacacacacacacacac
acacacacacacacacacacatacacacacacaGTCTCCCTGGGGCCAAT
CTACTGCCCCCTGAACCTCACCCATCAGCCAGGTGCCTGGCCCCGGGTCT
GTCTCTTAGGGTTACATGCTCCCGGGGCTCCCGCACATACCCCGGCAGAT
GAGGGTGCGCAGGGGTGAGGGCGCAGGGCTGGGCGTcccccgcccccacc
gtgcagccctcgcccccgccccgcccctccgtagttgcccgcccgccgcc
ccctccgccgccccctccgccgctccgactctcgccccGAGCGCTGGCAG
CAGGCAGCAGGCAGCAGGCGGGCGCGCTGTGGCTCCGCGCCGCGCGGTCC
GGGCTCTGTTCATTCATGATTGGTACTCGGCCCTCCGAGACCCAGCCCGA

>uc003mbb.1|170502475|170502875|170502974
agtgtttcagaccttgagctcttaagtacagagGCACATGAAAATTGAAT
TATAGGCATTTACATTATTTTTCTAGGCATAAGTAATAAAGACCTGGTTT
CTTAAAAGATTAATAAACAGTTTGTTTTTTATTTTTAAAATCTATTTTAT
CCATTGCAGTATTTTGTACCTAAAATTAATGATTGTCACAAATCACCTGC
TCTTATCTGGTAAGCTAGTGGGATAAACAGCTCCATGATCACTCACTGTT
GTGTAGCACAGCTAGTCCAGATTTGATACCTCCACAAAATAATCCACTGT
GGGAAAACAGAGTTCCAAATGGAAGTTTTTGTTCCTAAAGGATGACAGAA
CAAAGGAATTTTCCACTTAATAATTCTTGTATGTGTTGCTATGAAACACT
ATTGAATAACATCATGGAATCAGAATACTTGAACTGGAAGAGATCATATA
ATATATAGTCTAGTAGTTTTTCTGTTTGCTCCGTGGTTGGGGCAGGGAGG

>uc003mde.1|175155815|175156215|175156314
GCTAGTGAAGGATCTCGTCAAAAAGTTAGTTTAGAGAGCTTTCTCTGGGA
CATGGTAAAAGACAACCTGGAATGAAGTACTAGCGGCAGTCAGGCCAGTG
AGTGGGGTTGGCAACAGAGCAGGTAGGTAGACCTGCATTTGGTTGCTGGT
CACAGAAATGGAGAGTGAGAGATATTTCTAAGTCAGGATGCCCTAGTGGC
AGACCCCCAAGTCCTCGAACTTCAGGGCAGAACTGCCTGGGTGGGAACTC
TCCCATGTCTCCTTGATTTCACTGCCACCTCTGCTGGCGTCCTCTCTCAT
CTCCGCCGCCAGCCCCCGCCTCCTTTCTCGGGAAGCTTGGGTCTCCCTGG
GAGCGGGTCTGCCCTTAGGGGGAGGCCTCTGGGCTCTGTGCCCTGCAGCT
CGGCAGGCATTCGAGGCGGACAGAAACGGGGCTTGGCGCCCCCCGCGTGC
ACGTGTGCTAGCCCAGGCAGGAGGGAGCGCCTCGGCGGAGGAGTCAAGGA

>uc003mdf.1|175230706|175231106|175231205
tggagaaaccaaggagggctttcccaaggaggtgaactttgagctttgct
ttaaagaacCCTTCCTCCACCCCTTGCCCCCACCACTCCTCAGGAGCAGC
AAGCTTGTGGGCCTGGAGCTGTGGCCAGGATGTCTGGTTGCAGGGAGGCG
GCAGGGGCGTCTGCGAGGGGGAGGAGAACAGTGTAAGGTGGAGGAGAGAG
GGGAGGGGAGCGAGAAAAGAGGGGGAGGAATGgagggagaaggagacggg
agggagggagagagggagagaaggaggggacgaggggggagggagggaga
gaaagagagagaggagagagagagagagagagagacagagagagagagag
agagagagagagagagagagagagagagagagagagagaTTTGAATTTCC
CATCTGGAAGGGGAGCGGTAGAACGTCAGGGCCCGGCTGAGGGGCGTGAT
TGGAGGGCGCCTTCGGCAGCCGCCCGCGGCAGAAGCCGCGGCTCCAGCTC

>uc003nhq.1|26490932|26491332|26491431
gagagaaaggaagagagaggaaggaaggaaggaagaaaaaagaaagaaag
cgagaaagaaagaaagaataaagtgagagagagacatatgaaagaaagaa
agaaagaaaaagagaatgagaaaggaaagaaggaagcaaggaaggaagga
agaaaggaaggaagaaaggaaaataaaggaaaaaagTCTTGCTTCCAAAG
ACAGAAAAAGGAAATAGAAATACCTAATAATCCCAAAAGGTTATTTGCTG
CTTGAGATTTTTGGGGGGTTTTTGTGTGTGTATTCTACCTAGTAACAGCT
GAGAAATAAGGCTCGAGACACCATTGGTTGGTTCAGCCTCACTCGGCCAA
TCCTGGGCTCTAAACTGCTCAGTGGAAATCTTGGGACTTTTTGGACACCC
AGAGAACAGGTCCCAGATACCGAGTCCGCAACTCCAAACATCGCGATTAA
TAGGAGGTGAACACAGCTTTTCTCTTCTCTTTGGGATGCTTTGTTGTCTG

>uc003nhs.1|26491010|26491410|26491509
gagagacatatgaaagaaagaaagaaagaaaaagagaatgagaaaggaaa
gaaggaagcaaggaaggaaggaagaaaggaaggaagaaaggaaaataaag
gaaaaaagTCTTGCTTCCAAAGACAGAAAAAGGAAATAGAAATACCTAAT
AATCCCAAAAGGTTATTTGCTGCTTGAGATTTTTGGGGGGTTTTTGTGTG
TGTATTCTACCTAGTAACAGCTGAGAAATAAGGCTCGAGACACCATTGGT
TGGTTCAGCCTCACTCGGCCAATCCTGGGCTCTAAACTGCTCAGTGGAAA
TCTTGGGACTTTTTGGACACCCAGAGAACAGGTCCCAGATACCGAGTCCG
CAACTCCAAACATCGCGATTAATAGGAGGTGAACACAGCTTTTCTCTTCT
CTTTGGGATGCTTTGTTGTCTGGTGGTGACTGTGCCCATGGGTGAGTTGT
ATCGGAAAATCGTCATGTGAGGATCAGAGGGGAAAAGAAAACAGAGGTTA

>uc003nwb.1|31782162|31782662|31782661
ctgggattacaggcacatgtcaccacgcctggctaatttttgtatttttt
gtagagacagggtttcgccatgttggccacgctggtctcgaactcctgac
ctcaagtgatccacccaactcATGGCTGACCTTTCTTAGGAGTGAAAGAG
ACCTCAGAATGTACTTCCAGACTGACAAGAGCTAGACAGGCAGGACCACT
TCTCTGCATGGTTTTTTGCATGGAAAGTCTTTATTTGAGCCCCTTAGCTG
ATGTGGAATCAGAAGAGCAAAAAGGTCATCTTCAGAGTGGCCTGGGCTGG
GTCCTTTTCTCTCCAGGATAGAAAAGTGGTGGTCACTTTATCCCTAGTAG
ACATGCTGCTGGGCTTTATCGCCCCAGCATTCCCATCCCCTCCAGAGCCC
CTTGTCACTCCAGACCAGCGAGTGTGGGCCTTTATCTGGACTCTGCTTCC
TCCCTGGGGACACCAGGTCTTGGAGCAAGAGAACTTGGCAGGCTCTCCCC

>uc003nyc.1|31973142|31973542|31973641
GCTCCTGGGGCCCCGGCGCCCGTCGCCCACTCAGGGGCAGCCGGCGGCTG
CACGCGCGCCTCCGTGCCCACTCCCCCCACCTCCCACACCCTGGTCCCCT
CATCCGCCCCCGGTGCTGGCCCCCTGGATTGCTGCAAGTcccgcccgggc
cccccggccccgTTGCACCCCCGGAGCATTGCACGGGCGCGCGCTTcccc
cgggcgcgcgcgcgggcATGCACCCGCCTCTCCCCCTCCCCTTCCGCACC
TCGGCGgccgccgccgctgcagctcccgccgccgccgccatcgccgcTTG
CGCTgggggccgagccggcgcgcggccgccccgggTCACGTGGGCGAGGG
AGGGAGGGCGAGGAGGAGCCTTAAAGGAGCCGCTACATGCTTTTTGGCCA
TTTTCCCCTGAGAGCGGCCTCGGAGATGGCTGTGACTGTCCTAAGCTGGG
AGCTGCAAGGGAGAATTCCTGTCATTCCTGGCCTCAGTTCTGCAGGGACC

>uc003nzw.1|32228878|32229278|32229377
CGTGAGCGCTCAACCCCTTACCGCCACCTCATCGTCACTCTACACCATTC
TGAGCGCAAAAATGTTTTGATTGAGACAAATTTAGACCAAGCAATGACCT
TGTAAACAGAGAGAGGGGCTCAGACATGCTGAGAAATCCTTATCTCTAGA
GAAACGTCTTTAAATGCTAAGTAAAAGCCCTAGCAAGTAAAAGCCCTGAG
GCACTAGGGTGTCGGTTAGGGGTCACAGGCGGAGAGGTGGGGCGCCTGGG
GGTTTCGGTAGGGAGCCACCCACAGATAACTCAGACAGCCAGATTCTGGG
GGTCGTTCAGGTTGAAAGACTGGTCGAAATTACGCGGGCATGAGTCAGCG
CATCCCTACGCGCCCTCCGCCCCTTGAGGGTGGGTCGCTTATAGGGAGGG
GAGTAGAGTAGGGCAGGAGAAACTGGGCCAGGCTGCACTTAGCTCAAGGG
GCCTCGAGGACTCTCTGCGTCTCTGGAGACAAGGGCACTACACGCACTTC

>uc003nzy.1|32229099|32229599|32229598
GTCACAGGCGGAGAGGTGGGGCGCCTGGGGGTTTCGGTAGGGAGCCACCC
ACAGATAACTCAGACAGCCAGATTCTGGGGGTCGTTCAGGTTGAAAGACT
GGTCGAAATTACGCGGGCATGAGTCAGCGCATCCCTACGCGCCCTCCGCC
CCTTGAGGGTGGGTCGCTTATAGGGAGGGGAGTAGAGTAGGGCAGGAGAA
ACTGGGCCAGGCTGCACTTAGCTCAAGGGGCCTCGAGGACTCTCTGCGTC
TCTGGAGACAAGGGCACTACACGCACTTCAGAATGAAGAGTTGTAAGTCG
CTGACCTGGGGCGGACTGGAGGGTGGGGTGGGGTGGGTGTTGAGGGGCAC
GCCCGGGCTGGCATCAGCCCTCCAGGCCACCCTGCCACTCACCCAGCACA
CGGCAAAATGCAGAGGACTACCTTTCCCTGGTCCGCCCCCTGGCCGCCCC
TTGGGGAATGCAAACTTCGTGTTCTGCTGCGGAGCCAGACGCCTGTATTG

>uc003olw.1|36318522|36318922|36319021
CAAGTTAGTATTAACTGAGGGATTAGACTTTGCCTTGCCCTGAAAGAGAG
AAAAACAAACTGACCACCACTCTAGAGACTGTTTAGTCTCAAAAGTCGGC
GCAGTAacacacacacacacacacacacacacacacaACCAACCAACCAA
AAAAAAAACAGGTAAaggcagacaaattccaacccatcccctatgtgctg
tgccctgggcaaaccctctgacatccttcagactcagcttcttcctctat
gaaaagggacaataacacttacctcttgtgggtgtggggcagatgagggc
caatgttaataaaccactcaCATTCATGCACTCACTAATCAAAGCTTTCA
TTGTTATCAAGGATAATTCTAATTCAAGTAAGCTATGAAGATGGCATGAC
AGACACAAAATCAGCCAGGGGGAGCCCACATTGGAGGGCAGTCCACAATG
GAAGGCTTCTTGGAGGAGGAGATGATTGAGCTGCTTCTACTAAGGTAGGC

>uc003oow.1|39867719|39868119|39868218
TTCCTTGGCACCGGGACCTTCACCTCCGAGCCGGCCTCAGACCAGGCCAT
TTGCCCGTAGCCCAGAGGAGGAGCCGGGGAGAAACCCGCTGCCCAGGTGG
CCACTTTTGCCTCTTTGACCCTTCCATGTTTCCAAAACAGAAGGGGCCCT
GAGAACGCTCCCTGCCAAAGTGGGGAACAGCTACCCTCATTGTACGCCTC
GCCCTGCCGGTGGCGCTCTCCCCCCGCCTGCGTTCGGTCTGAAAGTGTGA
AAATTACAAATCCCAAGAAACTGCAATCAGAAGTCTACCTAGGGAAAATT
CAGAGTAACCTTGCCATAAATATCCCGCTCCAAGACGCCTGACGTCAGAG
CGGGGCGGGCGGACGGGCGCGAGGCCGGGCCTGGAGGGGCGGCAGCCGCG
GCTTCCCGGGGATAGCGCGGAGCACGCAGCAGCGAGCGGAGCGCGGGCGG
CGGCGCCGTACCTCGGGCTGCGGGAGCGCGGGCGCCCTGGGGTCCTCGGA

>uc003oox.1|39868370|39868770|39868869
TTCTCCAAAGTGTTTGCAGGAGCCGCCGACCCCGGAGTGGGCTCCCAGGG
CCtgtgtgtgtgtgagttgtgtgtgtgtatgagtgtgattgcgtgtgtct
gtACTGGCACATCTGGACATAGGAAATGTCTTTGGAAAACTTTTTAAAAA
TGTTTTTTGCGGCTTTGAAACCTGACCCCTGGTTGTCACAAGTGGACAAA
CACAGAAGATACCCCGCAAAACTGACAACTTTTTGGTGGTGGCTTTTCCG
GGTTCGGCTTGAACCTTCACTTGGCTGGGCTGAAGTCTTCACAAGCCCCC
AGCTCCCACTTGCAGGCCTGGCCTCTGGCCAGTGGGCAGGGCAGCCGTAA
GGTTCTTGTTCTCAGTGGCAGTGGGACCCTGGGCGGGGGAAGGAGCATCT
CAGGAAAGGGGTCCCCGGACTCTGGGGCTCTCAGCACCTGCGGTCGCAAA
CCAACCTCATGCCCTGACTTTACCAGGCGTCGGGACTCTGACTTAACCGG

>uc003osf.1|42639535|42640035|42640034
GGGCAGAAAAGCCCCGCCCGCTTATCTGCCATTTAAGCCAGCGCCCCTTG
AGAATGGACTACAACTCCCACAATGCATTCGAGGGGCACCGTGTTAGGGC
GCCACCTTTTTCCCGGCTGTGCTGTACCTACAGCACCCAGAACTACAGTA
CCCAGAAAGCTCCGCTTCCCCTCCTGGGTGTTATTGCCCCTTTCCTGGTG
CAGGACGCGGTAGTGGCCAGCGAGAGTGTCAGGCCTGGGGTTTTCTGTGT
CCTTCCCTGGGTCAGGGACGAGCCAGTGACTTGACTCTTGGGCGCTAAGC
TTGGGAGGGAGCGCAGGAGGCCGCTGTCCTTCCTTTCCGGTTCACGTCAC
CCTTCTCTCCCTCTGTTGCTCCACCTGCAGCCACTTGGACGGCTCCGGGA
CTGATTGCCTGGGGCAGGGGTGGCAGTCGAGGCCGCCGGGGCCGAGGTGA
GGCTGCAGCTCTCCGGGCGGCGGTAGCGCTGGGGAGGAGGAGGAGAGAAG

>uc003osh.1|42692332|42692832|42692831
AAAACATGTATTTTGCTTTTTTTTTTTTTAAGAAACAAGGTCTCTTCAGA
ACTCTAGGTTATTAATATAGTTAAGTTCTCCCTTTTAGCAGCATGTGCAT
AAGCTAACCACTTATTTTTTTGCATTCACCTGAATTACGAAgtatatgag
aatcacttggagagctctttcaaaatacatgtgttgtgttccattctcaa
atctactgaaacagattcaccaagaatggcggcccaagcatgtatgcttt
ggaagagtcatcagatgattctgatatgATGCAGAAGTAATGAAAGTCTG
ATTTCATCAGAAACAGTGTAATGCTGCTGTGGTTTAGCTCCACCAGCATA
CAATGACATCTTGGGAGCTTAGTAGCTGTTACTGCCTATTTGGGCTGGTA
AACTGCCATTGTGCTCCAGAAGAAAGAATCGATATTTATACAGGATTCCA
CAGTTTCCATAGTGAATCAATATCTATACAGGATTCTATTGGTAGAAATC

>uc003osn.1|42857367|42857767|42857866
GCACCTCGTGGATCTTAGTAATTGTTTTAAAGCCAAATAAAACTGTTTCT
TGAATAAACCAATACATTTCTGAAGTTGAAAAGAATCCCAAAGGAAACGA
ATGAACATCCTTGCAGCTTGATTTTCCaaaaaaaaaaaaaaaaatttttt
aaattaaaaaaatCCTAATCTCCACATTTTTTGCCAGGCGAGAACCGAAG
TTTGGAGGTAGACGAGCAGGCGAGCGGTTTGCCCGGGCGCAGAGCATGAA
ggccgggcgggcgcggggagcggcgccccggcccggcgcgggggTGAGCG
AGAGAGAGAGCGGAGCGCGTGTggccggcgccgctcggccgggagctccc
gcgctccggcccccggccccgcgcccgccgccgccgccgccgccgccCCT
GTTGCGATGGCGCAGAAACCCCGTTGACAAGGCACTGCTTTTTCATGACG
GTGAGTTTCCCTTTGAGTGTATTATAATTTTGTGATAAAAATTTCAAGGA

>uc003osp.1|42896371|42896771|42896870
GATTTCACTTAGCCAGCTGCCCTTGTCAGTTTCAGCCTTGGGAGTCACCT
TTTGGTATCTTTTCCCACTGCTTCTTCCTCCTTTCTCAACCATCATTTCT
CCTCTCCACTGGATTCTACTCACAGGGTTTGTAATCTCCCAGATCATTCA
GCATCTGAATGAATTCAGCCGCCAAGGGGAAGATCACTGGCAGATCCCAG
TGGGGGTACTTACCCCTTCCAGACTCTTCCTGAGGAAAGCAAGTTACCTT
CCATGTAGCAGGAGTACATTTTATACTAGTTTGGCCTTGTGACTGTTAGA
GTGGGAAGTCTGAGGGAACTGGAGAAGAGATGCAGTTTTAACAGAGGAAA
AACATTTAGTAGAGACTGTCCCTTCTGCCTTCGGGCGTGTCCCTCTTCTG
GGCATCTTTTCAGGATTTCATTCCTACGTCCAACTGCCGTTCACAACTGC
CCTTTCCAACTGCTCCAGAACTCTTGGCCCTGGCATTCCGTGATGTAAAT

>uc003otr.1|43115992|43116492|43116491
CACAGACACTTCTGGCATTGCCCCTTCATAGTAGAGGtcctcattctcct
cctcttcctcctctccctccGCCACATCCACCACTGCTGCTGCCCCAGCT
TCCTCTTCCTTCTCGCTCTTGTGCTCCTTGCCACTGGCCCCAAGGCCCAC
CTGAAGGAGCACAGGGTTCCCAGATGCCATGGCCTCCTCCAGTCTGCTCC
ACGCCCCTCTTCCCCCTACCCTCTTATTTGCTTATCCCTTCCAAGGCACT
CACCTGTATTTTCTTCTCTGTATCCTCCAGCTTCAGGAGTTCCTGATCCA
GCTGCTGGAGCTGGTAGACGTGGAACTGGCGCTGCAGCTCCTTAGAGGTG
CTCAGGCTCTGCAACATCTGCTGGGGGAGGCGGTTGGGGAAGCAGGGACC
GATCTGCTCCAGCACGGCCCCCTCCAGCCAGCTCGAGACCACGCCCAGGA
GACGGTCCGCCATGTAGTGCCTGCAGTGCATGCAGCCCGGGCCAAGCCTC

>uc003pbm.1|53037815|53038215|53038314
TTTCACTGTTTTCCTGCATTCCTGGCGCGGGACTCTAGCCAGAGGCTCCG
AGGACTTTGTAGCGACTGTCCCAAGCGTCCAGTTCGATGCTTCTCAGGGC
GGCTTGCTTTAAGGGCCCACCCCTAAATTTGGGTTGTAAAAATTTTTGAG
GTAATGCTTGTTCAAGTTCGCTTAAGTGTTCACTCAGCCCAACACGCGGG
TTGGGCTTGAGGTTCGGCACCCGGGCAGCCTCACCCCCCGCGTCAGGCGC
GCGCACACAGTAGGTCCGCGACCCTTAGCCCTCCACTAGGCAGCCCGCGG
GGATGGGTGGCCGGGCCGCCCACACGGGCAGCACCGGCACTGCGCATGCT
CGGCGCGTCGGCGCAGGTTTCCGCAGCTGAGGGGGCAGCTCCGCGGCGGC
GTCCGGGGTCTCCAGTAGGGCTGACGCTCCGGTGCTCGCACAATCCCCCG
CCTCGGCTGGCAACGGGCGTCCCTCCACTCCCCGAGTCCCCGGCAGCCGC

>uc003phc.1|74228127|74228527|74228626
TCACCAGGAAAGTAGCTCCAAACCGCCAATCAGCGGCGACGCTGGACGTA
GACGTCCTACCCCGTGATATTAAAGCAAGATGGCCGCGCCCTGCAGATTG
TCTCTTGTTGCGTAAGTTTTTTTGACCGTCACTCGTGTCAGCTTCAAAGT
CAGATAGATTTTTCTCCCAGCATGTTCTACTTCCGAGGCTGTGGCCGTTG
GGTCGCGGTTTCCTTCACCAAGCAGCAATTTCCGTTGGCACGGTTGAGCA
GTGACAGCGCGGCGCCCCGGACTCCGCACTTCGACGTGATAGTCATTGGT
GGAGGACATGCCGGGACTGAGGCAGCCACCGCCGCCGCTCGGTGCGGCTC
TCGGACTCTGCTCCTCACTCACCGCGTGGACACGATCGGTGAGGAGCGCG
GGTGCTGTGGAACTTGGCGTAGGACGCAGGCTGCTTCCTTCCCGCCTCCC
CCGGTCTGAAGCGGGGGACCTCTTCCTTTCCTCAAAGCTAGTGAGAATCC

>uc003pmx.1|89847873|89848273|89848372
TGAGGCCGCCAGGGGGCCGTTGGGGAGTCGGGCCCTTAGACGGTCGCGGC
CGAGCTCTGGGGCTGCAGACCCTGCAcccggggggtcgggcgggtggggg
cggggtggggggggcggcTGTTTACTCGGGAGGGAAGTTTCCGTGACGCC
CGCTCCATTCTTGCTTTGGGGGAAGAAGGGGGAAGGGGAGGCATGCGCTG
GCGCTTCTGATTGGCTCCCAGGAGTCGGCCAATGAGAAGCGCCGCTGCGC
CCCAGCAACAGCCCCGATTTAGAAGGCTGGCGGCGTTCCAGGGGGTTTCG
GCGTTCCGGGCGCGCGGCGGGGTGGGGGCAGGGACAGGGCCCGCGGGAGG
GCTGACGTCAGCGCGCGCTACGTGCCCGGCGCTCCGGCGCCCATGAAGGA
GGCGAGGCCGGGTGGGGGCAGCTGGGGAAGGACTGGGCCCGGCTTTCGGC
CTCCCGGCTATCGGGAGCCCCAGTCCTAGTCGGTGAAACGCGGAGACGGC

>uc003pyz.1|122834360|122834760|122834859
GACCCAAAGCTCTGAAGCTGAGTCTGAGTGACGAGAGGAGACGGGAAGAA
AACGGGGACAGAGAGGGCACTCCCTGTTGGGTGGGGCACCACATTCCCGC
CGGGCTCACCCAGCCCCGGCTCGGATCGCCTTCTCTTTGGTCTCTCACAC
TAGCACCCCAGAGGCCGCAAAAAGCACCTTACCCAGCTCGCCATGGAGCA
CAGCCCCAGGACGCTCCCCATCTCCACAACGTCACAAGAGCAGCGGATAC
AGACAAGATGGAGACAGCTTCTTTCTCGCCTTTCCGAGATTATTTACTAT
CTGCGAGACACTTCCGGACGCACAGCGCAACCCGCCCCTCAGCCTCGCGT
CACTTCCTTCCAGGCCTGGGTAGGATAAAACACGGAGCGCGCAGCGCTGA
GACTGCGCATGCGCGTCACTAGACGACACGGCTGTCTTCTTTCCTGGAGA
ATTTCTCAAGGACTGCTGGCTGGAAACTTAACGGCTAATGTGGATCTGAC

>uc003qaf.1|126153293|126153693|126153792
CCGAGGCCTGCGGAGGCCGCACGCGCAGCTCTCCGGGGCGGAGCCGCCGG
GATCGCGGCAGCGGAGGCTGCAGCAGCCGCGGGTAGCCGGGGTGCCCAGC
CTCCCAGCTCGGAGGTCGCGGGGGGCGGGGAGGATGCCGCAACTGCAGTC
CGAGCGGCAGAGCCCGGCGCGAGCTCCCAGGCCCCCGCAACCGCTGTGAG
GCGCAGCGCGCGCCACTGGCCGGGAGGAGCTAGAGGCGGGCGTCTGCACA
GCGTCGCGCCACCCGTGACTGCCCGCCTTCAGCCGGGCCCGGGACCCCGT
AGCGGCCCATGCCCTGACGGGGGGCGCAGCTGCGGGGCTGGCGAGGCGTC
GCGCGTGGGAAGAGGCCTAAGACACCCCGACTGCGGCGGCTGCGCACACC
CGATCCGGAcgcggggccccgcgggcgcgcgccTCGGAGCTCCCGCCTCC
TCCTCTTGCTCCTCCTCGGCGTACGGTCCTCCCCTGACCCCTCCTTCCAC

>uc003qck.1|131507653|131508153|131508152
ATAATGATGGAGAGAAACAACTTAAAAGTCTTTATTGAAGAAAAAATTAT
AGGCCAGAACTTGTACAAATAAGAACACATAAGTGATATTGCTAAAAATA
AGAATGAGAATGACTGACAAACCTTGCTGGTTGTTTTAAAAGGTACGTGA
AAAAACGTAGTTTTAGAATTAAAATATAGCTGTAAAAGATCTTGAGGATT
ATTGATTGACTCAGTTTTCATCTAATCATACATTGAATACTGTGTTTTAG
AAAATGATTAAAGCTTTATAAGTGTACAAAAATATAGAGTGTGGTATAAA
TGTTTATATAAATAGCTTTATGATATATTTGAACACAAGTAGTACATTTC
TTAACAGATGTTAATTTATATTGAAATCAGTGAGCTGAGTTATTTTCATT
TAGGATATGTTTAAATAATGACAAGTTAAATAATCCTTTTTTTTCTGTTT
GTGATATGTTAAAGGAGGAATTAATTCCAATGAGTGTGAAAATGTATCAA

>uc003qcm.1|131612796|131613196|131613295
TTAGCCTATCATTTCTATTGTTCATGCAGTTTGCTAGGTAGTTAATGGTA
CTTCATACAAGTTGTGATTCCAGTGTTCTGCTATGTTGGGTTTTCTATTC
ATAAACCACAATCTCCTAGGGATAAAAGAAGGCTCTTCCTCTTTAAGTAG
CAGACAGAAAATATGGTTTTTTTGGGGGTTTGAATTTTCATGTGTAATTA
CTGCAGTTGTCTGTAGGAGAAAGGGCTCATTGTGGTTTTTCTCGACTACC
TTTCTTAAAGACATATGCAAATAGCCAGACAGAACACATGGCACTGACCT
ATGGCCAGGGACTCACAGTTTTGTGAGAATACGGGAGCGTATAGCCACTT
CCTTCACTGAATGCCAGTCCCAGAGCAGTTGCATTAGGCTGGAGGACTGG
AGGTGGAGCCTTTTTTGCTCACGGCAGCAAGTTCCCTTCTCCTTTCTCTC
CCCCGGCGGCGTGTGCATTGGCTCTTCAAGCTGCCTGTGCTGCTCCGTGG

>uc003qjq.1|143970609|143971009|143971108
AAATTTTAAATTGAAAAGTTGCCCAGTCATTCAGTGAGGTCAATGATAAA
GGCTGAACCATATTTAGACAAACCCCAAGGAAAGGATAATGTATTGTATT
TTTAAATATTCCTTTTTACCTTTTCATGATCAGTGCCTCTTCCTGCTCCT
GTTTGCCCTGGCATCTTTTGGAAAGCTCTGTGTTTTGCATAGCATGTGCA
CTTTTTTTCCTGAAATGTGCAACACATTCAACATTGCAGTGATTTTTTTC
CCCCTCCTTAGCTTAGAGCAGAGGTGGAAACCCCAGGGGATTCAAGTACC
CACTTGATAGGCTCAGTCTCTCTTAATCAGCCTGTAATGGAGCTAATGGC
TGTTTGTCATCCTTGGAGATATAAATTTCCTGGCGGTGTCTCCTGCAGAC
AGTGCATGAAGTATGCTCAGTGTGCCAGCAAGGGCTGATAATCAGCAGAA
GGACAGGGTGCTTCGTTAGTCAGAAGAGCCAGGGCTTCCCGGCTGCCAGG

>uc003qof.1|151688115|151688515|151688614
TGGAGGGAGAATTTACTGTCTGTGTGGCTATTTCCTTGAAATGACTTAAA
AAGCTGAGATACAGAAGTATTAGTAAATCGGTGCCAGGAATGAAGTAACC
GTTTAGATCCAATGCGCCGGCTCCAGCATCGAACTCATGCCCAGCACCCT
TTAAACCCTCCCGGGACTCTGCAGAACCCGCTGACCACTCACAGAGCCCA
GCTCGGGGGAGGGCTTTAAGGTGAAGCACGTGACCCCCTGCTTGTGCGGC
CCGGGCGGGGAAGTTTGCGCTCCCGAAGTCCTGGAGCTCAGCAAGGGAGG
GGCCAGCGCCAGCCCGCGTGTGGGTGGCTGGGTGGGGGCGTGGGTGGGGG
TCCGCCTATAATTATCTGGGGAAATGCATCCGCGCTCTGCTTTTCGCTGC
GGCAGCTCCGAGGGCACCTCCGGTTCTCCCCCATCCTCCGGGAGTGTCTG
GGCGCTCAGTCCGCTCTGATCCCGCCGAAACCACCTGCGGTTGGCAGGCA

>uc003qqw.1|158322406|158322906|158322905
CGCCGAAGTAGGCGCAGTTATGACCCCGCTTCCCCGCAGGGAGACCGAGG
CACGCAGGGTCGAAAGGACTCGTCCAGGGTCGCAGGAGCCGACCACACAG
GGAGGCGCAGCGCCCCCGGCGGGAACAGTCAGCGGGTCCAGCCTGGCGGA
CTCCCGGGCCGGGCTGCCCATATAAGGCTGCGGGCGGCCGGCATCGCAGC
CAGGCTCCCGGGGTCGCCCCGCGCGGGGCATCCTCCTCCGCAGCGAGGAA
TGCGTGGCATCCGGGAGGCTCTTCCGCTCCACGCCCGCCTGCGGGGAGCC
TCAgccccggggcgcggcctcgcgcagctgcctggccgctggggggagcg
cggggccgggcgggaggcggcggcgcgcccTCACCTGCCCCAGGCTGGGG
AGGCGCGAGTggggaggaggaggaaggggaggaggccggggaggagCCTG
GCGCGGCGGGAGCGGCGGCGCAAAGTGAAACTCTGGCAAGTTGCGGGCGC

>uc003tjm.1|44045146|44045646|44045645
GCGGGACTGGGGGGGGGGGGCGGAGCAGTGGGCGGGGCCATGGGGCTCAA
GGGCTGAGCAAATCTGAACAGCAGGCAGTGGACGTAGTCATGGGGCTCAA
GGGCGGAGCAAACATCAACAGCTGGTGGTGAGCGGGGTGACAGGTGGACT
GAGGAAGGCAGGGCCATGGGCTTGGAGGCGGGACACGCGTCAGTAGCAGG
TGGCGGCGGGGCTATGGAGCTCAAGGATGGAGCAAATGTCAACAGGCACA
GATGATGGGAGGTGAGGCCATGGGTCTAGGGGTGGGGCAAACGTCAACAG
CAGGCAGTGGGCAGGGTCACAGGAAGCACAAACAGTGGTGCGTGGGTCTA
TGGCCTGGGGGCCTGGCAAATGTCAACAGCAGGCGGTGGGTGGGGCCACG
AGAGGAACAAACAGCGGTGGGTGGGGCCGTGGGGCTCAAGGGCGGAGCAA
ACGTCAGCAGTAGGCTGTGGGCGGGTCTGTGCAGGGCGGCGCTCACCGTC

>uc003tvy.1|70235224|70235724|70235723
GCCTGCGGGCCAAGGTGGGAGGCTGTGCGGCCCCAGGCGCGGCGCGCTCC
GCCGTGGGCGGGCGGCGATCCCTGAGTCCGGCACCTGTGCGCCGCTCCCT
CTGTGCCTCCCGGGCAGCCCCGCCTGCCGGCCTCGGAGTCCGCGGCGCCG
GCGGCTAGAGGTCCAGAGGCGAACCACTTGCTGGTGCAGAAGAGAAACCC
TCAAATCCCTGGCCTTTCGCGGAGACGCCTGGACGGGGCCGTGCGCCGTG
GACTGAGCAGGCGTCTCGGGGAGCACTTCTGCAGAGCGAGGACTTCCATG
TGAGCGATTCCGTTCTCCCCACCACCAATCCGACCTCCCAGCCGTCTCCG
CCGCCCGAGCATCCTTGAGGTGGGACGAGCAGGGGCTTGGATCCCTGCCG
GCCGTCTGGTGTGTGAGGCTTGCACGGCCCCTGGCTGCCCCGCGCCTCGC
CGGAGCCCGAGGGGGCGCAGGTCCGGGGCGAGGGCCGGCCGGGCTGTTTG

>uc003tvz.1|70403263|70403663|70403762
CAAAACCAAGACGACACCACCTCTTGGTGTGCTGGCAGACACAGAGAGAG
GACTGTCTGTCTTCCCTCCTGTGTCCCTCTCTGCCACAGCTGAAATGGCT
GATCTTTTCAGAATCACTGACTGGGGGATGTTCATGAGCTTGGACAGGAT
AACAAATGGAGGTGGGTTATTTTCTCATCCTAATAAGTGAGAAACAGCTG
TTCTTCCTAGCTTGGAAAGCAAGTCATTTGTTTTCTacacacacacatgc
atgcgcgtgcacatacacacaaccacacacacaaacacacaTGGTTATCA
ACATGCTGCTAGGAAAAATTAAAAATTGCGCATCATATTTCTAAAAGAGG
AAGCAGAGAAAAGGGATTTCCAGAATTCTAAACACGCCTCCCATCACTGC
GTCTCCTCTCAGCTAGGACTTTCTGTTTGCACAGCCGAGGCCTGCAGGGT
ACATTCCAGAGGTGGACTTGGGGCTGGCCTTGAACTTCCAGACCCTCTCT

>uc003uil.1|86619459|86619859|86619958
CAGCATCAGCAGTGGGATAGTCAGTGCCGAGTTTTCCTGGCAGGACAGCC
GACAACCACCGCCACAGACCAGTACAAACATTCCAACCCAGGACCTTTTT
TCGCGCGCCGACACAGCCGGAAGTGACGCGTACAGCCAGCACGCTGGGCC
GCCAGCGGGACAGACGAGCGGGAGGGGCAGCGTGCGGGGAGCTGGGGGCG
GGGCGCGGCCGCAGCTCCGTTTCCGGTGGCTCGTCGCGCTCGCTCACTCC
AGCTGCAGCCACTCTCGCCCGTGGCTGCTTCCTCCATCCTGGTATTTTTT
GGAGCTTCCATCCTGGTTCTTCCAAAGTGCCCGGACCCAAAACAGGAAGT
AAGTGCGATGGAACCTTCAGGTTCCAACCGCCGCCAGGGCCGCTCCGCCC
AGTGGAGCCTGTCCGGCCCCCTTGCTGCCCGCTAGCTCCCGCCGGCTGGC
GCAAGCTGTCGGCGCCGGGGCACTGCGGGCGGGGTCGGAGCCTGGCCTTC

>uc003uko.1|89813525|89813925|89814024
ACTGAACTAACGGCTTTTGGGGGTTCTTTTTTCCCAGTTGAGTTTCTGTG
TCTTTTACACGTTTGGTTTTATGGTCCGTTGGAGGTTTTTTCACGCTGAG
GGTGAAGATTCTTAGTTTCCTCAATTAGCATAAAAGCTGCTCCAAGGCTG
CTGAGTCTTCAGTTCCATTCCATTCAAAATGTTAATTCCTGAGACACGCA
ACCTACGCCCTACTGTCCTTTGTCCCACGGCTTCTCGAGATTATCTCTGT
GTTTTAATAGATAAAACGCCTTCTCTCCCCACCCGTGGGGTGCAAAGCAC
AGCGCATGGGGCTGGTGGCGCCCGAGAGCATCACACAACGCATGCGCCAG
TCCGCAGGTGTGGGCGGAGGAGAAATCGCGTCGGCGGCAGGGGATGACGT
AAAAAGGCCGCGCTGTACTGCGGCTTGTGCCGCTTCCGCAAGAAGGTTTC
CTGGCCTGTTGCAGCCATGGTGCATTGCAGTTGCGTGTTGTTCAGAAAGG

>uc003uri.1|98993983|98994383|98994482
TGAGTTAGCATGGAGGGCAGTGGGACCGGAAAAAGACGTGGAAAAGCTGC
GAAAACGAGCCTTCGAATCATGGACGCGCGGGCCCAGCTCCTCCTCCGAG
TTCCTCATCCGGGGCCGTCACTCACATCCGGGGCCCTCACTCACATCCGG
GACCCTCATCCGGGGCTCTCACCCACATCCGGGACCCTCATGCCTGGGCG
GAGGAGGGGGGGCCCTCATTCGGGACCCTGCACTCCGTCGCCGGAAGTGC
CACCGAGAAGCGCCGGCCTCGGGGCTGTCTACAGCGGCCCGGGAGAGGCT
GTGGTGGCCCCGAGCGCGAGTGTGTAGGTGACAGGACAGCGGCCAGGCCC
GCCCCTCCCCTCGGTGAGTACCCGGAAGCCGTTTTGGGGTCGCAGCGGGG
TGGCAGCTTGTTTTGCCTTCACGGGAGTAGAAGGAGGCGGCGTCCGGCCG
CGGCCGACGGTAGTTCGCTTCCCCGAGAGTGCGCGGAGGCCCGGGTGCGA

>uc003uyu.1|101245511|101246011|101246010
CGCTCCGACGTTCCCCCCAACCGGAGTCTTGAAGGCGCTGCGCTCGGCCA
CCGCGGGCGATCGCGATCCCAGCGGGAGACCCCCCCCACCCCCGCAGCCC
TCCCCAGGTGCGCGGTGCCGGGGGACCCCGGGCGCTGCCCTCCAGCGCCC
CCTCGGGGCCGGGTCTGTGGCCGGCGCGACCGCGGACTTTGGGGGGGGTT
GTCCCGAGGGGCGGGGGTCGCCGGTCGGCCCgcggaggggagggggaggg
cggcggtgggggggttgggggagcaggggccggggccgcgcgcgcgaggc
cgggccgcggccgccgcgcccTGGGGCTGCGACTCCGGCTCCGGCTCGGG
CTCGCCATGGCTGCGGCGGTGCCGTGAGGAGGAGTCCGCGTCCTCGGTGG
CGGCGGCGGCGGCCGGCTCCAGGCCGGGTTTTGGCGCCGCCCGCCTGCTG
CCTCCTGGCGGCTCCTGAACTCCAGCCCCCTCTCTATCAGCCGCTCACTC

>uc003uyx.1|101247101|101247601|101247600
TGGGTCCCGGTGTCCCGGACCGCCGGGTGCGGGCGCGGGAGGAGGAGGCT
GCAACTTTCCCCTAGGCAGGCCCCAAGCTGTTCCCCCGGGTGCCCGGGCA
GTGTACGCTGCCTCCCCGCCGCCGGTCCGAGCCGCGATCGCCGCGCGCCT
GGGGGCTCCGGCGGCCCCCGGTGACCTGCGGCGCCGGGTCCCTTCCTTGC
GTCCCCTCGGGGCTTCTGCCCTCTCTGCAGGGCCCGCCATGGAGCGCGCG
GCGGGTGCGCTCGGAGATGCCTTCTCGGGCCGGGTTCTCGAAAGCAGAGC
CCCGGGGGCCCGTTGGGACCGTGGCATGCCGGGCGGTGGTCCGCGCGCGG
AGTccccggcgccgcggggggaccgtgccggggctccccggcccgcgccc
gAGTCGCCGCCGTGCCCAAGGGGCGAGTGCCTGCCTGCCACCCCCCGCCC
GGAGGAGCGGCGCACCCTTAGGGTCCGCCCCGCACGTGCCAGCTCGGCGC

>uc003vdk.1|105304099|105304499|105304598
CCAGGGTTTGCCCAGAAACGCCTCCGGACTGGGCACTTTGCGATCCAGTG
TCGCCATTGCTCTTCCTTCTTGTTGCTTTTTCCCTGTTCCTTCGGCAGCA
GCAGCCGAGAGACACGGGATTCGAGAACGCTCCGACGTCATCTTCGGAAC
GTTCCGACATTGAGTGTTCTGAAAGGgggagggagggaggaagggcggga
tgggaggagggcggcggaggaggaggggagagggagcggaggagggGCGG
GCGCTCGGGCTCCCGGAGCCGGCTCGGTGGGGCTCGCGCGCCCGCGGCCG
CCAGGGGCAGCAGAGAGGCACCTGCAGTccgcgcccgcccgcccgccggg
gccgcccgcctgccggggaggggcagcgcggacgggcgagcgccgcgTGC
GGGAGAGCGAAGGCTGCAGCGCGCCCGGCAGCCGGGATGCAGCGGCGCCG
CCCAAGCCTGGGGCGCAGGGGTCGGGGCACACGGGGATAGGCCCGACGCG

>uc003vdl.1|105390420|105390920|105390919
GGGTGGAGTCAGAGGGCAGTCTTCCACCTCAAGTCAGCCTCGAGGAGGGG
TCTGCTCCCAGCTCTCAGATCTTGTCTTTAGAACGAGTGCCAGTTAATTC
CCAAGTCTGAATCCTACTCATTGATTCAGGACAGCAGAAAAACTCCCACT
TCCCACCCCTGTTTCTGGAAATGACCACAAGCCTGGCTACAGGGCGACCG
AGACCATCATGGGTGGACTACGCACGTCCAGCTCTTAGTGTGGTCTCCGT
GTCTCGGTTTTCTCTTTTGACTTCTCTTTTGGAGCTCTTGGTTGAGACAC
TTGGTGAGTGTGGACTTTTAAGGTAAACTCTGAGCTGACCAGGACTGGCT
GGTTGGTCTCTTGGGTGCTATGCAGTCACAGAAGCAGGTAATCAAAGAAC
AAACAGTCCTGTGGTGTTTGGAGTCTCCCTTGGCTACCGCCAAAGCCTCT
GTTTGATTTCTTGCATGGCAACAAAACCAGGAGGGGAAGCTGAGTGGCTT

>uc003vrl.1|132911255|132911755|132911754
GTTGCTGACAGATGGGCACAGTGAATATTGAAAGTGTTCTGGACCTCCGC
TTACTCCTTCAGCTCATGAGTGCTGAGCACTGCCAGCACTTTTCTTATTA
TCTATTAGCAAATTTAAAAAGAATTGCTTGGATCTTTACATCTTTTTGGA
CCTATAACTAAATCACATGTATGGCTAGGTTCTTTCCCACCTCTTCTACC
CCCAACCCCCGTTATGTATTTTTTGGAATAGAGAAAATTCTCAAGATGTT
AATGCAGGCTGGCATGAATGGGTGCCAATAGTTCTTACAGACTTGTTAAA
AGATTTATTTTTTGCCTGAGAATTACACATATGGCCTAGAATGATAATAT
TAGGATCTGTGTTGGTTGAGATAATTGGCAGATCACACCTTAAGAAAAGT
GATTGGTTGGCTTGTTTCTTTCATTTTAATCTGTTGTCTCCGTCACAGTC
AAATTAGCATTATGTAGTATATTACTACACTTAAAAAATTATTTAACCCA

>uc003weu.1|145443985|145444385|145444484
CCAGGGAGAGGCGCGCGCCTCCTTGCTCCGCCCCCGCCCCAGCTGATGGA
CCCCGGCCGGTCGGCTCAGTCTCCCTTTTGCTTTCAAACGAGGCCAGGGC
AGGGCAGAAGGGTTTTGACAGCCAGAGGGGTACGGTAaggaggaggaaga
ggaggaggaggcggaggaggaggaggagccgaggaggGAACCGAGAAGGG
AAGAGAAGGGAGGGCTTCCCTCCGCCTCGCTCGCCGCCCGGGCTCACAGG
AGCTggcggcggcggcggcggcggcggcgTCTCCTGCTCTCCGCGGCTGT
TGCTGCTGCTCGCGCTCCGCCGCCCGGGAGATGCTTCCTCGCGCGGCGCA
GCGCTGAGGCCGTGCGTGCGCCCCGGCTGCGCTGCGCGCTCCCCACATAC
ACAAGCTCTCCATGTGAGCTGACAGGCGAGTGGAAACCCCTCGAGTCACG
CTGCCCGGCGGCGGAGGGAGCGCTCGCCCGCAGTGGCAACAGCTGCACCA

>uc003wub.1|11571476|11571876|11571975
TACTATTATCCCATGCCCAGAGGGCGATCGCACAACATAAGCAAATGCCA
CAAAGCAGCCCTCCCTACCTCAATCTAAAGGCAAGACTAGAGTCTGAGAG
GAGTCTTGGGGTGCAGGAAGCACATACGGTGAACTGAGCATTTCTCCCCA
TGAACGGCGATTCCTTGGGTCCTTCTGAGTGACCTTCCAGAAGCATCTCT
GTAACCTTGTGAACACTGACTTTTTTAAAACTGTCCAGCCAGAACTTCAT
TCCCTAGCAGAGTTTCCTTCCACTTTTACACACACCAAAAAAAAAAAAGA
GGCTTGCTGAATTAATGAACCACTTCTCTTATCTATTTTTCCTGTTATCT
AATTCTGAGAAGGAAGCTGGGAGCTCAGAGGGAGCTGGGAGACACGGCTC
ACAACGTCTCCCTCCCACCCGGCTGAGAACAGCCTGGAATCCCTGTGCAG
AGTTTGCCTCACACCAGGCCTTGAGCAGCCGCAGGGACGCCGCTCCCCAC

>uc003xhd.1|28803439|28803839|28803938
ACGTCCCTTCCAGGGGAATAATGGGAAATGTAGTCTCCCCTCCAGGCATC
ATGGGAACTGTGGTCGCCTTTCCTTTTCCTCCCTTTCCTCTCCGAACGCC
TCCTTCCGTCAGCTCAAATTCATCCCAGCCGCCAATGCATCCTCCCTCTC
CACCCCAGCATGATATCATGTCTTCCTTACGGGCCTGGGGCCCATGGTGT
TCTGGGATGTGTAGTCCCGACGGCTCCGACTCCCCTTTCCCTCCTCCCAA
AGGGAAGGCGGATGGGCACGGGGCTTGCCGGAAGTTGTAGTTCCCTTGGC
CCTCTAGGCGCCGGGCTCCGCAATTTTTCTCAGGGGAGGCAGGAACTACA
ACTCCCAGGGACGCCCGGCGGCAGCAGGTGGGAGAGGGGCTGTTGATATC
AATATGGCGGTTGTCAGCCAGACAAAGACAGTCAGTCTGATGTGATTGAG
ACAAGGGAGGTTTTTCAGGGGGAGACTGGGAGATAGGGGCCTcccctccc

>uc003xhe.1|28803743|28804143|28804242
TAGGCGCCGGGCTCCGCAATTTTTCTCAGGGGAGGCAGGAACTACAACTC
CCAGGGACGCCCGGCGGCAGCAGGTGGGAGAGGGGCTGTTGATATCAATA
TGGCGGTTGTCAGCCAGACAAAGACAGTCAGTCTGATGTGATTGAGACAA
GGGAGGTTTTTCAGGGGGAGACTGGGAGATAGGGGCCTcccctccccctt
ctcctcttcctgcgccggcctcaacccctccccagtcccctcccGACGGG
CGCCCCACGCGGAAGACACCCCTCCCCCTCCCGCCTTCCCTCCTCCCTAT
CTCAGCCCTTCGTACTGGGACGTTGGGGAGGGGGCTGTGCCGGGCGGAGA
GAACTCAGCGAGGATTCTGAGGTGAGTCGAGCGGTTTTGAAGCCGGACTA
CCTCAAGTCTCTTTCCTCACTTCTTTCTCTTCACTTAAAACAATTTTTTT
GGAGGGGTTTTGGGGAGGAAGTGAGCGGACGCTGGGGATGGGTCTCGTAA

>uc003xlb.1|38207863|38208263|38208362
TCTCAGCACCCAGAAGCAGAGGCCAGGAGCGGGGCGGCTGTGGCTGCGCC
CTCCGCCCTACTCCGCTAATCCCGGGGCCGCGCAGTCCCTGCGTCCGGTG
ATCACCGCGCTGCTCCTGGCGCACTAGTAGGGTCTGTAGCGTATCCCGAG
GATCATTCCGACTTTCCCGCCCCGTACGTGAGGGGCCGCCTTGAAGCCTC
TTCCGCCACGGACACTCGAAACTGATCTTGAAGCCCCTGCCGTCACGGAT
ACTAGAAACTGATCTCGAAGCCCCTTCCGCCACGGACACTCGAAACTCTC
CCCCACTGTTAGACCTCAGCAGCCAGCAGCCCGCCGCCCGGCGCTGCAGC
TCCCTGCCCGCAGGAGCCACGTCTCGCGCGACTCCCCCCACCTCTCGCGA
CACTTGCCGCCCGTGCCCTGCGGCCCTGCACGCCCCACCCGCGGTCGCGC
GCCGCGCTCCCCGCCGCCTCACCTTTTCGCCTGGCATCCGGGCCCGCTAC

>uc003xsd.1|55690779|55691179|55691278
TAATAAGCAAGAGTGCCTAAATAAAACAAAAGGCCTAGATCTTTATTTTT
AAATGATTACCAGGAGCAAGTACTGACTTAGAAACTTATCAGAATGAGAA
AATGTCAAACAATTTCATTTTTAGCCTGCACAATAACAACTTTCTCCTGT
TAACATAAATAAATGAGGGTTAAAAGTTGTCTGGGAGAGAAATGCTTGTG
TACTGGTGAAGTACTTTTTCTGGAGGATAACACTAGGCAAGAAAGAAGAT
GCAAGGGAAACCTTCATGAGGAAGATTTCACAACTGCAGAGCATGCTAGG
AACTGGTTTGCTTCTGGCTGTTGTCTCCTTAGGGTGAGCTCTGTCTGGTG
ATTAGCATCACCATGGATTAAATTAATTGGCTGTACTCAATCCCTTGCTG
GACATACTGAGAATAAATCCAAAGACATTAGTTTCTTTGCACGAAATGAG
GTTACATATCCAGTGACATTTATTTGAGCTATTTAAACAACTTAAACATC

>uc003xwp.1|67742004|67742404|67742503
TCTCTCCCTCAGACACAGACATACACGCCCTCATTGAGTGTGCGCAGGCG
CAGCTTCCGCTCTGCCCTCTGGGAATTAGAGTCTTCCAGCCTCTGTGCTG
GCCATCAAGCCCTAGGATCTTGAGTCCAGAAGGAACTACAAGTACCGTGA
GGCCAAGCGGTTCAGCGCTAGAGGAGAGGAGGAAGAGGACGGCAACAGGA
AAAGGGGCGAAAGAAAGATGGTGACTCGCGTTGCCTGCCGGTAGTTGTAG
TTTTACTGGGCTCTCCTTCGTCGTCTTCCCCACTCTGCAGCCCAAGGCAA
AGAGTCTGAGAGACCACATTTCCTAGGATGCCGTGCGGTGCGTCTAGCTG
CACTTCCTCCTTAGGCGGAGGGGAGGATTCAGGGAAGCTTGGTTAAAAAC
AGTTATGGCAGTGGGAGTCGAAGCGAGGGTCTGAAGTTCACGACTACTAG
AAGGGGAGGGGAGTGGAAAGGCTCTCAGTGAAAAAGGTACAGTAAATAAA

>uc003xwr.1|67787044|67787444|67787543
TGGATATTTAATTCACTCCTCTGAGTTTCCAGTTTACACCAAGCCAACCC
CCCCAACACCACGGGCCCACCCGGGGGGTCCTGATCCCTGCACACACCAG
GTCATCTCTGTTGGGCCCCGGCGCTCTGGCCCGCGCCGGTCTTGGGCCCC
AGGGTAGCGGCCACTGCGGGCGGAGCAGAGGGAAACACCAGAGTCTGTGA
CTCCAGACAGGACCCACTGTGTCCTCTTGAACTTTGCACAGCGCGTGACG
GGGGCAGACGGTGCACCGTGGCCCGGCCTTTCGCGGGGGTCCTCGGGGAA
GAGAGAGGAGCGCGGGTTTCCTCGGAGGCCTGAGCGGGACGCAGCCTGCA
GCCCCTCCCCGCACGGGCTGCCCCCGGCCCGCCGCTCGCGCCGCTCTGCT
GGGATCCGGCGCCTTCCCCGGCTGTCCTCGGCCTCCCGCGCGCTCCGCGG
GAGGAGCCGCCAGCGGCCGTGACGCGTCAAGGAGGAAACGCCGGCGCCCG

>uc003yij.1|99198296|99198696|99198795
GGGTCTTCGGGCGCGTTGCTTACTTTCCAGGCTCAATTTCCTTGCGTGTT
AGCTGGGGCTCCGGCCCGGAGTGGCCCCAACCCCGAATCCCCGAACCCGC
ACGCCCTGGGTCCGACACAGCTTCCACCAGCCACGTTACCTGTAGGGTCC
AATGGCCCCTGGGGCTTTCGCGGTGCTGATCACCCTTCTGATCAAGGACG
ACATGGCTAAGCCTTCCCTCTTGCAGCCCCTTCAGGAGAAGAAGCCCCAG
CACCAGCCCTGCTGGCTTCTTACTGGACTGACCAACCACAGCAGCGCCTC
TGCCCCACAGCTCCCGCTGGGGGCGGGCTCGTGCGGCATTCTGGGAACTG
TAGTTTCGGCGACGCTCCAGGCCACGTGGAGGAAGCGCCCGGTCTGGCGC
ATGCGCTCTCCAGCGCGCTCTCCAGGAGCTTTGGCTCGGTGGGTACTGTC
GCGGAGGCTTGTCATTCTGACCCGGGGATTCCTCACAGCGTCTGGCAGGT

>uc003ylp.1|104581751|104582151|104582250
CCCGCCTGGGTGCCCCTCGGGCCGGCAGTACTCCGCCTCCGGGCGCTCGA
AGCGAGTTCCCCGGGGGCTTGTTCGCAGGCACCCCTTCCCCTCCGAGGCG
GCGCGCGCGCTCCCGGCCCTGACCGCGGCCGGACACACTCGCGCCCCGGT
CCGCCTGTCGCCCTCCCGCCTGCTCCCTCCAGTCACCCCACCCTTAGCTG
TCCCCGCCACCTTACTCCACCACCCTCCCCCGCCTCTCCGCGCACTCCGC
GTCCCGGCCTCCAGTTCCCCTTTCCCTTGAACCGCTCACTTCACAGCCCT
TCGCCCCCGGGAAGAAGAAACATTTCCCGAAGCGCACTCCTCAGCCCTCC
TTCCCCACGCGCTCGCCCTCCCCTCCCCCTGCTTTTCTTGGGGGAGGGGG
GCTGTCGCCTTGGATTGAAGGCCATTGATTTGTATGTATTTGTCCCAGCG
CTGGAGGCTGCCCCAGCCGCCGCGCCGGTGCCGCCGCTGCCAGTGGAGTT

>uc003ylr.1|104900191|104900591|104900690
AATAAGAAATTAAAACACCTAAGTACATGTTTTCCAAATGTACTTCTCTT
AGAAATATGGCATTTTAAATGCAGATGATAAATGCTCTATTGTTGATCAT
ATTTTTATTGCTTCATGACATCAAAAGAAGAATATACCACTTATTTTTAG
AGTGTTCTGGTCCTTTGCAGCATCTTGCACATTGAAGAGATATATGCTGT
TGCTGGAGTTGTTTTTCAGGAAAAGAGAAAAGGGTTGGGGAAATGCATAA
TTTCTCTTACTCTTACCCAGTAGTAGCATTGAGAAGATACCTTGTCCCCA
TTTTTATTACTTCTGATATTTTATTGCTGGCAGCCAGATGTGCTAAAACT
CCTGACGACAGCATCTATTCATTGCATGTTTTTAATAGGCTTAGAGAAAT
ATGAGTAGAGTACATGAAAGCAGCTCAGCTTCACACTTCAGCTGGGAATG
CCCAAAAAGCTTACTGCTGTTTAGAATTCTTGCTACAGTCAGGAGAAAGC

>uc003zbj.1|145275300|145275700|145275799
GGTCCCCGGTGCCCGCCCCTCCTGTGAGCCCGGTGGTCCCCAGTGCCCGG
CCCTCCCCGGGAGCGCGGTGGTCCCCGGCCCTTCTCCCCCCAGGCGGGGC
CACCGGGGGTCCTCTCTCCGGGAAGCCAAGCATACGCCCGGAGCCTGCAA
AGCCGGCGTGCCCCGGGCCTCCGTATGCCTTCCGTATTCTCTGACGATCG
CGAGCAGGAAGGTGATTTGTCCCTAGTCACGAGGATGACTGGTCATAGCG
TGCCGGGCATAGCGCTGGCAGGGCCGCCGGGAGCCAGCCCTCACTCAGCC
AAGGTGAGACTTAGGGGGTCGGATTTTCGGGCAGCGTCAGTGCAGCTGCA
GTGTGAGGGTCAGAGGAAACCACTCTGCGGGCGCTGGTGGCTCGGTCCTA
CACACTCTGGGGAGGGGCTCCTTTGCCTGCTCAGTTGGGGAAGGGACAGA
CTCATAAACTCAAGTGCAGTGAGGTAAGCAGAAAAGGGGTACGGGGGTGT

>uc003znx.1|19387306|19387806|19387805
CCATCTGAACGGAGTTGGGGGTTGGGGGAAGGTGGGAGGTGGGCTGTCCT
CATTGAATAAGAAGAAGCAGAAGGTCTTGGAAAAGGAAGAGATGCCAGGA
GAGACAGAACAATACTTGGCTACTCCATGCCATCCCTTCTCTTCAGGCAA
AATGAAAGATCTTGAACTTTCAATTCTATCTCTTCTCATCTTCTTCAGGA
TTTAGTTTAATTAATTACCCTTTTATATTTTTTGTTTTTTTTTAACACTA
GATTATACTGCAATAAGTTACGCTTTTTTCTTTTTACATTTTGAATATTT
CTACTCAAGCTCCTTTTCTTTAGGCTTACATTTGCTCAAGAATCTCTTAT
ACCAAAGGAGCATCCCATAACCTGTCTTCAAGCTCCGGCCCAATCTATGT
ACCTTTTTTTTTCTGCCATGTAAATGTCATCTGCCCCATATCACACTTTG
CCCCAACCTGGCCTTCTCCCTCTTCATTTCCTTCTTCAATGCCACCTCCA

>uc004aag.1|37640651|37641051|37641150
agtccctttcctctcccagcctcagtctccccCCTGGGTACTCAGCGGAC
GCTGCGTGCCCCGGCGGTGAGCTGAGGCAGGCGGCGGAGGCAGGGCCCGG
GTGGGAGCGGGACCGCCCACTGCGGCGGGCCGGGACCTCGGAGCCAGCGG
Aggcggcgcgcggggctcctcccccggggcgggggtcgcggcgccggcag
ctggcggccgcgcAGCTGCAGCCTCAGCACCTGCCGCCGCCAGAcggcgc
gggcgcggcccggcccggccAACCCCTCCGGCTGCAGCCTCGGCGCGGGA
GGCGGAGCCCGAGCCGAGCCCGAGCAGCGCTGCTTCCCGAGCCTTGGCCG
CGACCGTGCCCGCCGCTGGGCGGGGCCGCCCTTCTCCGAGAGCGTCAGCC
CGCTAGGTCCTTGTCCGCGCGGGCGGCACCTCCTCTGCAGGTAAGGGAGG
GGTCCTGGCACCGCAAAGTTTTGGGGAGACGGCCTGTCCCCACACCCCGG

>uc004agu.1|70510035|70510435|70510534
CGGGCGCCGCTGCTGCTCCTCTCGGTCCCCGGTTCCCGGTCCCCGAACGC
GCCGCGGCGAGGCTGCGCCCGGCAGTGGAGCCGCTCGGAGCTGCTGGGCT
TTGGCGGCCGCTCGCTGCTCCGTCTGGCCGGAGGACCGGCGGGGAAGGAA
GGGGAAAGCGGGGACACACACACTCGCCGCGGCGCGCGCGCACTGCACAC
TCGTAGCCGCGCGCCCCCGCCAAGGCGCGTCCGGAGCGAGTTTGGCCCCG
CGGCTCCAGCCCCGGCACCTGCCCGCCCTCAGCGTTgcccccggccccgg
ccccgcccgccgccccctccgccctcccgcccctcccgcccctcccgccc
cTCGCCTGCACTGCTCTCCCTTCGCTGTGGGGAAGCGACAACGTCCCGAT
AACTTGCAGACTGTGGCGCAACTGGTCTTGGTAGCGGAGGCACCCGAATG
CTGCCCGGGTGAGGTAAGTTTCCTGTGCGTCCCCGGCCCCTTCCCACTAG

>uc004agv.1|70546529|70547029|70547028
ACTTTCTCCTCCATGGGCCCGTTACATTTTGTTCATGCTGCTGATAGAGT
CCTTATCACGTATTACTAATTGGAAGATTTGGGTGGTAGTTGTTGGGGGT
GGGGAGAACCAGGGTAGGTTATCATGGCCCTACTCATAAGAAGTTTATGT
CTCCTCACTTCTATATGAGTTTCAGAACTGGAAGATAATCTTAGCTGAGG
TTAGAAGAACATGTGAAGCTGAAATATTACTGAATATTTAAAAATTATTT
TCCACTATTACTTGTTTCCTTGCATGTGGTTTCAATGACATTATGGGTTA
CATTGGTTTTGGTGGCCTTGCTTAGAATTTCAACAtcagagagcctatat
taagaagtcctacatttagtgggaagttttactacatcactagatgtact
ataaggtcatctagtttctgattctaaagttctgtgattTGTAGCACTGT
TTCCATGGGAAAGTGCATTCCAAGTTCTAAACAGCTGAGTTTTGGATCTC

>uc004aok.1|87745863|87746263|87746362
GGTCGCGCGTCCCGGGCATACGCATGCGTGCACGCTGCCGGTCGGGCTGG
GCTGAGAGGGGAGGGGGCGGCGGCGGCCGAGGCGGCGTCGTTATTTCCGT
GGTCCGGACAGTGCGTGGCGGCGCGGGTGACCACGGGAGAAGTAGGTAGG
GACCGCCCCTGCGTAGCCATTGAAACCCTCTCGCTCGTGTGTCCGAGAGC
CGCAGCCCCCCGCGCGTGTGGCAGATCCTGGGGACCCCAGGTCACCCTGC
GGCCCCGGCCCTCCCGCTGCGCGTCAGGTAGGAGCGGCGGGCTCCCCAGT
GCCCGCTGTCGGCCGAGGCCCCACTCTTGCCCGGTGTTGCCGAGGCGACG
ACCCGGCGCCGGACGTGCCCGCCCTCCCGCGCGGCGACAGCTCTGTCCTT
GCTTATGCGCCCAGTGGGACCGGGGCTGGGCTGGGCTGACCCGGGCAGGG
CGGAAGGGAAGCGTGTGCCCGCCTCAGGTGTGCCTCGGCCCTAGGCCCGG

>uc004apc.1|89302077|89302477|89302576
ttcgtggtaaacgtaggactgatcctccaaaattaccttattaattagct
tacatatttattatctatctgtcccaccagaatgcaggtttccggaaggc
agggatttaaaaaaatctgttttgttctatgtgattttcccataccaagc
accgtgcccggcacaagctgggatcccagtacacatctCGGGACGGAAGA
ACCGTGTTTCCCTAGAACCCAGTCAGAGGGCAGCTTAGCAATGTGTCACA
GGTGGGGCGCCCGCGTTCCGGGCGGACGCACTGGCTCCCCGGCCGGCGTG
GGTGTGGGGCGAGTGGGTGTGTGCGGGGTGTGCGCGGTAGAGCGCGCCAG
CGAGCCCGGAGCGCGGAGCTGGGAGGAGCAGCGAGCGCCGCGCAGAACCC
GCAGCGCCGGCCTGGCAGGGCAGCTCGGAGGTGGGTGGGCCGCGCCGCCA
GCCCGCTTGCAGGGTCCCCATTGGCCGCCTGCCGGCCGCCCTCCGCCCAA

>uc004axe.1|99040199|99040599|99040698
GCAAACGCCCTTAACCGCTAAGCTCCTGAGGGGTAACGGTATGCTACAAA
AGTGCTTCTGAGCTACTACTCCTGGAGGCTTGGTCCGAGTGACCGCAGCA
GTGGGCGCGGTGGAAGAGAAGGAGAACGTGTTGGCCCGGGCCTCCATAAC
CATGGCTGCTAGGGGCGGGGACTGGGAGCGCGGGTCCCGGGACTGGGAGC
GCGGGTCCCAGGCCAGGGTGCGGGCTGGGAAGACTCGGTCCTCCACTGCC
CCAGCAGGCCACGCGCCCGCGCGTAGCCTCCCGCCCCGCTAGCAGCACGC
TGCGTGGCTGCTCGTTGGCTACTTACGACGGAAGCTCGGTTGGGGTTTCT
GCAGAAGTTTCCCCCTTGGGCGGTGGCGGAGCTGATAAGCGCGCTAGTAG
CAGCTCTGGCAGAAGCAACGGTGGCTTCGAGGGATGGCGGCGGCTGCAAC
AGGACCTGCAGCATCCCAGAGGTGCGTGTTTTTCCTTCCCTTTGCTATTT

>uc004brb.1|129253212|129253612|129253711
gaagaagctaaggcccagaaaggctgaggcttggccggggcggcgcaacA
CCGGGAAGGTCTCTGGGAGGCAGCGGCTTTAAGAGCCCCATACGGGGAAA
GCTTTGCACGCGCGGCAGGGCCGAGGGATGCTCCATCCCGCAGCCCCGGC
CACAACCAGAGCACGCACCGACTTTGATCTCGTTGGGGTCGAACTTCGGC
GGCATGGTGGAGGCGGCTGGTGTCGGATGAACCCGGATTCGGGACGACCG
AAGGAAGTTGCACCTTGGCCTCCTCCGAGCCGAAAGCCGAGAGGCCGGAA
ATCGCGCGGACAAGCCAGATATAGGCAGGAAAACGCGGCTATCGCGAGAA
CTGTCGTCACTGCCCGGCCTTCCAGAGACGCCCTTGTCGCCATGTTTGTT
GTGGGCAGGCGCCTGAGGCTGACGGCTGGCAAGCAGGGCACCGCGGTGCG
CTGAAGCTAGAGATTCCGAAAGGGGGTTCGGGTAGTTCGCTCCGGAGAAG

>uc004brd.1|129253954|129254354|129254453
CGCGATTCCTAGAGCCTCAGACTTCGTCATCCCGGTCTGCGTGACTTTAT
GAGATTCTGAGTTTCTGTTCCCAGCACCTGCCTTTGAAGGAGACCAGACT
CCGGCTCCGCCCGGCCCGTGCCGGGTGGTCTGCGGCCCCGAGTCCGTGAC
CAAGCCCTCCGAGTGATCGGCCTGCCCTCGGGTGCACCCGCGGGTCCCAA
CGTGGGGGATCCCTCCATCCGCAAAGCCAGGTCAGCCACTGCCCACCCCA
CCCCAGGAAATATGGGTGTGGCCCTCCCCCCGCATCTAGGCTGGACGTCG
GAGAGGGAGGGACAGGCATGTGGGGCAGCCTGGAAAGAACTGATCTTCGG
GGAGGGGTGGGAGAGCGATGGTGGTTGGGAGGAAGTGGGGAGGGCTGCAC
ATCAGGAAGGGGGTGCAAGAGGGTTAGTGATTGGGGAGCAGAAGGGTAAG
TGCTGGTCATCAGGGACGGATGGGGGAGGGCTGTTTTCAAACCATTCCCC

>uc004bxp.1|130941529|130942029|130942028
ACCTTCTCCACAGGTCCGGGTTTTCACTTTGGGTCTAGGCTCTTGGGCAT
GGTGTTCAACAGTAGACCCTAGGAGGAGTGTGCCCAGGAGCCGGGGTGGC
TGCAGCAAGGGCCCATCTTGCCACGTGGCCGCTGGTTGCAGCACACGTTG
TGTTGGTTCTCCAGAGCGCCCACCCTCTTCCACCTCGGAGCAGTGAGCAG
CATTTTGCAGTCCCTAGTTGGTGAGTGGCCTGGCCTAGCTCACTGGGGAC
CTGGAGGCTTGCATGGAGTTCTGTACGCCTTGCTTGGGAAGGAGGCAGTG
TTTCCTCTGGAGACCCTGGATTCACCATGGTGCTCTTTTAActgggagat
taactaaaacaccgagaacttgggagtggaatcaggcagccctttcaggg
tctcatgccaagactgccctgatacccgtgggcatcctaggtgagggacc
ccaccttgcagggcctctacagcctctgtaaaTGCAGCCCTGGCGCCTTT

>uc004cid.1|138672728|138673128|138673227
GCCGGCCCCTCTCAGGTTCACTTTCCCATCTCTAAGCCCACGTCTCGCTG
CAGTTCAAGTTTGCCAGGCCACCAACGGGTGACACGCCCGGCGCAGTGGG
GGACTCCGCACTTTCTGCGCACCTGCTCCAAGTCACCTCTTCCAGGTCCG
GGTCCCTGCCCTGTGGAGCGCGCACCCGGGCAGGGGCATGGAGCACCGGC
AGGACTGGACTTTGTGCTGAGTGTGGTGGCGCCTTAGGAGGAGGTCACAC
AACCCGATGTGTCCCTCCGCGAAACTCCCTGAGCACTGGGTGTGAAGGGC
AGCGGCGCCCAGCAAGGCCGAGGAGGGGCGACTGTTATCCAGGCAGGAAG
CGGGGTGGACCGGACCAGGGTAGGGGCAATGTCAGGAGAAGGGGACACTC
AGATGCAAAGCCGGTGGGGACCTGCCAAGAAGCCAGCCCACAAGGCCATG
GACTCCTCCACGCCATCAGCTGGAGCAGTGGGCAGCCCCAGGAAGGGAGA

>uc001hmy.1|219940988|219941388|219941487
AAGATTGTCCTAAGTATTTATCAAATAGCCACTAGGGAGATCACTGAATT
CTCACCAATCAATCTGGCAGGGATTTGGTCACCAAGGCGCAAAGGCAGAT
GGGATCCCCTTAATGCAAGCCTTCCCCGATGCAAAAGGAATGATATTTGC
AGGAGAGGATGACAGCATTGTGAGAATATAAGGGACAGTGACTGGGCAGA
TCAATACTGGAGCTCTTCCACTTCCTTGCTAACTCTGTTTCACAGTGAGA
AAACTGGATATGTTCCCTTCCTCATCTCTCTTTCCCTATATAAAAATCTG
TTTTATTTCAACTTTGTTGTATATGCAAGTTACCAGAGCTTAAGAAAGGC
TTGAACCTGAGTTAAGGTAAAAGAGAGGGGAAAAAAAGACACATCCTAAA
CCAGTTTCATTTATATAATGAAAATAAATTTTTACACAATCAACAGAAAC
ACACCAAGATTTTTTTTTTTTTTGCGaaaaatatttttaaataaattttt

>uc001hmx.1|219940988|219941388|219941487
AAGATTGTCCTAAGTATTTATCAAATAGCCACTAGGGAGATCACTGAATT
CTCACCAATCAATCTGGCAGGGATTTGGTCACCAAGGCGCAAAGGCAGAT
GGGATCCCCTTAATGCAAGCCTTCCCCGATGCAAAAGGAATGATATTTGC
AGGAGAGGATGACAGCATTGTGAGAATATAAGGGACAGTGACTGGGCAGA
TCAATACTGGAGCTCTTCCACTTCCTTGCTAACTCTGTTTCACAGTGAGA
AAACTGGATATGTTCCCTTCCTCATCTCTCTTTCCCTATATAAAAATCTG
TTTTATTTCAACTTTGTTGTATATGCAAGTTACCAGAGCTTAAGAAAGGC
TTGAACCTGAGTTAAGGTAAAAGAGAGGGGAAAAAAAGACACATCCTAAA
CCAGTTTCATTTATATAATGAAAATAAATTTTTACACAATCAACAGAAAC
ACACCAAGATTTTTTTTTTTTTTGCGaaaaatatttttaaataaattttt

>uc001hax.1|202689823|202690223|202690322
tcAACAACTAAAATTTATATGTTTTTTATGGTTTACAAAGAGCctttata
gatacttctcattggatcctcatgacaacttgagaagtggtaattatact
tggctcctttaagagtcagggaagtggaggccaggcgtggtggctcacgc
ctgtaatcccagcactctgggaggccgaggcgggcagatcacgaggtcag
gagatcgagactatcctagctaacacatggaaaccccatctctgctaaaa
atacaaaaaattagctgggcgtggtggcgggcgcctgtagtcccagctac
tcgggaggctgagacagaagaatggcgtgaacccaggaggcagagcttgc
agtgagccgagatcgcaccactgcactccagcttgggcaacaaagcgagg
ctgcctctcaaaaaaaaaaaaaaaaaaagagtcagggaagtggagactca
agaggttgaatgacttgtccaGTTAGGGTTAACAAGGAGCCTGGTTTTAT

>uc001haw.1|202657988|202658388|202658487
cacctgtaatcccaacactttgggaggacaaggtgagagggttgcttgga
ctcaggaattcaagaccagcctgcgcaatgtagcaagaccttggctctac
taaaaattacttttaaaaattatgggaggctgaggcgggtagatcacttg
agcccaggagttcaagaccagcctgggaaacatagcaaaaccctgtctct
acaaagaataaaaaaaaattagccagacatggtggtgtgcacctgtggtc
ccagctactgggaaggctgaggtgggaggatggatggagtccgggaggtg
gaggttgcagtgagcctagatctcaccactgcactccaagcctgggcgac
tgagagagaccctgtgtcaaaaaaataaataaaaTTATAGTTTCATTTTT
TTCTCAAATGTCATTTATTAGAAAATACAATTCCCGAGAAAGGAGATACA
AGGGATTCTGGGAAGTGGGAAGTAAACAGTACACAGATCTCTTTAAATCA

>uc001gqc.1|181483601|181484001|181484100
TTCTGTTTTAGTTAAGATCTTTCAAGCTAAAAAGTTGTTCAAGTTTTTCA
TTTTCACAAATATAATTTTATTTCATAAAATACTAATTTCATTGAGGAGC
CAAAGTTAACCAACACTGGACTATGCAAATTAGTCAAGATGTAAGATTTA
ATGTTTCAAAACTAAGAAAACGGAGGCACAATTTACAAATTTGCTAATTA
TTCTTCCCTTTATCATCCTTGGATGTGGCTGTACATACTTTTATATAACA
CATGTGGCATCAGCTGAACCAGGCAGGAAACTGCTTGTTCTAAGTACATT
TTTACAACTGTTGTCTCCTGTCAAGTAAAATTATGAAGAAAAAGTGATTA
ATGCTGCAATTCACAGAGAAAGTTCTTGACCAAGACACAAGACTCTTGTA
GCATTGTCTTATTTATTAACATAATTGAAACATTTTGCATAAAACTCTTG
CCCATGACTATTCTAGCAACAAAATTGTACTCAAAATATTTCACTGTGAA

>uc001gqb.1|181483601|181484001|181484100
TTCTGTTTTAGTTAAGATCTTTCAAGCTAAAAAGTTGTTCAAGTTTTTCA
TTTTCACAAATATAATTTTATTTCATAAAATACTAATTTCATTGAGGAGC
CAAAGTTAACCAACACTGGACTATGCAAATTAGTCAAGATGTAAGATTTA
ATGTTTCAAAACTAAGAAAACGGAGGCACAATTTACAAATTTGCTAATTA
TTCTTCCCTTTATCATCCTTGGATGTGGCTGTACATACTTTTATATAACA
CATGTGGCATCAGCTGAACCAGGCAGGAAACTGCTTGTTCTAAGTACATT
TTTACAACTGTTGTCTCCTGTCAAGTAAAATTATGAAGAAAAAGTGATTA
ATGCTGCAATTCACAGAGAAAGTTCTTGACCAAGACACAAGACTCTTGTA
GCATTGTCTTATTTATTAACATAATTGAAACATTTTGCATAAAACTCTTG
CCCATGACTATTCTAGCAACAAAATTGTACTCAAAATATTTCACTGTGAA

>uc001giw.1|171419092|171419492|171419591
GGGATCACTGTGGCCAGACTATGCTACACAAACCCATTAATAGTTGTGAC
CTTTTATTGAGACAGCAGATGTAATTACCACTTAGGAGAGGGGACATAAG
AAATCATCCAGGGTTAGAAATAAGGTTCTGAGGAAAGGAAAAACAGTACA
TGGTAGAACTCTATTTAAATCAGTCTCTCTTGAACCATGAAGAGGGACTC
TAAGGACCTCCAGTGAGCATCTTTTCAAAAGCAAAGATGGGCTTTGCCAC
CTCAACCATCCCTCAGATGTGTCTTTGATGGCTAAAACTGGAGGCAAGTA
GGAAACTGGAAAGCTTGCCCCGTCCTCCCCTCTTCAGAGGATGAGCTACT
CAGAACATGGAGAAGACAAGGATAAATGAACACTCCAACACTCTCACCAG
TAGTGAATTCTGAGATCTTTTATTTGTTTCCATGTAAATAGCAATATTAC
TATTAACTATATTATTAATATCAATATTAATACTCTCTGAGAGCCAGGAA

>uc001gdc.1|163712202|163712702|163712701
ATGGCAGTAAAAATTTCAGACTCCTCCaatactaattgagcactgactac
atgccaggcactttgtggcactggCCTAAAGCACCCTAATGCTTTTTGGC
ATATCCTAAGCACTGGCCGGAGCCTTCAAGGTGTGTCATCTCCTCCTTTT
TCTATTTCCTTGGCTTCTCTTCCTTTGTCTCATTACCATATTCCCCTCTT
CATCTCTGGCTTTTAACATGATGTCCTTTTCCTGCCCAGAGCTCCTAACC
CTGAGCAAGGGGAGGTAAGCTCTGACCTGGAGAGTGGCTCTGGGGAGACA
GGCCCCTGTAACACATCTGGAATACAGGGTCAGAGTTGAAGCTTCTTGTT
TTGTTGTTGTTGTTTAATTTTTTCCCTAGGATATAGATCCTGAAGAGGCT
TCTtgttttaatcaccttgcattcaccctgttggtgtggaaggaatcccc
accctaggtcatgggatggcagaacaaatgacacctggcactgaacagat

>uc001fug.1|158070487|158070887|158070986
GCTCTACATACAGCTCAGTCCCTTCCTCTGCCGCAGGATGCCCTGCCCCT
GAAAGAACTACCCGACTGACCAGGGCTCCGTGGTCATTTCCATGCCAGGC
TGTCGGAGCTGGCTTGTCCCAAGGTGGAGAAAGGGAGTCAGCAAGGAGGA
GTCACTGAGCCCTCACTATGGTGGGTGTGTCCCAGAAGGCAGGGTCTGGG
TCCAGCCTCTAAGCATGGGGACAGGCAATGCTGATTCCTGTTCATTCTCT
CCAGCAGAGAGAAGGGCAAGAGGGAACAGCTGAGCCTGCACTCCACCTGA
AGGCCCCATCTGCTGTGGGAGGGTATTGccctggcccctggcccctggcc
cctgccccAAGAGTCCCCAGGATTTGTGATAAGAAAGTGGAAGCCAGGAA
AACAGCAGGGAAAAaatacctttattgagatataattcacatagcataca
attcacctatttaaagtatacaattcgatgccttttagtgtattcgcaga

>uc001fpe.1|154699743|154700143|154700242
AATCCACCTGTGCCTAACATAGTGCCCGGGCAAGTCTCTGCTGAGGAAGG
CTTTCAGCAGTCAAAGGTCCTCACCGTGCCAACTCCCACCCCCAACACCA
TTCTGGTTTGAACTCAACCTTGGGTGGCATTTCTATTTTTGTGTCCCAGA
ATCCCTCCTGAGGCTTCTAGCTGGGCAATCCCTCCTTAGTGTGGGCTGGG
GCTGCCTCCTTCTGACAGAACACTTAGAAGAAATTCTCACCTGAAAACCC
CACCTGAGACATGTGGAAGTGCCCCGCCCTGAAGGCCGCCCCCCATTCTT
CCCTGCTGAGATGAAGCACTGCCTCTCACCCTGATGGGGCCACACCAGTC
CTTCCTTCCCATCCTCGCGGCACCAAAGAAACCAAAACCCACGCCGAAGT
ATCAGAAACGTGTATTCTTTTTCTTTTAATAGTAAACCTCTTTACAACAA
ATATAGTGAAAGAGTTTTCAAACAAAACTCATAAGAATCTCGAGGACTTT

>uc001ffk.1|152820757|152821157|152821256
tactcgggaggctgaggcaggagaatggcgtgaacccgggaggcggagct
tgcagtgagccgagatcgcgccactgcactccagcttgagagacagagtg
atactccatctcTAaatcaatcaatcaatcaatcaatcaatcaatcaatc
GTGGGCTCTGCTGGGGAAGGGCCCTGCTGGGTACGTAATCAAAAGGTGCC
TGATGAACCCCACCCCACCCAGACGCAAATTTACCCACAAAGGGAGGTTC
TTTGAAATGGCTCCTTTCCAAAGGCTGAGGGACAGCCCTGTCCCCCACAG
GTTCATGTCAGATGCCACTGGTGCTGTTATCAGAAACCCCAGGGCCACAG
GTCCCTTTGTTCCCATTTTCACCTCCCCCAAGAAACCAGGACTTAAAACT
TTCTAAGAATTCAGATTCTTGTTTTTTTTTTATTTATGAGGAATGTATAT
TGTTAAGTCACTGTTATCAAGGGACACATAAAAGCAGAATCATAAAACTG

>uc001ezg.1|150044770|150045170|150045269
TCTGACATCCTGATTCCCCCACTGGGGAGCTTGGGCCAGCCACCTTCCAG
AGGACTGTCTTTTGGTCTCCCAGATGTGGAGCAATTCTGTGCAACCTCTA
AATCTAAACGTTCCCCGTGGGTATCATTTATGGGAAGTTCTCAGTCTAGA
GCATCTCCCGTGGGGCTCAGTTTGAGGCTCCTACAGTGGGGGTTCCTGAA
GATTCGTTCACAGTCCTCACTGAGGGACTGCTCCACCTGGGGAGAAACTG
CAGGGGTCGGGTGAGGGTGGGTTGGATCTGTATAATGCTGATGGATTGCT
GAGCTGGAAACCTGAGTCTTGACCCAGGAATGAGACTGGAGAGCAGGCAT
GCAGGTAATCTAATTTAAGAATCTCCCCCACCCTCTGACACACACACTTC
TTGCCTTTAAAATCATTTTATAAAGAATGGCACAAGTTGGGGTTTATGTT
TACTCAGATGAACCCGTCCCCTTAGAGGACACAATCCCACCCCCAACCCC

>uc001evb.1|148860822|148861222|148861321
GACTTGAGTTTCTTTTGGCTTATTACAAAGAAATAATATATTTCTTTTGG
TTTGTCACATTTCTCCCTCACAAACATGGGAACTTGAAAAGGAATGGAAG
ACAGAGGGAAAAGGAGACTGGGCCTCCTTTTCTGCTAAACCTGGACTAGG
CTTAGGTGTCAAGAAACCATTTAGATCAAATATCTTAAATGCCTCATTTT
GTGAGCCACAAACTGAGGTTGATGCACCTTCTACATTGGTTACAGAAACA
AAGGGATGGGCAAGGTTTATGCCAACATTCCTGCTCCCTTTCCTAAGTGA
TGGTATTGGGGAACTCAGCCGCATCTCACATTAACAATGTCTTCAGTATT
GTTTTCTTCCCCCTCCCAAACCCCAATAAAACACACCAACTGCTTCAGAA
TATTTCTGGGTTGGGTTTTTTCATGGGTTTTTGTTTTGTTTATTTCGAAT
ACTGAAAAAGTCCTTTGGGCTCTGTGGGGTTCCCCACGCTCACGGCTCCT

>uc001dnv.1|91153044|91153444|91153543
TTCAGTCAAAAGTAAAGAAATGGGATGTTTTAGTTAGTTTTGTCACTATA
GACAAATACATAGTTTTTATCGGGACTTTTGTAAAATTGAAAATAACTTA
CAAGTACTATTCCCTTATCTATTAACCTAAGGATCAGGAGACCCTTGGTT
GGGAATGATCCAACTAGTCCAACCTTCTAATTTTGCATATAAGATGGCTC
TGAATTTAGAGGTTTGATTAATCATGAAAGGGGGAAAATGATTTTTCTCA
CATACATTATATTGACCAATGAGGTGATTCTAGAAAAACTATGCTCTGTG
ATCCAAGTAACCTGGCAAGGATAAACAATTTAAATCCAATGAAACACAAC
CTGAAGTGAACTATTACCACCAATGATAAAAATAAGAAATGTTTCACATT
TTAATTTTCTTTAAACCTTTTTTTATTTAGAGATTTTTCTGGTAAGGAGA
TATACCATAGGAAAGCAATTTCACTGGCAGTGAGGTATGTATATACTCTA

>uc001dhq.1|77802377|77802777|77802876
ATTTCCAGGAAACAAGGTGATTTTTCAAAAGCCATCTGTTTAAATACATG
GGGGCTTATCTTCATGAGACACAACTAGAAAAAAAATTTTCAACTTTAGT
TTTCACACCTGAGCATTAATAATTGCCTTTTTCTTTAACCATGGTCCGTG
TTTCCTTTTTGTAAGCTAGTTTAATTTAGTGTTTCAGCACACACTGAGTA
AAAATCTTTACCATTTTTTACAGGGTTGCTTAAGATCACCCTCTTTTCCA
TAATACATTCCTTATTCTTCATAAATGACAGAAAGAAAACTCTTAAATAT
GTGAAGCAAACCATTTTAAAAAATACCAATTTCTGGTTTTAACACTGGTA
AAAAAAAAAATCCAAAATCTAACCAAAAGGAAGTCACAACAAGCATTCTA
TAATATAAACAGACAGTATCCACATAGTTTATTTCTCACAGTTCTCCTGA
CAAATGAACATCATTCAAGAACATACTGTATACACAGATAAGAAGAAACA

>uc001cnm.1|45567000|45567500|45567499
GGGAGCGACCACTCAGGTGGGGAGGGGCTGGGTGAGAGTTGAGCCCAACT
ACCTACTCCAGAGTGATGCCACCACTCCAATTAGAGCTGACCTGAGACGT
AAACAGAGGGTGTTGTGTGTCAGCCACTGGCAGGTTCTCCCTGTAGCTGC
CTTGCCTTTCTCCTGGGGGTTGGAGGGCAGATCAGTCTGGACAGAACACC
CCCACTCCAACCCCATCTGCCCGGGGCTGGCTGGGAGTTCAGCCAGAGAA
AGTCAGAACCAAGCAGAACGTCACCACTTTTCTGGGTCCCTCCCTCAGAT
ATAAGGGGTGAGGGGGCTAGGGAGAGGGTGGAAGGCTGTCCAAAATAGCT
ACAAAAgggcgggcgtggtggctcatgcctgtaatccaagcactttagga
ggctgaagtgggagaatcacttgaggccagaatcacctgagttcgaaacc
agtctgagcaacatagcgagacccccatctcaaaaaaaTACAACATAAAA

>uc001byw.1|35671277|35671677|35671776
CTAGGTACAGTCAACACATTTGGGGGCATGTGGCCAACCTCTACTATTTG
GGAACACCAAAGGGAAGATGAGTGGTCAAAATTTCTAAAGCCACACCCTG
GACTTTAGGACACTCTGTGTCTCCCCAGCTTGGTCACAGGTGGACATGAT
CATTTTTGTGTTAACAAAAGATATGGGAAGAAGGGACATCAACCCTCCTC
CCTTAAAGCCAGCAGGGGTACTGGGGTGGTGCACTCCCACCCACCAGTGG
CAGGCAGGGCCCAGCACCACTGCTTGCATGTGCTGATGCCAGGCCCAAAA
CTTCCTTGCCAGAGGACACGACCTCACAGGGCTGCCCAGGGGGTGGGAGC
TGTGCACGGGTCCGAGACGTAGCGTGAAGCAGCACACCCAGCAGACAGAG
TGCACAGTTAAATACCATGTTTAATCATCCCACAATGGACAGTAGTGCAG
TAGTAGAAATTATAAGTGTCTCTTTAAAAAGTCACTCCCCCAAAGTTTCC

>uc001bom.1|27810987|27811387|27811486
TCTCTTCTGTCCTCTTTTGGAGAGTCTGACAGCTCCAGAGGGTCCACTGT
GGTCTTCCTCCCTGCCCTGGCAAAGGAGGCCTAAGGTTGTCCCATTGCGC
CTGTGATGAATGGCAAATCTGATGAACTCAGATAAAGAATTAGCAAACCT
ATTATACACAGATTGAAGGCCATATCAGCAACGAAGGGGACATTTTAATG
TATCTTCAGCTGCTTGTCTTCTAAACTCACGTGCAGATGAGCAGTGGGAC
TCTGGGTGTTCTAAAACTCCACACCTTGGATGCCCCGTGCTTGGTAGGCA
TTAGGGCCCTCTCCAGCTTCCCCTGCTGCTGCCTGTAGCCATATCTGTCC
GTTCACCCCCTATTGACCACCCCCGCTCCCAAAGGAAGGTTCAAGGGTAT
TTCATGGTTTGAGGATTCATATTGTCATTTTACTTATTTACAGAATCAAT
AAACCAACACATACACACTATTCAGAGAGGTGGGAAGTGCTCTGCAACCT

>uc001bma.1|26480859|26481359|26481358
GTGTAGTGCACATCTCCATGCCTGTCAGTGAGTGTGGCCATCCCATGCGC
CTGTGTTGGAGCACAATGGCTAAGAATGAGTGTATCATGGGAGGTGGGTA
CCCAGCTGCAGTTCTGCTAATTTGGGGGCATGGGTCTAGTGGCAAAATGG
CTTTGTGCGGTGTTGAAGTGTCCCCACGAGTTGGTGGGTCTGTGCCTGTG
CACAGGTATCTGCTGGCTGCACACATACACAGTGAGGCTCTGCTGTCCCA
GCTGAGAATGTAAACCCAGCTGGGGCCAGCTCCTTCCCCCCACTGCATCC
CTCCCTTCACAGGATCCACTTAGCCCTTCTTGGGAGAAAGAGGAACCTAG
AAGACAAAGACCCAGCAGCCAGGCCCGCCAGCCGGGGCTCGAGTTACCAA
GGGGCGGGTCGGCACCGCCCCCTCCCTGGCCCAGCTGGTCCCAGGCCTTT
CCTACGTGCCTGGCGAGATGGCCCACCCAAGAGCCTGGCGGAGCAGCGGG

>uc001bla.1|26098793|26099193|26099292
cctaacaatcttaggaggtaagttgaggtaggctgttattgttctcatGA
ATAAGTTTGGTAAAACCCCAATCTCAAGATACAGCCCAAGCAGCAGAGGC
ACATGCGTTAGCAACACATGGACCCCACCGCAGTATTAGCAATCATCTTT
TGCTATAAGTGCTTGGCTTCCAAGAGCTTTTATACAGATGTCTGAGAGGC
ACAAAATATGTATAATTAGGCTATTTCTCAAATAGCACAGGAAAGCTGCC
AAAGGCGTTCCCTGAATTGAGAGGCAAAGCACTGACAATGGGGACTATTA
CAGCCTCTGGATACAAGATGACGTATCTGCCAACCTTAACCACCCGAGTC
AAATGCTACTTTAGAAATAATTAAGGTTCCCTTTAGTCATTTCACAGGAG
TTGCTACAGCAGTACATAAAGTTTTATTAATATTCTGATTCTCGTGTCAT
AGCTTTTATGGCAGGAAAGGATGAGGACATGCCCCACCTGTAACGTAGAG

>uc001bex.1|21794901|21795301|21795400
cgcaccagctcattgaatcctcacaacaaacccttgggagaaacactacc
actcctattttacaaaaggaaacactgaggctcacggaagctagtaagtt
tctcaacgccacccacccagctaacaagagacggtcccaggactcaaacc
taggtctgcctgacagcacagccatgttcttcctgcAGTGGGGAAGGGGC
CCAGGATGCAGGGAAGGACAGCACCCCGGGGAGGAAACCACGGGCGGTGC
TCACAGAGCTGGTGGCTTGGCTTTGGAGGTGTCCCCAGGCCCAGCAGCTC
TGATGGGGACAGGCTTGCTCCCTGCCACCTTGACATCCCTGGACATCTGT
CTGGGGTCAATCTGGCCACGGTTCACACAAAGCCAGGCCCAACTCTGGGT
ACAATAGCGATAAATAGAATTTATTTTATACAACTGTTACCGACATCCAC
ACGGCCACAGGGGCTTCCAAAATGGGTATTGGGGCCAGGAGGCTGGCCTT

>uc001azb.1|16803999|16804499|16804498
CCTTATCTTCAAGGGCTACCAAGAAGGAACCAAGAATTTATTTACCTCCC
CAAGGGAAAAGGTTTTACCAATGAGACCCTTTCTCACCATGACCCCAGGA
CCCCATATGCCCTGTTCACTTGAGTGCCCTGTGTGGCCTGATAGAAGCTC
ATGCTGGTCACAGGATTCCTTATATGACTAGCCTCCTTCCTGAATCCCAA
TTTCATGGTGGTGGTCATGACAGGTGTCCTGTATCCCATGCTCATGTCCC
TGAAGTCACCAGCCTATCTCCAGTTAGAAAAAATTACATGTATATAGAGA
GGCCTCTTTGGAAGGAGCAAAAGCTTTCTCaccttcgtacactaatggtt
ggaaggtacaacagcatatgcactttgggaaaaaatatctggcatattct
tacagaaacaaacaactacctattctatgactcagtaattcctaagcatt
tatccaagagaaactaaaacctatgtccagaaaatgacttatacaagaat

>uc001agv.1|1560462|1560962|1560961
GCCTTCCTCGAAGAATATTTTAATACATTTTAAAACTCAACAACCTTGTA
TAAAAACCTGTCGAGTCTGCTGGCACAGCTGGGGCTGGGGGTTGGGGGCC
GGGGGCCTGTGTGGACAGGGCTGGTCTGGACGAGTGGGTTGGGGCAAGAG
GGCATCGCTCATCCCAACACAGAAACAGGTCTCCAGCTCCGAAGATTAAA
CAATCCACCCGGCTCCCACCAGTTCCTTTCCAAATCACGGCCCAGCCAGC
CCCGTGCGTGTCGAGAGTGGGAGAGGGTGTGTGGAGGTTTGTGCTGCCCC
ACGTGGGCACCCGAAGATGCCCTGGCAAGTCACGGAGAAAACACAGCTCT
TTCCTCCACAACAAGGAAAATGATTTAATTCTACAAATTTACAAACCAAA
ATACAAAAACAAAACATGGAGCACAAAGTAAGACGAGGAGTTCCGAGTCT
CATCGCAGCTCCAGCCGCAGTAGCCACGCCTGTGGTCCCGGCTGAGTTCT

>uc001tkf.1|114069230|114069730|114069729
CTGAGGCTACTGGGCAGTCCCTCCATTTCCCCGTGCCTCTGAGGCTGCCC
AGTCTCTGCCCTGCTGCCCACCTGTACCTTGGGCTTTCTTCTCGCCCAGG
CTCCCAACTCCACCCTCTTCCTGCCAAGCAATCCTAGCCCTCTGAGCCTC
TTGGGGCCCCCTCAGACTTGTCCCTGTGTCCACAGGTGTTCTCCAGTGCC
AAGTACCCTGCTCCAGAGCGCCTGCAGGAATATGGCTCCATCTTCACGGG
CGCCCAGGACCCTGGCCTGCAGAGACGCCCCCGCCACAGGATCCAGAGCA
AGCACCGCCCCCTGGACGAGCGGGCCCTGCAGGTCTGCTGGCTGCGCACA
TAACTTAGCCTGTCACACACCAGGAGGACTGGATGCTGGGGAGGAGCCGG
GGCCACCATAGGGTTCTGTCCCCCAGAGGAGGCTGACTGGGATGGGGTGG
CAGCTGATTAGGCCCAGCACCAAATATTCACCATCCCTTGGCCATCCTGG

>uc001tdi.1|105834336|105834736|105834835
aggtttcaccgtgttagccaggatggtttccatctcctgacctcgtgaag
cgcctgcctggggctcccaaagtgctgggattacaggcgtgagccaccgc
acccggccAGAGCTGAGCTTTCTAAGGGTCTTGGGAAGTGTGGCTTCCAG
TGCTCCAGGAGTTTCAGAAGCGGAAGCGTTCAGGGATTGGTTAACCTTTA
GCTACTGAGGCGTGATTACGCCAATGGAGCTGTCATTGATTGGCTGTCCC
TCTGAAGCAGTCTCACTGCAGTGAGGCAGTTGTTGATTGGCTGGCCGTCT
GGTGTGACTTAGTTTTTGATTGCTGGATTTCACTGGAGTGAAGTGGTCGT
TTATTGGCTGGCCCTCTGATATGAGGTGGTGGTGAATTGGTGGGCGTCAG
TGCAGTAAGTGAGCGAGCCGGACGTCGATTGACTGGTCTTCAGAAGCAGG
TTCGGTTTTGTTTTGTTTTGGTTTGGTTTAAATTGATGGGGGCTGTCATT

>uc001snn.1|75742401|75742801|75742900
ccagctcagtctcacaaagtgttgggatGtctggccaactaatgactatc
ttaactcttgtgtttcaatgtttatgccttcttttatcttgactgattgt
atgactatgtcttctagaacaatgttgaacagaaatggtgagagcagaca
tccttgctttaatatttcaccattatatatgatgttaggtatagattttt
ctcacagatgccttttatcagattgaggaatttatattcctactttgccg
aaaggtttttgtagtatgagggggtgctgaattttgtcaaacactttttc
ggtaataattgagatgattggttctgcagtcatcgagatgtggattttct
cctttattctgttcgtgagtgattacactggttgactaatgttaaaacaa
ccttactttccaggaataaaccctattatcttttttatacattgctggat
ttgatttgctaattattttaaggacttttatttctacattcatgatagat

>uc001skx.1|74441389|74441789|74441888
TTAGTAAATATTCCCTCTGAGAGACCCCAGGTCTTATGGGAAGACTGGCC
AGTACATCAGAAAATTGGCTGGGGTGGTGATCATATCATTACTCCAGCTC
CAAAAATTGGACTAAAGAGCAGTGGAAGCTACAGGAAGCAGAGGCAGGGT
TGGCAGAGGCTACACCCTCCCAGCCCTCCTGACTCCATAAATGAACTTAG
GTACCTAGTCCTAAGTCTAGCCCTTTCCTCCTTGGTTAGAGTAACTTACT
GCACATGAATTTTAGAAACAGCATTCTTCTGGTCACTACGAAGAGGAGAC
CTCAAATTTGATACAGCCAAAGCTTCCTCAGCATCGCTTCTCCTCCACTC
CTGCTGTGAGCTTAATGGCCCAAGTCCCACTCTCAACACCACACAGGAAG
CACTGAAGCAGAAGTTGCTTTAATCAAGGGGTGAAGTCCTCAATCAAGGG
GACCTCACTTAACCTTTGGTGGTGGGGTCTCAGCCTACCCCCCACAAGCC

>uc001seb.1|68122439|68122839|68122938
ATAATGATATGGATTCAAACACTGAAAGCATTAAGGGCATATAATTAAAA
TTCATGGGCTTAGACATTTAAAAAAAGGTTTACTATGTAGTACTCTCTGT
AACTAATATTCCAGAAAAATAAACCACAATACAAACACAGTGTAATCTCC
TTTGGACTTCTCATCTGCTTAAGTGGCATTAGGTAACTTAAGAAGTTGTT
CCAAAACACTTGTATGTACTTGATACAGCCTCAAAAACATGAAATAAAAA
AAATCTGAAAAAAAATGAGATGAAAAGAACTGTGGACACCATGCATCAGG
AACAAAAACTCAAGAATTTCTCTATTTGTGATGACTTCTAAAACCTATCT
TCCTAATTTGGAAGGCAAATTTACTCAAAAGATAAAAATACACAGGTCAG
TTATACAACATTTTCAGCCTTTATTGAGAGTACAGTCATCATGCCAAAAT
TCATCCATCAACATACAACCTTATTTCCCATCTAAAGTTAATGAGAATGT

>uc001vpf.1|228044785|228045285|228045284
tgaggtagactgggctagactatggagcactttttacggcacggtgagga
atttggaattatactcaaagcagtggaaagcccttgaagagttttaaaca
gaagggGAaggtaacccatgtgaaacgctttgcatatataagcgctcaat
aaatactgtctattattAATATTATTATCACCATTGTGTCTACCCTACTT
GGCTCCAGACCCGGCCCATGCCTCAGCGAGGCCGCAGTGACTCCTCCTGG
CCAGCAGAGGGCGCCAGCGGACACTTGGCTACCGGCCGCCCAGGGCGGGC
CTCCTCTTGCCGTCCCCTTCCTCGTCTTTTCCCCTCAGGAGAAGTCGGGA
AGGTGGCGGCGGCGGCGGCGGTTGTCCCGGCTGTGCCGGTTGGTGTGGCC
CGTCAGCCCGCGTACCACAGCGCCCGGGCCGCGTCGAGCCCAGTACAGCC
AAGCCGCTgcggccgggtccggcgcgggcggcgcgcgcagacggagggcg

>uc001vpe.1|228044785|228045285|228045284
tgaggtagactgggctagactatggagcactttttacggcacggtgagga
atttggaattatactcaaagcagtggaaagcccttgaagagttttaaaca
gaagggGAaggtaacccatgtgaaacgctttgcatatataagcgctcaat
aaatactgtctattattAATATTATTATCACCATTGTGTCTACCCTACTT
GGCTCCAGACCCGGCCCATGCCTCAGCGAGGCCGCAGTGACTCCTCCTGG
CCAGCAGAGGGCGCCAGCGGACACTTGGCTACCGGCCGCCCAGGGCGGGC
CTCCTCTTGCCGTCCCCTTCCTCGTCTTTTCCCCTCAGGAGAAGTCGGGA
AGGTGGCGGCGGCGGCGGCGGTTGTCCCGGCTGTGCCGGTTGGTGTGGCC
CGTCAGCCCGCGTACCACAGCGCCCGGGCCGCGTCGAGCCCAGTACAGCC
AAGCCGCTgcggccgggtccggcgcgggcggcgcgcgcagacggagggcg

>uc001vbq.1|207016212|207016612|207016711
TCCCCCTCCACCGCCCCCATCTTTTGAGGTACCACCCGTCACCTCCGATG
CTGCTTGGGCTGCTGCATCACTCTGCTGCTTTACCCCCTTCCCCGCCCCC
CAACAAAGCATGCGCAGTGCGTTCCGGGCCAGGCAACAGCAGCAGCACAG
CATCCAGCAACAGCATCAGCACCCGAAGCCCCGCTCGGGCGCGCTCTcgg
ggggcggggcgcacgcccgctccgcgcgtccccgcgccgctcgctcccgc
gcgtccccgcgccgctcgctcccgcgcgccgccTCAGCATCCTCAGGCCC
GGCGGCAGCCCCCGCAGTCGCTGAAGCGGCCGCGCCCGCCGGGGGAGGGA
GTAGCCGCTGGGGAGGCTCCAAGTTGGCGGAGCGGCGAGGACCCCTGGAC
TCCTCTGCGTCCCGCCCCGGGAGTGGCTGCGAGGCTAGGCGAGCCGGGAA
Agggggcgccgcccagccccgagccccgcgccccgtgccccgagcccgga

>uc002vwb.1|236949984|236950484|236950483
GTGTTTTTTAAAAATTTAGAGAAAACCATTAGGTGAGGCTGTGATAACAA
ATGTCCCCACCTCATTCCTCCCCAATATTTGTGTCTCTATTGGAAGGTAT
CTTTTGGAAAGAATTCCTCCAGTAAGGATTCTGTTGTGGAGGCCTTAGGT
GCTGCCCCAGGTGCATTTTTTACAAGTGAAATCATTAACAATTCCCCATT
TCCTTAAATCAGATTATGCCAGAAAGAATGCACCAAGGAACCTTGCTAGT
AGGTTAAAAACCTGCTTCTATTACGTTAGGGGAGAGAGCTGCAACCATTT
TATTAAGAGAATCTGTTAGTCCACAGCATCCTCTTAGGTTATTTGAATCA
ATTCAATCCAACAAACATTTACCAGGAGCCACCATCGGCCAGGTTTTGGC
TTGAACAAAAATGTAAATAAAACATATTTCCGGCTGCTGGGATTTCAAAA
CACAAGAGGTGACACGTGACACATACATGTATTATTCTCTGTGTACTCAC

>uc002vqd.1|230607541|230607941|230608040
ccaggctaattttttgtattttagtagagacggggtttcaccatgttggc
caggatggtctcaatctcctgacctcgtgaaccgcctgcacccggcccag
tcttttatataacaaaccataaacaaaaaatccttacatattagtctgtg
ttcacatgtagaaaatgatgttagaaatacaattgctggattcaaagatg
tgtgcattttaaatttaataCTTAGACTCAGCACTTTTCATAATCATTCT
AGGTGATTCTGTCCATGTGGTTTGTGAATATACCTAGAGAAATAGTTTTT
CAGGGGAAAGAATGAAACAAATAATTACCACCTACATTTTAGGATTATTC
TCTTCGAGGCCAACAAAATAGAAATTTTATACAAAAACTCACTGACCGTC
TTCAAAGAGGACAACATTTATTTAGTTGTATGTAAATAAAAATTACTTGG
ATACATGAGGGGAAAACGATAAAGCACATGATATAAATATACAATTAACC

>uc002vor.1|227818169|227818669|227818668
ggtaggataATTAGTAAATTATATGGTAagtcggccctccatatccagtg
attccacatccatggattcaaccaaccaactgtagatcaaaaatatttaa
aaaaaaacaataaaaattgtacaaacctaaaaaccattacactataacaa
ctatttacatagaattcacattgtattaggtattataagtaatctagaaa
tgactttaagcatacaggaggatatgtataagtcatgtgcaaatacggta
ccattctatataagagacttgagtatctatggattttggtattcataggg
gtcctggaactaacccccacaggtgctgaaggaAACTATATGTTACAAGC
TgatagaataggataggatagggtagaatGAAATGATTGTATTTAATAGC
ACAGAATAATAAAATAGTTTCATCTGTGCACACTTTCCTCTTCTTTTTCC
CTTCCTTTCTCCCCAGCTTAAAACAGCATGTTAAAGGACTCTTTTATTTT

>uc002uyn.1|202252633|202253033|202253132
attctcttctgtttctcccttatcatcaaaatgttccctctggtggatga
ctcccattacttatgccatctaaaaatttcgctcacaccactccactctc
ccctctggctatttctccatcattctgctctgctttttcccaaaatgtct
caaagagtttcctatgctcactgtcatccatttcttcaaatcccactcta
atgaggatttcggccccacttctccactgaaattgctcttattaagatca
ctaatgactgtcatactgctaaatccagtggtcaattctcagccttccca
gcagaaggtgatatagctgatgaggaccccatacagtcttgattttcatt
ctgcctcgttggtcattccttctcaatatcttttactggttccatttttt
cttcttgatctcttaacagtggctgagcctgggactgctgcttctttcta
tttgcacgccctcccttggtagcttgtcaaaactcaGTAGCATAAGGTGA

>uc002uyj.1|202217441|202217841|202217940
atggaagaagtttaggcgttttatttagcaagttgttttttatctgccgt
cctgcatgctcaagaatttctgttagtccctggtttctttaactctgaga
cacggtttcaCTCTTGTGATTTTCTATATATAGGTCTCTGGGATTAATCC
ATTGCCTTTTTCTAATTTAGGCCTGCATGTAGATATTGGCTGTTAAGGAA
AATTAGTGTTTGTCACACCTCTCATGAGAATAATTTTTTCCTTGTAGGCC
GATTTGTAAATAGTGAAGGCAGTGCAGTTTCTTGTAGGTTTTGATTTTAG
ATGTGAAATGTGTACATTAAACCTTTCTTGCTGAGTTAGTCAAGTAAGCA
CTTTTTGTAAAAGATGTTTTCATAAAACACGTTTCATAGAGTACAGTTTC
TAAAGTTAACTATTGCTTATTTTATTTAGGAAAGCTCTTTATTTAAATCT
TAAAAAGATCATGTGAAATCTGCGAAAGGTTCTCATACTCAGTGACTTAA

>uc002uua.1|197567094|197567494|197567593
ATAATACCTTAAAGAATTATGTCAAACTCAGTATATTGTGCTATATACTG
CTTAAGAATCtttttctttttttttgagacagggtctcactctgtcaccc
aggctggagtgcagtggcacgatcacagctcactgcagccttgaccttct
gctgggctcaagtgattctcctgcctcagtctcctgtgtagctgggacta
caggtgcaaaccactgtggctggctaatttttttattttttgtagagaag
gggtttcatcatgttggccaggctggtctcaaactcccgggctcaagtga
tctacttgcctcagcctcccaaagtgccgggattataggcatgagccacg
acacccagccAACAGTCTTCttcttcttcttcttcttttctttttttttt
gtggggggacagtctcgctcttgttgcccaggctggagtggtgcagtggc
acgatctcagctcacagcaacctccacctcccaggttcaagtgattctcc

>uc002utm.1|196771821|196772221|196772320
TATGATAAGTACATCTTTGATAATTCCCAATCTGAGAACAGTATCAACTA
GATGATTATACTAATTAAGAATGTCTACATACATTAAAGTGTACTGTTAT
TTGGGAAAAAGTTGGATGCCTTAATAAAGAAATATATTTGTTAGAAATAA
TTAAAGAGATACATTTTATTTCAAATATCTTTTACCTAATAATATGAAAT
ACCATAACTAAATGTCTCAAACCAAAATGAAGGATAACATGGTCTTTGAA
TGTATTTTTGAAAGAAATGCAACCTTTATCTGCTGCTTGGAGAATGCCAG
CCCTGAAACATCTTGTATACCATCAAATATGTGACTTAAAAAAAAGTGTG
TTATACTACTTTTCCTTATAATGAAAAGAATACAAACAAGTGAAAAGTTT
GCAAAATTAAATATATACTTGTATTCATGATCAATAAGTACAAACTAACA
TTTCCAGTTAAAAGTTTTTCTTTTTTTCTCTTCCAATTATAGAATACAGA

>uc002urc.1|190342837|190343237|190343336
TAAGCTCATGACTCCTTAGAAATTGCCATTATGTCTCCTGACTTGAAGTC
AGGAGCATTTATGGCATGGCAATTTATTTTGTTCCAAGTAATAGTCATTT
TTAGATTTTGTTTTAAactggaatgtaggcaccaaagggaagggagttgg
tttttcttgtctacaaactatcctcaatacctaacataattcctgttaca
gagtgggcccttcaaatatctactgagtaaatATTTTTAAAACATTGACG
GGAGAAAGCAGTGAAGAAAGCATGTCTAAGAGGGAGACTTCTATCTCTGA
AGTATGTTAAAAAAATGTAAGCCTTTTGAGAGGAACTTTAAAATAAAGAA
AAATGAATGCTTTTTGTTACTTTAATTTTACGAATTCAGTTGCTTAAAAA
TAAACTTGAAAAATGTCATTTTAATTTTGATGACTAAATTTGGAGGGCTT
TTGAAATAATATTACACCAACGAAAAATTTTATTAAATTATAGATCACCA

>uc002uov.1|182836772|182837272|182837271
ATGAGGCTAGGTTTGGATGATCAAAAACACACATTTGGGATGCCCCTTAG
CAATCCCTGCATAGAGGGCCTGTTAGACACATCTCATGAGAATGTGTGGG
CATATAACACCCATTTTCCTAAAGGGACTCTGACATTTGAGATAATAGGG
AAAATCCTTACATCAGTGAAAACCAGTATAAGCCTACACGTAACTCTGAC
ATTTAAAAGTCTGAGCCCAAGGAGACTGAGGATGGGGGAAGAGGAGATTT
TTTTTTCACTTTAGTGTTTGACTATCTTATGACATTCAAACATTTGGATT
AAAATGTGTATTAATTTTAGAGAATCATAGTCCAGTTAATTAGCTACATG
AAGAAGAACATTTCAAATTTTAATAAGATTTGATTTTGGTTTCACAGGAA
GATATGCTAAATTCCTGTTTGAGATAAAGGAGGGTCAAGAAAGAGGAAGA
AAAACGGGAGAGAATCAAAGAAGATAAAAGAGAAGAAGGTTAAAACTTAC

>uc002uor.1|182740505|182740905|182741004
ccccaaacctgctaaatatgtatgcctctattgtgtaatagactctgtga
ggcataaaaacccaactaccctttccctcttcgaagagagagcatctttg
gtacacactggagactgtctcttcccaatttgcaaactgatattgccagt
aaaactcacctttctactatttggacaACCTGGTGGGTTTTTGGATGATA
CATTTCATCCCTGCCATTCACTCTCACTATAATATAAACATGTTTTCAAA
GATATCTATCCCTTAGGACAAATGGTAGAATTAATGTAAAAGATAATTTT
TTTTTTTAATTTGCACTACATTTTTGACGTTTAGAAAAGGGACAATCTAA
GGTGAAAACAGGTGGACCAAGCTTTATTGTAGAAATGACAAAATTAGCAA
TTAGCTGCTCAAAGAAAATTTATTGGCACTCGGTAAAGACAAATGCCACA
AAATGCCATTGAAACAGATATCTGAAAGCACAAGGTGCTGATGTAGCCAC

>uc002uas.1|159997013|159997513|159997512
CCCAGCAAAAAGAAAAAAAAAAGTGACTCAAAATTAAATCAGAGAGTCCT
CTATATGTTATTTAACAAATTTTCTGTTATTGATGAACATTCATAGAGAT
TTAGGTTTTTGGTACTTTCTGAATGACGACTATAATTTTATCTGTGTTCA
AAACAGCTGGTGATGCATTTTAACAAGTAGCAGAAGAAATGAAAAAAGAG
TGGTCCTGAATGAAATAAAAATTAAGCAAGTTGATGAAATTATGTCTTAA
TTTATGCATCATTTGTATTCACCCTAAAGTGATTATTTGTTTAATGTCAA
ATGAATAACAAGCTGAGAATCTGACTTAGGATTTCCAGTATCAATTACTC
CTGTATTTTATGAGCTCATTATAGAAATGCACAAAGTTGTGTGAAACATA
GTAAATGACGCTGATTTTAAGTCTGAATTAAGAAACCCTTTAAAATGTTT
GGTTCACATAGCATTTAGAGAAATACTTTAAATTTTAAAATGAAAATAAC

>uc002tzm.1|158300804|158301204|158301303
CTCTCCCAAGCAGCAAGGGCGGATGCATAAGACCACTTTACACTCACGTG
GAACCTTTCACTCAACAAAATGCTTTAACATCCTCCTTCCCGTTTACACT
CACAACACCCCCCTGTGAGAAAGGCAGGTCAGAGAGATTTGTTACCCTCA
CCTTACAGCTGGAGAAACTGACTGAAAAAAAAACACAAAAAAACAAAAAA
ATCACAGCCAAAGGAAGAAACAAATTTTCTTATACCAAATTCAAGCTGTA
AGACATCCTTATGATGTCTTACATAAGTTCATGAGTAGATTTAAAAAGCA
AATTCAATTTACAAATTAGTTTTGTGCTTCTATTGCTCCCATAAGAAAAT
GCATAATGTTACACAGATCTTTTTTATATTTTGAAAAACAATTTCACTGT
TTGACTTGAAAACAGTTTATTTAATTTATACAAATAACTACTAAATACAA
AAAGTAGATTAAAACAAAATAGTTATTTTTTTCTGGCAGAGTTTAAATGC

>uc002tul.1|135673643|135674043|135674142
GTAAGCCTAGTTTTATTCATTTTTTAAAAAAAGATCTAAAAAATCAAGCT
TAAGTGGCATTTTACATTTTATGTTTTCAGTTATTTAATAGTTTTAACAA
TTACTTTACACAGAACCCCCAAATTGTCCACAAACACCATAGGTACCTCA
TTTTGAAAAGGATATTTTTGATAAAGATGACTAGCTAAGAAATAAAGCAA
GAAAAGCAACACCCAAAATGTGTGCCCCTAGCTCATTCTGGAGGTATTTA
GTGGACAGTCTCTCTTGAATCCTAAGCAGGCTGGTCATGCTTGGCCCAGA
ATTCCCAAATAATGATTTGCGTCTGAAATTTCCCATAAGGTTTTGCAATG
TTCCACTCATACCTATGACAGTCCAGAACAATACTAATCCAGAAGCATTT
TTAGGTAATTGAGAGTACATTTTTTAAACACAATCTATGCACAATACAGT
GATTAGGCATATTAGGGGTAAAGAGCTTTACAAAACATTGCTGAAACATA

>uc002sgo.1|70361509|70362009|70362008
AGTGATTCACGATTTGCAGGCTTTTTATCAGATCACAAAAAAATCAGTCT
TTAAGCATTTGCTTGGTAAGGTTTCTTAAGATTAGGTTTATAATACAACC
ATCTGTAATGTATCTCTCGTTTGAGCTTGTGGGCCATACAATTCATTAAC
TAGATGAATACATTGTGGACAGCATCCTCACTACCCCTCTCTACTCACTC
ACAAAGAACCATGATACACTGGAATGTTTTTCTCTGGAATCCTCTTTCTA
CTCTTGTATTAAAATTTTTCCCCACTTCATGATTATATTCAAAATAAACA
ACTACATCATTACTTCTTGTCTTTTGCTTCTGTTGTACTATATTTGGAAT
GTAGATGTACTTGGGAAAGTCAGGCTAGATCAAAGTTACTATTCTTACAA
GTTTTGAAAATTAGTGTTTTAGAAGAAACTCACTCATGTTTGTAACTTCT
TTATCTGTTCAGTGTTGAAAGATGATGGACAGAAGGAATCCTTGCCATGT

>uc002sci.1|63449061|63449461|63449560
tcaagtgattctcctgcctcaacctcctgagtagctgggattacaggctc
atgccaccatgcctggctaatttttgtatttttagtagagacagggtttt
accatgttggccgggctggtcttgaattcccgacctcaggtgatccactc
accttggcctctcaaagtgctgggattataggcgtgagccaccacgccca
gccaattttatttaattaaaaaaaaaaaaaggactcaagcaatcctcttg
cctcagcctcccaagtagctggaactacaggcatacaccTGGCAAGTTCT
GTTAAGTTTAAATATGTAATAAAAGTGTAAAGGATTATTAAGGTTGTGTC
TACATTGTATTAAACACAAAGGAAATACAAATATATTTCACATCCAGTGA
CACATTCTGAACATTTATTGATGTTCATATTTTATGTGTTATGGTCTTTC
CTTGAGCTCTGAGCTCTGCAGATGTTATAAATCTGCCAAATAAATTCTTG

>uc002scf.1|63201638|63202038|63202137
agtaaccagggtatcggcatttttttcttttcttcatggattctctgagc
cctattcctatagagcaatgttaagagggctagatgacacctgcacactc
aatgggcagtgtaaaggagaggcattctgagtttaaagaactcaaatctc
atataaaagttgataagcatgcctgcccctttctccagagggaaacagta
tctgtgttctaaggggcagtcagggcaaattactcatagcagtaattcga
gagaaccatggagaattgtcttctaacaATGGATCTGGGCTGAAAAATTT
GCATAATAAATACTGTATTTGTAATGTAAATTAATAATGTAAACAAGAGC
AGAAGAGGACTTTCTTTCTTTCTtttctttcttttttttttttttttttt
ttggagacagggtcactctctgttgcccaggttagagtgcagtggcgcga
tcacagctcactgtagccttgaactcctgggctcaagcaattcttctgcc

>uc002rxg.1|53750221|53750621|53750720
TCCTGATTAAAATCCTAATTGTGCTAACATGCCCATTTATCTCAAAACTG
AAACCATTTTTTTTCCCAGCTGAGCACATCTTTGAGTTTAGGGCTGTTCT
TGCCTTTGCAGATTAGAATTGGGTTGGTTGGTTTTGTTTGTTTGTTTGTT
TTGCCAAAGAATGAAAAGAAACTGGAAGGGAAAACCCAGCAATATGATTG
ATTTTCTATGTTCTTTCAAAGTAATTTTTTCCTGTGAGTTTACATGTGAA
ACGGCAATGAGTATCAATTCTTCATAAAAGTGACTGAATTaccctggggc
agaggttgcagtgagccgagattgcaccactgcactccagcctcggtgac
aatgcaagattctgtctccaaaaaaaaaaaaaaaaaaaaaGCAACTGAAT
AGGAAAACATGTTCTTTAATAAACATAAGAGATAGTCAAGTCTAAATAAA
ATAATAATGATAATAATAACAGATTCTACACCACAGTTGTATACACTTCC

>uc002ruk.1|44399248|44399648|44399747
ATACATTCTGTGCCTATGCAAACATATGATACATTAAAAACAAAAGAACA
TATAGTGCCTGTCTCTGAGGGGAACTGTGAAGCTATGGAAAGGTGTTGAA
GAAAACCTTTTTATAGTATGTATTCTTGTAATTGAATAAAAAATAAAATT
ACAAAAATCAGGCTTGGAAGTATTtaatagcagacaaaatatagttcaat
atgaaaagcattatatgagacaaaggcaattttcaaaaattgataaaaca
ttccaccaaaaatcatgactacgcatctaacagcttcaaaatatagaaaa
tactcaaatgcaaaatcaacaaatctgcaattacagaaaaagacttcaac
atacttttagaaagtagtaactcaagtagacaataatagctaacacttac
cgggcacttcttatgtgagtggcactgaaacatgtgctttcatgcattac
ctAAGGCTAGAGAAAATGTTAATAACTTAGACAAGTCATACATGTATCAT

>uc002rui.1|44399005|44399405|44399504
ttacgggcctgagccaccttgcctggcctgcaaaatttgtttttaataga
agacacaagaaatgatttaaatattttatcaacagaaaaccagttctatc
aactatgggcccagtatgcagcttttaaaaatgacagttctatatacatt
gatatgAGACCATTTCAAACAGGTATTCAATAAAGTATAGAATGGTAACA
TATCACCAACTGTGTAAAGAAAAATATATAAACATATGAAATGATACATT
CTGTGCCTATGCAAACATATGATACATTAAAAACAAAAGAACATATAGTG
CCTGTCTCTGAGGGGAACTGTGAAGCTATGGAAAGGTGTTGAAGAAAACC
TTTTTATAGTATGTATTCTTGTAATTGAATAAAAAATAAAATTACAAAAA
TCAGGCTTGGAAGTATTtaatagcagacaaaatatagttcaatatgaaaa
gcattatatgagacaaaggcaattttcaaaaattgataaaacattccacc

>uc002rsa.1|40192389|40192789|40192888
ATAACATATGAAACTAAAAGAGAAATTTACTTAAACATCCCCTTGGGAAG
AAACTGTACTACCATCAATTTTGGGATTGGAATTTTTTGGGATCGACTGA
TTTGATGTAATACTCTGCATGCTAAAAAGTTGTCTGACATGTAACTGTTT
ATGGGCTTATGATCCTGGATGCAGGAAAGGATGTAGATAGAGTCATACTA
AGCAACGTAAAAAAAATCAGTGAAATGGAGGAATGTCCAACATATATCTC
AGCACTGTAGGACAGACAAATATTCTGACACTGTGTTCTCCTGGGACATT
AAAAAGAGAACATTGCATGACCGAAGGGTTGACGTTTGCAAGAGTTTGAA
TACTTGGTGTCTGTTTTTTTCTTTGGATGATGATACCAGTTGCACAATAA
TACCATTTTGGTTTTTATTTCTTCAAAACATGAAAACAAAAAATGAAGTA
GATGACAATGAGAAAGGAGAAAACATTTCATACAGAATATGCTGTATCAC

>uc002rju.1|27401824|27402224|27402323
CATATTCAGCCAGTCTAGAATGCCAGAGGGTTTTGTTCCAGGTAGGCACT
GATCTCATCTCCACTCTCTCCAAAAAGCAGCTGCCTGTTTTTTTCTATTT
CCTGAGGTCATCCAACTATTTCCCTCCAAACCCCAGCCTATACTCCTAGG
CATTTCAAGACCATGGTTTGCCTATTTCTCATCACTGGGGTGTGTCCTTG
CTTAGGAGGCAGTATCATAGTCACTGTGAGTCTGCAGCATCCCACAAGAG
GACTCTAACAAGATGAGATATAACAATACATTACAGTACTTGGGTTCTAA
ACACCTCCTATACATAGAACTGAAGTAGGTAAACATTCTAATGAGTCAAC
AATgtgacagtatcatgaaggatcaaaaatcatgacgtgtaaaagaatgg
ttgaagtaactgaagatatttaatctagagaagatttgggaaacacatga
tagctatggttaaatacttaacagggcaatcacagggaagatgactagat

>uc002rhk.1|26533174|26533574|26533673
TAGTGGTGTGAGTCAGAGGCCGAGGCCAGTAGCGTGGGGCTCCTTTCTTG
CTTTCAGGGGAACTGGTTTCTGTGGGTGGAGGCTAGAGCTTTTGGGCCCT
TGTGGGGCCTTAAGCCTTCAGACTGGCCCCAGACCTGAAGGATTCTTTCG
GTGCTTTGGGGGCCCCTGGGCCCAGGCTGGTGTGCCCTTTGGGCTATGGT
GTAAGACTCCTCCTGTGGGCAGCCTGGGTGGGCAGCCCTGTGCCTGAGGC
CTGCCTTGAACCCTGGGCCACCAGAGGCCACTTGAAGGGGAAAGGCCATG
GGAGCCCTGCTGGTACTGAATCTGCCAGCCTAGAGAACTGCTGCCTCTGC
CCCGCACCTGCGGCTGCTCCTCTCAGCTTGACCAGTGCAGACCTGTCAGC
TCAGTGCTTGACTTCTTTTATTTAGAGAAAAATCACCACTCAAGAAAAGA
AAAACAGCCAACAGAAACCCAGACACAGGCAGGGGCAGCACTTGACGGGC

>uc002rhb.1|26384144|26384544|26384643
gtcaggagatggagaccatcctggctaacacggtgaaaccccgtctctac
taaaaatacaaaaaattagctgggcgtggtggcgggcacctgtagtccca
actactcgggaggctgaggcaggagaatgtagtgaacatgggagatgcag
cttacagtgagccgagattgcaccactccactccagcctgggtgaccgag
caagactctgtctcaaaaaaaaaaaaaaaaaaaaaaaaaaaGAGAACACT
GCAATGGCCCTGCTGAATTGGTGGCTTCTCTTTGAAAGTATAATGAATCC
ACTTATAGAAACATTTGGGCCAATTTATACACAATTCAAATATTCACACT
AATCATTAAGTGAAGGCATGGCGTTTGTAAGAAAAGTGTTTTCAACGGTA
CGTGATAGCATAACCATTTTTATTTTAACAGAAAATGCCCCCGTCCCATT
TTATAAAAAATATCCATGAATTGCATAATTAACAAAGACCGATTCATCAG

>uc002qxj.1|3171349|3171749|3171848
CCCGACAACTGAGACGCGGGAGCCCAACCCCAAGCTCCGAGGTGAGGGAG
GACGGCACCTCCAAGGCCACCAGTGCGTGCGCGTGGGGAGGAGGCCCTGC
CCGGCTCACAAGGTGGGCAGGACACAGCACAGGATGGGCTGCAGAGACCA
GGGGAGGCCCAGGGCGGGCAGAGCCTGCGTCTACAGCAGTGAAAATGCAT
CACACCAGCTCAGCCCAGGGCGCGAGCCAGGTGCCCACCAGCAGCCAGCA
TGGCTCCCGGGAGTTCCATGCTAGGGCGGCGTAGACAGCACACGTCTGTC
CATCTGCATTTTCCCTGGGTCAGGAAAGAGAAAATGGACAAAGACCCAGG
AGATGGGGTCACAGGGCAGAGCTCCTGAAAGAATGAGCCGAGCACCTGTG
CAGCGTGGATTTATTTTATTTCATTTTTTACTCTCAAGAGAAAGAAGAGT
TACTATTGCAGGAACAGACATTTTTTTAAAAAGCGAAACTCCTGACACCC

>uc002qxi.1|3171249|3171749|3171748
ACCCCGCACACCCAAAGGAACCACGAACAGAGGCTGCGAGGTCAGTGTTT
GAGGATTCCTAAGGATAAGCACTGATGAGTGTAGGAGCCTGTGAGGGGTC
CCCGACAACTGAGACGCGGGAGCCCAACCCCAAGCTCCGAGGTGAGGGAG
GACGGCACCTCCAAGGCCACCAGTGCGTGCGCGTGGGGAGGAGGCCCTGC
CCGGCTCACAAGGTGGGCAGGACACAGCACAGGATGGGCTGCAGAGACCA
GGGGAGGCCCAGGGCGGGCAGAGCCTGCGTCTACAGCAGTGAAAATGCAT
CACACCAGCTCAGCCCAGGGCGCGAGCCAGGTGCCCACCAGCAGCCAGCA
TGGCTCCCGGGAGTTCCATGCTAGGGCGGCGTAGACAGCACACGTCTGTC
CATCTGCATTTTCCCTGGGTCAGGAAAGAGAAAATGGACAAAGACCCAGG
AGATGGGGTCACAGGGCAGAGCTCCTGAAAGAATGAGCCGAGCACCTGTG

>uc002qvz.1|207654|208154|208153
TCCTCTCAGGAGGGTTTGCTGGGTGAAGCCAGGGCTGAAGCAAGGAGTCT
ACGCGGGAGCTGGGGCTGAGCGGGCAGCTCGCTTCAGGGTGGGCATGGGG
GAGCGCAAATATTGGGTCAGCGAGTGTCTGaaaggcaacagaatctctgg
tggatttaatagagggcatgagatagaagaacgaaagttggctctgaagt
caccctgaggaccaaggaaatccaaggatggaatttccatttactgaaga
ggaacactgtgggaggggcaggctaagtgaggagaaagaagagcttggat
ttgagcccgtgaaggctgaggtgttgttccttgtccaaacggagctgtaa
agtgcatagctggagaggggagtctagagttcaggaaggagctcaggCAG
CCCAGAACGGAGGTGGATTTCACCCTGCATATGAGACATAGGACTTCTGC
CTACCTTACAAAAAAAATAAGAAAAACAAAATTGAAATATTAACTTAGTA

>uc003fyf.1|198903935|198904335|198904434
AAAGGAGTTTTAAATGACTACCTATTGTTGTCATACATAGAAATCAGAGA
CATTAAGGAGAACATAGAAGGAAGACTTCCTGAATACCTCGAAAATGTGT
GAAAAAACGGAGTTTCTGAATGGGAAGAAACATGTGGTTCCTCCATCTGG
AGGCCTGTGCAGGCGAATGGGCTCTCTAGATTGTGTAAACAGGAAATCAA
AGCCTCTTGCAACACAAGACCTATCTGTCATCACATTATGTTATAATGGA
GAATTATAGATACAGTTCACCTCTGTCTACATACACAATGTTGTAACAGA
GAATTATAGATACCATTCACTTCAGTAAGGAAACTACTCTTAGTTTCACC
CATGAAGGAAGAGCGTTTGTCCCTGAACTGTTTTTTTGTTTGTGTGTTTG
TTTTGCTGATGGGAACTTGAAGAGATCTATGATTTGCAGGAGTGGGACAT
TAACCTGATTTAACATAACTGCCTTCCCAGACTGGAACCCCACTGTTCCT

>uc003fxu.1|198720650|198721050|198721149
tgaactcctgacctcaggcgatccgaccgcctgggcctcccaaaatgctg
ggatgacaggtgtgagccaccgcgcccggccACGCACTCTGGTAAAGACG
AAAACTACGTCCTGCGCCCCGGTAGGTTCTAAGCTGCCGGAAAGTGAATG
GTGAATATGAGGTTTGAGTTAGCACTGGAGTTATTTGGAGGGATGGTAGC
CTGGGCTTTTCAATCACTGGAAACGATTAAAAGCCAGAACAACCTGCACA
GGCCGGCCCAGCAGTTCTAGCTTACTCAGAAGATCCCAGTAGACGCACAT
GCAGCTTCTCTGACGTTCGGGTCTGCTGATGGGGACCCAGAGTATGTGGC
CCTCCTTCCTCTAGTTCCCAGGCAGGGACGCACACGTGCAACTCCAAGGC
TCCATCTATTTTCCTTTAATAAACTTCAGCACGGACACAAATTCGCCCAA
CATGTAAAAGTGCAATTCCGAAAGGATCCTGCTAGAACAAGGTCCACGGT

>uc003fsy.1|193342021|193342421|193342520
TTAACATAATACGGAGAAAAACAATATACAAATTGTGTGGTTAGAATTTT
TTCTTAACTGCTATCAGGAAGGAGACAAATGTGAGTCTAGATGATAAATG
ATGAATAGCCACTGAAAATGGAGGAATTTTGTTAGTGATTCATATCTCTA
TTTTTTTCATAACAAACTTAATTAAATATATTTTGTCATGAAATCATAAT
TGTAATTGATTTTTATGATTTGCATCAATTGTGTTATTTATGAAACCATC
GTTTTACTGATGAGTGTGTATGTGTATCATCACTACAAAAGCTCAAGTCA
TTTCATGCTAAAAGAGCCAGTGTCCCATAGTGTTGAAGTTTCTTTTTTAT
TTTTTTCAAATAAAATAAGCTTTGTGCTTGGGATTTTTTTCTTTTTTTTT
TTGGTTCTGGTAGTGACAGGTGTATTTATAATCAAGTTGAATCAAGAGTG
ACAAGAAGAAATACAGCTAGAGTTATATTTTTGCCCCAGGGGTATTCTTT

>uc003fsx.1|193342021|193342421|193342520
TTAACATAATACGGAGAAAAACAATATACAAATTGTGTGGTTAGAATTTT
TTCTTAACTGCTATCAGGAAGGAGACAAATGTGAGTCTAGATGATAAATG
ATGAATAGCCACTGAAAATGGAGGAATTTTGTTAGTGATTCATATCTCTA
TTTTTTTCATAACAAACTTAATTAAATATATTTTGTCATGAAATCATAAT
TGTAATTGATTTTTATGATTTGCATCAATTGTGTTATTTATGAAACCATC
GTTTTACTGATGAGTGTGTATGTGTATCATCACTACAAAAGCTCAAGTCA
TTTCATGCTAAAAGAGCCAGTGTCCCATAGTGTTGAAGTTTCTTTTTTAT
TTTTTTCAAATAAAATAAGCTTTGTGCTTGGGATTTTTTTCTTTTTTTTT
TTGGTTCTGGTAGTGACAGGTGTATTTATAATCAAGTTGAATCAAGAGTG
ACAAGAAGAAATACAGCTAGAGTTATATTTTTGCCCCAGGGGTATTCTTT

>uc003frq.1|188921458|188921858|188921957
ccagctacttgggaggctgaggcaggagaatcactggaacccaggaggcg
gaggttgcagtaagctgagatcCGAGTCTCTGTCTcaaaaaacaacaaaa
caaaacaaaacaaaacaaaaGTGCTTAGCCTAGAGCTGAGTGGGAGGTCC
TTCCAAAATCTCCCACCTGAGCTCTTCAGAAAGGGCCTGGAGTCCGCAGT
CCCTCCTGGTGCTGGGATCCAAATGTGCGTTCATGCCAAGGTACCAGGAA
CCTAGCCTCATCTCAAAAGACGCTCGTTTTTGAGAATGCAGCAGCCAGCA
GCCCCTTCCCTCCAAGAGCTTTTTCCACTAGGTTAGGAGCTGAGGGAGTC
AGACGCAGGCCAGGCCCCATTCCAACGCAAGAAAAGCCCTCCAGACCAAG
CCAGTTTGACTTTTCAACATTTTATTCTTATATTTGTACAGCTATATTTT
ACAACGCGGTAATGCAGTTTAGACACAGCCAAACCCTGTCTCCGGAGTAG

>uc003fli.1|184378124|184378524|184378623
ctccagcctgggtgacaagagcaaaactccatctcaaaaaaaaaaaaaaa
gaaaaaaaaaTCTGACAATTAAATAAAGAACAGAAAAAAAATTTGAATGG
CAAATACAAAGCTGAAAAGAAATAACTGAGAATAAATAACTCTGAAAATA
GCTCAAAAACTAAATACCTCAAAAACTCTTTAAAAATTCAGAAAATATAA
TGTTCAAATATGAAGTAATGCTGAAAATGAAATAACTAAAAACCAAGTAA
CTTGAAAAAAAGAACATAAAAATAAACAACTCAAATATAAAATAACTGAA
AATAAATACCTGTGAACATAAGCAACTCGAAAACCAGATAACTAGGGGAA
ACCCTTCATTAAAACATTTCACTCTGAAAATAAATAACTTGACAGTAGTT
CATGAACTTCCAGTGAGTGTTTAATAGTCAAATAAGTTACTGTAAAAATA
AATAACTCAAAAACTCCAATAAGATAAAGTGAAATAACTATGAAGGTAAA

>uc003flp.1|184498838|184499238|184499337
AGAAAAAAGATCAAAATGCAACACGCCAAAGTGGTTGTCTTTCTAAGTGG
GAAAATGATAGGCAACTTAAGTTTTTGTCTTATTTTTTTCCTAGATTATT
TACAGTGAATATGTACCACATTTAGAATAATAAAAAATCATAAAGATATT
TCAGAATTAATAATTACCATTATGTAGGGATGGGGGATAGTGGGATATGT
ACGTGCCCATGAGTAACCTTTTTCTTCCTACATTTTTGGATTTCCACAAT
AATATGAACTCATGCTTTGATATATGCTGTGAAAACTTTCTCTTTACACA
TCATGCCCAGATCTGCAAAAAACATTAGGCTGGGATTTTCTGTAGAGTTA
CTATGGCTACTTGctttctctctctctctgtctccctctctctctctcAA
acacacatgcacacacacacacacacacacacacacacCAGGCTTATAAT
CTCTGGAGCAAAAATGGAGTTGGGAAAACAGCAGCTGATCCCACAGCGAG

>uc003fek.1|166386801|166387201|166387300
TTTACTTTCCAATTTCTTTATCTCATTTATTATCTTAAGATGTATGGATC
CTAGATTATCTTCTCCTAATTAATCCTGTACTTCTTAGCGATCTAGTTAC
TTTATTTTCTCCCCCTTGCATCTTGCCTGGGAAACAGTGCATCACTGGTT
ACTAAGACTGAAATTCATAATTCAAGGAAAAAAAAGTAAACCGTAAGTCA
CATTTTAAGTCTCAATTGTATCCTGGTTTGGACTAGAGATGGTGGGATAT
AAGATTTATCAACATCACAGTGCATCAAACCCGTTAATAAATTACTTTCT
GTGTAACAAGTAAAAGAAATCATTTCTAAAATGGAAGCACGAAAGGCATG
GCATAGCTGGAGTTTAAGGTTCAAGCTTTGTATCCTCTATATATAATGTA
TTATGTTTTTCAAAAACTTTTTATTAGGAAAGCTATACCAGAGGCATAAT
CACTATACAATGATTAAACATTACCTTTACAATTTATAATCACTGAAATT

>uc003fej.1|166386801|166387201|166387300
TTTACTTTCCAATTTCTTTATCTCATTTATTATCTTAAGATGTATGGATC
CTAGATTATCTTCTCCTAATTAATCCTGTACTTCTTAGCGATCTAGTTAC
TTTATTTTCTCCCCCTTGCATCTTGCCTGGGAAACAGTGCATCACTGGTT
ACTAAGACTGAAATTCATAATTCAAGGAAAAAAAAGTAAACCGTAAGTCA
CATTTTAAGTCTCAATTGTATCCTGGTTTGGACTAGAGATGGTGGGATAT
AAGATTTATCAACATCACAGTGCATCAAACCCGTTAATAAATTACTTTCT
GTGTAACAAGTAAAAGAAATCATTTCTAAAATGGAAGCACGAAAGGCATG
GCATAGCTGGAGTTTAAGGTTCAAGCTTTGTATCCTCTATATATAATGTA
TTATGTTTTTCAAAAACTTTTTATTAGGAAAGCTATACCAGAGGCATAAT
CACTATACAATGATTAAACATTACCTTTACAATTTATAATCACTGAAATT

>uc003eys.1|152412194|152412594|152412693
ggctcactgcaacctctgcctcttgggcccaggtgatcatcccacctcag
tctccccagtaactgggactatcggcgtatgccacgacgcctggctaatt
atatttttttgtagagacagagtttcgccatgttgcccaggctggtcttg
aactcctggacttcagtgatctgcccacctttgccttccaaagtgttggg
agtacaggtgtgagccaccatgcccTATCTGGAGTACTTCTTCTGAAAAG
TCACTGGCAGATAGAATTTTTGAATTCTCTATGTAACTGTCTCCATTGTA
TTAGCATGCATAATTGAGCATATAAAGAAACTACATATGTCTTGACTGTG
AGGAAATCTGGTAATGTTTCCTCATATGTTGATTATTAAGAAAAAATAGA
CAGTATTAAAACATTTCTTTATTAGTATATAGACAGTAAAGCATGAAATA
GATACAAACATTACTTATAAAAATGTTTTGAAAGAACATTTGAAAAATAG

>uc003emz.1|130848924|130849324|130849423
AATTTTCAAAGATTTCACAAGATGTATCCCTTGCTCTCACAACATCCACC
TGTAGGATCAAGTTGGGTGGTGTGGTATCACTAGTTTATACATGGGGTAA
GAGGCACACAGCTAGCAAGCCAGAAGTGGGACTAAAGCTCTCGACATTCA
GACTGGAGCTGTGAAGGACCGAATCATCATGTCTCTGCTTGGTACCAGGT
CAAAGGCAAGTTTAGGACTTCAGGATTTCCAGAGGCCTCCCAGAGATCAT
CAGGAAAAAGTCCTAATAGAAATTACTACTTTTATAACAAAACTACAGGT
GGCACTAGGCTGGATAATAATGCATTACATGCATGTAGAACTACATATGT
TAAATGTTTCAAAAATAAAAAGCAAAACAAACATGAGTCTGACCACCAGG
TTAATAGCTGAGGTCTTTATTTCAATTTCTATATACAGTAAAAGTGCTGC
TGAGAATCTGCAGCGACCAGACAGAACATAAATTTAAATCTCTCTCAACA

>uc003emy.1|130848924|130849324|130849423
AATTTTCAAAGATTTCACAAGATGTATCCCTTGCTCTCACAACATCCACC
TGTAGGATCAAGTTGGGTGGTGTGGTATCACTAGTTTATACATGGGGTAA
GAGGCACACAGCTAGCAAGCCAGAAGTGGGACTAAAGCTCTCGACATTCA
GACTGGAGCTGTGAAGGACCGAATCATCATGTCTCTGCTTGGTACCAGGT
CAAAGGCAAGTTTAGGACTTCAGGATTTCCAGAGGCCTCCCAGAGATCAT
CAGGAAAAAGTCCTAATAGAAATTACTACTTTTATAACAAAACTACAGGT
GGCACTAGGCTGGATAATAATGCATTACATGCATGTAGAACTACATATGT
TAAATGTTTCAAAAATAAAAAGCAAAACAAACATGAGTCTGACCACCAGG
TTAATAGCTGAGGTCTTTATTTCAATTTCTATATACAGTAAAAGTGCTGC
TGAGAATCTGCAGCGACCAGACAGAACATAAATTTAAATCTCTCTCAACA

>uc003ejw.1|128890198|128890598|128890697
AGCAGCAGGAGGCCGGGTTCCCTATGCTGAGGAGGGAGGGCTGAGTCCGG
ACAGAGCCCAGCTTGTGTGGGGATGGGTTTGGCATCTATATGGGGCCCTG
GAGAAAGCACAAGCCACCTGAAGCTGGCACGGGGAGGGTGGCCTGGGCTC
CGTCCTCCCCAGTGGCGGGGCAGGGTCTGCGAGAGGATGTGTGTGTTTAG
AAATCTGCTCCAAGCGTGGATGGGAGAAGATAAACTCCACACACGCTGAT
GGAGGCTGGGAAGCACTGCTGGAGTTGGTATCAGGTGACAGGCATGGCTC
AGGCAGGGATCAGCCTGTCTAAAAAAGGGCCTGCTGTGCTCTCAGCAAGG
AAGATTGCCATCCAGGGTCAGAGGCTACTGTGATGGACAGACAGACGCCA
TTCCGAAAACATCGGATTTATTAGGATTAGCTGTAGTGTACACTGATTCC
TTTAGCTCTAAATGGATACATATGTGCCCCGCAGACAGTATACACGCAGG

>uc003ece.1|120412876|120413276|120413375
TCTTAGGAGCACCAAACTTCCTACTCCCTCTCTCCCTGCTTGGGAAGGAT
TAGATATTATTTAAACTTCCTGGCTGGCACTCATTCTTGTTAAAGTTTAA
CTGTTGAGGTGTCATACAATAATGATGGATTGAGAACCCCTAGGGCTTGC
ATGATAAGCATAATGCATTCACGGAGAGGCCCAGGGAGTGAGACATGGAC
GGGCCTATCGTAAGATTGGAGCTGGTTCCACAAGGAGGTCACAAATGAGA
CAAACAAGAGAGGGACAGAAGGACGGGAGACAGAAGTAGTGGAGGGCTTT
GTTTCATTTGTTCTGTTTTTAAGCTCTTTAGAATTATGGATACTGAAATG
AACATATCTGTAGGCCTCAAAGAACAATAAAAAACACGAAGGAACACTCA
AAGCTTTTTCACATTTTACTACAGAGGTATTTGATAGACATATTTATTAT
TAGTTAATATGTAAACTTGTAAACTGCTAATTCATATCCTACTTGTACAA

>uc003ebm.1|115539812|115540212|115540311
TGCTTGTCCAAGTCTTCCTGGCTTCTGCTGCAAGAGGGGGATATGGAGAA
GGTGGGCCAGGGTGTGTGGACCCGGGCAGAATCTGGGGAAGAAGCCTGCC
ATTCGTCTTTCTTTCCCACACCACCGAACCCACTGCCCTTCCCACCCCCA
CAGCCCTTTTATGAAATCAGACAACGTGGTAGGTGGAAAACAGCAGGGCC
TTTCCTCTGGGTTTTCAACCAGAAGTGATATTCCACAGTTTTAACTGGTT
ACTGTGAAGTCCAAGCGGCCAGAATTGTGAAAATGTCCACTGAAACACTG
CAAGCGGTGTACTTAAAGACAGTAGGCCTTTTAGATTTTGTTATATATTT
TTTGTAGTGCTCTTCACAAGTGGAAAttttttttttttttttactttttt
ttAAAAGATTTTTTTGTAAAGAAGGGTTGTATTTAGAGGCCAGTAGCTAG
AGATCCAACCAGTGGACCTCTTGAAGCACTACCAGGCCTTAAGGCCACCA

>uc003dxb.1|109751007|109751407|109751506
GTTAAAATTACATTAAGAAAGGGCTACTACATATATATAATGGGGTAATT
ATTTATATAGATCTTTAAGAAAAGGCAAATTGAGTTCTTTAAACACATAC
TTGTGAGAATGGGACAGATCTGCATTATCTAACAGGATGGTTATCAAaat
taaatttaataaaatcaaaaatttagttttttcagttgcaaaggccaaat
ttcaagtgctcaatggccacttttagccactggctatgggactggacatc
atagaacactgtcattatcacagaaaattgtatagggtagcactAGGCTA
GGCTGTCTCAAGATGTCTAAATTGGAAAGATAAATTGATTTTCCCTAGAA
TTTTTGGTTCATTCATTCATTTCTTTCTTTAACGTTTTGTCTCTTTTATT
TTATAGACCCTTTTATTCTTCAGTCTTATCTATCCACTTAAACTTTTTCA
TATTTGGTTGAAAATGCATGCAATTTCAAAAGAGAAACAGAATGTATCTC

>uc003dko.1|58524484|58524884|58524983
tagggacaaggccagtaggggagaccagttgggaggagaccactgcagtc
atcagatgagggggaggcactgcacctttgttctctactgtgtcccagcc
tatggcatgcatcctggcatggagcaggaactcgataaatatttgttgaa
tgaTGTGTGCTTTAGTCATGTCCAAGTACCAGTTTTCAGACTCATGCTAG
GTAGGCTATATGGggaaggtgcagaaaaacagatcccaggcattgcagct
ggggatcctgatccaataggcttctgatgggaaagttgaatctggatttt
tagcacagcctgcaggtaattttgGACAGGCAGGGACTGGCCTTCtgtgt
cagttagggatgattttggttgcaagtaacagagactgaccaacaatggt
ttaaacaaagagggatttattttatttacaagaattctggagaaggatgg
cggctggtattggcttggtgaaataatgatagggtcaatgactctgtgat

>uc003dig.1|56736085|56736485|56736584
agttcaggaccagcctaggcagcatagtgaaacttcaatctttacaaaaa
atttaaaaattagccagatgtggtggtgtgtacctgtaatcccagttact
tgggaggctgaggcaggaggattgcataagcccaggaatttgaggctgca
gtgagctatgatcacaccaccacactccagcctgggtgacagagtgagat
cctgtttcaaaagaaagaaagaaaaaaaaaaTGAGTTCTGTGAAAGTTTT
GATAGATCAAATAAAAGCATTTGTATCAATCTGCATCCTATTTTAAAGTT
TGTATTCAGGAACCACAAACAAAAATTTCAGAAAGAACCTCCCCAGGAAC
ACAGCTGAAACCTGTATTTTGTTTGTAGGACAAACACTGTACACATGGAG
GATGACTTAATAATGTAATTTATTTGAAATACTTCCAGAAAAGTTTAAGG
CCATTATACAAAAACATTCATTTCATCAAAACATTCATTGACCACCTTCC

>uc003czi.1|50308436|50308836|50308935
ttcctacctagcactcaggtctctgctgtgacatcactgccctgggaggt
ctcctggatccccaggtggagtgaagtcacttgggttcccaaagcctctg
tacctcccctgtgccacatggatcctgctactgtatgcctgtttgtctag
ttacccattgcctatgtcccgtccagggcttgacacacagtaggtgctca
gtgaatggtaatgagtgaatGGGGAAGAAAACAGCCACCCTGTCTCCTGA
GCCAGGTGGGGGGTAAAGGCAAAGGACAGGCATCCTCCCATCAATGGCCT
CAGGGCCAAGGTGGATCTGGAGACTTCTGCAGGGATAAGGGACCTGCAGA
AGAGGTGAGAGGTGAGGGTAGGGGGATCAACAAATAAACTGTCACAGCCA
TACCCAAGAGAGCCTTTATTCAGCCACACTGACGGCTCTGAGCCAGAGCC
ACCTCCTGGCCCCACTGGTACCCAGGAAACATGCCCAGGTTAAAGCTGCC

>uc003cqv.1|47136460|47136960|47136959
TCTCCTTTCCTGGGGATGGGGCGGCGGGGGGAATGGGGAAAGGAATCTAT
ACTATCAAATCTAAATAGGTAAAAACACTTTTTTAGACTTTTAAATTTAC
TTTATCCCACAACTCTTTCATGTGTTTAATCTCATACAGTCTGAATTGTT
TAAAGGCTTTTTCTAACAACAAAAAAAGAGTTAAAATTTGTCAAACAAGT
ATTAATTAGACTTACCTTTCTGTTAAATAAACATTTTCTTCAATAAGATC
AAAGTAACATGGCATTTTCCCTTGCTTGGCACATTCCTTCCATCGCTGTG
GGTCCCTGAAGTCATCCATGACACAGGAGGGCCCAACCAGTGCTGAACCT
GGGGGCACTGATGTCTCTCCCTGCTCTACCTCCACTCTAACTTTCTTTCT
GTCCTGAAGCTCACCATCACTTTCAGAATCACTCTCTATTTCCTGCCTCC
TTTTTTTAAGAGGCCCTCTATCTTTGATATCATTTTTTTCTAAGTTTTTT

>uc003cqc.1|46685182|46685682|46685681
TCTGAACATCAGTGAGATCACTGAGGTGCTAGGGTCCCTGCTGGCCAACC
CTGCCATCCAGAGACTGGGCACCAGCAGGCTCTCTGGGCAGCCAGGGGCT
CCTGCAGCAGCTGGGAGAGGTCACCCTGGAATGTGGACTGGGTGGGTCTT
CTGTGCATGAAGCACTCACTGCAGTGGTCAGGCTCATCTACAGCAAGGAC
TCCTGCCTGCCTGCCTGCTCTGTGGGTTTCGTTGTAAGGGTCTGATATAG
CTCTGTCTGCCCTTGGACTCTTCCAGGACCCTTTTAAAACACTGCAGCCC
CCTAGGCTCTGTCCAGATGCTCTTTTTTAtttattttatttttattttta
tttttatttttgaggcagggtttcattttgtcacccaggattgagtgcag
aggtgcgatctccgctcactgcaacctcgaccctccaggctcagggatct
tcccacctcagcctcccgagtagctgggaccacaggcacacaccaacaca

>uc003clw.1|42708658|42709158|42709157
GGACTTTTGGGCAAGGGTGAGAAACTAGAGGCTTCTCCAGTGTTGCCATA
TCCCCCTAGGTTGTCTTGATCCATGAACCAGAACCACAGGGCGGTATCCC
AGGCCGTGTGCTGGCCCTGCCCCAGCCTAGCTGAGTGTGCTGGCAAAGTT
CCCCACAGGACTCAGCCTTCTCGTCTTTCCGATGGGAGCATCCCCATCAA
GTGCAGTGTACAGTGCAGATATGTCTCCTTCTTTAGGAAGAATAAAGTGC
CTTCTGAGCAAGCAGCTCAGGGTCTGCATCAGTGCTCCAAGAGTCAGTGA
GCAGGTGTGTTGAAGACTTGGGGCTTCAGTGTTCTGCTGTTGGGCTGCCA
AGGTCGATGGTCTCTGCTCTCCATCTGGTGTCCCCTCCACCCTATGGGTG
GGAACCCTCCCCTGCCTGAGGCCTAGAGCCTCCAGCTCCTCAGCCACTAT
GGACGTGGAGCCAGGGGACTGTGGGAAGAAGGGTCAGGGAACAGCCAAGC

>uc003cft.1|33512241|33512741|33512740
ccgcctcggcctcacaaagtgctgggattacaggtgtgagccactgtgcc
cggccTTTCTCTTTTTTTTTTTTCAACAACGGAATTCCAAACCTTTTATA
TGGCTGCAAAACTGTACTAATTGCAACAAAATGAATTAAACTAATACCAG
AAGCAAAGATATAAAAAATTAAGTTTAAAAAGCCTCATGTATTATGGAGT
AATATGCTAATTATCATTTCTATTTACTGTAAATGCTATTCTAATTGAGC
AATTATAAGCTACATTTGAATTAACAAATAGACCTGGCCTTATCAATGAT
GTTATCAGTAAGATTCCAGTCTTTTACTGTAAGACATAACTTAATAATAA
AAGTAATTTTGACTTAAAGTCTGTAAGAACAAAATATGAAGGAACACAGC
AGATTAACTACAAAATTGAAGCCTCAGGTTCAAACCACGTGTTACTTGAA
AATGTCAGAAGTATATTATAGATTTTGAAACCCAGAAGAAATAAACATGT

>uc003ccm.1|23908191|23908591|23908690
AAACTTATCTGGATACACATACATTCATTACAGAATTTAAAAAGAATTGG
TAACTGTTTGTACTAATATAGACTAAGTTGCATTAGTAGGAAACAAAGCA
AACTGGAAGGTACTTATTTAAAAATCATTATGAAAGCATTTGTCCATCTA
TGTAACATGCATGGGTGGGAAGCTAGATTAATATTCAATAACCGGGGGAA
AAGGGTAAGGGGGTGAGTTAGTGTCTGGTAATTTTTTTTTACCAAAAAAT
GAATTTATGATGAGAAATTTTGAAGAATTATACTGTAGCAGCAATAGCTG
ATTTGTAAGTATCGTCTTTTATATGTAGTAGTTCTTCACTAGAGCTCATG
AAAAAAGTATTCCATTTAAGATGTTACAAATTACTTGATGTTTTAATATG
TTCTTTGTTGAATAGCTTATTTTACATTTCAGTCAAAATAGTTATTTCAC
AGGTGAAACCACTAAGTAGCTTACTTCCTACCTTTTAAATTAATAAAGTT

>uc003bxu.1|12916678|12917078|12917177
GCAATACTGGACTTTTTAAACAGTTAGATGCTATGTTACTTGGCACAGTT
AGTAATGATTGTGTAAAGATTTTAGCCAGTCCTAGAGGGACTTCTTTGTA
TGAAAATATGAAGTATCTGAATTTGTTCCTAGCATTTAGGGTTTGGTCTA
TTGTCTCACACACCCAGCTAAGGTACTGTCTTCCTATTAGGTAAGTGGAG
CTCCTTGTAAGGTGGGTATTGCTAATGTGGACTGAAACGCCTGCCTTTCA
CACACAAGTACTACCTATACAGtatatatatatatatatttatatattta
tatatttatataAAGTTTACTTACGTATTTTCATCAACCATATCAGGTCT
ACTTATTTTTTTGCCCATTGTCAATAAAAGAGCAATAATGCAGCAAGTTT
TGGGGTTTGTTTTGTCTGTTTTTGTATCTCATTTCTTCGTTTTCTAGGTT
GGGTTTTCATATGCATGTACATTAGGGCACAGGGAGCTGAGAGCTGGAGT

>uc003ijn.1|145136306|145136706|145136805
CCTGGCAGGTGAACTATAATTAAGATCAATGGATACTAAAGTAAGCCTAT
CAAAAATCTGGTTTTTGACAAAGATTTGAATAGAATTTGGTCCTTGCCCT
CAAGGATCTCACAGTATGATAAACTTGTCTTTGCTTTTTAAATTACAGTG
CCGTTTCAGCAGTCAGGCACCTTGGGTACTTGACTGAATCTTGTTCTTTT
CCAATATATTTCACATGAGACTTCATGTTATCTTGGACAACCACCTAATG
AGAGTCCAGGCTGAAGTCTTCATTCCCCTTCTGCATGTTCTCCGCTGTTG
GCTTTGTTCAGACCCTTCTTTCTTCTCATCTATCCTACTGTAATGGGCTT
TACATTTTAAACATAGCTTGAAATAACAAATCATGACTATAATACATGAA
AACGGTTTGTATTTTGTTTTATTTTTATTTAGAAGTAGAGAATACAGTAA
TAGtgaggcaggagaacagggaattaggatagccaggggtaggggcataa

>uc003igo.1|130024201|130024601|130024700
AGCACCATTACTAAATTTCTGACTGATGGCTGAATATCTACACGTGAATG
TTTTCATGTcaccttcaactcaaactcattatcttttatctggacaactg
cagcagtctcctaattggttatccagatgcaaacctctctgctttaatca
acagaaaccagggtgCGCTAAGTTCAAACCAGAGAATAGGAACATGTATC
TATGAAGATCAATAGGACTTCAATAGTTCAATGCCATGCAGTCTTAGCAC
CTAAGATCTCCATTTGATTAGTATTGCTTTAAGTAACATGTAAAAGACAC
CTTCCAAATTCTTAAATATCAAGTTCCATAAATACTGAAAACCGTAAGTT
AAAAATGAAGCACTACAATCATACATTAAAATACATGACAGCATCATTTT
AGAAAGTGCACAATTTATTACATTTATGAGTTCATAATAAAATGGATACT
TAGGAACTTTAAAAATGAGTTAGAAGTAACAATTAGATGTAAAATTCTCA

>uc003hse.1|89865728|89866128|89866227
CTGATCCCTGCAATGAGTAATAATCTTCTTTTGACTTTGAACTGGTAGGC
AAATGGAAGAAATCTTAACAGCTGACAACATCCTAGCTGGtaattaaaaa
aataatttttaGTACTCCAGTTTGAAATTTGGTCTTTCACGGAAATTTTC
CCTCATTTGGGAGGTCACCAAAATTGTGCTAGCtttttaaatttttatta
ttttttttaaaGCAGCACAGGACAAACTTCTACCATCTTGAAAAACTTCT
AAGCTGTCCCTTATCCTAAATCTTGCACCTACAAGTCTTAGAAAGTGAAT
CTGAACTAAATGATTCAAAGATGAAACATAATGATATCATACTTAATATA
AACATCTATTTCAACGTTTACGCCAGACTGAACACAATAAAAGTACTTAT
GAAAATTATAAGTCTGCACTCTTTAATTCTTAAGTTTACTTACACTTATG
AAATAACTCTTGACATTTATTTTGTTGGCATGTGCTAATTAATAAACACA

>uc003hir.1|76786589|76786989|76787088
GCTTGATAAATTAGTTCCAATTTCTGAACTTGAGTCATGTCCATTAACTT
CAGGTAACCTCAATCTTCTCATCCCTTCCCTTCTCCTTTCTTGTGAGATG
CAAGGCAGAAAATACTTTAGAAAATCCAAGGTTGTAATCTGCTTTAGATC
ATTCTCATCATTCTTACTACTTATTATTCTAACATTCAACCTGTATACCA
GCAGTCTAACTGGACGGAATAGATCTCTTACAATGGTCAAGTGTTACTTA
AATGTTTTACTTTTTTTATACGTATCAAATTTCACAAATAAATTGTTTTA
AAACCCAACTGCTTATTATTCCCACTTAGTTTGTATGAAATGCAACTGGG
AGAAAACATTTGGGAACAATAAAAACTATAGATTAAATTAGGGACATAGA
TAAATGCTGCAGACATCAGTAGTTTATTGTTTGTTTAGTCCAAACACATT
CAATATGGAAACTCAAAGAATACTTTCCACCTGAAACAATTAAACTAGAT

>uc003hca.1|57208520|57208920|57209019
tttgttgggggCCGGGGTGTGGGCGGGGGGGATGGGACACATTCAGGCCA
TAGCAGACATCTAGTGTGCTATGATAGTAAATGAATGCAAATTGAGTGTA
GAGTTTGTTAGAACAGtgctgctccaacttccacgtgcatataaaccgct
tgagggccttcttaaaaatgcaggttctgattcactgggtctggaacggg
gtttgagattctgcatttctcaccaggttgaagctaatgctgatgaggct
ggtcctggaacacactttgagtagcaAGGATTTAGAAAATGGCAGCTCTC
CTGGTCAGTCAGCTCCTACCACATAGGAGCTATTATTTTGTTTCTCTTTG
ATATGTTTCTTATTTCGTTAAAAACCTGCAGAGAACTCACTCAGTGCATC
TTCAACAAAAAGTTAAGGTTTTATTTAGAATATCATTTTAGAGACAAAAA
GCAGTTCACTTTATTTAGCAAAATAAACTTAACCAATGCATTTAAATATA

>uc003gvk.1|40510595|40510995|40511094
GCGACCGAGATGAAAGATCACTGTAAATGATTTCTGAACAGCTTTTCAAA
GGGCACAGCAAGGATTTTCTTAATGCAGTAATTTCTTATGATGGCACTGG
TTACTTCAGATCAGTAGTATGTCAATTGGTGAAAAACAGACTGCGTTTCT
AAAGTAGCATAGTTTTGTCATAACATTGGGGTGCTAAGACAATTCCGGTC
CCCCTGTCCCCCACCCCTCATGAATTCTGAGGGAATGGCAGGTAGAAAAG
CCACCCACTCATTCCATCATGATCTCTGGTGGCTAAGTACCATGAGTTAG
GAATGTCTACCACAAGTAGCATCTGGAAAATCTCGTAGATGGAACAGGCT
GTGAATGTAGAATCCTGCCCTCTACAACACTTTTGAGGCACGCTGTAGGA
AAACAGTCCTGGACTTAGATAGGGCACCATCATGAATACCACTGCGTAAG
GAATTTGGACATCTTTCTCCCACTCGTGTAGGGAATTCTAAGATTCCCTG

>uc003grt.1|25357746|25358146|25358245
aggaccagaatttgaatccaggactgtcagccttcaatctctggcttttt
TGCAAATAGGAGGGACAACATTTGCTAAAACAAGAGCAACACTCATAGGA
GAAGGAGGAGGATGAACTACAAGCTTAGCCTGGAATGAACATAGAGCCCA
GGCTCAGAGCAGCACAAAGCCCTGAAACAATGTCTGATACTGTGCGAACA
TTCTAAGGCCAGACCTGAGCTCAGGATTCCTGGAGAGAAGCCTCCTGCCA
CCTTCCTATCCACAAATATTAATGGGTTATGAAAAATAAGCCCTCTCACC
AGGAGGACTTTTCTTTTTTCCCTCCTCAAGGAGAATATATGGACCTTTAG
ACTTTATATGGTGACAGTAATTATAAAAAAGGGGAAAAAAAACCACTTTC
TGGTAGTCAATTGTATAAAAATAATTTTATTTACTACTGTAAATAAAGTA
GTGCAAAGAGTAGTTTGGACCCACAATATTGCATTACTGATTTATTCACT

>uc003goq.1|15578554|15578954|15579053
AATCAGGTTTTCAAAAAATGGGAAGTTAAGAGATAATTTCCTCCAGAAGA
ATTATACACTATATAGTCTTGTTTAAATTGCAAGCCTCTTGTGTGTTGTT
TTAAAAAAATTCATTTTTACTGGTGTATGTTTAGGATTACATCAGGCAAA
GTAGAGTTTGCCTATAGTTGGTATCCAATTGTATATATTGTGACCTGGAC
AGTTCCCTAAGAAATGATGACTTCAGATCTGAAGAAGATCTAAAATATAG
CCCACTTTGACCTTGACCTTGAATTACTTCTGTATAATGGGCCCTTTAAT
AATAATTAATGGAATTCACAAATAACACATGCTCAAATTTCATCATCTAA
GTTGTGAGTCGCTGGATCTACTCAAGGAAGTAACATACAGACCATGTTTT
CCAAGTTCCTTTTTATTCAAATGAATCAGAACTGCAATCTGCACATGAAA
AGACCTGGGGGGAATGCCTACATCTGGAATTTCATTACATCAACGTTAAA

>uc003giu.1|6105982|6106382|6106481
GAGGTGCAGTTTGAGTTGCAAATAGTAATTTCTTTAGTCCAATATTGCTG
CAATGCCTGGGTCTGTATTTACTGGATAAAAGAGTTTGAACAACGTAACT
AGTTTTCTTAAACGCCTATGCAAATACATCCTTCTACCCTGTCTTTACTT
ACCTTGTGTTTACCTTGGCAAATAGAAAATGGGCCCAAACTGGCATTAAA
CACATTCTAGAGTCAATTGCTGGCTCAGGTCAGACTCTGCTATTTCAAAA
GGTGAGATTTACTGCATGCAAGATCACTTAAAAAGGTGTGTTATTAATTG
CAACAGTGCTTCCGTCTGGGTGTGCAGAATGCGTACCCGGTGACTACGCA
TGCAGGAAAGAAGTAGTTATGGAAATGAAACACAAATAAAAAAGGCAAAA
TATTGCAAAAACAAATTATTTTATTAAGTGCAAAACAAGCCATAGGCAAT
AAATATATTAGCTCTGGTACATGTCCATAGACTTGGGTGAGCACGCTCTC

>uc003gaf.1|423378|423778|423877
AAACATAAAATGACCTGTAGttaaaaataattaaagtgtgtaactggatt
gtgtgtaatacaaaggataaatgcttgaggtgataataactcatttactg
tggtgtgattattacatactgtatgcctgtatcaaaataacccatatata
ccataaatatatacacatactatgtactcacaaaaCCTTTTGAAAAATTT
CAATAAGAATAAAAATGTAACATGCAAACAATATTCTTCAATTTATTTGC
TGTTGAAAGCCACTAAAAAAGACTAGAGATGTCATTCAATTATATTACCA
GATAGTACATTGTTACCATCTTTAACGTACACCCTTGAGTAAGGTTGGAT
AGGTGAAAGTTGGTGGCATAATAAAACACTTCATTCACGGCACAAAAATT
TTAACACAATAACAATTTTTATTTCAAAAATTAAGTTCACACATTATCTT
AAGAGAATTTTAAAATTTACTGCATTTTATTGCACTTATTACATAAATAT

>uc003mmw.1|180553129|180553529|180553628
CAGCTATCATTGCCCCTGTTTGCCAGCACCTCTGTCTAAATAACTTGTGT
GGGACAGAATTAGGTCCGAGTCTGGTATTCTGTTCATCTAGCCTGGTAGC
CAGGTAGTGAGAGAAGAAACCTGTGGCCCTTGTCTAAATATGAGGTGGTC
AGTATTTAACAACAAATCAACAATAGGGTATGACCAGACTGACTTGGGTC
TGTTTGCAACACCTGAACCTTATGCACATGCTCATAAATGCCCTCTCCAA
AATACACACACACACCCCCAAGAAAGGTGAGATACAAATACACACTCCTC
CCACACAGAAACATGCATGCTCATTCACTCTGGCAGAAACCCTGATCACA
CTTACGCTCCTGCACTCAGATCTAGGGAGTAGAAAATGGGCCAAGCCAAC
TCCAAAGACAGCTCATAGTTTCATTTTCATCTCCTCACCCCCTTCCCAGG
GGAGCGCTGAGCAGGGAGTAGCCCACTGCCACCCTTCCAGAAGCCCAGCT

>uc003mjg.1|177961870|177962270|177962369
TTGCCCAATTAAGTAATTTACCACATACCGGGtttttgttttgttttgtt
ttttctttttttgagacggagtctcgctctgtcgcccaggctggagtgca
gtggcacaatctcagctcactgcaaactccgcctcctggattcaagcaat
tctcatgcctcagcctccagagtagctgggattacaggcgcccgccacca
cacccagcacttttttggtatctttagtagagacagggtttcaccatgtt
ggcaaggctggtctcaaactcctggcctcaggtgatccgcctgcctcggt
ctcccaaaatgctgggattacaggcgtgagccactgtgcctggctCCATA
TAGTTTTTATGTGAAAACAAGGACAGTAAAAGAACAACAACAACAAACGC
TGAAGTCAAAAAGTTTATGTAACCAATCAATTAAATTCTGGAAATTTCAG
CAGCACTTTCTTCCCAAACTGCTTTCCAATCAAATCCTCTTTCTCCCGTA

>uc003lxo.1|158516596|158516996|158517095
GCTACACCTGGGGAGAAATGAATTCTAGCCTAGATACTTTCCCCCCGCCA
ACAAGTCATACTGCCTTAGTGCTAGGCTAGCTGGATAGAAGCTCTGAAat
gctcaggcaccccaaaaggctgattcaatctgaatcagaagtaaggttca
gaaatgtgtacttttttaaaataaaaagcttcccaaacacttctgaagca
caggtaagtttgctaacactgGGTGTAGAAGATTTCAAAAGAAATGGTCC
TTTTCAATCAAAGAGTTTTGCCATCTACAGGGCATTTCTGACAAGGATCA
ACATGTAAGTCCAACTAAATTAAAAACAGAACCTCCTAAGAACAGAACTT
CAAAAAAAGCACTTTATAATGACAACAAACCACAAGAACAAAACATAATT
ATCTTCAAATTTAAATTTATTAAGACATTCAGCTATGTCTGTCAGTCTAC
ATCCAAATTTGCTACTAAAAATAAAATAAAGTCACATCCCACATTAGGAA

>uc003lsu.1|150068101|150068501|150068600
gttccaacaggaagagtatgaataattcatctaagtaagaggagggaagg
aacagttatgaaggtacagatgaaggtgatgagtggccactggtggAGTC
AGACCACTGTGTATATTGTAAAGGATATCTTTAGAAgcaatgacccagga
taaaaactggtagaggtctaacaacatttatataatggttctgtgaatat
gtatataagaagctcaaagcaacatctacttatatattatggtgaactaa
cctgctaagagattttagattacttcatttaaggaatggaagggagcatg
ccccaccaactctcttagccaactctcttaacTTCACGCTTGTCTTTTGG
CTCTGAGCCATGCTACTTAGTATCTACATGAGAGCAAACAAAAGACACGC
TCAAGCTTTGTCTGCTTTATTTCACTACATTAAGTTAAGCAATAAGGCAA
AACAGTAACCTGTCATTCATAAAGATCAAGGAGTACCTCTCTGTCCCAAA

>uc003lpp.1|147909392|147909892|147909891
aataaatcactttttaaatataactatgtccaaaatactacatgagacat
actaatacCACACGATGATAGtttttcaaagtgcttcaggtggttctaat
tgcagccagggttgagaCTGATGAAGTAGAAGTGCAAAAAACACAGGTTT
AATTTCTAGATCTGTCCCTTGTCAGCCACATCTTCCCTAAACCATTAATA
AAATGGGGAGGTTAGATTATATGTGCTCTCAACAATTGTATATATAGTGA
TCACaactataaacacatttgacaaagaaaaaaatgacaggatggaaata
cactgaaatgtttacactggttgtattagagttgtaggattaATTGCAAT
CCCTTTTTCTCCCCTTTTATTTTTAAAATGTTGTTCCCATGAATGTTTTC
TTTCTTAATTACAAATTCTAATAGAAATGTTCACACCCAACTCTCTAGGG
ACAGCTCAGAACTCCCATGTTTCCTCAAAAGGTTCCCTCCTGCTGCTCAC

>uc003lms.1|141952905|141953305|141953404
AATGTTATGCTTGAGTTTGATTCATACAATAAAAAGTATGGACCATTATA
ATTATCTTAGATTTCCTCTCTGGGTATCTTTTTCTGGCCAAATCTTCATA
CTAAAGAGACGTTAAGCCACACTGCATTTTCTCTAACTTGCCTGCAAAGA
TTTACTAAAATAAAACAGATTGATCTTATCCAAGTAACAAAAACAAAAAA
GTTATGAAATTATTTTGCTGCACAAATCTAAAATACTATTATTAACCATA
ATGTCAGCTTACTTAGGTCAATTCTTCAATTGCACTATTGCTTTGAACTT
TCACAAACTGTCATTTTCCTTCCATTCTAAATATGACAGTTCAGTTACTA
AGGAATTGTTTTTAGTTAACAATTACTTCAATTTCATATGAAACAGGAGC
TAACACTCTCATCAATTTTTATTCACAATTACCATTGCTTAAGAGTTCCT
ACTTTCAAAAGAAAATTTGTAATAGCACAGTGGAAAACAAAAATCTCATT

>uc003lmp.1|141952905|141953305|141953404
AATGTTATGCTTGAGTTTGATTCATACAATAAAAAGTATGGACCATTATA
ATTATCTTAGATTTCCTCTCTGGGTATCTTTTTCTGGCCAAATCTTCATA
CTAAAGAGACGTTAAGCCACACTGCATTTTCTCTAACTTGCCTGCAAAGA
TTTACTAAAATAAAACAGATTGATCTTATCCAAGTAACAAAAACAAAAAA
GTTATGAAATTATTTTGCTGCACAAATCTAAAATACTATTATTAACCATA
ATGTCAGCTTACTTAGGTCAATTCTTCAATTGCACTATTGCTTTGAACTT
TCACAAACTGTCATTTTCCTTCCATTCTAAATATGACAGTTCAGTTACTA
AGGAATTGTTTTTAGTTAACAATTACTTCAATTTCATATGAAACAGGAGC
TAACACTCTCATCAATTTTTATTCACAATTACCATTGCTTAAGAGTTCCT
ACTTTCAAAAGAAAATTTGTAATAGCACAGTGGAAAACAAAAATCTCATT

>uc003lbr.1|136980687|136981087|136981186
GGAGCTAAGGTCTCTGAGCAGGAGGCTTTGAGAAGTTACAGCTGAGCCAG
GCATCCACCCCCTCCCACTTCATACAAGGCTTCCCTCCCAAATGGTGATG
CCCAGCTGAGCTAGCCATCTTCCCCACCAACCCTGACTCTCAGTGGTTCC
CAGTGATTATCTGGCAGTTGTGCACACCACTTAATACCCCCTGGAGGGAC
TGTCCTCTCTTGGCCTCATTGAAGGTCTTTGTGGGTCTGGCACTCTGCTA
GGGTGAGTGATGGAAACCAAGGAACCCAGATATTGTCCAGTAGATCTTAA
AATTTTTTTTAATCCAAAGACATACAGGAATAAGTCTGTCCTTTTCATGT
TTGAGACATAGCAGAGAGACTGGACTATAGAAATGAAATACTGAGAAAAG
TTCACACAGTTCAGCTTTTATTAAAATTAAAGGATGGGAAATTAGAACAT
GATTCCTGTTAAAATAATACATTTGAGGAAATGTTTCTTCAGCTATTGCT

>uc003kwu.1|131729044|131729544|131729543
gaccatagggtcattcttcaggtatgcataagttattgctgccaagtgca
tctGTCGGGTGCATCTGCCATACACCCCTTACCAGAAGCGTCCAAACACG
GATTTGAGGGATCTACAGCAGACACTGGACAGATGCTCTGAATCATTCTC
TACTCTGATGCTGAAGCTATAATATTGGACTAAGCTTGGGCCTTCTACTC
ttttctttctttcttttttttttttttgagacggagtcttactctgttgc
ccaggctggagtgcagtggcgcgatctcggctcactgcaacctccacctc
ccaggctcaggcaatcctctcacctcagcctcctgagtagccgggactac
aggcgcgtgccacaattggctaatttttgtatttttagtagagacagggt
ttcaccatgttccttaggctggtctcaaactcctgacctcaggtgatcca
ccctcctcagcctcccaaaatgctgggattacaagtatgagccaccgcac

>uc003kwd.1|131352498|131352998|131352997
GTGGAGACACATGAGGCGGGGGTGGGGAAGAAGGGGAGATTAGAGGGCTg
tcctgcccttaggcctaggtaaccagcgtccctgctctaagccctatgcc
tgtggcaaggaatccATGAGGTTAATGGGTTGTGTCTGCTCACCCACAGC
CTTCTGGACCAGGCCTGTACCAGAGAATTCTGTAACTCCTGGATTTCATG
TCTAAACTGCCCCAAGGACAGTTCCATGGCCTGCATGAGCCTGTTCCTCA
GGTCTTTCCTCCCCATTGGCTCAAGGGGCAGCTGTTTGTAGAGCTGGGTG
GGGTGTGGATGGAGCATGGCTGGGGTGGCCAGTGCTGATGAGGGGCAGAG
CCAGGGTGGGAAGAGGAGTGGTGGCATAGCCCAAGGGTCTCTGTTTTTTC
TTTTGTCCTGGGCCCTACAAACAGTGAAAGCAGGACTATTCCATGGCAGC
CAACCCCTACCCCACGAATCCCTCTAAAACCAGTCAAGGTAGATGCTCAC

>uc003kwa.1|131316650|131317050|131317149
TAATTGCTGCCTACCCTGAGAAATAACTCTGAGTTTCTTCTCCCAAGTAT
TCCTCAAGGATCCATTCATTGTAGAGTCAACAGATGTCTTTTAGAATTCA
TTATAATAAGAAGTCCATGAACATACACACACTATCCTTGAATAGTTTTA
CATTATATTTTTTCTAGGTAGTTCCTGAATACTTTAATGAGCTTAATAAA
TGAGAAAATGTATTGAAAGGTCTTTGTAAGTTACTATATAAATATGACAT
GTGTTTTAATAATATCTGAATTTggctgggaacaatggctcatgcctgta
atcctagcacttagggaggccaaggcgggaggatcccttgagctcaggag
tttgagaccagcctgagcaaaatctctaaaaaaaaaatttctattagcca
ggtgtggtggcatgtgcctgtactgtagtctcagctacttgggaggtgag
acaggaggatcactcgagcccaggagatggagactgcaatgagccatgat

>uc003keg.1|75005379|75005779|75005878
gatacaaaaattagccgggcatggtggctggcacttgtaatcccagatac
tcgggaggctggggcaggagaattgcttgaacatgggaggaggaggcagt
gagccgaggtcacaccattgcattccaacctgggtgacagagcgagactc
tgtctcaaaaaaaaaaaaaaaaaaaaTCATTATTACACTTGGTCtttttt
aaattaaaaataaaaatatCCTAGTTTCCACTAGTTCTAATACTTTGTTT
TTAGTAAGGTTCCCTCTCAACACTTTGAGTGAATTACAGCTGTGTAATAT
TGGAAATGATTTAGTGTTTTATAAATAGTGAAAATAAATTTATATATTTT
GATGCTGTAATCAGCAACAGGCTAAACATATTAAAGAAATAAAGTCCAGT
TTCttttttaatttaaaaaagttttacttaattgcttaaataaaaaataa
cattaaaataatttCTACATATAGTTACAAAGCATGGTAGAGCTTGAAAA

>uc003jkt.1|37327197|37327697|37327696
tcaagtgattcgcctccctcagcctcccgagtagctgggattacaggcgc
ccgccaccacgcctggctatttttttttgtatttttagtagagatggggt
ttcaccatgttggccaggttggtctcaaactcttggcctcgtgattcgcc
caccttggcctcccaaagtgctgggattacaggtgtaagtcactgtgcct
ggccGCCTAGTGGAGTTTTAATGCCAATATCCTTGGACTAACTTGAAAAT
GAATAATATAAATTCGAAATTTCTGCCTGCAGTACAATTCAAAATAAGAG
TTTCTAAATTTTTTTAATCCTTATGTTAAAATAATAAATAATCTCATTTC
AGTTGTTTTTTCACCCAATTACTAAAAAACAAAATAGTCATAAAAAAGAA
TTCATTTAGCAAAGGTACTATTTGTAGATATTAGCCACTTATTAAAAACA
TATTTCTATTAAGATTGTTCTTACATTCTTAGATTTAGAACACCTGATAT

>uc003qlj.1|146297235|146297735|146297734
agtgagctgagattgtgccactgcactccagcctgggcaacaagagcgaa
actccatctcaaaaaataaataaaataaaataaaataaaataaaataaaa
taaaaagtagctggctgtagcagtgtgcacttgtagtcttagctacttga
gaggctgaggcaggaggatcacttgagcccaggaatttgaggctgccact
gtgagctatgatcacaccactgcactccagcctgggaaagagtgagaccc
cgtctcaaaacaaaaaaaaacaaacaacaacaaaaaAACACCATACCCAC
TGCAAAAGAGAAATGCTTAAAACCATGAAAATAATTCTGGTAATTCTCCG
TTGCAAATGAGCTTCCATACCAAAGAAAACCCTCTACACCATTAAAGATA
ACTGACAACTCAGTTACATGTCTCTGAATGAAACCGTGGGCCTGAAATAT
TGTCTATTATGATATACCAACTGCAATTAAAAAAAAGTTGATAATAAAAC

>uc003qle.1|146247236|146247636|146247735
GGAATCATGTTACAGAAAATGATTCTCCAGGTCCAAACACATTTAAGTTT
AATGACTGGGACTACTCTAACAATTGCGGCTATCTCATTTTGTCTCATTG
GTTCATTAGCATAGCACCCATTTAAGAACAACTACTTCTAAACACAGTAA
TATTTCAGAGGCTATAAAATAATAGAGAAAGAAAACTTAAAAAATCCTTT
GTTTGCAGCCAAGAAAATGTGAGGATCAGATTTGTACTTGTTTTGAACAA
TTGGAAACTGTCACAATTGTTTTTAAGATGTAATAAATGTATATAAAATA
TGGGATTCTATAGTATTAGCCATTTTGATATCTTTTGTTGAAAGAAAAAA
CCAAAAAACCCCATATGTTCTAAGTCTCAGAAATCAAAGAATTCCACAAT
TTTCATTTCCACTAAAATATTTATTTAATGGATATCTTACAGAAATAAAT
AAAAACAGTTTTTGTCTAATACAGATAGGTTTTTTTATATATATGTAATT

>uc003qgw.1|136619293|136619693|136619792
ggaggccgagaattagactagcctggccaacatagtgaaaccccgtctct
actaaaaatacaaaaattagctgggtgtggtggtgcacacctgtaatacc
agctactcagtaagctgaggtaggagaatcgcttgcacctgggaggcgga
ggttgcagtgagccgagctcgagccactgcactctagtctgggtaagact
ccatctcaataaataaataaataaataaataaataaataaataaataaTT
CAAAGTGCATTTAACATTCTTTTTCACGGCCACCTTACAAGTATCCTGAG
AACTCAACAGAAAGTTTAGTTTTCCCTTCTAGTACAAATGAGACTGAAAA
ATTATTTTCCATAGTGAAGGACTCAAGGTAGCAAATAATCCACTATTCTG
GAGGGTGAGTGGTATTTTTTATTTATTGTTGCTCTTCGCATTCCATGAAA
TTTGTAATCACTATGACAGTACCAAGCAAACACAGTTCAAGCTGTGATTA

>uc003qcg.1|131201780|131202180|131202279
GTGGCCTAGTTTGCCTGATATACAGAGGGCCAGTGGACACAAAGTAAAGA
AGGACATGAAGCAGAGGAGCAAGATTCAGATGGTACAGCTAAAATATTTC
CTGAAAACAAAATGAAAAATGCACAAAGAAAACAAGCAAAAATATCCCTC
GGAGAATTCGTAAAAGCTGGAATGGATTATGTAACCAGGCAGAAGGAATC
TGGCACTCTCAACATTAGATTTACAAACTTTCAACGTCGCTTTCACCGTT
TCAAATAGTGATGTTGGCAGCATCATCAAATTACAGAAGAGCTGAAAACA
GATTTTGAAATGCTACTTTTCACAAAATACTAAGACTTCTGATGAAAAAT
ATCACTCAAGTTTGTTTTTTTAACCCTTTAGAAAAAGAGAAGTGACAAGT
TTAGAGAATAAACAAACTTTATTTTATAATAGTATTACAGGAAGCAAAAT
ATCATTTAATACAACTTGAGGCTGCTATAAATCTAATCTGGCATCGTAAC

>uc003qax.1|127651149|127651549|127651648
CTTTTTGATTACaaaatttataatttaataaataCTAGAGTTTATCAAAA
ACAGTTTGTCTCTTGTTTGAGGGTGGAAAGGGTGTGGAAACATTTTGACA
TTTGTGACCAAAGGTCACTTAAAAAGTGGTGGTTTTAATTGGTTGTTTTC
AGCTTAATCACCTGCTCAGAAAAGTTTGATTTTTTTCTTAGAGATTATTT
AAACAGAATCTATAGGCAGTGTGTATATAATAAACATGTATGGAAATAAA
ACTAAAGCCTGTGAGACTTAAAATTCCTCAAATAGCATATACCGTTAATA
TTTTATATTTTCCTTACCATATTCATTAGTAGTCTAACACTCTGGATTAA
ATGGCAGACTTAACGGTGTTAGCAGACATGAATTCACTTTACACAAAATG
TTGTAGACCACAAAATCCACTTTTATTTGGTAGTTTTTACATCTATGGCC
AAATAGTATTGGGTTGACACAGTAATCTAGAGTTTACCTCTGAAAAAAAG

>uc003pvd.1|111986435|111986835|111986934
ctcctgcctcagcctcccgagtagctgggattacaggtgcacaccaccat
gcccggctaacttttttgtaattttagcagagatggggtttcaccatgtt
ggccaggctggtctcaaactcctgacctcaaatgatctgcctgccttagc
ttcccaaagtgctgggattacaggtgtgagtcactgcgcccagccTAAAA
ATCTTTATTGCAAGAATAAAGCTTCCATGATTATGGTTAAAAAGGGTTGT
TTAACTAGCTGGCTTTAATCCATTAATACAGAGTGGTCTGTTATATTTAT
CTAATATTATATCTAAGCAGCTTTGTTGATGTCCCTGGAAGCAACTGCCC
ATATCATTATAAATTATATGTATCTCCTTTGAGATAAGTAAAACATAATC
TTACAAAAGAGTAAACATTTTATTATTTGTACATGAATCAGTTTGGTCTG
AGGATACACAAGCATCTGGCTAACTCATAAAAGTAGCCTGAAGTGATTGA

>uc003psu.1|109413937|109414337|109414436
AGCTCAATAAATGTTTTGAGGAGTAACTAACAGAGTTATCATCACAACAG
CTTCAGTTAAACTTAGAGCTATTTCTACTTGTCTGATGAGTGTCATTTTT
TGTTCTGTAGTCTCTCCCTAATGAATCCTTCTTTTTAGTAATTCTTAAAA
TTCTATTGGAACTCTAAAACAGTTGAAAAGAGAGCAGGCATAGGGCCATA
CCAGTCATTTCCAAGATAAAAATGGTCTCAGATAAGATTCTAAAGAAAGT
CCACTCCTCTTTGTATGTTTCAAAATGGCTTCAAGTGTTGTTTTGCCATT
TAAGTGTGAATGTACTTGGCTTATGAAAGTAGATAGAAACTCAAAATTAT
TACTAATAGTGAAGTCATGATTTTTTAAGAGATTGAGACAGCAAATAAAA
TTGGAGAAAAATTCTTCTTTATTTAAAAATACCAGTAATACTGACAGACT
TCAAAAGCAATTCACGCTTCCAGAATACAAAGTACTTAATACATATTTTC

>uc003pqy.1|105650991|105651391|105651490
CACCACAGAACAGATCCAGGGAGGTTTTCTGACTCCTTCATGTGACTCCT
CATATTGTTGAATCTTAGGAAACTAGAAGGGAGTGAATGTTCAGATGCAA
TAGAAAAAAAGCTGAAGCCCACTAAGTCCCATCAATAAAACTCTGAAGGC
TTCTCCATTGCTGCATCTAGTCAACACTGTCTACACTGCCTTCTGGCCAT
TTTTTTTTTTCACAGTCAAAGCAGCCAAGATGGCAGGACCTTTGAAGTCA
GGTATGACCGACCCACAAGCACCGCCCCTGCTGGTCTGCTCAGAATACAA
TGGCCTGCACCAGGCCCATCCCCACAACCTTGGCCTTTGGGCATGACATT
CGAACAAGCTAGATATATGTAAGAGGAATGAAATAAAAAATACACACATT
TTCTAAGTAAGAAATTTATTTGATCAAATGGCAATATATGAAGATATTTT
AAACTATAAGGCTCTATCCAGACAAAAAGCATCTTTTTATAAAGTAAGTG

>uc003pka.1|84318931|84319331|84319430
taggagatatacctaatgtaaatgacgagttaatgggtgcagcacaccaa
catggcacatgtatacatatgtaacaacaaacctgcacgttgtgcacatg
taccctagaacttaaagtacaattaaaaaaataaaTAAAAGAAAGTTCAC
CATAAAAATACATATACATTTTGAAATATGGAATTTCAACTCATTTGGCA
GCAGTTACAGAGACCCAAGTTTAATGAAGGCTTGTTAAAGTTGCTCTTTT
TCCTTGtttttaattttttataaaataatCAAAACTCTATTGGCATGAAC
AGCATTTTAAAATCTTCAGTATTTTGTCTGCTGTGTGTGTCATTTGAAAC
AGACCTTTTTCCCAAACATAATCAAAGAGAGAAACGTTATGTTTGCATTT
CTTTGTTCAAGGTGTTTATTGCATCTCAGAGGGCGTACATGCACTGGGTT
TTTAAACTGAAATACAAAGAAAGCCATTTTGAAATTGGTTTTAGGTAATT

>uc003phm.1|74283462|74283962|74283961
AACCATCAAACTGGCATAAAGCTTACTCCACTGACTTCAAAATGGACCCT
TCCACTCATAGGGTGTACACTAGCCACTACACTTATTTCTTATGTCATGG
CAAATAGTCAACTTTCACTGCCCAGTCATTTTAACCCACGTTTCAACATG
CACATCCCAGTAATTTGGAAACATTTTGTTTCCAAAGATTCACTTAACAT
TGGTTTAGCAACATGAAGCTTTCTATGCAACACAAGGACTCAGTTTTTGG
CCTGTTTTAGTGACAGGCAATCAGCAACATGCTGCATTTCTCTCCAGTGT
TGTAATCAAAGCAACCCTCCCATAGCTTTAAATGATATTCCTTCCCCTTC
CAATTATGTGGGGGGAAAACAACCCTATTCTCCACCCAGAAGTGTTAACT
CAAGAATTACATTTTCAAGAAGTTTCCAGATTCGTAAAACCAGAATTAGA
TGTCTTTCACCTAAATGTCTCGGTGTTGACCAAAGGAACACACAGGTTTC

>uc003pdt.1|57161140|57161540|57161639
CATAAAATTATATTACAGGAACTGTAACTATCCTCAGAGATTACTTTTTT
TAAATATAGAAAGGTAACACGCTTTTAGCCACACAGCTAACATGAAAAAG
AACTAACTAGAACACATATAACAAGTGATTTTTCTGCCAATAAAGACAAA
AGACTATTTGTTGCAAAGTATTATTTTGTGCAAAAATTAAAGAGGAGAGT
AGAGAGTAGAAAATTGAAGAGAGTAGAAAAGATGACTCATTAGCAGTATC
CACTGTTTGTTAGGAACTGAATTTTGCCCCCAAAACCTATGTCACTATCA
GCAATGGGAGTGGTGACAACTGGTGACATAAAAATAAGCATTTTACATTA
CTGTGAAATAGATAATGCCAGATCATTTCAATATAATGAAAAGCaaaaat
ttactttttaattttttttatttttCCATCTAAAATGGCAAAGAGAACAT
TTACTTTTGATCACTTAACAAGGACACACCCAGGAAATTTGATTTTCTCA

>uc003pds.1|57161140|57161540|57161639
CATAAAATTATATTACAGGAACTGTAACTATCCTCAGAGATTACTTTTTT
TAAATATAGAAAGGTAACACGCTTTTAGCCACACAGCTAACATGAAAAAG
AACTAACTAGAACACATATAACAAGTGATTTTTCTGCCAATAAAGACAAA
AGACTATTTGTTGCAAAGTATTATTTTGTGCAAAAATTAAAGAGGAGAGT
AGAGAGTAGAAAATTGAAGAGAGTAGAAAAGATGACTCATTAGCAGTATC
CACTGTTTGTTAGGAACTGAATTTTGCCCCCAAAACCTATGTCACTATCA
GCAATGGGAGTGGTGACAACTGGTGACATAAAAATAAGCATTTTACATTA
CTGTGAAATAGATAATGCCAGATCATTTCAATATAATGAAAAGCaaaaat
ttactttttaattttttttatttttCCATCTAAAATGGCAAAGAGAACAT
TTACTTTTGATCACTTAACAAGGACACACCCAGGAAATTTGATTTTCTCA

>uc003pbs.1|53239754|53240154|53240253
caacagggactgtatgtcctgcaaagcctgaaatattttccaactggttc
tttccagaaaaaaattttgcagaAGACCTATGGTCTAGACCTAGGAAAGT
AATTCTAACATTCTCAGGGTAAGGGGAGAGATTGGGGCCAATGGGGAGGA
AGGACAAAGGAGCATATTTAGAGCTGGAACCTTTAGTGGGATTACCTGGA
GGAGGCAGAGGGGACAGCATTAGGGTGGAACCACCACTATGCCTTATTAT
GCAGGGTCCTTCCTCATTGAGAACTAAGCAATAATATGGCCTTCCTAACT
GAATTATTTATATCCATTTGTGTAAGTTCCTAGACAGTGAATTAAGTGGA
TTTTTCTCCAGTTCTTCAGAATTGCCAGCACAAAAAATGTAAAATGCAGG
CACAGGTAATCAAAAATGTTTTAATGATTACTGTTTAGACATTTAACAAT
GTAGGTATATCCAGGTGAGCTAAGCACACTTTGACAGCACACTATTGAAT

>uc003ora.1|41812029|41812429|41812528
tccttcccctcctccttttcttcctctctctcctcctTCCCCACATACAA
TGTTGCTCCTGGTTTCTGGATCTTTTGCTAAGAGGCTCCTGAGGAGGACA
GGGATGAAGTCCAAAGGGACAAGATCCCTTGCTGAGTTGGTTCCAGCAAA
TAGGCTCGATTTCTCTGTGACTCAAGTAGGAACACTCTCCCCCGGCCCGC
CACCCACCCACCCATGATGGCGCTACCACTGTCTTCCCTTTCCAGGGGAA
AAGTATGAACTTTAAGCTCTGAGGGTTACAGAGCCCATCCCAAGCCATGC
CTTAGGTCCCATTTCTCTTAGAATCACAGTGACCCACCAGGAAACCTTGT
AGCCACTCAGGGAAAACTCCCTTCCAAAAACAACAGGATGACCAACATAA
AGAAGAACTATTTATTATTAGAGAAAGTCCAGAGTCCAGAAAAAGAAGGC
TGAATCCAGAGTGGAAAGACAGATACAATGCCCTAGGAGGGTGCAGGGTC

>uc003ojm.1|34492708|34493208|34493207
TTTGAACAGTGGTTTTTGTGCATTGTTTTCTCCCTTGATTCTTGTCAACA
AACGCTGAGCCTTGAAGACTTAGATTAGTAACGTTGGCCTAAACACCATT
CCTGTGCTTCTTCTCCATAAATTGAAGGATTCCAAGTGCACCATTTCCTT
GGTCGTTACCTTTCATCCTCCCTCCCCAGTACTTCTTATAGTTCCTGACA
GCAGGCACAAATCACGACTCCAGGCCAACCAGCAATTTTCCCACCATGCT
GAGCTGAGGCAGCATGGCTGGTCTAAAGAAGGGACCCAGTTTTCCAACTG
CAGCACCATATGGGACACCACTCTGCAGGGAGGCACTGCCTAGAGAAAGC
AGGGCACACGCCAAAGCCAAGTACAGCAGCAGCCGGTGTCACCCAGGACA
ATGACAACTCCCCAAACCAAGCCTGTACTGCCCCATTTACATTCTGACAC
TTAAACTGTTCCTGTTCAGGCTGCACAATGCAAACAAAATGGACAAAAGA

>uc003odn.1|33325626|33326026|33326125
AAGTCAAACAAACGGATGGTACGAATTTCGCCTGGTCTAGCCCTGCCCCA
ACGGTGTGGGTGTGGGTTGGGTGCTGCAGCCCCCGAGCAAGGGGCTGTCA
CAGCCACAACCAGAGGAGCTATGGAGCTGCTACGGAGGAGGGATTCCAGA
GTCAGCTTGGGCTTGTCCCAAGGGAGCCCTTGGGACAGTGTCTGGGGCTG
CGCGGCCTGGTTCTCATCCCTTGCAGCATCTGCTATTTTAGCCAGGGGCC
ACCTTCCTCCAATGGCCTGGGAGTAGCTAGAGGTTAGAGGTTACACCCAC
CAGAAGGGATGTAAGCCCAGGAAGTAGTCAGAAAGGAAAGGTCATTCTAG
AGATGGGGCCACCTGAAAAACCTTCAGGAGGAAGGAGAAAGGAAATGGGA
TAAGTGTCATGTCATACTAAATATTTATTTTCTGCAGACTGACTTCGGAG
TAATTCTTGAGCCAGGAGGGGAGAGGTTAGTGTTCAAATTGCTGAGATCT

>uc003odm.1|33325626|33326026|33326125
AAGTCAAACAAACGGATGGTACGAATTTCGCCTGGTCTAGCCCTGCCCCA
ACGGTGTGGGTGTGGGTTGGGTGCTGCAGCCCCCGAGCAAGGGGCTGTCA
CAGCCACAACCAGAGGAGCTATGGAGCTGCTACGGAGGAGGGATTCCAGA
GTCAGCTTGGGCTTGTCCCAAGGGAGCCCTTGGGACAGTGTCTGGGGCTG
CGCGGCCTGGTTCTCATCCCTTGCAGCATCTGCTATTTTAGCCAGGGGCC
ACCTTCCTCCAATGGCCTGGGAGTAGCTAGAGGTTAGAGGTTACACCCAC
CAGAAGGGATGTAAGCCCAGGAAGTAGTCAGAAAGGAAAGGTCATTCTAG
AGATGGGGCCACCTGAAAAACCTTCAGGAGGAAGGAGAAAGGAAATGGGA
TAAGTGTCATGTCATACTAAATATTTATTTTCTGCAGACTGACTTCGGAG
TAATTCTTGAGCCAGGAGGGGAGAGGTTAGTGTTCAAATTGCTGAGATCT

>uc003nvx.1|31762314|31762714|31762813
AACACCATGCAGGTTGAACCTGGAAACCAGCAGAAGCACTGGGTAGGTGA
AATCGGATCCTAGAAAGCTCATGAGCCGTAAGCAGGAGGGGGCAACCATG
GGCTCCTGGGGTGGTTGTATGCAGGAAGAACTGAAGAAGGAGGCGGGAGG
GGCCAGGGAGGCTGCACAGTTGTGATAACAGTAGGCACATCAGGGACCGG
GGAGGTTTGGGGACCTGCTGCCTGAGGAAAGCTCAGGTTAGGGGCTGAAG
GCCTAGGGGGACACAGAGATGGGAAGGGTTAGATTAGCTAGATTGTCTAG
AGTTAGGGTTTCCCAAAGCCCAGCTCTTTGGGGCCTCTGCTCTCCCCACT
ACCTGCCCCTGGCTCCCTGGACACTTGAGAAGTTATACAATTAGCCTGAT
AGTAGAAAAAATACCTTTTTATTAATTATTAGGAATAATCCATTCATGTA
ATGCAGGATGTATGTTGGAGAAGGTTAAGTACAGCCACATGAATGAGGGG

>uc003vqo.1|130278960|130279460|130279459
ATATTTAAGGGTTAATAATGACACAGAAAAAGAAAACGGCATTTTCTCCC
TTAAAATTCCTGCTCCTAGGTATTCAGGCTGATTTACATTTTACGTAATC
TGATGGCTCAATCAGGAAGTGAGAATTTTAAGTGCGTGAGTTATGGACGG
GAGGAAGCATGTGACCCATACATAGCAAAGAAAATTATGCAGCAGATGAG
CACGCTAAGAAAAATAAACTAAGCAGTTTAAAAATAGTGTTTTGAGGATA
TATCGACCCATGAATATACTATGGCTTTTGAGAACTAATAATTCATTTGG
ACGCCTTAAAAATAAATCCCCAGGACTGTTTTAAAAAATATTACAAGATC
CAAGGAATCCACGGTGAGAAATTAAAGTTTAATTATCCAAGAAACTGTTT
CCCTCAAGTGCATATCCATTCATGGTTTATGTTAAAGGCTATTTTTCATC
ATTATTTAAAGATCAGGCAATACGTAATATAATCAAACAAAACACAGATT

>uc003vez.1|107574917|107575317|107575416
TGCCAGAGGGTTTGAGAAGATTAGAAGCATGGGGGTGGAGAGAAGGGAGA
GGGTGACATACATTCGATACCTGTAGTGTCCCTCTTCAGACAGGAGAGTT
AAGAAATCTAAGTCGCCTGTGATTCGGGAGGGCAGAGTCCAGGCAAGCAG
AAGAGAAGCGCCGGGCCCAGGCAGACACCAGGAGCCAGGCTTTGGGAAAG
GAGGCACCACCTGATTTCTTGAACTTTTCTCAAAAGGCTGGGAATATCTA
GTCCTGTTTTTCATTCAAATGTTTTTGATATGTCCTATTAGATCTGTTTT
ATATTTTGTTTTAATTTTCTCTGCATAGAACAGCCTTTTGAAAGTAAAAA
ATAAAATTTTTCACCATTTTAAAACATTAGGCAATATATGTTTGAAAAAG
TTAAAAGTCACAAAGAGATCAAGACTGTTTAATAGTTACTTTTTTGAGGG
AAATCCAGTCACATTTGCCTGTACCATTACATACACCATTACTTGGACAT

>uc003vde.1|105032056|105032456|105032555
CaaaaaaaaaaaaagcaaaaaaaaaaaaaaaaTACAATTGCTTACTGGAG
AATATTTCCAGGCCTGGTGAGGAACCATGGCAGTATCAATAGATACATGT
TTGTTCTTTCCTTTTAAAACTGTAAGCCATAGAATTTACTATTTACACCT
ACTTTAGACATTTATTCTGCTTACAATATCACAGGCATGGAATGAACTCT
ATCTGATAGTGCTAATACATAGAGGTGCGGGACGAAGAAGGAAAATACTT
AGTGTTACAAAATATGGATTGTAGAAAAGAAACCCACTCCACAAGTGTGG
CATTTGTTTAGAATGATCGGACATGCTTTCTTCAAAATTTTTCTGGAAAA
GGTTCTAAAATTGGTAGTAGGAAAGGACAAATGAGCAGGTGCAAATTCTT
GTCTGTGCAACAACAGTTATTTAATATACCCCATGACTGACCAGCTACGT
AAAACCCACAGAGTTTTGTTAAAGTGCCATGGGCCGACAGCATAACAAAA

>uc003urb.1|98981458|98981858|98981957
tcttgctctgttgctcagactagagtgcagttgcacgatcacagctcact
gtagcctcgacctactgggctcaagtgatcctcccacctcagcctcccaa
gtagctggtactacaggtgcacaccaccaagcctggccaaatttttgtat
tttttgtagagacgggatttcaatgtgttgcccaggctggtctcaaaact
cctgggcacaagcaatccacccaccttggcctcccgaagtgctgggatta
caggtgtgagccactgtgcTGGCCTCTtagttttcaaaattcttgacaat
aattcacaggacatatattttatataataaccttgtacacatacacacat
tcatgtaactgaaatgagtttcatgaaacatactatgtagaaaaataaaa
tcctaattacaaatataattttattaacgtttaactacaacatactgcaa
aatccctttaaaagtacaaatacaattttttttttttgagatgaagtctc

>uc003uow.1|97318976|97319376|97319475
TGACCCCTGCTCTAGGACAAGTCTCCAGAAGTGGCTTTGGCTCAACATAA
AAGAGAAAAAAATGAACTACTATCTTGCAAAATAGAGCTGTGATGAACTC
CTATAGAAGATTCAAGTCTGAGTCTGCCTAGGCAGCTGTTAGGAATGTAG
GCAGAACAAAAATAGTGTAGTCCTTTGATGACGTCCCTAAGATGAGGCAA
GGACTGGAAGGAAGCCACACGGGCACAAGATGCAAATGTCATCTAAAGCA
GCTCTGCCAGGAGAGGGCTGTGAGTTCTTGCAGACATCTGATCATTTTCC
CTTTTCCTAGCTTACCCTCCACTTTACTGTGATACAGCAAAACAGTTCTA
GTTACCTCTTATGAAGAGACTGCATGAACATAAATGACTACAGCAATGGT
TTAGATTTAGGACTTTTATTTTTTTCACACCCAAGTTAGCCTGAGTTGAC
TCTCATTGTTCCCCTATCTACCCACAGTCCCCATCCAACACGAAGAAATA

>uc003udk.1|74883600|74884000|74884099
TGCTGTAATTGAACGGGTCGAGATGCCGACGTGAGTGAGTGGGGGCATGC
TTGGGAGGCGCAGGATGGTACTGGCACATCTAACATCTACACTTCTCTAG
CTCAGCCTCACAGGCCAAAGCATCAGCACCAGAACGCACACCCAGCCCAG
CCCCAAAGAGAAAGAAGAGACAGCAAAGAGCCGCAGCCGGTGCTTGCACA
CCGCCTTGCACATAGCAGAGGCTCCAGGCTGACTCCTTCCTGGTGGGAAA
GGAAGATGCCTGTCCTCTCCGTGGAGGACCCTGGGCCCTCACCGCAGGCA
GCAGTTTGCATTTTGAAAGGTTATTGGGTCCCTTCCTCGGGCTGTGTTCT
TGCTGGTGAGCAAAAGTGTTGCCTGCAGAAATAAAATGCAGAACGTACTC
TACGATAGATCACAGTTTTTTATTCTTAATGTCACAAGCAGGAGAAAAAT
CTCACATTCATACTAAAAATTCCAACTAGACTCAACAGGAATGAAGTCTC

>uc003udl.1|74907667|74908167|74908166
agctactcggggggctgaggcaggagaatggcatgaacctgggaggctga
gcttgcagtgagctgagatcgggccactgcactccagcctgggggacaga
gacagactccaactcaaaaaaaaaaaaaaaaGACACTAGAACTGGTGGTT
ACCCAAATAACTGAACACCACAAAATTCCGACCGGAAGACTTAGAGCCTT
CTTTCTTGAAAATAAACTTTTAACACGTTTCTACAGAAGCATGAGGCTAA
CATGGCTAATAGCTGTCAGCTTATCTCTGCTACTCACAGAAAAGGTAAAT
TATGACATCGATCTAACCTGTGCCTTGAAATGAACAGCATTAAAACCCTT
GTTATTAGGTTCTCTCATGAAAGCCAAAGAAGGAGGCCTATGAAGGCTCA
CAAACTGGACGTGGCCTCTGTATCTTTACGGGAATGTCTACATCTCATCC
CATAGGGGTCCAAGCGGGAAACTGGCTTAGTACTCTCCTGAGCCTGTTAC

>uc003tri.1|56045837|56046237|56046336
gagacagggtcttgctctgttgtccaggctggtctcgaattcctgtcctc
aagtgatcctcttaacttgtcctcccacagtgctgagattacaggcctga
gccCAAATATCCATTTTTAATCAGTACTTTTGTTTAAGACTCTATTGTTA
TATTGGAGGAAAACAAAAAACAAAAAACTTTTGTAACATTTCATATATGA
CAAATCCCAAGAAGTAAAAAAAAGGACTTTCCAGGTCCCAGGGCTTCAGG
AAGTGGGAGTGGGCTCATGGGGTGAGGACATTGTACCCAGCACTAAGCAA
AGTAGAGTCTTAAGCCTGTTTCTTGCCTGGGGGCTATTTATGCTTCAACA
CGGTACCTGAAATATTGGGTATTCCAATATGCAAGAGGCAGAACTGAAAA
TTCCACAAATCCGTTCTGACATACGGATAAACTTTTATTGACATACCAAA
GAGAAACCAATATTCACTGAAGGCTGCCGAATCCGTATTTCTAAGAGTAA

>uc003tpf.1|50493227|50493627|50493726
ATCCTTGTTGGAATTAATGTTTACAGAAGTACTCTTCAGTTGCTTATCAA
TCATGATACTACAGGACAGATAGACTTGTCGGACCAGAAAATCAAGGCCC
AGAAAGCCAGAGAATCCTTCCCATCACAGCAGAGACCTCGATCTCATTGC
TCCAGGTTGACTCTTGGTTCTAATTTTATTTCCACAGAAGTTGAAGTCAT
CTTCAAGTAAAACCTGtgtattgttaatgtatccagaacagtgcctgaca
tatactaggcactcagtgaacatttgctgaataaatgaatGCCGTTTAAA
AACATCCAAGGATGCTGTATCTTTGTCTACTTTGGAGGGAATGTCTGTAT
CACAAGAATAAATTTGATACAACATAGAACAAGATGATCATCTGACACAA
TTAGTATTTCACTTGAATTGTTTATTAGGCATTTAGCCACATGACAAAAG
ACAATTTGAAGACCACAGATATAATTTCAAGTTGCGTGAACATTGATTGC

>uc003tkj.1|44149994|44150394|44150493
TCCAACATGTATCTGGGCCCCTACTCACTGGCAAACCTAAGTGACTCTGA
CTGGACAGGACGGTGCTGAGACTGACCTGCAGCAGGACCAGCCTCATTCC
CCCACTTCTCCAGAGCAGCACCTGGCCTGGCACTCCCTCTGCACACATTC
CATGGGCAGGCAAGCAGGGGCCCGGGCCAGGCAGTGTACTGTCCACTGCT
CTGCCATCCCCCATGACACCCCATTCCTGTTCCTACAGCCTGGTCTGTCA
CTCCTCACACTCCCCTTGGCACAGATGGCTGGAGGAGCTGTCTGGAGGGC
ATTGCCGAGATACTGAAGTGTCTTCATGCATGTGACGCAGACTCTTTATA
GATTGTCCCCACAGTCCTAATGCACAGAAGTCAAAGAACAGTGGACAGGC
CATGTTTAAAACTTTTAACATTTTTAATTAAAAAACCCACACAATCTTAG
GTTGGGCATGGAGAGGGTGGCATGTCATATGATGGGGTTGTCCCTTGGGG

>uc003thw.1|42914996|42915396|42915495
ACTTGCCACTTGCAAATGAAACATGAAAATAGTATTTATTGTTCAAATAC
TTATAATATGGGGGCTTTCTGTATTGAATTTTTAAAATCTTTTACATAAT
CCTTTTTCAATTCATTCAAATTAGTATTTTACCTTAAGTGTCCTGGTTTT
ATCTTATAGTAGTAAGATTGTTGGCTTTCTTTTCACAAAGGTCTACCAAT
GGGTTCATGGCACTCAAATAACCATAATTCACTTTCTCATTTCTTCTGTA
TTATGTACTTTTTGTAAAAACACCTATCAGACTGCACCTGACATACAGCA
AATAAGTTTTTCATTAATGGTTAACCTTAGAATCTAAAATTGATTACCAA
CGACTACCTCCCAGCCTAAACCATATAAAGCAATACAATGAAAAACAGGC
TTGAATTTTCTCCAGATATTTAATGCAAGATGCAATGTAGCCATATTCCA
TGAAATGTGGTTAGCAGTAGGGGAGTTGTAGCCCTATCGAATCAAAGTAT

>uc003tge.1|38265368|38265768|38265867
agcatgtgctgaacctctccatcacgctgcctctctgCTTTTAGGGCAGC
Tctcatgggggtatcgtgaggatcaggaaacacagtgtctgtgaaacact
ctagagctgagctcacacggtacgcgtcacagtagatagtgtcctatAGC
CACTGGAATGTCCTAAACCGAATGAATCTGACTCTGGTGACCTTTCAAAC
AGAAGTCACATGAGCTCCTTCATTTGGTTGTAGTTCTTCTTAGAAGGTGT
GATAACCACGATCTCAGGGAAAGAATTAGAAATGGGGTGTTGGACCATTC
TTACAACCAATACAGAATTCCACAGCCCAATTGCCATGCTGTTTCTTACC
TTGGATGTTCAATTTGATGTCATCCAATTAAAATACCATGGACAAAAGTC
AACTTTTCATTTTTTTAAATTTATTTTGCTTATTACGGAAAAACACACCA
CATAATTCAACTAGCAAAGAAGACTGCTTCAGGGCGTGTAAAATGAAAGG

>uc003tfj.1|36860085|36860485|36860584
ATTCTTTTCATTGCTAAATGTGCTCCCTCAAAGTTGTGATGTCTTTAATT
AGACCCATTCTATAAATTATATCATGGTAAGAAAGAAAAAAGAGAAAGTC
ATGGTCAAGAGACAGCAATGTAAAAGGAATAGATATTTTCATACAGTGGG
TCTGATTTTCTCAGTGAGTCGAGATGGTCTTCTTAGAAGTAACATTCTCC
ACTGATGCTCAGAGCCTATGGTGACCTAGCAATGGTGGAGGGTTTCCCAC
AGCAGTGTTTTTCAAACCAATGTACATAAACATCACCCAattcagcaggt
ctagggtggagctgaagagctggcatctccaacaagctcccaggtgatgc
tgatgACTGAGTAGCAAGAACCTAAGTTACTAAATCAAAACACCAGCTCC
CCAAATCATCACAATCCATTTTATTCCACAGCATGTTTAAGGGAATGTTA
TTTTCAGGAAGATGTTTGGGattaaaataattaaaaaaaaaCTGGAAATT

>uc003tdk.1|33019866|33020266|33020365
GATGTGGAGTGGGTAGCTGGACTGTACAGAGAGATGCTGGCTCCTAATGT
CGCAGTGCTGCTCAGATTCAGTCACCACGAGACCCAGCTCCACTGCTTCC
TGTCTCGGCTTCTGAAACTTGCAGACTTGTACCTTTTACTGATGTTTTAA
ATGGGAGAAAATAATTTTCAGAGGTCTCAGTATTTTCTGAAGGGCAGACA
AAATTTTCCCTGAAATATCTTTAGACTTAAATAATTTCTGAAAATATTCA
ATCTAAATAGCCACTATGACAAGGACTTTAGAATTTATATATCACAAAAG
ACAGGCAGACGGAGAGAAAGAAACAAGAAGAAAACAAAAAACcatggtag
gtgctcaataaatatttgttgactcagtaaaGATAGTTTTGACCATAGAA
TTAAAAAGGTTTTGCATTTCATATTTATTATCAGTGCTTCAATATAGAAT
GTTTTGTAATGATTAGCAACATTGTAAACACCACCAGGTTTTTCCAACAC

>uc003szx.1|29001371|29001771|29001870
TTACttttatatataatatttttatttCAAAGAATTCTTTTGTTCTAAGA
CTTTATACATTTGAGAATCTTTTCCCCAAAACTATTATAGCTTCATCCAT
TTATTTGGGATAATTGAGCTATTCTTATCCAATAATATTTCCAAACACCT
TCACGGCATGCCAAACTTCTGTTATTGGCAGAAAAAGATGTTACAGCTTT
GTTTGTTACAACTGCACTTTTCACTTACTCTTAGAAGAAATTAAAACTTC
CTATTCAAGACCCTAAAATTTCATTTATACATCTTGTCTCAGTGTCACAT
CATCCATACCTTTCATCCTTTAAGTTAAATAATGTAATTCTTACTCATGT
ACTCATGTTAATTTTGTAGTAAACATCTCCCCCCAAAAACAAAAGCTCAC
TTGTTTCAAGGATAATTTTTATTGATGAAAAAAATCTTGCAGATATGAAA
AGATAATTTTTTTATTCCTATGACATTTTCTGTTTTTACGATTTTCTTTT

>uc003ssy.1|13896880|13897380|13897379
TAGAAATTAAATCAGAAAAGTAGCTAGGTCCAAGTTCCCCAAAAGGTAGG
GTTCATGATTTGCCTGTGACCACGACATCTTGACACCAAGACATACTGGT
TTTGCCATTAGCTTCAGTTTCTCACCAGACAAAACCAAGCAATTTGGAGG
CAGTAACATAATTCACATATCTGTGCTGTCTGGCATGTGGGAGTCACTGA
AATAATTTAGTTAGTTCCCTTCCCCAAATTTCTCCATGATACATTTATTG
AAGGATTTATGTGAAACAAGATATTTACAGAGATTAGAACGTAGAACTCA
AAAAGGATTTATCAGGTGTCCTGGTATCTAAATTATCTAAAAGAATAATA
TATGGCAAAGTAGTGCAAACACATTACTTGAGTGCTGTGGTCATAAACTA
TTAAAAATGACACGATGATTAGAAGACAGTCAAAAATTTAGATGACGTTT
ATCAGTTTTAGATGTGCTACCTTTCAGAGTGATCACGACAGTCCAATATT

>uc003zaj.1|145060908|145061308|145061407
CCAGCAGCAACCAACTGACCCGGGGCCATGTGGCACCCTCCCCGGAGGCC
AAGGGGCCACAGCCAGTGACTGATATGGGAGCATACCACACCCCGCCTCA
GATAAGGAAACGTGAGCCCCTTATAGTGCGAAGGGTGGGGCTGGGAGACT
GGTCAGCACCTGACCAGCAGCAGGTCCCAGGGGGCCCGGCCTCAGTGTGG
CCACCACCCTGCCCCACACTGAATCCCTCTGCCCAGGGTCTCTCAGCTGC
CCTCCTGCGAGCACCTGGTCTCTGCTGCACACAGACGTACGTCCCTGACT
GGCCATAGTGGCTGAGCTCAGAGCCTGGAGCCTGGGGCTGCAATGTCCAC
CCTGTCCCTGACACACACCTGACCCCAAGACACAAGGCCGGAGGCACGGG
AAGGTTGGAATTGCTTTTATTGGGGGCGGATACCGCAAGGCCCCGCCCAC
GGTCAGGTTAGTGTTCTGCCCTTGCAGAGGCGCCAGCAGCCTGACACCTC

>uc003yvd.1|139669259|139669659|139669758
ttaatgaatggatgaatcaatggatcgatcagtcggtccaccagtcaatc
tgtcagtcaaGAACAAATGCAGGAAGAGTATTGGTGACTCATTTGGCCTC
TAGATGCAGTTTAACAGGAAAGGTTCTGCTAAAACCTTCCAACTTGCTTC
ACTCCCTCCCCACTGTGATCCTGCATAAATGTGCACATCTAAATGTCTGC
TTCCATATGAAGGGAGGCTAATGAACGGCCCTGGACTAGCTCAGTCTGGC
ACACACATTCACTCCCTCGTTCATTCACCAGGTGGGCTGAACATGTGGAC
TGTGTGCTACGGTTCTCACAAGAAAAAGATACATCCCAGTGCTTGAGGAG
TTCACATTCAGGTGGAAGTCGAATACAAGAAATCAATCATCAAGAGGAAC
TCAAGAGAAGGAAACTTGGATTTATTGAGCACCTGTTCAGGCAGGGCATG
TCGCATACACACATGCACTTGATGCCATTTATTTCAGAGACAGAGCCGCC

>uc003yvc.1|139669259|139669659|139669758
ttaatgaatggatgaatcaatggatcgatcagtcggtccaccagtcaatc
tgtcagtcaaGAACAAATGCAGGAAGAGTATTGGTGACTCATTTGGCCTC
TAGATGCAGTTTAACAGGAAAGGTTCTGCTAAAACCTTCCAACTTGCTTC
ACTCCCTCCCCACTGTGATCCTGCATAAATGTGCACATCTAAATGTCTGC
TTCCATATGAAGGGAGGCTAATGAACGGCCCTGGACTAGCTCAGTCTGGC
ACACACATTCACTCCCTCGTTCATTCACCAGGTGGGCTGAACATGTGGAC
TGTGTGCTACGGTTCTCACAAGAAAAAGATACATCCCAGTGCTTGAGGAG
TTCACATTCAGGTGGAAGTCGAATACAAGAAATCAATCATCAAGAGGAAC
TCAAGAGAAGGAAACTTGGATTTATTGAGCACCTGTTCAGGCAGGGCATG
TCGCATACACACATGCACTTGATGCCATTTATTTCAGAGACAGAGCCGCC

>uc003yqi.1|124400771|124401271|124401270
gtcccaactactcaagaggctgaggcgggagaatcgcttgaacctgggag
gaagaggttgtggtgagccgagatcatgccattgcactccagcctaggcg
acagagcaagactctgtctcaaaaaaggatttcctacatataaaatcatg
gcatttgtaaataaagagaatttcactttttcctttctgagttccttttg
tttttcttgcgttaactgcactTTTGAGCAACAAATGGGAGATAACATTC
AACACTGCAATTTCAGCATGGTTTTCAAACTCTACATAGGAATGTAGACA
TAACACTTCTAAAATCTGTAGAAGACATTTCAGGAAGCACTTTAGTCGTT
GTACCTAAAATACATGTACCATATAAAAACATTCCAGTGTCAACAGCACT
TTAAATTTTCACAGTAATATATGAAAGAACAGACTTTACACTTCTTTTGC
ACAGAATTATCTTTGCTATGTTTTAAAATACTTAAGAAATAGAAACAAAT

>uc003ynv.1|113303932|113304332|113304431
TGTCTATAGAGCATGCTAATGTACCTCTATGAAAATATACTACAGAAATA
TTAGAAATCATCAGATGTAACTAAATTTAGACAGTACTGTTAAATATTAG
CATTTAAGGAAACTTCTAAGATGAGGTTCTTGTTCTTTTTCTAGAAAACC
ATTCACTCAACATAAGATGAAGTTCTTATGTTACTACTATATTTACTTGG
AATCAATTTTCCCAAAAGTGTCATAGTTGAGGAATTACGGAATTTAAAGA
AGAAAAACACTCATATTTCATTATTATGTTGCTAACTAAATGTATAGAAT
ATGCAGTTTGGGAACTTTTAAAAACAACAAATAAATGTGCGTTGTTCATT
CCTTTTACTAACCTGAACAGTTGCAGTTTATTTTTGGAAAAAAAAACACA
TTTTACAAAAGCAATTATCCATTTTTATTTTGTTTACATTGCACTGAAAA
TTTACATCATACTTTTACAAAGTTTCTTTTCATAAAAATATACTTCTTTA

>uc003ygm.1|95512164|95512564|95512663
taaaaaatgcagatttctggtttatcCCCGCATGTGAAAATTCTGCTGGA
GCTAAACAGCAGCTACCCTACCTAGTCCAGGGAGATGTCCTTCCTAGTCC
AGGATACTACAGCCCAAATTGACTCTCTCTACATTCACTTAAAATCAATG
GCTTAGCACTGCATTTGTGCTTATATACTCAATCCACTTTTTCCCATTCT
TTTGTCTTTTTTCCAGCGTCTCACTCTTGACTTCAAACACCCATGGTCCC
CTTCACTGCTGAAATTACACCCACCCCATTCTACAACTTGGCTTAAAAAT
CCCTTCTCAACAAAACCCCAGCAAAAATAGAAATTCTTAAGTAACATACA
TATTAGAGATTTAATATAAATTTAATATGTATGCTTTAAGAATTGAGGTT
TTATTTCCATGAATACTAAAATAACAATACTTATAAAATACATAAAATTT
TAATTTTGTTCATTCTGATTTTTACTGTGAAAGAAATTTTTTCCAGAACA

>uc003yfo.1|93964538|93965038|93965037
ATGTTATGGATGAAATACATTAAAATAGGCTGGGTTTAATTTCTAGAAGT
ATATTTCTGACGCTGATGTATAGCACAATTTGCTCTACTGAATTATCATT
GAGTATATAATTTTAGAACCTGGAAAATACAGTGTTTTAGTAGTCACATA
AACATTATAATGAAAATTGAGTTCTATTTTCATTTGGAGTGAAAATGCAT
GCTAAGTTGAATTCAAACATTGAGTATAGTTTTTAATAAATTCTAAGATA
AAAATAGCATATTTGATTCCCTAGAAAAGAGCAATGTTTCTATTTTATAG
CGACCTTAATGCTAGTTGTCTTGATTTAAAGAGAATCAGGATGAAACACG
TATATATCTCAGTACAACCAAGGACCATAAATGGTAAATGCCGAGTTGAT
TGATATTGTGATTTTTAAGTTTTATTGATTAAATTCAAACTTTTTTATCA
TTTACACAAAGAAACTGTGACAGACTCTGAGAGGACTAAAAGGCATCAAC

>uc003yfh.1|93090649|93091049|93091148
AGTAAATGTTTCTCCATAAATGCAAAATGGAATAGAGGGTCTGCGGGTTA
CATTAGCTTAATGAAAACAAGACTTTAATGCATATTGTTACAGCAGTGTT
TGAATGCACTTATTAAGGCCCGAGTTCCCACAACCATATGGTTTTTGTCA
TTAATGTCTCCTTTGAGGAAAAGCACTAAAATTAGAAAAAAAAGTTATAT
CTTTGATTCCAATGATCCCAACTAAATGATATGGTAACCATATGGTGTGC
AGCAGTGATAGAAGAATCTGGAAGTGTCCTTGTAAGCTTTTTAAATTTTT
TTTGGCTGCCAACTTGACCCTGAAAGGAGCCTAttttttctttcttcttc
ttctttttttttttttcttttttAGCACAGAAACCAGTGGTATTTGCACA
GGAAATGGCATTCATATGATGAAATCTTTACAGAAAACAACGCTTTCTGA
GAAAGGCAAAGATTCTAGTCTCAACAAACTTGTTCAAATTGTTCAACAAA

>uc003yfd.1|93039927|93040327|93040426
TGTAAAATTAGAAATACTTAAACGACCTTACAGCAATATGCATGCACTGT
CCTTTTTTTTTAAAGTAGGATATCTTGttattttatttttttaaaaaaGT
CCCTAATAATGATTTAAAAAAAAAAAAAAGAAAAATTCCACGACTACTCT
ATGCTACAGCTAAACTTGATGAAATGGCTCTAGCATATTTAAAAAGAATT
TGCTCaaaaaaaaaaaaaaaaaaacaaaaaGCATGCCTAGGGAGTCATTG
TGACAGTGCAAAATACATTTATGTACATCCCTCTTACAAAAACACCAATA
TGTTAGCATTCCGTGAAGCATGCTGGTTTTCAGGAAAAAAAAAAATCCTA
TAAGAGAGTGAAATAGCAGCTCCGAAAGATAGCTTTTCTTCTTTTCTTTT
CTTGAGGACAACCAAAAAGAGTCTTTTTTTCCTTTTTTTTTTTTTAACTA
CTAGAGAAATATCACTAATACATACAGATATAAAAGCAGCATAGAAAGAT

>uc003ycm.1|82873972|82874372|82874471
TAATTTATCTAAGCATGGTTTTCTAAATAAATGTGCTGTAAATGGCTAAT
CTCGATGTAGTAGATACATTTTAAAATGCTGTTTTATGGTTGTACTAACT
ATATGTAAACTTATTTCTAAAAGGTTAAAAGATTATCCACAAAAATGTTA
TTTCAGTTACATTCAATTTTTAGAATTATTAGTATAGGTTATGTTAAAGT
GCATTGCACCTATTCACAAAGACTTTCAAAAAATGATCAGCAATATAAAG
TGTAAACCTAAAAAGAAAATCAGACTCATTCTACATCTGTGAAATTCAGC
ACTTAAATATAATTCAATTTACAATAATTGTAAAAGATAGGGAGAATATA
GAAAATGGAGGGGGAAAATGGTATTCAACATATGAACAACACAGCTACTG
TTGTAGTGAAAAAATAATTTATTAAATGAACATAATACTGGGAGTAAAAT
GCattataaaagtaaaaaaaagtaaattataaatataaataataGTGGTT

>uc003yaa.1|75020787|75021187|75021286
AGTTCAGTTTCTTCTGCAAAAGCTGTACCTAGTAACCTTCCAAAATTGTT
TTTAAATAAAGTTCTTAAATTGTAGCAATAAACAAAAGGACAAAGTACAC
TTAAAGAATACTGCAGTTTATCAAAAGACATAAGAAATTTCAACTCATAC
TTGGAGAGTTATAAAAATCAATGTTTTGGCTAAGTTATAAACATGTTTAT
AATGCAATTATTTGCATAACTCTAGTAATGCTAATGGCGGCTATAAGATT
AGGTTTCTAAAAAACCACTAAAAACATAAAAATACTTAGCCTCATTATTT
CCCTGTAGAACGTATTGATTTACACCTAAATTTCAGTATTTACTATATCA
TCATTGCTGATTTTAAGTCACATTCAAAGGATAAGGCAAAACCACCTACG
AATTGGCATATTTGTTTATTTCTCAGTTTGTGAAAATGTCCTTAATTTGT
TGATGTAGCAAACAAATTTCAACTTTGATTGCTATGCAAAAAAACAAGAT

>uc003xvr.1|66796205|66796605|66796704
ctggatttgaagcccaacaccaacagctgttaactgcatgaagtgggcaa
accatctgaaaataaggatgctcaaagcaccggtcccctagggttgttgt
gtggaGTCAGCAGATGTCAACAATCACCATCAGATCAGTGACCTTATCCC
TGACAACCCATTCTAGATCTGTACAACACTGACAAGATCAATAGCTTGAG
ATGAACAGTGAAAGGGATCTAGCTTCTGTTACCTTATAAAAATTACAATG
TTTTAAATCTCATTTGCAAGTTCTCCCATTAAGCAAGGGAGTAGTTTACT
AGGATAAAAAGACATTTAATATTAAAAGTAACTGAGTTGACTACCGATTC
ACCTGTCTTCGATTCAATTCTCTTTTGTCCAttttttttttttttttttt
ttgagatggagtgatggagtttcattctgtcacccaggctggaatgcagt
ggcacgatattggctcactgcaacctctgcctcccaggttcaagcgattc

>uc003xvg.1|65648919|65649419|65649418
CCAATGATGCCTGCCTTCAGGTAACTGGATGAAACATTTCATTAGAGAAA
TGTTATTTGTATGTTAAGACACTCTTGTCATGATTCCTTGCAGCTGTTGA
TTTCCTTTTCACAAGACTTACTTATTACTGTGTAAATATAGCacacgtat
atataggtatacatatatatatacatGCTTGTGTGTGCGCGCGTGTGTGT
ATTTCCCTCGTGGACAATTCAATCAGTACAGTTTTCAGCCAAATGAAATA
AAAAGCAAGTTAAATCTTTCTTAAACATAAGTTAAAATGATGATGTGCAA
CAATACCGCATTGCTAGAAGAGATCAAATGACCTCATCAAAGATGTTTGA
GAAGATATCAAACGTATCCATGTTAAATTTCAAAATGTAACTGTGAAAAG
CTCTCTAGATAACCATCTGTTTATCTAGTTCCTCCTATATATAATCAACT
TTCTTTCAAACAGGAACTCTTACATTGACAAAATAAATGAGTCCAAATAT

>uc003xro.1|54906501|54906901|54907000
cgtgcagtaaaaacatggtagtataatcttacaagaccgctattacatac
acagtccaacacttaccaaaacatctttatgtagtcagtgcatgacAGTA
TAGAAGCAATCGATATGGATACAAAAGGTGCCAAAAACCATCTGAAAATG
TGTAACACTattacgttaagatactatctttcacctatcaaaatgaccaa
aagatgaatggctagacccagagggggtgctggagcaggggcatgggccc
tctcatatactgctggcaggatctgcaaactggtacaatctatcaagaca
gcattttCATCATATCAAAACTCTCACACGCTCAAATAGTTTAATCAATA
ATTACACTCTTTTTTTTTTTTTTTTTTtttttgtatttttagtagagacg
aagttttaccatgttggccaggctggtctcgaactcctgacctcaagtga
tctgcccgcctcagtctcccaaagtactgggattacaagtgtgagccact

>uc003xom.1|41629500|41629900|41629999
ACAGCAAGAACAAGTTCTTGAACTTTGAATGGCATTGAGTACTGGGGCCA
GATGCCTTCCTAGGGAATGCTGGGGGGCCCCCTCAGTGCATGCCAGCTGG
GGGCCTGGCCAAGAACCCTGGTGGGTTGTGGTGGCCCCTCCCCAGACCCC
CAACTTCTCCCCATCTCATGGGAGCCATCAGGTGGAACAGAAAGCTACTC
TGCCACCTCTCTGGAGGCATCTCTCAGGTGGGTGGTCCTGATTAAAGGGT
TGTCCAGGCTTCTGGGAGGACTGGGCATTGGCGGGCTCTCTGGGACCTGA
GCCCCACCCATAGACTCCTTCACATCACAACCCAGGCTTTACGCTGGCCT
CAGCACCCCTAACCCCCCAAAGACGAGCGGGAAGGAGAGATAGAGCCCTG
TGCCATTAGTCCATTTCTTTATTAATTTTGACATTGGTTCGGCTGGTGAA
GGGAGAATGGTCTATACATCAGAGTAGGGTAGGGGATTCTCTCCCATAAC

>uc003xhm.1|29249136|29249536|29249635
TTATCTCTAGTTGTCTGGTTTCCCCAATGGCTGGCCTTGCCAAATGATTT
GCTGTAGGAAAATTTGAACTGCACCCAATTTTCCAGGAGCACCTTAGTGT
AATATGGCATATTGATCACAGACGATAGACAAGTCTTAGGCAGGTTTATG
CAAAAAATGCTGCAACCACCCAGTGATCATCGGAGGGAAAAAAGCTTGAC
TTACTGTGGTCTAAAATTGCTTCGGTGGCCTACATGCCCATGAACCAGCT
TCAAAAGCAATTCACATTggtcatgatgacacacacctgcagtcccagct
actcaggaggccgaggtgggaggatctcttgagcccaagagcttgagatg
agccttggcaacatagtgagatgctgtctttTTTTTTCTTTTCTTTTTTT
TTAAAAAAGCAATTCAAACCTAATTCTTCCCTTTCTTCCTCCTCCCACCC
AACCCGCCTGCTTCTCAAGATGAGCCTTGGCAACATAGTGAGATGCTGTC

>uc003xhl.1|29249136|29249536|29249635
TTATCTCTAGTTGTCTGGTTTCCCCAATGGCTGGCCTTGCCAAATGATTT
GCTGTAGGAAAATTTGAACTGCACCCAATTTTCCAGGAGCACCTTAGTGT
AATATGGCATATTGATCACAGACGATAGACAAGTCTTAGGCAGGTTTATG
CAAAAAATGCTGCAACCACCCAGTGATCATCGGAGGGAAAAAAGCTTGAC
TTACTGTGGTCTAAAATTGCTTCGGTGGCCTACATGCCCATGAACCAGCT
TCAAAAGCAATTCACATTggtcatgatgacacacacctgcagtcccagct
actcaggaggccgaggtgggaggatctcttgagcccaagagcttgagatg
agccttggcaacatagtgagatgctgtctttTTTTTTCTTTTCTTTTTTT
TTAAAAAAGCAATTCAAACCTAATTCTTCCCTTTCTTCCTCCTCCCACCC
AACCCGCCTGCTTCTCAAGATGAGCCTTGGCAACATAGTGAGATGCTGTC

>uc003xfz.1|27509967|27510367|27510466
GGATATAAAggcctggcacggtggctcacgcctataatcccagcactttg
ggaggctgaggcaggcggatcgcttgaggccaggagttcgagaccagcct
ggccaacatggtgaaaccctgtctctactaaaaatacaaaaattagccag
gtgtggtggtacgtgcctgtagtcccagctactcaggaggctgaggcagg
agaactgcttgaaccttggaggtggaggttgtagtgacccgagattgcac
cactgcactccagcctgggcaacagagtgagactctgtctcGGGGGGCGG
GGGGGGGGGGAAGCAGCAACCAAAAAACCCACTGAATATAGTGAGTTCCA
GAGTCTAGCAACATAACAGTGGAAAAGAAAAAGTAACTTTTGAAACAGTG
TGACATTAATGTGACAATGTGACATATACTTTACAATTATGATCACTTAA
GCAAATACCTCTGACCCCATAATTCTAATTAATGTATATCATTAAGTGAA

>uc003xfy.1|27509967|27510367|27510466
GGATATAAAggcctggcacggtggctcacgcctataatcccagcactttg
ggaggctgaggcaggcggatcgcttgaggccaggagttcgagaccagcct
ggccaacatggtgaaaccctgtctctactaaaaatacaaaaattagccag
gtgtggtggtacgtgcctgtagtcccagctactcaggaggctgaggcagg
agaactgcttgaaccttggaggtggaggttgtagtgacccgagattgcac
cactgcactccagcctgggcaacagagtgagactctgtctcGGGGGGCGG
GGGGGGGGGGAAGCAGCAACCAAAAAACCCACTGAATATAGTGAGTTCCA
GAGTCTAGCAACATAACAGTGGAAAAGAAAAAGTAACTTTTGAAACAGTG
TGACATTAATGTGACAATGTGACATATACTTTACAATTATGATCACTTAA
GCAAATACCTCTGACCCCATAATTCTAATTAATGTATATCATTAAGTGAA

>uc003wyo.1|17957804|17958204|17958303
AGGCATATCAAAGGTTATTACATTAACAAAAAAATACATCAAGTTGACCT
GACTTCATTTATGTAAGAGGTAGAAAATCTGAGTAAAGTTTTTTTTTCAT
TAATTAAATCCTATTTTAATGTAAATCCTCTTATAATTCCTCGTTTCACT
AAAGTAATCTTGGAATCACTAAAGTTTTGTGGAAGCACCACCTATCTGGG
GGAAAAACTGCCTTTAAACACCTGCAAATTGGGTTGATAGTATCTGGTTA
AGAGGTGGTATCAGTCATGTAAGAGTAAGATTGTGACCGTTTAGTCATAT
TTAATAACCCACTTACATAACCCTTGTTATTTAATTCAGATACGATGTTC
AGCTTGTATTTCTTGATAATAACCCCCCTCCTCCAAACCAACACAGATGT
ACACACCCAATCAGCGTGCATGACTGCTGACTGGCACTCTTTCCAGTGAC
TGTTTATTGAGTGTCAGGAACACAACTGTGATTATACAAAATGAAGTGGA

>uc003wxt.1|17545182|17545582|17545681
AACTGCTGCACTCAAAGGTGTAATTGTAGATTAGTCTATTCAATAACTAG
AACAAGTTTTTAGAAGTTTAGCTTTCAATATGAAATAGATGCATAGATTA
AGAACATTCAACTTTGTTTAGACATTTTTTACGATATTCAAAAATATTTA
CCAAGTTTGTCCAATTTTCTTATACAGCAGAAATTGTTACAGCCAGCCAA
AATTTATTTGTCAAACATAGATAGCTTTGAATTTAGAGAAGAAGAGCTTA
CCTCTCACTCTAGCTCTGTGAGCCCATGACCAACTCTGCGGTTGCAGTGG
AAATTCCTGGGAAATATAAACTAAGAGGAGATACGACCTTTACTGTGCTG
TCACAGGGCTGTAAAAATGAAGAATTTGAAGAATGAAGTAGGTCAGAGGA
TGCAATTCTTGAGTATTCCAGCATTATTTATTTGATCAGAGTAAAATACA
CTTCCCATCACTACAAACTGAGCACAACTACAGTTGTCTACACATTCATA

>uc004bgz.1|115098793|115099193|115099292
ATGGCCTGGGATGGGAGTTAAACTTTTGCCTGTGTCCAGCGTTTCCATCT
TCTTGAAGCTGGAATTATGGAGCTTGGGGGAAGGGAATCAGAACTCTACC
CCATGTCCATTCTAATCAGGGCCTCTGTATCTGCCGGGAGGAAGAAAGAC
CTATTCCTCCAAATCCCAGACTTCCCCTAGTCCACTGATCTAACATCGTT
CACCTTTAGATTTCACCTAACACTCCATGAACTACATGCTGGCAAGAGGT
GGTCTCATAAAAGCAGCAGCTGAATGAGCACACCCCTTCCTGCTAGTGAG
GGCCATCTGCCACCCCTGGATAATCCTACTCTTCTCTTCCCTcagttctg
gcactcagcaccagcccagtaaatggtcgtggaatgaataagtGAATGAA
TTAATGAATACAGAACACTTTTACTGCAACCAGTGGCAAGACATTCAAAG
AGAAACAAACACACATTTACCCACAGAATTGAAGCTCACTTCCCAATTTT

>uc004bfh.1|113364672|113365072|113365171
ctAACTTttttttttaatttaattttattttattttcagttccgggataa
ttgtgtggaatgtgcaggtttgttacataggtaaacgtgtgccatgatgg
tttgcttcacctgtcaacccatcacctaggtattagcccccgaaggcatt
agctatttatcctgatgctctccctccctcaccccggcttccacaggccc
cagcgtgtgttgttcccctccctatgtccatgtgttctcattgttcagct
cccacttatgaatgaaaacatacagtgtttggAAAATTTTCACACTTCAA
AGCCATTATTTTCTACCACAACTCAGAAGAAGCTGTAGTGAACAGTGAGG
TGACTGGTTGTTGTTGACTTTGAAACTTCCATCCTCCATCACTAATTACA
TACCACTTAAATGTATTTTATTAAGTAGCTCAAACTCATTATGAGTACTA
TTTCTTAAGACATTTAAGGTAGTATACATTTTTGCTAAATGGTGAAAAAC

>uc004bfa.1|112675474|112675874|112675973
CTTCCAATATAAAGTATTCTGTATTTTGTATAAAGTACGTGCAAACACCT
TTCTGCTAATCGGGTCCCCACATTCTTTTCACTACAGGTACTTTACAAGT
CTGCCCTCTGCTCAAACACTAACCGTGCACTGACATCCTCCTTCCTAGAC
AGCCATTCATCTCCCGGACTTCTTTCTCTCAGACATCCTCCTGACCTCCC
CTGACCTGCTTCACCACTGTGTTACCTCACTGGTTACTTGTTACAGCAAA
CTGATGCAACTACTAGTCTACCTGGACAACATATTAAACAGGTATCACCT
AATAGGGTGGCAGCCTATCGGGGTGATTCCTGGCGAATACACAGTAACCA
ACCACATACTGACACACTCAACCCATTTGCTACAGATGGACCCACACTAA
TTGATATGACAATCCTTTATTCACTCGGCACATTTGGTTTCTTTGCATTT
TCTTCCATTTTACATTGCAGGTGTGGCTACCAAGAGCTGGATAACGAGTC

>uc004ayl.1|99925896|99926296|99926395
tacaggcatgcaccaccatgcctggttaattttttatttttagtggagac
ggggtttcaccatgttggccaggctggtcttgaactcctgacctcagaag
atccgcccagcttggcctcccaaagttctgggattataggcgtgaaccac
cacgccctgcctaatttttgtatttttagtagagacggggtttcaccatg
ttggccaggctggtttctttcttttttttttttttttgagacagactttt
gctcttattgcccaggttagagtgcagtggcacaatctcagctcactgca
acccccgccttccggtttcaagcaattctcctgcctcagcctcccaagtc
gctggaattacaggcgcctgccaccacgcccagctaatttttttgtattt
ttagtagagatggggtttcaccatgttggtcaggctggtctcgaactgct
gacctcgtgatccaccagcctcggcctcccaacatgctggaattacaggc

>uc004avr.1|97642202|97642702|97642701
CCTTTAAAAGCATGTTGCTAAAATATATGTAGAACCTCGTAACTTTTGAG
AACACTGCCTTGAAGATGCTTGTTTTTGAAAAGATTTTCCACTGCCAAGA
AATTCCAAGCAGCTCAACTCCTTTTGCTTTTCCTTTGCAACACGGGCTCC
ATTTTGCCAAGCTCATGAAGCCTAATCTGCAGGAATGACCCTCCAGTGTG
CAAAATGAAAGAATTTCAATTCACAGGAACATTCTGTCTTGAACTCCTAC
AAAAATGGGTCAGTGTGCCAAGTATGATACATGATATGAATTGGATGCTA
AGAGAAACTTGGCTGATTGATTCATACATAATTTTTCtttctttcttttt
cttttttttttttttgagacaaggtctcattctgtcacccaggctggagt
gcaatggcatgagcatgagcatagctcaccgcaacctcagactcctgagt
agctgggactacaggtgtgcagcaccacacccagccattttttttttttt

>uc004akl.1|78441653|78442153|78442152
tgcactccagcctaggcaacagagtgagactccAACAACAACGACAACAA
CAAAAAtgtgtgtgtgtgtgtgtgtgtgtgtgtgtgtgtgtgtATAATTT
TAGGGAGTTCTATGCAAGTTACTATTACCTGGTAGGAAGATATAGAATGG
CCATGATTAATTACAAGAATGCTTTTTGAGATGTAATTTGAAACTTGTAT
GATTCAAACGTCATTTTCTCATAGAAGTAAATGTAAAATAGAATGGTTGT
GTTCTTAGAGTGCATGAATCTATAACCAACATGGTGTATTTTTGTTTAAT
GATGCTTTTATTCTCGTCAGTATTACCTTTACTATTTTGAAAAGAATACA
TGcttaatagcaacttagacaatttatttgatcttattgagacttggttt
cttcttgtgtataatgaagataataacagtataccatgtggttgttTAGT
CTTCAGTTTACCAAAATCAAAATAGTGATTAAATAATAGAGCCCACATAC

>uc004ajl.1|76526830|76527230|76527329
TGCCCACTGGCAGATAGGATATGAAACACATTTCTGAATTTGACATTTGG
CCAGAAGTTAAATTTCTTTAGCATTAGCTAGAAATCCAAACGTGGAACAA
AACAAACAAACAAAAAGAAACATGAGACAAagctttctgagggcaaaaac
atgccatgtgcaccactacatcctcatcactaacgcagttcagagaaggc
acttaatatctgttgaataaaATCAACCTACTGAATGAACACTCCACCCT
TTTGTGGTCATGGTTCACTCAAAGTCAAGACTGCCACACTGGTATTTGCA
TGCAAGTATTCCCACAACGACTTTTGCTCAGCAGTTCATCTTTTTAAAAT
GTTATTCTGTTGATTTTTCTTAAAACAAACAAAAGAAAAGGCACACCACA
GAAATTTGAAATCCAAATGTATTTGCTTTCAAGTTCCATTCCAGGTAACA
AATATTTGACCAATGAACTGATGTCTTTAGTTTGGCAATTGGGCAAGCAA

>uc004aid.1|72339385|72339785|72339884
TTGCAACTGATGGCTTTGGGTTGATACCAAACTCCCAGTCAAATCTAAGG
TTATTTATAGTTTTGAAACTTCCTTAAAAAGTACTTTGGAACATTTCCAT
AGAAAAGATACCAGCCCTTGAAAAACTCCAATTAAATTTATGCTGAGCTC
AGATTAGATGGCAAAACTCTAGGTATGAAAATATCCACATATAACCATAT
ATTCATATACAAAATGGTCATGTGATGAGTGGTGTGAAAAATTGGCAGTT
ACGTCTTGGAGGTGTTCAGGAGGACGTGGTGGAGCCATGCAAATGATGAC
GGTCACACAGCAGCACAACACACGACATGAACGGTGAGAACAGAACATCC
CACATGGCAATTTCAGGCTAGTTCTGTCCACTGttttttttttttttttt
ttaaGTTCAATATTACATATTCAGTGAATGAATTCATCCATGACAGGTGA
GATACaaaataaattaaaaaatataaaattatttaattaCATTCTCCTGA

>uc003zwf.1|35078287|35078687|35078786
AGGGAGGCTTCCACAGAAGGGAAGGGCAAAGGGTGTTCTATAGTGAAAAG
GCCCAGTGGAGCGGGGGCATAGCACTATTTGGGGCTTCAGACAGTTAAAG
TCGGTGCTGCATGATGCCTGGGCTTGTCTTCTCAGTCTTCTCTCTTTATC
AGACAAAGAACAGGAACTTAACAAAATGTGTTGCATGGCAAAGGAAAATA
GCGGTGGGATAATAGGATTGATTTGGGAAGAGGTGGAGGCAGTGAATTCA
GACAACTCCAACCACTTCATAAAGGTTCTCAGGTGCAGCCAGGCTTTCCT
AAGATGACTGATCTCATCTGTGCCTGGTGGCAGGAGAGACTGATCCTCCT
CACAACCCCTATAGAACAGTGGGGCTCCCCCACATCTCAGACACACATAA
TTATATTATCATTTTATTACACTTTTTTTTAAATAgtagagacggggtct
tgttatgttccacaggctggtcttgaactcctgggaccaagcaatcctcc

>uc003zto.1|33911290|33911690|33911789
ATACCTGTTCATACTCTCCCTTAAGGCCTAGAACCCTGCTCTCAGTTCTT
GGCTTTGCTTCAGATTGTAAAAGTCCACTGAGATTTGGAAAAGAAATTAC
CCTGCCCTGGTATCCAGTGGACAGGGCTCTGTGGGACACTGCCCTATCCC
TAAGTCTCTTAAGGAGCTATAAGAAAAGCCAGGTTAACTTTGATCAACAT
GGCCTGGGCCCTGTAAGGAGGTTTAGCTGTCCTTACAGCCATTGTGATTT
GGGCCAAGAGGGTCCAGTAAAAAGGAAAACCATTTCAAGCCTTTATAGCC
TGTGTCAGAAGACTATGACCATGTGGGATCTCCTTTAGCCCTGTGAAGTC
CAGGGCTTCTGCCCTGAGCTGCCCTTCAGTCACACCACACAGAGACCATG
CATGCTCTCAGAACTTTATTAGGTGGGGATTGGGCAAGAGAAAACCCCTG
AAACAGTTGCCCACGTGGTTCAAGACAACTAGAATGGAGATGTGTTGCTT

>uc003zrt.1|32962207|32962607|32962706
tccactaaaggggcataacaatagcacgtaacctcatagagttatgtaca
gtgagaattcaatgagatcacttgagtacagtgtttagcataatgcagga
cacacaggagtcagacaaatgtgagctgctatGATCATTAATTATATAAT
TATTACTATACCTATGTTCACTAAGTAACCACTGTGGCATCTTGTTTGTT
TGTGAAAGACATTGAGGTCAAATGTCTCTATGGACTGTGGCTTTTTCTCT
CCAGAAGAAGCTTTTGTTAAGGGTGTTTCCTTTTTTCTCACAACTTGAGT
GAAAAGTCACATCCCCAAAGATATCCACAATTTCATCAAACCCAACTTTT
TAGTTTTCCCTTCACCTTTAGTTCTAATATTATCCCAAAAAACAACTGAA
TACAACTGTTTTATCCAAATTTATTCTCAGGGAAAAAGAAAGTAGTGGCT
CTACGCAACTTTTTCATTCACCAACCACCTTTCCATGCATCAGAACCTAT

>uc003zpk.1|21957350|21957750|21957849
GGTCTCAGAACGCCGAGGCGGGGACTGGGAGCCGAGTCGGATTCCGAGAC
TATGGGCCAGGGTTGGCTGGATTCAGTTACCTGGCTGAGGCCTGGTGAGC
AAAATATCCCAAACCTCGCGTGATCTGGAAGGGGAAGCCGGATAAATACG
GATCTCCAGATGTGCCAGTCTCGAGTCTATCGATATGAGGTCCCCCTAGA
GTTTCTATTCATCATTTTAACCGCATTTCATCGATCTTGAGACACGGCTT
TTGATATTTTATCACCTCAAGATAAatagtgttagatgtctaatagcagc
gtttttctaagagatacatgaaacaacagtgtcagaaacgatgctgtctt
ccatgcgatgaaatTGTTGTAATAGGTGCTCAATAAATGTTGACAATAAA
TGAGTGAATGAATGAAAATTATTTTATTTTTAtttgagctttggttctgc
catttgctagcagtgtgactcaagagaagccagtaacccccctgagcttc

>uc003zlm.1|14726750|14727150|14727249
ATGAGTAGAACTCTGAGTACAGCCAGCCCCCCGAATTCTTACCTGAACTA
CAGCTTTGTAGATGAGCCTCCACCTACAAGATTCTTTCATCTAAAGTCTT
TCTTTTTCATCATAGAAAATTCTCTTTTTCAACCCCAGCCTCTAATCTTA
GATTTCACATTTAAAGGGCTCCAAAGGGACAACTTTGCGGTTCAACTTTG
GTTTAATGAACTAGTAGAGTTAGCTTCACTCAGACTAAAGTGGTAGGAGC
ACCTACGATACATATTTCAGAATAAATTCATTAGAGGTAACGGGACCaaa
aattttttttaaaaaaatCCAAGGACTATGAGACTGGTGCTCCCTGAGAT
TTGGAATGGGGTAAGGGTGAGGGTCTTCTGGAATAAACAAACCTTACACT
TTATAATACTGCTGGCATTTATTTTAAAAGGTATTGAGATACAAAAATTG
TATCTTATCTTGTAAAAAATATTTATTTATCAATCTTTCTGGCACTATTA

>uc003zll.1|14726750|14727150|14727249
ATGAGTAGAACTCTGAGTACAGCCAGCCCCCCGAATTCTTACCTGAACTA
CAGCTTTGTAGATGAGCCTCCACCTACAAGATTCTTTCATCTAAAGTCTT
TCTTTTTCATCATAGAAAATTCTCTTTTTCAACCCCAGCCTCTAATCTTA
GATTTCACATTTAAAGGGCTCCAAAGGGACAACTTTGCGGTTCAACTTTG
GTTTAATGAACTAGTAGAGTTAGCTTCACTCAGACTAAAGTGGTAGGAGC
ACCTACGATACATATTTCAGAATAAATTCATTAGAGGTAACGGGACCaaa
aattttttttaaaaaaatCCAAGGACTATGAGACTGGTGCTCCCTGAGAT
TTGGAATGGGGTAAGGGTGAGGGTCTTCTGGAATAAACAAACCTTACACT
TTATAATACTGCTGGCATTTATTTTAAAAGGTATTGAGATACAAAAATTG
TATCTTATCTTGTAAAAAATATTTATTTATCAATCTTTCTGGCACTATTA

>uc003zir.1|4700757|4701157|4701256
aaattagccaggcatggtggtacatacctgtagtttcagctacttgggag
gctgaggtagaagaattgcgtgagcccaggagttcaacgttacagtgacc
caattatgccactgcactctagtctgggcaacagagtgaggccctgtcta
aaaaaaaataaagaaaaaaGTTGTATTACAGTCATATTCATTCCTAAAGT
AATGAATGTATGTGCAAAACTTTGGGCTAAGTGTTTGCGGGTGGGGAGGG
AATGGTCACAGGAAATAAGAGTCTTAATTCTCATAGCCATGTTCTTCCAC
TGCTCACTTTGATTTCCAAATCCCCTAAGGGTATTATGAAGGCCGGTATG
GCTACCATAGCAGGAGATGAAGTATTGCATAAACTGAAACCAGCCTATGG
ACTGTTTTAAGATCATTTATTAGAACAGTCATTCAGAAGCCATTGAGACA
TCAGGCAGCAGAAAGGAAGGTGGGATGGAGCAGGCCCTGTGAAGGACCAA

>uc001avw.1|71763274|71763674|71763773
TGTCCTGCGGTTGGCTCAGGCGCCCACGACACTGTATTTATAGAGAGCTC
CTTGCAGCTCTTAATTCCTCGCAGTCGAGTTAACCCTTTCTGGGCTGTGG
TGCCAGCATGGTGTGGAGGAAGAACCCAAGACTGGGGTTGGACAGCAGGA
TTCCAGCCCTGTTCTGCCGCCAGTCGATGACCAGTCAGTCACCTATCCCC
TCTCGCAGAAAGGAAGATTCGGCTCTTGGAAGTGTGGGAACGGGGTGGGG
GATGGGCAGCGCCCTGCTCCGGGAGCCGAGGGTTTTCCCCGCCAGGGTCA
GGCCTgggggcggggcggggcgggggcgggggccAGGCCGTGTGCTCTGC
CCAGCGGGCTGGCTCAGGCCTCGGTCAGCAGCCGCCACCGCGGGGCCAAT
CCGGCCTCAGGGACGCACCGGAGCCGCCTTTCCGGGCCTCAGGCGGATTC
Tccggcgcggcccgccccgcccctcggactccccgggccgcccccggccc

>uc001cgb.1|178574|178974|179073
catgtgtcaccatgcccagcCCCATGGGTCTTTGTTTTCTGCTAGTAACT
TCAAAAGGGGACATGCAGTGTAACTCACCTGAGTCCCAAGTTAAGGCTAT
GGTAGCAGCTGAGCAGACAAGACAGCTTTTCCTAAATAAATGAATGCAGA
ATGGGGACCCCTCCCTCCTCCCCATGGGAGATGGGCAGCTCAGACACTCA
GAAGGTTGTGTGGGAGCGAGCAAACAAACACCCATGCACACCTGGGTCCC
GTCAGTCAGATGCAGGGGACAGGAAGTGCCCTGCCATCTACTGGATGCCA
GAAGACAAGACGTGACCCACGAGTAAGTCACGGTTTCTGTGAGGTGCTGG
TGGCACTGGCACAGGGTCACAGTGAAAAGCCTCTACGCAGAGGACAGCAG
AAACCCCCCGCAGCCTCAGGAGGCAGCATCAGATTTATTTATTCCTACTC
AACATGACCCGGGAACACAGGAGCAACTCTGTACACTTCTAGAAACTCAC

>uc001igq.1|3100418|3100818|3100917
GGCTGGGTCCCCGCGCGCCTCCTGTCGCCTCGTGCCCTGCGCGGCGTGGG
CGGGGTCCTGGCTGCTGCAATGCGGGACGCGGCGGGGGTGCGCGGGGTTC
CCGCCTGGCGTCTCCAGGGCGGTCCGGCAGCCCCTCGCGTTTCCGCTGGG
AGATTTTTAAAAAGGGTTTCCTGCGCTCGCATGTGCTGTCGCCTTCCGGC
TCGTGACAAAAACGAAAACCAAAATGGGTCCCAGGCCCTCCCCGCCAGCC
TCCGCAGACGGGAAGGATCAGGAAGCGGGGACTCCGGGATGTCAGCGGCG
CCGCGGCGCGGGCTCCGGGCTTCCCTGCCCTGCAATGTGGAAGCTGCTCT
CTAGGAGGGGCCCGAGGCTGGGCCCACGGACGCGGGCGCGCCGGGAGGAT
ATTTAACATTGAAGAGCGGAAGGTGGCGGAGACTCGGCGCGCCCCAGGCC
CCGGGTGCACGTGGGGGCGCCGGTGCCCGGATGATGGAGTGTCCCGATCC

>uc001ipr.1|45270269|45270669|45270768
ACTGAATAACCTGGGACCCTGTTCTCTGAGTCAGGAGACACATGGATTTG
AGCCCTTGAGATCATGTCTGTGAGTAGGGAGAGGGTGTCTTCTTTCAGGC
TGGGGCTTCAGAGGACCCTAAAGGGAAGAAAGACCCCTTGTTTTCAAATC
CCTTCCCTTCCAAAATGCCTGCAATACCTTCCCATCCCGTCGTGGGCTCT
TTCCTGTTTCTGTCATTCTTACCTGTGTCCCAAGCCTGTTTTCCCACCTG
GGGGTAGGACCAGGGCTGTTCAGTATTTCTCTGCGATTCTGCAAAAGGGC
TCTTGGCCTGTTGACATACCAGTGAGGCCACTGAACAGACTACAGAGCCC
AGGCCATTCCTGCCCTCTGCTGTGCACCAGAGAAGGAGCcattcactggt
cactcatttattgagtgcctactgtgtgctaggcacAGGATACAGAGTGT
GCGAGTCTCCTCACTGCTGTGCAGTGAGATGCCAACTCTGAGTGTGAGGG

>uc001jhv.1|50486746|50487146|50487245
TTACTGTGTGCCCGGCCcccttagcagtaggtactattattattcaattt
tacaaagaaactaactgagggacagagaggcaaagtaattccctgcaggt
actctaatgagtacgtggcagagctgggagccatcctggttgtctgcctc
gaaagaccacactcttTGCACTGCATCGCGGCACTTCCTGCGGGGTGGGG
GGCACAATGGGAGAAGCATCTGCGTCTAATGCTGCTTTACTTTTGAGGCC
AGAAAAATGGGAAGGCTCCCCTCTGACTCTGGAAGAGAGACGCAAACCGT
AATCTCAACAACACAATCCCCACCTCCAACCTCAGCCGCCCTGGAGCCTC
TCTCCCGCCAGTCCGCCCACTGGAACACGGGTTCCATGTGCCATCCAGGG
TCAACGCCGCTCTGGGGACGCGTCAGGCCCAGCGCACAGCCTGGGCAGCT
CAGCCTGTCAGCTGAGCACGGGCGCCTCAAGGGGTGCGGCCCTCTCAGAA

>uc001jhx.1|50490759|50491159|50491258
GTCTGTCCCAGGAGGCCGAGTCTCTTTACTGGTGGGGGGTGCGTGGAGGC
GCGCAGGGCCAGAGCAGAGGGGAGGGTGAACTGGGTCTCCAAGTCCCAAT
CCAGACCTAAGCCAAACTAACACGTAGGCACCTGTAGCTGTTTTTCTACC
TGGAAAAGGGGATAGGAAGGAAGCAAACCCAACAAAGGCTGTCACCCACG
GTCACCAAGGAGCACCATGCTCCCCTCAGCCCAGGATAGACCCTCTTTTC
CAGGCCTAGCGCAGAGCCCGGGGATGCCGCCCGGGGGAGCCTGAGGACCC
GCTCCAGCTAGGCACGCCAGGCCCCGCCCTTTGAGGACACGCCCCACACC
AGCCTCAGAGCTCTGAGGTGCCTGGGCTGAGCTTCCCTTCAGACCAGAAT
CCCGCCCCGTTGAGGCTTTGAGAAAGGAGTAGGAGCCGAGCATTCCGGCA
GAGGAAGAAAAACGGCCCATCTTTTAGAGTCCGACCTCTGGAAATGTGTG

>uc001jkc.1|69720790|69721290|69721289
gccgggagctcccgagggcagggacggcgtcttatttctctttttaagtc
cacagggcttgcacaatagatgcccaaaaaatgagagtgaatttagaatg
agtgaCCGAGTGGCTGAAGATTGCCTCCTTCCTTTCCCAGTCTGTCGGTT
ACTTACCCTGTGACAAGCCCTTGGGACGGGCAGTCGCCCCTCTCTGGCCT
ATGACTGCTGGCTGCCCCCACTGACACCTTATACCCTTGATCTGATCATA
AATAAGAAGCAGCCCGGGGACCTCGAGACTGAAACTGATTTAGAGACTTC
TGGGAGCTTTTTTCACTTCCCTCCTCCCATCCGGCCAGGACAGATCCCCG
CCCAGAAAGGGGCTGTTGACTGCAGCGGGCTGCGCGCCCAGAACTGGGAC
TGGGATCGCggcggggcggggcgggcgcgggcccagggagaggcggggcc
gggggcggggcgggcacggggcCCCGGCCGGGAGGTGAGCGCAGCTGTCG

>uc001jkd.1|69755699|69756099|69756198
TGCTGTGATGCACTAACCTCTAGGTGCtagaaccctgcacggcactgagt
aagtactccataaatgtCTATCAACTTAGCAAGTTAGTGAGTGATGCTCT
ATTGTGGACCCCTGAGGCAGTGGCTCCTGAAGGAGGACGGGGCCACCGGC
AGAGCAGGGCACTCAGAGGGGTCCCCTGCCCGGGGAGCATGTGCCAGAGG
AGGGGGACATCCCTAAGGAACAGGCCAGAGGACCTGAGCTCTCCCTGGCT
GCTCTGGAAGGCGGAGGCCCCCCAGTTTATCCAGTCCCTAGAGCACCCCA
GGCCAGATCTGGGGTGCGCCTGGCTTGGAGGCCATGTCCTTGCTGCCGCC
TCTCCTGGGGCCTGCGTCTGCTCCCACCCTGCCGCATGGGCCTTAGCAAT
CACTTAGCCAGGCCGTGCTGTGGGGCCAGGTCCTCCAGCTCATAAGTGGC
AGCCGCCTCTCAGCTCCATGCCCTTCCCACCCCATGTCTTGGCAGGTGAG

>uc001kbm.1|81828271|81828771|81828770
CCCTGTACTGGGGCCAGACAGGGAGACTCGCTCTCAGGGACTTCCCAACC
AGCACCATCTTCTCCCTGCGGGGATGGCGAGGGAGCGCGGGCCGGCCCCG
GCCCTGCCTCCGCGCTCGCGCTCGACGGTGTCCTGAAGCGCGCTCCCGGG
GAGGTGTTGCAGCCATGGCTACGGCAGCCGGCGCGACCTACTTTCAGCGA
GGCAGTCTGTTCTGGTTCACAGTCATCACCCTCAGCTTTGGCTACTACAC
AGTAAGGACAGCCGCTGGAGCGCTACGGTCTGACGAACGAGCGAGCGCTC
GGTTCACCCCAGGACCTGGGCTCACAGGCCGCGGGCCGGGGGAAGTCGTG
CAAGCACAATCCCGACTCCCGCGCGCTAGGAGCGGAGGGGAGGGGACCAG
ACTCCGCAATGAGAGCAAGCATACTGGTCCGCCAGGGTCTTGGGCGGGCG
CCCAGGGCCCTGAGAAACCGGCTAGCCAGGCTTTTCTTATATGGGGGCGG

>uc001kdh.1|86077989|86078389|86078488
CAGGAGGAGGAGCTGTCAGGTTTGACCGCACTCAAGCAGCAAATGTAGTC
CAGGGGACGGCTAGAGGTGAGGTCAGCCGCAAGACTGGCGTCACTGCGTG
GGCCCAGCAAAAACCTGAGTCAggaggcggccaggcaaggtcagtggagg
gggcggggcccgaagcggaggcggagcttgggaaagcctggcgtgagggc
ggggcggggccagaggtgggctgaggccggatcaggcggtgggggcggTC
CCCGTAGCCCCGTGAGGCTCGCGCCTGCGCAcgggcccgcggcggggcgg
gactgcgcgtgcgcggtgcgccggccctggagggcggagtccgggcgggc
gccggccgagggagggggcgcggcggcTTTGGAGTCCGGCGCTCCCTCAG
GCCGCGGACGCGATGCTGGTTGCTGCGGCTCGGGCGGCGGGGCTGGCGGG
GATGTGACGGGCGGCCCTTCGTCTCACCTTCCGTCCTCGGGCCCGCAGGT

>uc001klr.1|97879402|97879802|97879901
AGAAGCCAGAGGTGGGGAGGCGCCATTTGCTAAACCGGAACTGGTTAAAA
TCTCAGGGTGGAGACCATTCCCAGTCAGCAAGGGCTTGGGAAGTGCATAC
AGTTCCTGCTCCTGGTGTCTACTCTGAAGAGCACAGAGTAGACGTTTGTC
TGCCATTTCACCGGCAGTAAGATCAGCAGCTGCTGGTGAGCAAAGAGGTA
GTAGTGGGTCACTGGACTGGTGGGCGCCGGGGCCGCGCGCTAGATGGAGA
GGTCAGCGGCGAACCCAGCTCCATGGCCTAGTCTCGTCAGACCGAGCGCG
GACCCTGCCGGCCTCCGTTCTCTTCCGCTTGTCTCAGGTAAAGCGCAGAT
CCCTCCGCCGCAGCGTGCGCTCCCGGTAGCGCTGCGATCAGCTTTTCGGC
AATACCCGGATGGAAGTGTAATGGCCGCCATCAGGGACTCGCAGGCAATG
GGTACTACGACAGGTATTCCCCGTCAGCGGGACTGCCCAGACCTTTTAGG

>uc001lse.1|832423|832823|832922
ACTCGGCCTGCAGCAGCCCCAGGTAAGCCTCCCACTTGTTGCCGACGATC
TTGCCACAAGTGAAGCAGCGTACAGGGATGATCATGGCGGCGGCGCGTCC
CAGACTGCCCGGCCCGGCCCGGCCGCACGCGAAGAACCCCCCCAGGCCCC
GCCCCGGGCGCGTCCACTGTTGCGGGAGAATCGGCTCCGCTCGTTCTCCG
CTGTTCCGGCCGTCCCTCCACCGGCCCCGCCACCGCTGGCCGCAGTTTCC
GCCGCGATAGGGGCTTCCCGTGCGTCCCGGGGCTCCTGGGCCTGTGCGTc
ccggggctcccgggcccgcgcggccgcggcAGCAGCAGACCGCACACCCC
CGCCCACCGTCTTGGTGCATCCCGGCGCTACGGCGTCTGAGCAGGGCCGT
AAAGCTGCGGCGGCGGTTCGCGTTTCTCGTGTCCGCTTGACTGACAGCTG
CGCGGCGGGAGCGGGCGGCGCGAGCGGGAGGCGGCGGCGCAGGTACTGCG

>uc001lwy.1|2879699|2880099|2880198
ttctctccccgcccctgcctcccctccattctctccttccctccacctcc
cggtcccatcccctgcccacactgcccctcctcAGGCCCAAAGTGGACAC
CGGTGCTGCCTGAGGGTCAGAGTGTCCACCTCCAGCAGCCCGGGCACCGG
GCAGGATTCAAGCTGGAGGGGGCTGGGGCGGGCGAAGCCGGGCACGGGGC
GAGCCCGCTGGTGGGCGGGGCAGGGGCGGGTCCTTCGAGGGGAGGGGCGG
GCTCGGCCAGTGAGAGCGCAGAAACCGTGGCACGGGCGCTCCCGGAACTG
GCGATTGCAAAGCGCGAGGGCTGGAACTCAGACCCAGAGGGGCGGTCCCT
GTTGCAAGTCATCTCCCGAAAGGGCGGGGCCGGGGCTCATCCCGGAAGGA
CCGGTGTCTAGGTCACCCTGGAGCGCTCACCCCACCGGCACCCGTGCCCA
AGCCCGCCCCTGCAAAGGCAGGTACTCGAGCACACTCCGGAGAGGGCGGC

>uc001mly.1|15090045|15090545|15090544
cctagtactgttctaaggattagagcaattgatacctatgaagttctCGT
ATATGCAATAAATGTTAATGATTAGAATGTATATTATCTTTGTGTCTGGA
TGTGTCTGGATGAGAATATCTGAGTTTGTAAATGTCTCTGAGCATGTCTT
GCTGCTGGTGTGTGTATACACACATGTATATATGTGTTTAGGTGTGTTTA
TATAGCCAGACAGGCCCAGTCTCTCTGGTGGAGTTTGCTGTTGGCCCAAG
CCTGGACTCCCTGAGCCAGCTAGGGCCGGCGCCGGGGATGGAATTTCCAT
TAAGAATTAAGCAGGACAGCACAGCATTGAGAAGTCAGGCAGACAGAGGG
GAGGGGGTCGAGGGGGAGGAAGCTTCAACTCTGAGCTCCCTTGGGCAGCC
TCAGTACTGAACTGCCTTGGACAAGCTTTGCCTTGAGTCACAGGCCTTCT
CAGGGCCATGGCCCAGAAGGGTGGGCAAAGGGAAAGAAGCTGTTCACAGG

>uc001mud.1|33017319|33017719|33017818
CGGCTGGGATGCGGCGCGCGTTCCGTCTTTCCGTATGGAAACATGGCGCC
TAGGGGCGGGCCATCCCCAGCTTCGAGCCACCGCCAGCTGAGACTCATCG
GCGGGCACTCGGCCATGCCTCTCGCGTTTCCGTACGAAAACATGGCGCCT
CACTGCGTGCGGCGGGCGACTCTTGGCTGGGAGCCACTGGCCACGGAGCC
CCCTGAGCGGTCATCGGCCATGTTTTCCACCTCTCCCTGAGGAAACACGG
CGCCGCCCAGCTGCGAGTCACCGCTTACTGAACCCCTTCGGCAAGCAGGG
GAAAGACCCTCCCGCCTTTCCGTACGAAGACATGGCGCTGCCCTATATTG
GGCTGGCGCCTCCCGGCCAAGAGCAGTCTCCTCCTTCCTGATGCTGAGAA
GCGGCCGCTCTGACCGCTGCCCACCCGAGTCGGGCTGGGAGGACCGCCCG
CCGCGTGGCGAGGGATGCGGCCTCGGAGGGGCAGAGGCTGAACCGCCCCT

>uc001mue.1|33017752|33018152|33018251
GCTGGGAGGACCGCCCGCCGCGTGGCGAGGGATGCGGCCTCGGAGGGGCA
GAGGCTGAACCGCCCCTGCCTGCCGCGCATCCCTCCGGCTTCCGCCGCGG
CGCCAGCCCGCGCCTGATTCGCGGCGGGAGCGGCAGGAGGGAGAACGCCG
ACTCCGTGGCAGGTGAGAGCGGGAGCTGGGGCGGAGGCTGGCGGGGCCCG
TCCGGGAGGCGCGCGGTCCAAGTCGCAGGCATCTCTTCGCCTCTTCCCGT
CGGATCCCATCCCGGGATGTCGGGGGCAGGCGAGGAAGAGGCGGGGTCCG
CGGGCGGGTGGAGCTCACCCCTCGAGGCTGTCCTCTCGGCGCGCCCGCGT
CCTCCCCTACTCCCGGCCCTGCCACTCCCTCGCTGGCCTGAACAGCTGTT
TACAACGGAATCCGGACGCCGGGCGCGAGTGGAGCTCAGTGCCAGAGGAG
GGGATTCCCGGCGCCGGGGGACAGAGCCCCTTTTTTCTTTTGCCGAAAGA

>uc001mvj.1|34030703|34031103|34031202
TGAAGCAGATTCTCGGGGTGATCGACAAGAAACTTCGGAACCTGGAGAAG
AAAAAGGTGCCAGGAGTTGGCGGGGAAGGGAGGGGTGGCTGCGGCCGGGC
TCTGCGGCCCCTCCGACCCTGGTCGCTGGAGCCTTCGCTTCTTTTCGTCT
CGGGAGCGTTACTAGGTCCCCTCCTCCCACCCCCTGGCCCACACGCCCCG
TCTCCACGTTCAGCGGGAGCTTCGTGCCCAGAAAACGGGCTCTTGGAAGA
GGCACTTGTCACCTGACTCGGACGCGGCACTGTACCCCAGGCCTCTTTAT
TACTCTTCCGCTGTGGGTCCGGCTTTTTGGCCTTTAGGAGTGGGACATGT
GAGGGTGGGGGCCTGTCGTCAGGACTTCACTGTATGGTGCCCTTCTTTCC
GTCTCTGAGGCCCGATTTCTCTGACGAGGGCCCAAAATGAAGAGGTCCCT
GCGCGGGGGGCTCCGGGTTCAACCGACCGCCTCGTGGAGTTGGGGCGGCC

>uc001nbv.1|45899371|45899771|45899870
GTGGCCAGTGCATGGCCCTTCTCAATTTCTGGGTGCACAAGGAGCCACCA
TCAGTCTCCATAGCAACCATTATCCCTGCCCTCCAGAGACCCAAAGCCTG
ACCTTCCCCATCTCCCAGAGAAAGGGGGTCTCAGGTTGGGCTGCTTTCCA
CAGCTTCTTTTGAGTTTGCCTCACTTTTTGCAGCCAGAAGTTGGGCAAAT
GACACAGCCTGAGCCCCCTTTCCAGGTCATGGGAGGGGAGATTCTCATTC
CAatccactttcaacaggtattgagcacttggtatgtgcaggccctggtt
gggcactggggactggacagacaaggttccagtccggtgagcagcttaca
ttctgggagggagacctgcaataaacaagcaaacaaCTTCAACTTTCCAT
GAGTGCTAGCCAGCCCTGGGAGGCTCCGCTGCCAGAAGGAACGTCAAGGG
CAAGTCCTGGGGCGGGAGACCCTTCCGGAGGAGGAGCAAGAAAGCTGCTT

>uc001nkz.1|57205126|57205526|57205625
AATTTGAATAAATAGATGGTGGTGGTAAAGATTTGTGAGATGCTTTGTGA
CAGTTTTGTCTCTTATCTTGATTTGCTTGTATCTCGTTAAGGAACTGAGT
TCCTCCAAACTGCTCTGAGTCAGTCTCAGGGCTGTGCTTTTTGTTTTGGT
GGGTGCAGATACCTTTTCTTCACAGAATCCCAGACTGCTGTGGTTTAATT
CTCTGGAATCATATGCTGTCTTGTTCTCCTGTCCTCTTCTTCCTTTCCTT
CAGTGAGTTCTTCCTTTGCTTTGACTGGTTCAGATAAAGGGGACAAGGAC
AGATGCTGTCCTCATTCTGGAGATTAAGTTCTCAGCCACAAAGTAGATTA
GAGTATTTATCCACTGTCTTGGTAGTGGGAACTTCTCCCTGAGCTGAGAC
GAGAGTGTTTGATACTACTGACAAAAAAGTAGCACATCAGGTTCTTCCAA
AACTTCCAGCTCCCAGGAAATCAGCAGAGAAAGGAAGAGCTCTTGAAGCA

>uc001nsl.1|61351888|61352288|61352387
CACGTAGCCTGCCTCGCAGCAGGGCTCGACTCCACGCGGGAGGGCGGGGG
AGCCGGGGACCCGCCGCTCCAGCCCGCTGGCCTTCGAAAGATCCTCCTGG
GCCAATGGCAGGCGGGGCGACGCGACCGGATTGGTGCAGGCGCTCTGCTG
ATCGCTGTGGAAACTCGGGCGGCGGGGAACGCGGGAGGATGTGGAACCCG
AGGCGGGGGGAGCCGGAGGGGCGGGCAGAGGAGGTGTCGAGGCCCTGAGC
TCCCGGGGAGTTTTTACTGGAGGCAAAAGTCCATAGCGGGAGGGCTGAGG
GAGGGGCGGAGGAAGGGGACCGCTTGGGGGCACTGGGAAGCCAGGGATCC
TCCGCCAGGAAGGCAGGGACACTCCCGAGCGCAGGCGAGAAGGCTGGGGG
AGGGGGCGCGGTGGGAGGAGTAGGAGAAGACAAAAGCCGAAAGCGAAGAG
GGCCCGGGCTGCACACACCGGCTGGGAGGCAGCCGTCTGTGCAGCGAGCA

>uc001nxw.1|63362970|63363470|63363469
TCCGTAAACAGAGCCGAAGCTTCGTCTTCGGAATCGAGGAGGAGAGCGCG
TCCCCGGGGTTTACCTTCTTCGGCTGTTTCCGGAATTCACCCGTAGTCTG
TGGCCGGGAGGAGAAGGCGCGCCCCACCTCCCGTTTCTAGCCGCTTCGGA
TGTTTCCGGCTGCTGCCGGCGAAAAGAGCCGAGGGCCGGCGGTGGTGGCG
GCCATGTTGGGAGCAGCAGGTCCGGCGGCGGCTGCCTGTGTGCCGGGCGC
GGAGCAGTGCCGCTGAGGGCAGGGGAGGAGCGAGGCAGGCGGCCGGCTGC
GGCGGCAGAGAGTAGgcggagcggcgcggcccggccgaaaggcggcacag
cccagccgggggtcgggggggtgcggtccggagccgctcggagccggcgc
ggcctagcccgagcggcgcATCCCCGGGCTGGCGTGAGCGGCTGCCCGGC
CTCCCCGCACCCCCGGCCGGGGCCCATGCGGCGGGTGCTCCTGCTGTGAG

>uc001nzy.1|63863770|63864270|63864269
AATGATGCTCCCTTCTATCTGGGGTTCAAGGGAGGCTTCTTGGAGGAGCA
TCTGAACCAGGCTTCCCAGGGGATGTGGTTTGGGTAACTTTGAGAAATAC
TGAAGGGAAAAGAAAGAACGCTGTAGTGAGTGAAGCCTGGCATTTGGGAA
GATGGGTGTGTGGGTGACCAAACTCACCACGCAAGGCCCAGAGCCCTTTT
GAGGCCCTCGAAGGTCCCaggctggggtcatcctctccagtttcagtttg
agaaaacaaggcccagagaggtgaagGGCTGTTCGGTCATTGCCCATGGA
GCCAGGGGAGCTGTGGGCCTTCCGCCGCCAACCTCTGGGCTAGCCCTGCA
GAGATGCTAGGAGGATGCAGGGAGGTGAGGTGGGGGCTGAGGTAGGACTC
AGACTGCCCAGGCCCGCCTGCACCCGGAAGGAGGAAGCTGCACAGGGTGT
CTGTGGCTGGCCCCGGGATCCCCCACTCGGGGACTTCCTCTTCCTCTCAG

>uc001oub.1|73034470|73034870|73034969
GGACCCAGGCGCAGATCCTCCGAGGCCAGCTGCAGCCCTACCTACCTGCC
TTCCCGTCTTTCCcctcccttcttttctccttctgtctttccttccttcc
atatctctttccttgcctctttccccctcccactgcttcctttcttcctt
ccACTGTGGAGGTGGAAAATTTAGCTAGGAGAAGCTGGGACTGGGACGTT
CCAGGAACCAGACAGAGAGTGAGTTAAAGGCACAGAGATGAAAACGCGGT
ATGGGAGAGCTGGTTCTTGAGTCGGCTAAGAGGGGATGAACTCAATGGTT
AATAGGATTGGCCATGGCGAATCCCTCAGCAGGGCACGCACCGCACAAAG
GGCCGAGGAGCGAGGGTAGCTCGAGGTCAGGATTACAGAGACTCAGGAGC
AAGAGAGGAAGGCTTAAAGAGCCAGACTGCGCAGCCAGGACTGGGGTGAT
GGGCGCTGTCCTGCCAGGCCAAAGAATGAAGATGTAGCCCCGCCCCCAAC

>uc001ouc.1|73035929|73036329|73036428
tgttaaatcacaccttgtgctccaattgtgtgtttccatgtaatctccct
cactagactggaagctGGGGATGGAAAGGGGAAGCATCAAAAAAACATGC
AAAACTAGGAGCTTGGCTTCTCCTTGCAACTTTACTTTTTCTTTTTTTCT
AGGAACTGAGTTCAATGATTCTTAAGAAAAAGTATTTCATGATAAATGAG
TGAACAAATGTCTTAATAGAAAAGTAAAATTGCAGGCGGGGCTGCTTCTG
CCCAGCTCTACAGGGGTAGACTACAAGTCCCAGTACGCCTCGGGTCAGCA
TCTCTTCACGTCACTCCCCCTCCCTGGGGTGGGCAGGTCCGGAGGGCGGG
GCCCGGGGGCAGCTGGGCTCTCAGGCGCTGCGGGAGGAGAGAAATGCCCC
AGGCTCTCCGGGGCACACAAAGCGCAGGCGCAGCGGGTTGGGTGGCAGCA
GCATCGAGTAGCGGCCGCTTAGGCAGCAACATCCGCAACAAGTGTAGACA

>uc001pbv.1|85691545|85692045|85692044
CGCCAGTATAAATACCTTCTTTATTAACTTGAGGTAGAGGTGAATTTGGG
ATTGAATTTGGTCTATAGCAAACTGTTTTTCAAAGATTAAGGTGCTCAGG
GAATGTATATCTTTTGGGTCCCTTTGGAAGAACCCGAGTAAAAATAAGCT
TAATTTAATTGGAAGTTGGCTGAAACTTAACGTGTGAGCCGTATCTGAGA
TAACCAGAGAAGGATGCGAGTAGTGTGTTTCCTTATGGGTCAAAATAGAT
AACTTACCTTGCCAAATTGTTAGAGTAAATGAGAACAGCACCTGGAATTC
TTTAGGAATAATCTGGAAGGTGAATCTTGTTTGTTTCCTTAGAAACCACA
CAGACATCAATTTTCAGGCCTGATTCCTTTCCCCTAGAAGTATTTTTCCT
TCTTTTTTCTCCTGGCTTTTTAAAATGTTGCAGTCCCTTTGCTGAATTGT
CTTTTTTTCCCATCAAGTTTTGATAATGTATTGTATTCTGTACATATACA

>uc001pgz.1|101722919|101723319|101723418
TGAAGAAAACGAACAAACACCGAGTTGATACGGATAGTCCCCGTTCCCCT
GAGGGCCGACCCCGTGACTCCCGATGAGCGTCCAGTTGCGCCGGGCATCC
TGGCCTCCCAGCGTCTTTCCCGGAGGTTCATCGCCGCACGGCGGAAAGCG
CTCTCGGTTCCGCTTTCCGGCCCCAGCCTCCCGGGCGCCCTCGCGCGGCG
GCTAACGCTGGTCCTCGGCCGGGCGCGCTGACGTCATCGTGCGTCAGAGT
GAGCCCGGATGGGGCGGCGGGCTTCGGGAGCGCCCGGGCTGATCCGAGCC
GAGCGGGCCGTATCTCCTTGTCGGCGCCGCTGATTCCCGGCTCTGCGGAG
GCCTCTAGGCAGCCGCGCAGCTTCCGTGTTTGCTGCGCCCGCACTGCGGT
GAGTGCTGCTCCTTCCGGGCTCGGGCGGCGTGGGGCGGGTGGGGACGCGA
GGGCCCGCGGGGGCCCACTTCCCTGATGTGGCGGCGAACGAGGAAGGACG

>uc001ptr.1|117982022|117982422|117982521
ATATTACTGTTGTGATCTGCCTCATGAAGGTTCATCAGAATTACTTTCAT
GACTTCAAACAGTATGAAGAGAGGAAAAACTAGAGTCTCGCTCCTCAAAT
CCTAGGACTTCCTGGTACCCACAGCATATTCTGGATCTTGAGTGTTCCAC
CTCCATTAGCTATAGCAGGTGGCAGCAAAGGGCGGCCTCTCCCCTCCCCC
TCCTTGTCTGCTGCTTGGCCCCGGTCAGCTTCAGTCTCCAGCCGTGGGGG
GTCCCCTGCTAAGGCCAGCCCTGTCAATGAGTGACCAGAGATTCCTGTAG
TTCAGCCTCCTGCTGTTCCTGGGTTAGGGAGAGACGGCACAAACTAAACT
CATTGAATTAGAACAGCACTTGTCCATCTCAAAGAGGATAAATTATTTTT
TGCTATCCACCCCAGCTGGAATTTAGACCAGACTTACAGGCTTTCTGCTC
CTTCCTTCAGTGAAGAAGAGTCTCCAGGGTCCCTCTAGTGCAGGTCAAAG

>uc001pvf.1|118463506|118463906|118464005
tcagtccTTAATGCATGCAGTCCAGCCAGATTAAGGGACCCTTAATACTG
TCAGCTTTCCCCACTGTGGGATCTTCATCCTCTTGACTTCTTTTGTAGCC
AGACATCTGGGCCTCTTGCTGGAGAAGGTGGCAGCTTGCTGCTCTTAGAC
TCTAGTCTACTCCATGTGGCATCTGGATGGCACTGAAATTTTCTCAAGTG
CCTTGTCTGTTGTAGATAATGAATCTATCCTCCAGTGACTCAGCACAGGT
TCCCCAGTGTGGTCCTGGCTGCCCTGCCCCTGCCAGCTGCAGGCCCCACC
CTTCCTGTGGCCAGGCTGATGGGCCTTATCTCTTTACCCACCTGGCTGTG
CACAGCACTCCCACTGACAACTGCCTTGGTCAAGGTGGGCTTCAGGGCTC
AGTGTCCTGGTTACTGCAGCGGCAGCAACAGCAGGTCCTACTATCGCCTC
CCTCTAGTCTCTGCTTCTCTGGATCCCTGAGGAGGGCAGAAGGTACTGAG

>uc001pxv.1|120668386|120668786|120668885
CCGTAAACCTGCCTGGTACCACCATGAATGACACAAGAGCTAGTTTAAAA
AGAAAGCAAAGAAACAAACGCAAAACCCGAAACCGCATCCTCCACCGCAA
AGGTACTCGGATGGGGCGCCCGCCCTCCCCTTAGTCAGAGGACAAAGGGG
GCGTGGCCGAGCGCGCGGCGCCCACGTGACCGCGGAGAGCTGCGCGCAGG
CCCTTCGCGCGATCTGCCGTCATATCAGCTTATGGCGCCGGTCGCTGATT
GGCTGGCCGCTCCAGCCTCCCGGCCCGCTTGCTGGCTGCCCAGCTGCTAG
GACAGTTTGCAGAGCAGTGGCGTGCGGAGCGGCGGCGGACCACCTCCAGG
TGGGGACGGTGGGTGGGCGGGGAAGGAAGCGGAATACACCTGAGCGGGCT
GGGCCGGGGGGCGATGGAATAAAAGAAGATGGAGAGACTTCAGCGCCTGG
GACTCGGGTGGGCGAGGCGGAAGGTGTCCTCGCAGCACGGCTTTTCTCCG

>uc001qbd.1|124251226|124251626|124251725
GCTGCGTGAGTCCACCCGAGGGCAGTGCTGAGGATCTTGACGGGGGCGGG
GCAAGCCCCCCACTGGGGTAGCTGTGCCTGCCGGGTCGGGAATGACCCTT
TCCCAGTTCCAGGGTTTCGGGCCCCTCCTCCCCTCACTTCTCTGACCCCC
ACAGCGTCCCCGCCGGACCTGGAGCCCGGGCTGGAGGTGGGCGCGGGGCT
GGCGGTGCGGCTGGCGAGGGTGCTGCGGGAGCCCGCCTTCCTCGCGGGCA
GCGGCGCAGCCTGCGGGGCGCTGCTTCTCGGGCTCTGCGCCGCCCTCTAC
TGGCGCCGGAAACAGCGCAAAGAGCTCAGCCACTACACGGGTGAGCTCCC
GGCCTCGGAGCGGACGGATCCGGGAGGGAGCCAGGCGGCCCATGGGGAGG
GGCAGGGGCTTAGCCGCTGGCGAGTGAGGACCGGGTCGGGAGAAAGGGGT
CGCACCTGGAGTTCAGCCTCTTGGGTAGGGGCGGGATACGTGGGGCGACT

>uc001qcf.1|58826621|58827121|58827120
caagaccagcctggccaacatggcggaaactccgtctctactaaaaatac
aaaaattagtcaggagtggtggcacaggcctgtgatctcagctactcggg
aggctgagacatgagaatcccttgaacctgggaggcagaggctgcagtga
gccaagatggtgtcattgcgctccagcctgggtgacagagtgggactctg
tctcaaagaaaaagaaaaaaagaaaagaaattgcagcttctgctcaggaa
gtctggagtgggccaggattctgcattttaacaactcccaggagtgttag
tggggctggtttgtggactcgcctttgagtCGTTGGTCTCCGCTCAATCA
ATATTAGATAAAATGACAGTATTGGGAGAAATCCAGGGGGCTCTGGAGGA
CCGAGGGATCATATTGGAGGCAGATAGGGCAGAGAAAGGTGGAGGAGGTG
GGAGTCGGGTGTGGCTGTGGAGGAAGCTACTTAAATCCGGATTTGATCTT

>uc001qjj.1|1596082|1596482|1596581
AGCTGCTTGGTTCCTCTTCTCTCAAAGGATTTGGAAGGTCTTCCCCGCAC
AATCAAAGGAGCAGTTTGAGACACAGGGGCGACAGCTGGGGACAGCATTA
GAGGGACCCACATTACTTAGAGCTACTGGTTTCCCCCCAGATAAAAACCC
AGGTGTCGTTTCTGCATGAGCAGTGAGTGACGAGGAGAATTCGCTTGCAG
CCTCTCCGCTACGCTCTGCCTTTAGAGTCCCTCTAGCCGTGGTCCCTGTG
TTGCCGCTTGCCCCTGGGTACCTGACTGATGAAGACAGGCTCTGGGGCTC
GCCGTTGAAGGTGCTGTGGACCCAGGGGTGCTGTCCTTCCGCTGTTCCAT
TCATTGCAACATTCATCTCCTGCCTGTTTACAAAAATGAAGCAATTATCC
TATTCTTCCAAATGGAAACTGCTAATTTTTGAAGCAGAAGGTTGACAGCT
TCAGTAAGATCTCAAGAGAGCGAGAAGACTGGAATCAGGTGAGGCCATAA

>uc001qrn.1|6852593|6852993|6853092
CGCGAGTTCGCCCCATTTGGGCCTCAGCATGGACCATCCCCCTTACTCGC
CCGGAGCCCTCGCCGCTGCCCCCGAACCTCGGTTGACTTCCCAGCCCTGG
AGGTCGCCGGGCCTCTGAAGGAGCCGGGCGGAAAGAAGCCGAGGCGCGCA
GGGCGCAGACCGCCGGCCGCTTCCGCCCCCAGCTCCTCCCTTGGGCCGAG
CCCGTCCCGCGGCCCCGCCCCTCCAGGGCCCTCTGGGGCTTAACCCTCTC
ATCGCCGCCCACGGCCGTGCAGCTCCGAGGCCACGCCCCTGTGGGGCCCC
GCCCCCTCCTGGGCAGTTACCGCTCTATACCGGCAGCAGCCGCGGAGAGC
ATGCCCCGCCCCCGTGGAGCCCACCCCGGGCGGTTAACCTCGGGTCTCAG
TCCCGGGCTGTGACCCTCCCCGAGGCCCCGCCCCCACGGCGAAGGCCCGG
GGCAGTTAACCCTTCTCTTGCTGCGGCAGAGTCCGCACCCGGGCAGGCCC

>uc001qsa.1|6925600|6926000|6926099
TGAGAGGCTGGAGTGGGTCCCTCAGCGCCCTGGGTGGGTGGGCCTGCACA
GGGGGTACCTCCTTCTCTGAGGAACTGGGCTGTTAGGGATTTTCCTTAGG
CCCTTTGGTTTCCGCCTACGGAGAGGTTTCCCCCATTGGTTGCTCTTCCT
CAGCCAGGGTTACTTCCTGGTCTGTTCCCCTACCCAATACCCCGCCGCTC
TGTCAGCTTgagctccaggtggagctccaggtggCTCCTCCTCTCCCGGG
GGAAGGCGGCCCTGGACCAGCAGGCGGGCCTGCTGTACTCCCGCTTTGGG
GCTGCAGGGAAGCTGGCCGCTGTGGGCGGTCTCGGGCCAGCCCCGCCCCA
CCTGTCCTTTTCCTGGAGACTATTAGTCCAGGGTTTGTCCCTGCAGTGCC
ATTGGCCTGGCAGGCAGGATCGAGGAGGAAGTGGCTGATTACTGAGCGGT
TCTTCCTCACCTGGCTTGGGCCACTGTGCACAGCTGTGCCGCTGGCTCAG

>uc001qsj.1|6966211|6966611|6966710
GACTCTAACAAGGCCTACACTGTCCTGAGTTCTGAGTTCTTGTGTCCACT
TCTTATAGCCTGTCTGTCCCTTTCCTTGCTACTCTGGGATCAACAGTCAC
CTCTTGAACTTTTGGGGTGCTTGGCAATAGTTCCTCTCCCTACTCCTAAT
TTACGGCAGGCCTTAGAAACCATAACCTTATTTTAAAGGTGTAAAAAAAA
AAAGATTTAAGACAAAAGCAAGGGGCTTGGGTGCTTTCCTTATGGACTTA
GGCCTGGTAACATCTGTTCTGGCCACTTAGAGGCCTTGTGTGCTATTTCT
TGTTTTCAGGTGCGTTTTGCAGGAGGGGACGTTGTTGAGTTCCAAACAGG
TGAGGTATTGCACACTAGCAAACACATGAGAAGAAGGCGGAGGAATTGGG
AGAAAAATAAAAAGAATGCAGCAGGCCAGGTTAGCAGGAACGTTAAGACG
GTGACGGAGAACAGCAAAGCCTGGAAGCAAGCCGCCGTGGAGAAGGAAGA

>uc001qsl.1|7037877|7038277|7038376
TTATCAACCATTACATTTGCTTTAAAGCAGAGATGACTTACATTTCTGAT
AACTACTTTCCCTTAATTCATGATTCACACACATTTGGAGGGCTGGACTT
TCTGGGTTTGGTTATTTCCCCTGGTACCAATCCCCGCCTTTTCCCAGAAA
TCACTTGACTTTCCCGAAAACTCAGAAACACACCCTTTGGCTGAAAAATA
GCATTAAGCAATCGGTGAAATTCCCCATTCCTCCTTTCCCCGCTGGAGCC
CTGGATAGAGGGCTCTCTGGCCTGGGAGGAGGACGCTGTCCTTGTTTCAA
AAGCAGAGGGAGCTCCAAGATCAAGGCTGAGTTTCCCTAAGTCATGGTCT
CCCAGCCCCCTCTGTTTAGATCAGGGAATTTCAGACATGCACACTCGGGT
AGGGAATCTTATGAACAGAACCAGGACAGGGAGGCTGGCCGGAGGTTCCT
GCAGAGGGAGCGTCAAGGCCCTGTGCTGCTGTCCCTGGGGGCCAGAGGGG

>uc001qsr.1|7173833|7174233|7174332
TCACCCTTCCCAGAGGGCACGCAGCACGGATCTGTGGATGGAAGGGGCTG
TGGAAACAGGTTATGGCAGAGTTGGGGGGCGGGGTGACGCGGTGCCACCC
CTCCTGGCCGCCCTCAGGTCCCGCTGACGTCTCTCTTCCCCACCCCCTGG
CTTCTGGCTTCTTTCTCCCCACGTCCCTCTTCTTTCCCACCCCCTCCGTG
GCTCTCCAGCTTCCTCCCCAGCCCCCGCAGTTCCTCGGCTCCCCCAAAAT
TGCAGCCAGGGGAAGGAGCCTTGAAACTCTCCAGCCCCGACGCCCCAGTC
TCATTGGCTCCCTCCCCCGCTGCAGCACCTGGTCCCCCCCCCTCCCAGTC
ACCTGATTGGCCGGCGGCCCCATCAATCGTTGCCCGGCTGTGCTGACGTC
ATCCTGCAGTAGCGGGGTTGGGGTGGGAGTGAGAGAGTGAGGACGCTGGG
CTGGGGGAAACGGGAAGCCGCTGCAAGTCCACCGCCTCAGCTACCCAGAT

>uc001qst.1|7199367|7199767|7199866
GAGGGTGGGGTCACCACCCCTTCTGGAGCCTGGGCTTAGCCACTGGGCCC
ATCTGCCAGTGAAGGCACTGCCCCTGGCTCTGGTCTGTTGACGTGGAGAC
CTGAGAGACACTATTTCCTGCAGATGGGCAGGAGAGACAGCTCTGTCCCC
TCCTCCCTTATCCCCCGTTCCCAGGAAGTTGAGAAATACTGATCCAGCCA
GTCCTGTCTTCACCTTGGAACCAGTGTCGAGGGAGTGTGCCCCAGCAGAG
TCCGTTCTAATTGGCTGGTGGCCTCAAGTGGGCTGTGGGTCAGGATGGGG
ACCAACTTGGCAGACAGCCATCAGGGTGGCCTCAGGGAGGTGTGTGGCCT
GCCCAGGCAGGGCATTCTCCACACACCTAGTTGGCCCTGGAGTGCGTGGC
AGCTGAGTGTGCTGGCTGCTGGGGAGAGGGGCGCTGCAGCAGGGTGTGGG
TGTGAGTGTGAGGAGCTCCTGGGCCATGCGCTTCCCTACGCTCTGCTCTG

>uc001rit.1|29267464|29267864|29267963
TGTGTTTACTACAGTGCATTCCTACTTCTGTAAATCTCTTCTCCTTCCTT
TCTCTGAGCAAACACATAAAACTGGGAGGTAGGTAGGAGAATTGGGATGA
CATTCATTTGTGGAAGTCCATATACTGTGTCATATTCTTCATCTTCAGCA
CTTTTAATCTCTAAAACATAGTGCAGTATTTAGCAGGTCATCAATAATTT
TTGTTGTTGGGTAAATGGCTGATCGAATGAATTAACAAAAGGACTGGATA
CTCCATTTCTGATCACCATAGAGATAACCAAATTACGTTTCTCAAACTCT
GTCATGCTGAGGGCTGCAGTGACAACATTTTAGGACTAGAACACATTACT
TGGATTTCACAATACAAAGATGATTGCAGTTGTCCCTGGTAAGCTCAGCC
CACAGAGCCTTTCAATTCAGCTTGGGGTGAGCTGCACTTCAGGCATGGGG
ATATAATAGTGTGATGAACCATTCTTCTGAAGGTTCTTCTGAAAAGCTGC

>uc001rmm.1|39372224|39372624|39372723
GGGTGTCTAGTTATGCCTGGACCCTCCCTCCCTCTTGGGGCCCCAAATGA
CAAGTCATCAAACCAGTTTCTCTCCAGCAAGGGTCCTTGATCCGGTAGCA
GCAGGTTTGGGTTTCAGGCACTGCAGAGACCCTTTGCAGTTGGGTTTAGC
AGCTACCCAAGTCTGCAGCCTGCGCTGGTCCTGGGGGTGAGAGTGATATC
CCTGTTGTCCAATCAGAGAAGCGGGTTTCCCTGTGGTCCCCGCCCCACTT
TCCCTGCTGCCCCAATAACCGCCCTAAAAGGCCGGGCTTCTGCTGTCAAG
TAGCCAGGGTGGGCTCCGCCGAGGCGAGGAGGGGCGCCGGTGGGGAGATG
CGCTCCCAGGTGTTTGCAGCGGAAGTGGGAAACCTGTAGGGTATGGTCCA
GCTGTGCCGCACCGAGGCGAGCAGGAGCAGGGAACAGGTAGGAAGCTGGA
CTTTTCCTTCTTTGCAGATAAAATAAAGAATGCGCATTTCCATGCTGTTG

>uc001sdv.1|52181143|52181643|52181642
GGAAGGAGGCGGGACGGTATTACAAACAAAAAAATACGGCCTTCTCGAGA
AGCGACGGCGGAGGGCCCGCTCCTCCCAGAAGGCGGTGCAGCCTGCCCGG
GCGAGCCACGCACGCAGAGGGTTGTGGGGCGGATAGCTCCCCTCCAGATG
GAGGCTCACGAAGTAGGGTGGGCGGGGGACTCCATATCCCAGCGTGCCCC
GCGGCGGGCCCTACCGGCCGCGACTCCGGGCTTGGCCCCGGCCCTAGCTC
GTCGGCTGTGTATTGGGGCGCGTGGAGGCTGCAGTCACGGTGGCGCCCGC
GGGGACGGAGGAGGGAATGAGTGAAGAGGAGCAAGGCTCCGGCACTACCA
CGGGCTGCGGGCTGCCTAGGTGAGCCGTCTCGTACCGATTCCTTCAGGGC
GAAAAGCGTGGGGCCGTGCGGAGGGAGTAGCGGCGCGGCCCCAGCATGCA
CCTGGCCTGAGGGTTGTTCCCGGCAAGCACTGGGGCAGTGGGCAGTGGTT

>uc001shl.1|54400087|54400487|54400586
TCTCCCAGGCTAACTCTAAGCAGTGTCATGAGTCTGAGCCAGGTGGGAGA
TTAATTCCTGGGGGCACTTCAGGGCTGAGAAGGGGGAGGAATGACAGGTC
CAGTAACCGTTACCAACAGAGCAGTGCAGCTGCCATCCTTGACAGCTCCC
TCCTCCTTGGAGACCATGACATAGATGGTCAGGAACCCAGGCTGAGAAAG
ACAGCCAAGGGGTGGGGGGAGCCTAGGCAAATCTGGCCTCTGCCAAGTCC
TGGCTTCAGCCAGGCAAGCTCCAGCCTCCCTGGCTCCTCCTCCTCCTCAG
TCCTATCCCCACCCTGTCACACATACACTTAATACGCCTGGCATCCAAGT
CCACCCACTCCGGACTTTGGCCTTAGCAGTAGTTAGTGTGGGAGGCTGGG
AAGACTGGGAGCAGTCTCTTAAACAAAAGCAAAAGAATAAGCTTCGGGCG
CTGTAGTACCTGCCAGCTTTCGCCACAGGAGGTAAGTGGATACTGGGAGC

>uc001sih.1|54610812|54611212|54611311
TCTCCAGTTTGGATACAACAATACTCCCAAACCCTATTACTCAGCAGCTA
TATTTCTGGCAAATGTGGAGGAGTCTGTTCCAACAAGCCTGTCTTGAAAC
AATCAAGAACTGCTTAGATATCCCTGTTTCCACTAGAGGGCCTCATGTAT
TCATTCCCTTTCCAACCCCCACCAAAAGTATGTATATATTATGTGTGTGT
ATGTATGCATACACAATACCCACACATGCATATACCCTTCTAGTCAGAGG
TCTCCCCTCCCCCTTCTTCCCACCCCCAGGTGTAAGAAGGACGATTCCAG
GAACCTAAGGCTTTGTTACTCTGCCCCATTTTCAATGAAGGGTAGGAGGG
AGTTAGACAGGGGTTGGGGCGGGGCCAGTGAGCAGGATGCCTGGGTCTCC
AGTTCCTGCCAGTGAGTCCCTAGGCCTCCATCTCTCTCCCTTGCTGTACC
ACCTTCACCACCATCCATGCGACCCCAAGAGCCTTAATGACTCTAGAAGA

>uc001tlq.1|105275609|105276009|105276108
TTCCACCGCAGATTCGGGCAGGGAGCGGGCGGAACCTTTCTACCGCGTCT
CTAGCTAACACGCACGGCGGGGACAGTTTAGGCCTCCGCGCACCGTTCGC
CGGGAGTCTTGCAGTTTGCTTGGTGCAGGGAAGGCGGGCGCGGAGGTTCT
ATCTGTTTCTTCCTCCTTCGTGAGCAGCATGGACGTGCTAGCGGAGGAGT
TTGGGAACCTGACTCCGGAGCAGCTGGCGGCGCCGATCCCGACTGTAGAG
GTCAGTGCCAGGCACGCAGGGAGCGTCAGGGACAAGGATGCGCCCTGAGG
GGGCGTTGCCCGGAGTGCTCGGGCCGCCAAGGGGGCGGGCTGGCGGTTTG
TGCGCATGCGCCGGGCTTCTGCGCATGCCCAGAGCGTCGCGCTTGCGAGT
CTTTTTTCCAGAGCCGGCCTCCGCGTGCGCGAGTGAAGGCTGATCCCAGA
GGAGCTGTCAGCCGCTGCGGGGGCCGAGAAGCCCCGCTGCTGGCTCTAGG

>uc001tms.1|107047240|107047640|107047739
GCTGGAGACGTGAAGTCCAGGGGAGCGAGCAAGGCAGCCAAGGAGGCAGC
GGCGAGGCAGCGAGAGAGAGCCAGGCGGCCGGAGCTCCGCGCCGAGCCGC
AGCCGGTGCCCTGCGCGCACCGGGCCCGGGCATCTCCATccccggggcgg
gtgcccgcgcggggcctcgccgcggcTCGGGGCACCCGCAGTGCCGCCCG
CCCGAGCGCCAGGCTCACAGGAGCCCGGCTTTCACTTCCTCTCGCTTCCG
CCCGCCTCCCTGGCTCGCCGGCTGGCGTCGCCACCGCCTCCTCGTCCCCG
GCCACCGCTGTCGCCGCTGCTGCAATTCAAGGCGCACACTATCCCACTTT
CCCGCTGGAGGCGCAGAGGATGCCCCTTGAGCCAGACCTGGAGAAATAGC
CCCAGGGCCCGGCAGGAGGAGCCTTGGTGGCGAGAAAGGAAATCCAGGCT
CCCCTTTCCTTAAAGCCACTGCAGCAGCTGGGAAGGCGCCCACAGAGCGG

>uc001tmt.1|107049286|107049686|107049785
AGGAGGGGATCTTAATTtagaatttaagagacctaggtctcagatcagat
ctaagtttgaccagtgacttccctctccacgcttcggctcctccactgta
ggatgggaagttcacagttcctactttacagggctgagaggactaactga
gatggtgcctggagggtgctgagtgtagagtttagcaaagagtgaagctc
aaCGGTGCCAAGGCTACCTGCTTTTGGGTCTTGTGTGGGGCATCTATCTG
GGTGCTGTTTTCCCCAGGGAGGCTGGCCCTGTCCCACCAAGCACCAGGTG
ATCCTTGACTACATGGCAGGGCCCTTGTTCTCTCCAATCACCTGACACTG
CAGTCCCCGCCCTCTCTCTGCTTTCTCATAAAATCTCTGCTGGACCAGCC
ACTCCTAGTGGGGAGCCCAGGGTGGTCTGGGAGTGCTGCATGCACCCAGC
TGCTGTATCACCAGGACATCAGGAGGTGGAGGTAGGCAGTCTCCATGGCT

>uc001tpo.1|108821961|108822461|108822460
tctggattttttaaagGTATCTGGAttttttcttcttttttttgagacag
tgtctggctctgtcacccaggctggagtgcagtggcacagtcatggctca
cggcagcctcgatctcctgggctcaactgatcctcccgcctcagtctccc
gagtagctgggaccacaagtcccaccatgcccggttaagtttaaaaaatt
ttttagagacaggagtccctctgtgttgcccaggctggtatcTggtgatt
ctcacgcgcagccaggtttgaggaccactgACTTACATTCTCTTCCCCCT
GGTTTCCACCTTCACCTTCACGTGATGGTAACCACCATCCTGAAATACGT
GTAGTGCATGGACGGATTCTTTGCCTCCATGCTTCCCTATTTCAAGGAGC
AGCGACGTTTGCTATTTATCTCCCGCTGGCCACGACGGGGCACCAGAGAA
AAACACAGGCTCCCTACGCGCTGAAGGAGGCTTGGCCCTTGCGACGCTCC

>uc001tpp.1|108822305|108822705|108822804
ATACGTGTAGTGCATGGACGGATTCTTTGCCTCCATGCTTCCCTATTTCA
AGGAGCAGCGACGTTTGCTATTTATCTCCCGCTGGCCACGACGGGGCACC
AGAGAAAAACACAGGCTCCCTACGCGCTGAAGGAGGCTTGGCCCTTGCGA
CGCTCCGTCGTCGGGCTCGTTGCCGGTGCAAACAGGGAGGAAACAGCCGG
CGTTGCTGTAGCGCGTCTGGGAATTACACCGGGGGACTGGCCGGCCCGCT
TCGTGCCTGCGGGAAGTCGGGCCGGGGGACTCTTCGGAAACTCCGAGCCT
CAGAGAAATGTGAGTCGGAGGGTTGGACTAGGCCGGATCCGGCGTTAggg
cgggggcccgcaggcggcccgcgcgggcgggAACCGGGGCGGCAGTCAGC
GGGCGCGAGCTCAGGGCGCCTCCGGGGTCCTCACTGCGCTCCCCACGCGC
TGTGACCCCATTTGTTGCACGTGCATGTTCAGGTCGAGAGAGGGATGCGA

>uc001tss.1|110637192|110637692|110637691
ctggccAAAGAAGACATTTTTCCCAGGTAATAAAGGCTTCACCCACTTGC
TCCGTGAAAAAGGCTTTTATTGATGGAGTTTCATGTTAGGATGTTTTCCA
GCAATTGGATTATTGGTAGTGGCCTCTGCACAGCTGAGGCGCCCACTCTG
GCCAGCCAGAAGAACTCAGGCCGAGTTCTGTTGCTTGCCTACTCTTCTAA
CCAAGTGAAATCAGTCTATACCCAGGGTTCAGTCTTCTTATGGAGCTGAG
AATGAATTAGTTTCACCTCAGCCAGGATCCTGCAAGGGAGCCACAGAATT
CAGCCTAGTGCAGTGGGAAATTACATCTCATGAAAGCAGCTTTGGGTCAG
GCCGAAGGCCTCTGTGTCACTCCTTTCAGCTGTCCCAGCAGTGTCAGGCA
GAGGGACGTGCAAGGGCACCTTTCATCCTCAGGCTTAAAGCATTCCATTT
GGCAAGATGGGTTGCCATGGCTGCGTTTGTGCTTGATAAACAGAATGAAC

>uc001upg.1|23632486|23632886|23632985
tgattctcctgccttagcctcctgagtagctgggatcacaggcgcctgtc
accacgcccggttaatttttatttttattagagacggggtttcaccatgt
tggccaagctgctctcaaattcctgacctcaggtgatccgcccacctcgg
cctccaaaagtgctaggattacaggcaagagccactgcgcctggccGGGG
AACTGTTTTTGATGGGTGGGGTCCCCGGCTGTGGTTGGTAGTGTGGGGGC
GTGGCCGAGGGTGTGGCCTGAGGGAGTGAGCTAACCGGGGGCGTGGCCTG
ATATGGGGCGGGGGGAAGAGCCGGGCTGGGGGCGTGGCCTGGTGGGGAGC
GGGGCTGGGGCGTGGCTTGGCTGAGTGTGCTGCCGCGGCGCGGGAGGAGA
GTGTGCGTTGCGCTTTCTCCCGCGATCGCCCTGCCGGTCGCTAGCTCCGA
GGGCGCGCACTGGATCCCAGGCTCCTCCGAGAGTGCGGCGACCTCGGGGC

>uc001voh.1|98757810|98758210|98758309
GGAAGTGAAATTTTTTATAGTGATTAAAAAAAACTATCCAAAAGCCCCTT
GGAATTTATGAATTGTTGATATCTGTGGAACTTTATAAATTTTTCTGTAA
AGGTTTAAGTATCAAAAAATTCTTTGAAAGAGACTGAAGCAATAAACCTT
AACCAAAAAAAAGACCAAGTTACTGATGATTTTATATTGATTTTGCATGT
AAAAGTATGGGTTTTTAAATGTTTTAAGGAAAATAGTGTCAACTTTGACA
GTGCTTTTTACCTGGAAACTTGGTATCAGGGAGTAGTTTACACATTCCAC
CTTATCCACAGCTTATGAGAAAGAAACAGGTTTCTGTGGCGTGGGGGTGA
GTGACAGTCCAGGATGTGGAGTGGACTGGATTAGTCGCCGTTTTCAGTCG
AGAGGCTGCCTGAGTCAGAGGCTGTGTGAGTACTTGAATAACAGGGAAAC
AGTTGAAGGGAGGCCCATTATAGATAAAATCCAGCCTCTTCAGCACAGGG

>uc001vqs.1|107752654|107753154|107753153
tattttatccttatattacagtccctcaatcttctttttattcattttac
atcatttaatttATACTCCCCAAATTTCCCAATCTCCAGCCTTAGGGCTC
ACCCTTTATTCAACACACCCATGAGAAATCCAGGGAATGTAAAGTATGAA
TTCACAGGAAAGGAATGTCTCTGCTCTCTTAATGGGTTTTGATGTCTGAA
CGCACCTACAGATTCTGGCTCAGCAATGTAGTCCCCCCATGTGCCTACTC
ACTGATGGCTACTGTCTTCTCTCTGTCCCTTTCATCTCACCCTTGAGCAC
AGTGGTCTCCTTGTCACTACCCAAGTGACTTTTGATGGGTAATGGAGGAG
AATTATCACTGAACTGAACAGAAGCCATTGAAACTCAAATATCATAGATG
GTTGTTACAAAGTTCCTTGACCGTTCTTAGTAAAGGTTGTGTCTTAGTCA
CTTTCTTCTTTCTTCCGTAGGCTCCCTTCTGTTGCCACATTTGGGCCAAG

>uc001wkb.1|3817085|3817485|3817584
GTGACCTCAGAGTACAGAACGGGATGGGATCCTTCCGGGCTTGGGCAGCC
TTTGGTAGTGGGGATGCTTGGAAGGGTCAGGGTCTCAGTCCTGGAGGTGA
CCAATTTTTCTCTCCAAAAGAGAAAGGAAGATGATTAAAAAAAAAATCCA
TGCTCCAAAGCGGCAGCCAAATCCTTCTATGGCCCCCAATGCATCACCCA
GAAAGGGGCTCCAGACTCTCCTGCAAAAGGCCAACTCTACTTCCCGGCTC
CCACTTCCCCTCCTTCGCCACAGGAGGGTGGCGAAGGATTTATAACCCAC
CTCTTTCTTTCAGTTGCCATGGAGACAAGCCCCAGTCCTTTCATTCCTTC
TGGTACCTCTCTCTCCAACGCAGGCGGAAAGGAGGCGGCTTAGCCCAAAC
ATGCTGGGGGAGGGGCTGGCGGCCTCGACGGCAGCTGCGGAACTAGGCCG
AGGGACAAAGGCTAAGGTCAGCCGCGGTTCAAGCCCTTTCGTCTGCCGAC

>uc001wlg.1|4780601|4781001|4781100
gtccagtggtgcgaacacggctcaccgcagtcttgaactcctgggctcaa
gcaatcctcccacctcagcctcctaagtagctgggaccacaggcgttcac
caccatgtgtgcctaattttttttagtgaaggggcggggcggggggggcg
ggtttcactatgttgcctaggctggtctcgaactcctggcctcaagcaat
tctcccgccttggcctctcaaagtgctgagattacatgggtgagccgctg
tgcctgacccactatgccattttatatcagggacttgagtagtctcggat
tttggtatccgaggaggtcttggaaccaatcccctacagattctgaggga
tgactCTTTTCTTAAAGAGTAGCCCAAGAAGGAGGCACGTGAAGAGCAAA
ACTGTGTCCAGGAGAGCTTTTATTTGTACGGAACAGTTTTAAAAATACAG
AATAAAATAGCTTTATCTCTACTATTATTCACAACATCTGGTCCAAATAT

>uc001wlr.1|23632601|23633101|23633100
cctgtaattccagctactctgcaggttgagacaggagaattgcttgaacc
cgggaggcggagtgtgcagtgagccgagatcgcgccactgcacgcactcc
agcctgggtgacagagtaagactccgtcAGGGGAAGAGGGGATGTGCCGG
GGGAGGAGAATGACCAGATCAGAGGACCAAGGAAGAGACCCAGGGGTAGA
GAGACTCCACCATTTCATGGCAAGGCAGAAAGGAGCCTTGATCAGGAGGA
GAAACGGGGATTTAGGAGTTGGGGACTAAGTGGACCTTAGCATTGGGCAC
TTGGACTACAGAAAGGCCCAGGACTCAGGGTGTCGCGTCCCCAGGAGGAG
GAACTGGAAAGGCAATGCCCAACCCCCTAACTTCTAGACGTCTGGCCCCT
GTAGTCTCCCGCCCCTGGCCTCGCCCCTCGTTCCTAGCTTGTTTGCCACC
TAGTGTCTCTCCCGGGAGCAAGAGTCCTCAAAGTTACATCATGTGCGGCT

>uc001wtb.1|34661233|34661633|34661732
TGGCGCGTGCGCACCACGTGACCCAGGAGTTCATTAGTTCCGGCTTGAGG
GAAGCGCCTTCTTTCACAATTTCTTTTCATTGTTCATTGCGGATATCTGG
AAGCCTTCCAGGTCCCCTGAATGTAGTAGACACTTCAGCAGCCGTCTCCT
ACCCCTTTTGCCACTAAATGCTTCAAAACTGCCTTTTTTCCTCGCCGCCG
GGCCAGGCGGAACGCCTAAGTCCGGGTCAGTCTCGTCCGTCGGTCGGGGC
TGGCGCGGTGCATCGTGGGCACTGTAGTTTCCGCCGCGTTTATGGCCGCG
TTAAGTCTGAGTGCCGCTTTGAGTTGTTGAATGAAGTGAACTTCATTTGT
CAGCGTTCGGTACGCAGTCTAGGCAGCGCCCTTCCTGTACCTCTCTTCCT
TTCCTGAGTCGTTGGCGCAGCTGACTCGCCACCTCCTCCCTCCTCGTCCC
CCCACCGGAGGAGTTTTGCGGTCTGTAGAGAGCTATGCAGGGTGAGGGCC

>uc001xcj.1|56115590|56116090|56116089
CAGCAAAACACTCCTCTTCATTAAACTAGGAGACACCTTTATCATGGTTT
GAGTTATCTGCATGAATACAGGAACTCAAATTTCCCGACTCATCTACAGA
GTTTTCATTATGCTATGGAATGAAAAAAAAAAAAAAAGACGCACTAGCAT
ATTCTAATCTCTCTAAAAATTACTCAGTGATTTAATAAGTAGCACACAGA
CTTATTGTAATTAGTCATAGTAACGTAGTAAATCGTAATAAATACATAAT
TGTGATTAATGTATTTATTGGCTTACTTTGCACATACGGTAAATACACCA
CCCTTTTTTTTTTTTTAGCACAGGTAGGGGCTCCTGGCTGATCGTGGCCC
TTTTGTGCAGTTCCACCCCGCACCGTAGGGGGCAGGAGCAGCCCTTCCTC
GCTCGCGGTTTTCGACGCTGCTTTGGTCTCTGTCAGACCCAACCAAGTCA
GTATAAAAGGGGGGAATAGCCATGGAGAAGGTAGGCCTGTGGCCGGGCTT

>uc001xkx.1|41652497|41652997|41652996
TCGCCGGCGCTCAAGCCTAGTACCATGGCAAGCAAAGATGCGGAGTTAAT
AAAACAGAATTATACGGTTTATCATTCTCAACACTAAACCTGCGCACCCT
TTTCCGTTAAGTAGTTCCTAATAGTCCAGCACAGCCTTCCGCCCGGCCCC
GCCCTCGCCTGGCTCCACTCTGCTCCTGCGCTTTGGGAATCGAAGCTGGG
GCGTTCTCCAACCCCCCCGCGCTGGAAGCCTTCACTATTCTCCTCCCTGT
GGGTGGAGCGAAGTTTGGGCACTTGGGTCCTACCGTTGTTATTAGTCTTT
ACTCGTAATTGATACTAAAGAACAAAATTAAATGGGTTTATTTTTGGTGA
AAAGTTAATTCTCCTTATGTTTGGATTTGCCCCTCATGCACCAAATGGTA
CAGCCCCACATCAGTCAGGCTGCCTACCCCTGACGCCTGCGACGGAGAGG
CGCCTTCCGTGCTGTCGTCATCACGTCGGCCGGAGCTAGCGCTGCGTCCT

>uc001xum.1|77706180|77706680|77706679
AGCTGTAAATAAGAATTTTGTCTTTATATTAATTCCTACTCTGATTCTAG
GGAAGAACTCTCCTCTCAGGCTGGAGTAAGGGGAGAACTGAGCTCAGACA
CTGCCTCTTAGTTGTGGGGGCTGCAAACTGCCCCTCCCTCATGATATCTT
CTCAGCTGTTTGCAAAACAGTCAGGGAGGAGGTGAAGCCCTGAGCCAGGC
GGCCTGTCTGTCTCTTTAAATGCTGGGGTCTGTGTGGGAGAGGGAGGGGC
CGGCTCTGGAGTGCGTGAAATTCCTGGGCTCCTCCAGCAGTCTCAGGCTC
AGCGCTCAGCCCTACACATCGCCTCTTGCATGCAACTCACAGAGAGGGAG
AGGCAACCTGTCCTCCCCTCTCTCAGCCTCGGCATCTCCAGCCACCAAGG
ACCTGCTTTTCGCACCTCCAACAACCCCTCCCTTCTACCCTGCCACTCCC
TCCCAGAGAGAAAGGAAAAGGAGAGAGAAAGATTCTGGAATTTGAACCTA

>uc001xun.1|77939445|77939845|77939944
TTTAAAGATTGTGGCTAATAGTAGAGTAGATACCCCTGGTATTTCCCAGA
GCAGAGCTCGCATTCTGGGAATCTTAGGTCCATGTGACTTCCTGAGTCAG
TGATTCACACTGAGAAAAGAGATAGGTTTGGCATGACACAATCTGCAGAT
TCAAATAAATCCCCTGGGAGAGGATGAGGCTGCTGAGAGTCCTCTTTGCT
GGCTGAAGCTCCCAGTGTATGCACAAAACACCCTGTCCCGGGCCCCAGAT
GTGTGCAGGTTTCTAATTGCCGGTGCTGCACTAAGATTTGAAGGGTGAGA
GAGTTGCAAAATCACGAACACCGAGGGCGGTGTTAGGAAGGCAGCTTCCT
GCACACTGTTGTAGGTGTTAGTGAGATTATCAATTGCTCCGGGAGAGACA
CAGGACTGGAGGGCTTGAGGAATGTGGTGGTCCCTCTCTTCGTTGTTTCT
GCCCCCTGAGGTTGTGCTTTCTCAGGGATATGCACTCTGCACTTCCATTC

>uc001xza.1|56397250|56397650|56397749
ACAGTGCCTAGCCCATATCACTCACCCATAAACATTATACTTATACTAAG
TACTTTCACTATTATTCAAAGTCTCTAACAGTGCCTGGCACTACATAAGC
AAGAGAAAAGTGGAAGTTTATTCTAATTGTTATTATTGAATAAAGCACTT
AACACGAAGCTGGCCCCCAGCGGGCCCTTAATAGTTTCCGCGGTGGCTGT
CGTAGCTGGACTACAGACCCCGCCTCCTGAGCGGCCCGAAGCCCCGCCCC
TTACTGCCCCGCAGTCCCGCCCCCGTGGCTTGTGCCGCGCCTGCGCACTG
TCCCGGAAGGGGCTCTACGCGCGCAGCTTTAGTCCCCGCCCCTGGAGCCG
GCGGCGCAGGGCGCAGCTTCCCGCCGCCAGAGCGGGCCAGCCTGCtgcgt
gcgtgcgtgtgtacgactctgcgtgcgtgcgtgcgtgcgtgcgtgcCGTC
AGCTCGCCGGGCACCGCGGCCTCGCCCTCGCCCTCCGCCCCTGCGCCTGC

>uc001yai.1|91858277|91858677|91858776
agagttccttgaaagcagagactgggtctcatacatttgttattgttttg
ttctccggttggcacagggcctgcacacggtgggtatgtatttatttaat
taaagagtTGGCCTGTTCCAAGAAGGATTTTAACCCCTAGCGGCACTGAA
CAGGTGGCGATGAATTGGCCGGGAAGGAAGTCGGTCCTAGGGGTAGTCAC
AGACCCCCTGGGCTGGGGTCCCCTCCACCTGCCTGCACCTGTATCACCCC
TCAGCTGCTGTTCTGAAATTTTCCCTCCTGCCCCATTTTTAAAGCGGTTT
ACACCAGAGAGCCGACCAGAAAGGAGAGATACAAAACCAAACCAGCAAGC
CCTGGGAAGCGGTAGGCTTAGGAACATGGAAAGCTCAACCGTCGGTTGTG
GGGCCCGCAGATCTCTCTGGTTCCCCTCTCTGCCCCGTCTCCAGCTTTTT
TGCAGGTCGGTGTCGCGGCCTCGCAGATCCCCAACAGCCCCGAGAGCCCT

>uc001yaj.1|91859454|91859954|91859953
CGGGGCGGCCGCCGCCAAACTTGGAGGAGGAGGATGCTGCGAGTgggcgc
ggcggcgcggggcgcgggggcgcACTGAGTGCTCCCTACGGCGCTGCTGC
CAGGGCTGTGGCCGGGCGAGCCGGCCGAAGCGGAGCGGGCAGGTAGCGGC
TCTAGCGCCGGGACTGCGCCAGCCCTGCGAGCCCGGGCCGCCAGCGCCAC
CGTGCCGGCGTCGCCTCCTCGCCACGGAGCCATGGTGCGCGCAGCGCGCA
CGCGGCGCGCGGGACTCTGAGCTCCGGCCGCGTCGCGCGTCCCCACCTTC
CCAAGGGGCTCCCCCGCCGACCTCGCCCTCGGGCCATGAGGCTTTGGCCC
GGAGCTCCTCGCCTCTGAGTCGCGCACCGCCTGCTCCAGCCCCAGCGCCG
CTCGGCCACTGATTGCACTCTGGCCGCTGAAGCTCCCCATCCTCTCCCAG
AGACGGCACCCAGGCGCTCCGGGATGGCGCTCCGCGGGACCCTCCGGCCG

>uc001ycm.1|93646331|93646831|93646830
tatgtttagtttgcccccattgctggtaaactctgtgaggatggatattt
tggtctgttttgtttacagtcctgtcccagtgcctagtcagtatctagca
cagtgggccttcagttgagactttttttgaaAAACGGAACATCTGCCTAT
CGCAAGGACTACTATTATTCTGAAAATCACCTTCTTCATTAGAAAGTAAT
ATTTATCATTTTATTATAGAACTTTGATCTTACTTCTTGTGACTTCATTC
TGCGTAGAGCACACTCCCATCCTTGAATTAAATGACAAAGCATTTTATAT
TAACTGACAATGACTGATGCCATGGGCAAATCCTATTTCTGTAAATAACT
GAATTTTCTTCTGGACTGCGCATGAGGGGAGAAAGATGTCTGCAGTTTCG
GTTTCCTGGAAAATGAAACCTATCTCATTTGTTGCCTGTGTCAAGGGGCA
GTGCTTCAGTCGGGGTGGAGCTGCTTAAAAGGCCTGGGATCACACCCTTT

>uc001yhn.1|99912302|99912702|99912801
CCTCCCTTGTTTCCTCACTCCGCCCCGGCCTTACTCCCCTCGCTTACCCT
GCCCAGCCGGGCCAGTCAGCGCTCCCGGCTCAGCAACCGGCTGTCTCCTG
GGCGTCCGTGGAAACGCCGTCCGGACGGAACAACTTCCGGCCCGACGGCG
CCGTCATTGGCTGTTCGCGCGGGGGCGGGGCAGAGGCCGCCACTGATTGG
CTGGCGGCCGCGGCGTCGCGTCGGAACGTGACTGGATGGTAGTGTGCTGG
CCGGTCTGCCTCCGGGAGAACCGAGCGCTTCCGGTGCGTGTGGTGAGCGG
CGGGCCCCGGGCTGGAGGGGCCGGGACTGGGCAGCGCCTAAAGCGCCCCG
TGCCGCTTAACGCGGTCTCTCATAGCCGCTCGCCTTCCTTTCACTTCCTG
TTCCTTCAGAAAGCGCTGTGCCTTGGACCAACCTTACTTCTTACTATTGA
CAGCTCAGCTAACTCCTATTCATCCTTCAAAACCCATCTCTGGTCGTATC

>uc001ymr.1|102869845|102870245|102870344
CGGGTTCCTCTCCCCGAAGGTGGCAGCCGCAAAAACACGGCCTCGAAAGC
AGTTTCGAGGACGATGGCTCCTGCGTCCCGGGAGTCGCCATGACGCCGCG
GCCTGTCCCAGACCCGGCGAGGGAGGGGACCAACCACCATCTCCCCCTCA
AGGCCCAAACCGACAAAGAACGGCCCCCGGTACCCCGGCCCCGCCACCAG
GGCCACTCCGGGTCTCGCGAGACCCAAGGGCTGCGCCGCGAAGACCTCTG
GGAAAGGCGGGGGGAGGGGAGAGGAAGGAAGCGAGACCGGGGCTGGAGGC
GGGCCGAGGCCGCGAGTTGAGCCTCAGGAAGCAGAAGGGGCGCGGAAAGA
TGCGATTGACGTCGCAAGCGAACCAATGACGAGCGAGCTGTGGCAGGCCT
CCAGCCAATGGGCAGTGAGGCCTGACGCGGGGGGCGGACGCTGGGGCCGA
GGGTAGCTTGAGCGCGGCGGCGGCGTTGTTCAGTCAGAGCGAGAACATTC

>uc001ysr.1|33889406|33889906|33889905
tatcttcatttgataaagatttcctagcattgatatttataaaacactcc
acaaactctttaatttagaaaagtattctgaaatgtttctgtgcaatggc
accatcataggagtaagtgtgcaacctttcaaggtgaTGTGTGCTTTCCT
TAATGTGAGGTTAAAAACAAAATCTTCCAGGTATCTTAGGGCTCATCTCT
GTTCAGAAAggagagagactgcctgagtgtgattcttgctccgccacttg
ctgcgtccttgagtctgtatcaacatctctgtgcttctgtttcttcacct
gtgaaatggggatgataacagtacttacatctcaaaaggctgttttaatg
tttaaatgaatacttgcaaggcacttggaatactgtttggaataCTTAAG
GAAACTTAACTGCTATTATTATTTCCTATTATCGTAATGAAAGAACTTAG
TACAGTACAAAGTTCAAGCCAGAAACTCAATCAGTCGATAAAAAGGATAT

>uc001ywr.1|22619486|22619886|22619985
TAGCCTATCTACTGTGGTGTTCTAAAAGGAAGAAAGAGGCTAGTAAATCC
TGGATACTTTGCTCCTACACCAATATTCCCAGCTGTACCTTGAAATAAAA
GGATTTAGAACTTTAGAACATTGCTGTTGTTGCTTATGTCTCTAATGTTC
TCTTGAATCTTGACAATCCCCGAACACTGCTCCCCGCTTTATTTGTTTAG
TCCAGTCCCAGTGAAATAAATTAGATGTCAAGGCTCCTCATTATGGTTGC
CTGGTTTTTGGAACCTGGGGTACTTTGTACTCCTCCAGCAACAGCCAGAG
GTGGCAGAGAGCTGTCAGTCATCCCTGGGTGCCTCCTGCGCAAGCGCAGT
TGTCCTCCTGCGCCGACCTCGAATGCGGTCCTCCTGCTGCAGACCACGCC
CACCAAGGGCTGGCCGCAGCCACTGTAGCTGAGCTCAGAGCCTTCTGTGT
GGTTTGCGGGGGCAAGGTCAGCTGCCCCCTGCCCTCTCTCTGGGGCTATT

>uc001yws.1|22652390|22652790|22652889
AGCCAAGTGTGCTATTATATAAAGAAGAAAGAGTGAAAACCTCTATGCCT
TGAACCTACACCAATATTCTCAGTTGTCCCTTGAATAAAGAGCAGAATTT
AGAACTCACTATTACTGATGACACTTAGGTCTTTAATGTTCTTGTGAATC
TTAGACAACCCCCACAACATCATTCCCTGCTTTATTTGCTTAGTCCATTC
TTGGTGGATTTTATGAGATGTCAACACTCCTCATTAGGATTCCCTCCTTC
TGAAGCCTTTGGGATTTTCTACCCACCCAGCAACCACCAGAGGTGGCAGA
AACCCCTGCAGACATCCTTCTTGCGCAAGCGCAGTTGTACCATGAATGCG
GTCGTCCTGCTGCAGACCACGCCCACCAAGGGCGGGGCCACATCCACTGC
AGCTGAGCTCAGAGCCTTCTGTGGGGTCTGCAGTGGCAAGGCCAGCCGCC
CCCTGTCTTCCCTCTGGAGCTGTTTGAGGAATGCAGTTCTTTTGCATAAG

>uc001zcl.1|27000734|27001134|27001233
TGAAATATTAATGGCACGAGATTTCCCTTATCTTCCTACAAAATCTTCCT
ACATTGAAAAATGTACTCCCCACAAGCTTAGCATGCAGCTCTGCTACCTG
TGGCCCGAAATCATTAGTTGTCCATACTCACTGACCTTTGGAAATAAACA
CGAAGGTTCACTTGAAGACTTGGGGGAGAATCACGGTCAACTTGTGACGC
TTGGTTTTTCAGATATTCAGCTGCTCTGGAGAGCCTTGGAGTTCCAGCTG
CTCTAGAGGTTCTGGGGAGGGAGCTGTTAGCCTCCCATATGAGCGTGTGG
CCCATCGTTGCCATCCACACCTGCCCCTCTGTGGGTGAATAAGTGGTTTC
CTTTCTCAGCTGGTTGACGCTTCATTTGTTTGTGTTCTTTTTCTTTACAG
TCTCCTGAATATTTACGCGTTGCTGAATCTCCTGTGGACAAACCACCAAT
AGGCCAGGACTGTCCTGTGGACAGACGGGGTGAGCCTCTTCTTGTGTCTG

>uc001zcm.1|27149752|27150152|27150251
taagcaattgaaaaaaTaagttgtatttcaggtagatagcgaataatttt
ttagtataaatatgttccatgagatgtctggATACCGGGATGCAGGAGGG
ACTCCCCTTCCTCCTCCCATTCACAGGCCTGCCTAGAGATTTGTAAGTAC
AGACTGACTGGCTGTTTTTCCCAGTGTGTCTTGTCGTGATACTTTTAAGC
CACAGATCCGCTTTGAAAAGATATGATCTCCCCCAGGGGAGTAACTATTA
TAAGAACAAATACTCTATCCAAGCTTCCATTCTCCTCAAGATAAACATCA
CAGGAGTGACCTGAATTGTAAAGAGGAGTGGAAGGAAAAGAACAATACCG
TAATGTTTTCTGAGCCACGCAGATGTCAGGGGACGGATCCAAGGGCGTCT
GAAAGAAGACGTCCACGCTGCTGAGTGAGACCTTCCTCTGTGCTGCTGAG
TGAGACCTTCCATCTGACCAGGGGGTCATGCTCTCACTGCTCCTGCTTGG

>uc001zfc.1|44728108|44728608|44728607
CCACAGCAGGTGCGGGTGGGGGGCTCCGTTCTTCCGGTCACCACAGCATG
TTACAGGTTTCTGCATCAGTGCGCCTCCTCTTAGGAAGAAACATCTCTGG
GCTGGGATGGCTAGCTCCCCGCTTTCAGCCATGTAGAATTTCTCTTGGCA
TTTTAGTTAGAAGTGTTGTCTAGATTTCTTAAGTGTCTGAGGCTGCCCTG
GCCACAGGGATGAGTTAGGGAAAATTACCGTTTCCCATGTGCGTGTGTGA
AGCTCTCCATGCTCACTGAAGTCAGAGTGAGAAGCAGCAAACACGTCATC
GGGAGGGTGGCCAGCAAGGCTGTGTCCTTTCACACGTCCTCAGATCATCC
TTGAATCCACCCACATTCCAAATTCATTCTCAAAAATGAGATTCCAAATT
TCAGGATCTATTTACAGCCAGACGATTTTGGTGCCCCCTGCTCAAAAGCT
TTGATTACTCCTGTGCTTAATTAAGTCACAAATCCCTGGCCCATCATCCA

>uc001zkz.1|14621500|14622000|14621999
GTATGCCAGGAGCAGGTGCACCAGTCACCAACTAGCGGCCGGACATGGTA
CATCTTCTTCTACCCTAAAGTTGGGCTACAGCGCCATTTGCTTTTCCTAA
GGCCGCTGCTCCATCAGCAGTTAGGTGGCAGCCAAGGCAGGACAAGCTCA
CTCAGAGCAGCGTGTTAGTACCTGGGGCCTGTGCATGCCAGGGAGGCCGA
GCTCGCTCAAAGAGCACCCAGCCACCTCTGCAAGGTCTGGCCAGGGCTAC
AGAAGGCCCCCCTGGATGGTAATCCTGGCTGCTTTCTGCACTTGAACATA
AAGTCCTCCTCAAGATGGCCTGTGGTCTGCCTCTAGGCAACCAAGAAGCC
CGCAGTGCTATCCGACCCCTGAGGCATGGACTAGAGCCCCAAAGGCAATG
CACAACCTGCTCCTGAGCCTGCTGCTCGTTTCCTCTCTGTGGCTACATTT
GTAGCAGAGTAGTTGCACTGAGCTTTGCGCATGCTGGGCAAGGCCAGGCT

>uc001ztr.1|42506470|42506870|42506969
AGGGCCACCGAAATCCCAGGAAAGGCGCCAGATTCGCTTTCTCCCGGCCT
CAGGCAGCTCTCCCTACGAACTACCTCCTCCAGCGCGCCAAGCCGTTAGT
CCCGCCTTATCCCCTCAGCTCCACCTACCCAGCGCGCCCACAGTTACTAA
ACCCTAGCCGCCAGGGTGCACTACGCGTTCCTAAGCCCCGCCTCCGGGGC
AAGGGCGCGCTCCCCCTCCCAGCTCTGCCCAAGCAGTTCCGTTAGGAGCG
GGAGGAAAAACCGTCCTTCGGGTCCCCGCCTCTCCACTCCTAACGCTTTA
CTCCCTACTCCCCCTGCGACCACTACACAGCCGGCTACGGAGGCCCCTAA
TGTACAAATATCCCCCAGGCCCTTGCTCATCCTGATAGGTTTTGTCCTTT
CTTAATCGACCCAGTACTAAGGCCTTGTGTTCAGTTTTTCTCCAGGATTC
AGACTAGAGAGTTTCTTCCGGCGTAAGGAACTTCAACGCTCTTCACGGAA

>uc001zvs.1|43666580|43667080|43667079
CCAACAAAGACAACGCTCTTCCGGTCTTCGTGACCCACCCCGTGAGCAGC
CCAAACCGACCACCGTCCTCCCCCAGCTCCCACCAATCGGATCGCAGGGA
CTCGAGCCCCACACTGCTGAGTCCGCTGACACTGCGTCCGGGGCCAGACG
ACGATATCAGCGCGGGGTCCCCACAACGCCATGGGGCAGAGCCAACTCTC
GAGCGCGTGATCGAAGCCCGCAGTTTTTTCGCCCCCGTCACTTCCGGGTG
CGACAATCTCTTCTGTCCGGCCAGCCGCTGGAGTCGTTAGGTGCCGCCTT
GCTTCTGACGAGCCACACGTTTGCTTCTTCCCTGTGTTCCCAGCTGGAGG
GACATGAGTGTCCCTGGGCCGTCGTCTCCGGACGGGGCCCTGACACGGCC
ACCCTACTGCCTGGAGGCCGGGGAGCCGACGCCTGGTACGTACTATCGGG
TGGGAAGCGCGGCCCGGGCTGGGTGTGAGGGGCGGGGACCTGAGTGAGTA

>uc001zxi.1|47234867|47235267|47235366
GGGGAGGAGGTAAACCAGTCCTGTCACCGCACTGAGAGAGGCTGTAAACG
GCACATGCTCTACGGGGAGAggccgcgggcgccccggcccggACCCCGAA
AACAAGACACATCACCACCCTCAGAGTTCCATTCCCTGCGCCTCACCAGG
TCGTAGTCCTCCTCATCATCGCACATGAAATCATCCTCCATGTCAGACAT
CTTGGCCGGGAGGGGGAGGAGAAATTGGAGACAACCTCCTCCCACAATCC
TCCGCGGCTCAGAGGCGTCACTCTCAGCTTCTTTCCGCCTTCCAGTCCCT
CTTAGAGGAGCTGTTTCCTGCCGGAACTAATTATCTCGACTTGTAGCTGA
TTCGCTACGACTCCAAAAGAGACTGCACCACCCCCCGTTTCCTCCGAAGT
GGTTGGTGCCTTAGCAACTAAAGCTGGCAACTGGGACATCGTCCGGTGCT
GCAGGTCTCAGCCGAAGGGCGTCGGAAACTGCGCTCGCATCGAGCAGTTT

>uc001zyj.1|22506289|22506689|22506788
CTGGCCCCGACTCATTGCCCTCCCCACTCCTCTTCCAGGCGGATGAGGCG
TCTTGCCAACACGGCCCCGGCCTGGTAACCAGCCCATCAGCACACGGCTC
CCACGGAGCATCTCAGAAGATTGGGCCGCCTCTCCTCCATCTTCTGGCAA
GGACAGAGGCGAGGGGACAGCCCAGCGCCATCCTGAGGATCGGGTGGGGG
TGGAGTGGGGGCTTCCAGGTGGCCCTTCCCGGCACACATTCCATTTGTTG
AGCCCCAGTCCTGCCCCCCACCCCACCCTCCCTACCCCTCCCCAGTCTCT
GGGGTCAGGAAGAAACCTTATTTTAGGTTGTGTTTTGTTTTTGTATAGGA
GCCCCAGGCAGGGCTAGTAACAGTTTTTAAATAAAAGGCAACAGGTCATG
TTCAATTTCTTCAACAGGTCATGTTCAATTTCTTCAAAGTTTTAACATAA
AAATAATGAGAGCCAGGAGTGGGGCCGGGGCCTGGGGGGACGAAGGTGGT

>uc002ack.1|52091892|52092392|52092391
TTACTATTTCAGTTGTGTCCACCCATAAATGATTTATCAAAAAACATTAT
AAACATAGTTATTGGTAGTGATTTGCTTTCAGTAGTTATTTTAAAAGTAA
ATTTACATTGAAATTCATATATTCTCCTACTTCCTCTGCAATTTTTCACA
CATTGTGTATTATGAATACTTTTGAAACGTGTTGGAAATGGAAGAAATCT
AGAATTGAATTCTGATATTTATTTTAACATTCATTTCTTTTTAGACACTA
CATGGAGTTATGTGGAAATGAGAGAGATTCATGAAACCCCTCCTCCAGGA
AAGAATGTCTTTCACAGATGGAGCTTTGCTTCTGGTTTGCACAGGACAGC
GACAATGTGGCAGAGCCATGCCTGCCCTTCCTGCTCTTTCCAGTGATTCA
CAGAACTTCTGAACAGTGATGCTTGCCTTGGATTTTCAGGTTTTCATCCT
GATACTTGTTTACTTTTCTGGGGCAGAAAAGCTTGCACTAATTGCTCTCC

>uc002acm.1|52688431|52688831|52688930
GTGTATGCCTGCTTCTTGCAGAGTGGCTGCTTCAAAGTGATGGTGAGAGT
TACATTTTACTATTTCAACATTAGCTTCTAATGTTTCTGAAGTCTCTGGT
ATTAAATGAGTTCTCAGCCAAATGTTCTGAACCCTGGGAACTACTGCTGT
TAATTGTGGTCATCTCTTGGATGTGTTTGCATTGTTGTCCATAACTAAGC
TGATTTCTTTTCATTTCATTTTTTAATGGCTTTTTACTGCTGCTGCTTGA
GTATTTTCCTGGGTGAGCATTCTTGATTGATTACTGGAATGAAGTCAGTT
CTGTCTTCTGCTGTCACCCAGGTACCAATTATTGGATCACTGTGGACACT
GCTCCATCTACCCATTGATGTGCATTACCAATTTTCCTCTCAACACTGTT
CAGTGACTCACTCACATGCTCACAAATTCAGCAATTTGTTCATGATAGCT
GCTTGGCGGGGTGGATAATATCCTGGTCAAAATGACTGAGCCACATCAGT

>uc002aee.1|55298446|55298946|55298945
TGTCTAGATCCTTCTTGTTACACATGATTCAGTGTTTCCAATTCCTGATT
ACTTGATCATGTGTTTATCAAAGTTGAAGCAACTTTAGACCATGGCAGAT
GGTAACGCTGGAGGTGTAGCAAGCTAGGTTTCTCTGCCACAAGTGCTCTA
ATTTAATTAAAACTAAAAACAGATTAGCAGAAAATCTGTCAGTATGCCTT
CCTTTTGTGTGTGTATATATGTATATATGAGACAAATCTAATAATTTCTT
GGGTTATTTTTATTCAGGGCATATTTATTTAGCGCTTAAAAGTGACTTGC
ATTTTTTTAATACCTCAAATTTTGTCTTATTGGTATCCTCCACCAATGCA
AGGACTTGATGGAAATTGAAAGAGGTTACTTACAGCATAAACCCTCCCTC
TGTGCTCTGTGAGTTGGTTCAGTCCTATTTTGCATAAGTTCCTTTTGAGT
AGATCCATGTGTGAATGCATAGTACTGAAGACTTACTCCCTTTGCCTGTG

>uc002alb.1|60726301|60726801|60726800
TGAGAGGGCTTCCCTGATTCTTCTCTGTCCCCAGGTGCTGAGAGGACCCA
GGGAACTGAGGCTGTCTTTAGGACCCAGTCATAGGTGCCCAAGGCTCTCT
GCCTCTTGCCTTGAGGACATTAACCCTAGAAATTCCACTCCTAGGACCTT
CTCTCAGAAACCCCAAGGAGGGGGACTACTCAGAGGGAGGTGTGGTGAAC
ATCTGGAGCTCCCTCCTCCTAAGGGGTTCTACTTGTCACCCTGTAGTAAT
AACTCTTAGCCAATATGCTGTTGTTGTCCTCCTTTAAATTTTTCAAAATT
GATTTGTAAAATTTGTTTTGTACCTAAAGTGTACTCTTTATTTGCTGTTT
TATTCTCTTTCCATGTTTAAAGTTGATTTTAAAGTCCAGCACTTTTTTTG
TTTTTTTTTCCCCAAGACAAATTATTATCGTGAACATCAGGGTTTGTCTC
TTTGTGTTTTCCAGACATTCTAAGTGAGACTGTCCACATCATCTAGGAAA

>uc002ald.1|60837680|60838080|60838179
AGGGAGCAGGAGCAGATTACCTCACACAGTGGCTCATCGGCATCAGTCAC
TACTGATGGCACTCTTTAAAATCCCAGAGCAGGGCTCCACGAGAATCCAT
TTCTGTGTTTCTGCCTCCTGCCAGGGATGGCTGTAAATGCTGGGCATGGT
AGAAGGATGCACACCCCTAACCACAGCGGCTGTCTCTCCGAGTCACCACA
TACGCTGTTGCCTGCCTTTTTCCTTTCATTCAGCTCATTACCTAGTCTTG
AATCAGATGTGTGGAATGGAATGTTATTTTAAATGTGCAGTCACTCACAT
TTGGGTGCCAAGTAGAAATTATGCAACAGCAGCGTTTGTTTTTCTGAGAA
GTTGAAGTTTGGCCTTGCCCCTCACAGCAGAGTTAAAGCTCGGGGTTTTT
GCAATTAAGCACTTTCAGTGTGTACCACAGACACCCGATCCAGCTCTCTT
TAATCGAATTTGACTTGGCTGTGAGTATGCTTTCTTGGTCATCCCTATGT

>uc002asx.1|68971640|68972040|68972139
GGGCGGCCACACAACGGGCCGGCATGGCGGCCGTCTTCGGTGCGCGGGAG
CCGGGTTCCCTGGACCTTCGCCCTTGGGCACGCTCCTCGCAGCGGCCTCG
GCGAGGCAAGTCCTCCCCTCCTCACCTGTCCACTCCGGGTCGGGATTGTT
TCCTTCCCTACCTCTGGTCACCGGAAGTGGCGATCTGGGGCCCCCAATGG
GAGGGCTCTTTGATATCTTCCTCCTCCTCCTCCCTGCGCTGCTCCCCAGG
AGCCAGTGGACACAAGCAGAGGGATACAAATTTCGCGCGGGCAGCGCTGA
GGTGGGCCGTAAAGAGGAACGGACCGGAAGTGGTGGTGGTTATAGCAACC
AGTGTGGCCAGCCTCTTCCCCAGCTTATCCTCCTCCCAATACTCCCGCTC
TGTTTTTATGAGGCTGGGAAAATAGAACGAGGAAGTGGTGACGCACTGGG
CTCTCACGAATACAACTAGAAGCTGCAACGACTGTGTGGCTCTATCGATT

>uc002avd.1|70765314|70765814|70765813
CCATCCCAGGTGGCTGGCCTACCAGCCAGCGCGGCCGGAGGTACAGACCA
TGTACAGACCACGGCGAGGGGTGTTAGGGGCTTCTCGGGATAAAGGCAGC
GAGTGGCTGCGCATTCCCTCCCCGACTCTTTCAGAGGTAAGCCTTCTGTG
GAGCAGACCCTAATCCTCCCCCTGATTCCTTAGGTCACTCGGCGATTTAC
TTCCTTCCCCCGCTTCCTCACAGTCCTCCACAGCCCTACGACTTCCGCTT
GCCTCGTCGTCTGGGAAACCGCCGACTTCCGGCCGCGCAGCGGTGGGCTG
AGCTAAAATGGCTGAGGAGAGAGTCGCGACGGTGAGCGCCGAGATTCTCT
TTAGTTGCCCGGCCGCAGGGCAAGGCAAGCTGGCGGGTGGCTTTTGTCCC
ATGCAGCGGTTCCTGGAGAGAGGCGGAGCTGGGTGCCGAGCGTCTCAGGG
TGGGCGGGGCGACACGGTCCCCTTTTTACTGTCCCGGGAACTGGTCGCCT

>uc002axr.1|72397452|72397952|72397951
GGAGAGTGAGCCCAGCTTGTGCTGCTGCGGGGTGGGGAGGACTCCTGAGG
GGACAAGGGGGAATCagggagcagagagactaagggggagggggaggagg
agactcagggacagagggtgaggctcagtgggagagaaaggggagacagg
gtatgggggtaaccaggaggcagagaaagtggagaagagcggagggagtt
gagggggaggcagGAACCAAGGTGTAGCCAAGGGCAGGTGAGGGAGGAGG
GACTCTGAGCCTGGGCCAGGGGAGTCAGAAGGCCGGAGCCCTGAAGGGCC
CCACAGCCCTCCCCGGCCCTGCTGTCTCCATACAATTCTGTGGCCAAGGA
GTGAACCTTGCATGATTTCAGCCACCCCACCCAGACACCCCCCACCCTGG
AACAAAGGGGAAGTGGCCCCATGGGCCTGCCTGCTTCCAGCTCAGGGCTG
GGCTTGGTCACCAGGCAGGCACTTGTTGTAGCAACAGTCCCTGGGGACCC

>uc002bad.1|73426062|73426462|73426561
gaagtattttaaagtaaattagacaaatcatgacatttcatacccaatac
tttaacatgcatctctaaaaaccaatttcttacaaagccacataatttta
ttacgcctaataaGGAGACGTAGCAGGGTAGTGTGAAGGAGGGGAAATCG
TGGCGATGGGTTAGGTATAcacttagaatgaagtgcagactccacacgga
ggccctcccgaggcccaaccggacctgacctgggtttgcttctctgtctt
cacctgccagcactaacccgcagctatactccagccacacaggacttctt
tgagttctttcagtgaccaatctctttctcgcctcagggcctttgtactg
gcggttccttccgccggacacgtcgggtttcctcgtttttgcggactggc
GCTTTCTGATTTCAGAGACTCTCCGCAACAGAACCATCTCAAGTGGGTCT
ACCTCCTCGCCTTTTTTTGTTGTTGTTGTTGCTTGGCTGCGCTTCTGACA

>uc002bdk.1|76345077|76345577|76345576
GGTGAATTGAAGGATGAGGCATTGCAAGGAAAGGCTGCTAACCCTCCCGT
TCCTCCTTTCACTTCTTGCCATTTTCTTACAAAACTTTGGTTGTTCCGCA
TGGGTCTTGAGAGGTGGGGCCGTTATAGTAGCTGATAGCAGTGTCACTTG
GGCCACGTTTGAAACCACACCAATCACCCATGTAGCATTTAAGACCTGTG
GAAACGACGCTGGAATCAAAATACCTGTCTGTGTTAGTTGTTCCAAGCTG
GAGAAAGCTACTTCAGGACGGTTGGCTGAATGGCAACAGTGATGGAATAT
TTATATTTAGCCACATGTGCTGAATGTGGCTGTCACAAGTTTAAAATGCT
TTCCTGTAAGACCATTTGTCTGTTACTCACTTGCGTTCTTTCTCATCTAT
ATTTAGATGGCTTACTGTAGCTTTTAAAGGCACTGGCGTTTTACATGGTG
CTGGTGATTCATCCACCTGCTCCCTACATTCATTGTGGTCCGCTTCTGAC

>uc002bpf.1|88609398|88609898|88609897
GACTAGAAGATGAAGAGGCGCCAAGGCCAGCCATGTACTCATTTCTGCTC
ATCAAGCCTTAGCCTGGGTTTATCGCTAGGTGATGGGTCTGAACCCTAGG
TGCGGCCCGGGGCTGGAGGCCATCCAGGAGACAATGAGCCCCTTTCCCAG
AGAAGCCGAGTGCCCAAGGCACTGGGCTGTCGCCGTCAGAAGACTGCCGA
GCGGAAGCCCTGCCCACCGAGGTGGCGGAGACAGGCAGGCCTGGGCAGCC
GCTGGGGCGGAGGGACGGCTCTTGGAAACGGAATCCGTACTTTAATTAAA
GTTTATGCAGTTTTCCAGGAGCGTCCTGTACCTCATTTCGGCCCTCACGT
TTCAGGGAAGCCCTCTCCACAGTTACAGGCAGAAAGGGTGGGCCACTGAG
CAGCGTGAGCCCAGATCTTACCCCCACCAAGTGAAGCGGGAAATAACTTG
CTACTACCCAGCCTCCGGCCCGCCCCTTCCACTTCCGGTCTTACCCGGCT

>uc002bso.1|91244154|91244554|91244653
GATTAGTACTTAGCTGAGCTTTAGATTCTCTAAGAATTATCCCTTTTTCA
AAATGGCTTGATAAAACACCACTTCCTGTCCAGGGAGGAAGTTATTTTAG
CTCAAGGACTGAAATATTTAGCAGATCTTTAGACAAAAGGAACAAATTAC
ATTTCTCTCTGGCTTAAAAAGGGTGCTTGAGCCAGAGGGGGTTAAGAAGC
CCTCCCCCCTCCCCCTGTTGGGGTGGTCTGGAGGGGCAGGGAGGTGTGGG
GGTGGGGGTCCTTAGGCTCCCTGGGATGGAGGATCTGTCTCTCTCTCTCT
CTCTCCTTTTTTTTTTTTTGGTGGAGATGAAGGGGTGGGTCTATGGTACA
TCACCTGAGTTGTGGGGTAAATGTAGAGAGTGTCAATCAAAGGCAGAGCT
CTCAGAGCTGGGAAGGAGGCTCTAGATGGCGGCTGTGCCTTAGAGAGAGC
GCGCTCTGCTCCCTGCCTTTGCCTCACTTTACGCAACTTTCCCTAACTTT

>uc002bui.1|96263287|96263787|96263786
TACTATTCCAAAAAGAAAGAATTAAGTTGTCCTCCTTGTAGATTTTCTTG
GATCTTTAAACTATTTTGGTCCAATATATTGTGGAAAGAAGGCAGAGCAA
TTGTATATTATCTACTGATACTATCCCTTAAAGTTTTGGGTCTTCTCTGC
TAATGAATTTCCTGTGGTACTCAACAAGACCAACTGAAATAGTCACAAAA
TTCAAACAAAAACCTTACTGAAACAAAGCCTATTAGGAGCTGGGCAAGAG
ATACTCATGAAAAAGTAGTTTCTAATGGCCTTTAGCCCACAGATGTGCAA
ACAATTACATGAACTGCGGTGTGCCAAGAGCTGTAGTAAAGGCAAGCACA
AGGACCCATGGTGGCACAAAGGAGCCAACTGCTGCCATTCCAGGTGTGGG
CAAGCAGTTGGTATGTCAGAGCCACTTCACAGAAGGAGAGATGGGTGGGT
CCCAAAGGGCGGGTGGGTAATCACCAAGCACACACAGGGAACAGCTAGCC

>uc002clk.1|1324163|1324663|1324662
GCACCCCCCAGCGTCCTCGTCCCTTCCCTCCTCCCGCAGGTCCTCGTAAG
GCCCTTTAGTCCCCCCGAAATCCCTGCGAGTGCAAAGCGGCCCCTCCTTC
AGCCCCACTCGGCAAAGGGCTGTGGGCTCTTGCCTGGGCCGGGGTCTCCG
GGGGAGGAGTTTAAAGTGACACACTAGACCCGCCCCCAGACTCACCCCGG
ACCGCCCGCCCCCTCCGAGGGGAGAGACCCCCATAGAACTGGGGGTGTGG
CTCCTgcgggcgcccggggccccgggAAAGGGGGTGCCGCGAGGCGGGGC
AGGGAGGGGGTCGGTGAGCAGAGGGAGGAGGGAGCGCTGCGCAGACACGG
GCGAGGGGAGGAAGAAGGCGCCTCGGGCTCCGGTCTCCTGCGCTCCTGCT
GGGCGCCAGCGGCTGGACCTTGGCAGCCGTCTGAGGCTTCGGGGAGCCCA
AGGCCACCGGCAGCGCTTGTTAGAATGCAGATTCCCGGGGTTCGACTGGA

>uc002cut.1|3295033|3295433|3295532
TAGAAAACGGTACAAAACCCTCGGGGGGCCGCTGTTTCTGACCTAGCGAG
TGGCCCGACCCGGACAAAATGCCTCTTCCTCGAGGAGGCGGCGACGAGCC
CAGCAACAGCTCGAGCACGGCCGGCCGGGCCGCGGGAAGCCCGAGAACGC
GGCGCGCGCAGCTGGGAGGCGACCCTTACCCGGCGAGGCTCCCGGGACCA
AACGCCGCCCGACAGCCACGCAGAACAGACGCGGCAGTGCGACGCCTCCC
CCACTGGGGACACGAGACAGCGACAGCCACGCGGTGAGCCGGTACAAGGC
CCTCTAGGCTTCAGCGGGTCTGGATACTCGGTGGCATTAACCCTTCCCTA
CCGCCGGGGAAGACAGCAGTTTCTCTGGCGAGGAAGTAGGCCGGGCTCAG
GCGCCTTAGCCAGAGGGCGGGCCTGCGCCACCCTCGGAAAGCGTCACTTC
CACTTCCGGCCGGCGCTCTGGCTCTGTACCTGGACAGGGCTGCGGTAGGC

>uc002cuv.1|3297860|3298360|3298359
TTCACAAGAGGATGAAGGGTCATAAAAGTTGTACTCCCCTTACTAGAGAC
AGACTGGGATGATCTGTTGAAATTTAAGAGAATCTCAGAATGTTTTCCTA
ATCTTATTTTCTCCTATTCTTTTCTTATGGGGAAGATGGGATAGGAGGCA
CACCAGTTAAATCCTTGGAAAATCCCAAAATACCTTTCAGCCAGTGGGTG
CCAATTTTCTTACCCACCAATCTTTCCTAAATTGTTTTCTTTTTTATAAA
AAAGACAGTTGTCCACTGACATTTGTGTGTTTTGTGCTGTGCTTCAGCTG
AATAATAGAAAAGGAGAAAAACAAAGGGCCTGCTAGTTGATTTTGAAGGG
AAGACAGGACACCTTTTCTGTTCTTCTTTCTCTCATAAGTCGCAAGTGAT
GAGGTTCATGTGAGTTTCTTATTGATACATACTTTTCTTTTTCTTGTCCT
CAGTGCTTTTAGGAAGAAGATCCTTTTATTGCTTTTGTACAAGACCAGAC

>uc002cys.1|6008732|6009132|6009231
TGGCGTCTCTAGTGGGGGATTTGTCTACTTTGATTGGGGTTGGGAGGAGG
GCGCTGGTGCTCAATGAGTGAGCCCACCTGGGGACTACCAGGACGAGGAC
GGGCGCAGGTGAAAGTCCTGGGCTCATTGCCCCAGCATCCAACTTTCACC
CTCTGTCCCCTTTAGGCCAGGAGACCAGGGTACCGGGTCGCGTGTCCGCC
GCCGCCGCCCGCTGGAATCCAGGGCTGCACGCGTGACCGCGGCGGCGGCG
GCGCTGGCGAGGGGAAGGGGGAGGGGGCGCTCCCTCGCGCACCAGATTAT
TTTTGGCTCCGCAGCCGGGGCTGCTCGCTGCTTGTCGCGCGCTcacacac
acacagacacacacgcacacacacacatgcacacaTTTTCTCGCGCTCTC
TCCGGCTCTCCTTTGTTTATTTTCTAATCTATATTTTTACTGGAAGATTT
CCTCTTTATTCTCTCCCGCCCTCCTACAAGCGCTCTTGCTGGCCGTCTGG

>uc002cyv.1|6473394|6473794|6473893
TGGAGTCATTTACATTGCTAGCACGTGGGTGCCGTTTGCTGTTGCCTCGG
ACTTCTCCCGTGCTGTGTTTTCCCGGTGAGGAAACAGGAGGCACTTTGCA
GCCGACAATGAAATCTTGGCAGCTAATTGCAGTCGTGGGAGATGCCCTTC
AGGTACGGCGAGCGAAGAAGACTCTAAAACACTGTCagggaaggagagaa
agagggagagagggagggagggaagggagagaCCAGGCAGCTTCTGCAGA
GGCTTCCTGAAGCCCACTGACTCCGCGGGAGGGGGTTGCAGAGGGACGGG
GGCGGGCGACAGGGGGAGGAGTGTGCAAATTGACATTTTTGGCTGCCTGT
GGCAGAGGAGCAGCCGTCAGCCGCTGTCCAACGTTAGCGCAGACACGGTG
GCGGCGTGTGCGCCTCCGGGGCTGCTGATTAGAATAGGGGACTTGGCCGT
GGATGGAATCCGGGAAACCCAAACCGGAGATGGAAGGATGAGGCTGCGTT

>uc002czd.1|8713926|8714326|8714425
AAGATCCTTCCAGGTTCCCAATCTGTAGCATCAACAGATCTGCTTTGTGG
AGTCCCCTTTGGCCCTTGTTCTGCCCCGATTTGGGGGCTGGGGGCTGGGG
GCTGACGTTTCTCCCTCTCAAAGTTCAGGTTGAATTGCCCTAACGTGCTG
ATTACTGCACCGAGGATGCCGGTATCTGGCTTGTAATAATTATAGATTTC
CTCTGCGATTTGATCCCATTGGTTGCCTCGGCAACGGCGTAATAGCTCAA
CCGAAGCGCTGTCACGGTGATTTAGAACCAGTGTGTCTCTCCTGCAGCCT
CCATTCTGGGTGCCTCCACCCCCTTGCCGTCGTCATGGTAACTGATGAGC
AGCATGTGACCGAAAGCTCTCTGCCCCCCCAACCCCATACCCCCTCCCCA
TCTTGTGATCACCCTCATTACCTCTTCTGGGCCCCCTGTGGACCTGCGTT
GACCCAGCATGGGCTACAATGGGGGAGTTGGGTAATCGCTCCCGGTAGGT

>uc002ddo.1|15435425|15435825|15435924
ATAGGCATCCACTGTCGCACTTCAAATTAAACAGACGCACACGACAGATA
TTCTCACAGAAAAGCAGTCAGCCAAGCCCAGAACCCATAGATCTAGGTCC
ACACTCACGCCTCTGCATGCTCCCCAGAAAGACGGATGCATCGCCCGCAG
GTAGAGACGGGCTCACCAATCCCACTCAAAACCCGCTGCCGGCTTACAGC
TCGCAAGCCGCCCACAGTGCCAGCCCCATGCCAAGCATCACTAGGGGCTC
TAGAATAGGCAGGGGCCTTGTTCTCACTTCCTTTGTGTTGCTTTTATTTT
AGTTGTTTTGTTTGTTGTTTTTCTTAGAGTTATCACCTGCCCCTCTGTCT
CCCTACCCAGCCCCCAAGCCTCCCCTCCAAGCCTCCACTGCGCATGTGCC
GTGCATCCCTGCCCCTTCTGGGTACCCGTAGGCGCTCCCGGGCGCTGGCG
GCGGCGGAGGAGAGGGAGCAGCGTCACGGGCGCCCGGCCCGTTAAAACGC

>uc002dks.1|22397297|22397797|22397796
GGAGTTGCTGCATTGCATAGAGATGCTATATTGCACGCAAAGGCTTTACT
GACTTCACAAAAAAGTATTTGTCCCAGGTGTAGTGTACTAGATCCCTTCC
AATCTGTAATTTTAATTTAAAAATGTCCAAATACCCCTGTTTTGAAGGAT
AAACTCTGTATGCTTGTGCTTATTTTGGAGAAGCCATAAACTTACTTTGT
TTTGTACATGATCAGATGTGGGCGCTATCTCCAACTGTCTTTGCACTTCT
GAGTAAGAATCTGATGATTGTGCACAGTGACCTGGCTGTTCACTTCCCTG
CCATTCAGTATGCTGTGCTCTACACATTGTATCCTCATTGTACCAGGTAC
TGTATTCACAAATTTTTCTTAAGAAAAGAACCCCACAAAACATTTTATTT
TTTTAATGGATAGATTTTGAAGATGTATGTTGATTTAACTTTGGACTTGC
TTGCTTTCTTTGATTAAAGATGAAAAGATAATCTATGCTTTGTCTTTCAG

>uc002dtb.1|29378294|29378694|29378793
ggcagaagaatcgcttgaacccaggagggggaggttacagtgagcggaga
tcgtgctactgcattgcagcctgggcgagagagcgagtctccatctcata
taaaaaaaagaaaaagaaagaaagaaaGCTTGTCTGTTGGCCTGCCCTGC
AGGGTGGAGTTCAGAGGGAAGGTCAGGAGCCTAGTGACAGCTCAAAAAAA
AAAAAACCCAAATACCAATGTTGGCCCCTTTTGCCTTTCATTCATGTGTT
TTCTATACACTAAACTCACATATTGGGTTTGCAGATCACTCCAAGCTTGG
CTGGAGCTGTGGTGGTAAGGAGGGTAATAGAGAAGCTTCCCCACCCTCAA
CCCCACCCCTTCCTTCCTGGAGTTCCCAGCCCTGACTTTAGATCCCTCCC
ACACTGGACCTTCAAAACCCTCAGGGCAGAGAGCAGCCCTACACTCCCTA
CACCACACCCATACTCAGCCCCTGCAGGCAAGGAGAGAACAGGTCAGGTT

>uc002dxk.1|30117636|30118036|30118135
ggcagaagaatcgcttgaacccaggagggggaggttacagtgagcggaga
tcgtgctactgcattgcagcctgggcgagagagcgagtctccatctcata
taaaaaaaagaaaaagaaagaaagaaaGCTTGTCTGTTGGCCTGCCCTGC
AGGGTGGAGTTCAGAGGGAAGGTCAGGAGCCTAGTGACAGCTCAAAAAAA
AAAAAACCCAAATACCAATGTTGGCCCCTTTTGCCTTTCATTCATGTGTT
TTCTATACACTAAACTCACATATTGGGTTTGCAGATCACTCCAAGCTTGG
CTGGAGCTGTGGTGGTAAGGAGGGTAATAGAGAAGCTTCCCCACCCTCAA
CCCCACCCCTTCCTTCCTGGAGTTCCCAGCCCTGACTTTAGATCCCTCCC
ACACTGGACCTTCAAAACCCTCAGGGCAGAGAGCAGCCCTACACTCCCTA
CACCACACCCATACTCAGCCCCTGCAGGCAAGGAGAGAACAGGTCAGGTT

>uc002eqj.1|65435941|65436341|65436440
ACCTCCCCCACCGCCTCTGGCTCGGACCCCCGACCCAACTGCACTCGCCC
CAACCCTCTTGCCCAGCTGGTTTCCCAGACCGGAAAGCTCCCACACTCCA
GGCTGGGCGGGACCCCTCTTCCCATCCCGGCCCCCGAACTTGGCCCAAGC
CTTGGTCCCCCGCGCCAGACGCAAAGTCCGCGCTGCGCCCCGGGTGGCCC
CGCCGCCAGCAAGCGACCTGGCGGCTGTGTCCTGCCGCCTCCTCCGCGAA
GCCCCTGATTGCCCAGCCCGCTCAGACCCAGGCCCAGACTCTCACTCACT
CGCCCCGGGCGTGCGCAGCGCGTGGGGGTGGCCCAGGGCAGCGGGGGGCG
GGCGCCGCGGAGCGCTGTGCGCGGGTGTCTGCGGGGAGCGCGCACGGCAA
GTGAGCGGGGACCTCGGGGGAGCGGGGCTCCGCGTGGCAAGGGCGCAGTG
TCCCCCGGAGAGAATTTCCCCGCAGAAGTGGCCGAGCTGCCTTCTCGGCC

>uc002eti.1|66128479|66128879|66128978
ggctaatttttgtatttttagtagagacggggtttcaccttgttggtcag
gctgatctcgaattcctgacctcgtgatccgcccgcctcggcctcccaaa
gtgctgagattacaggcgtgagccactgtgcccggccTCAATAGCGACTC
TTTAAGCCCCCTACTCTAATGTCTGATACTTCCTCCACTTAGCGTCTCCA
TTCTATCCCTTCATATTCATCCCCATGCTCAAATCCCTTTACGCACATTG
CTGACCCCAGCTGAGCAGACCCCTCGCCCCCCGTCGGTCCCCTCCCCGAG
GGGAACCCCAGTCACCGGTCCCGCCCCATCCAGGCGGGCTGAGTCAGGCG
GCAGGAACTGGGCGGGGGGCGGCGCCGGGAGGAGCCGAAGCCGAGCCAGA
GCCGCTGGGAGCGAGCCCGGAGCCCAGCCGGGCGGCTCGAAGTGGCCAGG
GCCGGAAGGTCCGCGGGGGGCGAGCGCGGGTCGGGGGCCGTCCCGGACCC

>uc002fao.1|70117429|70117829|70117928
TGTCATGAAATTTCCCTATCAGCCTCATCTACTAGCTCCCTGGGTCTCTC
TCTCTCTCTTTCTCTTTTTCCCCACCTCCCCACTCTGCCCATAGGGAGTT
GACCTTCACAGTTGCCTTTCAGTAGTCAACATGCCAGGATGCCTCCAGTC
TGGGGGAAAATGCTTCCTCATTTGCTTCTCCCAGCCCACCTCAAGCAGTC
TCCCCACCCCTTGAGTCTCAGCAGTGTTAAAGCTGTTACTTTCACAGCTT
CCTGGGAGCGAGTGCTTTCTCAAGCCCGTCTTGCAAGGTGGGTCCTTTTT
TGTTTTTGGCAGAAGGGAGGGACAGTGAAATGTGCTCTGAGTAGGGACGG
TTATGCAAAAGCAAGTAGGAGGAGGAAGCCAAGAGGGGAGTTGGTGAGTC
AGAGGAGAAAAGCGCATGGCCCGGCTAGCAGTGAGCCTCTCAAAAGCAGC
AGGGAAGCCCAAGCCACAAGGTAAGAAGAGAATTTCTGTGTACGACTCCA

>uc002fgp.1|80035894|80036394|80036393
gcccgccccgcccgcggccACTCTCGCCCGGACGGCCGCGCGGACACACG
CTCTGTACACAcgcgcgcggcggcgcggggccccgAGACACGcccgcccc
caccccgccgcccccaccccggcgcccgccctccgcgcctggccccggcc
cgccctcggcctcccccgccccTCCCCGTCGCCCGCCGAGCCCGGTCAGC
CGCCGCGAGCATGCACCCGACGAGCTAGGAGGAAGCCCGGAGCCCCGCAG
GAAGCGCCGAggccggcccagcccgccgcacgcgccgccccccgcgggca
gcgccccctcccctgcgggcgcccccagccccacacccccccaccttccc
ggggggtgggggggtgcgggccgccggatccgggggccccgccgccccAG
CAGCCCAGGACAGCCCCCTCTCCCCGCCCCCAGCCCCCTCCCCCGGCGCG
GCCATGGATGTGACCAGCAGCTCGGGCGGCGGCGGCGACCCCCGGCAGAT

>uc002fhz.1|82997294|82997694|82997793
AATGAATGGCACACAATCAAATGCCTGGAAGCCACTAAGAAGGGGAAAGA
AAAAACTGCAATTGACATGGCTCCAAGTTCCATTCTAGAAGTCGGCAGTC
CCTGCCACCTTTGCAGGACCAGTTCAGAAAGGCTCAGTGAACAGGCAGAA
TTTTCCAGGTGCCTGAGGGCATTTAGATGGCCTTAGATCCCCTTTTCCAG
CCTTTTGCATGCTCTTGGCCCCATCCCTGACATCCCCTTCTTCATTCTCT
GGCCCCTGGGCTGCCCCAGGCTTCAACCGCCTTCCTATTGGCTCTGTGTT
TACAGCTTCCTCCATTGGTCGATTCCGGAACCAATCACAGTCCCCTGGGC
AGCATCCTCTGTCTCCACTCTCCTTGAGGTCCCCTCCCTGATCAAGGCTC
AGTTCTCAGTGTTCTGGGAATGTTATTCATCGATGCGTTTTGGCAGCAAA
ATAGGCTTCTGGGTATGTAGGTGGTTCTGGCTAGCCCAGAAGCTTCCTAA

>uc002gce.1|5330570|5330970|5331069
GAGAGTATCCCGCGTTTGCTTTCGCTCGCCGAGGCGCGTATCAGTCGGAA
TTTTGGGGAGCCAACCGCGCCGTCTGTCCCTGGCAAGCCAGCGGCGGTTT
AAAGGAGGTGGCGGGAAGCCTGTGTGTGCTTCAAATCGTCACCCTCATGG
TCGCTCCGGTAAGTGCTGCGGGGCAGCATTTTCTCTGAGGAGGAGCGGGG
ACGGGCGAGACTGGCATAAGCGTCTTCGCGAGGGAGCAAGGCGGCCTGTG
GGTCGGCCTCACCCCGGCCTCCGACCTGAAGATCCCAGCATGCAGCGCGG
GCGCGGGGCCCGACGGAAGCCGGGAGCCGGCCGGAAGCAGTTCCTGCGCT
CTGGCTTCTGGGTCCTGTCCTGCGCGATCGCGGGGTCTTAGACAGCTCAA
CTCGCCGAGATGACCTGGGCACCTCTGCGTTGAATCGGCAAATACTGATC
AAGCCGCATTTATTCTGCTCTCAGGAACTCTAAGTCTAGCAGAGAAGATG

>uc002gco.1|5914751|5915151|5915250
TGTTCCCCTTGCCGCGGGCAAACAAGTTTGTGCAGACGCGGTTGGGAGCG
CGGCGGGGCTGCACCTGCTCCGGCTGCAGGGCGGGCTTGCCGGGGGCACC
TTCCCGggggcccggggcggctcggccggggcaggggagagtgagcgggt
gcgtgcaggggttgtgggggggcgggggcggcgctcggcgcggccgggat
ggggtgggggtgCGCGAGGCGCCGCACGAGCCGCGTCCCCCTCCGGAGTC
CTGAGAGCCCGTCCGTCACCCGGGAGGGCGCTGCGGTTGGTCCCGGGGAG
GGGGCGAGGGCAGGGTGTGGGGTGCGCACAGCTTCCCTCCTAGGCGGCGA
CGTTTACCCAGAAGCAGCTCCCTCTCGTTCCGCTACCAAGAGAGGCTTCC
GGTCAGCGGAGGGTTTGCTCCGTCTCTTGGTGAACTTGAACAGAGGCAGA
GGCAAAAGCAAAACGTATGTATTTTGTCCAGAAAATTACCTAGTGTAGAG

>uc002geg.1|6866745|6867145|6867244
AGCAAAGGTTGGCTCCTGGCAAACCCTCCCAAAAGCCAACACACCAATTT
TCACTGGCCCAGGCCTTCCGACGACTCAGACTCCCGTATTGCCAACCTCG
ATATCCCTAACCTCCTCCCCAATTCCAATATCCCCGTCCTCGTGTCCACT
TGCAGTGACCCAAGACCCCCTACGTTACGACCACCCCTTGTTTCTGAGGT
CCCGCCCTCGAGACGGAGACCCCGCCCTGGACTCGCCATCTGGAGAGCGA
GGGAGGAAGGAAGGATACAGACCCAGGCGTTCACCCCACCTCCACCCCCG
CCCCCGACATCCCGGCCAGATAAAGGAGCCGAGGCCAAGAGGGGAGAGAG
ACCCCGCCCCCCTTAAGAAGAGAAGCCGCGGCCCCTGCAGGACGGGGGTA
AGAACAAGAGACTGAGGGAGCCAGACTCCTGGGTCCCCCAAGAGGGTAGG
AGCTTGTGTGGAGCTTGCCATCAGCGAGCCTGAGTCCCAGAAATTGGGCT

>uc002gzl.1|22911069|22911469|22911568
TTAGGGGATATTGGAAGTGTGTGTGAGAGAGGGGCAGGAATTCCAAATGA
ACATTAGAATTGTTTAAAGGAAAATAAAACTAGCAAGAAGGCTGCATTCA
CATGGGGATGGGCTGAGAGTGACGGGGTGAGGAGCGCTGCCTCCCACGTG
GCTGGAGGGTGGAAGGGTCGGGGATAGGAAATGAGATGGGAGGGAGCTCA
GAGGCGGGGCCCTGCCCCGCTCCCAGTCATTTGGATTTGCACACTATGGC
TGTTTCAAGCGGCCCCCTGTCCCACAAGTTACGTCTAAAAGTCTCAGCTT
CATATTCTGGCAGCAGCTGGGGAAATGATTTCAGAGCCTGCTGGCATGGA
GCCATTTTTTTTTTCTTTAGCAATTTCCCGGTTGGAAGTTGTTGAAAGGA
AGTGGCAAGCGCTGCCTGAGCAGTTCTAGCTGGGAGAGGTGGGTGCTGCA
GAGTCTGGGATTCCAGGGTGAAAGCCACAGGTTCCCCTGAATAAGCTCTT

>uc002hsf.1|35062476|35062876|35062975
gaggccacctgcaggcctggactgagagggcctggtgaggagactgttag
cctgagaagggtgggaaaccgtgggagggcattgcaacgcattctctagg
ccggctatgtgaagagcaggagggtgagagaggcagcctggaggcccacc
cgtgagaagcagattgccatggtccaggcagagatggtggtggttggacc
taggcagggcaaggggtggtggagctgagaggGACCAAGATGCCTGCTCT
CCATAGCTCCAAGCACACAGACACTGCTCTAGGAAGGCCCTCCCAGTTGC
CATGGATTAGGGGGTGGGAGGGGAAGACTGGCTGCTGGGAGGGAATGTGG
CTTTGTGCTTGGAAAACAAAGAACAGAGCTTGGGGCCCTCTTCTCCTGGG
GGTGGTGGCAGGCCCAGAGGCTGTTGACAGGACCAGAGGCTGGAGCTCAG
GGCTAGGCCTGGTAGGAGCAGGCTACAGCCCCAGGGATCCAGGAGGGGGT

>uc002hsr.1|35147312|35147712|35147811
ACACCACCCTGGCTGGCGTCCCTCTCGGCAGGGTGCTCTTTGCCCCATGG
GGTGGGATCCAGAGCTGCAGACAGGCCCCCAGGCTTGGCCAATGAACAGA
CCAGGTTCGGGGAGGGTGTTGGAAAAGAGTGGATGGGGTGGTTCCCCTTA
CCTTGCAGCCCCCAGGCCCTCCCCCCTCCCTCCCAGGTGGTCGGGACTCT
TGATCTTCGCTCGTGGTACTGTCTGTTCGGCTGTCTTCCCCGCCTCTCCC
CAGGCACCTGCATCCTCCCTTGGCACCTGCTGCCAGGCTAGGAAGGGCAA
AAACAATCCCAGTTGGCGTAGTCAGGGAGTCTCCGCCCTCCTCCCAGGTT
TCCTCCTCCCAGGCGCCTCCCCTGGACCCGCCCCCATCTGCCCAAGATAA
TTTTAGTTTCCTTGGGCCTGGAATCTGGACACACAGGGCTCCCCCCCGCC
TCTGACTTCTCTGTCCGAAGTCGGGACACCCTCCTACCACCTGTAGAGAA

>uc002hyq.1|37422163|37422563|37422662
CTCGAACCACTGCGGCTGCTTCGGAGTGCCAACAGCGCCCAAGCAGTTGC
CCTCTTCCTTGGTGCTTAACTTAAGAAAGAACAGTGCTGGGAAGGATAAA
GATCACCCAGGAAGGACAGGGGAAGAGGAGTCTGACGTAGAGAACACGAG
ATAAGCCCCTCGCTCTTCCTTTTTTTCTCTGTCATCTTTGACTTCTGGGA
TAACCGGGGGCAACCAGGTCAATTATGGAGACACACAATCACTTCGAACC
CAGACTAGTGATCGCTGGGGTATAATTACAAGGGAAAACGGGGTGAGGAG
AGCAAAGGTTTTGGAGACGGAAAGTGCAGACAGGCAACAATGCACAGAAG
TTAACAAGAGAACGCGGGGGTCGGGGGCGATGTAAGGAAGTCGTCATCGA
CGCCGCGCCGCTTCCCCCACCTCGCACCAGACCTCTGAAATTGCCCTCGG
AGACTCGGCCTCTCCTATAAGGACGATCGTCCTCTCAGCTGGAGAACAAG

>uc002ifv.1|39619755|39620155|39620254
CTGAGAAACCTGTCCCTTTTATTTAAAGAATACCTTTTACGTCAGCCCGT
CTTACGCAGCTTCGCGTCATCAGTGCAAGGCGCGGAGGCGGGACTTCCTG
TCCCTGGTATAACAGCTTCCGGGAGAAGCCGGAAGAGACCGGACCCTGAA
CAGAATCGCAGATTGCCAGCCCTTTTCCCGACCCCTACGGAAAGACGAGT
CCAGGGGCCGTCCTGGCGAGGTCAAAACATTTAGTCTGGTCTTTTCAGGT
GAGGACTTCCCCATCCAGGCACAGTGCCGGTCCAATCCCCCTTTAATTTC
CCATGACTCCTCGCGTCCTGAAGCCCCGCCCCCAGTTCCCCAGCCCCGCC
CCGAAGTTTGAGGGGTGTGGACGGTTTGTGACCCCCTTAGCCGACCCTAC
TCCTCACTGGCCGGGACAACTGGTCTTATCACGGAGGCTGGGGCCAGGCA
GCCCTTCGGTTCGGGTGGGCCCATGGACCCCAGTCCAACGCCGAGGGAAT

>uc002ihf.1|40141101|40141501|40141600
agcagtctaattagatgggttgaagaaaagatgggaagtgagggataaag
atacgtcttttgagaagttttgttgggcaggtaataattgaagaacggga
gggggaCAAAAATGTGAAGATGAAATGATGTGTAAGTGAAATCTTTATGT
AAACTGCAAATGCTCTGCAAGTGTTAGGCTTATTTTGTTATTTAGTATTC
AAACTTCTAGGAATTTCAATGCAGCTCAGTGTGAAGAATCACTAAAAAGC
GACCACTAGTCCTCAACTTGAGGGCCATTAAGGGGCAAAGCCGTCTAGCC
AGTGAAGAGCCAAGAAATGAAGAGACGGTTTGAGAAGACGTAGGCGGTGG
GGGAACGGAAAGAGGAATCGCGAAACTAATATTGTCCTTCCAAGGACACC
GTAGGGCGGATCTCGCAGCTACGGCGTTCTTTTAGGGGTGGAGCCGGCAG
GAAATTTAAACTGAAGCCGCGGCCGAAAACGCCAAGAGATTGATGCTGTA

>uc002ill.1|42755740|42756140|42756239
AGGAAACGACAGTCTCCTTAAAGGCAACCCGAGACAAATTTCAGCAAAGC
CGTGGGACACATGGCCTTCGAGCTGCTGTCCATTATTGAGTAGCAGAAGC
CAAGAAGGATGGAATGTTTTGGAAGAAAGGGGTCGGGGGTCGGGGTGTTC
AAAGGACGGACCGAAGGTAAGATTGAAGTGGGGTCAGACCATGGCGGGAC
AGCGCACCGGAGAATGAACAGCGATTAGGGAAGAGTGGCGAGCGGGTGGC
AAGGACGGAGGGCGGAATCCCGGCCGGGGCTGCGGGAGGAAAGCGCACGG
ACAGGAGCCCCACCGCTCGAATGCAGCGCCCGGCGGCTGGCCTCGTGAGG
TCACAGGCCCTTACGAGGTGGGGCAGGCAGGCGCGGCCGCAGTGCCTTCC
AGTCAGCGCGGAGGCGGTATTGAGTTCAGCCGCTCCCCACAGCCCCGGAG
CCCCTGGGCGGTGGCGGTGGCCGCGGCAGCACCGGCTCGACAGCCGATAG

>uc002iml.1|43329572|43329972|43330071
TCTTATGTTTCCTTGCCAGCGGCTTTCTAATTTTAGTTCAGAAGGAACTA
TGTTTTCTCCTCTGGGCAACTGAGAAACCTGTCCTCACTGCATTCCTTGG
TTTTGATTGCAATATCCTGTCATGTTTGTTTCTTAATTAACTTCATCCAA
GGGGACTCAGTCTGGCCTTTCTCAGTGCATTCTCCCAAAGTTCTTTCTTC
TTCTGAGGTTACTTCTTGTTCACTTATTGTTTCCTAGAGAAAGGTATGAG
CCAGTAGATCTGCTTTAAACAATGAATTGGCCCAAGTTTCCCGTTTACAG
ATTTCATTACAGATGGACACTGTTTCAAGGTGCACTGGCATGCACTGTCT
AAAACGGTTTCATGCTGTACCCCAGAAGGCATTCAGTTTCACAGTGGAGG
GCTGTATTGAGTTGGTATTCTGGATGATACAATTTTTAGGGCTAGAAAGT
TTAGAGTGTTGGCTGGCTCACAGGCTGCAAAGGAAATAATGGTGGAGTCC

>uc002iqb.1|45526699|45527099|45527198
CCCAGCATAAAGCCTAACACGTATTAGGCTAATGTCACCGAGCAAAGAAA
GCATCAAAGTGGCGGGTCGGGCCCTAAACCCACGATGGGAGATACCACAT
TCGGCCACAAGAGGGCGCGTCACATTTTCTCCAAGAGAAGCTGGGCCGCT
GATGAAGGACGGGCTCCGGGCCTCCCAGAGACACTTCACCTCCTGGGATC
TTGCTCTAAGGAAGCCCGGTGCGAAGGAGGTGGCTTTCTCAGGTGGTCGC
GCTAGATGTCCAAGGCTTTATGTTCGGTCAGATGAGCTGTATAATAAAAT
GAAAGTGTTAACTGGCATGGACGATAGCTGCTGCCTCCACCGCCACTAGT
AGTGATGGTTTTTACTCTGGATGTTTTTCAGTTGGAAAAGCAAACTCCGC
CTTTTCCTGAGCCGCTTGGATCTTTGTGGAAGCGGGTGGGCTGCATATAT
ACAGGACGGATTCGTATAGGCTTGCACCCTGGTTCCGAATTTTGCAAATA

>uc002iqc.1|45527294|45527694|45527793
GAGTTGGAGAAAAGGGATTGGTTGAAAGCTACCTAGACAACTCTGGAAAG
GAAGGGTTAAAAGGAGCCTGCAGGTGAAGGAGATGCGAGGGGGTAGCAAG
GGAAAGGCAGGCGTGGAAGAGGAAGCGAAAGGGCTGGCGGGGCTCTGGGA
AGGAAGGGGTTAACCCGGGCTTCGCCCCGCGGAGGAAAGGGAGGAGTGAA
CACAGGGGAGGTGGGAACTCGGCGCGGCCTCCCCAAAACAACAGGCCGCC
CCGGCAAAGCGTGGGTTAAGGGGGCGGGCCCGGGGGAAGCCACGTGCCGG
GGCGGAAGGCTATTGGTTCGCCCGGAGTTGTTTGTGAGTGGCCATTGGCG
ACGTCGAGGCGCCATGACGAGCCGATTGGCTGGGCGTTGGAATGCCCGCC
AGGGCAAGGGTAGGGAGGAGGCGGCCGAACCGCGTCGCTGGGCCGAAAGG
TGCGCGAGCGCTGCCCGCGCGGGGACCACAACCAAAGTCGCGGCCGCCGC

>uc002itl.1|46597489|46597889|46597988
GTCCGTGCAATTTCGAGACCTGTTTTCACAGTTGACATTTGGTAATCCAA
ATGAGAGTGTGTTTCAGATCGAAGCCAAAAAATAACAGTGCCCCCAGATG
AGGGCACATGACAGTCATTGTCAATGTGTGGTGGGCTAATGCTCTGTAAC
TAGAAGTTTGGAAAGCCGATAAGGTATAACAGAGGCCAGATTGTCATCCA
TCTGGCCAGTGACAGGTGATCAGCGCAGTGCTAGGGGCACTCGGGTGATG
GCATGATTGCTGTGGTCAGCTCAGAGTCCTGAGGGGAAGCAAGCGGGCTC
TCACCATCTCAGGGCAGTACCACTGCTGTGCGGCTGTCAGTCAGTGCTGC
AGGCGCCGAGAGGAGGGGCTTGTGACCGCCCCAGGGAAGCTGGGCATCAC
CAAAGGGAGCTTGTTTGCCAGGGACACTGCAAGTAGGAAGTGTCTACAGG
TCGATGACAGGCCTAATCTCTATGACAGGGTCTAGACTTTCCTCAGGGTC

>uc002ium.1|51182954|51183354|51183453
CCTTAGGATTTTTCCAGCATTTCTACTCTGCCCACCTCTCCTCTCATGTC
TACCAAAGAGACTTTCTCTACTTTATTCAGAAAGGTAAATGAGAGACACT
CAAACAGGTCTGTAGGTTATGGGAGTAGCAGGGAGTATGGGATAGGCTAC
TGAGGAGCTGTTTTTGAGGTGACATCACTGTCTCCCTTCCTTTTTCCCTT
CCCTCTGGAAGCCTCCTTACTTCTCCAGCTCTTCCTTCCTTCCCCACATC
AAGTCCAATTTTTCTCCTTTTACTTCTTGTCTATCCTCCTCACTCCTTGC
TCAGCCCCGCCCGCTTTTCTAGGCCCGCCCCTCCAGGGCCCCACCCTCAG
GCCGCTCCTCCAGTCTAGGCCCCGCCTTCTCCTCAGTTTCCTGCCAATGA
CGCTggggcagccggggcagccggggcagccCGGTCACCCCGCCCCCAGG
CCCACACTAAGGGTGTCCGCGGCCTGCCCTCCAGGCGGAGGAGCCCGGAC

>uc002jhc.1|63766517|63766917|63767016
TGAGCTAATAAAGAGAATTAATAATTTTCTACTATCTAAATACTCTTAAA
AATCAGTGAATTTGGAATGTTTTTCATTTATGTCATAGATCCTGATCCTG
GGCACCTGTGGAGTTAGTATCTCTCCGGTCAAGAGATTTTTCAGGCCTCA
GACTTCTAATGGTGAGGGTTAAGTAGAAGAATTTGTCGAGGATTACCCGT
CGGTTCTTGTCCAGCTTGCTTTTTGAAGCACACATTCCCCTGATATGAAT
AATTTACATTTCAAGCCCTACGAGGGACAGAGGGCCGCGTTGCTCCCTCT
TGGGAGCAGCAGTGCTAAAATCGAAGCAGGCAGCTGCGGGACCGCTATAG
CCGGCCCTGCGCTCGGGCCCTTCCCGGGCAGGAAACGCGTCGCTGTCCCC
GGCTGCGCCCAGGCCGGCGGGCCCAGCAGCTGCGAACCGCCGGCGCACCA
CCTGTTTCCGCGCCCGGGGACTTCCCCGGCGGGGCTCAGAAGTGTGGGAT

>uc002jip.1|65612189|65612589|65612688
TGGGCAAGATGCTGTTTGCCATAGGTATAGGGTTACATAGTCAGACAAAG
TGTGCATTTGCATAGAAAAATCTTTGCTGTCACAATCACAGAGCACCTAC
ACTTAAGAAGCACACACTTGGAAGAGGTTGTACAAGACCTAGAGGTGTCA
GTAAGAGAAAATGCAGCCTTCCAGGACAATAAGAAATTTAGGGGTAATGT
GTGGCCACTTTTGTGATATGGAAAGATTTTTATTATTATATAAGCTTCCA
GAGGTTTGATCAGAAAACAAAGATGTAAATAGGCATGGAAGAAGGCTATT
CTTGGTTCTTGTTTTCTGTCCGCCACCATTGGCAAGACTATCTACTATGC
GTAGGCATGGGAACCAGTTAAAGAAAGTGTCGATTCACTAGAGCGAAGCT
GAGAACTCAGTGGCCTTTGTCTGTGGTGAATGTATCCGGAAAGGCAAAGA
AGAGAGAGATTCTCCTGTGGGGTTTCTCATCTCCATGGCGGTAGGTGCTG

>uc002jkr.1|69940930|69941430|69941429
GAAGTAGGGTTTTGTGCTCCTGGAGCTTCCTCTCCCCGCCGGCCCCCCAC
CCCTGTGCCTTCAACTGGACTGGGGGAGGGAGTGCATTGGGGGGTGGGGC
GCATTCCAGAGTGACATTCCAGAGCAGACCCTTGAAGATTTCCAAGTCTC
AGAGAGCTCAGGGCATTTTGGCCCAAATGCCTGGTCTTGGTGCGGGGCAG
GGGCAGGGGGATAGGGGTGGGGTGTCTAGGCTGAGGTTCGAGGAACCCCA
ACCCACCCCCCACCAACCTACACACTGAGGCCGCTCCTTCCAGGCACAGG
CGTCTCCTGTGCGCCTTCTTATCGATGGGGTAAACGCCTGAGCGCCCTGC
ACAGAGGGGTGAGACAGTGGGACCTAACCAGGGACTGGGAGAGACCGATA
GGAGTGGAGGCAGGAAGGCTGTCAGTCGGGCCATCGTCTTTCCCTATAGG
CTCTTGAGTGTGTGGGATGGGAGGAAGGCAAGTGCTCTGTGGTATCCCTG

>uc002jng.1|70712791|70713191|70713290
gggctgccaaagtgttgggattagaggcttgagccacagcgccgggccTT
CAGGGGTATCGATTTTGTTCCCGTGCCTCTTGTGTGTGTTCTAGTGTGGA
AGTGGAGGCGATTGCTTTCCAGCACAAGCCCGTTTGACTGTCGGGGTTTG
GACAAGTGGCTGCGACGACACTAAGGTGGAGACCGGGATGTAGCGAGGAC
TCCCAGAGTTGGGAGACGTTGTACGCTTACTGGGACCTAAATCCCGCACG
AGTTCCCACCCAAGTGCCGCCGCCCCAGCCTACGCACGCGCATTCGCACC
GTCTCCAGCCCCGGGGTCCTCCTGCCCCTCCCGCCGTCTCCGGGGGCCTT
TTCTCCGCTCGGCACCAGGGTGTCCCCGGCGCCGCCTGATCCTGTTAGCG
CGGTACTCTGAGTGCAGTCAGTCCTCGGCGCTGTTTTCCCTGATTTGCTG
TCGACGCCAGGAAGGAAGGACGCGTGCAGAGGACCGCAGAGGGGTGGCCG

>uc002jnh.1|70735450|70735850|70735949
ccaggtagctaggactacaagtgtgcgccaccatgcctggctaattatta
tttttttttttggagagatgaggtttcactatgttgcccaagctgttctt
gaacttgtgagctcaagcgatctgcctgtcttggcctcccacagtgctag
gattacaggcgtaagccaccatgcccggccTGAAAGTCAAGTTTTGTGTC
AATATTTTCACAGGCCTGTAAACATTGTGAGAAGTCCCTGCATGGAAGAA
TTAGTGAGAATAACTTAAAAACACACAAACACACCATCGTTTGGCTTTGT
TGGTGTCTCTGCCCATAGTTGAGTATTCTAAATTTCCTGTGTTATAACAG
TGAGTGAGTTTCACCAGGGCTTCCTAATTTATAAGCCCTGTATCTGGATT
TTTAGGAATAAAACAGATTTGAGCAGAAGAAGTCTGTTGGATGCAGGGAG
TATAAAAGGGGAAAGCATCCTGCTGTTTCCAGTGGCAGAAGAGAAAGAGA

>uc002jrf.1|71883936|71884336|71884435
gggtgacagagcaagactccatctcaaaaaaaaaaaaaaaaaaaaaaTAG
AGGAAAGGAGTGAACCCCTGAGTGGCCAGCTGGGTGCCTCAACGGGGTGT
CTCCAAAGGCAGCTTGTGCTTGTTTGTGACCAGGGTGACAAAGGACTTCA
CTGTCCTGTAGCACAGATGAGGTTCCACCCTCAGGTGGGTGGAAACAGCC
CAGGCCATTAGTGCAAATCCCCTGCCTGGCCCAGGGCCACGTTCAGCCCA
CTGTCTGTTTGCTTTGGGACCCACCCAAGGTCACATTTTAGCTTTTGAGA
AATGTGAAAGTGGAAAACATTGCAAAACAAAAAGCCCCTGGAAAACTGTG
CACACACCCATCCCCTCAGCCTGATGCTCCAGCTTGGCTGCTAGGAGATC
AATGCAGCTCTGCCTTCCTGCTCCCTGTGCAGAGGTGCCGGCTCCTGCTT
CCTGGTTCCCAGCTTTCCTTTTGGGAACTGCCTGAGGTGGTTTGACACAC

>uc002jxt.1|75757927|75758427|75758426
cacaatgcaggtggtgagaatggatcggattctagacatatctcaaggtg
gaggaccaagacttTCATCTAAATCTAAACAATAGTTATGAAATGTTAAC
TTGAGATGGATCTATTGGAATTATTCAGATACTTCCAATAATGGATCATG
AGAACCAAGAAAGGCCCTAGAATTTATCCTGATCTTCGTAGGATTTTCCC
AAGGGTAGAAATGATGATGAACTGGGTGACCGTTCACAAAGGAGAGAGGA
TTCCCAGCCCCCAAGCCTGAAGCCTTCCCCTCAATCACCCTCAATCACCA
TCTTCTGTGGGTCGACCAGATGCACGGACTGTTCTCAGCCATCCCTGTGG
TTCTTACGGCAATGTCTAGCTGTGGGACTGCACTGGTGCTTCGATGGCTC
ATAGAAGCCCCATATAAGGCACTGCTCCTGTGGGATGTGCCTGTCAAACC
TGCTTGTCCACTGCCGTTCAGTTCAGCCAGAGATTGGGCCACATTCAGTC

>uc002kkq.1|606299|606699|606798
GAAAACAAACAAACAAAGATGCCACATGACTGTGTAAATACACTTTTCGA
ACTGTTTTATCTAAGAGTTTACTCACTTTCACATTGTGGCTTATAGTATT
TTCAATCTAAGAGACTAATTTTGCTTACATAGGAAACTACatattttaaa
ttgaaaattaaaaaaatatttttaaGGTTTTAATGAGTCCTATCAAAACA
CATTTGTATATAGGAAGGTAGCCCAAGGTCACTGTTGCCAATTGTGTACA
CAGCCTGCCCTCTAGTGTTTTCTTCTGAACAGTACCAAATTTTAGATCAT
AGTTGTAAATCTCAAAATGTTGGGTTAATAGGATTAAACACTGTGTCATC
AAACTGATAGGACACAGCTAAATCCCTGACACGGATGAAAATTAAAGCAG
AGAAAAACGAAGGTCCTTCCAGAAGCTGGTGGCAACTTCACTGGGGAGAT
ATTGCAAAGTTAGTGGTAAATACACTATATTAATAAGTTTTGTTTTGTAA

>uc002kmo.1|5227582|5228082|5228081
CCAAAATAATCCATTTGGAAGGGACGGAGGGCTTCGTCAGAAATTGCCTT
CTTGTAGCTATGAGACATTGAGCAAAACAGATAAGAACTGGGGCAATGGA
GGCATAAACATTAAGGCTAGGATGTATTTTTGGGGAGAAAGCGGCGGCTA
GCAGGGACGAAGCTCAACTTCATGCGCCGCGCCCCGGAATGCTTTGCCTT
TAGCCACTAGCGGAGCCGCCCGCCTGAGGGAGCCCTCCGGGAGTGAGCGC
ACGCAACCGTGCAGTCAGATTCCTCCGCCGACCGCGGCCCTCTCTCCTCG
GGCTTTGCCTTCGCTCTCTAGCTTTTCTTCTTTCACTCCCGCTCGCCGAC
TCCAGCCCGCTGGGCTCACGCTCTGCCGGACACCAATCCCGGCGGCCCTG
CCCGACGGAGCTCAAGGCTAGGCCTGGCCTTGTCCGCGGAGTCCGCCCCT
CGCCGCCACCGGGATCCGCCCCCGCGCCGACACGCACTTCCGGCAGCGCC

>uc002kmp.1|5230488|5230988|5230987
TCCTAATATGTAATGCTTAGCATAATAATTTTAGCCATTATTCATTTTTG
TAGTAGGCTTCACTAGCTTCCTGCTTCTCAAATCCCTTGAAAAGATGAGA
TTTTTTTTTCGTGGAGTTCACGTCTAGTAAGTTGGTCTTGATTTTTTTTT
TCTTTCAGAACCTTCTGGATTTCAGCTTTGGCAAGCTTCCTCTGTTTCTG
AGACACCTCCATCACCTGGGTTACAATCCCATCCATGATTTTCCCCATCT
CCAGGCATTTTTCATGGAAAGCTCCTCATGCTTTTTAATTCCAGTTTATC
CATTTGTGTGGCTTTAACCTCCACATCCAGGTCTTTCTGGCTAAACTGCA
GTATATCCACAATGGGGCCAATGGACACATAAGGGAGGCCCTATCACAGG
AACACGAACACCCGGAGTCGCTAGAAATCAGATTCCACCGGCTTTGCTTC
AGGCCGACTTCCTAAGGAAGGCATGGTAGCATCACAGATGCTGTTTGTCT

>uc002knv.1|9126357|9126757|9126856
ATACCCTATGTGGGGGTCCTCATCGCCGCCATTTCCAGAAGCTTCCAGTC
ACAGCCACTGCCACGGTCGCCACAAATGCTACTGCAGAGCCCGCTTGCCC
AGCAGCGTCACCGGCGCCTGCCCTGCCTCTTCGCCCAGCCTTTGATTCCC
CCTCCTTTGTCGGATAGTGTCTGCGGCGGGGAGGCGGTGACACTAGTCCG
AGTGGGGCGTGGAGACCGACCAGCACGAAGGGCGGAGTTCCGGCCCGCAC
CCCTCCGCCGCCTGCCGCTTGGTACGTCCCGCTTCCCCGCCCTGCGGCTC
GCGGAGCCTGGCTGAGCAGCAGGAggggcgggcgccggggggcggggcgg
TCACGCCGCCCGTCCCGTGCCCGCGGTAGTCACGTGTCCGCGGGTGTCAC
GTGCTCGCGTCGCAGCCAATCGCGGGGCGACGCTGTCCTGGGAGCGAGGA
GGCTGTGGTGAGAGACGGACCGAGACCGGAGATGTTTTCAAGCCCGGCTC

>uc002knx.1|9127160|9127560|9127659
GTAGCTCGCCTGACAGTGACAGGCCGTTAGTgccccccggcgcgggtccg
ccggggccccgcccgccgccgcccctcccggcgtcgcgaggagccgcggc
gcaggtgggagccgccaactgggcgggggcgctgcgcggggcggggcggg
ggccgggcggagggccgcgAGCTGGCCTCGTCGCGGGCGCCCCTCACCGC
GGCTGGCGGGGCTGGGCTGCCGCCGCCTCCCGGAACATGGCGGGGCCGGA
GGAGCGTGTGCGTGCGAGTGTGAGTGTGCGCGGCCGAGAGGGCGCCGCTG
GCGTGCGGCGGTCGGAcccgcgggggcgggggcgcgcccggcccgccgcg
cgTTCCCGCCGCCAGCCGCCGAGCGTGCGCCGACGCCGGGGAGTCTGCCG
CGGCCGCTCGGGCCGGGAGCGTCGGAGGTACCCGGGTCCTGGGAGAGGTG
GATGAAATCAAGAAGGGGAAATTGCTGCTTTAGTAGTGTCCGGGGAAAGA

>uc002kqt.1|12243817|12244317|12244316
GAAGCCCAGGCGCCTCGGAGAACCTGAAGGGCTGCAGGTCCCGGTGTCTG
CGGCAGCTTCCGCATCCCTGCAGGGAACCAGCGGCTCGCTGAGCCTGGGG
CTGGGCTCTGGGGGACTCCAGAGCTGGAGGCAAGTGGCGCTCACATCCGT
CTCCTCACCTGCCCCACCCGTGGCCTGGGTTTAAAATCCACATACCCGTC
TTTCCGCGGCCAAAGTGATGCTGCCAGGATTGGTTATGACCCCAACTGCC
CCGACCCCCAGAAGTGCAAAACGAACAGGCTGGCAAGTGACCAAAAGAGA
CCCGGGGAGCATCTGGGCTTCCAAGGTCCTCGGTACGGCCCAAGGCAGCG
AAGGACGCGCGGCTCCAGGCTGCGGGAGCCAGGACGACCGGGGGCTCCCA
GAGCGCGAAGTCGCGATCCTCGGCGGTGGAGAGCTCGTGCCAAAACGTCC
TCCCCTGCGCCAGTCAGGCCTTCGCGGGGCTGGCAggcgggcgggggcgg

>uc002ksa.1|13208394|13208794|13208893
TGCCCTGGGGCGCAGGGTGTCCCGCGGTTGCAAGACTGAATTCTGCACCG
CCCGGAGGCCAGGATGGGCGCGCGGATGGCAGCCCCAACTGTCTCCGCGC
CCCTAGGCCTCGGCGAGCCGTGGCGGGCAGGGACTGGAGGTCAGCGGGAA
GCGGGAAGATCCTGCAGGACCTGACCGGGGAGTTTGCGGGAAGGAGGGGG
CGGGCCAAGCCCCGCAGCCCCTCAGTCCCGCATCCTGCAccgcgcgctcc
ccggccccggcccctcgggcccgcTTCACCCGGCGTCCCCCCGGGTCCCC
CCGCGCGCGTTGACGTCGGTCGCGGGACCGCCCGGAGCTCCCGGCATTGG
CTGGGAAGTCGATTGTCTGGGGCTGCTGCTGTTGCACTTAGGCTGGGTCT
CCGAGCCCCGGAGGAAGCAGGCGTGTGTTGAATTTCTCTCTGCCCCTCAC
CTTGGAATAAACAGGAAGCGACAAGCACCCAGCCCGGCCCGGCACTTGCC

>uc002kse.1|13601265|13601665|13601764
AAACTATTGTTATGGCCCACATGTCATTCCTATTTACCCTAAATAAGGAA
AAACAAAGGCTATTCTGGGCTCCCGGCAGTGCTTGTGGTGGGGGTTATTT
GCAGCGTTACCATGGCAGGCTGCCCTTTCCACCACGGCCACCCCGTGATT
TTCTCTGAAAACTGCGACAGACTCGCAGCCTGCCCTGAATTTTCTTCACA
CAGCCTGGGGGCATCCGAATGCACGGGAGATGTTTTACACTCAGATGAAA
CAAACTGTTTAGACCTCGGGGAAAAGAGACTGTGCTTGAACAAAATGAAC
CAGGAGAAAGCGCCCTCCTGAGACATGTCTCTGCTTTCATGTTTGAATTG
CCTGGGATTCTGTTCTCTAATTTCTGATCCTTATAAACTAAAACTGCCTA
GGAACATTGAGCATCCTGACTTTGAAGGAGTCTCTGTGGTGTTTTTGTGC
TACCATACATGGGGAATAATGATGTGAGGCAGAGGGAGAGGGAATGAATG

>uc002ktq.1|17575042|17575542|17575541
GGGAGGAGGCGGCGCCGGCGCTTGGGTGCCCGCCCCCGAGCGAGGGGCCG
GGGTGGCAGAAAGGCCGGCAGTTAAGCTTGCTCCCCGCCGCCCCCCTCGG
GCTAGCCTCCCCCGGCCCCCTGCGCTCCTCGCGCTGCCGGCCGGGGGAGA
GCGTGGTTTCCTTGCGGCCGTCGCTGTAGCCTGGCCGGGGAGCCCGGAGG
AAGCGGGAGAGTCCCCGCCCACGGCCCCCTCCCCTCTGCCCGCTCTCCGC
CGCCGCCTCCGAGCAGCCGCGGGCCGCCCTCCACTCCGAGCGGGGGGCGC
GGCGGCGACAGCTGGGCAGCGGCTTTGGGCTCCGCGGGGACCGCGCCGCC
GCCCCCGTGAGTTATTCTCACGTCCCCCGGGGCTCGCTGCCGCCCCCGCC
GACGCCTAGAGTCCGGCCCGGGCCCAACTCCCTCACGGGCCCCCcggcgg
cagcggcggcggcggcggcggcagcggcggAGCCCACCGCCCGGGCCCCG

>uc002kub.1|18968125|18968525|18968624
ACTTTCCTGAACTTGAAATGGAGTGGAATTTCAATGTAGAGTTACCCATT
AGCTCCAGGGCTAAATTTAAACCTTTAATTAAATTAATCCGTTGATCTGA
AACACATTGCTTCTCCCTCAAAAGTGCAGCAGGTTTCTTAGGTGTCACAG
AGCTTAATTCAGTGTGGCAATTGTTCCTTACTGCATTTGTTAAGTTGCCC
ATACCGCCTGGGGAAACCCGCACACGTTTTCAGATCCCTCCAGGTGAACT
CCTCCAccctgtccccgcccccgcccccacccccAACCAAAACAAGCATT
CGTTGTGGGTGGGGACTGCGACTCCTCCCAGATTCAGAGCTACTGCTCTG
GGAGGGCCGTCAGGAACCCGTATTTATAGAAGACATGGTAGGTGCCAAAC
GTGCTTATGAGATAAACGACAGGGTAACTGTCCACATTGGTCCCAGTTTA
TGAGGGAGAAGAGATCATAATCTACAAAAATTTGCAAGGTGACCAGGGGA

>uc002kuc.1|18969224|18969724|18969723
CCGATCCCCCGCCCCACCACCCGCTCGGCTCTCGCGTCCTCCTCTTCCTC
CTCCCGTGGCCCCTTGCCTCCCGCCGTCTGCCTCTGCGGCCGCCGCCTGC
GGCTTTGTTTTCCTCCCAGGTCGCATTCCCCACACGTGATTCCGTGTTAT
TGCAAAGAGGGCTTTGGAGCGCGAGCGCGGGGCGCGCGCACCTATAAATA
CGGACACCCGGCCCCGGAGCCCGCGAGCCAGCGGCCAGGCGACCGGCGGG
CGGCCAGCCAGCGAGCCGAACTAGCCGAGCTAGGTAGCGAGGCGTGCGCG
TgggccggggcggcggcgcccccATCCCCAGCACCGAGGGGCGAGCATgg
cccgcccgcgggggggctggaccgccgcgcacgccgcccgATCCCCGCGC
CCTACCCAGCCCGGGTCGCCGCCGCTCGCGCCCGCCGCTTAGCGCTCGGG
CGCCGCTCGCTTCTCCGGGCATCGCGGAAATCCCGCCGCAGACGGACACA

>uc002kxw.1|30326851|30327251|30327350
ATACATCTAAGAATATTCCATATTCAAGCCTTGTATATTTTGCCTCTGTT
TTAAATTGAAATTGTACTGTTTAAGTTCTTGGGTTCTGACCAAAATCTGG
GTCAACATAAGAGaataattatttttaattttaaaCCTGATTCTCTGTTC
CAATCTCCTGCACGTGTGAGGGAAAACTGTAGGAAATAAACAAAGCACAT
AAATCAAGCTTTGGAAGAGAAAAATCTCTATCTGAAGGATTTTTTTTTTT
TTCAATGACGAGCGTGCCCACTATTTCCCTAGAGGAATATTTCGGTCCAG
GAAGGAAGATAGTGCATTCAGCATGAgtgtgtgtgtgagtgtgtgtgtgt
gtgctgtgcgtgCGCGCCCGCGGAGAGAGGGGCGGGGGAGGCGGATGAGG
AGGATGAGATCATAGTTTCAGGATCCTCAGGAAACCCTGGTACTGGCAGC
AGCCAGCCTCTGCTGTGCCCACATGACCCACAACTCTGGCAGCGGACCCG

>uc002lha.1|53863426|53863926|53863925
AAGCCTGTGCGTGCTTATCCCGGCGGGAATGGGGGACACGCTGCGTGTGT
CCCTCCCCTCGTTTTGCAAAGTCTACGGCCAGGATTGTGGATTTCGGAGC
CTCGGTGGGGGAGGTGTTCAAGGCTGGTGGCAGGTGCTCCTGGAAACTTG
GGGAGGAAGCTTGCAGCCCTGCCATTTTTTCCTCCCGAGGATTCAAAGCC
CGGCACCTCCAGGGTGGGTGGGGAGAGGAAAGCTTAATTGATCTCTTTTA
TTAATAAAGCGACTGAATAAGCCACGCCTCCCAGGCGGTCGGTTTCACTG
GAAAGGGCTTTGTTTTTACCTTCATTCTCTCTTCCGTGTCTCCCACTCCC
CCCTTTTGAAACAATCCTGCTAAATCACTGCCTAGTCCTCTCTCGACCAG
CCACGCTCGGCTCTTATTGGTATGTTGCTCTGCCAAAAAGGGGGGTGGGA
CGCTTGTCGCGGGCGCGGCGTGACAGGCAGGCTGGATGGAGCAGGTAGGA

>uc002ljo.1|59705521|59705921|59706020
AGGCTCAAAAGAGAGAGTAAATCTCATTATATTTATATATTGGAAGAAGC
CCACAGGCCATGGTTGTCCAAAGCTAGAAGAAGTATTGTAGAATTTGATA
CTATCCTTGAGCACAAGTATAGTGGGGGAAATCTTGAAACTGGGGCTGAC
AGATTTTAGCTAACTTTCACAGGCATGTGTAGATATTGACAAATTCTTAA
GTTTCAGAGTGACCTCATCCTCCCCCAAAATTTCTTAAACCATGCCTTTA
CAAACAAGTATTTCTATTCTAATGATGTCTTCCTGAGTAAAATGTTGAAT
CACTCAAAGGACACAGATCAAAAGACAGAGGGAGAAAAAAAAATGCCATG
TGGGAGGGGCAAAGCTGTATAAAACCAGTCATTACCATGTCTGAACTGTA
ACAACTCTCAGAGGAGCATTGCCCGTCAGACAGCAACTCAGAGAATAACC
AGAGAACAACCAGGTATTTCAATGATTTCCATGCCATGTCTATGGGAAAT

>uc002lyk.1|3658981|3659381|3659480
TCACTTCGTAGCAGAGAGGCAGACTGCGCACAGATCTGCGTGGGGAAGGG
AGTGCGCCAAGCCACAGCCTGATGGGCCGGCGTGCCTGGCAGGAGGCTCA
GCAAGCACAGAGACTGGGCAGCTCCAGATGCAAGAAGCAGGAGGGAGGGG
GACTCCGGGAGTGCGGTCCATTCATGTCTGAatgtagccaacgagggttt
cctaagcacctaccatgtgcggacgcttgataccaggGCCTCGGCGGTGA
GGGCACAGGCAGGAGCAAGCTCACCTCTGGGCAAGCAGGGGTTAAGGCCA
GTTGCTCCCACGTGAGGGCACCTTGCGACAGAGCCACACACCCAGTCCTC
CTGCTGGCCCGCCCCTCACCCTGGTCCGTCTCCCTGTGTCTGTGGTCGTC
AGTTCCACTGGCAGGGGACCTGCCTCCCTGTTGCCACCACAAGAGAGGAA
AAGTTGGTCAAACAGGTGGGGAGGCCAGAGCTACAAGCCTCGGGTTCCCT

>uc002mlh.1|9295582|9295982|9296081
acaaatcccagctcttgttcttttgttgcttcattctttctttgctttgc
tgggcgttttgtctaattctttgttcaaaacgccagtaacctggacagct
tgcaGTCAAGACCCCCTACCGGTGACACTTGCGCTCTTCGGGGAGGTAAA
CAGCATTTCCTCTCAGCTCTGGGTTGGAAAAAGCCGCAGCAGCTGATGGG
CCCGGGAACCCGAGGCCCCGCCCCCTAGGTGGTCCTAGCCTTTGCGCGTG
CGCGGCGTGTCTGCGTGGGCGCATGCGCATAACGGCCGCCATCTTAACAG
CGCGTTCCCGTTGGCGTCTGAGGTAAGTTTTTGTTTCTGGGCGGCGTTCG
GTGGTGTCCCGGTGCAGCCACGCGAGAGTAGAAGGGTGGAAAGGGGAGGT
GCCCAGTGAAATGGAGCCTGTCCCGTGCACTTTCGGGCATTTCGAGCATC
TTGTGGGCTCTCCCAAGTCGCGGCCCCTCCTCTGAGAGCCACAGTCAGGT

>uc002nhh.1|17722935|17723335|17723434
accgcgcctggccATGTCTTCCCCTTTCTGAGCGcatttccctctctgag
cctcagtttgcccagtctgtgaagtgggtatcggcctacctcAGGATGGC
AAGATGTTGAATGCCTGGGCCAGGGTTGGTGCTCAGTTATTTCCCAATTG
CCATGATTAATATTTGTTCGGTAAGAACAGCTCCAGGTTCAGGCCGGGGG
GCTCCAGGTTCAAGCGCCTCTTGTTTACTCACCCATGGCCTGTGTGGTTC
CAGGGAGGTCCCATGGGTGCTGATCGGGCGGGGGAGGAAAGGTGGCGGTT
GGATGGTAGGCGGGGCGGGGTGAGCTTCCTGTCCCCCCCCCAACCCATGC
ACACAAGCCTCCAACTTGGTGCTGACGGAAGTGGCCTCGTGGCTGTCTCC
TGGCGCCTGCCCCGTCAGACAGGGGCCCCATCCCACTCGCTACCCTGTCC
GGTGAGTTTGAGCCCTGGCCAGTAGATACCCATCATCTCGCCTTGGCCCC

>uc002nsq.1|35105890|35106390|35106389
ATCGGTTAGCTATTGCTGCGTAtttgttgcacagcaatagctaactgata
caTGGACACAAAGCAGCAGCCCCTGGCCCCCACCCCTGTTCAGTGACTGC
TGTACTCACACACAGAGTAGAAAATGCTTGCACAAGTGGGATCAAGCATT
TTCCCACTTTCATAACCATGCCCCATGGCGTTGCCACTGATATTGCCCTG
CCTAGCACTGGAAAGAGGAGGTAGTGAGGGCAAATGGAACCTCTTTTGCT
CAGTCCAGGGAGCAATAGGCAGCTGTCACCCACAAACGACATGGCTCCCA
CAATCTACTTCCCAGATCATAGTCCTGCCTAGCTGGGACTGGAGGTAGGA
TACAAGTTAGAGGTGTATTCCAGCCCCAGGGTGCTGGGTGAGGCCTGGGG
ATGTGTCCCTGCCCACAAGATAGAACTGGAATCTTCACGTCCACCAGATT
CTGGGCCTCTCTCCTATGTCACAGATGGGAATTCTTTCCACATTATTCCC

>uc002ntf.1|37588116|37588516|37588615
CCGGGGACCACCGCGGAGCCGCTGCTCCGGGCCGTGCGGCTCGAGGCGAA
CCTGCCTCAGAGCCGCCGGGCCCTCCTATCCCGAGCCGTATCTCTAGCTC
CGGCCTGAGGTGGCCGGCGACTGCGTGCGCAAACACAAGATCCGCACCCC
ACTCCCCGCCACTGCAGCTCCGCGGCCGCGCTCAGAGTCTCCGGAACAGA
CCGGACTCAATGCGGACCAGGCAAGCGGAAGTGTGCCGCTTCCTTCCGGC
CAGCGCAGCACGAGACGAGGCGGGGAACCGCGGGAGGAGGCGGGGCCTAG
TGTTGACGAACAGCTCCCGGGGCCTATgggcgcgggggcagccgcccggc
ctctccggcgcgccccctccccggggcTGTTGACGCCCCCCAGCCCCTCA
TTTCCACAAAGCTCCGCGGCGGTTCTGCCCTCCTTGTACCCGCGGCGCGC
TGCGGCCCGTGGCGCGGCCCCGTTCCCGCCTAGCCCCGTCGGCCTCCTTC

>uc002nuu.1|38866873|38867273|38867372
TCCGTGATGGTGGGAGGCCGGGCTGTGGTGCTCCTAGTAGGGCTATGGTG
GCAAGCTTTAGGACCTTGTGAGCCTGATTCACCCGGTAATCTCCACCTCG
GAACGCCCTTTCTCCCCGCTGCAGAGCATGGGGCTGGGGGGGAGTGGAGA
GAACCCTGCCTTGTAACAGGGCAGCGGACAGCAGGTAAATTGCCTTCCCC
GGGAGTAGCGTGCCGCCCGGCAGGGGCCTGGGTGTGCCAAGGCCCGGCTC
TGGGGATTTCAGGACCCAGGCCAGCGCTCCCCAGCAGCAGGGCAGGAGGC
AGCCTGAGAGTCGGCAGCCCCGCCTTGGAGTCTGAGCACTCGCGCCCATC
CGTCAACCTTGCAGAGCATTGCAACTTTATGCCTACGCATAAAAACTGGA
GGGACTCGTCCCAGAGTTTGCTGCCGCCGCCGCCGCTGCCATTAGAGCGG
TTTTAATTAGCTGCAGGATTTTTAATGAGCTGAAATCAAGAAGAGCCCCA

>uc002nxi.1|40177127|40177527|40177626
GCAGAGTCTGTCCTGAGACAGGTCAGACCTCGGCGGTGGGACGGGAAAGG
GGAACTCTCTGTCTAGAGACTTGCGCTCCGATGTAGTTGGAGGTGCTACA
CTGTGGCTGGCCACAGACCAACACGAGCAATGGACCACGAGAGGCCTGGG
GTAGTTAGCCTTTCCTTCCTGTGCAGCCAAGAACGGAAGGATGAGAGGGG
TTCTTTCTGCCTCCTCCTTGGCATGAGCACCTCCACCTCCATGCCCACTC
TGTCCTTTCTCCCAGGAGCAGCTGGCCGGAGAGTAACACGACTCCAGCCG
GACATGGTCATGACTATTTCAGCCTGCAAGGTCATGACTCTCTGGCCCAC
CTAGGACTCCTAGGGGAAAGGAAGTGCCTGGTCTACCGCCCTTCCCCTGC
AAGTCTGAATGCTGTGTGGACAGAGGAGGAGGACCCAATAAGGTAGGGGT
ATTGGAGTACTCGGGTGCCTGGGAAGATCCAAGCCCGGCCTATAGGGTCA

>uc002nyd.1|40321831|40322231|40322330
CTGGCAGGGTGTGGAGTTGGGACACACACGTGTGTAGGGCTGGTTGCGTC
ACTGCGTGGGGGCACCGGAGGCCCAGAGGAGGAGTATTGGATGCCTGACG
GTGTTTACACCCCACGTCCTGCTCCAACCAGCAGTTTGGGGAGAGGTTGT
TGTTCATGTCCATTCCGGCCCCACtgtgtgtgtgtgtgtgtgtgtgtgtg
tgtgtgtgtgtgtgtATCCCTGCCCCAGCATGTGTTTTCTATCTCTAAGG
CCCACTGGGCTGGGCCTCATGTCACTTGCCTGACATCCGATTGTGAAAGA
TGTCACCCAGAGGCGGGCAGAGGGGCTGTCTTTTCCTTTTCTCGTTGCTG
CCCAGGGAGGAGACGGGGTGACCTTTCCCACAGGGGCAGCCTGTGGCGAT
GTGGCAGCTGGGCCTCACCCCGGCAGGGCTGTGCGTGACCCCCTGAGTGG
GGGAAGGCAGGCTGTTGCCATGGTGGCCTGAGCGAGCAGAATTCCTCCAG

>uc002obm.1|40930951|40931351|40931450
CTTAGGGATGAAGGGACCCCAACGGTTGGTTAAATCCGGTAAAGAGCTAA
CTTGGTGTTGCTCAACCCTTCTCACACTACAAGTCCCGGGAAGCCTCGCG
ATGCCCTAATCCTTTGTTTCCCACCGTGCCCCGCGCGGCGCAGGCGCTGT
TACTCAGGGTGAGTCTGGGAAGCTGGAACTACACCTCCCAGGAAGCTAGG
GGGTAGATGGTTTGTTTCCGGAAGCAAAGCCCCAGGTGGGTGGGACCTAA
AGCTGGGAGACTACGGAGGCAGCTCTCAATTGGTCAGGATGCGAGATTGA
CGGCTGCAATAACTAATAGGAACAAGCTACTGCCGAAGGGGCCCGCCCAC
AGAAGGGTGGTGGCCACGGTCCAGGCTGGACACAACCAAAGGCGGAGGAC
CCGTGGCCCACGAAGCTCATCTTTGAACTGTCCCCGCCTTCTCCCGCCTT
GACTTGTGACCCTAGGCCCTTTGGGGCGCCTCTGACCCAGCTAGCCAGAT

>uc002oft.1|42400624|42401024|42401123
CGGCTCTAGTCAACATCTGGCCCGAAGCTGGCGACCTTTTCCTGTTTCTC
AGGGAACTCCCTGGGGTTGGCCGGTACCATGGAGGAAGATTGTCTTCAGC
GTGCAGGGCCAGCGTCCTACGGCAGTTTCACTCTGAGCCTGTGTCTGGAT
CACGGAGACGCGGGGTAGCGGTTCGGAGTGCGGAGCAGGGATGTCCCCGA
GCTGTGCAGCTGCAAGAACCCGAAAAAACAGGCGCCATCTTCTCGGCGCG
GTCCTACTCCGGACTGTATTTCCCAGAGGCCCCCGCGAGTCCAGGGCAGC
CCCTTCATTTGCCTGCTGGACCCTCCGCCTCAAGGGTAGGGGAAGTGCGC
GGTGAGCGGCCTGGGTCTTGCAGGCTCGGCTGGGGCCCGCAGGTACGTGC
ATGGGAGTTTGAAGGGACTGACCAGGCTGGTCTGGAGTGTTGGGCATGTA
TGAGTGTGTCGGGCATGTATGAGTTGGTCGGGCTGATAGAGGGGGTGGTG

>uc002onn.1|45556988|45557388|45557487
gtttcaccatgttggtcaggctggtcttgaactcccgacctcaggtgatt
tgcccacctcagcctcccaaagtgctggattacaggtgtgagccactgcg
cccgaccGAGACCTGATTTCATCTCATGTCATACCAGCAAGGAGGCAGAG
CATAAGTACCAACCTGGATGGGGCGCGCTGGGAGCCCCATGGAGGTTCTA
GGGTCCTGAGAATACAGGCATTGAGACGGGCTGAGGAGGAACTCCAGCAT
CCGGCTGCCCGTGCCCACCTTCAGTTTCACCCTACCCTGCTCCCACAAGG
ATCTGAGCAGGGAGGGGGCCTGATTTCCTTCTCCCGCTGAGACCACAGTC
CTCTGGAGGCTAGGATCTGGTGATGGGGCACCCTAGCTAGGAGCCTGAGC
CTCTTTATAATTTAGTTTCCATAGAAGTTATATGTGCATTTAAAAAAATT
CAATGTAAGTAAAGACCTACAATGAAAAGCAACCGTCTTGTCTCTGGGGG

>uc002oph.1|45996859|45997259|45997358
GGCGCCGTCCCCTCCGCGGGGCGCGGTCACGTGCCCACCgggcgaggcgg
ggcggggcgtcgcgcgcggtgggggcggggtatggcgcgctgtgcggcgc
agggcggCTGGCACAAACGGCGGCGCCGGGGCCGGAGGAAAAAGCTCGGT
GAGGAGGTCgcggggcgagaagggagcgggaggagactaagccggagccg
gggcgccggcgcgaaccgggcggggtgtgggggcgcgcgccggggcctgc
cggggcgaccccgggaagggggatgtgggtgcggcgcgggggaggggacg
cgcgccggttacgttgggtgccggccgttgtgggggttggggtgggggcg
gggagcgcgcgccgggcggaggccgagtggagggggaggggagggggTCC
GAGCGGCCCTTAGGCCCTGCCCCTGTCGCCTACTGCGCTCAGAAGGGGCC
TCAGGGCCTGCCCCGGGTTGGGGGCGTTGGGGTGCCCTGGATGGGGGCAC

>uc002orw.1|47078706|47079106|47079205
GCAGGCGGGAGCACACCCACAGAGGCGAAGGAAGGGCGCAAGACCATGAG
AACCACAGACGCGGAAAGCCGGGGAGGTCGTGGCTCGGTCTAGGGCGCAC
GGGGAGCAGGGCTTGCCCCCCAGCACCTCCGGGGAGGTGACCCCAGCCGG
GAGATGCGAGTCCCGCGGAGCCCGCGCCCGGCGGACGGACCGATGGACAA
AGCcggggagagctcgggcgcggccggggcgggggccggtgcccgcaggg
acccgggcgcagcggggaaaggaggggcgggcaagcggcgagaaggggaa
ggaagcggaggtgccgggcgggcgcggggcgcgggcaggaagcggggagg
ggcggcggggcggggGCCTCCGGAAAAACGCCCCGACTTCCTGCCCCGCC
AGAGCCAGGAAGCGGGAGCCGGGACCCAGGGCCCGGGATCGCCGAGCCCG
ACCTCGGGCGCCCCGCCGGTCACCTCCGCGCGGACACCAGGTACTCGGTC

>uc002osk.1|47264068|47264468|47264567
AGGGCCAGTCGGAAAGAGAGACAGTATGTCGGAGCTGCACGACAGGCCCA
TAGAAGAGGAAGGGGCAAGGGGGAAAAGCACCTGGGAGAGAGAAAGGGGG
AGTCAGGGAGGGAAACTGAGGTGGGGAGATGGAGTGAGTGCACTAGAGGG
GCACAGGCAGGGACAGGGCAAGCACCTGCAGGAGAGGCCAGACCCACACA
GAGGCATAGCCACCCCAAGACACTCAGGAATGCCGTGTGGGGGAGCAGGA
GATCCTGGGGCCTGAAAGCCCCCAGACATGGAGAGGAATGGGAGCAGAAA
GGCCACGCGAGGTAACACAGAAGTCGGGAGAGAGAATGGGAGTGGAAAGA
GCCAGACCAGCCAGGAAAAGTCAGCATGGACCACGGAGAGGTGGGGCAGC
AGCTGAGGAGGGAGGGACTGAGGAGCCGGGCACCCAGAGTGGATCTGGGG
GAAAGAGGTGGAAAAGTGACAGAGGGAAGACAGCCTCCAAGCTCAGAGGC

>uc002owz.1|48792196|48792596|48792695
CTGCGCAGAACGGCCGAAGTGTGCACGCCCCTCTTTGGCGGCCTCAGGGC
CTAGAACAATGAATGAGTCAACGCGCCTGCGCGCCACGAGAGCCTACCCA
CGCATGCGCAAAAGGCTTAGCTAGCTAAGCCGCGGGAGGCTGAACGTCAT
CAAACGCGCCATAGGGCAGAGAAGGACCCCTCCCGTTATTTTGAGGACCG
GGCTGGTGCGACTATACTACTGCCGGATGGCAAATCCGGGATCTCGGCTC
CGAGAGGCTCATCTGGCAAAAGGGCGCGGAAACCACGGGGGCCCTGAGAC
TGAGTGGTCCCTATCCCACTTCTCTCTGGGGCGGCGCTGTAGCCAGCGGC
TGACAGGCGCAGCGAAAGGCAGCCCTCTGCTGTAAGGAGGAAAACTGAGG
CCTGGGAGCAGGAACCTGTAGGCAGCGCTTGAGGGTAGCGGGATAGCAGC
TGCAAGCGCGCGTGGGAGGCGGGGGCTCTGGGCGGAACAAAAATCACAGG

>uc002oys.1|49360756|49361156|49361255
AGGGATTCTGGGAAATGAAAACCAGGAGCTCAAGGTAGTTGGACACTTCC
ACATCAGAAGGCTTGGACATTCCGGAAGTGTAGTCCAGGAGGGCGGTACT
GTTCTGTTTTTCCCCCAACTCCAGCATTCTGTGATATGTAGTCCGGAGTT
CCGTGTAGTCGCGCATAGCTCAGCTGCAGTAAGGCTGTAAATGTTTCCCC
TGCGGAATCCTGGGAACTGTAGGTCCAATCGTTCTAGGTAGTTGTAGGCA
CTTCCGGCTCGAGGAAGGCAGTGCTGTGGAATTCTGGGAAGCGTAGTCCA
GGTCCTCCTGATACTCGCAGGCACTTCCGCCCAGGAAGACGACGTAGCAG
CCATCTTTTCCCTGGCTTTGGTGATTCAGGTCAGCTTCTCAGGAACCTTT
CAAACTTCCCCGAAATGCACTTGTGGTCAGCAGCTAGCGGTCTTTTGTTT
GGGGAAAAAAAGGAGTAGCGGCTAAGAGCGGAGGTTTGAGGGGCCAGGAT

>uc002pqr.1|55073902|55074302|55074401
ATCCCTGCCAGGGTGCAAGATGTGGATTCGAGTTGCTTGAAGGGAAATGG
CATTTCCTCTGGTGCCAGAGGACAGGGCCTGACAGCCTACTCACCCACTT
CGTCACTGCTCCCGGCTTTCCCTTCGTTATGTCTCCTGGGACTTCCCATG
GCTGGACCCCGTCCTGGGCAATTCTGAGACCCAGAGATAAGTCAGATCCA
GACCCACCTAAGCCCTGACCCTTACTCACTTTTTGAGAAACTGATAGATG
aggtcgaaaacgctaggaagtgttggaactttttgcacccagacagtctg
attccagaTCCCCAACGCTTCCTGGGAGAGCAGACATTTGAGCTGGGACT
CCCAGGATATGAAAGGACAAGAAGGTATTTCAGGGACAGCAGAACAACCT
TCAAGGCACACGGAGAAGTTGGATGCCTCTGTAGGGGGGTTCTTTAGTGG
GGAATGAGACCTCCATTGGAGCTGATGAGTTCCACCCAGGGGCCGGAAGT

>uc002qfv.1|59651807|59652207|59652306
gctactccggaggctgaggcagaattgtttgaacccaggaggcggaggtt
gcagtgagcagagatcacgccactgtactctatcgtgggcgacgacagag
caagagcaagactccgtctccgagaacaacaacaacagcaacaagaaaac
aacaataaAAAAAATAAGGCTGCGTGGGAGGCAGAAAGAGCTAATGCGGC
CACGCTTGTCCCCTCGGGGCCACCGTCCCCACCCAGACTTCCGGTCTGCC
TTAAAATGTTCATGCGTAAGTGCGTGGGCAGGAAGGCGGGCTCAAGCGCA
GCTCGTGGCGTTCATTGGCTGTGCAGGGCCGAGGGAGGCGGTGCAAGGCC
GCCGCGTGACGTCAGGACGCCGCGGTCAGGACGTCGAAGCCAAAGAAGAC
CAGAGCCAGCCGGGTGGCACAGCGGTGTCGTGGCCGTGTTGCTGATCGCC
TGGGTGGTTGTTGGCGTGTCCCTGCAGCGAAGGATCCTGGTTGGTAAGGG

>uc002qgb.1|59700411|59700911|59700910
ATACACTACAGAGATAGTCATGCTTCATCAAGCCTCTGATTTCCCTGGAG
CATGTTGACTTCACGTTGATTTTTTTTTTTACATGTTCTGTTAAAAAAAT
TTCTTTAAATTGGCCTTTGGAAATTTACcagcagtgtgctggtaaagtct
tgacaatcagctctctgaaaaaaaaagcaaaaagaaaaacaaaaaacaac
cccgacgtgtagcatttgccgatttctctggtgtaaatactcacagcatg
gcTTTGACATGAGTTTTACATTTGGTAAAAGCAAATTGTGCCTACTTTGA
ATAGAAGGATTGGGACAGAGATATGGTTCTTGTCAGGCACTAATTAGGGA
GTAAGGCTTGTCTAATATTGCCTTGGCTCTCAAGCAAAATAAAAAAGTAA
CATTTGGGAATCTGTGTTGCTTCCTCAGCCCATCCTGGGTAAAATCGGAG
ACGTATACAGGGCAGGGAGAAGCTGTTTATTTCCATGCCTGCGGTTGGAG

>uc002qgy.1|59941285|59941785|59941784
cctctgtcacccaagctggagttcagtggcttgagctcagctcactgcaa
cctccgtctcccaggttcaagctattctgatgcctcTGGTTTAGTAGTAG
AAACTCAAGCAGGAAAATTAGAATGGCTTCTTGTCACAATTACTCTGATA
ATGTTAATAATACCTGTTAGACATTTTGCACATTACATATGAAGAAGAGT
TTGAATCTCAGATAAAAACAAAAATACATCAAAAATCTTTAATGTAAGCA
CAGAATTCAATCATCTCGTGTATGAGAGGTTGGATCTGAGACGTCTTTTG
AGTCTGGTCGTAGTGAAGGACGCAAGGTGTCAATTCTAGTGAGAACAATT
TCCAGGAAGCCATGTTCCGCTCTTGAGCGAGCACCCACTGGGCCTCATGC
AAGGTAGAAAGAGCCTGCGTACGTCACCCTCCCATGATGTGGTCAACATG
TAAACTGCATGGGCAGGGCGCCAAATAACATCCTGTGCGCTGCTGAGCTG

>uc002qmv.1|61571101|61571501|61571600
ACACTTTCCCAAACTTAAGACGCACATGTCCACGCCAATGTATTATCATA
GGCCCTTCCCCCCCTCTTAAAGCCTCCCACGAAGTCTGAACCTGGTACTG
ATATACGCTTCAGCCCTCAGAAGGCAACCGCTTGATTCTCTGCGCAGGCG
CAGCGTTCTCAACACCGCCAACGGGCACAAAGCCACGCCCCCACGGCCGA
ACTCACGCCTACGTACTCAGTCACCAGCGGAACCCTCTCCACCAGGCTCC
GCGTCGAGGCCCTACGGGGCGTCAATACGCACGCGTACTTTGTGTCCCAG
GTAGCTCGTCTCTTAGCCATGTACGCCTCTGCATTCCGGTCACTGGGAGC
GGGGCCGTGGGGGCTGCACATGCGCACTGCGAGTCCTCGCCTACTCCCAG
AAACCACCCGGGCGCATACGCGGTGCGGCCGCTGCTTCAGGTCGGCGGGC
TCCAGGGAGACCTGGGTGGGCAGCGTCGCCGTTTCTCCTTTCTTGGGCAG

>uc002wkd.1|3817241|3817741|3817740
AAAGCGGCAGCCAAATCCTTCTATGGCCCCCAATGCATCACCCAGAAAGG
GGCTCCAGACTCTCCTGCAAAAGGCCAACTCTACTTCCCGGCTCCCACTT
CCCCTCCTTCGCCACAGGAGGGTGGCGAAGGATTTATAACCCACCTCTTT
CTTTCAGTTGCCATGGAGACAAGCCCCAGTCCTTTCATTCCTTCTGGTAC
CTCTCTCTCCAACGCAGGCGGAAAGGAGGCGGCTTAGCCCAAACATGCTG
GGGGAGGGGCTGGCGGCCTCGACGGCAGCTGCGGAACTAGGCCGAGGGAC
AAAGGCTAAGGTCAGCCGCGGTTCAAGCCCTTTCGTCTGCCGACGACCAG
CGGCCAGACGCTGCGGGAGCACTGCTGGGCTGGAGGAGGGCTCGAGCTGC
GAGGACGGCACGGAGCAGCGGGGTGGGACTCGGGGTCGCCCCAGGAGAGT
TCCGCGGCCCGGGGGGGCAGAGGCATGCACAAGTGGGGGGCGGAAGGAGG

>uc002woa.1|11846179|11846579|11846678
TGAAACTAAATGCTGCTGGGAAAAAGATTTTAGTAGAAATATAGATATCT
GTCCCTACCCTTTGTTAATTGATCCTGCTTAACTGGGGACATAATGTATG
TCTACTGAAGAGAAATCTGTGGGCATAAACTCCTCCCTTCCTGTTGTCAA
ATATATTTCATATGTTATTATCTTGTTTAAATATACAGTAGACAAGAAAA
TGCAACTGCTGTTCCTTTAATATCAGAACTATGCATGTTACAATAGGTGT
CACTGTTTTGCTTGGTCCAATCATGATTGGTGACTTCAGCTATTGGCTCG
GAGCACTGGCTGTCTGACTCCATCTGCAGGGCTGTAATACCTACTCTCCT
CCGATCCATTCACCACACAACTTCAGCCGGCTGAACAGACTCACGCAGCT
CCAGCCCATCTTGCTGACCTAATTCAGAAAAGAAGTGCTACAGCTCTGTG
CCTGTCATCTTTGCAGTGTAGCATTTTCAGGTGATCTAGGAAACAGTTAT

>uc002wot.1|13923745|13924145|13924244
CTACATCCTCCAAGTCCCTGAGGCGGCTTTCCGCTAGCTCGCCTGTCACT
TGGCGCACCTGGCTCTACAGGCCACGCCCTCAAGTCTTCCAAGAGGCCAG
CGGTAAGCGCGGTCCACCTCCCTCTCCCACTAGGCGTCGGCTTCACGCCG
CGCCCACGTCTCGAGGACAGCTCCAGCCCCCTCGCTCCCTGGCTCCGCCC
CCTCGCTCCCTGGCTCCGCCCCCTCCAGCTCCCTAGCGTCGTCGGCGTCG
AGCCCGAGCCTGCGCCTGCGCGTGCGCCCTGGGGCCCAAGTTGGGGCGCG
CCGTGGCTAGAACACGGAGAGCGGCGGGCAGTGCAGCCAATGGGAGGCGG
CGCTGCCTAGCGGCTGGTAGGCGGTGCCTGCGCGGGTGTTAGGTTAGCGC
GAGGCGTGACCTAGTTGACAGGCTCTGAGGTGCTGCTGTGGCGGCGTCCG
CGGGGCTGAGGCGGGTGGGAGCCGGAGCCGAGCGCGGGCTGAGGGAGGAG

>uc002wox.1|14451536|14452036|14452035
cctcctagagcagtgtttagtaatctgtaggcactcagtaaatattgttt
aaatgaatgaaGGAAGGAAATACCGGTCTCACAGTCACGCCTTTTATACT
TTTGAGAATGAATTTCTCAACTGTCTTATCCCTCGATCTGTTATTAACTA
TGCTAAAAATATTTCCTGGCTTTGAGTAGCATTGTAGAAGGTCCTCTTCC
ATTTTCCGATTTTCATAGATGATCTTCCATTAAAAAAAGACGCTGGCATG
TTTCTGCTGTAGAAAAAAGGAAGCAAAGGGATAGTTACAACTCCTTCTAC
TCTTCTCCCCCAGAAAAACCTTTCGAGGCCTCACCAATAGATGGCTTGCT
TTCTCCTCCAATCACCAGCAGACAGAGGGGCCCTGGTGTACTGCTGTGTT
CTCCACACCAAGGGGGAAATGAATAATGTGTGAGATTCCTCTCTGGAATG
TTGAGTGTCTCAACCTTCCTTCTACAATTATATTTTCTGCTTCACGGTGA

>uc002wpj.1|16676502|16677002|16677001
CATCTCTAGCCTGGGACAGGCATGCCTTCTAAGAATCCTATCATGAAAGA
TTTGTAAGCATAAGAATCTTTCATTTATCTATTACGTAAATCCAGATTTA
TTAATTGAATTTGTTTAAATCAAATTATTTGTGCTATAGATCTCACATTT
TCAACAAATTCCTACAACTAGTATGTCTTTGCTCATAAGCTGAAGGAAAA
TTAGGGGTGAATTAAAACTAAAAATGGTTTGAAATTCTCATAGTCCTCTC
AGCAAAGCCCTACTGATTGATACAATAGACCACTGCTAAAGCGGCTTTAA
CAATAGTGGACCATTTTGGATATTATCTGTGTATAGAAAGACACAGAGTT
TGACTCTGTTTGGAAAATCAGACGCTAAATAGCCCCTGAAGCCGAGCAGC
CTGTTATGAAAACGGAGGGGTGGTAGGCCCTTCTAATTGGCCAGGGTATT
TACCCAGAGCTCTGGCTTTCACATAAAAGGCAGGAACCACTGAAGTCAGT

>uc002wrr.1|19946142|19946542|19946641
CCGGCCCCGCCAGCTCCGGCCCCAGCCGCGCCTTCCCGGCCGGACCCCAA
GCCCGGACGGGGACCCGCGAGAACCACCCCCCGCCGGCCAACGTGGGCGC
CTCCCTGGGGCCACAGGGTCCAGGGAGAGGTGGGCCTGGAGTCGACGCAC
GCCGGCCTTGGCGACCTTGGCCGAGGTGCTCAAACTTTGTCTCTGGACCC
TGCGAGCTGGCAGGTTCTGGGGCAGCGCTCGGGCCTCCGCTCGTGGTCGC
TGTCAGGAGGCGCTGGGGTGATGGGGCGAGCTGGAGACGCGGCCTGGAGC
CCACGACCTGGGCTTCTCGCCCTGCCCTACTGCTTGCTGGTTCGTGGCCG
GGCCGCGCCTCTTCTGGGCAGAGGGCACCGCCGACGGCCAGGCCGCAGAG
GGGGCTTGCGAGGATCGGAAGCTGGTCAGCAGCTGTTGGGATGTGTACAT
CGTGAAGCCCACCTGGTGGCCGTGGTTAAATTGTATCCAAATGAAATGAC

>uc002xap.1|32597952|32598352|32598451
tcgagatcagcctgaccaacatggagaaaccccatgtctactaaaaatac
aaaagtagccaggcgtggtgcacatgcctgtaatcccaactactcgggaa
gctgaggcaggagaatcgcttgaacctgggagatggaggttgctgtgagt
caagatcgtgccattgcactccagcctgggcaacaagagcgaaactccgt
ctcaaaacaaaacaaaaaaagcttctggagccccagttatcacgttcaag
ttccagatggcagctgatggaggatggggatggcaaaggatgtacctttt
ccctttaaggcaatttcccaggagtcccatagggcacttcctacttaggc
ctaattaactgaagttcagccacctgccactcctgactgcatggaagCCA
GGTGCAAGGAGAAAGGATTTTGAGGAGGGGTGAGTCACCAGAACACATTT
GTTTGCTGCGGAGAGATCGTAAGGGGCCTCggagcaagtccatggggcgt

>uc002xaq.1|32609779|32610179|32610278
CACCTTCTCCCTTCTCTCGCCCTAAGCCCCGTGAAGGCGCCGGGCCTTTG
GCTCCGGCTGTTTCCCACGGCGCCCAGAACCGCGTCAGTCCTGACACAGA
CTCGGTGAGGGCGGGAAGTGGTGCCGTGGGGCTGCAGCCTGGCCCGCCCG
CTCCATCGGCCTAGGGCGGCCCCACCGCCCTCCGGGCCTTACCTTGAGTT
CGGGCTGCGGGAGAAGCTCCCGCGCTGCCCATGACGTCACGGGACTGTGA
CGCGCCCAGAAGCCCCGCCCCTCGCGTCCCGGTCCGCGGACCCAGGCTCT
CTGCGCCGTGACGTCACGGGTCCGGGCGGGCGGGTTGTGCGTCGGCCCAA
TGGGAGCGGCGCACTGGCCTCCCCTTTAAGGAATGTTGTGACCTGACGTC
ACCGGGCGAGTTACCTCCCGCAGCCGCAGCCGCCGTGCTCAGCGCGAGCC
CCGGAGCCCTTGAGCGCGAGGCGCGGAGCCCCCGGAGCCCCCAAACCGCA

>uc002xle.1|41977795|41978195|41978294
TCCGAGTAGGCTGCGGCCAATCGAGGCCTGTGTCCTCCCGGGAGCGGTGA
GCCGGCGTCCCTCCAGGCTGGGGCTGTAGTGCCGGACACCCTCCCTCCTC
CATGTTTCCAGGATCTATCCCCCCACCCCAGCCAGGTCCCAGCTGCGCTG
CGCCGGGCGCATTCCCAGTGATGGAGGCTTGCGTGCCTGGAACCCCGAAC
CCGAGGCGTCAGGTCCCACTGCCGGGTCTGGCCCAGCCTGGATGGGTTGG
GTGCCTCTAAGCAGTCCGCGTCCCCTTCGGTCGCCGGAGAGGGAACTTTC
AAACTTAGTTAGGAAGCCAGACTGTCCGCGCGTCCGCCAGTCGGTGCGTC
GGTCCCGGGCCGGCTGGAGCCAAGCGCGGGTTTTCGTCACTCGGAGCCCG
GATTGAACAGCGCGCGTGGGTTTCCCGCAGCCCTGGCGCAGACGCGTGGG
CTCCGTGGCGATGCGGGGTGAGTGCGCGTCCAGTGGCTGGATCGGCGCCC

>uc002ybo.1|59578085|59578585|59578584
agattcatatctaatctagatattccagttttgccaactgccccccaaat
ttttttttgaggcggcgacctcccgctaatcaagatgccatcccagagca
gtcattgcatttgctgtcacgccctttcatctctttagtctgaaagattc
ctgggcctttctttgtcttgcctaacactgctgttcctgcagagcccagg
ctagttgttttctagaatgcctgcagtttaggcgcggctgatgtttcttg
atgaCACTTTTATTATTTTCATCAGTGTTATCATTACAGAATTGAGGGCC
TCATTCGAAAAGTACAAGGCCGGTTTTCTGGGTAAAACACTCCTCTCTTT
AGCTGGCCGCTCACTGTCTCGGCACCGATTTTACATGGCCCATTGCTTGC
TGGAGTGACATGAATGGTTACTATGGCGCCGTTACGCATGGGGAGTTCCA
GGGAAAATGAGCTTCTTGCCTAAAACAAGTGCAGGAAAATATTGAGAACT

>uc002yih.1|62253187|62253587|62253686
TCAGGAGTGCCCAGGTCAACTTGTCCTGGGCAGAGGATGGGTTCAGAAGA
GAACATCGGCTGTGTATCCTTTGTATCTTCCAGAGGTACACAGCCCTCCC
CAGCCGCCCTCCAACCTCAGGACAAAGTGTGGGTGTGCGTTTGGCTCCTG
CGTTCCCCTGTCTCCTTTGTCCACAGGATGCTCTTGGCTGCCAGGAGGTT
CCCACTCCTCATCTTTCCAGGCCCGGGTCAGAGGCACTGAAGTCAGAAAC
AGAGGTGGCAATTCCAACCTAAAAGCACAAATTACAGACAAGTCTCCCTC
CTGCAGGTTTCCATTTGCATCTGGCTTTTGTGTGGCACTAGAAGAGATCA
GCTTTTTGCAAGCATGGGGCTGATGAACGCATTTGCACAAAGGGAGACGG
CGGAGTAGCAGGAGTTTGCAAGCTGCTTCATTAACTTGGAGCCAGTGGAA
TGTCTGGGATCGTCTGTGATTTGGAAACCGGTGGCAGAATGTTCCCGCGT

>uc002yii.1|62265870|62266270|62266369
AATATTGTAAAGTACTTTCGCTGTAGCCATGCTAACCCGGGGCATCTGTC
ATTCCGGTTGCTGCTATTAGGAATTATTGGACTGAACCACTGGCAGAGAA
AGCAGAGGGGGGTGAATGTGGTGGTTGTGATGCTCTCTGCCCTTTTGTGT
GTTTTGCTTTTTAAAAAAACTCAATCATGCTGCACATTGAGTATGAATCA
GTGTGGACAAACATAGGCACCTTCTGTTGGCCGAGGCTCAGAGCAGGACA
CAGGACTCCACCGGACTGGGACACCTCTCACCCCCAATTCAGCAGATCCA
TCTTTCTGATGCTATACTGTAAATTTATTTCACCTCAGAGAGTAAACAGA
TATATTGGAGCCCCAAGGGTTCATGGGTAGCGTATTTACAAAGGAGCCTC
CTCCGCCAGCCCGTGCCACCGCTGCTAATGAGAGCAGTCATTAAGTAAAT
GAGACGTCGCCTTTAGCTGGCTTAGGAGTTCGCACACTAAGGGGAGAAGA

>uc002ysh.1|33866144|33866544|33866643
ACACGTCATTGGCATGTTTTCTCCCCAGCATTTAATTACAAAGCTGGGAA
ACAAAAGATGATAGATACAGTTTTACTACTGCATACAAACATTTCTTTTT
TACATTCAGTATTAACTTATCAATATAGGAGATGTGCATACTATTTCCTG
AGCTACTGAAGTTTTTTTACTCTCTCTGTTGATAAGTTAATGACTTTTGC
tatattatatatttatatatatatatatatatatatTTGGTAAGAGAACA
TAAAAACCTAAAATTTAGTAACAAGGGGAAAATAAAGCATGATTTGGAGA
TATGTTTCAAATTTTTAAAAAATGACCATAAAGATCAACAGTACAACTTA
ATACTGTTTGCTATATGTACATGGATGCCCTTTAATAAGAGGCATTGAAT
ATTTCTTAACCTGTAAAAATAACTGTTGACCATGCTAATGTATATATACT
TGTGCATCTTAGGACATTAAGTGGTTTGCTGCTTTGATGGAAATTATGGT

>uc002yzh.1|41713911|41714311|41714410
accgttcatttctaataatttcccaggtgaagccaatgctgctgttccag
gaaccaccctttgagaagcaCGGGTCTATACCACACGCACAGAAGAGGAA
ACGAAACGAGGCAAAGGAAACCAGTCCCTTTACTCGCGCCCAGGCAGGAC
AAAGCgggcaagggtgggggcgggggcgcgggcgcgggcgcgggcaggCG
GACGGACTTGCAGGAAATGCAGCCGGGAGGATGGGCAGGTTGTGGGATGC
TCCGCCGTTCCGCGACCACCCGCCTCCCCGGCCCAGCAGAACCGGGTCCA
GGCTGGGGGAGGTGCTAGCGGTGTATGTGAGTAACACTGCCCCCTCGTCG
TGGCACCGCCCCCTTCTTCCCTGCCCCCTTCCCCGCCCCCTGGATTCTGA
AGTCTGAAGTCATGCAATTTGACTTTTCCTTTCTGGAAACCAGCGAGCAG
AAATGAAACCGAAACTGAATTGTCCGGGAAATTCGCGGTGGGGGCGGAGA

>uc003ado.1|26644888|26645388|26645387
GGCCGCGCCTTCCCGAGCCATGCGCTCGGGCCGGGACCCAGCCGCCTTCG
CCCCGGGGAAGGGAGAGGGCGTGTTACCACGGCAATGCCTGGAGGGCCGA
GGGGCGCACTCGCTGAGGGGCTTCGAAGGGGCCGGGGGAGGGAGGGGGCG
CCCGCAGGGAGGGGCTGACACAGGGCTGACTCCGATTTAGGAATATCCTA
CCACTTCTCCATCAACAAATCTCCCATCACTGCCGTCCCACGGCCTCGCT
CGCGCCCACAGACCCACTCACAATTCCTTGATCAGCACCATCTTCCCGGA
ACCCCCTCACAgctgccgccgataccaccgccgccgccgccgctaccgcc
TCTCACAGCGCCTGCGCGGCCCCGCCTCCCTGCCCCCCCGAGCCACCATC
GCGCCTGCGTGCTTACACCCTTCCGCCGCGACCAGTCGCGTCAGCGCGCG
AGGGGGCCTAGCTCCGCCCAGTTTCGTGCCCCACCCCGGGCACACGAGGC

>uc003ate.1|36334048|36334448|36334547
tgggcttcccctatcacactgtaataaatatctggccttgtctatctcct
tctgtgcccatcacagagcaaagcaaatacaaagagttcattaaacgttg
gctggatgaatggaGGAGACGGCACAGGGTTCAAGCTCTGCTACTTGTGC
GGCCTCAGGCCGACtaattatctggtgggtttgttgtaaggagtcagaac
taaatggattaattacaaatagtgcttaggacaatgcccagaatactgta
agcactcaagaaactgatttattTTCGTCATTTTCACAGCGGCCAAGGTA
CATGAGGATGTAGCTTATCGCCCTTTTAAGGGACTCTCCCACGTTCGACT
CTAAGCGGAAGTACCCGCTCAGGGCTCCGGAAGTGGCCTCAGAGCCCCTC
AGCAACATGCCCGCAGAGAATTCTTCCGGAGGCGGTCACAGACATCTCCG
TGACGCAGAACGAGTTAGAGCGTCCCTTGGGGTTTCCATGGTGCTGCCCT

>uc003atq.1|36411889|36412289|36412388
ggagaattgcttgaacctgggaggcagggattgcaatgaaccgacatccg
ccactgaactccagcctggacgacagagcgagactccatctcaaaagcaa
taataataaattaaaggaaaaaaaTATCCAAAGTAGGGTTAGTACAGGAA
ATTTGGGCcattcacgagtaactccatattgagtgtgtgccaggcacagt
cctaggcagtggggTCCAGGGGACCTCGCTCTCATTGAAGCGAGGCTGGG
GAGGGGCTGGAGCTGGGAGTCACGGAGAGATCAGGGACCAGCGCGTCATG
CATGGGAAGAGGGAAGAAAAGGAGCTGGGAGGTCCCTTTAAAAGGCTGGG
CCTGGTGGACGGAACTTCGGTGCGACGCTAAAGTGTGCGCCCGGGAGGAT
GAGTACGCTACACCCGGAAGTGTCTTCAGGGAGAGGAAGCCGGCGGCCTC
ACTGCTATGGGCCGCAACAAGAAGAAGAAGCGAGATGGTGACGACCGGCG

>uc003azx.1|40092904|40093404|40093403
GCATGATGTCCGACCGCATCCCTGCATCTGCCAACACAGGGTGTCTTGTG
CTCGGCTGCCTGAGGTGCTGTCCTTGCCTGTCATCCTCCTTTTCTCTTGG
AGCCTCAGGTCCCAGCCCGGGATGGTTTCCACTGCGTGCCTGGGCCTCCA
GGGCACCTCCATGCTGATGCGTGCTTGCTGTGGGCGTGGAGCTTACCATT
CTCACCTGGCAGCCCCAGTTATGGCTCCCAGCCTGGGGGAGAACTTCCCT
TTCCAAAGTTAGATAACAGGCTGGGCTCTCTGTCAGAGGATTGGCGCGAC
AGCTCCACGTGCTGCAGCTGGCGCAGGGCCAGGCCCGCCCTGCCAAGCAG
CGGGAAGGGAAGGCCTGGCTGCAGCCGGAGCTGGCAGGTGGCCGAGCCGG
GGGTGGACGGGCGGGCTGGGACTGGTGCTGGCCATTGGCTGCCTCAAGGC
TCCCACCCCGCCTGCCTCCCTAGCCTGCGGCTGGCGGCCCCTGCCTCTCC

>uc003bgt.1|44860040|44860540|44860539
CCTGGTCTGGGGAGCCCCTGGTTCGTTGGTGTTTCCCTTGCCTTGGCCTA
GTAAGAGGGGACGGGAGGCCCAGGCTCTGTGGTGGGCCTGTCTCAGCCCA
TTTCAAACCCTACCCACTGCCTTCCCATGACCTTAACAGGATGGCATTAC
CCAGCACTCACCCAGATGCCAGGGTGGCACCGGGTGAGTGGCAGTTTCGG
GTGGTCCTGGAGAAGGGTCCTGGCATCGGCTGGTATGAGTCTCTGGGTTT
CCGAGCTTCAATGAGGGCTGGATTCAGGGTGTGGGCTGGGCCAGCCATTC
CGGCAAAACCCCAGAAGGAATCCACAGGAGGTGGGGACCGGGAAGGCAGC
CGGGTTGCGCCAGTGCCTGCAAGGGAACCTCTGGCCCCATTTCCTGGGAG
CCTGACCCCGCCCTAGGATTCCTGGAGTGGGTGTGCCCACGCTTCCGGCC
CAGACGTGGGTGGAGGGATCCCACCCTGCCAGGCCTCCCGCCTGTGCGGC

>uc004djz.1|48265078|48265478|48265577
GAGCGGCACGGGCCGCCTTCTTCGCTTCACCATTGGCTCGCTCCGTAAGG
CAAGAGAACCCACTAGGGGATGAGCCCGAACTAGGGATGTGACAGAGCGC
GAGACCCAGCCTAAAGAGAGCCCGGAGCCAGCGTGGGAGGCCGCTGCCGT
CGCGCGCCTTGGTGAGTGCCCTCCACCCGGCCCCTGCTCCCTCCCCCAGC
TCTCCCCGGCTACGCGGCCAGCCCTCGGCGTGCCAGCGCGAGACCCTTTG
CCACCCGCCCCCCCCACCGCCCTTTTGCGCCTGCGCGAGACCCCCAGCTA
CCGCACGGTTGTCCAGAGGACAGAAGATCCGTCTTCTCATTGGGCAGCGG
GACTGGAGGGTTCTGGTTCGGATTGACCGGCTTTGTGTTCCGTTCTAGCG
CTGCACGCCAGACACCGGCCTTTCAATATCCGTCTCTTCCCTGCAGGTTG
ACGGCGTTGCACGCTCTCGCGGGGAGGCTCTGGCTTTCCAAACGCTGGCA

>uc004dko.1|48504597|48505097|48505096
GATCCCCTTAATACTTGGTGGTTTTTCAGTAttattattattgagatgga
gtcttgctctgtcacccaggctgaaatgcaatggcgccatctcggctcac
tgcaacctccgcctcccggattcacgcgattctcctgcctcagcctccca
agtagctgggattacaggcgcccgccaccatgcctggctaatgttttgta
tttttagtaaagatagggttttgccatgttgtccaggctggtctcgaaat
cctgatctcaggtgatccacgtgccttgtcctcccaaagtgctgggatta
caggcatgaaccaccgcacccagccTTCAGTGTTAACAAGAAGTAATCCC
TTACACACATCCACTTTAAGCTTTCAATTTTGAGGCCCTGAATTTAATGT
TAAAGTCCTTCCATTTGCACTACCTACCTGTGTCACCTCCCACAGTCCTC
AGCCTGTGCCCTCCCATTCCTGCCCCTTGATCTCCAGGCGCTGAGCCAGA

>uc004dkp.1|48508484|48508984|48508983
AAAATTGGCCAATTCACAGGACTGGGCCTCCTCTGTGTCTTGTCACTTCT
TGGAAAAGAGATGAATTCTATTTAGGGAAAAACAGGGGAGGGCATTGTCT
TGGTCTCCACTCCCCTAATCTTCACTTCTGGAAGAGGAGAAAGGGAACAA
GAAggctgggtgcagtggctcacccctgtaatcccagcactctgggaggc
cgaggtaggcagatcacttgaggtcaggagtttgagtttaagaccagcct
gaccaacatagtgaaaccccgtctctactaaaaatacaaaaattagctgg
gcgtggtgacacacacctgtagtaccagctactcagggggctgaagcagg
agaatcgcttgaagctgggaggcggaggttgcagtgaggtgagattgtgc
cactgcactccagcctgggcaacagagtgagactctgtctcaaaaaaaaa
aaaaaaaaaaaaaaaaagaaaaGGAAACAAGGAAACAGTGGAAAGTGGTC

>uc004dlf.1|48639738|48640138|48640237
GGCGTGGTTCGGCCTTCGCCGCACCTTCTCTGGTTGTGGCCCCTCATAAC
GGAGCCCGAATGACAGGAACCGAGTGGGGGTAGCGGGAGATACGTTAAGA
GTCCCCCGAGTCTGGTACATGGCTCTGTGCGGCCGATGCCTCCCCCGCCC
GACCCCCACGGCTGGCCTTGGCGTCGCAGCAATATTCCGGATGCCTGTGC
CCATTGCCGTACCAGGGCTCCCGAGCGTACTCCTCCATGGCGCTGGCGTC
TGGCCGCGCAGTCAGGCCACGCCCCCAGCGTAGACGCACACCGGCGTCGG
AGCTTTCCGCCTATTACCGGGCAGCGATTGGGTCGCTATACCGCATGTCA
CGCCAAGGACGCACTCTCATTGGCCAATCGAGTTTCTGCCATTTGTTCAT
TGCCTCCTGAGCGTAGTCCAGTTACTTTCAGGCTCGGGGAGTGAAGGCCT
CGTTGAGAGAAGGTCTCATTCGGTGTTTTGGGAAGAGAGTCGTGTGGGCC

>uc004dos.1|49718554|49718954|49719053
tgtttttgaacttagaggcatagaatcgtaatgaatgttttgtgcatttt
tgtgtctggtatctttcactcagcattaggtttgtgagactacccacgtt
gctgctatctagtgtattttttAAAAAACCTTTTTTATATTTGCCTTTCT
CCCTTTTATACTTAGGACCCCTGTAACTCTAAATTCTTTTGGATATTTCT
ACTTTGCCTTCTTGGACTTTCTGCTAAATGAAGACTAAGACTTGTCTGGA
CCCAGGTTTCCTGAGCTGACCCGACTGCCCGCAGTTTGATGGCATTTGTT
TAGATGAGACTACATCTTTAAGGCTTCTGTGCCCGGTTAAAAATCTTCCT
TTCTCCCAGGCTGGTCCAAAGGTCTGGTCACGTGACTCCAACAGTGACAT
CACATTCTGACCGCCAGGGAACACTGGTAGTTCTTTAGGTGGCGTTTGTT
GCTGTGAAAGGCAGAGAATGCAGCAAGTGCCCTTCTAAAGCACTTCAGAC

>uc004ecd.1|74410285|74410685|74410784
TTCTGTTATGCAGACAAGCTAACTGAAGATGCGGTTACTGAGATATAATT
TCTCTGCTAGGTCACAAAGTCTGAAAACATGGGCCTTACGTGTGTAACTG
TGTATCATCACCTGCCACCCCCAGTTTTTCCTGGCTCTACTAATCACCCA
AAGTTCTGAATGCAGAAGCCCCAGGGGCCCCCGGAAGATCCTTCAAGCTG
GCATCCTTGGCCTCGCTGCGGGGGCTTAGCTACCTGTGGGAACCCACGTA
GCAAGGGTGACTCAAAGGGTTAACAAGCAGTGGCGCCGCAGAGTGGCGGG
GAGTGCAGCCAATAGGGTGTCTAGGCAGGCAGTACGTCTGGTGTGGGCGG
GAGTGAGCCAAAGTGTGCTAAAGGAAACCAACAGCGGCCTAGGGGTGAAA
GGACAGCCAGGGTTAGATGTTCTGAGGAGGCGGGAGCAACCGAGAGAGCA
CGTGAGCATCTGTCCTTTCTACCCGTTCCTCTTTATCTTTAGTGTTCAGT

>uc004ece.1|74410887|74411287|74411386
GTCCCGAGCAGCTGCGACCTGGCGATCTGATCCTGGACCACGCAGGGGGA
AACAGAGCCTCCAGGGCCAAGGTGATTCTCCTCACGGGGTACGCCCATTC
TAGCCTGCCGGCCGAGCTGGACTCTGGGGCCTGCGGCGGCTCCAGCCTCA
ACTCAGAGGGCAACAGTGGTAGTGGTGACAGTAGCAGCTATGACGCACCA
GCTGGCAACTCCTTCCTAGAGGACTGCGAACTCTCCCGGCAGATCGGGGC
GCAGCTTAAGCTGCTGCCTATGAATGATCAGATACGGGAGCTACAGACCA
TCATCCGTGACAAGTAAGCCAAGAGCGGAAGGGGAAAGGGAAGTGGAGGG
TCTTGCAGGCTGTGGGCGGGGATTGGAAGTAAAAGGGCTAAGAGACAGTG
TTCTTGGCCTTGGCAAACTTTGGAGATTGGGGTAAGACCTTTTATTTGgt
gtgtgtgtgtgtgtgtgtgtgtgtgtgtgtgtgtgtgtgtcgtgtAACTC

>uc004edl.1|79477258|79477658|79477757
ACAGCTAGACCAAAAAGGTCACTACCAGGCACCTCCCAGGGTCCCAACCT
CTGCCCTCCCCACCTTTCCCTATGCCCTAAGAGCAGCTTTTCAAACAGGA
AAGGATACTCCCCATATTCGACGTGGTCCCACGACTTTTCGCGGGAGGCG
AGTGCCCGGGGCAGCAGCACGAGTGGGATGTGAGGTCGCCCAGAGTCCTG
CGCTAGTCCTGAATAGCCGGCACGCGCAGCTACTAGGTTTGCAATCCCAT
TTCCTGTTTCTGCTCCTGGACCGAGGGGGCGGGGCCGGGTGCCTCCGAGG
GGCGGGGCTGGTGCAACTCCAAAATGGCTGCCGCGGGGAGCGGCGATTAG
AACGGGTTCCAGTCGCTTGGGGGCGTTGGGGGGCTGGAGGGCAAGAGGTT
ACGCGCCCCAGCTCCCACCTTGGGTCCTTCGCCTGCACCCAGTCTAACCT
GGCACCTAAAGGTTTCGTCACCCAGCCAACCTTCTAGTTCTTTCTTTTGT

>uc004eia.1|100764375|100764775|100764874
AAAGTATTAAGAAAGTAAAAACCACACTCTCATTCCAGATTTTCTTTTCT
GATCGCTTGTTCCTTTCAGATCTGGGACTAGATTTCAGAGGAAATGGTAG
ACTTTCATAGCTCGGGGGAGGGGAGGTGGAGGGAGAGGCTGCTGTCCCAG
GAGCCTAGGGAAGGAAGAGGCAATTTTTCATAAAAGTACAAGTGGCCCAT
AGCCCCAGGGGAAGATGCCGTCCCTTTCTGGTAATCGGTGGAAGGGAAAC
ACAACTACAAGGTGATGAGATTATCGAAGAAGAAAGAGTAATAAGGCCTG
GTGTGGGGGAGGGAAAGGAGGGGGGCGGGCCCTCTTCTGCCGCACTGCTG
GTGGGAGGGGAAATTGGGGACCCGAGTTGGTGGATGACGTAGCCCTCACG
TGACCAAGAGCTGACGTGTGCAGAAGTCCTTCTTGTCCTGGTCGTTGTTC
CCGTCTGAGTACCAGCTCCCCACTGCCCTGAGGGCGGGCCGGCCTGCGGC

>uc004eix.1|101388425|101388825|101388924
agaaagaaagcaaagaaaCCCTGGCTGGCCAGTGCCCAGGCCATACACAA
TGGCATTGTGCCTCACTTTTCACCTAAGACGAAATCAGCGGGTGGGGCAG
GCTTATAATCAGAACACccctccctttccacctcacacactcccacccgc
ctgtcccacaatccttcctgcccctcccgctctcccacccttggtttctc
gaaaccccttctccttccctgccccccgtcccccGAGCCCCAGGAGGGGG
AGGGGCAGGAATCTGGCTCCGCCTCCCAGTATGGAGATGATTGGTCAAAG
GAGGTCACCTGACCAAGCTGAGCCAATTGAAGTCCTCTCCCCACTGCTTT
GAGAAGGAACCGTTAAGACGCTGGGCCCCACCCACAAGATTGCGTCTTGT
TTGTGGCAAGATTCTGAGGGGAAGTGTAGCTCCCAGGTTGGTTCCAAGTC
TTCTTCCAATTAGGTAAATTACAACAATATCTTTTCCATAAATTTCCTTT

>uc004ejp.1|101889009|101889409|101889508
GGTGGTGAATAAAGTAGGATCTAGGTATGCATGGGGAAGGGGAAGGACAT
GCACAGATGGTATTAAAATAACAGTCTCCATTATGTTCCCTGCCTGCCTT
GTAAGTACAATTGCCTATGTTCCACTACCTATTTCTGCACCTCATTTTTT
TTGGTTCAGGAAAGGAGCTGTAACTTCTATTGGGAAAATGACTGACTTCA
AAGTTGGCAGGAGGTGTAATCAGGCTGCAGGTCTTGGGGTGATTAGGGAA
TCATTGAGGAAGAGCAGACAGGTGGGAGACATTTAACATAGCCTTGAATA
TTCAAAAGCATATGTTATAATCCTTGTTATAGGCATTAGATCATCTTAGT
CTCTTCTGTTTTCTTTCCTCTGCCTTCCTTTCTATCCTTAGGTCTGTTTC
TTTCTAGGTTCCTGTAGAGATCTGTATGTAGCTGTTCACTTGGAAGTTAA
TTAAGAAAGAACAAAAACTATTCATTTGGATTCAAGGTAGGTTTATGTGT

>uc004ejq.1|101910262|101910762|101910761
ttcacaccgttctactgcctcagtctcctgagtagctgggactacaggcg
ctcgccaccacgcccggctaattttttgtatttttagtagagatggggtt
tcaccgtgttagtcaggatggtgtcgatcttctgacctcgtgatcctccc
gcctcgccctcccaaagtactgggattacaggcatgagccaccgcgcccg
gccCCCTTAGGTCACTTTTAAAGCAAAATTCCTGACAACATGGACTTCCT
TTCCTCTACCATAATGAGTAGAGAGTCTTGAAAATTGCCCGGATCCCAGC
CTCTAATTGGTATGTTTTCTCAGGGAGTTATCTGAAGAATGAAGGTGTTT
TGCTTTAAGGGATAGGCTGGGGATGGAGGAGCGGGTTGTGCATAGTCATT
TTCAGGTGTGGAAGACAAGCCAGTGCTACGCGGTTGCCATAGTAACCTGA
CGTCATATTAGCGACGGTGACGACTTTTTATTGAGACCAATTTGGCCTGG

>uc004ejr.1|101980991|101981491|101981490
gacactggaatcctttcttagcctctgtcagcctgttcttggtcatctgt
aaaaggaactcacaatgccttcctcacagaactgttctgtggggtaaatt
ggaaatcctgtacagagtagatggcacctagtaggacttcaacaaatgtt
tgtcctGGCCCACCTTTTCCTTCCCTCTCAGAGAAATGATGACTGTCACC
TAATCCAACCAGCATAACTGCCACAAAGACCACCAGGAAATGGAGCAGGA
AGTAGAACATTGTGAATGAAGCACTGGGGCCATTTCTGTGTTGCAGGAGA
ACTTTGCTGAAGGATTGAGGGAGACTGAAGAAGCTCATTGAACCATTTTC
TTTAATTCCTTGTCATTTTCTCCTCCCTTGTTTGATCTTCTAGATTGATA
TTGGAAAAGCAGTTTCCCATTGAGTCTCAAATGAAGAGAGTGCAGATGAA
GAGGAGGTAGGAGTCACAAGCCCTTGACCCTCATGCTAGACCCATTACCA

>uc004eks.1|102769903|102770303|102770402
TGGACAAATACGTATTTGATTTATGAAAATCAAAGTATTCATTCTTTTTA
GATCTACAAACTTTACAAACTCAACTCTTTCTACAGGTCTCGAACTGAAT
GATTACCAATTTAGATCTGGGGGCTCAAAAAAACAAAATGTGATGTCAAG
AAAAAGTGAAAGATTGTCTCCCATGAAAGTGACAAGAGATGAAACATGCT
GAATGAGCCTAAATGGACATGATGGAGATACGGATGTGGATTAAAACTGA
GAGTGTTGGGATATAAGGATATAATACTGATTTATGAAGGTGAACAGTCA
AACGTCAGTGCAGGATCTGAACTGCAGGGGAAATAAGGGGCCTTGGTGGC
TAAGGAAGGGAGGAGGGGAGAAAGAGGTGGTACTAGGGGAAGTAGCACAG
AGGAAGAGGCAATACTACCCGAGACTAGATGCGGACCGTCTCTGGCAACC
AGGAAAAGGCAAATACAAAGAGAGGTGAGTGACAATGCCTGGTGTGTCTC

>uc004eku.1|102770147|102770547|102770646
AACTGAGAGTGTTGGGATATAAGGATATAATACTGATTTATGAAGGTGAA
CAGTCAAACGTCAGTGCAGGATCTGAACTGCAGGGGAAATAAGGGGCCTT
GGTGGCTAAGGAAGGGAGGAGGGGAGAAAGAGGTGGTACTAGGGGAAGTA
GCACAGAGGAAGAGGCAATACTACCCGAGACTAGATGCGGACCGTCTCTG
GCAACCAGGAAAAGGCAAATACAAAGAGAGGTGAGTGACAATGCCTGGTG
TGTCTCGGGTCAGAGAACACTAGCAGGCACTAGCAGGTGGCTGCGGCAGG
GCCGCAGATCAAAGTGGTAACTGGGGATCTGAGTTCGGCAGTGACGCGCG
TCCCTCACGTGACCAGGAGCCTCTATGTGCCCAAGTCCCTCTCGTCCCGG
TCTTTTTTTTGCCTGTCCACCATCTCCCTATTACCCTTTGGTCGAGAGGG
AAAGCAGAAGAAGTAAGTTCCCTCTACCCTCTTAAATCGGTGTGAGTGTC

>uc004eqz.1|117993922|117994322|117994421
atctttgtcactgtttctttctttttcggtgtcactgtctctgttcctct
gactctCCTTCTCCCGCTGCACTCCTGGTCTCCTCTTACACCTGCTCGCA
CCTTCCCAGCGAGGAGAGGAACTTCGCGCGCTCCTCGCACTTGCGCCCGG
TCCTCTGGGCTGTAGCCAGCAGGAGATGTCCGGTCGGCGCCTGCGTCCGC
CGCTCGCGCCGCCGGGTGTTGCCCCTTCCGGGGCCGCGGCTCCCTGTGGG
GTGGGTCCGGCATGGAATTAGGTCAGGAGAGCACTGGTTGCATAAgggcc
gcgagcggcccgggtcgggcgcccctcccccgcgcgagcgggcgggATTG
TGTAACCGCTGAGGTAACTGAAGTGGGCCACCACGCTCGCTTCGGAAACC
ATCCCACGAGCATGTGCGGGGGGAGGGGGAGCGCTTGCGCCCCGCTGCCC
TGTGACTCATTGTCACCGCTTCCTATCACACGATCCTCGGCTGAAATAGA

>uc004fdd.1|148430038|148430438|148430537
ccgcctccaccccctccccagcggtttctcccagctcctcccTGCTGGTA
TAGCAGCTCTGGGCCCAAAACTCCTGCCTGGTGTCCTCGTCCCACCCTTC
CACTTACTCTTCCTCCCTCCCGTTCCTTTTCCTCCTTCCGGTTCTTCGTC
GAGGCTGCCGGTCTCGAGGTCCCCTGGCCTTGGCCTGGTTGGCTGGCGCG
CATCAGGGCCAGGTAAAGAGAATAGCGTCTCCTAGCAGCCAGGgcgtgcg
tacgtgcgtgatgtcgtcagtgcgtgtcttcgagaatgcgagattcataa
tgtttgctgtctatatgcatggctgagtacgtgcctcccgcgtacgtgcg
tggtgtgcatacatgcgtgattgcgcgcccacgtacgtTCTTCGTGAAAG
GGATGACGGGAGCTGTATGAAAGCGGAAGAGTTATAGACCGCTAACACCT
GTCACTGGCCACTGGTTTCCCGGAGTTAGCGGCAACGACCTTGCAGCCTG

>uc004fez.1|150831251|150831651|150831750
GAGTGAAGACTGAGGGTAAACCCCCGCTCAAAGAGGGGCCACAGAATCCA
GCTTAGTCCCTCCTGTCAGCCCTGGAAGACCCCAGCGGCTTTGTCGCCCA
AGGACACCTCTCCCCCCACTGTGACCTCAGGGGACTAGGAGTCAGAACCT
TGGTCTGAGGGGAGCAGACACCATCCGCAGAGAACAGGGGTCCAGGCTAT
GCCAGGAATCAAAGGACTGAGGGGcacgcctacctcaacccctaacccca
ggacctctcgcctcctcccccaccccaactcccacccTGGCCGAATCCGG
TTCCACCCCTGCTGTCAACCCAGGTGGCCCGGATGTGACATCCCTGACTT
GCGCATTGGTCTGACCAGCAACTCGAGATCCACGGAGGGAAGCAGGCGCA
GGCTCTGTGAGGAGGCAAGGTGGGGGCAGGCTGTGCCAGGCGTCAAAGTC
AGGACCCTAAGAGAGAGCTGAGGGTTccccacccccattcctatccccca

>uc001hzm.1|37718468|37718868|37718967
CCCCGCTGGGTGAACTGAAGGGAAAGTGATAAAGGAGCCAACTGTGGAAG
GGGAGGCCTTGGTGCGGTGGGAGTATCTACCCCCCACCCCGCTTAGGTGG
CTTATCTGACCCCAGACAGGACGAGGCCGCTCTGGGGGGTAGGAGGGGGC
CGGGGAGGGAGGCCTCCACTCTGACACCTTTCTGCCGTTGGACTATTGAC
CTCCTGCTCCTCCAGGCACCCCTTACCTCCGGGCTGGTGGCTAACATAAG
GGGGTTGGCGGGGGGGATTAAGGCAACCACCTCCTCTCAAGACCCTTTCC
GGCCCTTATCCCAGGCCCCACCTGTGTGTGAGGCCCCCTCAGAACTTATG
CAGGGGAAAAGGAAGCCTCCACCAGCCAAACAGAGCTGCCATGCTATCAG
ACGGTTCCTATATAACGTTTATTTCTGGAAGTTAAAGTAGATACAGCAAT
ATACCaaaaaaaaaaaaaaaaaaaaaagacaaaaaaCCTCACAATAATAT

>uc001fbc.1|70349305|70349805|70349804
actgaattgtaactaatctgttaattagggatagaagtagttgcttaggc
tctctcattggcctgctctgagaacccactgagagggtacttataaaatc
ttttgcaaagcactatataaaagttggtgttattAAGTTTAGGTCTTATC
TTTAGATTGCTCAAGCACTTAGCACCTTTTATTTGTACCTGTTCTGTGCA
AATCAAAGGAACTCACCATCAATAAATGTTTGTTAACTGAATGGTTTCAG
AGATCACTTTAAATATACTTTGTTCTAGATTTGAACATACAACCAAAAGT
TCAGAGGCCAACTTTAGCTAAGTTCTACATATTCTACAAACATCTAGAGT
TCTAAGAAGACATCCAGTAGAATTACTCCACTGAGGGAAGAGATTTATGC
TTTTTGAGAGTGCTACCTGCTGCCTAACAGTCATTTCAGGATACACTGTT
CTAAGCAATATGCTGCCTTCAGGATCCTGGGGCGTAAGTACTGTGAAAAA

>uc001emh.1|56259171|56259671|56259670
GCTCTCCTCCCACACCCTCCAGCCTGGTTCAAGCCATAGGCACCATCTGG
GTCTTCGTCCTCATGCCCAGAgccaggctctgtgcccagcttgttgcagg
tctcatcaaaccctgacacagccttaggaggcagccccattgccatcttc
actttacagaggaggaaactgaggctcagagaggctcccagcttgtgaga
ggaggggtctgagtaggtgcgcctgactccaaagcctgtgctcACCACAG
TTCCCAGGGATCCGCTCTGAGCCAGGCCCCTGTGGCCACCCAGCCCCTAG
CCCCGTAGATCCCACCCCAGTGGGGCCCCGGGGGCACATACCTGGGTGGG
CTCAGCAGCTCCCTCTGCAGGTGGACCCAGGGTGCGGTGAGACTGGGAGC
ACTGCCCAGTTCCCCACACTCACCTTTCACAACCCAACCAATGGCGCCAT
CGAGCAGGAAGGGTGAGAAAGAGGACACAGGAAGCCAGAGTGGTGGGGCT

>uc001eln.1|56019187|56019587|56019686
agtatgaaaacagactaatacagcacttacttcttcatggctagcaagag
aaattcttctctagttcttttaaaggatcaactgattgggtcaagcctac
tcaggataatctcccttttaattaacttcaagtccattagggactttaat
tacatctgcaaaatcccttcacttttgccacagaaggtaacctaatcaca
gtagggattatcccatcacattcacaggtcctgctgaaactcaagggggt
tattacacaagggcatgagtcactaggggtcatcttagaCCTGTGTATAA
AAGGGGCTTTGGAGCCAAACTTCAATTAGCCAAACAAACAACTAAAATCC
ACCAGCAGGGACTAGGATAAGCAAAGCAAACTTGGAGAATCAAATCAAGT
TTCAAGGACAGATATCAATGAAAACTTTTATTTACTGGTAAAATATAAAA
ATCCAGGTCTCTTAAATCCACACAATCTCTCCAAATATTTGGCAAGATTG

>uc001eez.1|46673884|46674384|46674383
GCCAGGCTCCACAGCTGTGTTTCAGCGAGTTCATTAGATGCTGtcattca
tggctgccacaagtgtttcccgagtgcttccaggtgccaggcactccttc
ctccacgtctggggaagcaagtacgtgaccaacacttacaaggGAAGTGG
GGTGGGGGGTTGTGGTCTGGAAGCTTTGCTGACCACACTGCCCTGAGCTA
CATTTAGAGCTCAGCCTGGGGCCTGGAAAGCAGGCCCAGGGAACCTCATG
GGGCCTTCATTCCTGATGAATGAAAAACAGCCAGAACTCCCAGCGTGCCC
CTTGGCGGCTACTACACAAGAGCTTGCTGGATTTTCTATAAATATTTTTT
TCCCAAATGTCACCATGAGTTAGCAGCGCTCACTCCTGGGGCTGCTGGGA
ATACATCTTTACTGCTTCCATCAGAACCAGCCTCCAGGTTGGAGAGAAAG
CTTTTTGTTTGGTAAGCGACTGTGAAGGTTCATTACTGAGTGAAGGGAGA

>uc001byi.1|100112127|100112627|100112626
CAGAGCAGGCACAGCGGTGCGACGAGATGCTGCTTCTCAGAGCTGCTGTC
CAACCTGCACTCGCTTGGGAACAAGAAGACACTCGTGGAGGCGTCGGCAG
AGCAGGCAGACCAAGGAGTTCATCTTCTCAGAGCTGCTGTCCAACCTGTA
CTCGCGTGGGAACGAGAAGACACTCGTGGAGGCGTCGGCAGAGCAGGCAG
ACCAAGGAGTTCATCTTCTCAGACCTGCTGTCCAACCTGCACTCGCGTGG
GAACGAGAAGACACTCATGGAGGAGTCGGCCGAGCAGGCACAGCGGCGTG
ACGAGACTCGCATGGGAAGAAGAAGACACTCCTGGAGGAGTCGGCAGAGC
AGGCAGATCAAGGAGTTCATCTTCTCGGAGCTGCTGTCCAACCTGTACTC
GCGTCGGAACCTGCAGACACTTGTGGAGGAGTCGGCAGAGCAGGCACAGC
GGTGCGACGAGATGCTGCTTCTCAGAGATGCTGTCCAACCTGCACTGGCT

>uc001beh.1|76828956|76829456|76829455
tctcccaggttcaagcgattctcatgcctcagcctcctgagtagctggga
ttacaggcacccgccaccacgcccaattcattttttttttttttttgtag
agacaggttttgccatgttggccaggctggtctccaactcctgacctcaa
gtgatctgcctgcctcagcctcccaaagtgctaggattacaggcatgaTT
ACCCACATCTGCCAGCTTGGGCACGGAGCCTGTTTCAAGAGCCCCCAGGC
TCAGCCATGGAGCCTGGGGGACTTTGGGACCGTGGGGGCTGGCCCTGGTA
CCTGCGTCCAGCTGGGATGCTCTGCACCTGCAGCCAGGAGTCATCCACGG
GCCCCCGTGGGCGTGCTGACAGTGGTCGTGTTGATGTTCACCGATGTTGC
TGGGTGCCTCCGTCAGCACGTGGCGCTTGCGCAGCATCTCGCCGCCCCAC
TGTGCCTTCTCTGCCAACTCCTCCATCAGCGTGTTCTGGTCCCCATGCGA

>uc001aza.1|72922725|72923125|72923224
ATACGGAGGCCCCGCGAGCCTAGAAGTTAACAACGGAGGACGGCCGGCGT
GGTCTCCGGGGACTCCTAGCGGGCGCAGAGGCGTCTAGAGATCGCCCACG
TGAGGGCGCGGGCGGCGGAGCGGGCGTGTGTGGGGGCGACGGCGTCCGGG
AGGCTCCCAGGGCCCCTCCCCAGGACCCGCAGCTCTGAAAGGAGAGCTAC
TGGCACGAGAAGGCGCCTTTGGAAGAGGCCGCGTTGGCTTCCCAGGCCTC
CCAGCTGCTTTTCACTTTTCTGAGGAAGGGCCTTGACCTATTTATTGCAT
CTTAACTGTCCCCGCTCTCCAATCTTAGCAGCGGCGCCCAGCCCCTAATC
CTGTGGGCTGCCCCGTCCTCCCAAGTCCACCAGACATGTGGACCCGTGTT
GTCTGAAAATGTTTTTATTTTTACTTAAGCACAAAAATTGAGACGTAACA
TATACATTTGTACATAGAGGGGAAAAAATACCAGAAAGGAGTTCATAAAA

>uc001ljs.1|128180818|128181218|128181317
aaaaaaGGTATTCAAGACTCCCCTGGTGTCTGTGACTATCTCTTTCCTCA
AATGGTAGAATGAAGCCTCATGGCTTAAAGCCACTGAAACGCTTCACATG
TGAATCTTTGGGATCTGTGCTTTTTCTGGGGGATGTTGGCCTGCAGGATG
CAGAATAAATTTATACTATTTGCCTAAGATAATCCCTTAGAGGAGCAGTC
ATTTCACAAAATCACAATCAAAAATCTTCTCTGCACCACCAAAGCCAAAA
AGTAAGTTGGGGGAAGTGTCCACACTCTTGCTGCCCTCCTCTGAGATGAG
TGTATGAGTGTTTGAGATCTGGCTCTCATTATTAATGAAGAGCCTTTGGT
GAAAAGTACTATAAATCCAAATTATTATTTCACACCATGACACATGGTTT
AAAAATGAGGATGTGCTTTAACTGGGGTAACATACAACAATGCAGTGGTG
TATTTCTGGAATCATCATCAATAAGGAAGACGAAGTGCTTAGCTTGAGCA

>uc001lhm.1|125756773|125757173|125757272
CACCTCCTTCTGCGGGCTTGCCCTCAGCAATAAGGACATGTGCCAGAGAC
ACCAGGGGTCTCAAACTCACAGCTGCCAGGGGCCAGGCAGGCCACCGGAA
TGAGGCCTGTGGTCACTTAACCTTCAAATTTGAAGGTCTGAAGACAACGC
TAGGCCTGACTGTGGCTGGGCCAGACCTCCCACCCTGACTCACACCCCAA
CAGGACTCGCACAGGGAGTCCCTGCTAACATCTGAATCCTTTTCTCTCTG
GTCTTGAGTTTTCTTCTGCCTGTTGCTCGCACAATCACACCTCGTCTCTC
AGCAGCCAGCACAGCTGTAACTCCTCTTTACACAGAGCCTGCACAACTCG
AGCAGGTGCGACACTAAACCACTGCGATTCACTCATGCACCAGGAAGAGC
TTGGCTGCAGAGGAAGAGCACGCGCTCCACAGGCGTCACTCTTATGGGTC
CATCTTTAATTATGTTAAATATTAATAAAAGTACAGCGTAACTGCGATTC

>uc001ldz.1|120890014|120890414|120890513
agccaccgcgcctggccGACAAGTAGTTTACATACTTCTGGGAAGGACCT
GGCAGACAGAGGCTACAGAGCACAGCCCTGAGGAAGCAGAGAGAGGCCCA
GAGCCTGGAGGACGCTGGCATTACACGGAGGAAGGATGGGTGTGGGTGCG
GGTGTGGGGGGCTCCACTGCTGACCTGTTTCCTGGCGGAGGAGGCAGGGT
CCTTTGCCAGAGAGGAGAAAGGAGGCACTGGGCGGAGGGCGGCAAAGGTT
TTAAGTAGCTGTCTAGAATGGAGGACACTGAGTAAGGAAACAAGATTGCT
TTTGGGGTTGGAGGGCGTAAACAGCGCCCCAGGGGTACGTGTTCCGCTTG
AGACGGCCTATCCATTTAACACCTGTGTCCTGGGCACGGTGGACTCTGTG
TTCTTTCTTCAAATCCTCAACTTGAGACAGGTTTATTAGTTAATTAGTGA
TTTCACAGTATCCTTTCGCAGGCCGATCCCCACTCCAACCGTTCCCTCAG

>uc001lcy.1|43613063|43613463|43613562
AAAATGTTATTTTGTTAAAAGTATATTTCAGCAAATTTCAACTTTGAAGA
TGTTTTTGTTTACAGCATAGATCTTATGTATTAGAGCGCTAATGTAGCAT
AGGCAAACTCTGAAATAAATAAAAATGTATAAATAGCACTGTGCAGTGTG
TGGTGTGCGCCTGTTGTGGGGTTATATTAAGTAGTATAAATTTATCTCCC
GGGGGGATAGGATAATCTTTTATGTAACACCAAATTAAAAAAACAAAAAC
ATGTACTCTTAAAATCATATGTCCATATGTGAAATACAATCACTTTTTTT
GGTTTCCATATAATTTAGGGAGTGAACACCAAAATGTAATCCCATATAAA
AAAAGATCAGtttaaataaaaattaaaacaattaaaaattaGTCCCATAG
TAACATGGTAAACAACTCAAATGGCTTTCTTTTAATGCTAGGAAAACTGT
CCACCTTTCAACGGTGACAGGGCTGTTAACACAGGTAAGAGCAAACAAGG

>uc001lcu.1|118420292|118420692|118420791
ACTGTGGAGGGCGACTCAGGTGTAGGCTCTGGACACAGCCAGTTTCACGT
GACGGCTGGGATGCCCAGGGGCAAGAGCCCAGCCAGGCCTTCTGCATGTT
TTAATGACTTACACTGGGGTGCAGTGGCATTGGCAGTGGTCACTCTGCTT
ACCTGCCCTCCCTCTGGCTAGACCACTTTCTTCCAGAGAAAAGGGGCTCT
GTGCCCATCGATGGGGCCTTGGTTCCCAGCAAACAAAGGGCCTAGTCTTG
TTAGAATAACTTAAGAAAACTTACAGCACCTGGAAAAAACTGAAACTCTC
TCTCCACCACCTGAGATGGGGTAGAGAGGGAGATCAGTACTGACGTGTCC
ATCATGCAGTTTGCAAACCCAGGATGGGGGGAAAAAAAATCTGGGCCACA
TGAGATTCAGAGTTTTGCTTTATTAGGCGTCTGTGAAGACAAGAGAGTTT
GCAGACACAGTCCCGTCTGGTGGTGAACTGCTGCAAAGTTCTGTGAAGTT

>uc001kxd.1|105198460|105198860|105198959
ctgtctcaaaaaaaaaaaaagaaaaaaaagaaaaCTTGTTCTCCTTCCTG
TCTCTCCCTCACCCCCTGCTTCTCTAAGTTAACACTTGCAGCTGAGATTT
TCTGCTACTTCCCAGTTCTCTTCCCTTGCCCTCTGTCCCTTGACCAACCT
CCTCTCCTTCAGAGCCCAGCTAAGGCTCAGGACGGCAACTGCATCTTCCT
GACTCAACACTCCATCCTGACCCAAGGGACTCCCCTTAGGTCAGCAACAC
TTGAGGCTGACTCAGTGCTTGGCTGGGCCCTTCCTGGGATAGGAATGTGT
TCATCCCCAGAGCCAGCCACACTCCACTGTCAAGGGCCCATGCTCAATCT
GGCTGGGGTAAGGGGCTTATCTGTGATTGCAATTAAGGCCCAGACTGAGC
CAGAAGAATGTTCCTTTAATGTTTAAAACTAATTTGGTCATATACAACTG
AGATTTACAGTAAAAAAAAAAATTGATAAAACTGTCTTATTTGTGTCTGG

>uc001krg.1|102244191|102244591|102244690
ttaagttctttagcacagaatgctaggtccttagtgatctaactcctacc
tgttgttccagcttcatctaacttcacagccacaaacacctgtgttgcag
ccccaattaaataatagtaattctcaaaaggcttcggcttactcttgctt
cagtgcctttgtacatgctattctctgtgcctgaaacagtcttcacttgc
tcatccctttgcctaaaaccttttaatctttgaaactctgatcaaacatc
cgacttgttctgaaacactccctggactgcccccacaacctcaccataca
gagtaaactactttcatctgtgtgatcttatagccccttgccatacccca
atcatggtatttatgaattttactgtagctattttttttttttttttttt
gagacggagtctcgctccgttgccaggctggagtgcagtggtatgatctg
ggctcacttcaacctccacctcccaggttcaagtgatactcctgcctcag

>uc001kkt.1|97061019|97061519|97061518
ATGCCAGGGGAGACTGCATGCCTAGTGCCTTAACACATTTGGTTTGGAGG
AGAAAAAGGACAGATTGCATTTTCGCCCACCCATACCAAGAGAGGACTCA
TAGCCAGATTAATTTGATTTAGAAAAACAAAGTGCTATGTCATTTCCCAT
ACCCATGTTTTATAAAGCAAATCTAGACCCATTATACATATTTTATAATG
TTTTACTTTTGTTTTTAAAGACATTTGTGCATCACTTTTGTTATCAGAAC
AAATACGAACATATTTTAGAAATAATGGCAAAATGGTCAACAGTAATCAA
TTAATTCAGAGGGTCAGGAGTTAGGTTATTGAGAAAAAAGTAAGGTAAGA
AGTGGTGTCTTCAAGGAGGCGGCAGAAGGCAGATGGTAAATGATTAAGGA
TGGAAAGGAGGGTATAAGAAATTGAAGCAGTGAATTTAAGCTTCATTTGA
GAAGCTTGGCAAAGGGAGGAAAGAAACAATGAATGACCAGAACAAACATA

>uc001khv.1|93797978|93798378|93798477
AGCCGTGTCCTCTTAGCAACTTCCTGTATGACTCCGATATCACCACTGTC
AGTGCACATAAAAGATTCGGCCTGGGAGAAAGGCACTGTCTCACACAAGG
ACAGCAGTTGGTGGCAGTTTTtctctctctctctctctctctctctcaca
cacacacacacacacacGACATAATGACGAGTTAGAGGGGAAAAAGCAAT
GAAACATTCTGTTGACTTAGCCAGATTTTAAACCCAGTGGTACTTCGGTT
GGGTGACTTCATTCTCAGGGCCACAGGTTTGGCTGCACCTGGTGTTGTAT
AAATCCACCGTGACATCCCTAGAGAACTGCACTGTGACATCCCTAGTCTT
ACACTAAACCACTGTGATAAAGGAAAAGGCTTCTCAAAATCTCACATGTT
CTGCTCATTCTGTCATTTTATTACCCAATTATCCATTACATTTCCAATCA
CTTTACATAACCAAGCATTTTCATCGTTGTCACACTATTGTAAACCACAT

>uc001kgb.1|78446589|78446989|78447088
TTAGCAGGGCCCTGGGCCCTGGCGGGGAGCTGCTGGGGGCCTTTGAGCCA
TAGTGAAGAGTGTGGATTGTCCTGAGGTCATGGCACTTTGATGGTCAGGT
CTTTGTTTTGAACATATCCCTGTGGCTGTATTTGGTGACTGGAAATAAGG
AGAGGGCTTGAGGGCTCTTGGGAGACGGGAGAGGGCTGGGGGCCTGGAGG
TGTGCCCGCTGGAGGAAGGTGGGAGTTGCCAGGGCATTACAGAGGGTCTC
AGAGCTGTGTTGGCATCACTCCGCAGGTGGAGGGCACAGCTGAGGGCGAC
AGTGTCGTTGAGTGCGAGGAGGTTGGGGCCTCAGCTTGCACGTGCTGGCC
TGCGAGGAAGCATCAGCCGTGCTGACATGGAGATGTTTCCTCTGCAAATT
GGAGTTTCGGACACACAGACTGGAATTGAACTAACGGGCACCCCAGGAAG
ACTGTGGGGCGAGACGAGGAGGATGGGGGGACCAGCCGTCGCCCCACTCT

>uc001jun.1|74926801|74927301|74927300
ACAAGCTATTTTTTAGAGGGAAGAGTCTCGGGAGTGAGGCACAGGTGAAA
ATGGATCTTTCTGGCATGGAAGGGCCATAACACCACAGGGGAAGGGAAAG
GGAGAGGCCCCCACGGAAGGAGAGGAAGGAAGGGACAGGAGGCACGTCAC
AAACTTATAAGATAGAGGGAAGGCACCTGGAGTACATTGATCAGGAGTGA
GTCTGTAAGAAGAGCTTGAATCCCCAGAAAATCTTCCTAAGGAGGGGAGG
AAGGAAGTGTATAATGTACTGAGTACTGAATGCTCTGTCAGGAAAGGGAT
GGGAAACATCCTAGCAGCAATACTAGAAAGGAAAGGCACCCTATTTTAGG
ACCCATTGATTCCCACCTTGATTGTATATCCTTCAACTCGTCTCTGGCTC
CTCACTTCCACTCAGTCAAAAGCCACTTCATATATTTATCCAGACTTCCA
GCCCCAATACAAAGAAAGCAAGAGCATACAAAGGGAAGAATGACAAGGAA

>uc001jsu.1|73525883|73526283|73526382
AACACAGAGTTCAGAAGTGCAGTTAAAGAATATaaagagagaaagaatca
aggcaagaataaggaaggagaagaaggagaggacatggagggaggaagaa
tgtgaggaggcaggggtgggaggCTGGGGCTCCCCAGCATTCCCGCCTCC
CTCTGCTGGTCCGTGGTGAGGGAGGAGTGAGGGCCTCCTGTGGCTGACAT
TCTTCCAGGGAACTCTGCACAGTCCTGCTGATATCATCAGTTTCTTTTGC
TGCTGCCTTGAAAAGTAAACAAAAAAGGGCTGCAACACTGCAACTCCATC
AGGGGCATGGGAAGATGAGGGTGGGGATGGGGTGAAGGAACAGGAATCCA
ACAAATATTAAGAGGACAAACTTTGGTAGGAAAATGATAGACCAAGCAAA
GTAAAAGGCAAACAACTTTAATGGTTATTTTGCTAAAGATAAAACTCTGG
GTGGTaaaggaattaaaggcagagtctcaaagagatatttgcacccccgt

>uc001jss.1|73525883|73526283|73526382
AACACAGAGTTCAGAAGTGCAGTTAAAGAATATaaagagagaaagaatca
aggcaagaataaggaaggagaagaaggagaggacatggagggaggaagaa
tgtgaggaggcaggggtgggaggCTGGGGCTCCCCAGCATTCCCGCCTCC
CTCTGCTGGTCCGTGGTGAGGGAGGAGTGAGGGCCTCCTGTGGCTGACAT
TCTTCCAGGGAACTCTGCACAGTCCTGCTGATATCATCAGTTTCTTTTGC
TGCTGCCTTGAAAAGTAAACAAAAAAGGGCTGCAACACTGCAACTCCATC
AGGGGCATGGGAAGATGAGGGTGGGGATGGGGTGAAGGAACAGGAATCCA
ACAAATATTAAGAGGACAAACTTTGGTAGGAAAATGATAGACCAAGCAAA
GTAAAAGGCAAACAACTTTAATGGTTATTTTGCTAAAGATAAAACTCTGG
GTGGTaaaggaattaaaggcagagtctcaaagagatatttgcacccccgt

>uc001jsa.1|73141064|73141464|73141563
GGTCTGGAGAGGAGCTTTGGAGGGTGAGAAGACCTACCTCCAGTGAGCGA
CAGCACTGCCACGTATGGTCAGCTGGCCTGGGGAAGAAGGATGGCGTCAC
CCTAGGTCTCCAGGCTACTCCAGCTGCCTGCACCACCCCCTGGGGTGACC
ACTCTTGCCTGGACATGCAGCGCTGGTTACAAGCTCCTTCCTCCAGGGAG
GACAACCCAAGAGCTGCCTGGGGCTGAGTCAGTGCCCCATCCTCACCACC
TCCCAGCCCTGGGAGGGTCCTGTGGGAACTGGAGGGACAGAGTCTCCGGG
GACCTTAAGCTTAGATCCCAAGCAAAGCCCGTGTTCCTGAATGCAGAGGG
GACGtttgtttgacctatccaatattttataaagaatgaccattagttgt
gaaagtttaaagatcaggagattttatttaaaagctcagatgttcaattt
ctcatgagaaatcagaagatctggtgtctctgggcccacattctgcctgt

>uc001jmx.1|70637517|70637917|70638016
TCCTCTGCTGTCACTCAATGATGGGGAGCCCTACCCCAGAAGTGTATCCC
ACGAGGGCATCAGGGACGCAGTGAGTGTTGCTCAAGGGAGTCAGGAAGAG
ACGGCAACGTAAAGGATGTGGCTCCATGTCCATGGTGCCCCCTGGTCAAC
ATAAGGAGCGTGGGATCCGATGGAAAGGTGGAGCTCAGGGAAAATGGGGG
TCCTTGCCTCTCGTGTACCCCCTCAAGGCTGACCCCTTAGATGGCCCAGG
AATGGCAGGTGCTACAAAAATGGTACCCACGTGGGCATGGAAATGGGGCA
GATTAGGGGACCACTGGACTCAGAGGGGAGGGAAGGGCTCATCAGCACCC
GCTCAGGGAGCCTGTCCCTTTATGTTCCCAAATAAAGGGTCCTAGAAGAC
TAGAAAGCCAAGGTCTTTTATTAAAGGTCCCGACTGGTTTTCCCACTGTA
TTTCCATGCCAGCCAGGGTCCAGGGACAGCCTCTCGGGAGGTACCGGGTG

>uc001jmn.1|64596593|64596993|64597092
TGTTGTAACAGATTACATGGAGCTAAACGATGGTGACATAAGGAAAAACA
GTATAAACTAAGCAACTTGCAAGGTGTCACAACTTGGACTCCCACTTTTT
TCTTTTAAGCTGAATGCTTTCAGTTGAGAAGAAAGGCTATCCTCTCAATA
TCCTGCAGGTGTCAGTGGAGAGCTACATCTTTCCAGTAACTTAAAGGGTT
GGGAATATGTCAGCCTTAACCAACCGACAATAGCAGCCAGCTATTAaaac
caagacttcaaattaattaaaataactttctaaggtcatacagtaagtgg
cagaactcatatttatacccaggatgactgacttcgggctcttctctgcc
cccagtgtcatgctTGTCAACAGAGGGAGTACTCTGGAAAAAGTCAATTT
TTGATAAAGTCCTTTTAATGGAAAATGTAAAACCCCTTTCAACTTTAATG
TACAAAGCCATATGTAACACTTGCACTTTAACAAAAGCAAGCCAATGTTT

>uc001jhs.1|64439118|64439518|64439617
TGGCATTTTCTTATTCATGGCAACACATTTTTTTAAATGGACATTGATGT
GTGATAGTTGTGACATTATTTTTTCTGTAAAATTCTGCATTTGGCTCCTT
ATTTGTTTTCTCAAAGTTTTTTTATTTACTTTTTATGTTTCTTTAAAAGA
TTATCTTCCTCCTTTCTAAAAAAGTCAATATTATTCGTAATGGAAGTTGT
ATTTTCTTAAATGTTAGCACATTCTGTCCCCTTTTATCTTATTTCCTATA
GCAGTTCCTTCACAGTACAGTGAATCTGAAATAGATTTAGATAAAATTGG
GTCAGAGATTGTTAAATATATTAAATGACCAGCCTCTCTACTTAGTCCTG
TAAAATTTCCAGAAGCAAAATACAtttccttttttttttttttttttttt
ttttGTCCATCACTGCAGAGCATTTCTCCCCACTGAAATTAACTAAGTGG
AAATTTGTTCATGATCTGAAATTATTCTGTGTAGGTATCTCTCATTTGTA

>uc001jhl.1|64022156|64022556|64022655
AAACAGTATATGACCCTGTTGTTAAATTAGTAAACTTTTAATTCTAGGGT
AAGGTTAGCTGCTCATCATTATCTCTGTTTGCTTTACTTTACATAAAGGT
ACCATAATTCGAATCCTCTAAAATCCATTAAATGCAATTTATCCATTAAA
TGTAATCCATTAAATGCAATTTATCTATTGAATCTTCATGCAAGTTTGAA
ACTTAAGTGTTTTAACATTCTCCTGTCAAGATGAAGAAAATATTTTGACA
ATTTTCTGTCCAAATGTTTTACAGTTTATGTGGTAAGAATTCTCCCCTCC
CCCAACTAAGGATTTTCCTTCTTTTACCACTAGTGTATTATCATTTAGGG
GTGGAATCTGGCAAACGAGTCTGGAATAAAGGTTGCTTTTAAAACTCATC
TAATTTTCTTGTGTGTTTTTAAAAATTTTGATTATGCTAGTAGTTGGCTA
ATCAGATCCTCACTCCAGTGGTTTGCTCTGTGACGTTAGGATACTCCCAT

>uc001jgu.1|49323684|49324084|49324183
TTGGCTCAGCCCTCCTGTAGAGTGGCCACACTTGCCCACACCTCGCCCAA
GCACAGCATCTGTGCTGGGTGCCCACTCAGGCTCTGGCCCTGGAGCAGAG
CTAGGGCCATGGTGGAAAGCCCAGGGGACCTCCCAAGACAGAAACTAGCT
GCAGAGGTCCAGATGGCTACGGGGCGGGGGGGAGTAAAGAAAGGCATCCC
ACCTGGAACATGCAGACGAGACAGCTGAAAGCACAAGGCTGTTGCCCCTT
GGGGGGCTTCACGTCCCACTTCACAATGCCTGTGCTATTCCACCCAGGGG
CATACCTCAGGGGGCTCCTAGCCCTTGGAGAAACAGGAGTGGTCCTGTAT
TGTGTCCTGTATTGCGAGGCATGAAAAATGAGCCAGGTAACAAGGCACCA
TGCTTTGTGAGCACATTTAATAAAGAAAGCTGACTGTTCCCGGTGGCTGC
CTGGATCCTGGGCGCCCTCCATTTCTGTGGCCATGAAGGATATTTCCTGG

>uc001jbb.1|43458912|43459312|43459411
ACTAAGGCTGTGCAGGCTTGGAAAGAAATTTTCTTTTGTAATAAAAGGCT
AGGCCCCTTGCTATAGACATGAGTGATTAGTTACAATAGGTTATTGGGGG
TATCATCCAGGTAATGAAATGTTCAACAAGAAGATTATAAAGGTAACTAG
ATTTGCCCCATGGATTTTGCCCAGTGGTTTTGAAGGCAAAACAAGATTAA
TTTGAATATGTAAGGAAGAAAAATAACTTGGGATTGATGAGGGGCTGATT
TTTTACATTTATAAAAGCCTGATGGTGTCAACTACAAATTTAAAATCTGT
ATTGGGTATACACAGAACAATCTCTAGTGTGGCACCAGATTAATGGGGGT
ACCTTGAAAAATCAGGTCAGAATAAAGTGACAGAAATTATAAAACATACA
TGATAATGATAATAAACAAGACATTTATTTTTCATACTCTTTTGGGGGAA
AGGAAAAAAATCAGTTTGCCCTACCCAATGATGGTCTTTCTGAAAGATTC

>uc001jat.1|58862996|58863396|58863495
AGTGGAATCTCAGCTCGTTCCAAAAGCTTTGCTCCTCTTCTTAAGGATCA
AAAAGACTGATTTCAAAGGGAAAGGGGTCCATTAAACACTGGGGGACCTT
CCTTGCCAAGGCTCTTATCAGGCTCTTGCAGCTCCACCATCCAGGCCACC
CTCTCAGGCTGAGAGGAAAGGGCTTATCTAACCATGTGGAAACAACACTG
CCTCTGCTGGGTCGAGACTGGACAACCGCTGGGCCTTTTCAGCCCCTAGG
CCATGATCAATATCACTAATCGCTTTACCTTCTGTGCCCAGCCTGCGGAT
ATTCAATTTCTCTCAGGCCTAGAGCTAACGTCATGTGTCTGGCTGCTAAA
AGCTCCGGCTCCTTTTATTACCACAGTAAAGGAAGATAACAGGCGAGAGG
TCTGCTGTAGACATTTATTGAATCATCTGTTGCACCAACAGCACATTGTA
TTTCACAGAAGATTGGCCACAGGCAAAATAAAATAACCCACCACAAATCC

>uc001imo.1|43373515|43373915|43374014
GCCCCTAATTCCATTTTCCATTTTTCTTTTCCCATTCCACTAGTCTCCCT
TCCCAGGGGGTACTTCCTGCCCTAAGCTCACCTACAGGCACCTACTATGG
GCCAGCCACTTAATACTGACTACTCCCCTCAAGCCCCCGGGACACATCCT
CCGCCCCGCCTGAGCTGCAAGAGATCCTCCTATACCTTTAACCAACCTCC
ACGTGCGTGTTAACCGCGGTGACAGCATTTCCTTGTCTCTCTGCTCCCGC
CCCCAAAGGCGCTACCCATTGGCCGCTGGGTTCCTCTGTTCTCGCTCTAA
TTGGCCTCGTTACCGAAAAGCTCCAACCAATGACCTCTCCGTGTCTGTCT
CCCTCCTCCGATCCTGGAAACTCATTGGCTCCGAGGACTTAGGACCTGTT
AGCTTGGTTGGGCGACTGGCAAATCCTTCCTTCCCCGGGGTAGAAGTCCA
GGGTGAGAAATTGGTTCCGAACTCAAAGGAACCCAGTGCCGGGCCACAGC

>uc001iml.1|43329572|43329972|43330071
TCTTATGTTTCCTTGCCAGCGGCTTTCTAATTTTAGTTCAGAAGGAACTA
TGTTTTCTCCTCTGGGCAACTGAGAAACCTGTCCTCACTGCATTCCTTGG
TTTTGATTGCAATATCCTGTCATGTTTGTTTCTTAATTAACTTCATCCAA
GGGGACTCAGTCTGGCCTTTCTCAGTGCATTCTCCCAAAGTTCTTTCTTC
TTCTGAGGTTACTTCTTGTTCACTTATTGTTTCCTAGAGAAAGGTATGAG
CCAGTAGATCTGCTTTAAACAATGAATTGGCCCAAGTTTCCCGTTTACAG
ATTTCATTACAGATGGACACTGTTTCAAGGTGCACTGGCATGCACTGTCT
AAAACGGTTTCATGCTGTACCCCAGAAGGCATTCAGTTTCACAGTGGAGG
GCTGTATTGAGTTGGTATTCTGGATGATACAATTTTTAGGGCTAGAAAGT
TTAGAGTGTTGGCTGGCTCACAGGCTGCAAAGGAAATAATGGTGGAGTCC

>uc001igk.1|39741089|39741489|39741588
TGAACGGATAGGGGGCAGGGAGGGGACGGGGGTGGGGGGTGGGGGTCCCG
GAGGTGAAGACCTCCTTTCCCCTGGCGGCAGGGGGAGATCAGAGACACCA
CGGAGCACAGGTCAGAAACAAGGGAGTAGAGAGGTCGGAGCCAGAGACTc
gaggcgaggcgaggcgaggaggagcgaggAGTCTCGGGCCCAGAGTGTGG
GGGTGGAGGGCAGGCCCCCTGCTCCTCCTTCCAATCTCTGCTTCTCCCGG
GTACCCCCTCCGCCCTCCGTGGGGCCCGGGCTCTGCCCCTCCCCTCAGAC
CCTGCACCCTCTGCGGATTGGTCCTCGGCCTGCTGGGGGGCGGGGCCCGA
GGGCCCTGACGTCACTGGCCGAGGGGGGCGGGCGGCTGGAGGAGGGGGTG
ACGGGGCCCCGGCTCAGCACCTCGGAGAGCTCCCTCCCCGGCCTTGTTTT
GCTCTGGCATCGCCGCCGGGGGAGGGAGCGAGGGGGCCGGGCACCGGGCG

>uc001qfa.1|59445821|59446221|59446320
aaaaaataaaGGCaatatgtgtcagatttgtggtggtgtctgctgtttca
cccccatatggaaatgtgtgcctgaaccccgcttttttccttgcttattg
tggctaggatttgtgaatgtaattcacattctcaagaatgagcttttttg
gcttcatcgagttttcacgtagccctcattagtaactcctcttgttattt
ttgtccccttcctcacaccttcatttggaataatttgttgttctttttct
aaattctttctgtcattgccaaggtcattaattacgtaggttttattctt
ttctaattcattcgctcatttgtagttttccgatttcatcatttaatgtg
taatatttacattatcattccaaatttataccatgctctaatttctgttt
cagttttctcagctcattgatttattgagaagtctgtggcttcatttcaa
aaatgcaaggatattagtcatctttGACTGCAGAATCTAGTGAGTCCCAG

>uc001psi.1|55661356|55661856|55661855
AGTTTTCGCTGAGAACAAAACAGTGTTGTCTGGACCCTGGAGTGTCTGTC
CTTCTTGACTCCGTAGCTCCGTCTTCCTCCTGCAGGGGATTGGTCACCCC
GGGGTTGGCGACGGGAGCAGCTGCGTCGACACAGGCCGCGGTGAGGTGGC
CTCTTGGAATAGCTACTTTAGCGAGGCAGCCACGTTGTCACAGCAACCAC
AGAGCATCAGAGGTGAACCCAAGCCCACGGGGAGGCCGGCCCCAGAGAAG
CTGCTGGGAGGGAGGGAGGGTGCAGGCTAGGGGCAACGACAGTGGCAGCG
AGTCAAAGACACACCCAGGCCACACCCAGAAGGCCACTCTACCGAAGCAG
CTGTGTCGCTGTGGCCGCCTCTAGGCCTTGGCAGCGGCCCCAAGAGCTAG
ACGTGGTGAACCGAAGAGGGAGGCAGCCGTACTGGACAAACTCCTGCCAG
GCAGCTGCGCGGACTTGGTGACGAAGGCGAAACCGCTCGTGGCCTGCTTG

>uc001ppz.1|116218927|116219327|116219426
TCTTTAAGGATCCTTCCCTGTACTCTTCAAAAGTGCCCTTTCAAGGAAGC
TGTTTTCCACCTGGCCCAGCAAATTCAAATGCTCCCTTCTGACAGGGCAG
AGTCCGAGCTGGGTGCCCAGGGACACAGTGTGAAGCAGAGTTCAGGCTTC
TAGAGAATGCGAGTTTCTTAAGTCACTCAAAGCCCCACCCTTAGCCTGGG
AGACCTCTCCAGCCTCCACTGCTCCAGCTCCCACCTACCTGAGGCTTCTT
CCAACTAGACTCCAAACCACAGGCAAATAATCTATCAGCCTAAGAACACA
ATCAGGCTCCTATCTACACAACTTCCTGCTGTCCAACTAAGTAACCAAGT
TGTAAGTAAGTGCCTCacaaaaggaaggacaaaaggcaggacaaaaggTC
TTAGCAACTTGAGTCTGGAGATTTTTTTTTTAATCCTTTTTAGTTCAACA
TAAAATGAGAAAGAAAAAAATATTTCTGACATTTTCAAAGAACAGAAATA

>uc001ppx.1|116218927|116219327|116219426
TCTTTAAGGATCCTTCCCTGTACTCTTCAAAAGTGCCCTTTCAAGGAAGC
TGTTTTCCACCTGGCCCAGCAAATTCAAATGCTCCCTTCTGACAGGGCAG
AGTCCGAGCTGGGTGCCCAGGGACACAGTGTGAAGCAGAGTTCAGGCTTC
TAGAGAATGCGAGTTTCTTAAGTCACTCAAAGCCCCACCCTTAGCCTGGG
AGACCTCTCCAGCCTCCACTGCTCCAGCTCCCACCTACCTGAGGCTTCTT
CCAACTAGACTCCAAACCACAGGCAAATAATCTATCAGCCTAAGAACACA
ATCAGGCTCCTATCTACACAACTTCCTGCTGTCCAACTAAGTAACCAAGT
TGTAAGTAAGTGCCTCacaaaaggaaggacaaaaggcaggacaaaaggTC
TTAGCAACTTGAGTCTGGAGATTTTTTTTTTAATCCTTTTTAGTTCAACA
TAAAATGAGAAAGAAAAAAATATTTCTGACATTTTCAAAGAACAGAAATA

>uc001ozg.1|77603589|77603989|77604088
TACTGAGGGCTGGGTGATGCTGCCCGTGGAGAGGATGCACCTGGGAGGCA
GCTCTCAAGCCTTTACCTACCTCCTTCCCCAGGGGCTGCCTGCTGTGATG
GTGGTGTGGAGTTTGGGCCCAATGTCACAGACCCTCAAGATGTCACATCT
AAGTGACCTGTGAAAGCAGCAGACAGACACGCCCAGAACCCATCTCTAGA
CGCCTAAGAAAGCTGGATGGGTAAATGCTAGTATGATTTCCACTTTACAA
CAGACGCTGAGGTAGAGAGCATTTGTTCTTATTCACAGCCAAGAAAAATA
CCCAATTATTTCCAAATAAAGCAAAAATTGGAACAGACTGGAGTGAGAAC
GGGTTCCACCACCAAGCCCCTCAAGACAAGATGGACACGGCAGCTGGTTC
TGGGGTGCATTTCTAGTGGACTTTATTGTCCTGCTCCAACACCACAGTAG
AAAGGGACCTGCAAGCTCCAAGCCTGTACCATGTGTCACCACAGCAAAAA

>uc001oti.1|47497723|47498123|47498222
GTCTTAGTACATTATACACAAATCCAATCTGATAAAACCAAGGCATACAT
TTCTTTCTCAATAGAATGTTGCACCTTACACCAAGATTCTCAGAGCCTCG
GGCTGCCTGAGGCCAATCTGGGTACTCTCATAATACCTCACCTGGCCTGG
GTTCTGGTCCAGATGTGTCAGCATGGACACAGGGCTGGATGGGGCAGGGG
GAGAGGGACTGCCCTCACCTCGCACTGGTGCATGAGCTGGACCAAGGAGT
CCCCGATGAAGACGACTTCGGGTTCCTTATCTTTGCTGTCAGCCACGAAC
CGATGGTGCTGCGGGAGCGCGCGAGAGGGAGTCAATGGCATGCACGCTCC
AGGGCCCGCCCCGCCCTGCTCCCTTAGGCAGCGCCTCCTCAACTGCCCTC
AGTTTCCCAATCAGGTAGTGAGAGTGGCACGAACCAGCCGTTCTCCTGAG
CCACCCCCCGCGCCCCCGGACTCCTCAATATCCCAGGTGGGAACGCTCAC

>uc001ncv.1|46374139|46374539|46374638
GACACCTGCTGTGCGTGCTTTCCCAGGACTGGAGGGGATCCAGGTTTCTG
GCCAGTTACATCACTTCAGGCCTGTAGTCCTGGGTGGGAAGCTATTAGGA
TGAATAGCCTTCTGTCGTTCCTTCCTACATACTCACCCTGGCACTGGAAG
GTGGCCCCAGTCTGTAGCAGGCCCTGGGGAAGCAGGAAGTGGTGGCGTAC
AGAGAAGTGGTATGAAGCAGAGGTGGCAGCCCTCACCTGACCAGCTCTGG
CGAAGGGGTCAGAGGGGTCCACTGCACCCCACTAGGAGAGCACCAGAAAC
AGTGCCGGGAGAACCTGGGCCTGGCCCAGTTCAATGCCCCTCACTTCCCA
ATCCCCACCCCTCCCCCATCCTCCTTGGAAATAAGAGAGAGGAGCCTGGC
GAGGGGCATGTCATCATTTTAATGATGTGATCTTTGGTGTTTCCCTCATT
AGCTGTAGACTATCCCCTCTCCTCCCACCACAATGTTTCTATGATGAGTT

>uc001ncu.1|46374139|46374539|46374638
GACACCTGCTGTGCGTGCTTTCCCAGGACTGGAGGGGATCCAGGTTTCTG
GCCAGTTACATCACTTCAGGCCTGTAGTCCTGGGTGGGAAGCTATTAGGA
TGAATAGCCTTCTGTCGTTCCTTCCTACATACTCACCCTGGCACTGGAAG
GTGGCCCCAGTCTGTAGCAGGCCCTGGGGAAGCAGGAAGTGGTGGCGTAC
AGAGAAGTGGTATGAAGCAGAGGTGGCAGCCCTCACCTGACCAGCTCTGG
CGAAGGGGTCAGAGGGGTCCACTGCACCCCACTAGGAGAGCACCAGAAAC
AGTGCCGGGAGAACCTGGGCCTGGCCCAGTTCAATGCCCCTCACTTCCCA
ATCCCCACCCCTCCCCCATCCTCCTTGGAAATAAGAGAGAGGAGCCTGGC
GAGGGGCATGTCATCATTTTAATGATGTGATCTTTGGTGTTTCCCTCATT
AGCTGTAGACTATCCCCTCTCCTCCCACCACAATGTTTCTATGATGAGTT

>uc001mvo.1|34456517|34456917|34457016
TGTGCACCAAACAAAAATGCATCTGTAGGCTATGTGCGTCAATGAACTCC
ATTTTGTCATGGGAACCTCTGTCTTATGATATTAAAGGTGGAGGGTAAGA
TTACTCCATATATTTCTTGCACCTTTTTGGGCTCTTTAAAAATCTCCAGC
CTGCCAGGTGTGGTGTGGATTTAGCAAAAGTTCATAgtaatccaggtact
tgggaggttgagacgggaggatcacttgagcccaggagttagaggacggc
ttgggcaacaagcaagaacccatctccaaaaataaaagataaaTCTCCAA
CCACACCTGCTAGGAAATGGAAGAATCACCAAAGGTTTTACAGGTTGTCA
GTGTTTTGCTGAGGCTACCATGCTGAATTGAATGATACACAGACAGTTGA
ACATGTTAAATACTTTATTCACATTGTTTACAAACTATATCCACCTGGAA
AACACATGAATCCAAAATAGATTATTTTACAGTAATTCATATTTTTTAAA

>uc001msa.1|27632617|27633017|27633116
TCCCTAAGTAAACCTACTTTGATTTTTTTTAACAGTTATTTTATAGTCAA
ATAGAGCCAGCCAGCCAGCCGTGATTCGTGGATCCTGATGTTGCTAGGAT
ACATGGTTTGGTATCTGATGAAAGTATATCACTTCAAAGGGGTAAAACTT
TCAAGTGTCCGAGAAAATGACACTCCCATCTTCCACCATGGAAGACAGAT
CCAATCCTACAACTTCTCAGAAGCTCACAGACTGCAGGATTGGCCTCCCA
GGCTTTCAAATAAGTATCCTCTCTGGAGGGCTGTTTAATTACTAAAACTA
GTCAGATTAGTCTTAAAGCAAGGAACACACGTATTTATAATAAAACACGT
TTTCATGTTTGTTTTACAGTAAAGAGAAAAAAACCCAGAACCCCCAGATT
TTATGTACTTTGaaaatatatttaaaaacattaaaaattctatatttaaa
acatatattatatgttaattaGTACACTTAAATAGAACTTGTATTTACAA

>uc001mmm.1|16765385|16765785|16765884
ATCTATCCCAGGCCATCTTCTCTCTCCCATCCATCCACCTCAAAGCCCCA
AATGGTCCTGATTGTCTTTGATGCCTCAAGTCCCTCCAGAACCCCAAACC
CAGAGCCATATTCGCACATTTCACCCATTCATGCACAAGCTCTCAATGAC
TCCAAATCAATGTAATCACTCTTAGGTGATGGTTTCCAACTATTGTTGGA
AAGGATTAGGCAACTGAAGTTCCAAAGATGAAAAAATCAATTTAATGATT
CACAAAGAAAACACTCATTTCCTTACACGCTCACAAATGCTCCAAATAGA
GACAAGTCCTCATTTAAACCCAGCCTGATTGTTTCCACAAACAGGAAAAG
TTCACTAGACTCTATAAGGTATCCTGGGGAAGAACCACGCCAATCCATTA
TTATTAAGCAACATGTTTATTGGCGTTGATGCAGAGACTTACACAAGTCT
TCTTTTTTAAGAGAAAAATTACAAGGTATTCAAGTTACGATTTTTAGATA

>uc001mlk.1|14482597|14482997|14483096
AGTGGGGCTGGAGAGGATAAAAGGTTTGGGATTACAATTTCCCATGTGTT
GTTTTTACAGAAGTTCCCTTCAAAGACCAGAGCTACAACTACTGCCATTT
GCTGGTTGGAAAGAAAACCATTCATATGATAACTGATGCTTATATCAGGA
AGTGGTGGTTTCTTAAGTTTTAATTAAAATCACCACAGTTGAACCCTGAA
ATTTGTATTCTAAACCAAATCTCCATGGATTCTCATGCAGCCAGTTCATA
CACTGGAGAACTGTTATAAGGCTATGACAGATAAGAGGTATTATTTTTCT
CCATCACTAAAAATAAGGCAATTTAATTAGGCAAATGACCAGTTGTAATC
CCAGACTACTATATAGAGTTGAAGCTACTTAAAAAAACAAAAACCCAATA
TACCAGGCGGTGAAACAATTTTATTTCACAGTTGTCTTTAAAACCACAAA
GACACCTATGTTCTTCATATAAAAACATTAGTATAGATACCCATACTTTC

>uc001mdb.1|6372530|6372930|6373029
AAGGATGCCGGGGAAACAGGACCTTCTCCTTTCCTGGAGCTGGTTTAGCT
GGATATGGGAGGGGGTTTGGCTGCCTGTGCCCAGGAGCTAGACTGCCTTG
AGGCTGCTGTCCTTTCACAGCCATGGAGTAGAGGCCTAAGTTGACACTGC
CCTGGGCAGACAAGACAGGAGCTGTCGCCCCAGGCCTGTGCTGCCCAGCC
AGGAACCCTGTACTGCTGCTGCGACCTGATGCTGCCAGTCTGTTAAAATA
AAGATAAGAGACTTGGACTCCAGACCCCTGTGTGACTGTCCCAATTTCTT
CTTTCCAGGCAAGCAGGGCAAGGAGATCTTTGGAGCAAGATCATAACTGA
GGCACAGGCTAATGGGTTGATGGTGTGGTACAGGCATAAGAAGGCACACA
GCAGTGCAGACAGACTTTATTAGTGATATCAATACAGCAGAGGTGCCCAT
GGAGCAGGGGGAAGGGACCCATGCCTGGACCAGTCCCTTCCTCCTTCTGC

>uc001uig.1|129201583|129202083|129202082
cggtccggaggcaacacttcatcctcctccaaaatcctagttctgctctc
aaggcctttcagctcactggatgaggcccgcccacattcttgaggataat
ctcctctactgaaaaccaactgattgtagatgttaatggcatccaaagac
cttcccaacagcacctaggttcatgtttgatgggctcactggggactgtc
acctggcagagttgacacataaTGAATGCAGGTGGTCTCGCCACTCAGAT
TCCTCTCCAGGAGTCTCCAGCCCTCATCTTCTGGTGTGGGGCCATGGCCT
AGACTCGCCTGGCAGGGTCCTGGTTTGCCCCGCCTGCCCCAGCGTAATTA
GCAGCCCCCTTTACACTTTCAATAACGTCTTGCTTGcattgtggaagaca
gcgtggcaattccttaaagacctagaggcagaaatgccatttgacccagc
aatcccatgactgggtatgcacccaaaggaatagaaataattccaccata

>uc001ucs.1|121554825|121555225|121555324
TAGTAACAAAACATTTTCTAggctggctgcagtggctcacgcctataatc
ccggcactttgggaggctgaggagggtggatcacctgaggtcaggagttc
aggaccagcctggccaacatggtaaaaccccacctctactaaaaatacaa
aaattagctgggtgcggtggtacgcctgtaatcccagttacatgggaggt
ggaggtgggagaattgcttgaacctggggggcagaggctctggcagtgag
ccgagattgtgccactgcacccagtttaggcaacagagcaagatcctgtc
tcaaaaaaacaaacaaaaaaaaTTTCTAATATTTTAATATTTTATAGTCT
ATGCTGGAGAAGACTTCAAAGGGATAATGAGCAAAAAGCATGCAAAGAAC
TTGTTATAAGGCACTTTATTAAAATAAAAGTGCTTACATCCCTTTAATGC
ATTAATCTATCTCCTGAATAACACATGTAATATTTGACAAATACTGAATA

>uc001txh.1|118607580|118607980|118608079
GATATCTTGAGCTGACCTGTTCCTGGTTAGCTGATTATAGAACTGGGTAA
TCCATTCTTCAGTAATCCTTTCCAAATGTCCTGTGTGACTGCTTGAAGAG
CTTTCCAGCTCTGCAGTCCTATAAAATGACCTTAATAGCCAGTTCATGGT
TCACTGGAAGTATTGACCAAATTTCCACAGTCAAACTCTTGGCAGAGAAT
GTCACCAATCGCTTAATTCCAGGATAGCAGTGTGCCCTAACCACCACGTG
GCTTCCTCTATCCCACTCCAGAGGAAAACCCTCCCCACAACGTAAAGAAG
GTCCCATCCATGATAATACACCTACACTGACACGCTGGTGATAGTTTTTC
TTTCACAGTCTCTCAAAAAAAGAAGAGGTCATTGCACTAAAGCACACATT
AGTTTAGATCATTGCTTTATTTCACTAATTGTTCAACAACAAAGTTCATT
CCTCTCAAGGTGGATCTTGAATCATTCCTTGTGTTCTCTTCCTCGTTCTG

>uc001trt.1|109570473|109570873|109570972
CCTTTGAGGTTGCCTCCAAACCAGCACACTGCCCTTCTCCACTCCCTTCC
TGCCTTTTTTCCTTTTGGAAATGTTATTCTATCTGACTTTTGAATGGGGA
ATATGCTTAACACATAGGTCATAGATGATAGAACCCAAAAAGTCTTTGGG
GAGATGGTAAAGAACATGAACAGGACTTGAAGCAGCAGAGGCAAGGGGGA
TTTGGCCAGTTCATTCATCCCCTGCTTTGAGTTATTTATTTTAAAAATAC
TCAGTTCAGGTTTTTTCCTTTTTGGGTCCGGTTGAAATGAGTACAAAAAA
ATAGCAAAATATTAGATAAAATCATGCGAGAAGAGCACACAGCCCTTACA
AGGGGATCTTCCCCCAAATACCTTGTTAATTATAGTGGAGTCTTGGGTCT
AATTGCCATTTCTGCACCAGGCACTGTAGCTAGCTTGCTCTCCGACTGGC
AGGCTGGTATGGGTGCCACAGAGGAAAGAATACAGTAGGAGGGTCCAGGG

>uc001tgp.1|98954593|98954993|98955092
TGATTCTATAAGAATGGTATGAAACTGTCTTATGTGCAAGGAAAAAAACA
TTTCCAAAAACAATCAACTCCTTAAGGAGAAAAAATGAAGGTAAAGaaat
taatataaatagtattaatcaaaatttttataattaCAAATGGTGCCAAA
TTTAGCAGGATAAATTACTCTTTTGCTTCTAACAACAAATGTTTAAAGGA
ATGTACAAGTAATGCTTTTAAATCACTTGGCCATAGATTTTGCTTTTGTA
TAGTTTGTGCTTTTTACTTTTACATTTGTACCATCTTTTTGTTGAAAATT
ATAGCTTCCACTTATACAATGTACCCATTATTTAAAATGATATTTTTCAC
ATTTTCAAGATATTTTGTAAGTTCAGTAGGGTGATGATTTTCCAAACCCA
TTAATTATATAGTTTATTGATCTGCTTGGACTTTTTACaataattaaata
attatagatttaagtacataattttaataacatttaaaatGTAAGCCTCT

>uc001syh.1|75287047|75287547|75287546
AATTTTAGTTGGTTGCTATAGATACTAAAGATTTAACAGATTTATATACC
TAGTGTACCTAGTTTTTTATTACATACCATTGGAGTACGATGTTTCACTT
TGGTCTGAATAACACCATCTTTTTCAAACTGTATCATATCATTAAGTGGG
TCCCATGGTCGGGTACTACATAAATGAAAAAAAAAAAAACCATTTGCTCA
ATGACTAAACAAAGAACTTTAAAACTTTCTATTCTATGATCCaattttat
taataattatataCATAGTTCTAATAATGAGATTTCCCCATACCTAATCT
TCAGATCCTCAACTTATTTTATAGGCTAACTTCTATCATAGAGTCAAGCT
TATAATGAATGCAAAACCAAGTTTAAAAATCTCACACTAATATACATGGT
TTAATTAAATAAAAACTACTCCAGCAACAAATATTCTAGAAATAAAGGCA
ACAAACCATGCTAATACATTGTTTGAAATAAACTATTTTAAGTTACTTAC

>uc001swi.1|69317728|69318128|69318227
GTGACTGCTTCTTAACCTCAAGAAGAAAGAAAGGAATTGAAATCTCAGAT
AATTGAATGTTCCTGAAACATTACATCTCTTCAGGTGATGTGATTCTGCT
GAATAAACATAAGCCATGTAATTGATGAGGGTCTATGACAAGTGATATAA
AGACATAAACATGTACTGTTTGTATAATGATATGCTGCGAGTCTATTGAG
GAAAACCACATAATGATGGCACTTCTAGATCATTATCTCCCAAGTGATGA
CAATATTACATTTTGAGATCGTCATCTTCACTGGGGAGATGCAGACACTA
AAATTAAACCCATCACATTATCTACTTTGGTCTTCCCCAAACAGAGGATG
GCGTCTTTCCAAATAGAAAAAAAAAAAAGAATATGCTTTACTCAGTATTT
AGTATTAAGAGTTTATTGGCAGTATGAAACAAAGTCAACATTGCTGCATT
AAAAATTCATATATGAGCAGAACAGCTAGTGTTTGCTGAGGGTAGTTATT

>uc001swg.1|69317628|69318128|69318127
AAGGGATTATGATTACCTCTTTTTTTTAATGTAGAAAATATTCCAGCCTT
CAAGAGCAGAGTAAATCTCGTTAAGACCTCACCTACCTTTCCTTTGGCAT
GTGACTGCTTCTTAACCTCAAGAAGAAAGAAAGGAATTGAAATCTCAGAT
AATTGAATGTTCCTGAAACATTACATCTCTTCAGGTGATGTGATTCTGCT
GAATAAACATAAGCCATGTAATTGATGAGGGTCTATGACAAGTGATATAA
AGACATAAACATGTACTGTTTGTATAATGATATGCTGCGAGTCTATTGAG
GAAAACCACATAATGATGGCACTTCTAGATCATTATCTCCCAAGTGATGA
CAATATTACATTTTGAGATCGTCATCTTCACTGGGGAGATGCAGACACTA
AAATTAAACCCATCACATTATCTACTTTGGTCTTCCCCAAACAGAGGATG
GCGTCTTTCCAAATAGAAAAAAAAAAAAGAATATGCTTTACTCAGTATTT

>uc001snz.1|56151904|56152304|56152403
TCTCTTGATCTTGACAACACTCAGCTGGACTTTGTGGCTATTCTGGATGA
GCCCCAGGGGCTGAGTCCTCCTCCTTCCCATGATCAGCGGGGCAGCTCTG
GACATACCCCACCTCCCTCTGGGCCCCCCAACATGGCTGTGGGCAACATG
AGTGTCTTACTGAGATCCCTACCTGGGGAAACAGAATTCCTCAACTCTAG
TGCCTAAAGAGTAGGGAATCTCATCCATCACAGATCGCATTTCCTAAGGG
GTTTCTATCCTTCCAGAAAAATTGGGGGAGCTGCAGTCCCATGCACAAGA
TGCCCCAGGGATGGGAGGTATGGGCTGGGGGCTATGTATAGTCTGTATAC
GTTTTGAGGAGAAATTTGATAATGACACTGTTTCCTGATAATAAAGGAAC
TGCATCAGAAAAAATACCATGCCACTTTATGTATTATTATGTTGGGGAGG
AATGATAACAGGGAACAAGAAGAGAAGCAGGGGTTAATCCACTCACTTTC

>uc001sno.1|55914552|55914952|55915051
TCCCAGAATTTGTAACTGAGAAGATCTTTTCTTTTTCCTTTTTTTGGTAA
CAAGACTTAGAAGGAGGGCCCAGGCACTTTCTGTTTGAACCCCTGTCATG
ATCACAGTGTCAGAGACGCGTCCTCTTTCTTGGGGAAGTTGAGGAGTGCC
CTTCAGAGCCAGTAGCAGGCAGGGGTGGGTAGGCACCCTCCTTCCTGTTT
TTATCTAATAAAATGCTAACCTGCCCTGAGTTTCCATTACTGTGGGTGGG
GTTCCCCTGGGCCAAACAGTGATTTGTCTCCCTCAATGTGTACACCGCTC
CGCTCCCACCACCGCTACCACAAGGACCCCCGGGGCTGCAGCCTCCTCTT
TCTGTCTCTGATCAGAGCCGACACCAGACGTGATTAGCAGGCGCAGCAAA
TTCAATTTGTTAAATGAAATTGTATTTTGCCCACGGCTGCTTCTGTTTGA
TCCCTGGGGACAGAGGGGAGCAAGGGAGGGGAGTGGCAGGGGGAGGCCCA

>uc001sfx.1|53048786|53049186|53049285
TTTCTTTGTCTGAGACTGAGTCTAGACCCATCTGCGTGGAATCTCGAAAC
ACATTACAGGAGCGGCTTAGCCTCGGGCTTAGACTCCTTTTCCGGGTCGT
TGGCGCCGCCTTGTGGAGTTGTGGCAAATTCTCAACAGCTGCAGCTGCAG
TCCCAGACTTGGACTAGAAATGATCCCCCAGGCCAAGTTTACACGAGCTG
GACGAGAGTGGGCGTGGGTGGGATGGGGAGCCTCTGCTCACTCTGCACAA
GCCTCATATTTTGCCTCCCCCACCCCCGATTTCCGTTTCCCTCCTCCTTC
TCGCTCCCTTTCCTCTTTCTGTGCCGGTCCCATACAGATACATTTAACGA
CAGAATTGCTCCCAAAACAGCGGGCAAAGACAGAGTCTGAGTCTAGGGGC
GGAGGGCAGAACAAATTCAGACTTTATTGTCAGGGAGAGGAAAAAGGGGA
GGACCGTGGGTGGGGGGCCTGGGTTGCTACATTGTCAAGCAGAAAGAGTT

>uc001ryl.1|50031699|50032099|50032198
tgcttacatttagcgtgtgagttccacggggacaggacctcgtttgacgt
ctcacgtctccacgtgcttgacacaatacataagctagatttagggccag
agaatgtttggggacatgaGACAGTGGCTGTAACAGAACTTTTCAGATGT
GTGTGGTTCTTCATAGCCCAAATCAACTGATTCAGCTAAGGGACAACACA
GGTAAGAGAACACAACGCGAGTTTCCTTGACCAATGCCAGAAAACCTTTA
TTTCCACTGAGACCTCTCATCCAATTCTCTTCTTTCCGGGAACTTTTTCC
CTTCCCTACTCCAGGTCGTACCCTGGCCACTCCTTTCCTTTTGGCTGGCC
AATGTCTCCTCTGTAGGCTCCAGAAGGCTCTCAGGGATGTAGGCGGCCTC
CCGCAGGGTTGAGTTGCAATGGGAACAAAGACAGCTGTGGTCCCATAGCA
CCCTCATCTGGTGACATCCTGCTACTGACAGTCAAAAGAAGCCTTCCCAG

>uc001rrn.1|47021778|47022178|47022277
TGAAATCAACAAGAAACAGCTCACCTCCCCAAAGACTCCTCTTTCTCTGC
CAGGGCAAAAGCAATCTGCAGCCCAGAGATTCAAACCTAGACATACACAT
CCACAATTGTCTTAATCTCAGCAGTACTGGGAAAGCTTTGTACTCAACTT
AACCTGTCATTTAACCCTTTCCACTAGTTCTCCCTTAACCAGACTGCTTC
CTGTCTTGAAACAAAGAAAAAACCCCATATAATCCCCACTACCCTCATCC
CCAGAACACAGCCCCTAGAAAACCTAGCTTGTACAGTTTGCACATAGCAT
GCTGTCTTCAAAGACCCTGCACACAAATACACAGACACATAAAGACAGTC
AAGAGGAGAGAGGGGACTGTTCAAGGGGATAAAGTTTTTTTTGTTTTTCT
GTTTTTCTGTGTGGGCCAGGGCTATTTGGGGGTATTAGATCATCTCTTAG
CCTTGTAGTGTGATCTCTCAGCTGGATATATGTATGTGCAGGATGAAGGG

>uc001roh.1|43187931|43188331|43188430
ggcggtggccaggcaggaagggagccagcggaataaatatccaaacttga
cctcttcctaatatgccagctgtgtttcctgctgcagtataattgaaacc
agacaagaatcaagaggaaaaggaacccactattagggtctgtataggtc
agccaccccaggatgcacagcagggtagaaagggtgaaattgaggatcta
gagaggaagaactaagttatccatcacaTCCCTTACTTAGGCATATCATT
TTCAATTTGGAAATTTGGAAATAGCAACTTTCAATTTAGAAATAACATAG
CAGGAGTTTATCATCAGCAGAACTAGAATGCAATTTTTATAGAATCATCT
GTGGAAAAGAGGAACATATTAAACAAGATACTCAGACTCACATGTGTTAT
AAGGTAAGAGAAATATTTATTTAATTTTGCACAAGAACGAGCTTATACTG
AACAAATTCAACCAAATAATATTAAGTGCAGTAAAACAAGGAAATAGGGA

>uc001qyh.1|10455780|10456180|10456279
TACCTTTTTCAGAGTCTCTTACATGTTTAACTTCTACATTTACACAGGGT
GGCTAAAACTTGGGATTACGTACTTCTTTATCATATACCCCTATAATATC
ACTGCTAATATGACGataaatttttaaaataataatCTTACCAATAGGAA
TTTAATGTATTTGTCACTAATTATTCTGAGAAAATACATTTCCACTTCAT
TGTAATTGACATCAATTCTCAAAGTTAAATTCCCAACTTACTTTCTTGAT
AGTTCTTAAAATTCTCTCATTCAGTTTTTTAAAAATAAATTAATCAGATA
ACTCTCATTGAAATATATGTCTCTGGGAAGaataaataattaaaaaatat
tGTACTATATCACCACGCCAGAGATTGAAATATATAAAAACCACTCATTA
TATTGTTCATTGATTTATTTTCCAATCATAACGGTCTGCATTTTAATATT
AATATTTGTTGTAAATGACTAATGCTTAAATCAAACTATATAGAGAGGGA

>uc001vtp.1|113123860|113124260|113124359
GGGAGGCGGCCGGGGAGTGAGGCGCCTGGAAGTGGTTGGCGGGGCTGGCC
CGGGAAGCCTGGACCCAATGCACCTGGGAGCTGGGAGTCCGTGGCCCCCA
CCTGTGAAGTCCACCAGCCTCTCTTGCCAGTCCACTCACACAGGAATCCT
AAGTGGGAGCATAAAGACATCACCACTTTCCCCTTTCAAATCATCCCATA
GAAGAAGACGCCCGTGGGGGTAGGGCTTGTATTTTGGATGCCCACAGAGA
TTCCAACCAACCAGGCTTTCTGCCCCAGTGCCTTCTCTCCCTGAGGCTGG
GGCTTCCTCTGGGATTCCAACTCTGCCCAGAGGCGAGCCCTTTAATGAAA
TCACAACAAAAAGAGAGGCCCTAGCCAAGCGGCCAAGCACAGCGGTAAAC
ATCAGTCAACTGCTGTTTTATTCACACCAGATGCTGCATGGAAAAATCAC
GTCCAAATTTATTTTAAACAAGAGCAAGTGGTCTCTTTTCCAAGACTCTC

>uc001vrm.1|110328487|110328887|110328986
TTTAAATTGCATATGTAGGCATGCCAGAATGGCTATATTGGTGCTATTTA
TAACTGTAATTCATATTCCTAAAAGGCTTACATTAATTAACAGTTGCTAA
AACCAAAGAAGTTTAGAACATTATGGTTGCTGTCTTTTATGAAAATAAGC
ACCCAGGCACAATACTGAACTGACATGCAATTCATCCTTCCTCCACAGAG
GTTCAGTACCAACGGTGCCCATAAAACTAGAGTAGAAACTCAAAAATAGA
AAAAACACCGTATGAAGAGTGTCAGAAGAGTCAAGTAAAATCTTATAAGC
AAAATGAAACAATAGTAAACTTCTCTTCCCTTCCCATTCCTTCCACAGAT
ATCCACACCCCGCCGGCCCCCAAGCCCAGAGAGAAACCCCAGGGACACAC
TGAGTGTGAGAGTTTTTTATTCAATTTGTGAAGGACAGTTTTAGAACAAA
ATGTTAGTAACACTCTTAGAACACTGGTTTGTTCATTTGACATTTTATCT

>uc001vlj.1|79807712|79808112|79808211
GGAATTAATCCTTGATACTGTATATAAAGAAAAAGCTTAACTGTTAATTT
TTAAGGAAAGTCTCCTGAATCAAAGATTTAAAAAAAAAAACCAAAAAAAA
ACCTCTGCAGAACAAACACAAGTCAGATAATCTGCAAAAAAAAAAAAGGG
GGTGGGGGAACAAGAACAATGATATAGCTAAAATCAGCTCCCATATAAGT
ACAGATAGTAAGTTAAATGTTCTCTTGATTGCTAGAATTGTCTCTGAAAA
ATCATCAAATCCAGCTTACTTTAAAGCGGCAATCATAAAATAATTCTATA
GACAAGTGATTAACTATTTCATTAAAATGTTACCCTTAACATAAAATGTA
GTTTCTTACACTTGAAAGAAACAAGATAAAAGAAGACAAAACAGCTCAGT
TTAATTTCAAACGTTAATATATTTTCTATTTTATATTGGACATATGCATC
TGTAACCCCTCATTTGCAGCAACTATCACATCCTCATAAAAGGGGCAAAA

>uc001vli.1|79807712|79808112|79808211
GGAATTAATCCTTGATACTGTATATAAAGAAAAAGCTTAACTGTTAATTT
TTAAGGAAAGTCTCCTGAATCAAAGATTTAAAAAAAAAAACCAAAAAAAA
ACCTCTGCAGAACAAACACAAGTCAGATAATCTGCAAAAAAAAAAAAGGG
GGTGGGGGAACAAGAACAATGATATAGCTAAAATCAGCTCCCATATAAGT
ACAGATAGTAAGTTAAATGTTCTCTTGATTGCTAGAATTGTCTCTGAAAA
ATCATCAAATCCAGCTTACTTTAAAGCGGCAATCATAAAATAATTCTATA
GACAAGTGATTAACTATTTCATTAAAATGTTACCCTTAACATAAAATGTA
GTTTCTTACACTTGAAAGAAACAAGATAAAAGAAGACAAAACAGCTCAGT
TTAATTTCAAACGTTAATATATTTTCTATTTTATATTGGACATATGCATC
TGTAACCCCTCATTTGCAGCAACTATCACATCCTCATAAAAGGGGCAAAA

>uc001vgs.1|51884337|51884737|51884836
GAGGTGAGTGGGAAGAAGTAAAGAAAGGTTTGGACAGACAAGGGAAATAT
CCAGGAGCAGGAAGGGGCACACCTCTGCTGTTCCCTTTTCCCAACACCTT
CCACTTACTGACAATCTCTTGGTCTTTGTGAGCCTAGTTTACCAGGTTCT
TCCTTTCCCTTCCAAAGCCCTCCACCAGGACTAAGGGCTCCTTTTTCTGT
CTTCCCCAGCATGGTACATATGCCCCTTCCATGGCACATATGCCCCTTCC
ATGGCACTTACTTCATTCCATCTTCAGTGAAAGTTGCTTACATGTCTGTT
TCCCCAACTAGGTTTCCCTTTTCTTAAGGACACAGCTGTATCTTATTCAT
CTTTGTATCCCCTCCCACTACCAGTGCCCAACAAAACTGCTCACACAAAA
TTGCTATGTGTTCAAAAAAATGTTTTTTTTATTGAATTGAATGGGAGCTA
AAGTAGGATAAAGTGGAGCCAAATTATAAATAGGAATATAGGTAGGAGtt

>uc001vgq.1|51884337|51884737|51884836
GAGGTGAGTGGGAAGAAGTAAAGAAAGGTTTGGACAGACAAGGGAAATAT
CCAGGAGCAGGAAGGGGCACACCTCTGCTGTTCCCTTTTCCCAACACCTT
CCACTTACTGACAATCTCTTGGTCTTTGTGAGCCTAGTTTACCAGGTTCT
TCCTTTCCCTTCCAAAGCCCTCCACCAGGACTAAGGGCTCCTTTTTCTGT
CTTCCCCAGCATGGTACATATGCCCCTTCCATGGCACATATGCCCCTTCC
ATGGCACTTACTTCATTCCATCTTCAGTGAAAGTTGCTTACATGTCTGTT
TCCCCAACTAGGTTTCCCTTTTCTTAAGGACACAGCTGTATCTTATTCAT
CTTTGTATCCCCTCCCACTACCAGTGCCCAACAAAACTGCTCACACAAAA
TTGCTATGTGTTCAAAAAAATGTTTTTTTTATTGAATTGAATGGGAGCTA
AAGTAGGATAAAGTGGAGCCAAATTATAAATAGGAATATAGGTAGGAGtt

>uc001vcx.1|48780386|48780786|48780885
GTCCGCCTATGAGGCTGAGGGTCTGGGACATTTCCAAGGGGAGGGTGCTC
CTGAGTGTTTTCTCCAGGAGCAATCCTAACTTCTGGGCAGATGCCTGGCT
CTGGCCAAGAGCCTCGTCCAAGAACATTATGATCTCAGTCCCTACTGGCC
TAACGCTAGGACGCTTCCAGCTGGGGAACCTCCCAGGCAGCAGTGGGGGA
GAGTTCCACATGGTTTCTGATGCCCTGGACCATCCCTAGTTCACAGCCTT
GACGATGGGACGGGTGCAGGGTCACTGGTTGGTGGGGCATACAGGAAGGT
GTGCTGGGGCCCTGGGGCAGCATAAGGCTTTCCCTGCCTGGAACGGTGGC
AAGAACAAACACAGCCACACACATGCAATGGAATGAAACCAACCAAGAAG
TGTGTGGTACCTTTTATTTAGTCAGTCTTCATTTAAATGTGTGCTTTTGA
AATCACTAAATATGACCTTTTCAGAATTCAATTCTCACAGTATTTACAGT

>uc001uxo.1|40268626|40269126|40269125
TTGACTACTGTTGCAGTTTACCTTGTTTAGCATAGTTGGAGAATGTGGCA
TTTCAGATCATTGAAGTTTATCTTCTCAAATGCCAAAATTAAAAACAACC
CCAAACCTTTTTTGATTGGAGTTTCTTGAAAATGATATTCTTCCCTGCCC
TGTTAAACCTTTACGATGGCCTCCAGAGGGGTTTGAGGGTCTCACCTCTG
CTTGGTGGGCCTGGTCCTGTGGTGTGAGTCTGCTTCTCTCTCCTCACCTC
TCTGCCTTCTTCAGAGCTGTCCCTTCCCTGAGACACTGTCCCTGCCCTGA
TAGATTTCCTCTGTATCTCGTGATTTACTGACTCTATGTCAAGGACTGAA
AATCCAAACCACCACCCTTAGTAAAGTGTTAGGTATGACATAATCTGAGT
GCCTTTCCTGCGGAATAAGATGCTTGGCTGGCCACCATATCGCCGAAAGA
ATGTTGTTATTTGTCTTTTAAGGAGAATAAGATCAGAAGTCTGATTTCTA

>uc001usz.1|29930478|29930878|29930977
ttttttgagatggagtcttgctctgtcacccaggctggagtgcagtggca
caatctcggctcactgcaacctccgcctcccgggttcacgccattctcct
gcctcagcctcctgagttactgggactacaggcgcccagcaccacgcttg
gctaattttttgtatttttagtagaggcggggtttcaccacgttagccag
gatggtctcaatctcctgacctcgtgatctgcccgccttggcctcccaaa
gtgctgggattacaggcgtgagccactgcgcccggccTCTCCTGTAGTTT
TCAACATAGTTAAATCCTACAATGTCTGAGCAATGGTTACAATTCCTTAG
GTAGTAAGGGAAATACCTGTTGAATGGCAGTTTGTGTTACATGGGCGCTT
TTCTTATCTTTATCATTTAATCATTACCCCTCGGGTACACAGGACACACA
AATTTCATTTTTCAGATTTCACTTTAAGAAAATTAATAAATACAGCAAAC

>uc001uta.1|29932705|29933105|29933204
TTCAAGGACAGACTTTCAAAATGTTTGATTCTAATAATCCCATGCTTTGA
GTAGATTGATTACTCTTCAGTTTGTAAATGTAAGTGGGCTATGTGAAATT
TCTTAACTGATCAAGATTTTGGATGTTCAGTTATGGATGAAAACTATCTC
AACTTAACTTTACCCCCATTATGATATGCAGGGTGTGTAGACAAAAGCTT
TTTATTAGCTAACTATATGAAAGGATAAACACTGTAATAATTCATGTGAT
TCAAAATGGGCAAAAGCAAAAGACTAGCTTCCCCTCAAGAAGAAAAATTT
CAGACCTATGAAAAGGACAACAATACTAATAAAAAAAATTGTATTTACTT
AGAAGCATTCAGAATGTCAACAAAACAGCTGCAACTTTTTTTTTTTTTTT
GCAATTACAGAGTGGTATTCAGTTAACAGAACAACAATTATTTCGTATAA
GCTGCATCAGAGACAACTGAAGATGAAAAAACTACCATCCCCATATATAA

>uc001urm.1|27024844|27025344|27025343
TGAAGCAGCCATTCTTGAACACTAATGGTTTGGCTTAATAGACTCTTGTA
TCCAATAAAAATTGAGTTTTAAATGCCACCCTTTTTAGCGAGAGTTAAAA
TAAATTTAAAAAGGTGTTAAGAAAGGCTTCTGGGATGGGGGGAAGCCCCA
AGATTGGCCTGGGTTTTCTGATGAAAAATGCATGAAGTCTCAGCACATAG
CGGAATGAGTGCTGGTAAACGACAACTTTTCTAAGCAAGAGGCTGGGTTA
TCCAATCTCATGGCTAGCCCACTGAGGAGCCTTGACAGGAATGGACACAA
CTGCTTTCTTTGTGTACCTTTTAAAGTGTAATATCCTAAGAAAAATTATC
CTTTTCTTTTGTAATTTGATTTGATGTTGCTATTTTACTGAATTAAAGCT
TTTTTTTTTATCCCAACGAGTAAATTTATCATGCTACACACTGATAAGGG
CTGCAAGCATGATTATGATTTCCATAAAGCAACAAGAAAGCGCTCAGTAC

>uc001uqp.1|25684504|25684904|25685003
CCTTTTACTCCATGTAAATGCACTCCTTAACATTCCTGGGCATGCATCTA
ACCTAATGAATTGAACATAGTCACCAGTCAGAAAGGAAAATTAAATGTGG
AGATATTTCTAAATCTCACAGAATCTGGCCTAAGTACTGTTCTTGTGATT
TTGCCCAAACAGTATCACCACAAGAAAATCCTGTCATATATTAATAAGCA
AATATGAAAGTAAGAATAATAATTCACTTTATCAATTGATATTCAGTTTC
TAAGAGCAAATATGTCTTTtccatgaagccagggacttttgtctgtcgtc
tgggaaatactctatcccataacactgcctggcatctagtatgaaatatt
agtggagggtgaataaaCCACAGTGGAACAACAGAAAAACATAGTTCACA
TACAGTCTTTGTTTTAATGTTTATTGGTAGAAACAGATCTTCAATGCATA
CTTTGTGTTTATATAAACTCTACATTCTCTTAAAGGTTTTCGTTTTGTTT

>uc001ykv.1|18538620|18539020|18539119
CCATCTTAAATAGTGGCTAGTGCCCTGCATCTAGCAATACATATGATTAA
GCAATTTAGCACAGAAAGAGAAAGGCCACACAACTTGGCAACCCCGTAGA
CATTTATCTTTGAGAAAACTAAACGGATCCAACTTTTTGCCAGAGTTTAA
TAGCAAAGCTGTCACATTTTACACAAAGAGTATCCAGTCCGCTAGCGAAT
GGAAAGAGGGGACAGGGAGGAGGGGACCAGAGGAGGCGGGCTGCTGACTG
GACTGTTTTCAAAGGGGCTCCCGTGTTTAGGGGAGGTGCTGGGATGCTCC
ACATGGCTGGAGAGACGAAGTAGTTAAAAATTATTACTAGGGAGGGGGCC
GGAACCTCGGGACGTGGGTATATAAGACGGTGCCTGAGCGCAGAGCGGCT
GCTGCTGCTGTGATCCAGGACCAGGGCGCACCGGCTCAGCCTCTCACTTG
TCAGAGGCCGGGGAAGAGAAGCAAAGCGCAACGGTGTGGTCCAAGCCGGG

>uc001yku.1|18211007|18211407|18211506
taggtttCCTGtgtataagtcagagtcccagcaagaaaggtatagcaaat
attccaatgggctaatggaggggagtttgatgaagggattattttcaaag
gtgaggaaagggttaaggagactcaacaagggacagtgtaaaggctaatt
ttaggtgtacacttgactgcattaagtaatatccagagagccggtaaagc
attatttctgggtctatgagggcgattttggaaaagattgacatttgagc
cagcagactacgtaaggaagatccactctcactgaatgtgagcgagcacc
atccaatcagctgagggcccagatagaacaaaaaggcagaagaaaatcag
attcactctctctcttctggagctgaaacaactttcttttcctgccatag
gacatcaggaccccaggttctctggtcttgggactctgagacttgcacca
ggaatcctgcccaggctctcaggcctttggactcagactgagctacttca

>uc001xwn.1|87720598|87720998|87721097
CAAGGGACAAAAAGCCCTGAGATGGAAAGATGCCATGGTCCTCCTCAGTG
TGTCTCAGAAATGCAGGATGTCTACTTTTGTAAAAATGTAGGATCAGCTA
GACAGAACAGCAAGCCACTGGCATCATGCAAGGCAATTGTTTTGGTATTT
CTACCCCTCTTATCAAAACAAGTTATAACCAAAGTACATGGACATTTCCA
AATCAGTTTATTGTCACCATTGCACCCACTGAGGAAAATGCATGATTGGC
CTTTAACCACGCAGCAGTTGATGTCATGTTTTCACCACTGCTCGCCAGTT
CATGTGGACTACCTACCCCTGTGAGAAAGACCAAACTCAGCAGGCTTCTG
TCATTGGTTAAGGTGATATCCACAGTGTGATGTGTTTGTGATTATTTTTT
TTCTTTTGTCATGAGAAAAGCAATTGCACCTTTTCGTACGTGTGCTCTGA
TCTGCTTCCAACAAATTCCAGGTGCTCTCAGGTCCCCACAGACATTCATT

>uc001xva.1|80435534|80436034|80436033
CTATTGGGGACTATCCAGAATTGACAAAATTGTGAAGATGGGGCAGATGT
TAACCACTGACCCTCAAAGATTTCAACTAAAAGCTAAAGTATTGGATTCT
ACAATGGCTTATGTCCACTGACAAACTCCATGTTACACTTCTTTTTTGGT
GTGTGCAATGCCAAAAGTCAGTCAGGTAGCGAGTCGGTCTTTGTGTCTCT
CTCTCCAATGTATTTGCAAATCTACCTCTTTGCAAAAGTCTCACAGTGTA
CCCCTCCATAATATCAGCATTCCATTGTATTAAGTTAAAGCGTTTTTAGA
AAAAGGAAATTAATTTGTCTAACACTGAGTCATGATATATTCTAAATTCA
AAGGGCTGTAAACTGTTCTGTTAATAAATTTTAAGGTACTGTATACAAAC
ACAACATTTTTTAAAAATCTAGATAAATATGTCAATTACAGAAGCTAATT
TATTCTCCTCATAATTTATCCCTCCCATAAAAACCATAGGCTGCTTTTAC

>uc001xuz.1|48032433|48032933|48032932
CGTTTCCCTCGTCAATGCCACGCTCTCCAGGCGCCAGCCGGGCGGAGGAA
ATTTCCGCCCCCTCCCAAGCCCGAGGCGGGGGCGGGCGTCGGAAGGTCAG
GTGTCCCGGCCGGCGCGCAGCGCCAGGGGGCGTCAGAAGCGCTCAGACCA
CCGGGCGCTGAGCCGGTGGGCGCGCGGCGTCCTGCCGGGGTCCCACCTCG
CAGAGGCCTCGCTTCGCTCGACGTCCCGCCCCGGACAGCCCCAGCACCGG
GGACGACCCGCGCTGCGCCAGCGAACCCCGCCTCGGAGGAGTCCCCGCCC
GGGCTCTCACCGCCACGCGGCGCGAGCCCGGCCAGCAGCCGGCGCACCTG
CTCGGGGAGTGGCCTTCGGCGGAGACGAGCCTCCGATTGGCGCGGAGGTG
ACAAAGGGGCGTGGCAGATAAGGCCCCGCCCCTCCCACCCCCCACCACCC
CCCCGGAGTACTTAAGGGAGTTGGCGGCGCTGCTGCATTCATTGCGCCGC

>uc001xnc.1|43153963|43154363|43154462
ggatttctggcctccagaactgtcagagaatacacttctactgttttaag
ccatcaagtttgtttgaatttgttacagcagctgctggaaactaatataT
CTTCCAATAAATTCATTTTTTGCTTGATGTCAGTTTGTTGCTTATACCCT
CAAACTCTAATTGTTAACAGTCATTCATCACTTTAATTATTTTATAAATT
ACCCTTTTTGACCAAGTTTGTTCCAACTGAATTCCTGTCACTTGCAACCT
GTTCTGGCTGGCACAACCACAAAGTTTGTGCCAAATCCAGGACTGGAGCC
TGAGAATGTGGATTCCAAGTCATTCCACATATTGCCCACCCTCTCCAATC
ACTCAGACAGCATGTCAGGGAGCCATCTCCATACAAGCAGAAACACGTCC
TGGGGCCCAGCTCTTTATTTGCATAATGGTTTTCACTGATACATGGGAAG
GGGAGCGAGTTGTTGCTTTTCTGCCAGGACCACAAACAGCCTCATGGTAG

>uc001xne.1|72197820|72198320|72198319
AGAGATTCTCAGGCTCAGAACCATTTCAGTAACACTGTGACTCAAGGACC
TCTGCTGACCAGAATACCCAGCCTTAGACTATTCGTGTGTTATTATGACT
CTGCTTACAAGGGAGGGAAACCCAAGAGCATGGCTGTGTGAAAGCCCAGT
GCAGTGGGGAGCCTGCGGGTAGAACCCAGTGGCTCAGCCAGTCAGCCCTG
CACCTTTGCTGGGCCACAGACACAGCGCCGAGATACATCCCATCGGCCAA
AACGCCCACTTCCGCCAGCTCAGCCAGAAAGGGCCATGTTAGAACACCCG
CCGTCTTCCTTGGCTCCCACCAGCAACTGAATTTGAGGTTCTCATCCTTC
AGGTCGGCCTTCCTAGCCCTTGGGGACAGCTCTGGAAGCTCAGGCCCCAG
AAGCCAGCTCAGCAGAAGGttccctttcctcatctcttctaggagttgtt
aggtgactgaactaatatcacctcagctgatgcttttatttttgcttttt

>uc001xjj.1|66990049|66990549|66990548
GATGGCCTGAGCTGTTCCTAATCTCATGCCAGGTCAGGATGGTGTCCCTG
TCTCAGAAACTATGGTGGGTTAGAGGTTCAGAGCTGGGATGAGAAGCAGC
GGGTGGAGAGGGGGCGGCTGAGTCAGAAATGTGCATGTAGGGCCACCATC
TGCTGGGCCTTGGCTGAGGTTCCAGAGCTGTGGAGAGAGGGGCAGAGGAG
GTGACCCAGGCTTAGAGCTCAGCCGTGAGTGTCAGaagacacaggacaca
gtgagcatggctgtgactgtagatcctggctctgccacttgtcagctagc
tgaactttggcaacctcttggagcctcagctttctcatctgaaaatggag
gagaatcatacctccctctcaggAGGGCCTTAAAAAAGGTATCAAGTCCT
TAGGTTAGCACCAGCAGCAGAGCGAGGGCTGGCTTGAAGGCAGCAAGaca
gacttctggaaccaaactctttgggttaaaagcctcacggtgtcacttac

>uc001xad.1|52393342|52393742|52393841
GGTCTAATTACATGCAAAGGGTAAAGGACTAGAAATCTGAGTCTTGAATG
ATGACAGCAGTAATGACTGGGAGTAAATTCGTAAATGTATTTTTTTTTGT
AAACCAAGAATAATTTTGTTATTTAAAACAAATTCTGCCACAGCCAACTT
CTATTTATAAGTACATTTCTAACATTTAGATATTACACATTCATTTTTAA
GTATTAAGAAAATGAGGGCTTTTCAATTGAGGTGAAAGACTATCTTTGAG
ATAAAGTATCTCTATCTGGCAACGCTGTGGAATACTAACCAGTTGTTCTC
ACAAAATAACATGCAGGCAAAGCAATTCCAAAAGGCAGAAGTTCATTTCT
ACTAAATTAATACTATGTAAACATTAAAAACAAGTACaaaaataaatatt
aaataaaagttttgcttttatttaaaataaaatGCATTTATACAGTCTTT
GAACCATGGATTATTGAACAATACTGGTAATCCACCTCTCCCTCGCACCC

>uc001wwj.1|29688951|29689351|29689450
ccgcctcggcctcccaaagtgctaggattacaggcgtgagccactgcTGG
CCTAAAAGATGCTTCTGGAGTAGGAGGCATTGGGCCTGGCTGGAAGGTTT
GCGTCTGCAAAGGCCTGAAGAGAACATCCCAGGTGGGAGAAACAGCAAGG
AGGGGAGGTGTGGAGGAGGCAGGGAGACCCTGTTCTTGGGACTACTGTCT
GCAGAGGGTCTCCAGAGGCAGGACCCCGGTAGGGACACTGATGCAGGAGG
CGCTCTGCAGTGCCTCCCCCCAATCTGTGGGCCGGGGTGCCCCCAGGGAC
GCAGGCTGTGCGCTCCCACGCCCTGCCGAAGCAGGACGTTCCCACGCTGG
GGCGGCCCCGAGAAAGGCTGTggggcgggccgggggcgggcgcccgcACT
CAGGTCCCTCCGCAGCGGGTTCTCAGTTGCTCGCTGGGCAGACCCAGGTC
GCGCTCCCACTGCCGAGCCCGCGAGGTGAGTGAGTTGGGGGAGGACCCCG

>uc001wvr.1|44462876|44463276|44463375
caatggcgccatctcggctcactgcaacctctgcctcccaggttcaagcg
attcccctgcctcagcctcctaagtagctggaattacaggcatacgccaa
catgcccagctaatttttgtatttttagtagagacggggtttcagcatgt
tggccaggctggtctcaaactactgacctcaggtgatctgcccgcctcag
cctccaaaagtgctggggttacaggtgtgagccactgagccaggccGGGC
CTAAGACATGTTTTCACTGTAACCTGCTAATGAAGATGTAAAGGAGTGGC
TACTCTATGGCTACTACCTATCTATGCATAAAACCCTAAGAGCTGAGCAT
GACAAAGTTAGCTTGGTTCAGTTCACAATTATCATATGACATATACAAAG
TAGATTTTTCATTTTTATTTTAAACATTTTACATTAAATGAAATTTAACC
ATAATAATTACAGAACATTACCACAATGATACACACAAATAACCTTTAAA

>uc001wvq.1|44462876|44463276|44463375
caatggcgccatctcggctcactgcaacctctgcctcccaggttcaagcg
attcccctgcctcagcctcctaagtagctggaattacaggcatacgccaa
catgcccagctaatttttgtatttttagtagagacggggtttcagcatgt
tggccaggctggtctcaaactactgacctcaggtgatctgcccgcctcag
cctccaaaagtgctggggttacaggtgtgagccactgagccaggccGGGC
CTAAGACATGTTTTCACTGTAACCTGCTAATGAAGATGTAAAGGAGTGGC
TACTCTATGGCTACTACCTATCTATGCATAAAACCCTAAGAGCTGAGCAT
GACAAAGTTAGCTTGGTTCAGTTCACAATTATCATATGACATATACAAAG
TAGATTTTTCATTTTTATTTTAAACATTTTACATTAAATGAAATTTAACC
ATAATAATTACAGAACATTACCACAATGATACACACAAATAACCTTTAAA

>uc001wpn.1|23978424|23978824|23978923
GTTCTGCTGCAGCCTGATAAACTGGGACCACTGTGTGGTTAGTAATGCAC
TTGCCATTTGGTGACACAGACTGAAGGCTATCCTACACCTGGGCCTTACC
TCTTCCTCTACTGGCATCCTAATGGCACTCTGACAGCATCCAGGGTGACT
ACAGGGCCCATTGGAAATGGATCATCATTCTCTCTTCTAGTGTCTATCTT
TATCATAACCTGATGTCCCAAACTTGTGACAAGTTCTTTTGGCAACTGAA
GGACCAAGAAGGGAAACGGTGATGAGAGAGACTGCTCATTGTAACTTTCA
AAACCCCGTCTTTGGGGAAGAATCATCTAGGGTGACATTCCTTGAAGTAA
ATCCCAGGAGAATCTAGGCCAAAGAGATGAGCCAAGGTTAGTGAGACAAT
TTATTTTTATTGCCTAAACTGCAGAGCATTCTCTACACAGCGTAAAGGAG
AAGTGGGGCAGCTGCAGGACATGTAGAGAAACCAAACTGGGAAATCTTAC

>uc001wkz.1|4650155|4650555|4650654
CTTGCCCTCTTTTTGAGCTGAACCTCCCCACAGAGGCTGTCAGCAAAGAC
TGCTTTGCTGTCCAAGGCCGGCCTTTAGGTACAGGACACTATGCATGTCC
AGCGAGGCTTGTTGAAGCCACATCTGTCATAGATATTGATGGGAAAAGCA
TTTTCCTTCTAACACATCTCATTCCAATTCTAAAAGGCACCTCTGAAGCC
TTGCTGAACTTCATCAAGATTTTCACGTGGTTTCCTTAGTAAAGTGTGAT
GAGAAGGTCCATCCTTCTCAGGATGAAGGAGTGGTCCAGGAAGCCCTGAT
TGGTCTGCCGGGGAGGGAAGGGCTGCCTTATTTGGAGACCTGCAGGAATG
CCACCTCCCCCGGCAGCTCCTATATAGCTGGGCGGACCTGGCTGCCAAGA
GGGTGTGCTGGGGGACTGTGCAGCTCGAGGCTCCAGAGGCACACTCCAGA
GAGAGCCAAGGTACGTGGGGGGCCACTTCTGTGGTCAGGACTGCTGGTTT

>uc001wir.1|3596217|3596617|3596716
CTCTCACCTGGCCCCTTGGGCTTGTGGAGTGGAGCCCGAGGTGAAGTTGC
CTCCCTGcactcagttttgggatggttttgttatgcggcaacagctggct
gatataGGCCACTCAGCAGCTCTTGCATGAAGCAATGGGAGAATGTGAAC
GCCCAAGGGAAGCAGGAGTGACAGAGCAAAGAGGGTGTTCAAACTAGGCA
ACACCGTCCTGTGCCCAGACACATGCCTGGGGCTCTGGCTGCCACCTAGG
CTCGGCCTGCCAGccaccaccccgtcagccaccaccccatcagccaccac
cccaccaaccaccaccccgccaaccaccaccCCGTGTGGTCCTCAGGGCA
CCCCATGGGTTGAATTTACATACAGAAAAGACTAACCAAGGTCCAAGTGT
AATATGTCTTTTTAAAAtttattttagagacagggtcttgctctgtcacc
caggctggagtgcagtggtgccaccatagctcactgcagtgttgaactca

>uc001wia.1|3090872|3091272|3091371
TTCCCAGTCTTCACTTCTATCCATTCAGCCCGCAAACATCTACCAGTTGC
TGTAAGGTGGCTTAGGCGACTGCAGGCTGCATCTAGCTGTCCTGCGTCAC
CTGTTTTCTGGCTAGCAGCTTAGTGTCCAGATTCTGAGCTGGAGCCAGCT
TTTAACCCCTTTGGCAACAGTCTGAGCTGAAGAGAAAGCCCCACTGGGCA
TATACATGGCACCACGACTCTTCCCGGGCAACGTGGCAGAACTTGGGCTT
TGGGCCAACCTCCTAGCACGGCCCAGTGAGCACCTCCAGTCTCATGCCTC
CTCTGGGAAATCTGTTTACTCCAGCTTTGCCCCCATCCCCCACCCGGGCC
TCACCTCCCGCACCTGCAAAGACACAAGCAGGCCAAAGAATACCACTCAA
GAGGCTTTTTCCGTTTTATTTCTTTGGGAAAGGAAAACAAAAAGTCTTTC
CATCACATATGGTAGAGatatatatttatatatatttatatataatttCT

>uc001wib.1|22525550|22525950|22526049
TGACAGGACCAAGAAACAGCTACAAAGCTGTGTATTTTGCTTGGTCACAT
AGTGAGAGAGAGGCTGCCggtgagacacgggaactctttaagccttaatt
tcctcatctgtaagataggaatagtaaaattttcctcATGTAATTCAATA
AACAATAGCTATTATATCAGGAACCCAATTCCCCAATAGTGATAGAACTT
GTGTTCCCTTGGTCAGAAGACTCAAGCTCATGACTGAAACTGCCCACCAG
GTGGCGGTATTAACCTGCACTGGTCATGTTCGGTTTCCACTGCAGAGCAA
GACAAGTAGTCACAGGGAAGCAAAAGGTACAACCTGGGCTGCTTCCTCAG
AGCTTTGGGTGGAACTGGGCAGGGGCAGAAACAACTCAGAGACAGGGCAT
ATGTCAAGAAGGCCTCATGTTTCTTGGACCCATCCTCCTCATTTTCTCAT
CCCAGGCTTCTCCGAGATACTGTTTATGCTGAGGAATAAGCATATTCTGG

>uc001war.1|20922797|20923197|20923296
GCAGCATCCTTCCAGTCGGCCAGTCCCCTTGCTGCAGTTCATGAAAACTG
GCACTATTCTATGGCTTCCCCCAAATAACCGTTACTTCAGTTAATTAGAA
ACAAAACATAAATGGTTCCTGATGACATTCTTGCTCCCTGTCTCTTCTAA
AAACTTGGAGTTTGAATCCAGAAGTTTGCCTACCTACCATTTACCTTAAA
TAATTCCCTTGCCTTTAGCCAGCTGGACAGTCTACATTTGTATATACCCT
TTAGAGGAGTACAGATGACTTGTCTGCTGTAAGGCAATTTAGTATAAACA
GTATTGAACTTAAGGAAAGTGGTGCTGAAATTACCCACCATTAACAACTC
AAAATCAATACACTGGGTTTGAGCAAACATAGAACAAAGGAAGAGTGGAA
AAGGATTAACTTAAATTTATTAATGCCAAGGGGAAAGAAGGTAACAGTTC
CTGACCCTCCAGCTGTATCCACAGTTCGGCCAGGAACAGGCTCTGCCAGA

>uc001vzg.1|20554361|20554761|20554860
aaacttctgagctcaagtggtctgcccacctcagcttctcaagtgtgttg
ggatcacagatgcgagccaccttgcccagccTCTTCAATTCTTTCTTAAA
GGTGGTGATGTTGGTGGTATCTCTGAAATCCTGTGGCCTTTCTCAGTTAC
CCATAGTTGATAAGGAAGTCTCCTAAGATCTAAATGGTTCCTCTCTCCCA
GGCTTAAAAATACTACAATATCAAGGCAACACCGTTGTATTGGAAAAGAG
CCAGTTTCTATGTGGTCATATTTTGTGAAGTGCCTATGCCACAAAGGCCC
TCTCCCAGGGTTTATATCACTTTGAGAAGAGAATATGAGACGTGGACAGG
GAGAAGATAGGAAGAGGAGCATGATGCAGGCACACCTAGACAAAGAATAA
TAACGGTACTCAGATTCCTCTACAGTTTATTGTTATAGCAGAAGTTGTGG
GAGACGGGAGGGCACCCTCCACACATACTACAGTGTGGTCAGAGCCCCAG

>uc002bsr.1|91387240|91387640|91387739
CTGTGTTCCACTGTCACTAGAACAAGAGGATCTGGGCCTGCCAAGCTCCA
AAGACAGCTCATCGTGAGGAGGAAAAGTGACTTTACAAAAGCAATGTGTG
GTGGCTGTTAAACTGCTGCATCTTCTATCCGCCTTCACACCATTCTcacg
cacatacacatgcgcacacacatgcctacatgcacacacataggcatggg
cgcacacacaggcatgcgcacacatgcgtacatgcacgcacacaggcacg
cacacacacaggcatgcatacacacatgcgcgcacacacacatgcgcgca
cacacacacacTTGCTGCAGGGGATCCCACCACCAAAGTCCATCCTCCAC
CCGCCTCAAGGGAGCCAAAGTCTGTTCAGAAAACAAACTCCAACACGTCT
AAAAGAAAATAACAAAAAAACCAAACTTTACTTGCATTTAGCCATTAATA
AATAATTTACAGTATGTACACGCGGTGACACTCCACACAGGTCGCAGACA

>uc002bcu.1|75692023|75692423|75692522
GCTTGATAAATGCTGTGCAAAGAAGGCTTGGGGAGAGCTGATGCTCCCAA
TCCTTGCATCAGTCTAGGCCAATGCTGTAGGGGGCCTCCAGCTTCTGGGG
AGCTAAGCCTTGAGCCCTGTAGAGCTGTTACCATCAGGCCTGGCAGTCAG
ACCCACCATCAGACCAGAGGTGAGGGACTCTCTATGCCCGTAGCCTCAGG
ATCCCCTTCAGGTCTACAGCCCCCTTCTCCAGCCAGTGCTGCCAGCCACA
GCCCCAGCCGCTGTCCTAGGAGGAGCCTCTGGAAGTCCCTGGAGCAGCAC
TCCCCCTGACACCCCCCCAGGCCTACCCCCATGGAGGGCCCCTCGGCAGC
CCCATCCCCCACAGTGAGATAATAATGACCATAATGAGAACAGTCACCCA
CACGTGTGCACAGCGCTTTACAGGTtacaaagtgtttcacatacatcatc
tcatcaattcctcacaacagccctgtgaggtaggcagggcagggggtaat

>uc002bbo.1|74022498|74022898|74022997
AGAAAGCATTTTCATCAATATTGAAAGAATGATACAGAGGTATCTATCAG
TCAGCGCTTTTTTCTAATTGCCAGGTGAAATGTCTTCTCAGTTTTTTCAT
CAGTACTTGCAGCTTCTCAGATAACAGCAGGAATGAGGTGGTTTTGAAGC
CACTAAGCCAGCTACTCCTTGCATTTAAAGGGTTTTCATCCTTTTTCATA
AGATCTTCATATATCCCTTAGGGTTTCTCTCTAGGTGTGTGAACATTTGC
CTCTGGTTGCTTCAGCACATCAGCTTTCTGGGGAGAGTCATGTTGAACCA
ATGTGACTTCGAATTATACTGGTATCACCCCCTACTTAGCAGTTGCCGAT
GGACTGATGCACATTACAGAAGCACACACACCTTGCAGCAGAATGGATTA
TGGTTCATGATACGAGTTACACAAGCGTTTTATTTAAGAAATAAAGGATT
AGATTTTTAATTCTTTTACCTAGTGGTGTTTCATTTTCTGCCTTTGTAAA

>uc002axl.1|72258460|72258860|72258959
CTCCACCCTCCTTTCCCCTCCGTATTCTCATTCTCCTCCCATCAGGACAG
CCTACGCTATGTCCCCCCATGTGACACGCCCCTTCCTACCTCCACACCTG
GAGTCACACTGCTTCCCCAGCATTCCTGAAGTCGCTTCTCCTCCCCAGAT
CCTGCCCCTTCTTCAAGACCCAGAATAAGTCCCACTTCCAAAGCCAGCAT
TCACATGGCTCAGGGGTGGCATCATAGGGTCCCCAGTCTCTTTGCCACCC
AAAAGGATGCAGCTATGGGTTCTGCCTTCCACCCAGTGTCTGGCCCAGCA
TGTGACCAGAACACCCCAAGCCCCATCCCCATCAATGCACAGTGTTCCTG
ACAGTGTAGGCGGGGTTTTCCCTGCATACCCCTCCCGCTATGAGGACAGT
TTCTCAGGAACAAGTTTATTGCAGGGAACACACTAACCTCTTTCATAATA
GCCAAAGGCATAAAAACTACAAAAATATCTGGCTCTCGAGTGTGGGCAGC

>uc002awi.1|72062212|72062612|72062711
GCCAGACCTCAATGACTGTTTCCTTCCCGTCAGCGAGCGGAGAAGCAGTG
ACAGAGTGTACCAGGAGGGGAAGCTGACGGTGGCCCCAACTCCTCTCTTG
AATGGGATATGACCACCCCACCTGCCCCTCAGTGTTTGCAGGACACTCTG
GCACACTCATGCCTTCCTTTCCTGGTGAACCTGTATCCCACTACAAAGAG
GAACAGAACTCCCCACCCAGCCCCACCCTTGCTTCCAGGGGCTTTGAGAC
ACTCAGGAGAAGGAGCTTCAAATATTGTGAGGGTCTGTCTGTGTCAGCCA
CCAGGATGTCAATCCCTGCCTGGGCTGGCAGCATGGACCTTGTGGACCCT
CCTAGCCCACCCCATGCCCCCAGGAGCCCCGCTTGGCTTCTTCTCTTTTA
TACATTGTAAACACCACATTTATTTGTCTGAGGCTTGCAAACCTCTGGTA
AGAAGCACAGAACGCAGGGCTCTCCTTCATGCTGCCCTGGGCCCCAGCTC

>uc002apx.1|64578206|64578706|64578705
actcattggctcaagtgctctgcccaccttagggtcccaaagtgttggga
ttacagatgtgggccaGTGTGGCCTTCTGGCACTTTTTCAAACCATGGGT
GAAAATACTCAACTCTATTGTTATAGCTGGTTAAAAAGAACACTTCTCAA
GAGGTAATCAATTTTACTGCAGTACCAAAAAAATTGTGCTCTCCAGTTGT
GCCCTCTTGTGGTTAAAGTTAAATCTTTACAGAATTTAACCTATTTTCCA
TCTGGTGGGGAGCTAAACTTGAACAGCCTCTGCGTTTCTGACCAAGTCCT
GTTACACCTATTTTTCAAGCCACATTATTTAGAAAACCACAACTTTTTTT
AAATCATTCCCCTTCCACTGAACTCCATGGACTTAGTATAAATCCATGCC
CCATTTTATACCACACTATATAAAATGTAACAGTCTAAATTATGGCCAAC
AAAATGTCACTTTAAAAAAATTCTAACCAAGCTTTACAGAGCACACCAAG

>uc002aly.1|61232191|61232591|61232690
TGCCACAAGGTAACAAATCAAATAGAAGCAGAGTAGAAACTGGACTATCT
TCCTAGTCCAATGAGGAGTTGTATAGTGAGTGGATACACTCCCCGTCTCA
GCTCCCCAGGATTACTTCATAAACTATGAAAATGACAATGAGGCAGGCAC
CAGAACCACTCAACACACATCTGTAGTCAGGAGTGCTCACCTATCTGGGC
CAGAGAATTCAACACCATCTACTATCCCCAACCAGGACTTCTGCGGGTAA
ATCATGCCACTTCAGATTTCTCCTCAAATTTTCTACCCTAAAAAGGAGCT
TCCAATAAATAACTCACACCCCAGCTAGCAGTTACTGTCCTAAATTATAT
AGTAGTATAGCAAGGCCACATAAATCCAAGGCATTACACTGTGATCAATA
TGTATTTTTTTGAAACTAttctttttaattatagtttaagttctggggta
cacgtgcaggacgtgcaAAATATGTACTTCTTTAAGATGTTTCCACAGGT

>uc001zxu.1|47937326|47937726|47937825
CCAGTGCCCCCACCATCACTACCCACCTCTCATCACTTTTCATCTTCAGG
TTCAAAATAATCCCTGGCGCTTGTAATTGAATGATCTCGCAATGGGTGTG
TGAGTTTACTTGGATCTCATGGGGCCAAAGTAAGCTGATAATATGTTTCT
CTCACAATCATCCACACTATTTGTTTATAAACAGCCTTATTTAATTTAAA
CTGGACTTGCAAAATTGGACCACTTCTAATCTTTCCTATCCCTTACACAT
AGGTCCAATTGTTTCATTTTATTCTTGACTCTGATTCTAAGAATGAGTAC
ATTTTCCCCAGCATGTAAAGGAGAGAAAAAAATACCCGTGGACTAATGTA
ACAAAAATCTCCCCAATGAATTTCCCATAAAGAAGAGATAAAACATCAAG
TACCAATAGTGCCAAAACATTTACTGAAAGTTTTCAAATCTTGCAAAAAT
GTTACAAAAAGTGAGCAAATGTGGTGAAACTAATGACAAATTAGACATTG

>uc001zib.1|32309088|32309488|32309587
gtgtttagctaagattagctactgcgcctggccTGGAAGTTCTTTTTTAA
GGATAGGCAAAATAGAGCTTGTGGTTAAAGTATTAAGTAATTGATTCAGG
AAGTTATTTTAACACTCATTTGCCACTCACCTATTTATTCTTTCTTTCTT
CTTTCAGAGAATGGAGTTCAGTGGTGGAGGACTGCTTTTGTGAACATGAG
AAAGCAGCGCCTGGTCCCTATGTATTTGGGTCTTATTTACATCCTTCTTT
AAGCCCAGTGGCTCCTCAGCATACTCTTAAACTAATCACTTATGTTAAAA
AGAACCAAAAGACTCTTTTCTCCATGGTGGGGTGACAGGTCCTAGAAGGA
CAATGTGCATATTACGACAAACACAAAGAAACTATACCATAACCCAAGGC
TGAAAATAATGTAGAAAACTTTATTTTTGTTTCCAGTACAGAGCAAAACA
ACAACAAAAAAACATAACTATGTAAACAAGAGAATAACTGCTGCTAAATC

>uc002fbe.1|70450688|70451088|70451187
GAATTGTAAATGTTCGACAATATTGCTGGGAAAAGTTGCACACCTAGTTG
AAGGTATTGCATAGTCTTTAGAAAACAGCAGTTATGAGAAGAGACTTCTT
CTGAGTTTGGAAAAGGTAAGCTAGGTTTAAACAGCCCTTGGGACCACAGG
TATCTTCATTATGGTTGTGGGAATAATCATCACAGTCAACATCGGTTCTT
TCTTCGGTGTCATGCTAATTCCTCGGCAACTTGTAAAGGCCCAAATAAGG
ACCTCTGCTTGGACAGCCTAAGCTGAGGAGCATCCTCCCTAAGAAAACGG
CAAGCCACCAGAAGCCACTGTCTGAAAATTTCCACCCAGGTTTCTCCTAG
ATCACTTCATTTGCTAGAATGACATTGAGAGAAAAGCAAGAAAGGGGCAG
TAAAGATAAAATTAATTTATTTGACTTCACAACTTCATGGGCCACACAGG
GGCCCCACAGTCCTAGAAGCACAGCCTGTGGCAGTGGGCTGGGGAGGCCA

>uc002ese.1|65798142|65798542|65798641
GACACACCAAGGGCCAGACCTGCCATGGAGAAGTCACCAGCACCATtgag
ggggctggattaggtgacctctagtgaccccctcacccagagatgctggc
ctctttcattcTTTTCTTCTTATTTCCCCCTCAGGACAGCCTCATTGACT
CAGGCATCATTCATCAGTTGTTCCTGGAATCTGGCTGGGACAAGCGCACA
GCATGTACCTTTGCCTCAGGGCACACCCAGGCCTGCAGGGTCTCCTACTG
TGTGGGGAAGATGCTAGGAGCCCCTGTGGGGCTGTGGGCCAGGCCTGAGG
AAGGAGCGTGCCTCAGGGTTTTCTCCGCCTGCCCCAGGGCCACTTCAGCT
GAAGCTGGGAGGGGAGGGGCCCTTTAGTCTGAGAACTTAAGACAAGGAGG
TACTATCTGGAATGTTTAATCTTAGGATTTACAGCACAGACCTAGGCTCA
GCTGCTGAAGCTCAGTGCACACAGGGTGCTGGGAGAGTCCCACAGGAGTA

>uc002eee.1|45250689|45251089|45251188
ccagtatcttgtttgcaaccttacaccacactctttgccagaaccaccag
ctaagctgctcccaaattcctgatccagagacctgtgagataaatgtttg
ctgttttaagacagtaagttttgggatggtttattatatagtaggtaact
agtaTCGGTGGTGAGCCTTTGGGGGGTTTATGTGAATTCATCATGCCTTG
GGAAAAGCAGGGTAAAGTTGAGGAAAGAAAAGGGGTATAAATGACTAAAA
GAGTAGATGCTGCCTTGTTCAACAAGTGCTTAAAACTAGAGTTAAGTGAG
CTCTGTGAATATATGAGAATGACTATTAAACTCTATAGCCATACTACTAG
TACTTTTTATCAATTAAAGATAGTATGAAAGGGGAAAAAAAGCTCCAAAA
TTGTTAATAGCATCTTTATTGTTTCACTGGTGCAAAAAAAAAAATCATAA
TTGTGATGCATTTCCTGCTAAATTTACAATGAAGGTGATACATAAATTAT

>uc002eby.1|31353859|31354259|31354358
ccgggagatggaggttgcagtgagcagagatcatgccactgcactgcagc
ctaggcaaaagagcacgattccgtctcaagaaaaaaaaaaaaggagagag
aaataaTCACTAATATTAAGATAACACAATATTATTCCTGTCCACACCAA
GAATATACCTTGTATATTATTGTTACTTCGATAATATACCTTGTATATTA
TTGTTACTTCGATAATATACCTTTGCCTACTACCTACCTAAATCCttttg
ttattttagttattttagagagacagggtctcactctgtctctcacgctg
gggtgcagtggcctgatcatagttcactgcagccttgaactctccaactc
aagcgatccttccgcctcaccctcctgagtagctgggactacaggccagc
gccaccacaccagctcgttttatttttatttcacagagatgcggtctcgc
taggctgcccaggctagtctcaaattcttcgggctcacgcgatcctccca

>uc002dlr.1|23440334|23440834|23440833
cttagtctcccaagtagctgggactacaggcatatgtcacctcacctggc
taatttttaaattttttgtagagacaggatctcactatgttgcccaggct
ggtctccaaactcctggcctttgacaagcctaccacctttgcctcacaaa
gcattaggacgtatttgtccttttgtgactgacatttcatttagcatgaa
gtcctagaggttcatccatgttgtagatataccagaatCGACTTAGTATT
TTGACCACTCACTTTGTTAAAAACACTCACTTGACCATGAGCCAAGAAGC
TCCTTTTAACCATTCTTAATGTCTTAGAAACAGATGCTCTGACAACACTc
agtagatcagagttaagcttggactctggatcggcacagatctgagttta
aatcttggttttgcctcgtactataacctcggaagttttagttaactttt
cagaacctcggtttccatatctgtaacagaaaaaaaaaatactgcttctc

>uc002diu.1|21322198|21322698|21322697
TGAGGGTGGAGCTGAGGGTGGAAAGGGAGTGAGCTGACGCTCGGAAGGTG
TCTTGAGATTATCATCCGCTGAGGGTGGAAGCGGCCCCCGCAGACGCTCG
GCAGGTGTCTTGATATTATCATCTGCTGAGGGTGGAGCTGAGGGTGGAAG
GGGAGTGAGCTGACGCTCGGAAGGTGTCTTGAGATTATCATCTGCTGAGG
GTGGAAGCGGCCCCCGCAGACGCTCGGCAGGTGTCTTGATATTATCATCT
GCTGAGGGTGGAGCTGAGGGTGGAAGGGGAGTGAGCTGACGCTCGGAAGG
TGTCTTGAGATTATCATCCGCTGAGGGTGGAAGCGGCCCCCGCAGACGCT
CGGCAGGTGTCTTGATATTATCATCTGCTGAGGGTGGAGCTGAGGGTGGA
AGGGGAGTGAGCTGACGCTCGGAAGGTGTCTTGAGATTATCATCCGCTCA
GGGTGGAAGCGGCCCCCGCAGACGCTCAGCAGGTGTCTTGATATTATCAT

>uc002dis.1|21321418|21321818|21321917
ctctgcctcttgggtttgcgtggtttttctgcctcagcctcctgagtagc
taagGGAGGTGTCTTGAGATTATCATCGGCTGAGGGTGGAAGCGGCCCCC
GCAGACGCTCGGCAGGTGTCTTGATATTATCATCTGCTGAGGGTGGAGCT
GAGGGTGGAAGGGGAGTGAGCTGACGCTCGGAAGGTGTCTTGAGATTATC
ATCCGCTGAGGGTGGAAGCGGCCCCCGCAGACGCTCAGCAGGTGTCTTGA
TATTATCATCTGCTGAGGGTGGAGCTGAGGGTGGAAGGGGAGTGAGCTGA
CGCTCGGAAGGTGTCTTGAGATTATCATCCGCTGAGGGTGGAAGCGGCCC
CCGCAGACGCTCGGCAGGTGTCTTGATATTATCATCTGCTGAGGGTGGAG
CTGAGGGTGGAAGGGGAGTGAGCTGACGCTCGGAAGGTGTCTTGAGATTA
TCATCCGCTGAGGGTGGAAGCGGCCCCCGCAGACGCTCGGCAGGTGTCTT

>uc002did.1|20851476|20851976|20851975
ggggaaggatagcattaggagatacacctaatgtaaatgatgagttaatg
ggtgcagcacaccaacatggcacatgtatacgtatgtaacaaacctgcac
gttgtgcacatgtaccctagaacttaaagtataataataaaataaaaTAA
AAAGAATGAAATGCCTTTTggccaggcgcggtggcgcctgtaatcccagc
actttgggaggccaaagggggagtggattgcctgagctcaggagttcgag
accagcctgggcgacatggcaaaagccctgtctctactgaaaatacaaaa
aaatagcctggcattgtggtgtgtgcctgtaatcccagctactcaggagg
ctgaggcacgagaatcacttgaacctggaaggcggaaggtgcagtgagct
gatttcatgccactgcactccagcctgggtgacagagcaagactgtctca
aaacaaaaagaaTGAAATGCTTTTTATTTTCTGTCTTGAGACAAATGCCA

>uc002die.1|21022323|21022723|21022822
TCCAGGGCCAGTATCCATCCAGGTGGAGGCAGGAAAATacacacacactc
acaaacacacacacacaAATGTTTTGCACTCCCTGGGGAGCACACTTAGG
CCACATTTTCCAGGTAGCAACTACATGGGTTGACCCTTCAGCCAAAACTC
TCCCATTTGGTGTAGAAATCCCTGCTTTTATCTATTCTTGTCCTTTCTTG
TAAGTATTTGCAGGAACTATGGCAGCTCAAGTTGGGAGTGGGAGTTTCTT
ATGTGAAGGGGACAGGGTAATTGATATGAATCTGCAGGTCATAATCAAAA
CGTGAACCTGGAGTGGGTGTGTGTGTGTGTAAAACCATGTCCATGGCACT
GGCCCACTTCACTTGACATTATTGGATTTGTCAGTATGTCTATATTTTCT
ATGTCGCTGGATTAAAATCTTTATTTAGCAGCCAAACACACATAGATGTC
TAGAACAGAGCATAGCACATCATGAAAATCCGCAATAAATACCAACTGAA

>uc002cwv.1|4500277|4500677|4500776
CAGCCCCAGCTTATCTCCTCCTCCGCGCTGTGTAAATGCTCCAGCACTCA
ATAAAGTGGGCTTTGCAAGCTACCTCCTTCCCTGCCTCCTGGCACCGGGT
GGGTCAAGCCACCTCCCCATAGGAGAGTCCCTCAGAAGCAAGGGCATGTT
ATGTCTGTGTGGGGAGTGGACATCGTCCATCATGGCTCCCAGCAGCCACC
TCCTGCTCTGGGTCTACTCTCCAGCACCTCTAGTCTCCAAAGCAAAGTCA
CTCTAACCGTCTTGCAAAGATCTTTAAAGTGTATCCAGCACTGCTATTTT
TTAGCTCAGAAATACCTTAGAGGTTTCCTACTTAAAAGGtttttttaaaa
tatatatatatatttaaaaataaGGGTTTTAAAAAAGCACATATTTGTAT
TTAAACAATTCATTCTCTAAAAGAGAAACATGAACTTAAATAATTTTATT
AATAGGAATCTACTACCTGTAAAAGTTTTATTTCAAAAAGGGTTAAAAAG

>uc002cty.1|3078495|3078895|3078994
tgtagagacaggggtttcaccatgtcggtcaggctggtcttgaactcctg
acctcaggtgatccacccgcctcggcctctcaaagtgctgggagcatggg
cACCATGCCCAGACAACTTAAGGAGTCTTATGTGACAAGTGAGTACTTAC
CGCACAGCACAGATCAAGGGTAGACTCCAGAGGAGAAAACATTCCAGGGT
CAGATTCCTTGGCTCTCCCCACAGCTGGCTGTGAAGGCTGACATCTCCCC
CTTCTCCCTCATTCTGGGTGGCGACACTCTCCCCCCACCTGCTCCCAGTC
AGCCTGCTCCAGAAGGTGCAGCTGTGTCCCTGTGCCCCAGAGGGAAAGCT
GACAGTTCGAATTTTGGTGGGCTTGTAAAGAAATAAAGAGGGGCCATTTT
GGAGAAGGCCATTTTACTTCGGGCGTTTTAATTACATAGCTGAGGCCAGA
AAGCAATGCCTCGGCCAGGGAAGGACAGCTGTGAAAGTGGAAGGAGAGGG

>uc002ctw.1|3078495|3078895|3078994
tgtagagacaggggtttcaccatgtcggtcaggctggtcttgaactcctg
acctcaggtgatccacccgcctcggcctctcaaagtgctgggagcatggg
cACCATGCCCAGACAACTTAAGGAGTCTTATGTGACAAGTGAGTACTTAC
CGCACAGCACAGATCAAGGGTAGACTCCAGAGGAGAAAACATTCCAGGGT
CAGATTCCTTGGCTCTCCCCACAGCTGGCTGTGAAGGCTGACATCTCCCC
CTTCTCCCTCATTCTGGGTGGCGACACTCTCCCCCCACCTGCTCCCAGTC
AGCCTGCTCCAGAAGGTGCAGCTGTGTCCCTGTGCCCCAGAGGGAAAGCT
GACAGTTCGAATTTTGGTGGGCTTGTAAAGAAATAAAGAGGGGCCATTTT
GGAGAAGGCCATTTTACTTCGGGCGTTTTAATTACATAGCTGAGGCCAGA
AAGCAATGCCTCGGCCAGGGAAGGACAGCTGTGAAAGTGGAAGGAGAGGG

>uc002kfs.1|78207737|78208237|78208236
TCTGCACTTCTGTTCCGGAAAAGGAATCCTTTCTCAACAGGCGACAACAG
TTCAAGGATTCAGCCTTGTTGCCAGTGTCGTGTATTAGCTCCGATATGTG
ATGTCTACACCAGGCAGTGGCGCAGTGAAGTAAAGGGCTATAAGAAATAC
ACAAAATCTggccgggcgcagtggctcacgcctgtaatcccagcactttg
ggaggccaaggtgggtggatcacctgaggttaggagttcaacaccagcct
gaccaacatggtgaaaccccatctctactaaaaatacaaaaattagccgg
gcgtggtggtgcacctctgtaatcccagctactcgggaggctgaggcagg
agaatcgcttgaacccgggaggcggaggttgtggtgagcccagatcgtgc
cattgtactccaccctgggcaacaagagcgaaactctgtctcaaaaataa
ataaataaataaataCAAAATTCGAAAGAACCGGTCGCCAACTCTACCAA

>uc002kdy.1|77662756|77663156|77663255
TTATATGttttcttgttttttgtttttgttttttgagacagagtctgctc
tttcacccaggctggagtgcagtggtgcgatctcggctcactgcaacctc
tagctccaaggttcaagtgattctcgtgcctcagcctcccaagtagttga
aattacaggcacctgccaccatgcccagctaatttttgtattttcagtag
agacggggttttaccaagttggccaggctggttgtgaactcctgacctca
agtgatccatctaccttggcctgccaaagtgctgggattacaggcgtgag
ccatggtgctcgCCTTCTTGTCTTTTAAAGAGTGTTGGGCCTTGTTTTGG
GTGAAAGTTGGGTTATGTGGTGTTttttcttttgttttgttttgtttttt
gagacaggagtctgctctgtcactcaggctagagtgcagtggcgcgatct
cggctcactgcaacctctgcttcccaggttcaagtgattctcatgcctca

>uc002jiy.1|67910563|67911063|67911062
aaactgggaccgttggtgaccttCAGCTCATCACGATGGCAGAATTCTAA
AGTCAGGGGCAGCGAACCCTGCTGCTGAACAGAGGATCAAAACGACCATG
ATGGTATTGCTCTTGTTATCTTTGAAAACCAACTAGTGCTTCTGCATCTG
CTGAATGACCTTGGGCTTTTTGAAAAGGCTTAGCTAGGCAGTGGCTGGGA
CTATTTCCTGTCTACCTTACTGTGACTTTTGAATAAACCAGGATTTATGA
AGGTAACGTAAGTGGATCTCTGTTCCTTGACACCTGTAGGAATCCAAGGA
ATACAATGCCTGTAACTGTGTGTCAAGAAAGGAAGGAAAAGGTGAAAACC
CATCAACAATCTGTAAATTTCAATAGCTCTAAACATCTTCAAGAGGTTCT
CCTCAATCATTTTGTGATGAATCTGAGATGTCCACAAGGACTCCACTGTT
CTATTTAGAAGACACCAAATTCACTAAATGGTCATACAAGCACAGCAACT

>uc002jib.1|64753985|64754385|64754484
ACCAAATCCTTCTGTCATTGCTGTTGTTGTTGTCTAATACAATAATCACA
CTCTCAATATATTTGTTTTATGAAGTTAATACTTTCATTTGGTTGAAATG
TAATGTCAACTAGCATTATTTACACTATTTTATACCTTGAGCCAATACAT
GGGTTGTACAAGGAAGTATTTCTAAGAAAATATTAGCCATGCCTTTAACT
CTATCAAAAATGAAATTCTGGTTCTTATTAAAAAGAAATAGGCGCACTGC
ACTTACAATTCTTAATTTAACCCTTGAAAGAGTTTATTCATATCCTACCA
TGTTCCAAAGTCAATGAGGTAAGTTACTAAATAAATCTACACACTGATCT
ACTTACAATTTTATAGAAGAGATTCACTAAAGTTTACCAATAAAAACAAA
TACCCAATAAAATATTTTATTCAAGAACAAAATTAAATGTGCCCTTTGCA
AGGAAGATGACAAAAAATTTATATGTTCCAAGAGTGATGAAGGAAAAGGT

>uc002jck.1|59302703|59303103|59303202
GAACACAAGTAATTCTATGCCATTGTTTCCTCACCTGTTGGGGAGTTTTT
GCCTCTGCACTTAATAGCCCATCTTGTTTTCATTTCTTCCCGCTCCTGGA
GGGCTAGGTTTGGTGTTGCTGGTGATGGTGGGGGAGGAAGAAATGCCTTC
AAGTCATCTCTGGGATGACCAATGAGCTGTGACCAGCAAGCTGGGACCAC
TGAGCTGGTGGAATGGCCTTAGTGAGTAATAGCGGTGATGTGTCAGCCTT
TTTCTGGCCCAGGAACAGCCAAGCCTCTTATATTTCAGCGGCCTAGTTCC
CAATAGACCTTGAAGGCCCTCCAGGTCTTCTTTCCACCTACCCCTTGCTC
CATACCACCACCTTCCACCCCATAATATTATAGAATGACACCTAGTCAGA
TGAAATGATACAACTTAATTTTATTAGGACAAGGCTGATGGGCACTGGAG
TGGCACCTTCCAGGGCCAGGAGAGGCACTGGGGAGGGGTCGGTCACAGGA

>uc002iwm.1|53952214|53952614|53952713
gccaggaGAAGTGCCCCAAATTTCTAATCCCTTAAGCCAGGACCTTGGTA
GCCCTGAGGTGTGATGGGAGACTCTGGACAGAACCACCTGTTGACCTATC
CAGGACCCAAATATGCACCACAGGTAGGAATCTTTTTATTACCAAAGGTA
CTGTATGTGTGAAAGATGGAGAGAGACCCAGACCCCAGATAACAGAGGCA
TGATAGATATGATCGTCAAGATGGAGAAGCCAGGCTGGATTCTAAGCAGG
GACTTAGAAGGGGAAAGGAAGTGGAAAGTTTTCCCCACTCTCCCTTCCCT
ACTAAAAGCCAGAAACCAACATCTTCTACCATTAGCCTTTCAAAACTGGG
TCCCAGGATCTTGATCTCCAGGTCATAAAAATACACACAGGGACACCAGA
AGCCACCTACAGATTTATTAAACTTTATTTCCTCTGAGTCTCTGGGCAGT
CAGCAGGGATGTAAGGCGAAGTGGCAGTAGCTGAAGGGGCCTGAGCAGAG

>uc002ity.1|47062272|47062672|47062771
TCCAGTTAAGTATATTATTTTGAATATGAAATAACTGGGTGTTTTGAATT
TTTCATTGTCAATCCATCTAGTCACTAGGCTGAAGTTTTTCATATGCTTG
GGAATGTTCTCATTTGCACAGACTCTCCTTGCCTGTGCTCTCCCCCTTCC
AGGAGAGTGTGACAGAAAGGAGAGATGAAAGTTATTTTTAATTTGGCCAC
TGAACAAACATCCAAGTGTTCTCTTCCAGGAGCTAAGCCTATATGTTTTC
TCAACAGGGTATTAATTACCTGGCTCTGGGAATGGCTAGACAGGCTGTTC
TGGATGCCCTGCCAGCCCCGTATGCAATTGCTCCTGCACCCAGCAGGACT
CAGAGACTTCAGCAGGGAGCATCCTCTTTCTCAATAAAGTCAGACATGGG
TACTGGGTAACTTGTTAAACACATTTATTGATTTCTTGACAGTAACCAAA
CACAGTGAGTGACCATTATAAACAAGAAAAGAAAGGCATTCGTTTTGTAC

>uc002itx.1|47062272|47062672|47062771
TCCAGTTAAGTATATTATTTTGAATATGAAATAACTGGGTGTTTTGAATT
TTTCATTGTCAATCCATCTAGTCACTAGGCTGAAGTTTTTCATATGCTTG
GGAATGTTCTCATTTGCACAGACTCTCCTTGCCTGTGCTCTCCCCCTTCC
AGGAGAGTGTGACAGAAAGGAGAGATGAAAGTTATTTTTAATTTGGCCAC
TGAACAAACATCCAAGTGTTCTCTTCCAGGAGCTAAGCCTATATGTTTTC
TCAACAGGGTATTAATTACCTGGCTCTGGGAATGGCTAGACAGGCTGTTC
TGGATGCCCTGCCAGCCCCGTATGCAATTGCTCCTGCACCCAGCAGGACT
CAGAGACTTCAGCAGGGAGCATCCTCTTTCTCAATAAAGTCAGACATGGG
TACTGGGTAACTTGTTAAACACATTTATTGATTTCTTGACAGTAACCAAA
CACAGTGAGTGACCATTATAAACAAGAAAAGAAAGGCATTCGTTTTGTAC

>uc002ind.1|43502012|43502412|43502511
AACACAGGGCCAAATTCCTGGAAAATTTTGGAGAAGTAGATTTTAGCCAA
GGTCATATAATCTATTACATACCATAGGCAGGATCTAAACCTAACTTAAA
AACCCATGTTTCCAAATATACCATAGTTTGGAAGTGCTATCAGGTCAGAG
TGCTCAATAAACTTTTGGCAGTACTGAAGACAGCATGATGCGACCATCTT
TACAACCTCTGCAGCAACTGATAAATGCCCAGTAAGTATTTACTAAATTA
ACATGGTGTGACCACTTAAAGATTCAGGCCAGGCACTAGATTTTCAAGCC
TACAGTGTTCAAGAAATAAAACCATTCAAGTGAGGAAGCCATTTCCAACA
GGCTGAACCTATAAGGCAAGAAGGGTTCCTGGTAAGACTTAAGACAGAAA
TCAGGGATTATAAATCTATAGTTTTATTAAGACAAAAACTGACAATGTAG
TATGAAGTTTACATTTAAACAAAGTTTACACAGAAATCTAACACATGCCT

>uc002imh.1|43276878|43277278|43277377
CAGGGGATGGACTGACATGCACCCTCTATGGGGATGGAGTGAGGGAGCCA
GTGCCTGGGAAAGAGGGAACCAGTGTTCTTAGCAGGGGAAGGGAAAGAAG
GGGCTTGTATGTGGAAGAGGAAAGAGATATCTAGAAACTTCTCATAACCA
CAGGTATGAGACCAGGGAGGGACAGCCCGGGTACCAACCCAGAGGAAGAA
CCTCCCTCCTTCTGTACCAGCCACCTCTGGGGCAGGATCAGACCCCAGCT
CCAACCCAACTCAATAGACATGAGGCTTTCCAAGGGGCTGCAGGATCACT
GGGAAGCATCCACCCCACTCTGTGGCCCAGACCTGGTCCTCACTGCTGAG
GGACACTGAGTCAAAAAGGAAACAGAGCTGGAACACAAAGGAAGCATGAT
GTAGTTGATGACTTTATTGCATAAAAAACACAGGCTGTTTCTCCCTCCTC
CTACCCCCTCAAAGTGAGTTCACAGCAGTTAAAGAAAAAATAAATTCCTA

>uc002igd.1|39637526|39637926|39638025
AACCTGGGATGGAGCTGAAGGCTCAAAGTGAGAGCGTGCTCCCTCAACTC
CCCACGATAAGCCCTACACTAGGAAGGCTTGCATGCCCAGGGCGAACCCT
TGACCCTAGTAGCTCATCACCTCCAATTCCCCAAGACCATGTACTTTGGG
TGAAAATGCATTTGTTCTCCAACTTCTCAGAATCTTTAGTGGTCTCACAA
CCCAAGGTGAACAAATGGAATTGAGAAAAGGGCAAGAACAGTAGCACAGA
ACAATGTGAAGGTAGGTTGCCTATGGAATCTTTAGGGAAGAGGAAGATAG
TTCTAGGAAGAAAAGGCAAATTGGCTTCAAGCATTTTTATAGATCAAACC
TGTTGGGTCACCCCTGTGAACCTTCATTGATTCCAGTGACCAGACAGCAG
TCAAACCTTTGTTTTTCACTTTATTATACAAAAAAGGGAAAACAAAACTT
CCACAGTTGGCTTTAAGCATAGGCAGACACCTCTAAGCCACTCCCTCCCA

>uc002igc.1|39637526|39637926|39638025
AACCTGGGATGGAGCTGAAGGCTCAAAGTGAGAGCGTGCTCCCTCAACTC
CCCACGATAAGCCCTACACTAGGAAGGCTTGCATGCCCAGGGCGAACCCT
TGACCCTAGTAGCTCATCACCTCCAATTCCCCAAGACCATGTACTTTGGG
TGAAAATGCATTTGTTCTCCAACTTCTCAGAATCTTTAGTGGTCTCACAA
CCCAAGGTGAACAAATGGAATTGAGAAAAGGGCAAGAACAGTAGCACAGA
ACAATGTGAAGGTAGGTTGCCTATGGAATCTTTAGGGAAGAGGAAGATAG
TTCTAGGAAGAAAAGGCAAATTGGCTTCAAGCATTTTTATAGATCAAACC
TGTTGGGTCACCCCTGTGAACCTTCATTGATTCCAGTGACCAGACAGCAG
TCAAACCTTTGTTTTTCACTTTATTATACAAAAAAGGGAAAACAAAACTT
CCACAGTTGGCTTTAAGCATAGGCAGACACCTCTAAGCCACTCCCTCCCA

>uc002ieo.1|39307852|39308252|39308351
gtgtataagcactccctcttgtctgcaacttcaccagcatctcttatttt
ttgaccttttaatagccattctgactggtgtgagatggtaactcatggta
gttttggtttgcatttctctgatgattagtgacgtaaagcactttttcat
acattgtcacttgtatgtcttcttttgagaaatgtctgttcatgtccttG
GGTACAAGCACTTAGAAGGAGCATCTTCTGGGGATGGGGGAGTGTGCAGG
GGCAAGACAGAGGAAAGGAAGACATCGCAGAAAACAAGACATGTTGCTCT
GACTTCCATTCTAGTAGTCATCTGTGCTGTGCTCCCCAGCTCTCACTCTC
TCCCAAAGCCATCCATCCAACCCCAACCAAAGAAAAGCAGAGCCAGAAGC
CTTTGCTTTCACATTTAATCCAAGGAAAAAGAAAGAAAACCAATCAGTGA
GAAAACTCAAGAATTGGATGGCTGAGGGAGGGAACAGAGGAAGCGCACTG

>uc002hrj.1|34472581|34473081|34473080
gaacaatttggtcaccctaTCGGGATAATGAAAGAGAAAGGCATGCTTTG
GTCTAAGTTGCTGTGTGACCTGAAAAAGGACCAGGCAGCTGATTGCTCAG
GTCCCactttagaccagttagtctagtacctcctatttcacaggggtgga
agccagcccagagaagtccagtgacttgtccacatcacccagctactcag
gggcagggctgaggccaagctcccaccttcccactccccgtccagctcag
caccttctccatcagttcacgttgtcttctctTAACACATTCCTCTTGAT
TTGGCGAACACAGCATGTTTATTTATAAATTGGCTTGTTTGGAGCCTGAA
ATGTGGCATCACTGATTTTGGCTGTGAGGTGTTCACATTTTTCCTCTCTT
TGTTTTGGCTCGCTAAACCATGTTTTGTGAGCAAAACCACAAAGTAATAA
AAACACAATGAGGCCGCTAAAGTTGTTCAAATGCAAAGCATCCAGAAATG

>uc002hqw.1|34259346|34259846|34259845
cctcatgatctgcctgccttggcctccgaaagtgttgggattacaggtgc
cagctaccgcgcccagccATTTGAATGCCTTCCTCACTCCAGGAGAAGCT
ACCATGTATAGCCAGTCATTGAGCAGTATCTACTATTATTTTTGGGACTC
AAAACCCAAATAATACTTTTTGAGGCCAAAATTGTAAATACAGCAATTGG
AAGATGCTGAAAGTCTGCAAACTCACAAAAAAGCAAGGATTGCTTTAAAA
AAAAAATGCCCAGAGTTTCCATTTCAGAAAAGTGATGGTCAGGGTATGTC
AAAAACACTGTAgaggcctgggtgggcagatcacttgagatcaggagttt
gagtcgtttggcaaacatggtgaaaccctgtctccaccaaaaatacaaaa
actagccaggcatgacggcaggtgcctgtaatcccagctacttaggaggc
tgaggcaggagaatcgcttgaaccctggaagtgaaCAGGGAGACAAGCAC

>uc002hoj.1|33064565|33064965|33065064
AATCCATAACCTAAGTTATATCCATTATTTCAATTTTTCTTTTCCACTAA
ACTATTGTCAAAATAAAATTATAAAACCAACTTTTTGTCCTGGTATCTGT
ATTGTTCAATCACTAGGGAAGGTTTTATTGAACAACAAAATGGCTGAAGA
AATAAAAAATGGCAATGACCTGAGGGCAGAGTAATTTACAGGAGACAATT
TTCAAAAACTCACTGTGtttttttttgttttttttttgacacagagtctc
actctgtcacccaggctggagtgcagtggcgagatctcggctcactgcaa
cctccgcctcccgggttcaagtggttcttctgccttggcctcccgagtag
ctgggattacaggcacacgccaccatgcccagctagtttttgtattttta
gtagagacagggtttcaccatattggccaggctggtcttgaactcctgac
ctcgttatctgcccgcctcggtctcccaaagtgctgggattagaggcgtg

>uc002get.1|7033533|7033933|7034032
aaaaaaaaacaaaaaaacaaaaaaaaTCATTTCCAGATCCTAGCTCTGTC
CACAACTCCATGAACATGAATGAACGAAGTTTCCTCTCTATTTTCCTTTA
AGGACTGTTGTGCTTCCCAACAGGACTGAGACAGCCCGGCAGGGATCAGA
GCTGGACTAAGTCTGCAGGGCCCCAGACAAGTTCCAGCCTCCCCTTTCTG
GCCTGTCATGACTTTGGACAGAGCTCCAGACCTTCCCAGGCTCAGTCTTC
ACCAACTCGGGTTCCTTGATTTGCCAGTTACCTCCCTGGCCCATTTTCCA
GGCCACTAACCTCTCTGGCTTGGAGTGAAGAAGGATCTGACTCTGCTGCG
CCCATCTCCCTCCACACCCAGGTCCCAAATAACCAGGCCACACACCAAGT
TTCAAGTATCTGTCTCTTCCTTTCACTCTCTCAAAAGAAAAAAATAAATA
AATTGCAGAAGGCGGCAGCATTTCCAGTCTTCCCTGGCTCCCGGACACCC

>uc002fxq.1|4018740|4019240|4019239
gagacggggtttcgccatgttggccaggctggtctcgaactcctgacctc
aagcgatccgcctgcctctgcctcccaaagtgctgggattacaggcatga
gccaccgcacccgaccTATCTATCTCATTTTAATGGGAACAGCCCCTTAG
TTCTCGGCAAAGCGGCCCATACTGAGGCACACCATGAGGGCAGTAGCTCA
TCTCAGCTTTGGTGCAGGCAGGAAGTCAGGAAGGATGGCACAGGCCTGGC
AGGCTGCCTGGAAACTGTGCACCTTCAGCCTCCAGCAGGAAAGCCACCCG
TCTGCAGGCTCCCTGCCTTCCCTACATCTCTGTTCCTCAGTAGGATCCTT
GGGTGTGCTCATCTCATCCCTCCATTTGGTCAAGGTTTGCCCATCAATGT
GCAGGACCCAGGCAAGTTCACGGCCTGTCCTGGAGAAGGGGGGAAGCAAT
GACATCAGCGGCAGTCCCCTCGCTCCTTGCCAGTGACGCTGGGGTCTTAC

>uc002fxn.1|4013013|4013413|4013512
GCTTATCATAACCAGTGACAGCGTGGTTAGCACTGTTCGCCTCAAGGGCA
GCTGTGAGGATTACTTGGGATTGTCCTGTGGAAACACTTCACATGCATAT
TAACTAGGAGAAAAGCCACTGGAGAATGAGCTTTATGAGCTCTATCAATC
ACCACAGCTAGTCTGACCTAGGGGTAAGCAAAATGGAAGACAGGAAAAAG
GGAATACATTTGCTCAGGACAGCGTGAGGGCCACGTGAGCTGCTTGATTG
GTAGTGATTTGTACAGGGGCTTTATGGATCACTAGGTTTTAATTTGCAAG
GCCTGAAACTGTCCTTAGCATTCTCTGAAACCCACAGTGCCAGTCGCCCT
TCACGCCTCGGCCAGCAGAAAGCTCCTCATGAGTGGATCCTCTTGAGAAC
TTCAGAGGGGTCAGGTGACGGTGACTGAGACTGCCTCAGTGATCACGCTC
GGTGCTATGAGCTGAAATCTGGGCCAAGGGCACAGTAAGTTCAGGCAGCT

>uc002fud.1|2148449|2148949|2148948
GGATGCATAATTATTTCTAAGACTAGAAATAGggccgggcgcggtggctc
atgcctgtaatcccagcactttgggaggccgaggcaggcggatcacgagg
tcaggagatcgagatcatcctggctaacatggtgaaactccgtctctcta
aaaatacaaaaaattagccgggtgtggtggcaggcgcctgtagtcccagc
tacttgggaggctgaggcaggagaatggtatgaacccaggaggcagagtt
tgtagtgagccaagatcgtgccactgcactccagcctgggcgacagagcg
agactccgtcttaaaaaaaaaaaaaaaaaaGACTAGAAATAAAACTTCTG
TTCTGTTTCCAACTGCCCTTCCCTTACAACGTGAAAAGGAAATAATACCC
AGTGGCTCAGCTAAAAAGTTTCTACCTTCCTCAGCCATAGCAATCTATAC
ACCTCCGGCTGATCCCCATTTCCCTCCAGCCAGAATAGACCACATCATAC

>uc002frk.1|361079|361479|361578
TATAGCATTTGATATGTATTCCATTTGCCTTCTAAAGCCCTCCAGTGGCT
GCTCCAGTTGGTCCACTGCAGTGCTTGATTTTGTGAAGAACCCTGTGGAA
TGTGGTCTCTGGCAGCTGAGAAGTGCCTTCCTTTTCCATCAGCGCAAGGC
AAACACATGAAGGGAGCTGGGGTTTCTTGCCACCATTTCACCTGAGACCC
CTGAAAGCTGCAGCCCACACTGCAAATACTTTTCTTGGCCCTGGAAGTAG
AGGGAAGTTTGTTGAGAAGCTGTTCTTAATTTCTCACTTGTTGAAAAATT
ACCCAAAACAGGAGGCAAGACAATTGTGCAAATTCCATTTGATGACTGAG
CAGAAGCTCCCAGAACCCTCGGATGAAGTGAGCAGCATTCCCAGGAGGCG
GGACGTTGGACGCTATTTTTATTTTAACATCTCATATTGCCCCAGGTTCT
CTGAGTCAACACCCTCAAAGGGGACAGACAGAAACAGAAAGGAACTTTTG

>uc002lew.1|46575087|46575487|46575586
cttggctaaatggcagagccaggCTGCATTCTTCCAGCAGCTCTGCTCTA
CCTCTGAAGAAGAGGGCATTTGGAGTCAGTCCAGGGAATGGCTGATAGAA
CCAAGGAACTGGAAAGTATTCCAGACAGTAGGAATCGAGGAAGCATCATG
GGAAATTCTAGGTTGGTGTTTATTATAAGGAATCTTAGAAGTCTGGCTTG
GGAGCCTTAACTCCCAAGTGCTTAACTTGGTAAATAATAGGTGCCTTTGC
ATATCAAATCATCCCTCCTCAGTAAATTAGGATGTGTTGGCTTTATCTAG
AACCCAGGGTTTTCCTGAAACCATTTAACATGTAAATAAAGGAACAAAAT
ATTTACTCTACTGTGGTCAGACAAAATTAATGTAAGTTCAGTCACATAAA
TAAAATGATAATCAATCATAAGTCATTTTATTTGTTATCAAGTTATATTA
TCAACAGGTTATTGTCATCAACAGATTAAAACAAAATGTCTCAAAAAGAC

>uc002kxt.1|29684661|29685061|29685160
CAAGCCTTTAAATACTATTACAGCAAAAGGCAAAGTATAAAACATGCACT
TAAAACAGGCATGTGTTTCATCCAAGATGTTAAATCGGGAAGAACTAAAA
AATAACAGGTTACTCCTGAAAAAAAAAAGTAATAAAATATACAAAAATAT
TCTCTATTCATATTTGAATAATCAAATGAAGTAGTCTTGGCTTCCTAATT
TCCTTACCCATTCTTGGAATAAATTCTTTATTAGAATGAATGTTGAGACC
CTGGGGGATCTTAGGATATTCTTGAGAAATAAATTTGAAGTGCCAATTTT
GTGCTAAACGTAGGTAGAAAATGGCGTTTTAGATTTTAAAAGTAAATGGC
TAAAAATTAAGCATTATACCCTTCAGAAAGTTTATAAGGTTTGACAATCA
TTCTTTTAACACAGAAATCTGTTTATTAAACCAAACAAAACAGAGAAAAT
TATACCAGCCCTCAATTTTTGAATTTTCATTTAAATAAGCAAACTCTAAA

>uc002kxr.1|29684661|29685061|29685160
CAAGCCTTTAAATACTATTACAGCAAAAGGCAAAGTATAAAACATGCACT
TAAAACAGGCATGTGTTTCATCCAAGATGTTAAATCGGGAAGAACTAAAA
AATAACAGGTTACTCCTGAAAAAAAAAAGTAATAAAATATACAAAAATAT
TCTCTATTCATATTTGAATAATCAAATGAAGTAGTCTTGGCTTCCTAATT
TCCTTACCCATTCTTGGAATAAATTCTTTATTAGAATGAATGTTGAGACC
CTGGGGGATCTTAGGATATTCTTGAGAAATAAATTTGAAGTGCCAATTTT
GTGCTAAACGTAGGTAGAAAATGGCGTTTTAGATTTTAAAAGTAAATGGC
TAAAAATTAAGCATTATACCCTTCAGAAAGTTTATAAGGTTTGACAATCA
TTCTTTTAACACAGAAATCTGTTTATTAAACCAAACAAAACAGAGAAAAT
TATACCAGCCCTCAATTTTTGAATTTTCATTTAAATAAGCAAACTCTAAA

>uc002kmf.1|3488436|3488836|3488935
CTGAAAGATCGAATTTACAATCTTCTGCTGATTGAGACATTTGAAGCTGT
GATTGATGAAGTAACAGTGAGGCAGTTTGTGCAGCTGTGAGTGTGCAGGT
GCCCCCAGCACCTGCAGATTTCGCTTCTCCCATCCTTGCTACACATCCAG
GTCCCCCACCCCCAGGCCAGGCTTGGTCCCCTCTCTCTGTGTCCCTCATG
GATTCCAGTGAGATGGTGTGATTTCTGAGGTTGGGAATAAAGTGCTCCAT
CTGCTTTTTTAAAAGAATAACCATTTAGGGGAAATAAAGGGAATCGGAGG
CCTAGTTTCTTTCACGTGGAAGACGGTAAGTCCCAAAGGATCACCCTGTG
ATACTGGATTTCTGAAATACCCTATGGTTTTATATTGCTGAACAGACTAG
CTCGAGAGAACTGAGGACGGCGGGTGACCTAAAGGCATCACTTCTACACA
GGTGGGTTTGGCTTTGCCCAGAAAATAAAGGGTTGGATCTCAGTATGAGG

>uc002kme.1|3488436|3488836|3488935
CTGAAAGATCGAATTTACAATCTTCTGCTGATTGAGACATTTGAAGCTGT
GATTGATGAAGTAACAGTGAGGCAGTTTGTGCAGCTGTGAGTGTGCAGGT
GCCCCCAGCACCTGCAGATTTCGCTTCTCCCATCCTTGCTACACATCCAG
GTCCCCCACCCCCAGGCCAGGCTTGGTCCCCTCTCTCTGTGTCCCTCATG
GATTCCAGTGAGATGGTGTGATTTCTGAGGTTGGGAATAAAGTGCTCCAT
CTGCTTTTTTAAAAGAATAACCATTTAGGGGAAATAAAGGGAATCGGAGG
CCTAGTTTCTTTCACGTGGAAGACGGTAAGTCCCAAAGGATCACCCTGTG
ATACTGGATTTCTGAAATACCCTATGGTTTTATATTGCTGAACAGACTAG
CTCGAGAGAACTGAGGACGGCGGGTGACCTAAAGGCATCACTTCTACACA
GGTGGGTTTGGCTTTGCCCAGAAAATAAAGGGTTGGATCTCAGTATGAGG

>uc002qtf.1|63716308|63716708|63716807
TGTCCATCAAGGTCGGGGAGGGGAAGTCTTAAGTCCAAAAGACCCTTAGA
GCCTGACTGGAAGATCTATGGGAGGGGCCTTAAAGGTCGTGGACAGCAGC
AACCAGGAGTATGATGGGGCTTTCACGTGGCCTCCCTCTCGGAGACCCAC
CTCAGATGTGGCCTGCCTATCCTACTCCCCACAGGACTGAGGGATCCAAG
AGAACCAAGTGCTGGTTATATATGCAGCCCACCTTAGCCCCTACAGAATA
GAGGTCCTAGATGGCAAAGTGGACCATCCTGTTCCTGCCCAGGACAGCCT
GTGGGCCGCATGGATGCCACCCAAGAACAGGGACGCTGAACCCTGACACT
CACATCTTGTCTATGAGGGCAAGGCACGCACTGATCCAGGTGCTCACAGC
TTCGTGGTTTAGGCCCCATGGCCTACAGTCCTTTATTAGAGCGAGAGTCC
CGAGGCCCAGCCCCCATATATGATGGGTCCACTTGAGTCTCCTTAGGCGC

>uc002qtd.1|63716308|63716708|63716807
TGTCCATCAAGGTCGGGGAGGGGAAGTCTTAAGTCCAAAAGACCCTTAGA
GCCTGACTGGAAGATCTATGGGAGGGGCCTTAAAGGTCGTGGACAGCAGC
AACCAGGAGTATGATGGGGCTTTCACGTGGCCTCCCTCTCGGAGACCCAC
CTCAGATGTGGCCTGCCTATCCTACTCCCCACAGGACTGAGGGATCCAAG
AGAACCAAGTGCTGGTTATATATGCAGCCCACCTTAGCCCCTACAGAATA
GAGGTCCTAGATGGCAAAGTGGACCATCCTGTTCCTGCCCAGGACAGCCT
GTGGGCCGCATGGATGCCACCCAAGAACAGGGACGCTGAACCCTGACACT
CACATCTTGTCTATGAGGGCAAGGCACGCACTGATCCAGGTGCTCACAGC
TTCGTGGTTTAGGCCCCATGGCCTACAGTCCTTTATTAGAGCGAGAGTCC
CGAGGCCCAGCCCCCATATATGATGGGTCCACTTGAGTCTCCTTAGGCGC

>uc002qsf.1|63551143|63551643|63551642
GAAAACGGTGCTCCTTCATGGAGGGACCAAAAAAGGACATACAATCTATG
TCAATAGATGAGGGTTTTCCCTCCATAAGTTTAACTTTAAAAGTGTATTT
AAGGTgccgggcgcagtggctcacacctgtaatctcagcactttgagagg
ccgaggcaggcggattgcctgagctcaggagttccagaccagcctgggta
acacggtgaaaccccgtctctactaaaatacaaaaaattagccgggcgtg
gcagcgtgcgcctgtaatcccagctactcgggaggtggaggcaggaaaat
tgcttgaacctgggaggcagaggtttcagtgagccaagattgcgccactg
cactccagcccgggtgacagagtgacactccgtctcaaaaacaaacaaac
aaaacaaaaCTGTAAGGAATCAAATGTTACAAAATCCTGGAAGATTTTGG
TAATGCTGTTGATAATTTCAGGGAAATTAATGAAGTACATGTAAGTGCTT

>uc002qmy.1|61586059|61586459|61586558
ttggttccaagacagctgcagcagcttcaggcatcatgttcttatataaa
aatgtttaaaagcaggaagtgagagaggaggaagtcttcatgataaacct
gtctcttctgaatgaggaaaatctttcccagaagccccggcagattccac
tgagcaacactgggagatactggccatactgtgctgcacaggagactgga
aaatTAGCATCTGATATTCTCAGAGTCCAAGGCAAGACACAGATGCTGCC
AATAACAAGGGGAATTGGGTATGGCTGCTGGGATGACAACCAATGGTTGT
CTGTGCCAGTCACATAAAACAATGTAACAATGTGGAAATTAAGAAATATT
CTCCTAAATTTAGATTATTTCTGGATCAGAAAGAAACAAAAACTGAGATT
ATTGTAAGATGGTCTCTTTATTTCATCATTTTCTGTTACTTTCTTCTTTC
ACTGCCTGGATGTTTGGTAGACTTGAATAGCATGTTTAGTGCATATGAGT

>uc002qak.1|58121799|58122199|58122298
attacaggcgtgagccaccgcgcccggccCTCtttttttatttttttgag
acagtctcgctctgtcacccaggttggagtgcagtggtgtgatcttggct
cactgcaacctccgcctcctgggttcaagcaattcttctgcctctgcctc
ctgagtagctgggactacaggtgcacaccaccatgcctggctaatttttg
gtatttttagtagagacgggggtctcaccgtgttagccaggatggtctcc
atctcctgacttcgtgatgctcccgccttggcctcccaaaatgctgggat
tacaggtgtgagcctctttgcctggccAAAACTTTTCTTTTTTAAATTGA
TATTAGGAAACTGAATTATATAGCtttttttttttttttttttttttttt
ggtacggagtcttgctctgttgcccaggctggggtgcagtggcatgatct
tggcccactgcaacttccacctccccggatcaagcagttctcctgcctca

>uc002qaa.1|57898883|57899283|57899382
ctgaccccgtgatctgcctgcctcggcctcccaaagtgctgggattatag
gcatgagcctccgtgcctggccTCATATCCCTTTTAAAAATTACTATGAT
ATATCCCTTTCAAAAAGTACTAACTGAAAAAAGTACTATCTCTTTAAAAA
GTACTGGCTCAAAAAAATAATAGAAAATAAGAAACAAAAAACAGGCTGAG
AAAAGTGGCTCACATCtgttggccatgctggtttcaaactcctgacctca
agtgacctatgtgccttggcctcccgacgtgctgggattacaggtcggag
ccaccacacctggcCCCATCCTCTTAACATAAACACTTGAATGTCAATAA
AGGCTTGAACTCAATGTTAAGTCAACACAAACTCAAGTCAATGCTGAATT
GACTCCAATGTCAATTAATGCTTGATGGTTTGCTATACTCATTTCATTGG
GAACGGTTATCTCAAAAATGAATTTTCTGATGTTCTGCATGGAGTGATCT

>uc002pzz.1|57898883|57899283|57899382
ctgaccccgtgatctgcctgcctcggcctcccaaagtgctgggattatag
gcatgagcctccgtgcctggccTCATATCCCTTTTAAAAATTACTATGAT
ATATCCCTTTCAAAAAGTACTAACTGAAAAAAGTACTATCTCTTTAAAAA
GTACTGGCTCAAAAAAATAATAGAAAATAAGAAACAAAAAACAGGCTGAG
AAAAGTGGCTCACATCtgttggccatgctggtttcaaactcctgacctca
agtgacctatgtgccttggcctcccgacgtgctgggattacaggtcggag
ccaccacacctggcCCCATCCTCTTAACATAAACACTTGAATGTCAATAA
AGGCTTGAACTCAATGTTAAGTCAACACAAACTCAAGTCAATGCTGAATT
GACTCCAATGTCAATTAATGCTTGATGGTTTGCTATACTCATTTCATTGG
GAACGGTTATCTCAAAAATGAATTTTCTGATGTTCTGCATGGAGTGATCT

>uc002pup.1|56171140|56171540|56171639
CTTTCCCTCCCTTCTTGGGGAGCAGGTGCCACCATCTTCCTCCGGCACTG
TTTGCTTACTTCTGGCAGACCCCCGTGGGACCCCTGTGTCCTGTCTACTG
TCATCCCAATCCCTCTGAAAACCGCCAGCCTCCCTCCTCACTTGTCACTC
GTGAGATGCTCAGAAACACTTTCACACCCCTTCCCACGCTGATGAAGTTG
Gcctgttctctcctccctcctcccttccttcttcctctctccatcctttc
ctctctctccCATTTTACAGACAGGAAAAACTGAGATCTGGGAAATGGAA
ATATGCCCTGGAACAGGGCCGGCAGGACCAGGGCTCAAAACCAGGCACAT
ATTTCTTTCTAGTCTCCCTTCCTGAAAGGTCACCTCTCTCCAATCTTAGA
TCTTCAGACTTTTTTCCCCACCTTTATTTTTCATGTTATAAAAGTGCACA
TTCAAGGAAAAGTACACAGAAGGAAGGAGACACCTCATGACGACCCCAGT

>uc002puo.1|56171140|56171540|56171639
CTTTCCCTCCCTTCTTGGGGAGCAGGTGCCACCATCTTCCTCCGGCACTG
TTTGCTTACTTCTGGCAGACCCCCGTGGGACCCCTGTGTCCTGTCTACTG
TCATCCCAATCCCTCTGAAAACCGCCAGCCTCCCTCCTCACTTGTCACTC
GTGAGATGCTCAGAAACACTTTCACACCCCTTCCCACGCTGATGAAGTTG
Gcctgttctctcctccctcctcccttccttcttcctctctccatcctttc
ctctctctccCATTTTACAGACAGGAAAAACTGAGATCTGGGAAATGGAA
ATATGCCCTGGAACAGGGCCGGCAGGACCAGGGCTCAAAACCAGGCACAT
ATTTCTTTCTAGTCTCCCTTCCTGAAAGGTCACCTCTCTCCAATCTTAGA
TCTTCAGACTTTTTTCCCCACCTTTATTTTTCATGTTATAAAAGTGCACA
TTCAAGGAAAAGTACACAGAAGGAAGGAGACACCTCATGACGACCCCAGT

>uc002pua.1|56101019|56101419|56101518
GTCTCTGTTGCTGTCACTCACAGTAGCCCTCGCCACAATTCTCCCCACTA
GACTCTAGCTGCAGCAGCCAACTTCTGAGACACATGCAAATTAAAAATTC
TTGAAATGCAGTTAAGAAGACAAAAATGAATATAGATCAACTAAAGCTGA
ATAGTTAAACTAAGCAAGAAAATCTCTACGGTTACCATTTGCTGACCTGA
CTTTTCAGAAACTGGACAACATCCATGGCACTGGTTTCTCTTAACTATCC
AGGGAATGGCCCCTCCCTCTGAAACTCTGTGGCCCTCCTGGTCAAAGCTC
GCATTTCCCAGATAGGGAAATGCGACCCATGGAGGGAAAGCCATTTGCTG
GAATCTCTTGAATGGAAGGGGAAGCAAGGAGGACACTACAAACAGAACCT
GCGCTTCTCTTAGACTTTATTTCTGGATCTAGGGGAAAGGGACAAAAAAT
GAAAAACCAACTGGTAAGGTTGGGTCAACGTGCCACAAGGGGGCACTGTG

>uc002ptg.1|55992372|55992772|55992871
GACTGGCTGCCCACAGCACACAGCCAATGCACGCTTTCAGAGAAGGCATA
GCAACAGAGACCTTAAGAGAAAACCCGTGACAggccaggcatggtggctc
acacctgtaatcccagcactttgggaggccgaggtgggcggatcacctga
ggtcataagtttgagaccaccatggccaacaatggtgaaacctcatctct
actgaaaatacaaaactagccaggcgtggtggcaggtgcctgtaatccca
gctactccggaggctgaggcaggagaatcacctggacccaggaggtggcg
gttacagtgagctgagattgcgccattgcactccagcctgggcatcaaga
gcaaaacagtctcaaaaacacaaaacaaaCCAATCCTTATAAAAACGGAG
TAAAAGCTTCAAGATGCTTTTATGTCAAGGGTGTGGGGTTGCCCTGCTTG
GCCTGCAGTGCTTTGGGGCCCCATGTGGTGGAGGGGTGGGCACCCATGGT

>uc002pks.1|53989730|53990130|53990229
CCTTTGGGCCAGGTAGCAGACTGCAGGCTGGAACAAGGGTGCCAGTAGAA
GACAGCAGCTGAGCTGAGGCCAGGGCCTAGGGGACAAAGAGGCGGGGGAA
CGGACAGCAGAGTCGGGGGCAGGAGGAACAGGGATCGGGGCCTCGTGGGC
TTTGAGAGAAAAGGATGCAGCACCTAGGGGTCCGGCCTAGAGACTGGGAG
ACGGGAAAGTAGGGGAGGAGCTGGTTGGTGGGGGGCAGATAGTAAGTTCA
GTGCCGGAGACATGAAATGCTCCCCCAGGTTGGAGAAACCATCAGAACAC
TGGGGGCTCGGATGACTGAGTCCTTCAGAATAAAATGGGCTGAGGAAGCA
GGATTCCTGGGTTAAAGCCCCAGAGTCACGTCACTGAAGAAGCCCGACAA
TGTGTGTTCTTTGGCATTTTATTTCAAAATTGCAGCAAAGACAGAGAAAA
AAAAATCAACGGCAGCACCAGGGGTCTGGCCTGAGAACGGAGAGATCCGG

>uc002pfr.1|51969579|51969979|51970078
ttcaagcaattctcctacctcagcctcctgagtagctgggactacaggcg
cccaccaccatgtctggctaatttttatatttttagtagagacagggttt
caccatgttggccaggctgatcttgaactcctgacctcgtgattcgcccg
cctcggcctcccaaagtgctgggattacaggtgtgagccaccgtgctcgg
ccttaatttttgtatttttttgtagagacgatgtctcactatgttgccca
ggcttgtcttgaactcctggcctggagtgatctcaaagtgctgggattac
aggtgtgagcccccatgcccagccCAGTGGTGTTTCTTGATGAGCAGATA
CTGTCATTGCAGTGGCCAGTGCTTTAAGTCAAATTCTCAAGAACACCTGA
TTAAATAGTTGACACTCAATTTTATTGCTAAAAAAAATGTCCTCTGGAGT
GACAGCAGGTATTTGTCCTCAGCCTCTCCCCAGAGTCCCTGGGAGTGTTT

>uc002oxn.1|48991518|48991918|48992017
TAGCCCATCAaaaaggctagctccttgaaggtgggaatttttgccacttt
agttccctgctgcatgcccagcaactggaacagtgccttgcacatagtag
gtgctcagtaaatgtgaaggatgaatgaaGACATCCAGCTTCCCCTTGTA
TGTCAGGATGTAAAGACACCTGAAGCCCTTGTCACATGGCCTTACAGGAG
CATAGGAGCGGAGTGTTTCTGAATTGCCCCCCTTCCCACAAGTCTACTTG
CTGACATGGAGCGAGAAGACACGGGAGTCTACTCTTGCTATGCACTTACT
CTGAAAATTGCTCTCTCACTGTGCTTTGGGCATCTTGTCTGTAAAACAGG
AAGGtgtcttagtcccttcaggctgctgtaacaaaataccatagactgta
tggcttatacacaacagaaatttatgtctcatagctctggagtctgggaa
gtctgcaatcaatgcaccagcagattcgatggctggtgagaacccacttt

>uc002omy.1|45271762|45272262|45272261
CAGGGTTTCATACCAGTATGAATTCTTTGATGTGCAGTCAGGACCAAACT
AAATCTGAAAGTTTTCCCACACTCCTTACATTCATAGAGTTTCTCACCAG
TATGAATACTCTGATGTTGAACAAGGTTTGAGCCACTATTGAAGGCCTTC
CCACATTTCTCAAATTCAAATGGCTTCTCGCCAGTATGAATGACCTGAAG
TCCAGCAAGCTGTGTCAGAAAACTGAAGGCCTTTCCACATTCTTTACATT
CAAAGGGTTTTTTACCAGTGTGAATTTGGTAATGTTAAATAAGTGGTAAT
GATATCTAAAGGTCGTCCTCCACTCCTTGCATACAAAGAGTTTCTCACTG
GAATGAATTTTCTGATGCTGAATAACGTTTGAACCACAAATGAAGCCTTT
CCCACACCCCTTACATTCACATGGTTTTACACCAGCACGAATACTCTGAT
GTTGAACATGGTTTGAGACACGATTAAAGGACTTTCCACATTCCTTACAT

>uc002okb.1|44097346|44097746|44097845
ggcatgcctgaggaggagcaggtgcaggccaagtgatcagaggaccaggt
agcttccctgagtttgggatgcccactgggcccctacctggagctgcaga
agggacagctgcatggggagctggggactgaggggtgaggctggggctgg
ggTCAGCTCGAAGGAACCCTCAGAGGGTGACTCTGTTCTGGCTTGTCCCA
GAGGAAGGGGAGAGAATTCAGCATCCTCTCAGCAACCCTGGTGGCCCCAG
GCCAGCCTCCATGTGCACTGGGGGGTGGCTAGGCACTTCCAGCCATGGTC
TTTGCAGCCACAGACCCTTTGAGGATAGTGCCTCCAAGCGGCTGCTCAGC
AGCTCCTAGAGAGCCAGGCATCTCCCTTGTTCACAGATCCACAGAGGCCT
TTGTCCTGACCATTTATTGGGGACTTTTTGCTCAGCACTGTAGGAGGAAA
GAAGGAAGGAGGGATGGAAGCCTCTTCCTCTGCTTCTCCTGTCCCTAGAA

>uc002ofn.1|42332440|42332840|42332939
gttctgctcACACCATACTCATGTAGTAGACAGGAAGCCCAGCTTGTGGT
CTCCTGAGATCTCCAGATCATCCCTGGCCCACCCTGGGTCCATCATTCCA
TTGTGCCTTGGGGGGAACTCAGAGGAAAAGGTCTATGAGGCTGGGACCTC
ATCCTCATCACCATCTTCCAGGGATCATGACCATGCAAACATGGAGATGC
AATCTTGGGGGAAGTACAGTAGCCAAGGGTGACTAAGGAACCGCATGAAG
CAATGTGGGAAATTGGGAATCAGCAGACATTGGGTTAACGGGACAATGGG
GAGCCAAGAGATACCATCAAAATTTAATGGAGGGGTCAGACACTGTGTTA
GTGATTAATGGGCATCAACAGACATTGGGCTAGTTTTTGTTTTTTTTTTT
TTTAACTGGGGTCCTAGAAAGAAGGGGACAGAAGAGGCTCCAAAATACAG
TTGGGAAATGTGGACATTATGGTTCATTGTAAGTCACCGCCATTGCCTGA

>uc002oec.1|41630021|41630421|41630520
gtgctgggattacaggcgtgagccaAGATGTGTACTTCTATATAACTGAA
ATAGTTCCTTGAACATTTGATAAAGTTTTCCTTAGAAAGAAACTGGATTT
GGTGCTTCATTAGTAATAGTTAACTGATCACATGCTAATTTTTCCCTGTT
CTCTGTGTTTATGAGAGTCTTTGAAGAGTCCTAATTTTCTTGGAGTCAAT
ATTGATGTATATTTTCCTTAAAAACCATTTTGTTTAAATTTTCAAACATA
TTAGAAAAAAGCATAATATTCAACAGAACCTTTTAAATCTGTAACTATGT
TTCTATCTCTGTCCATTTTTTAAATATGATGCTGTTTCTCTTTTCATACT
TTTTTTCCTCATTAGTGCACCAATATTTTGCTTATGTTCTCTTTTCTTTT
TTACTGGGTATATAATGCGACAAAAAGAGTATTAGTCGGAATAAAGTCCT
TCACACACATTATTCACAGTACTTTCCCCCCCAACACCTAGGATTATTTC

>uc002odo.1|41364626|41365026|41365125
cttgtcaacgaggctggaatgcaatggtgggatctcggcttgctgcaacc
tctgcctcctggggtcaaacggttttcctgcctcagcctcctgagtagct
gggattacaggcacccgccaccatgcctggctaatttttgtatttttagt
agtgatggggtttcgccacattggccaggctggtctcaaactcctgacct
caaatgatctgccggccttggcctcccaaagtgctgggattacaggcatg
agccaccacgcctggccACAGAATCTTTTAATCGGGTCATTTTTGTATTA
GGAATTGTCAGAAATTTAACATATTTTGAATGGCAAGAAGCAGCTTTTCT
ATATTCATTTTTTTTTAGCATAGATTATCTGATGCTTAGGAAACAGTGAG
TGAGGCAAAAAGAATTCCCACATTTATTTAATTTTCTTTGGGTGTGAGTT
TTCTGATGTTCTATGATGGAAGTGACAGGTGTTTTCTGACATTAATTACA

>uc002nqm.1|21779191|21779591|21779690
AAAAAAGAAAATTATGGGTCTAGCATGAGTACCAAGCAAGTAAAAAAAAA
GTTTGCATGGGGAGATTCTGAACCATAAACCATAAGATCTTACAGTAATG
AATTCAATAGAAAGCAGACAGTATAGATTTCCTTTCAGCATTTTTGAGGT
TTTTAGTTTTCTAGTAAATTAGTCACCTTATTAAAATTACTTGTTTTGCT
TCAATATTGATTTTTTCTTCCTAAAATAGGTAGACACTCATACAAGAACA
GTTACTTACTCCATAATTTTCTTACACCTAAGGTTTATCTTTAGAGTAAT
GTATGTGTATATTTAACCCTATGTAAGTCAAAACTAAAACTCTGTATGTG
TTTCAGGCAGAGCGGCCACATAGTCAAAGAAAAATATATACCAATGTTTA
TTCATGACTCAGGAATGTATGGACTTTATTTATACTTCtatataattttt
ataattaaaatGACCctgtagtcaataacaatttaattgtacattaaaat

>uc002nng.1|19616609|19617009|19617108
cccaaagtgctgggattacaggcttgagccaccgGACAGAGTCAATACTT
GTAATGATGCAGATCATATTCCTCAAGTCTCAGACACCACCCGAGAGAAA
GGCATGCTGTTATGTATTATGGGAAAGAAAAAAATATCACACATCCTAAG
GCTTCTCTCAGCACCTGAGTTGTTAAAATGTGAAAGAGACCTCAGAAATA
TGGGGGTGCTTGTTAAACTAGAAAATATGCACTGAATTCTCTGGGCAGGG
ACAAGTCCATGTTCAAGTGCTGAAAGTGCCAGAGGGTTTCACCAACATCA
CACGCCTGTGGGGAGGGTGCTGGGACCTTCCTCAGTGACCCTCTGTCCCC
GAGCCCCCAGCAAACACCGTGTGGCACAGACGAGGTGGAGGCAGGGCTTT
TTAAAATCTCAGATGCTGCTTTATTTACCAAAGGTGCTGGCTTGGGGCTG
GTTCTGCTGGCCAAGCCAGCGGATGGCTGTGGGGGTCCCAGCTCAGTCTT

>uc002nll.1|19116977|19117377|19117476
GCGCTTCCAGCGCCCTGGGAGCCCGACATTCAGGATTCCCAGCTGCTGCT
TTTGGGAGCCCTACGACCCAGCCCTAGGGCTTGCCCCTGAGCCCATGACC
CACAGCGCCGGGAGCAGCCCTGGCCATTGGCCCTGGAGTGGAAAGAGCCG
GGGCCCTCACCCCTGGAGTGGGACCATTCTAGGTGCACGCTCACTCTATG
CTGTCCCCAGAACCCCCCGCGGGCTAAGCACCCTCTGCTTGTGCGCGTCC
CCTGCAGGGCTCCTCCCGCCTTGCCTCCCCAACCCTCCACCTGGCAGCCC
TCCCGGACACCCCACGGGCTCTTGAGTCCTCGTCTCAGGGCTTCTGGAGG
GGGCACCCCAAGCCAAGACTAGGCAAGAATGAGGCGAGTCACAGTCAGTC
TGGTCCACGGACGCCACGCGCGTTTTATTTGTGGATATACACACAAATAG
GAAGAAGGAAAGGAGCCCCCCAGGGTGGATTGAGTCCAGCCGCCCACCTC

>uc002mur.1|12672639|12673139|12673138
TGGCACCCGCACATGCGTGTGGCCATGTGTGTCCGTGTGAGTGTACGCGT
CCCTACGAGGGCCCCCCTCCTGACCTGCTCCTCCCTCACCTCATCCGAAG
CCGGATTCGGTCAGCTGTGTAATTCCTCCCTCCCACGTAGCTGGCCCAAG
TGGGCTGCCAGAGATGACCCTATTAGAGCCCAGGGGCCCTTGCCCACCAG
AAGTCCCCCCCACCTCCCCGTTTGTAGGATGAGCATGGTGGCCCCACCCA
CCTGCCAGGAGGGCAAGTggacggatggacggacggacggacggacggGG
AAGGCATCTGGATTTGAGTCCCACTCACTCCTCCCTAACCCCCCTCAACC
AGGGCACAGCGACTTCCGGATGCAGCGCACTCCCCAGTAATCCCTCCGAC
GACGACGCAGACAGAAACCTGCAGGGGGAGGAGGAAGGTCATGGCCTGGG
ACCTTTCGGCCCCCAAGACAGTGCTGACTTGCCAGCTGCAGTCTCCTTAC

>uc002mtx.1|12432597|12432997|12433096
ggattaagaaaatgtggcacatatacaccatggaatactatgcggccata
aaaaaggatgagttcatgtcctttgtagggacatggatgaagctggaaac
caccattctcagcaaagtatcacaaggacaaaaaaccaaacaccacatgt
tctcactcacaggtgggaattgaacaatgagaacacttggacacaggaag
gggaacatcacacacgggcctgttatggggtggggggaggggggagggat
agcattaggagatatacctaatgtaaaagacgagttaatgggtccagcac
accaacatggcacgtgtatacctatgtaataaacctgcacgttgtgcaca
tgtaccctagaaattaaagtataataataaaaaaaCTTAATCTGAAAATC
TATAATTGCAATGGAATATTTTAATATATCCTTGCAGAAAATTAAATAGA
CAAGTGATAGCATACAAGTTATTTGAAAAGTTAATAAAATATTTCTAAGA

>uc002mfo.1|6680524|6680924|6681023
ctcaaacgatccgtccgccttggccccccaaagtgctgggattacaggcg
tgagccaccacgcccagccTATTCTTTCTTTTCCTCTGTAGCCTGAGCCA
CTTGGGGGCCTTCAAATCCCCGTTCTCCCCTCGCCCCCAGCTTTCATGCC
CGCGGTTCCCTCATCTGGGCATGAGCTCTTCCGCCATGTTTCTACTGAcc
tttcctgacccccaaggccgggtcagagccctgtgcagttcccgtcacgg
cgctgatggcccagtgatggtactgccaggtgacatgtccctctgcctga
cccccactctgggcactgggagcccctttagggctgggaccaggtgggtc
tttgtgaccgctccgtcccagcgcctggctttgggccctgcatgcagcgg
ttactgaatgaatatttattgaatatacaaaGACACGGACCCTGTGCCCG
CGCCCCCGCCACACACAGCGAAAACAGGTTTCTACATTGTAAACACAACC

>uc002xsz.1|45271387|45271787|45271886
AGAAACACCACCATCAAAAAGATATTTAAGTTTAATACAAATTTTATACA
AAGAAAATGTGAAAAAATACTTCCATATGCTAAAAGCAATTATGCTTCAC
AAATAAGGCCAGCTAGGCTATTTTTTTTTTTTGACAACTGCAATTCACAA
ATGTTCTTTCTCTCCTGTTTTCTTCTAATACTCTCTTATTTCTTCTCTAA
TATGGGTAACTAGCTGGAAACTGTACAGTTCGCATCCTCTTAACAATGAA
GAGAAAGTAAACAAGACTAAAATGTACAACAAAACGTACTGGAATGATAT
CGTACAATTAATTTTCTCATATACATACATCACCTTTTGCTTTTTCATCA
ATGCTTTTTGTTTTACACAACATACAAAATGGCTCTACAGCATACGTAGT
GTACGGACAGCATGACGGGCCTTGCTTTCTCTCATACTGCCTGTGTTTCA
TGCTTACATAAAAACGTGAAATTCCATCATATAAATAATACGTACATGCT

>uc002xql.1|43960403|43960803|43960902
GCTCCTCAGGGCGCCGGCCACATGGTTCCCACCGACAAGCCCCTCGCTGC
CTTCACCATGTTCTCCCGCTTCCTGAACAAGCAGCCATACTGATGACCAC
AGCAACCAGCTCCACGGCCTGATGCAGCCCCTCCCAGCCTCTCCCGCTAG
GAGAGTCCTCTTCTAAGCAAAGTGCCCCTGCAGGCCGGGTTCTGCCGCCA
GGACTGCCCCCTTCCCAGAGCCCTGTACATCCCAGACTGGGCCCAGGGTC
TCCCATAGACAGCCTGGGGGCAAGTTAGCACTTTATTCCCGCAGCAGTTC
CTGAATGGGGTGGCCTGGCCCCTTCTCTGCTTAAAGAATGCCCTTTATGA
TGCACTGATTCCATCCCAGGAACCCAACAGAGCTCAGGACAGCCCACAGG
GAGGTGGTGGACGGACTGTAATTGATAGATTGATTATGGAATTAAATTGG
GTACAGCTTCAAATCCCGTCTTCTCTGTGGCACTGGGGGTTAGAGGGGGC

>uc002wwo.1|29772618|29773118|29773117
CAAACTTTGAAATAAAGGGAACTTGATTTGGGGGAGAGAAGCCCAGGATA
GGACTGAGACCCCTTGGGGGGAACAGATGGAGAGGTCTGTGGGTCATTGA
TGCTCATCATCTTCTCCAGGCATTATACTCATCACCCCTTTGTGTGTGAA
CCATTGTATAAGGTAAGGGAAACACCGAACTAACTTCCTACCCTCACAGG
[truncated: 19,014 more chars]
