# Supplementary material for: MatrixCatch - a novel tool for the recognition of composite regulatory elements in promoters
Source: BMC Bioinformatics. 2013 Aug 8;14:241. doi: 10.1186/1471-2105-14-241 (PMC3754795; doi:10.1186/1471-2105-14-241)
Supplement: Additional file 2 — Dataset of tissue specific promoters. [file 1471-2105-14-241-S2.zip › 500/CerebellumNot500.seq]

>uc001bxt.1|34415457|34415857|34415956
AGGGGCTCCCTGGGAACGCCCAGGCGAGCGCCTCCTGCGGGGCCCCGCCC
CCCGAGTGCCTACAATGGTGCCAGGCCCGCACCCAGTCCTCCGCGTGGCT
TAGCGGGACAGCATGGGCTGAGCCCAGGCGCCGAAAGTTGTCACGGCGGC
GTCGCAAGGGGGCAGTGCCAGGGACTGTGGGGAGAGCCAGCCCTCCCCTT
CCAGCTGTTCCCAGATGTCATTCTGCCCGCCCAGGCGCCTGGTTCCTGAG
CTCCGCAGCATTCCACTGTTCCTAAGCTACTGGTTTTTGTTGACTTTTAA
ATATTTTCTTCTAAGGGAGAGGGGGAGGGAGGCAAAAGTCAGGAAAGAGC
AAATAAAAACAAATCAAAATAAGCCCTCCCCTCCCCAAAAGAAAGCTGTC
CTCCACCCACCCCTCCCACACAAATAGAAGGCCTCTGAACCTAACCACCT
TGCTGGAGCGAAAGCCAGACAGAACTGACCCACTTCTGCCAAGCCCCATC

>uc001cfj.1|40611814|40612314|40612313
GCCCACCCCTTCCCTCCGCCCCCACCCAAGGCCCGCCCCCCGCTTCTCCA
CGGATTGGTTCCCGAGAGGCGGAGCTGAAGGAAGAGCCCAGTGCGGCGCG
GTGGGGGCGGGGCGCATGCGCGAGCTGGGCAGGGTGGAGGTGGGGAGGAA
GAGCTGCCGGAAGTAGGCGGTGGAGGTGGTAGCGGAGCTGACGGCAGCTG
CCAGGGAAACCGAGGCGCGGGACGCAAGGCCAGCAGACAGGCCGGCCAGA
GGGTCATCTGCGTCCGGCACCCAGGAGGCTCGTGGTCCGCCTTTGCCTGG
GCTGAGGGTCTCTGGCCCCGCAGCCTCTCTTGGAGGCGGGCCTGTCCCTA
AGCCCGCCAAGGGGCGCCGCGCCGAGGGGCTGCGGAGTGGGGGACGGACG
CCCCCGACCCGGGAAGGGGCGTCCGGCGGGGCCGGAGGAGAGGGCTCTCC
CCGCTCAGGAGGTGCCCCTGGGCGGGGGACCGGGAGTCCTCAACCCCGGA

>uc001cpt.1|46579594|46580094|46580093
ACCCCTCGGAAAATACCATAGCGACCTTGCCTGCACTCCTGGGTCTCCGC
CGCCTTGCAGGAAAGGATTCAGCCCCTTCCTCAACCTCGAGCTGCCTCTG
GCGACCGGGCAAGGTTACAGCGACCACCCTGTCCATACTGCCGGCCCAAA
CCCTGGCAAAAGGTGCAACGAATCCTCTCATCCTCTGGACTCTCCTTGCT
TCTCCAGAGACCCTTTTTCTTGCCTCACTGGAAGCCCTGGAATTTCTTCT
ATGACCGGCACGCCCCCCTGCCCACCCCAGCCGATTCCCTCGCCACCTCC
ACCATCTCTTCCACCCCCACAACCTTCCTCGCACTCAGGGAGATGGTCTT
TTGAGTCCTCTTCCCCACTCCTGGAAAGGACCTACTGCCGCTAGCCCTGC
CACTCGGGTTCCCCACTCTCCAGCCCTTATTTTGAGCAGTTCAGCATTCC
GGGGTCACCCCCTCTCTGTCAGCGGACACCTTATTGCAGCTGGATGAGTC

>uc001cxq.1|54879531|54880031|54880030
GCTTTTCTTATCAAAAGATCTAGATGACACTGCTGTGCCCCGGCCTGCCC
CACCCTCATTCCTGCCCTGCTCCACGCACTTATCTGTGCCTGGAACagga
gttagggtggagtaggaaaaagatcaaggatttgagtgcacaaggacagg
caggcatcctagctcctgaccttgggccaatattttctcgctatgggtct
cagttgcctcatcACAGACCACCTGATTTCAAAGCCCTTGTCACCCTGAA
ATACACAGAGGTCCAAGGTCATATGGTGAGGGGTTTTTATGGGAAGACTT
GAATTCTGGATGAGAAACTCAGTGTTTATTAGCAGTGAAGTCCTTTCCGG
GAGGCTGAAGAGAGTCTCAGGGCAGGTAGTTCTTTGAAAAGACCCCATCT
CTTCTCCCCACTATATAGGTGGGAGCAGGGGTCTCATTGGCTGAGGGACT
TCTGGGTCATGGTGACCTCATAAAGCCCGTAACACTGGCCTGGGCTGGGG

>uc001cxv.1|54953728|54954128|54954227
acccctgacaaactcttacatctcaactattgtcgtttcctccccactgc
cttagcaactcctagagggcagagatttcatctgctctgcccaccgctat
atagccagccactagaacaggccggaagcgcagaaagagctaagtaagta
tgtgttgactgactgaCGAACAAATGAATGAAGTGAGATGGGGGCTTTGG
GGATTCGGGTTCACGCACCACCCCAAAAGCATTCGAAGGCCGGGCGAGGC
CAGGCACTGCCGAGGAGGGCGGGCCGGGGGAGGAGCGTATTGGCCACGCC
CGGCCACGCCCCCAGGCCGGCGGAACCCAAGGCGCGGGGACCTGCGCTGC
CGGGAGGATTGAGGGAAGGGAACCCGCGCCGCCGGAAGGAGCCGCTCGCT
TCACGGCGCTGGGACCCGGGCTGGAAGGCAGGGCATCAGCTATGGAACAA
CCTGGGCAGGATCCCACCTCAGACGACGTCATGGACTCGTTCCTGGAAAA

>uc001dcj.1|65763612|65764012|65764111
TGGGGGGGTACTGCCAGGGAACTCGCGGCACCGCGTGCTTGCTGAGTTCG
CCTGGGCTCTCGGCCTCCCTGCGGGCAGGGGTCCTCCCTCCCCAGCGCCG
GGTCTCTCCTCCCGCAGGCCCGCGGCCACCCGCAGCGGCATTCCCCGCCG
CCGCCCCCGCCACCTGCGCGACCGCCCTAGCCGCTCGAGTCCGCTCCTCC
CGCTCAGGGGCGGCTGCGGAGGGCGCGGGGCGCACGCGGGCGGCCACCCG
ACTCTTCCCTCCCTTCTCCCCACCCCAGCCTGCTCCTGCTCAGCCCCACC
TCCCCACGCACTCGGCTGCCCTCCTCCTCTCCTGAGAGTTGCCCCGCACC
TTGGGCGAGGAGTTCGGAGCGGCCCCATCGCAGAGCCCACGGCCAGCCGA
GCGCGCGCGACGCAGGTGCCCGAGCCCCGGCGCCGCCGCCATCTCTGCCT
TCGGTCGAGTTGGACCCCCGGATCAAGGTGGGACCTGCTTCCCTCTCCGA

>uc001dgf.1|74473172|74473672|74473671
CATACAAACATAATTATGTAGCTCTTATACAGGCCAAACCTGCATTCATT
TCTATTAGTTATATGCTAGAGGTAATGAATTTTTATTATTTATTTATGTA
TGTAGACACATTCTATTACCACTCTTTACCAACTGCCATTATTTTGGCTT
AGGAGAAAATGATCTTGAAAACAGGTCTATGTAGTTTTAACAGCTCTTTT
GTGAACTTCGGATGTAACTGAATCATTTTCTAGATTTATCTGTTAAATAA
ATGGTCCATGAAAGTATGTATGGGTAGATAATTGATGGAAGCAAATAATC
CTATTGAAACATTTGCTATTTATTTTTGATACAGTTCTTTTAAACAGACT
GATTAGTTCCCTTTATGATTTCACCCTCGAAAGCACACACGATTTTGTTC
TTTATCATTGTTGCATGACATTCCATTTGGCAGTTGGGCTTATTTTTAGC
CAGACTATCAAAGTATTTTTCAACTGGACTGTCACTGCACTTGAACTTGG

>uc001dis.1|81544032|81544432|81544531
TGGCTCTTTGAAAGTTAACAGGGATTAATTTTCTTTCAAAATAAATATTC
CACTTAACTAATTGTCTGTGTTCTTTCACTGCTGTCTACGCCATTCAAGC
CAAAACACCGATCTCATTCAAAACTCAGAATTTCATCCAAATTTGTGTAC
CTGGCCACTAATAAAAGATTTTTGGTATGCTGTCTAAAATCCTAATGACA
AAATAGGGAGAATCATAAAATGTTCATAAAAATCGGATGGGATCAAACAT
CAGCTAATCTGAGTATATTTTTCTCTATGATTAACCAGTTCTTAATGACA
ACATTTCTTATCTTACAACTGTGACATGAAGAGGGAGCTGTAGCTCTTCT
GAGACACAGTTCTGCAAGAACCAGCTTATCCACGCTCTCCGATCTCGTGT
CTGTTTCTCTTTCTCTCTCCCTCTCTTGCGCTGTCCCTCATTCATGCACT
CTTCCATCTTTTTGCCATTGTGCCAGCTCAATTTAAATGTATCTGCTCTG

>uc001dsi.1|100087827|100088227|100088326
GCCAGGCCCCTTATTTTAGACACTTAGAAATCAGGACTCTGAGAACTTAG
GCCAAGTAAAAATTATCAAAACAAAGAAACAAAACACGTGGTGGCACAAA
AGACACCAGAAGCCAGGTCGTTTGCCCCTCACCATTCAGCCCTTCCCAGC
AAAAGATCCTACTGTGCAGCTCAACCTAGCTCGCAGCCGGTACCGCGGGA
TTTTAATGTGCAACTGTGAGCTCGCAGGCTGTTAAAGGAAGGCCGCGCCT
TGGCCGGTGCACCTTCCCCAGGGCAAGGAGAAAGCGCCGCTCCCGGCCTC
AGCCGCAGCAGGCTCCAGGTCCCCCGGCCCGGAGCCGACTGAGACGGTGC
GGTGCCCACGCTCTCGCGAGACTAGCGGTCGGGGCGGGCGGGTCGAGCCT
CCCGGAAGTGGGCCAGAGGTACGGTCCGCTCCCACCTGGGGCGAGTGCGC
GCACGGCCAGGTTGGGTACCGGGTGCGCCCAGGAACCCGCGCGAGGCGAA

>uc001dyi.1|109999825|110000225|110000324
GGACCCAGTCTCAGAGCTGGGGAACTGGCCCAATGCAAAAGGGTCGGGAG
CATCTGCAACAGAGACTGAGCTCTATCAGCTTCGGTGACATAGCCTCCAT
TCACGCTCCCCAACTCAGCAGAGAGAGCACACCATCAGACTTCTAAGACT
TAGTAGCCAAGAAGTGTTGAATTAAACTCTCTGAGACCTCTCTTTAGTCT
GACCCTGGCAGCCTCAGTCTCCCAGAGCCTGTGGGAACTCGGCAGCCGAG
AGGCAGAAGGCTGGGCGACGTCCGGAGAAGAAGAAACGGGGGAAGAACTT
TTCTCTTACGATCTGGCTTTACTCTCACGCGCACAGCCGAGTCCCTGGGG
ACCCAGCAGAGGTCCGAAGCGGAGCGGGGCGGGGCGGGGCTACGGAAGCT
GGCGAGGCCGAGCCCCTCCTAGTGCTTCCGGACCTTGCTCCCTGAACACT
CGGAGGTGGCGGTGGATCTTACTCCTTCCAGCCAGTGAGGATCCAGCAAC

>uc001glq.1|176329752|176330252|176330251
GGCACTCGGAGCTTCTGAGGCGGCGGCGGCGGGAGCCGGTCAGAGGGGGC
GGCCCCTGGCGGCGACGCCCCCAAGCCCAGCCCTGCCCGGCCCCGCTCCA
TCCCCAGCCAGAGCCTGGTCTGACCGCGAGAGACGCCGGCGGGGCTGAAG
AAGGCGGCTCCGAGGAGGTGGGAGGGCGAGCCTCCCCTCCCGGGTTCTTC
TGCGTCCTCTCCCGGGAGGGACCCACACACACCTGAGCCCGGACCCACCC
TTGGTCGGGGCCACGCTGGATCCTCCTCCCGGCCTGGGTCCCGCCCGCCG
ACTGCAGGTGGGCTGCATCGCCCGAGCCTCGGGCAGTGGGCGACGGGGAA
GGAGGTGAGAGGTGTCCGCGCCGGCTGCCGCTCGGGTCCCTGCCCTCGCT
GCGCGCTCTCCTCCTCCCCTTACCGCAGGCAGGGCGCGGAGCCGCGCGCC
AGCCCGCCCCGAAGCCGCCGCCTCGTCCCCCTCCCGCCTCGGGGCACCAT

>uc001grq.1|183969905|183970305|183970404
AGCCATTGTTTACACTAGCGTTTTGCAGGTTAGGAACGGTGCCGGTGGGA
ACCGAGCTGACACCGTAAGCGCTTCCCTGGGACTGAATTGACCCTACAAT
CAGTGGAGGGAAAAGTCACCCTCCGGGGGGGCCTCCAGAGCAAAGGAGGG
AGGACGGCAACTGGCCAATCAGGAGGCGAGGCCGAGCCAGGCTTCCCCTC
GTCGCTCGTGAGCTGCAAACAGTGGAAAGTTGGGAACCTCAGTCGCTGGC
CCAGGCGGAGAGCAGCGGCGGCGGCGAGGGCAGCGGGATTCGGGCCGCGG
CGCCGCAGGCTCAGAGCTGCCCCCGGGGCATGGACCCGACGCGCCGCCCG
CACTCCGCCACAGGCTGTCCAGGGCCCGCGGGCAGATAGCAGTCCAGGAG
GAAGCCGCATCCAGACAAAAGCTGCCGCATCCCTGCCCTGCCCAACCCCT
GGAGGGATTCGAGTTTGGTGCTTGTCCCCGTCTGATTCTCAGCGCCAAAC

>uc001grr.1|184192423|184192823|184192922
attgattacatcacgggccatcagtgatcatcgctgccttcatctcctct
cccttccctggattttgagggtggggttggaagttccatcctgccttgat
ctttctggtgaattagccccatcctgaagccctctggggacccccagtca
ccaatcatcttattagcatgcaaaagaaacttttatcactactgagattc
caaggattttagtagctgtatgtcaggaaatgggacaaagacaaaatata
tatttcacgatatcacaTTGTCATTTTTTAAACCCATAGTGCCTTGCACA
GAGGGAAAAACATAATTGCACCCAATAGATGTATAATTCCTTAATTGCTG
AATAAACCTCAGTGTAACAATAACACTGTAGGGAAGTCTGGGTCATTACC
CTTATCTATCATGTTTCCATGTTAACTTCAATGGGTTATTTGAATCACAT
CAGCAGTTAGAAATGTCATTATGTAAGTACTTTCTTGTCCAGTTCCAGCA

>uc001gyb.1|200698093|200698493|200698592
GCCAACACCATCTCACTTCATTTTCCAGAGATAAGGGCATTTGTCATGCG
TTTCTCAGCCCACCACTTAACAGTTCAGGAGTGGAAGCTTAAAGTGTTTC
CCCCTCCCCCTCAGGACACGTGCATTTAGAAGAAAGGACAAGAATCCATT
TCCTTATGTAGCAGAACCTCTGATAGTTCTATCCCAGTTCCCAGCCACTT
CAGAGTGAAGACAGTCACCCAACACCTGCTACTAAAAGCCCTTATCAGCC
ATGTTTTTGCGGTTAATCTCCTTCTGATAAAGTGGTTCATTTTTCAGAGC
TGTGAATATTGGTGACATGTAGGAGGGACCAAAATTTTCAGCCCTCATTC
AACCCTCCCTTGTTTTTTATCAGTTGATTTTCCCATGTTAGAAAAGGACA
GTTGCTGGTACAATCTCATAAAATGGGCTCCAGTGTTTAGAGAAGGACAG
TCAGAGGAGTGGCCACCTGTTTGTTGAAAATTGGGCTTCTGGGAAAGTTG

>uc001haa.1|202000559|202000959|202001058
TGCAGCCTCCACCCACTGAATCAGAAGAGGGTCCCGGAGATCTGCATTTC
ACTCTAAAAGGCAACCTCCAGTGCTCCTTAGACTTGCTTAGAAAATACTG
TAAATCTGAAGACTTATACAACTCTAAGTGTCTCAGAAACTCAGGGTGAA
GAATCACAAGTTCTCTACTACCCTGCCCCATTTTTAATCACACTCATCAC
AGACCACAGAGCACCTGGCAAACCCAGGAACGGTGGGTTGAAGATATGTT
TTCTTCTAGCAGATTAAGAGCTGAGCAGAGTTTCCTGTGCCCTGTGCTTC
ATTAGCACATTGGTGGTGTCGTTTCCGGTGACTGACTCTCTGTTTCCATT
CTGGCAAAGTGGTTTGCTCTTTTCACTCTGCTTTGGGTGTTGAAGGAAGA
CGAGCTTCTCACGGAGCCTCTCTTGAGCCTCTTGGCAGTTTCCCCCTCTG
TGCCCCTCACGTTTCCACCAGAAACGTGAAGGCAGAGGCCACAGATTCTC

>uc001hef.1|204796714|204797114|204797213
TATTGATTTTTTTCTTCTCTAACCATTCCGATTGACCCGGCTCCCCCACC
CAGCGAATgggggagggagggggtgggggtgaggaagtggatgggggaga
agggaggaggGATGGTGTTGCCCTTATAGCTAGCACCTTTTACTCCGTGG
AACCTGAGTCACCGGGGCTGATGAGAATGGGCTCTTTCCAGAAGCAAGTG
CATGATGAAGAAAGAACAGAGGGAATGTTCCCCCTCGGGTCCATCCTGGT
CCCTTCTTTCCCTGCATCCCTTATATGACCTGCAGTTCCCTGAGTCCACT
TGCCACCGGGGGCGGGTGGCACCCAGGCGGCGGGGAGGCGGGGGAGGGGC
GCAGTGACAGCCGAGCCGGCTTTGAGGAACCTTGCAGAGGAAGTGGCTTC
AGAACTGCTTTACGCGAGGGGCAGGAAAGGCGCGGGAGGCGGGGGAGGTG
CGGAGATGGCGCTCTGCACGGCGGCGGAGGGAGGGCGCTGGCGCCGGGGA

>uc001hfm.1|205328850|205329250|205329349
GCTTTGGAGTCAGTTAAGACCAGTTCCTTGCTGGGAAGCCCTAACTCTGG
AGGGACAGAGACAGGTAAGGTTAGTTTACTTCCTTGAGCTTTCGTCTTCA
GTGCTGCTTACAGCCTTAGGATATCTGGTATTCAGGAAAGGAGGATGAGG
TAGCATTCAAAATTGTGTTCTACCTGGGCAAGAACCAGGGATTGACAGCC
CGTTCTCTTTCCCCAGTGCTGGCCAGAGTTACAGAAGTTGGACTGTAAAC
ATTGGCAACTATTGACAGAAGTCAAGGTCATGGCAAGACCATTTGGCCCA
TGTTTGTTGGGGAAGGATAAGCCTGCGTTTCAAAAAGACTGGTCAACTGG
ATTTGCATTCCCAGAAACCAGGAAATTTCTGAAACTGAGTTTTAAACCTG
GCAACTCTTTTACCATCCCTTTGTATTTTTGCAGTTCCTCCCTATACCAG
CTTCCTTACAGCTGTTCTGATTTCCTGTCGTAAGATTTTTTCTTTTCATT

>uc001hnm.1|220883886|220884286|220884385
AGTAAGCAGAGGACTGAGTGGGCAAGGAAGAAAGGCCGCGCACTGCAGTG
GCGCCCCATCTGAGCGGTGGTCCTTCCACGCTGTGACAGGAAGGGCCAGC
TCCGGGCCGGCACGAGAGACCTGCTTTTCTCCTTTTCCCCAGCTGCCGCC
CACAATCCTCCTCCAGGTAAATCCCTGGCCTCATTACTCTGGGGCTCTTT
AAGTCGCCGGTTCCTGGCGAAAGCGCCAGTCACTTCCGCCTCTTTTTACT
GGGATTCTTCCGCTCTAGCCCTATTCGCTCTTCTCTCCCGTCCCCTCGAT
AGTTGGTTCCGTCCGCTCTGGCCCCGCCCTCGCCGGCCGGCTCCTTTGGT
GCCTTGAGGTGCGCCAGGGGCAGTGGCTGATGACGTGTTTTATAGGCGGC
ATAAAGCGAAAGTGCAGGCAGCTGTGGAAGGCGAAGTTCAATCCCAGAGT
CCGCCCCCTGAATTGGGGCCTTTCCGGAGGAGGAAGCTCTGAAAAACAGG

>uc001hrs.1|226336583|226336983|226337082
ACAGGGCCGGGGCACGTGGACCCGCGCAGCCTGGGAGCCAGGAACCCCAA
CCCCGGCGAGGGGCGCCTCGCACCCCCGTCCTCACGCAGTCCCCGAGGCC
TCCCGGTGACTGCCGGGTGTGGGAGGAGGAAGGTGGCAACCAGCCCCGCA
GCTCCAGTTGCTGCAGGAGCCCCCCGGGCCTCAGTCTCCAAATACGCCAA
ACGGGCGGGAGTGAGCCACAGGCTGTCTTCGCGGAAGACTCACAGGCGCA
GGCGCAGACGGGTGCGCGCCCCTAGGGTGCGCGCGAGCTAAGACCGCGGC
CCGGGGCAGGGTGTCCCCGGCCCCGCCCCCTGCAGCCCTACCGGAGCCAG
CGCGCCTGCGTCGCGGGCGCACGGTGGGCGGAGTTCCCGGCGTCTCCGCC
CCTTACCCGGCGTGCCCCGCGCCCGGAGGCGCTGACGTGGCCGCCGTCAG
AGCCGCCATCTTGTGGGAGCAAAACCAACGCCTGGCTCGGAGCAGCAGCC

>uc001hrv.1|226337073|226337473|226337572
AGCAGCAGCCTCTGAGGTGAGGGCGAGGGGCGCGGGCCGGTGTGGGCCGC
AGAGACGTTGGAGCCGGCGGGGGCTGGGGACTGGCCTCGGGGCGACTTGA
GGTTCGCGAAGGGCACGTCGACCCCCgcggcggcggcggcgacagggccg
ggccgggggcggacgcagacgggccgggctgaggctggggcccggccgga
gtcggggctgggcggacgggcgggTCGGTGAGCTCCTCGCACCCCTCACA
GGTTCCCGAAGTCGCTCGCGGCCGCTTGTCCTCCTCTGCCTGTCCCTGCC
CCCGCCCGTCGCCCGGAAGTCCGCTTGGACGCCGGGCTCTTCTCCAGGAA
ACCTGGGCTTCCTGCTTCCCTCGCCTCTGCCTTTCTCGTTTCCCGAGGCC
GCCCGCGCGTGGACGGTTGGGATTAGCGGCCGCGGGGGCCGGTGGGGGTC
GTGGGGCCTCCCCCACCCGAGTACAGGCGAGCGAGCGGCATCCGGGCGGA

>uc001hsp.1|226531563|226531963|226532062
CGAGTTCGCGGATCAGGGAGTGTATGTGTGTGATGCCCATGATGCCCAGA
GCTCTGCCTCCGTGAAGGTACAAGGTGAGGGCTGCGTGGGGCATGTGGGG
CATGGCAGGTATGGGCACCTCCTCCTGTCCTCCGTGTCCCCCAGCCAGGG
GCTTGGCAGCTCTACTTTCACCTGCACAACCCTTGGCATGCTGGGGCACT
GGGTGGGGGGTGCTGGGAGCAGCTCTGTGTGTCCGGGTGTGGCAGGGCCT
CCCTTGCCACCCTAGGCCGCAACATCCAGATCGTGAGGCCCCTGGAGGAT
GTGGAAGTGATGGAGAAGGACGGTGCCACCTTCTCCTGTGAGGTCTCCCA
CGACGAAGTGCCTGGCCAGTGGTTCTGGGAGGGCAGTAAACTGCGGCCCA
CTGACAACGTGCGCATCCGCCAGGAAGGTTCGAGGACAGGCGGCTGTAGC
AGGCACGGCCCGGCCCCCAGGTCTTCCTCTGCCCCCGCCCATACTGAGCC

>uc001hwb.1|232575497|232575897|232575996
gatcttttgggtccaggattttgaggctgcagtaagccgtgttctcacca
ctgcactcgagactgggcggaagagcgagacactgtatcaaaaacaaaac
aaaacaaaacGAGAAGGCATCGCGGCTCTGTAACACTCCGTCCAGCTCTC
GCACTCTCAGATGCAAACTTCCACACAAACTCCTCGGCTCGCCTTGTCCC
GCGGGACTAGCATATCAAGCCTTCCGGGACACACCGTGCGATGATATATA
CGTATATACCCCTCTTGCCCTTGAAGGCCGGAAGTCGGTCTTACAGATAA
AAGCGAAACAGGAAGTCCCGCCCCTCTATGGAAAGTAAATGGTAGCTCGG
AAGGGTCAAAAGAGTCCGCGGTTTCGCCGCGTGAGTTGCTTTTTGCGGCT
GGGGAGGTCTACGCTTCTAGAGCTTGAGCCAGCGGGGCGACCCTGCAGTG
GCAGGACTCGGCACCGCGCCCTCCACCGCCGGTTGGTGGCCTGCGTGACA

>uc001hwv.1|233557975|233558375|233558474
AGGACGGCGGCGATGGACCCTCTGCAGCTCCCTCCGGGCAAAGGTCCAGG
CGGTGGCCGTGGCGGCGGCAAGATGAAGCTCAAGAGTCTCCCTCCGCTTC
GGCGACCGAGCTCCTCACTCCGGACTCGACTGACGGGCAAACATCGCTTC
CCCCCCACCGACTCTAGGTTCCCCCCCTTTCTCCCCTCCCCTAGATTTTT
TTTCCCCCCCTCCCCTACCTCTTTCCCGGATGGCCTCTTAGACGACCTTG
GATTGGTTAAAGTTCTTTAGAACCCGCCTATACACTGTTCCTATTGGTCC
CTGGATACAAACAACGACGCCATTTTCCCACCAGTTCTATGGAAACAGAA
AGTTACGCCTCAAGGCTTTCTGGGAAATAAAGTCCATACTCTGGGGCCAA
CGCGCAAATCCTCGTCCGCGAGAACTGCAAGGCCCGCAATGCCCTGCGCC
TGCGTGGACCGGTGCGGGGGCGGGGGGGAGGTGAAAGGGGCGGGGCAACA

>uc001hwx.1|233558091|233558491|233558590
ACTCCGGACTCGACTGACGGGCAAACATCGCTTCCCCCCCACCGACTCTA
GGTTCCCCCCCTTTCTCCCCTCCCCTAGATTTTTTTTCCCCCCCTCCCCT
ACCTCTTTCCCGGATGGCCTCTTAGACGACCTTGGATTGGTTAAAGTTCT
TTAGAACCCGCCTATACACTGTTCCTATTGGTCCCTGGATACAAACAACG
ACGCCATTTTCCCACCAGTTCTATGGAAACAGAAAGTTACGCCTCAAGGC
TTTCTGGGAAATAAAGTCCATACTCTGGGGCCAACGCGCAAATCCTCGTC
CGCGAGAACTGCAAGGCCCGCAATGCCCTGCGCCTGCGTGGACCGGTGCG
GGGGCGGGGGGGAGGTGAAAGGGGCGGGGCAACAAAGCAGTAGGGAGGCG
GCAACGACGCCTGCGCAGTGTGACCGGGATGGCGCATTTTCTTGCACCAA
CTAATGCGGTGTCGCTGGCGGCTGAGGAGGGCGGAGAGTTCTGTGGTGAA

>uc001ris.1|27177084|27177484|27177583
tgtgaggataaaatcatatataaaatgcccagcatgatgcctgatgtgta
caaggctctcaaaaagttctagTGATGATTAATATTACTGGGGATGGGGT
CACCTGCCCTGAGCTGCAGGAGAGCATGGGGTGTCTGAACACCAGGTGAG
GGGGAACCGGTGAGGGTTTGGGGCCCAGGGATAGACTGAGCTTTCCTCAC
TGGGTCCTCTGCAGCCGGCCATGGCTAGCACCATGCGCTCTGCTGCCGGA
GCACCGTGAGGCCCAGAAACACTGGGCAGGCGGCATCCCTGTCCTTTCGG
TCCCCAACCCCGTTCCTCTGAGAGGGTCTGGGCAGGCTGGACGGGTAGAG
AGGTGGCCGGGGGGATGAATTCATTCAGTTCTTTATTGGTAATCTGCCCC
TTAACTTAGGGTCTCCCTGAGCTGCACAGAAAGACCTGATACCTACTGGG
ACCAGGCAGGGGGCACAGAGATGGTCCTTGTCCCAGCGTACATTTCCCCT

>uc001shj.1|71016005|71016505|71016504
tggcactgaggctgaCCAGGAAATAATTCTCTACAGATGTTCAAAAAGAT
GACGATGGAATTGTCAGGGGGCAGAAGTATCCAGGTATAGTCAGGGCAAG
GAGTGCAGGGTAAGGTCAGGTTGCGAGAACAGTGAAGAAAGGGCAGCCTG
CCAGAAGTTGGGTGTGGAGAGACCAGAAAGAGCTGTGGTGAGGGACGAGT
GTGGGAATGTTGACAGCACCTGATGGTCCAGGGGAGGAATTGAATTCATA
CAGTTTGGGGTTGGCGGGGAGGAACCGCCTAGCACAGAAGAAGGAAAAAG
CCAGCCCTCCCCTCTTCCCTTCTCCCTCCACATCCTCCAGCTCTCAGGTG
ACGGGGGCCCCTCCCAGACCTGCACAGCTTGGTGTGGGGAAAGCTTGGGA
GCCAGAGCCCCAGGCTTCCTTGTTTACTGTCAACCTAGAggaggaggaga
gggaggggagggggagaggggaggggTGGCTGCAGGGGAAGGCTGAGCAG

>uc001tje.1|113647630|113648030|113648129
TCTCACTGGGTGCCCTGCAGGGGACCAAGAGCCAGAGCAAGACTGAGAAC
CTGGGGCAGAAGCGCAGGGAGGAAGGAGGTGGGGCCTGCTTACCAACCAG
GCCTCGGCCCCTTCCCCTTTCAATCCCAGGCCCCTGCATGGCAGGGAGAG
GCCAGTTCCACCATGGCAGGTTCTTTCTAGGCTGGTGTGCAGGGTGGGGG
CCTCCAAGGAGCAGGGGCATGGGGAAAGGGGCTGCAGGCGCTGGGCCTAG
GAAGAGAGGCTCTTATCTTGTGGGCAGGAAGTGTGAGGTGTTGAGCAGCT
AGGGAACCCTGGGGAGGCGGCGGGGAGCAGGAGGGGTGTGTGTTGTGGTG
AGGAGGAGCGGAAGTCGGAAGCTCCAGCCGTCACAGCCACATTCACTGGG
CAAGCCGACTGTGAGCCAGGAAGTGCTCTTGGGGAGCCCAGGCCAAGCCA
TCCATTCTTGGGTCCTTTGGAGGTGAGCTAAGTGGGTCTGCCTAGGTTGG

>uc001tnu.1|127521676|127522076|127522175
cagctactcaggaggctgaggcaggataatcgatggaacccaggagcggg
aggttgcagtgagccaaggtctcgccattgcactctagcctgggcgacaa
gagcaaaactctgtctcaaaacaatgaaacaaaataaaataaaaaggtca
cttaggatagcactcagcagatTTCTCGGACAGAGATGGCTCGCCAAGCC
CCTTCACCCAAGCCCCCAGTCCCTGACCTCCAGCTGACCACCCCTAAGAA
CCCCAGGGGACAGGGGCTGAAGCCCTGTGGTGCACCAGCCCAGGGCAGCG
GGCCTTCGGGGGCAGACCATCTCAGTAAGAAAGCCACAGATAACACGGTT
CCATCCGCACTCACGGACAAGAAGAGGGAGAACAAATACACACACGTTTT
CTGAGAGTTTTTATCATTTTTTTTTTGTTTCATTTTGTTTTGAACACTAA
GATTTATTTTCAAACAGCACACAGACCGTCTGCGGGGCAGAGCCAGGCTA

>uc001ujt.1|175646751|175647251|175647250
AAAACCAAAAACAAGAGCTAATTTCAAAAATTATTAGATATTTGATAACC
CTGTATCATACATTATATAATTTCATATTTTTAGCCTCAAAACATAGGTG
TAAAATATTGAATTTAAGACTTGAAAAATAAAATCATTTTTGAAATGCTG
AAAATTCTAAAATTTGTTTACTTAAAATCTTAAATAAAAAAGGAAAATGA
TTATAAATGACCTTGATTTAGCTTAACAATGTGCATAAAAGCACTGTATG
TCTTTACCATGTTTTCACTCACTTAAAAAAAAGTGTTCTTTAATGTTTTT
CCTTTTGCATAATGTGCAAAATAAAAGGCAAAAAGATTAAAAGCAAATTT
CTATCTTTCTCTTGCCTAGTGCTTTTATGACTCCGTTAACATTACAAAGT
CAACAGGGACTATGCAAAACTTTGGTATAAATGATAATACTACTACCGTC
ACAGTTGAGGGTTAAGGGGTGGTCAAAAGAAATGGAAGTGGGAAGAAAGA

>uc001usm.1|191602150|191602550|191602649
CAATACCTGTAAAATCAGTGCAGTTTGCCCAAGATACCACCAGGAATGAC
TCTGGATCCCTCCTCCTTTGGAACCAGCAGCTGTTGAACCCCATAGTTGG
AATAACGTTGACATGGCACTAAGGAGGCTTCATAATTCAACCCTGGATGC
CCCGTGAATTTCTGCTAATGTCCCATCACGACTTTCCTCTTGGATCTACT
GTGATCACCATGCCTGCTAGCGTTCATCATACTGATTGGCTTATTTGGCT
TTTCCCTCACGCCTTCTTGCTGAGGTGTAGGTGTGACTTTATTATTCTTG
ACCTACCCTGAAACATTAACACTTACATCTTCTAGCTAAAATCGTAGTAA
CACCAGAGAGACAAAATGAGAAATAAACCAAACACAGGCAAGCGAGTCTT
CTGTTAATATTGTTATTAACACTGGTTTCTTAAAGTTGTCTTATCTTGCA
AGTTTATCTGAAGCTTTGGTTTCAAGCATTTCAGTCACAACACTCCCAAT

>uc001vao.1|205118360|205118760|205118859
CGGGGCACGTCGTCGCCCAGCGTgcggcggggcccgggagcgccgcggcc
ccTTTAAGAGCCGGGCCCAGGCCGTCGCCGGGACCGCAGGAGCCCAGAGC
GCGGGCGCCGCAGAGGAGTTGGGAGCCGGCGCAAAAGTTTCCTCCCAACT
CTggccccgtgcgccgccgccgccgccgcccACTCCAGCCCCCGGCTTGG
GGCCGGCCCTGCCAACGCCgccagggccagggccagggccaggaccagcg
acagggcagggccGGCAGTTTCGCTTTGGTGGGCGCGGAGCAgccgcctg
ggccgggcaggagtaggagcgggaggaggaggaggaggagccggtgccgc
ggagctgccgcgtcccgggccgccgggcacctgggaggtaacccctttcc
gcggccgcccctccccGATTCCCGCCACCTGCCGCCTGGCCAGGTGGAAG
GGGCGCTGCCGCGAGCCTCCGGGCCTCAGGGTGTTCCGGGGAGCGGCGCC

>uc001vhy.1|218972321|218972721|218972820
CGTGATTCTGAGGTTTGCACAGCTGTTTCGGGCCAGCAGAGCCTTCGCTG
GCTCTTGACGTCCTTGCGAGGTGATCTCTGCGACCACCAGACAGGAGAGA
AGACCCATTTTACAGATGAGGTAGTGCTATCTCCAAGTCCTCAACGAGGA
AACCGAGAAGCCTCTAGTCCCGGGTCTTCAGAAAACGCAGAGGTGGAGCC
GCGCCGCACTCGGGCACTCCCCGGCGTGGGCGCTCCCGGCGGGCGGGCCT
TGGCCGAGGGCGCTCGGCGGCCTGGAACGGTGAGCCGGGTGCCGGGCCTG
CCACGCAGCCGCAGAGACTCAGCCCCGCCGGCGGGCGGCAGGAAGGGAGG
CGACGCCCCCTGGAGCGCGGCAGGAACCCGGCCCGGCCCGCCTCCCAGTC
CGCCTAGCCGCGCCGGTCCCAGAAGTGGCGAAAGCCGCAGCCGAGTCCAG
GTCACGCCGAAGCCGTTGCCCTTTTAAGGGGGAGCCTTGAAACGGCGCCT

>uc001vhz.1|218974664|218975064|218975163
GGCGCCATCCCTAAGGTGCGTGGGGGCCAGGTGGGGCCACGGGGGCACCT
GGACTCAGTCTTCAGGGCTTTAGGGGAAGGGGCTCCTGACTGAGCTTTTC
AGGATGGACTTGCAGACCTGAAAGGTGCAGAGTAGGAGGGTGGCAGCCTC
CCCTGCCAGGCCCTGCCCACTGTGGGGAAACTGAATTCTCCCTCATAAGT
GGAAGCTTTTTCCTACCTTGGTTTTTAGAGAGGTCTCAAAGAGCCAAGAG
GCCTACCCAAGCCCTAGAGCTGGCAGGGGCAAAGCTGGGAAGGGGGAAGT
ATCTGTTCCTGGGGCCTGGGGTTCCTCTGGAGACGGCTAGGGGGAGAAGC
CTGCGTGGGAGGAAGGACCAGGCCCGGAGAGAGGCACCCCAGCCAGCCCC
GCCCTCCCTACAGCAGACCCCAGTCCAATACCTGCTCCCTGAGGCCAAGG
CCCAGGACTCAGACAAGATCTGCGTGGTCATCGACCTGGACGAGACCCTG

>uc001vxy.1|238797999|238798499|238798498
GGGAGGATTAACTAGATGTGACAAAGTCCAGTAACATGTGAATGGCACAC
TCAGGTGGTGGGTGTATATCCAGACGCGCAATGTAAAATTCCCGCATCGC
TGCTGAGAGCCGGCAAATGTCCGTCGCCAGGTGTTGGGGGCGAAGGGAGG
TCTAGGCCTCTGCTCCTCTGCTTCAGATGCCGGCAGGCCCCGGAGGAGCG
CCCGCGACCCCTCGGAGGCTCTCCAGGTGGGCGGCTGGGGTAAAACACAG
TATCCTGAGGGAGAAGTGGCCAAGCCTTACGGGGGATGGATCAAGTTGTG
GAAAGAAGGGGCAGAGAGCAGAATGTGGCACTGGGCGAGGGGAGACACGG
AGCGTCCTCAAAACAGGGGGTGCCTGGCCCAGGACTTCCTCACCCACCCC
CGCCCCCCACCGAGTCTGTCCTCCTTTCCCCTCCACTCtgtcaagcacaa
ggcaaggccaaggctgacagattggccggtgaataaattgaagacctttt

>uc001wbo.1|242082704|242083104|242083203
CAGCCCCAGGGGCCTGCCCTGCAGGTCACAGCTAAACAAGTCTGGCAGAA
GCCACGCTTGTTCCCCATGTACCTCTAGAGAAGCAGAAACCAAAGTCCCC
CTGTGCCCTGGGAGGGTGGGGCCGTCTAATTTATTACTGCCCAGCATTCC
TTCCAACGGGAAGTAGATGGGCGACTGCTTTGTTCACACACATTTGATTA
AAAATAAACAAACAGCATCTCCCCACCTGCATTCTCCTCTGCCTGCTCTG
TTCTTCCGGTGGGCCAAGCAGAGCCCAGGAATCCGTCACAGGGAAGTTTC
GAAGGGGGGCTGGGCTGCCGTCTCTGCGTGCTGTGATGAGGACTCGGGAC
CAGGGACGCTGCAGCCCCGCATGGCCCGGGCCCCACCACACACACCTGCA
TGTCTCCAAGTCAGGTCTTTATTGAAAGTGGCAGGGGCCTCTCAATGTTC
TATGAAAACTAACATATTAACCTCAGAATATTTCAGGAAACAAGTAATTC

>uc001wcm.1|242398560|242398960|242399059
gatttcacttcaccctcagtcagtgctgaacagttgtcgcggaggcctgc
gtgagtgaggcctggcgtgccCTGGAAACATTCCCCTGAGTTGAAGAAAG
ACTCACAGTTTTCAGCATCCAGTTACCCTCTGAGCATCAGGCAGAACCCG
CCGGCCCCAAAACCAGGCCCCCTTGGCACATGTGGGCCCGAGTGAGTCCA
GCATGAGGAGGTGCCGCTTCTGAGCAGAGCTCAGGTTGTCTCTGGGAGGA
GGAGCGAGCGTTGGGTGCGGTGGCCGCTGCGTTGGCAGCCCTGTCCCTGA
GCGGAACGCAGGTCGTCTCTGGGAGGAGGAGCGAGGGTTGGACTCAGTGG
CCGCTGCGGTGGCAGCCCTGTCCCCAGGCGTGGACTCTGCCCTCAGCTTC
ACAGTCACCGAAGAAATGAAGTTACAGGAGGGGCACACCGTCCTTTTGTC
TCTGCCTTTGAGGTTGGCGGGAACTGAAACTGGTACGGTCTTTTTGAATA

>uc002qzo.1|9480818|9481318|9481317
AGCCCAGGCATCCCTCCTCCGCCCGCCCCGCGGCCCCACCCATCCTTCCT
GGCCGTCCGCGCCGCTCTCGGGACCGTGTTCCCGTCAGGCCTCCGCGAGC
TCGGCCCCAAGCGGGACGAGGGCTGGGCGCTCACCTCGCAGCCGCGGGCC
CATCCCCGGGTTGCGGACTTCGGGGTCCGCGTGGGAGTGCCGCGGCCTTT
GGCGCCCAGGCAGCTACTCCCGTTCCCGCTCCAGCGCCGGCTTTTCCAGC
CCTCCTGCCCACGTCCGCCGGGCCGCGCCTCCAAGACTATGCGCAGGCGC
AGTCCTGACGTCCTACCCCCGGTTCCAAGACCCCAAGTGGTGGGAAGCCT
CGCGAGCGGCGTCCCCCGACCGGAAGTCGAGGGGAGGAGTCTAGTGCCGC
GGGCTCCGGAGTGACGGAAGTTGTGCTCTTGGTGAATGGGGTTCTTCCTT
TTTTATTTACCGGTGGCTGTGCTTCCAATTTAGGAAGACCCCGGCGACCT

>uc002qzp.1|9481063|9481463|9481562
CCAGCCCTCCTGCCCACGTCCGCCGGGCCGCGCCTCCAAGACTATGCGCA
GGCGCAGTCCTGACGTCCTACCCCCGGTTCCAAGACCCCAAGTGGTGGGA
AGCCTCGCGAGCGGCGTCCCCCGACCGGAAGTCGAGGGGAGGAGTCTAGT
GCCGCGGGCTCCGGAGTGACGGAAGTTGTGCTCTTGGTGAATGGGGTTCT
TCCTTTTTTATTTACCGGTGGCTGTGCTTCCAATTTAGGAAGACCCCGGC
GACCTGTTCCTCACCCCCGCTTCGCCCTCACACTTTCGGGATGTCTGCGA
TTCCTGCTGAGGAGAGCGACCAGCTGCTGATCCGACCCCTGTAAGGGACC
AGCGAGAGAGGGAATGAAGCCACGGGCTGTGAGGGGCGCGAGGGGTAACC
GGAGACTGGCCTCCTCCGTCGCCCGCGCTCCCACCTACCCCGGCAGCCTG
CCTTTGGTCCGCGCTTGCGGGCCAGGCTTCTCAGGCTCGAGGGGTTGGAG

>uc002rbl.1|11597130|11597530|11597629
CTGACCCTTTGTTCTTTGCACAGCGTACTGTGGCTCCAGTCCAAGTACAC
AAACTTCCATGTAGTTTAAAAAGAATCAGTTTAACTGTTGGTGGTTAGAC
AGATTGGTATGTACCTGTGTGGAGAGCACTGTGACCCAGCAAAACACTTC
AGGGCTAAGAAGACACGAAACGGTGGCATTTGCCATCTGACCCGGCAGGC
GCTGGGGCAGATGAAGCTCCAGTTGGAAGGGCTACTGCTGAAtttttttt
ttttttttttttttGGTTGTTGTTGTAGCTCTGGGAGCAGATACTAGCTC
TGAAACTTTTCCCCTGGCTGGCTTGGCTGCCTCTCCCTGCCGGGCAGGGG
CCAGGAAGCCTGGGTGTCAGGCAGACCCGAGCCAGGCTCTGCACAGCAGG
GCATTACGCGCCCCACGCATCCTCTTCCATCCCCAGGCACAGATCAAAGG
CGCAGCCCAGGAGGCGGGAGCCCCTGCACACTTTCCACCTCTGCTGGGCT

>uc002rcu.1|17798494|17798894|17798993
CCGCGTGCCGGCCGCAGGAGAAGGTAGATTCCCGGGAGCCCCGGCGCCCA
CCGCGGTACTAACCGCGCCTGCGCCCCGCCCTCCCTCCCTTCGGGCTCCG
CCCGCGCCTGCGCAGTTGCGGGGTTTCGCGCCGCCGGAGTCTGAGAGGCC
GGAAGTGCCCCTTAGCGGGTGGGGGAAGCTGGTAGGCACGGGCGGCTCCG
CAGTGACCGGACTCGGGGGAGGTGAGTGATTTGCCTAAGTAAAAGGGAAA
GATAATTGAGCGCCCCCGGCAGCTGGTCTACGCATGCGTCCGCTAGGCCG
GCTGGGAGCCGGCAAGGGAAAGCCGAGCGGGCCCCATTGGGGGAAAGGGG
TCAGTCACTTCCCGGAAGAggcggggccgcgcgggcccggcgcTGGATTC
GAAACGCTTCCTGGTGCTCCTGGGCCTGGCGGTTGAGCCCGGGGAGCTAG
TCTTTGCTTGGGTAAAGAAAGAGGACTTTCCTTTTTTTTTTTCCTTTTGA

>uc002rrq.1|39516781|39517281|39517280
ATTTATCTTCCCACATTTAGAAGTGGTCCCTCTACAACAGGAATGCTGTA
CCGCTACTGGACTTTGAATTCTAACCTTGTCAAACCAGTACCTTCCCTAA
GTATTCAAGTCACTTTTTAAAAAACAAGTTTAAATGGCATCGCAGTCCAA
TTCGACTTAGAGAAAACAAAGTTGCTCTTTCCAAAAAAAAAAAAAAGTCA
TTACTCTGGAAAATTAAAAGAAACTGACAGGGGGATGAATAAGGCGCTAA
AGGCTGAGAGCTGTCGATGGAAGATGGAGGTCGCTCAGCATAGTATAATA
ACTACCACCGAGGCCTGGTGGGCAGCAGCTCCCAACCTAGAGCGGACGAC
CCCAGGTTGGCGTGAAGCAGGCAGGTTTGACAACACCAGACCCCTGCTGT
CCGGTTCGTCGCGCTGACCCTGCCAACGCAACAAACGCCCAGACCTTCTC
TGCACTATGGATGAGCAGTGTGGCCTGCTCTCGTTCTGCCCTTCCCTGGA

>uc002rso.1|42574812|42575212|42575311
ACCTCGGGCTCCCCGCCTCGTGACGCCGTCCTCCCCCTCCGCTCCGGCCC
GTAGTGGCGGGGAGGGGTCCGCAGGGCGGGGGAGCGGGGAGCCCAGCGCC
GGGATGCCTGCTCCCGCGTCCTGCCCTGGGCCATCGGGATGAATTGGGCA
GTCCCCAGGGCCCCTTTTAACAGCCCTGGTTCAAAGCCCAGTGTGGACTC
GGGTGCGGGGACAGACGGCGTTTGGAGAGCTTTTTCCAGAAACTGTCCGG
AGCCCAGCTCGGGTTCTGACATCGCCCCTAAGGATTTCTCAGGGAAGGCA
TCCCAGCCACGGCTTTTCCTGCCGACTTTGCTCTTCCTACCGCCGCGCGG
GGCGACCCACGTACCGCGTGCTCAGAGGGCGGCTACACGCCCCATCCCCC
AGCCTCGGTGCCGCCTGCCAGCCCGCGGAGGGAAGCGGTCCCCGACCCGG
CCCCGGCCCCCACGTTCTGGGGCGCGAGTCCTGAGAAGGCGCCTAACGTG

>uc002rvw.1|47425400|47425800|47425899
CCTATAAATAAATAGTACAAATACCTTTCCAAATCTGAGAACTACTAGTG
AGCATCAGTTTTAGAGATAAATAGAACAAAGCTCCTTTTCTGCAGTAAGA
ATATATTAGCTTAATGTTGCTTTTTAAAAAAGTTTCCACTGACCTTAAAA
ACACTGAAATCCAAGAAATTGGATTCTGGAATCTGAGGGCGAGGGAATCC
CAGGGTTGTGGACACGCGGTCACATCAACAACAAAAACAAAAAGGAAATG
AAAAAAAAAAAGGGACAGCAGCCTGAAATACTAAGAATCCAGGTCCCTGC
AGGAAGCCCAGGGGACTGCCAGGAACACAGCCCCATCCCGGCCACGTGAT
CATTCTCTAGCCTTCCCCTGGGGCCTGGAGACAAAGGAGAGGGGAGGAGA
CTTGGGGACAAAGAGCAAGAGCTGTAGAGTCTAGCCCTGGGGTGAGGATG
CCACGGCTACCCGGCTGTGAGTTTCTGCCTTTGTTTTTTGATCTTTCCCA

>uc002rvx.1|47449570|47449970|47450069
CCTCCACGTTCCTCTATCCAGTTCCCGCACCCTTCCCCCCAGGCCCCATT
CTTCAAGGCTTCAGAGCAGCGCTCCTCCGGTTAAAAGGAAGTCTCAGCAC
AGAATCTTCAAACCTCCTCGGAGGCCACCAAAGATCCCTAACGCCGCCAT
GGAGACGAAGCACCTggggcggggcggagcggggcgcgcgggcccACACC
TGTGGAGAGGGCCGCGCCCCAACTGCAGCGCCGGGGCTGGGGGAGGGGAG
CCTACTCACTCCCCCAACTCCCGGGCGGTGACTCATCAACGAGCACCAGC
GGCCAGAGGTGAGCAGTCCCGGGAAGGGGCCGAGAGGCGGGGCCGCCAGG
TCGGGCAGGTGTGCGCTCCGCCCCGCCGCGCGCACAGAGCGCTAGTCCTT
CGGCGAGCGAGCACCTTCGACGCGGTCCGGGGACCCCCTCGTCGCTGTCC
TCCCGACGCGGACCCGCGTGCCCCAGGCCTCGCGCTGCCCGGCCGGCTCC

>uc002scm.1|63922117|63922517|63922616
GCAGCGTAGCCTTCGGCCCCTACCGAGAAAAAGCTGCGGCCGGGTTTCAC
TGCTCGAGGCGGGAAGGCGGGGAGCTGAGGCCCCGACCGGTCGGCCAGCC
AGAGCGTGGAATTGGTAGCGCCTCCTAGTCCCAGGATGTTTATGGCTGGT
GAAAATGGTTGCACTGCCCCCGCTGGCCGGCCTCGCCCGCCTCCCCGACC
CCTGCTTGGGCGGGAGCCGCTGTTAACCGGGGTTTTCGGGGGAGGCGTTT
GGGGCCTGGACGGCGGCGCGGGGAGGGGGCAGCTAGGGGCGCGGCCTGCC
AGTGCCTCCTGCAGTACAGCCCTGGAGGGCGTGGGGACTTGGGGGCGGTG
AAATAGCCGCTGTAGGTCCGCCTCTTTCATTGAAGAAATTTAAGTTCGTG
TGGTTTTACCTTTTCCGGGAGTCTCCAGCTGGCCCTCATTTGTGTCCGGA
GCTCAGGAGTTCCCAAACCGACTCAGTCGCACCAAGTTTCCGTCTTTTGG

>uc002sjs.1|73909193|73909593|73909692
AAGACTACCAATTTTTGTGTAGAATGTAATACAAGCTAAAAAATACATTC
GAAAGACTTTCTGTCCCCCAATTTATAAATCCTGGTTAGTTTAGCTAAGT
CTGCAGTTGTGCTGGGATCAGCAATCCCTCCTTAAATGCAGGAGTATTGT
GAGTGTGATGAGGGACTACCCCAAATCAAAATAATTTTAAAAGCAAACCT
TAGCTTGCTAATTGGTTCCACTTTCTTCCTTGTTCCTTTTCCTTTACCAA
GATGGCCGCTGTGTCGTTCGCTCCTCATTGGTCGGATTTTCCGCAGGTGC
CGATTCTAGCCCCACCTACTAGCTCTCCGTTCCAAGTCCTAAATCACTGG
GAATGTAATAGACAGACGAACGGGAGTGGGCGGAGCGGGCGCCGGATGTG
ACGTTTCCGGAACCTCCGGGTGTCATCCGCGGGGAAAGGTGGGGAAGGGT
CCCGGGAACGTGGTGGGGCAGGGCCTCCGAGCGTGGTTGGACTTTGAAGG

>uc002sma.1|74594236|74594636|74594735
GCCTCAGTGAGGTCCCACGTGTCCCCCGTGGCGAGATTTCGCCCTCCCGC
CGTTGAGGAGGAAGAGTGTGAGAACAGACTTCCTAGGCACAGAATGGAGG
GGCAGAGTCCTGCATTGAGGACTCCCTGCACTTGGGGTCCGGGGGTAAGT
GCCAGCCCCAAGAACCCGCCGGCCTGATTTGGCCCGGGTTGAGCCATGGT
CCGTTTTACACGGATTTTGGAAAATCGAAATTCTAGGAAACACAGGACAC
CAATTACCGGTGCGCATGAACAGGGCTGGGGGGACCTACAGGAGAGGCCA
GAAGGCGCACCACGATCGCCAGCCCAAAGCGGCCGTTCCCCGCCCTTAGC
CCCTGCCGTCCCCTTCCCACACCTGTTCTCTTCCTGGGCCTGCAGCTCAC
CGGGCGCCGTTCCCCAGCCGCTTCTTACGCAGCCGGGAAACCACAACGAG
ATTTGGTCTTCGAGAGCATTTAGGCGGGGACCACAACGAATCCGGGAGTT

>uc002suq.1|95375994|95376494|95376493
CGCCGCGCCTAGGCCAATGAGCGCGCGGGGAGCGGCGATGGAGGCTGGGG
CGGCCGGGAGCGCCCGGGAcccccgccgccgcgccgccgccgccgcgccc
ccgcgccccggcgccCGCGGGGCTGGAGAGGGGGCGACAGAGGCGCAGCG
CCCGCGCCGGGCATGGAGGCGCCGCTGGCCCGCGCTGGCCGTCCGCGCTG
CGTTTcgcgccgccgccgccgccgcgccTCGAAGTTTGCCGGCTGACTCG
GAAAGTTGCGCTCGGGCTCGGCCGCCGCGTCCGGTCCCCGCGTCCAGCCT
CCGGCCTGACCCGCTcgccgccgccgccgccctccacggggccccggccc
AGCCAACCCAGCAGCCCCGCCTGCCGGGGGCATGTGAGCCGTCGCCGCCC
CCGAGAGGCCGTGCGGGCTGCAGGGGCCCCGGTGCCTCCGAGGCAGCGCG
TGGGCGAGGGGTGCGCCCGGGCCCCAGGGCCCCAGGCAGCCCGGCTTGCC

>uc002tbv.1|102319748|102320148|102320247
TGAAACTCCTGGCACCAATGCTGCCAAGGCTGGCGGAGCTTTCCTGAGTG
GTGTCTGCCAAATGAGGAGTCAAGGAATATCTGGAAAGGCAGCCTCCAGG
TCCCCGATGTCAAGACCATTTAGAACTGAAAGTGTCCCAATATCGGGGTA
CAGGCAATAAGCATTAGTTATTAATCAGCCTGAGAAGTTGATTCTAAAAT
AGGAGGAAATGATTCAATTATTTCCTCTCAAGGGATTACTCAATGTTGTT
TTTATGTTTAAATATTTATTTGTCAACATCAAGAATTCTTAGTACATGAT
GCACCAGCATTTTTGAACAAGTCATAGATTTGGCCACAAATCAAATTTCA
GGATGGGAGGAGTGTCTCCCCTTTAAAATAGAAGAGAGTGAGTAGTCTAT
GAGGAGGGACCTACAAAGACTGGAAACTATTCTTAGCTCCGTCACTGACT
CCAAGTTCATCCCCTCTGTCTTTCAGTTTGGGTAAGCATCAATTACTTAT

>uc002tin.1|113388740|113389240|113389239
CTGTGTCCACTCCAGGTGGAACCACGCACACAAGCCTCTCTGTCGGGCCT
GTCCTGACTTCTCCTTGTCAGGGCTGGGATCTCCTTCAAATCTGGCGGAa
gtggttctccaagtctggtcctcaaacgtcagcagcatcagcgcctagaa
gtgttaggaatacacattcccaggccccaccacagacctcctgcctcaga
aactcagggcgctgaggctctaggggctgctttaacaagacttccaggtt
atcgtgacgcaccttgaaagtctgagagctactgCCCTACAGAAAGTTAC
TAGTGCCCTAAAGCTGGCGCTGGCACTGATGTTACTGCTGCTGTTGGAGT
ACAACTTCCCTATAGAAAACAACTGCCAGCACCTTAAGACCACTCACACC
TTCAGAGTGGCCTTGAGAAAGATTTGGGGTCAAGGATCATGAGCGAGAAC
ACCACTTAAGAGGATAGTGAACTAGTCTGCATGTGAGACGCTGAGATCCT

>uc002tlv.1|119840573|119840973|119841072
GGTCTCCTCTAGACCCCAAGGGAGGAGCGGGTCCCGCCCGCCATTCCCAG
GTCTCAGAGTTTACTTGTCCAGAGATGCAACTTCCGGCCTCTTCAGGCCG
GGCAAGATTTAAGGAAAGAAAAGAAACATAAGGACCTCCGTTCTTCGGTC
TCCGTCCCCTCCCCTTCCCCCGCGTGCCGTCCCCACAACGGGCCAGGACT
GAACCCAACTCTCGACCAACTCCCGGCAGCAAAACTAAGCACCCTACTTC
CGTTGTCCCCACCTGTTCCCGGCGTCCCCTTCGGCTACTCCCGGCGTTTG
CGCAAGCGGTCCCACGTGGGCTCGGGCGGGGCTAGCGCCGCGGCGGGGGC
TGGGCACGCCCCTAGCGCATAGCTGGCTTCTGATTGGCTTTCCGGTGCTC
GCCCGAGCAGGGTTGGGGCGAGTGGACCGCGCCTCTAAAGGCGCTTGCCA
GTGCAATCTGGGCGATCGCTTCCTGGTCCTCGCCTCCTCCGCTGTCTCCC

>uc002twe.1|145496708|145497208|145497207
GGGAGTTTGACTTCTGCCAGCTTGATCATGGGATCCACATTTGATTCTAG
CTCATTGATGTTTACAAAACAGTTCTGTGGGGGGAAATAGAGTTGGAATT
ATATCCCTTGATTATCCTGGGTGATTTTCTCTCCACACTACATCTTTTCT
CATTCACGATGATTTTGGTCTCTTCTGGAACTCATTGCAAGAAACTGGCA
TGTGGCTGGTTTGCTTTTTGTTTCTAATCTGCAGTATCTGGTATTTTTAT
CATGTGATTCCTTTGCCCTCACAGTTATGTAAATCTTGAGGCAAAGGAGT
TAAAAGGAGTTTCTAATTTTATACCTGAAAATAGCTTTCACTGGATGTTT
TTTCTCAAGCTTTATAATTAAGATTGGAGATCTCGTGGGTATTTTAATAC
GTACTCAAATATGTCCAAACAGCCAGAGGGGAAGTGAATGACCAACTGGG
TAGGCTGATGAATATTTTCCTGGTAAATGCATAACTTTCCCCACAACTGT

>uc002twz.1|149931971|149932471|149932470
gttagccaggacagggatctcatctgaaagctcaaccgggaaagatccac
ttccatgctcccatggttgccgcataatccagtttgttgagggcttttgg
actgagggcctcagttcctaactgctttggaggccaccttcagttcctgg
ttatgtgggccttctcaacattggaacttgcctcctcaaagccagcaaga
gatagtctgctggaaagacatccaccatctttgctatattctgttggtta
gagagtcactagaacagccgacactaaagggcaggagattacacaagcgc
attaacaccagatcgaggggCACCTTAGGATCCTAGGCCAAGGAGATATG
TGACTCCATCCCAACAAGCCTTCAGGATCTTAGATTCTTTGAGGGAAGAG
ACCTTTTTTTCGTAGTTAAAATATTTACAAAACCTTTGTGAGGTCATAGC
TAGCGCTTTGTGCTGAACTGGATTGTGGAGCCCTGGGCTAGCACTGTGCA

>uc002tyn.1|153282875|153283375|153283374
CCAGGTAGAGAGGTGCCCTTAATGGGGGAACCTGGAGAAGAGTGTGAGCG
TAGTGGGGAAGAAGGGAGAAGACAAATAGGTTCGGGAATGTGTCTCCGAG
GGCGCGAGCGGGCGCTAGGACCCGGCGTCGAAAAGATGAGGCTTTGGGGC
TGTCGGGGCGCGCGCTCCCGTTGGTGACGCGGGGGTGGCGGAGGTCTCCG
GCCGGGACGAAGCCCCGCAGGGAGTGGATACTCGACAGCCTTCGGCCTCC
GCTCGCTTCTCCCTGCGCGCTTTCCTGCTCCCCTTTCCGGCTACAGCCCT
GGGGTCGAGCTCTGGTCGAAGCGCATTCCGCCTCTCCTTTGGCCCTGCGG
CTTCCTTTGCAACCCGCCGCCCACCCTTGCTCTCCGTGGTTTACCCCTGG
GCTCTGAGGCCTGGTGGTAGCGGCCACTGCCGCGGATTGGCTGTTGCGGA
CCCGGGGCGGGGCAGGTGGGAGAGGCTCGTTCTCCGCGGGTTTCGTTGTG

>uc002ubq.1|161701311|161701711|161701810
CTATAATCAAATTTGGTTTTTACCTCCTGTTTATAAACATGCTTCTTAGG
TCAAAAAGCGACTTCTTAAAGGTTAAAAAGCCACTTATCAAATAAACTGA
ACTTTTAAATTTTCTTACATAAAATGCTTAATCCAAAAGTATTTTTGTGT
TTACAATTCCTGGGgtttttgttgttgttgttgttgttAAAATGCCTTAA
CTATTCACATAAAGTATCTTGCTTCAAAAGGAAGTCAGAGCTACAGTCAC
GAGTGGTTTACAGAATATTTTCTGATAGTCTTTGCTTCATTTCAGTATCG
TGCCATGATTGGCTGTTGCTAGCTACAAATAAGGAAGTCTTCAAGTTGGG
GGATTTCTCAGTGGAAGTTCCCACTTCAACATAAGGGAGAGCTCTGGACA
GTTTGAGCAGCATTGTTAGAGCCTGTGGAAAACACTTTACAACTGTGTAA
CTGTCTTCATCTTTACAGAGGAATAGTCTACAAAGGAAGACTTGTAACCT

>uc002ufc.1|170149002|170149402|170149501
GAATTTAAAAGGCACCAAAATCCTAGAAGTCCTAGGAGGGCGTGGTGACG
CAAGCAGGTGAACGCTGGCCGATGCTGACAACCCACTCCTGACGCGCTTC
CGGTGCGACGCTGTCTCTCCATGCCAGGACTGAGTTGTGGGGGAGGGAGG
CGGTTAGCGGGCTTTAGCGCCTTTTCTGGCGGCGGTAGATTTGAAGCGCT
TCAAAGGACCGGACCCAGAGAAGAGGAAAACTCTACCGGTGCAGGTAAGT
GGTATGAGGCTCAAGTTGTTCTGGCGGCGTCATTTCAGCAGTCCCTGCGT
ACGAAAGCGGGAAGGGCCTGGGAAGAGGGGCGGAGCCGGCGCGGCTGACC
GGGTTGGGTTTACCGTCTTTCCCTCGAGGTATCGGGGCTGCTTGGGCCCA
GAGGAAGTCCCTGAGGACCGCAGCAGTGCCTTTGCCGCTGTTGCAGAAGG
AGAAGGCTTGCAGTCGAGCCCCGGGGCCTGGGGACGGTCCTTCCTCTGCC

>uc002uha.1|172251827|172252227|172252326
CACATGAAGCCTATATAAGACATTCTTTCCCTAAAACTTACATATGTATG
TACATATATATATATAATGTTTTACATCCTAAACAGTCTACTTCACGTCT
TCACCAAATGTGCAGCAGCGTGATTCACAGGTTCACCACTGGAAAATAGA
CCTTAAAATTCCGCCAATATTGGGTCAAAGATCTTACACTATAACACATA
CTACACTGTGGGCACGGATCAACAGACGAGAATACTTTATACAGAAGCTT
CTCGACGGAAGAAGGCCTTGGAGTGGGAAATCTAAAGGAGGGGACACACT
ACATGTCCCAGCACACCTTGCGACGCCCAGCGACCACAATTCCCAGAACG
CACTGCTCGTCGCACGCAGGTTTTCCTTGTTGCCGGGGTTTGTAGTTCTT
CTCGATCGTGTCAGTTTGTAAGGCGAGGGCGGAAGTTGGATTCCTGGCCT
GAGAATATTAGGCGTAGTTTTCCAGTTTTTGGCAAAGCGGAAATACTTAA

>uc002uqc.1|188864240|188864640|188864739
TGTTTTAAGGCATAACAAAGTCCAGAGATTAAGGCCGAGTTAAAAAACAA
ATGAGGACAAACCAATGAGGACAAACCAGTCCGCTGAGGTGCGGCCAGAG
CAGCAGCAACTGTGGCTGCTTTCTTGATAAAGGCTGTGAAGACGGCACGT
TTTACTCTTATTCGTGTATTTCTTTTGACACTTTACCCCTCTATGAAGCC
TCAGAGGTGTTTTAAAATTGTGTTAGGAAACACACAGAGATAAGAAAAGG
CAAATGGTCCTGATCTAGTGTCTCAGGGAAGAGGCTGGAAAGGAAACGCG
GCGCGAGTGGGGTGGGAGAGGGGGCCTGTGGTTTTGCTTCTGTCCGGGCT
GAAGACTGAGTAAGGTAGGGCCCCTCCTTCTGCGGATGGGTTTCTCTCTC
ATTCCACCCTCCACCCACCTCCGGTTCCGCGTGCACGCGCGAGATAGTCC
AGTGGGCCCACAGATAACGACCATCAGAGATTAAAGAAGGAAAGTCAGCG

>uc002uqe.1|188865234|188865634|188865733
GGGGTGGACAGCTCCGGCCACCAGTGCCCGGGAAGGAGGGCGCGGGGCTG
CGCGTAGCCGCTGGCCAGCAGGTTGTAAAAAATTAGGACAGCTAAATGCT
CAGGGAGTCGTCCAGCACTAAAGGAGGCTAAGACCTGTTGACGCCTGCTA
TGGCAGCGCTTGAGAAATGACTGGGGGAGTCCAGCGAGGTCGGGGACGCA
GCGGTCTCCGGGCTCCAGAAACCTCCTTAGCCTTTTGTGGTAACTTTGGT
CCGGCGGCGGGGGGCCGGTGAGCAGGAACTGGAGGGAGGCGGTGGGGAAA
CCGTGGATCCGTCCGGCTGAGGGTGCGTGGATCAGACTGGGCTGAGCAGG
CAAGTCATCGTCGGGTCACAGCGAGGCGACCCAGGAGCGAACTTCCAGGG
CAGCCTCCCTTTTGTTGGCGCTGGGAGAGAATGTGGGCATGGGGGTGGGG
AGGCGCGAAGCTCCGAGGCCGGGCCGCGGATACTTTAAAGCTCAGAGCTG

>uc002uqv.1|190248926|190249426|190249425
tccccttccgccatgattgtaagcttggtctcacaagaagctgagcagat
gctggtgccatgcttgtacagcctgcagaattgtgagccaaataaacctc
ttttctttataaattatgcagtctcaggtattcctttatagcaacacaaa
cagactaacacGAACATATACAAAAGAATGCCTCTCCAACAACAAAATAG
GTATGTAACAGTAGCTTCTCACAGATAAACTTAACGTTTCTTTTTGACAT
ACATCTTCTTGTCTTTTGAATTCTTTGAAAAGCAGAACATGGTTAATGAT
AAAGGttttataattttaattattttaattCAAATTTCAGTTTTCATATA
CTGCAGTTATTTTTAATTTGAAAACTATAATGGTTGACCATGAAAAATTA
ATCTTATGTAGGTGAAAGGTACAGATTTATTTCTAGACAAATCCAGTTTC
ATTGGCATGTCAGATTTTATTGATAATCTTTTCCTTCTTATTCATTGCAG

>uc002uss.1|191835569|191835969|191836068
GCTATGTAATGCTTCTCTCTCCCCGCCCACCCATTCCCACCACTCTAACA
CCTGTGAGCTCCTTAGGTCTGACTCCTAGTCTAGCCTTGGCTTACCTTTC
ATCCCAGCTTCATTGTTCATCAGGCTCCTATACCGGCCGTCCTCTGCTAC
CATTCTGCCAGGTCACCGTCTTCTGAATATGTTTTTTATTCTTGCTTTAA
ACTTCTTTTCTGCTTAATCACATCCAACTCACCTTTCATGGTCGAGTTTC
ACCTCTTCAGCTATCCTTCTGTGATTCTCCTGCTGTATGATAGTAGCTGT
ACCTCTAAACAGAAATGTTCATCTCTATATTCCTCCTTTTGAGGTGAATC
GCCTGCCCTATATGAACATATTATACTGGTTATCTTACTCTTAAGTATTC
TTTCCTCAGTTAGATTGCACATGCATGAGAAGCAGTAGATGTGTCTCTCA
TTCTTTCTTCTTTCATTGCCTGCTAAGTACTGTTTGTATACCAGTAGCAT

>uc002usw.1|192250706|192251106|192251205
CTCGTGACCGAGGGACTAAAGGGCCCGGGCAGGGGCTCAACTCTGAGAGA
AAAAAAGGCAAGAAAACTCCAAAGTTGGACAGCAAGCGTCAAAAGACTGC
ACAGCAGGAAGGCGAAACCGAACAGAACTGCTGCTGCGCGGCGACAGCTG
AAGTGGGTGGAGAACGGGAGGGCGGGGGAGGCGGGGCCGAGAGCGATTGG
AAGGACGAGGGGGCGGAGCCCGCGCTGACAGCCCCCGGGGAGGAGCGAGG
GAAGCTCTGCGGGCTGCGGCGGCCGGGTCCCGCCCCTTTGCTTCCCCTCC
CCAGCACCAGGCGGGCGTGGCAGCAGGCGTGCCGACGCAGCGTGACTTCA
CAAGGGGAGGGGCGGGCCGAGGGTCCTGCCGGCGCGCGGGCGTGTTCATC
AGTCGCTGTTTGGGACGCTGGGTGTGCGGTGTTCTGTCTCCGCTCCCGTT
TCGCTGTCACAGCCCGTTCCTTCCCGGAGCCCGGGACAGGCTGGGCGCGC

>uc002usz.1|192251002|192251502|192251501
CTCCCCAGCACCAGGCGGGCGTGGCAGCAGGCGTGCCGACGCAGCGTGAC
TTCACAAGGGGAGGGGCGGGCCGAGGGTCCTGCCGGCGCGCGGGCGTGTT
CATCAGTCGCTGTTTGGGACGCTGGGTGTGCGGTGTTCTGTCTCCGCTCC
CGTTTCGCTGTCACAGCCCGTTCCTTCCCGGAGCCCGGGACAGGCTGGGC
GCGCGCCCGTGTGAGTGAGCGGGACTCAGGGCAGAAGTGTCCCCTCACTG
CGTTTTTTTTTCCTTTTATCCAAAGAACGGGGCAGTTAGTACGCTTGCCT
TCCTGTCGCCCGGTTGGGAGCGGGGTTGGTGTGCGGAGTGGTTCGCCTTT
TTTTCTTTAGAACTTGTGAGCCttttttttttttttttttttttttcttt
ttttAGGCTCAGTGCTGTCCGGGCTGGTTTGCCCGGTCCCTGACTAACGG
CTTTCTGCCCCTTCTCTCGCCACCCCTGCCCAAGGTCGCCCCTCTGCCTT

>uc002utg.1|196229376|196229776|196229875
GCTTGGCTGGATCGGGATTTTTTTGTCATAGAGTGTTAAGAAATAGTCGA
TCAGTTGAGGAGTAGAGGAGTGAAGACCTTGGAAAGTTGCCAAAAGCCTC
GAGAATTTCTCTACATGTGTGACATGTTCTCAGGACTCAACTTTTTCTTT
TAGGTTTGGAAGACCCGCAGTAAGTGTGCTTTAGAATTAAATGGGTGGGA
AGGGGAGCTAGGCAAAACACCTCGCACTTAGCACTAAATAAAGTTCGCTG
TTGCCCTAAGAGACTGAAAAGGTTACTTTAACAAAGGGGGCGGGGTTAAC
TTAACGTAGATGTTTAACTCGTATACAGATGAACATTCCAGTTGATCACT
CTGAAGCTTTTTGGCTAAAGCGTTTGGGTTTAGAGCTTCCATTACTCATT
CGCCTTGCCCAAGGCCTCAGCAACCGACGTTCGAAAGCCAGGAGAAAAGG
CGAATGATAAAGGGCGCTCCACGCATGCGTTAAGAAGCCGCCCCAACTCC

>uc002uum.1|198088164|198088564|198088663
CAAGGCCTCCCTCACCCCAGATAAAAGATTCAAGGTTTCTAAGCAGGAAA
AAAAGTTTGCGAAAATGCTGTGGTTTCTTAAGAGAGAACACTTAAAATTT
GCAACAAAGGAAATGTGGAATCCTGTAAGATGTAAAACCCTCACCACCTG
TCAAGGACTACTAATTTCCTCCTCCTGCTTCTGACTTGAAAAACACGAGC
TAAATCTGTCTGCCTAACGCACAAAACCAGATGTCCACTCTTCATCTCAC
ATAATTGACATCTGCGTCTTTTATCTACGTAAACAAACTTGTCATTGAAA
AAGTCCTTGGCTTTGAAGTCGCCGGATGGCGTAAATAACACTGACACTCA
AATCCCCCGTCTGATTTCAGATTGGGTCGATTTCACGCAGGTTCTATAGA
ATTTGCCAAGACTGCTGGCCTGTTTTCTACCCTGATTCCTTAGGTGGCTT
CTGGGACAGAATTACGGTTCTCTAAGTATTTGCTTGCAGGTGGGTTTACT

>uc002uxd.1|201691231|201691631|201691730
CTTGCTTCCTTATACCGGTTTCCAAGGTGAAGCCATTTGCAGGGTCGCTG
GGTTTCCCCCTCCCCCCGAAAGTCTTGCGCGACCCGGGGTGGGCCGGATA
GTGTGCAGTTTTTTGAGCCTTGGGCTGGGGACCTCCAGGAAGCTGAAGCG
GAAATTGCCTAGGCCCCTGGGGCATTGGAGGTCCTACCGCAGCTCCTAGT
AGGTGGTGGGGGCGCAGCGGCTGTCCCCACTCAGTCCTGGTGGGGTCGCA
CGTAACGGTCCTGAGCTATGCATAAGCCGTTTGACCACGCATGGAGAATT
TTACCACCCAGAGACACGCGAGTGGCCCTGTGCAAGTTTCAACTGCGCGG
GGGGCGGGGAATTCCGCAGACAGGATTCTAGAATTTATGTCTTGTGTGGT
AACATTTCAGCCGGTGGGTGGCGGGGATTAGGCGTGAAGCGGTTCAGCAG
GCAGAGGTTCTCGGACGCCCTCCGGCGAAGCCACCTGTTGATGCTTTTGA

>uc002vgc.1|216984981|216985381|216985480
tgtagtgcggttaaatgaggtaactcatatttatgctaaacacaatgact
gATGACTACAATGATGACGATGATGGCAGCCGGGCGCAGCGGGTGGGGCT
TAAATGGCAAGTATAGCAATACCAGGAATGGATGCCCCGGGGAGATACTT
TTTATTAAGAGCTGCCAAGTTAGTATGGCTGTCTGGGATGTCCTCTGGAG
ACAGCCGACTCCGGGTTTGGAAACCTCAACGTCCTAGGCTTTCAGGACCT
AGTGTTTGGCTAAACCTCTGGAGAACTACAACTTCCAGGGTGCACCACTT
TCGCCCCGCCCATGACGTTGCAGCTCCCGTTTCTCGCCAGGCTCCCGGCC
CGAACTACAAATCCCAGAAGACACTGCAGCCCCGCTCGCGTTCTCGTCTC
ATCATTCTTACTTTTGGAAGCGAAACTGCGGCCGCGTTGCCTGCTGGGAA
ATGTAGTTCAGCGGTGGCCTAGCCCTTCAGGCCTGGCCGCTACAATAAGG

>uc002vup.1|234190529|234191029|234191028
ATGGCAGAAGACAACCAGCAATGATTATGCATTGCAGAGATGCAGGTGAG
CCCCAATTTCTTGCCAGCTGGGAAGTCGGTGCTAAGGGGCCTTGCTGTCT
TTCCTTGGAACATAGGATACCAATTTCTTTCTGGACAGAGAGTATTTGGT
TGGCTAAAGTTAAAATCTAAATTTTGCTTTGGGATGAATTCCAAAAATAT
TAGCTTTATTCAAATTTACTTTCACTTTATCTTTCTGAATCTTCAAGGTC
CTAAAGCATTGCTTAGTAATTTTGTTTCTAAACTCACGTTACAGCACTGG
GCATGATCTGTCCAAGGCAGAGACTATAAGCTACTCTTATAGTACTCTTA
TGAGATACATACAAGTAGGTATCTCAAAAAATGATACTCATGTATTCCTG
TTCTTATGAGTAAATCATTGGCAGTGAGTGTGATTTTTTTTTTTTTTATG
ACAGGATAAATACACGCCCTCTATTGGGGTCAGGTTTTGTGCCTGTAGTT

>uc002vuq.1|234209361|234209861|234209860
ATGGAAGAAGACAACCAGCAATGATTATGCATTGCAGAGATGCAGGTGAG
CCCCAGTTTCTTGCCAGTTGGGAGGTCAGTGCTAAGAGCCTTGCTGTCTT
TCCCTGGAACATGAGATGCCAATTTCTTTCTGGACAGAGAGTATTTGGTT
GGCTAAAGTCAAAATCTAAATTTTGCTTTGGGATAAATTCCAAAAATATT
AGCATTATTCAAATTTACTTTCACTTTATCTTTCCGAATCTTCAAGGTCC
AAAAGCATTGCTGAATAATTCTGTTTCTAAACTCACTTGCAGCGTGCTCT
CCCTCCAAGGCGAAGACCATAATCTACTCTTGTCTGGAAATCATACAAGT
AGGTATCTCAGCAAATGATACTCGTGTGTTATCGTTCTTATGAGTAAATC
ATTGGCAGTGAGTGTGATTTTTTTTTTTTTATGAAAGGATAAATACACGC
CCTCTATTGGGGTCAGGTTTTGTGCCTGTACTTCTTCCGCCTACTGTATC

>uc002vvi.1|234502699|234503099|234503198
TTGGGAAGATAAGGCACGTGGTCACCCTTCTCTGATACCACAGGACTTGC
AGGGGCAGAAGGTGAGAAGGGAAGGGGGCACATTGTGAACTTCATTCCAG
GAGAAGGGACATCCCCCTTTGCAGTGCATGGCTGGTGGTAGCCTTGCTGC
AGGGCATAAGAAGTCAGGGCTGGCTCTGGTGCCAGTGGCCTGTCTTATGA
GGCCAACTGTGTGTAAAGTTGTCTGAGAACTCCAGCTGCCAGTATCTGGT
GACCTGTGGGAAGTGGCACTGGATTGCTGGGGAGAGGAAGTTCCTAGCAG
CCCCACCTCCCCAGGGAAAGGCAGCCCTCTGAGGCTGAATATTTATCGCC
AGGCAGCTTTGCCAGGCATTCTGGGTGTGCAAGTCATTCATGGGGCAATT
CTGCCTTTCTCCACCAGAGACTCTTCCTCAGGGAGGTAACTTTACTGGCA
ATAGTGGACAATATTCAGGAACGGTTGTATCTGTTTACTGCTCTCCCctt

>uc002wcl.1|242398460|242398960|242398959
tcgtcatgcttcaaggcccaagaaagccctgggcaaaactcttgatgggc
ttttgttacgtcccagccctcgtgtgagggcgctggctctcagctttcag
gatttcacttcaccctcagtcagtgctgaacagttgtcgcggaggcctgc
gtgagtgaggcctggcgtgccCTGGAAACATTCCCCTGAGTTGAAGAAAG
ACTCACAGTTTTCAGCATCCAGTTACCCTCTGAGCATCAGGCAGAACCCG
CCGGCCCCAAAACCAGGCCCCCTTGGCACATGTGGGCCCGAGTGAGTCCA
GCATGAGGAGGTGCCGCTTCTGAGCAGAGCTCAGGTTGTCTCTGGGAGGA
GGAGCGAGCGTTGGGTGCGGTGGCCGCTGCGTTGGCAGCCCTGTCCCTGA
GCGGAACGCAGGTCGTCTCTGGGAGGAGGAGCGAGGGTTGGACTCAGTGG
CCGCTGCGGTGGCAGCCCTGTCCCCAGGCGTGGACTCTGCCCTCAGCTTC

>uc003bzc.1|14835409|14835809|14835908
TGAATGGCAATAAAGTTAATTGTACTTTTTCTCCTTTTCTCTATTTTTGT
CATCTAGATTCACCAAAACCACCTGTCGCTCCCAAGCCAAAGACTACCAG
TCCACTGACGCCAGTGACCGCGCCCAAATTCCCTTCCTCAGCCAGGCCCG
AGAGTCTTCACAGTCCAAACTCCATGTTCAGGGGTCCGAAGCCCCCCATT
GCCCCCAAGCCCAGGCTGACTGCCCCAAACGAGTGGAGAGCCAGTGTGTA
CCTGAATGACAGCTTGAACAAATGCAGCAACGGGCGGCTGCCCTGTGTAG
ACAGGGGGCTTGATGAGGGGCCCCGGTCCATCCCAAAGTGCTCTGAGTCG
GAGACCGACGAGGATTACATCGTGGTCCCCAGGGTTCCGCTGAGGGAGGA
TGAACCCAAGGACGAGGGCAGTGTGGGGAACAAAGCCCTGGTGTCTCCCG
AGTCCTCTGCGGAAGAGGAAGAGGAGCGTGAAGAGGGAGGCGAGGCATGT

>uc003car.1|16190787|16191187|16191286
GTGGGAGAAgaagggacttgcaagatcatctcccttagctccctcatttt
caggaggccagggacagtggtccccaggaagggaaggagagtccaaccta
gtttgcctgatcccccATGGGAGGCTGAGGTTGCAAACAGACAGCTGCAG
CTCCTTGCAGCTATGCCACACACACAGCCTTTCTGAATCAGAGGGTATTA
GTCTTTCCTTCTGAACTCTTGGGATATTCCTGTTTTGATTTGGCTCTAGC
AGTGACCACACCGAGTTGTGCAAAGCCTGGGAACAGTGAGGGCATTAGGA
CCAGGAGTGACGCGCACGCTTGGCTCTGGGTTGTGTCTGGCAGAGGGCTC
TCGGCTGAGTGGAGCTATGTGTGAAAGGAAACCAGGCACTGCCTGCCGGC
TTTACATCTGTTGATCTGACCTGACTGGAAGCGTCCAAAGAGGGACGGCT
GTCAGCCCTGCTTGACTGAGAACCCACCAGCTCATCCCAGACACCTCATA

>uc003cny.1|44815214|44815714|44815713
AAGGGAAAGCAAattaagtatgtgagtctttcttcctgccaacagccaat
caatcagttctgcagcagacatcagctgagtgtcttctgattcagttcca
tcctgacactttatgtctggagatagggtgagatctcacaggttcagggc
tcagtcctacaagactgcgcccaacttctgatgccaattgcaagccccag
cttgtcctatctgtgctttcagaccaactggctgtaaatcaggaggtcca
tgttgcccctttccctgggtAAATCAGAAGACTATAGATCTAGTCATTTA
TTTTATTTCCTTGGACTATGGAGTACTAGTAAGATGAGGAGGAAAAATCA
TTAGAGCTTCCTGACCCTAAGTCTCTTAAGATTTACTAGAAGTCTTTGGA
GATATAGAACTGCAGCAATAATTAGAATTATGAAGTCACTGATGGGACAG
TGATGTCAGAAGTGCAGTAGTACCTTGTAATGAGGCTGGCCATAAGAATC

>uc003cqp.1|46995776|46996176|46996275
AAGCGACAGAGTAGCACCTGGCATTTGATAAGCGCTACAAGGGGTCGTCA
TGGTGGTGGTGGAGATTATTGTTGAAGGACCCTCGCCACCTCCACGCGGC
CCGCCGCCCCTTCCCTGAATGGCGGCAAATGCAGTCAGGCGAGCAGCGTC
CTGGGCGGATTCAGACCCTGGGGAAGTCTGGAATTCCTCACCCCGACCCT
CGTCCCGGAGGCTCAGGCTGGCCCTTCCAATGGCACTGGTGGGGCAGGGC
AGCGGGGCACCCTCCCGGGCCGCCCGGCCCATAGGCCCCTCCTCCTGCCA
GGCTCTCCGCCCTTTACATGGTCCCAGGAGAGGCGGGGCGGCGGTGACTG
CAGCGAAGTGCAGGAAGCTGGGCGGCGGCCGGCAGTGAGGAGGAGGAGCG
AGCAGACTTGGGTGGCTCTGCGCCGCGGAGGCCACAGCCGCAGACTTCCC
CAGTAGTACCGCGCCGCTCCGCCCCGGAGTGACGCCCTCCGCCCATGGGC

>uc003cru.1|47819254|47819654|47819753
AAGACCCTTCCCGCTTTCACACTGCAGGCAGCTAAGTCGCCGAGAAAGGC
AGCAACTTGACGCCCGACCCCGCCACCCAAACCCGCTCGCTCTGCGACCC
CAGAGCAGCCGGCGCCAACCCGTCCCCTTCGCGACTCCGCCGGAAGTCCC
GCCTGCACCGCCGCCGCGCCCCATTGGGCCGGGTGCTGGGGCATCCCGGG
CGCTGGGTGCCCCGAGCGGCTACGACGAGTCCCAGGTGGGGCCGGGCTCC
AGGCCCGCGGGGGAGCGGAGCCGTGCGCCGCAGGCGGGCTCCGTGACGCC
GGGTGGGGAACGCCGGGCCGGTGGCGGGACTTCCGCCACGGGACTCGGAA
GGGGCCGCGCCGCCGCTGCTGGGAGTTGTAGTCCGGCCGTGGTTGGGGGA
GCCGCGGCTCATGCGCGGTGCACAGAGGCTTGTTTCACATCTGTAACAAC
AGGTGAATTGGGCTTTTTATTCTCCCCTTTCGTGCCCTCTTGAGGAGCCT

>uc003cvp.1|49033221|49033621|49033720
CCCAGGAGGAAGACCCGGGAGTAGGTTGTGAAACGGAGTCTAGAGGGAAC
AAGACGCTCACCTGGGCCACAGAACAATAGAAGGGGAGGTGGGGGCCTCC
CCTGGGACCGGGTCCCGATCCGGATTAGATCCGTGGGGCAGGATTAGCCC
TGTTGGTCCCACGAAGCCTGGGCCACTGGTGCGGTGACGGTGGTGGGGCG
GGCTTCGGAATCCGTCAGGAGGGAAGCGCGCCCGTGGGGCCGGAGAGGAA
GTAAACCCGCGCGTCCACCTCGGGGACACCCCCGCGCTCGGTGGCCTTTG
TCCGGTGACGCTGCCAGCGCCCGGAGCACCAGGGGCCGAAGGGGTCCACA
GAGCAGCCGCGGGACCCCCGGAAACCCATTGCGACCGGCCCCAGGAGACC
CACCACCAGGCTCCCACTGTGCCGAGCTTCCCGCTCGCCCGGCCCCGCGG
GTAGCGAAAGCGACAATGTTCCCCTGAGGCCACGACAGAGCCGGCGTGCC

>uc003doa.1|69895151|69895651|69895650
TCTAGTCTTCATATGTAAGGTGTTGAATTTATTTAATGTTATTAACTGAA
TCTATAGATAAAGAGGTAGTTTTGGAGCCAAGTAACCTGTTGATGTAAAG
TCTATTTTACCTTTTATGATTACCATCTAGCACCTCCCTCCTTCCTGGCT
GAATTCCCTGTCATTTTAAGTAGGCAGCAATTACTGGTTTGCTAAAGAAG
CCAGCTCCTGCTGCCAAGGATCCTGTTAATTATCACTCTATCTCTAATTT
AGCCTTCCTAGTGTTGAGAGAAGGTGCACGTAAGCGTGTGGCAGAACGTC
TGCAATCGCATCTTTGTAATAATCTCCTTTCTGAGACGGTTCAGTGGACT
CAATGTTCCGCCAAAGGGCCAAGGCAGCCCTGGTGAGTGTTTTCAGCTCT
CTTCTGTAGCTTGTTTGGTCAGTCGAGTTTGGTGTGATTGTCCTCTCCTT
TTGCTTCTGACCTAAGTAAAAGCTAATGGTTGGCATTAATCTTGGGAATT

>uc003dtz.1|101693752|101694152|101694251
AGGCGCGTCTTATTTTCAGCCCCCAAACGGCTACAAATCATCCGCCTTAT
TTTCAGCCTCCAAACGGCTACAAATCATCCTGTTTAAACAAAGCGGTCTG
TCTAAAAGGAGGGGCATAACAGGGCCGGGGCAGGGGCAAGACCTGGGAGT
AGGCAACCTCCCTCTCTGCCCCGAGCCGTCCCGGCCGCGCAGCCGCCGAG
TGCCACATCAGCGACGGCGCTGCACTTCCACATTCCCTTAGGATGCAGCC
AGCGGGCCTGAGAGAGGGGCGGGCCCGAGGCCCTCCGGAGTGGCGGGCCG
CCCGGCCAATCGGCAGCAAGTGAAGAGCTGCGGCCACCAATGAGCTGGGG
CTTGTGCCAGCCGCGGCCGCCGAGGCCCGTGCCCCGCGGGGGGAACAGAT
GAAGCACATCTGGACAGCTGTGCGGCCTCCTCGCGGGCCGACGTCAGCCG
AGCACGTCCCCCACGTCCTCTCCTTCTCGCCACTTATTATTTATTCGTTT

>uc003dua.1|101720353|101720753|101720852
CCTGTTCCCTGTGGGAGGCTTTACTTTTCCATGCTTACACACTGAACACC
TAAGCTGGCTGGTCAAATAATCAAGAGGCAGACTTGGTAAAAATGTGAAT
AAATGAGTGTAGTTACTATATAGCCATTAAAGAAAAATCTGCTAATGGTG
ACTCAGTAGTGCCTCCCTGATTGTAAAGGACAATGTCTTCTGGTGAGCTG
TGAGCATGTTCCATGGGTTGACAATCAGATTTACATGTCTGATGACATTA
ATTGCAGGGTGCTATGGGCCAGGTTTCTGAAGTTGGGTGGAGGTGGAGGC
CACCGGCAGTGAGTACAACGCCCAGGGGAAGCATGTGAGTGGGAGGAAGA
AAAGAGAGTTTTCTGGAGCTGTTGCAATGTGTATGCTGGTGAAATCTACT
TGAGCATTAAGCAGTATCTCCCAGCATTGTTAGCTACTGAGTGGCACATC
TTCAGTACGCATGATTCGTGGGGGACTCAGGCAGAGGTAAAAGTGTGGTA

>uc003dyr.1|113312490|113312990|113312989
taatcccagtactttgggaggctgaggtaggcagatcatgaggtcaggag
attgagaccatcctggccaacatggtgaaaccccatgtctactaaaaata
caaaaattagctggacgtggtggcgcgtgcctgtaaacccagctacttgg
gaggctgaagcgggagaattgtgtgaaccagggagtcgcaggttgcagtg
agctgagatcgcaccattgcactccagcctgtgacacagagagactcAAA
CAAGACAAAACAAAACAGACCCAGTGTACATGGTACTTACGGTGACATCT
CTGCACTTTATTTCAAGAAGTCCAGGCAGAGGTCCTAAAGTATTGAATTG
AGGAAGAAAAGCCATTGCTTCCCAAAGGGTGCTGCTGCACATGGGTGGGA
GGCGGCTAAATCCCTGGCACATGCATTTGTGTCTACAGGGGCATTGTGAC
CTCAGCCCTGGACTGGCCCAGCTAGAACCTGGAAAAATGCCCTTTGGTTT

>uc003edg.1|120948675|120949175|120949174
ATAAGCTCCTACCTAGAAGACATAATACTGAATACCGAAGCGAATACTGC
AGAAGAACAAGCCAGGGCAGAAATAGAGAAGATGGCTGAGAAAATCAATG
ACATTGCTTATGAAATGGAAAGCCGGTGTGTATCAAGAGAACAGATTGTA
GAATGGACAGCCCATTTGCTGGTACTCATATATATTTTTTCAAGAGCTTA
CAATTTCACCACCAAGTAGAAACAAATAACTCATACTTCAGCGTCCATTG
TTTTATTAACATTAACTCTTGAGAAGCCAATATGTGTATGCCTCCGTATG
TATTCTCAGTTATCCTCTGCAATCTGGATTACTCTCATTACTTACTTTAA
GAATACTCGGAAGCATGAAAACAATGTGAATACGTGTGTGCAACATTACT
GGGACTTCATCCCAAGGTTGCTGGCTTCTATGTATAAGCTGTGTTTCCAA
CATTCCCTTCCTGGCAGGCAGGGTAACTGAAGGACAGGGTCAAATCCAAA

>uc003edj.1|120981620|120982020|120982119
AACAGTGCAGTGCTAGACTAGAGAGGCCTGGCACTCCTACAGCCTTCTCC
TGTCTTCTAGCTGGGACTTCACACCACAGACCCAAAGGAAAAGAGACCCA
AAGATCCCTGCAGAAACCTGAGAATATTTCCTTTACCTCAGTGGTTTCAT
AATCTGTTCTTAGTTTCCTGTTTCTGCTGTAAATAATTCACTATATTTTT
AAGAGAGAGAAGGTCAGGCCCTTGTGAGCCAGAAGGGATTTGAGAGATGA
TGAAAGCTACGTATGTTACCCATAACCTAAGGACTTCTGGCAAGGTGGCC
TACCTGAGCTGGAGTCATGCCTTTTTTCCCTGGACTTGGAGATACCTGTC
AGTGCAGAAAGGCCTACTTTTGATCTTGGAAATAAGTTTCCTGGGGTGAG
TTCTTAACCCTTTCCAGCTTTCCCACCCTCTTTGGCTTTAGCCATGGCCT
TCTGATCTGTGTTTCTCAGGGGACCTGCAGGCCCCAGATATAGCCCCATG

>uc003edk.1|120983746|120984246|120984245
GTAAAGCTACTCCTTGATCGATCCTTTGCACCGGATTGTTCAAAGTGGAC
CCCAGGGGAGAAGTCGGAGCAAAGAACTTACCACCAAGCAGGTATGGTTT
TTCTTTCTTTCTCTTTTGCTGGGGGCTGACCGCCCTTCAGCTCCAGCCAA
AAGATGTGTGTGAACACAAATATACCTTCTGTTTGAGGTCAGCATCATAG
TGGGTCGTGAATCATGTTGGCCTTGCTGCTGTCTCCTCATTTCTAGGGTG
GAAAAAAAAAAGCATGAAAACAATCACTTAATGTTGAGCCCCATTACTGA
TGCTCTCTGGTCCTGCACTAGCCTCCTAGAAAAATCACCACAGGAGAAGC
CTTAACTACTGCATGAGTTACCACAAGTCACACATACAACCAGCTCCCTG
TTACAGGGCTGGAGTCCCTGGACCCAGGAAATACCACCTCCAAGGACTGT
GGGAGCTGGGGACTATGGGAACTGGGATCAACTCAGTCCTGATTCCTTTT

>uc003eet.1|123256510|123256910|123257009
CACTTTGGTTGTGGAAATTGGCAGGGTTAGGTGGCTACTCACTCCCAATC
CACATCCACAATAAATCACTTTTTATTATCTTATCAAAATCTGTAGAATG
CCTCTTTATTCTATTTTGTTGCTGCGGAGGTTTGTTTTCTCTTTCTAATT
ATTTTATTTTCTAGGTTTTTTGAGGGAATTTCAAGAGGGGAGATTTTTTA
TTCAGGCTCATCTTAACGTCATGTCTGGAACTCAAGCTACTGAATTATAT
ATTCTTTAATACATATAGACCTACGTCAATGAGTTTAAACTGCAAGGAAA
GGGTTAAATTTCTTCCTCAAGTGTGGTCAAAATCTGTAGAGAAAAGAGGA
ACAGCTTCTCTTAAAGAAAGTTAGCTGGGTAGGTATACAGTCATTGCCGA
GGAAGGCTTGCACAGGGTGAAAGCTTTGCTTCTCTGCTGCTGTAACAGGG
ACTAGCACAGACACACGGATGAGTGGGGTCATTTCCAGATATTAGGTCAC

>uc003eeu.1|123279039|123279439|123279538
ACATGGCCTCTCTGCCCTCACTCATTGAAGGCTGTCTTCTGAAGCCCCGT
GGAGCTCAGTGCCTGTCACATGGTTGCCCACATTTGTTGAACTGAACTGC
ATTTTCATCTATGGGCTTCAAAGGCTGTGTGTACTCTGGGATCTCTGGGA
ATCTGTCAGGGAAGGTGTCTTTGTCATGTTTGTGGATGGGGCTCCCTTTG
GGGGTTTCCCAGGGCTTTACACTCATGCTCCGAGGGTACGTTTGTAGTCA
TTCTCATCAGTGGAAATGCCCACCTGCCGGCAGAAGTTATTTGGAACCAA
GCAAGAGCACTGTCCCTGGCTGTGGTGTTGTTTCTCTAGTCAGTTCCCCT
TTCTGTATTTGAGTTCTACCGTCAGTCCTGGCATTATTTCTCTCTCTACA
AGGAGCCTTAGGAGGTACGGGGAGCTCGCAAATACTCCTTTTGGTTTATT
CTTACCACCTTGCTTCTGTGTTCCTTGGGAATGCTGCTGTGCTTATGCAT

>uc003efo.1|123795660|123796060|123796159
tgagtgtattttcttaactgctatgTACATCCCCTCAAATTGCCAGTGAG
TTTTAATAGTGAAGCTATATGACATGGCTGTTGTCAGggatcacttgagc
caaggagtttaaggttacagtgagctatgatgggacactgcattccagcc
taggcaacagaAAAACAACAACAACAACAAAGAATCAGATATTTATGACT
TTATAATCATGACATGTCCAAATAGATATCAAGGTATGGGTAAGTTTGTA
TGGGAGACAAAGATAAATCAGATTGAGAAAACAATATTGTGTAACAATTA
TTACTATTATCATATTACAAAGTAGCTCCATGTCCTTGATTACACTTGGA
GAGGTAACTGTTGATCCTGTTCCTCAAACGATCTCAAATTGGAAGTCATT
GTTAAAGATTGCTGTGTATTCAGGGTAGGCAACGTAGGGTAAGTTGAAAT
TGATATAGGGTAGGGGAGGTTGAAATTGACGTTGTGAAATCTAACTTTAC

>uc003eva.1|143858028|143858428|143858527
ATTCCAGTTAAAGAAAATCTGATAAAAAATGGACAGGTTGATATGGAATA
TGAATACTTACTTTTTCCAAAATGAATGATACAGCTCCCTGTTGTGAAAT
GTTGTTGAATAAGGAGATTGCTAGACATATAGATGAAAATATTTTCCAGG
TTTTCCTTTAAACTAGAAGGAAAATTCTTCAACTATTTCATAGCTGTTTT
TTTTCACATAGTGATTTATTTCAGTGACCTTGTGATCTGTAAACTTGTAA
TGGAGGGCTGAAAATGGGAAGTAACATAGGAAAAGGGAAGGGCTGTGGTG
AGAGAGACAATAATTTGCAAAGAAGAAGAGGACATGGGGTACCAGTAGAA
CTTCTACTCACCAGAGATACTGAAATATTCTAGAACCTCTGATCTCAGTC
AATTCTCCATAGGAACACTATCAAGTCTTTTTCCATAAAAGTCAGATAAA
AGAAAGATCACATTTCTTGATATTCTTTGAAGCAACTTTATTTTTATTGT

>uc003ezh.1|153468118|153468518|153468617
TTAACGCTGGGAAGAGGCACCATTTAATTAATTAATTTGTTCTGGAAGGG
ATCAGTGTACAATTTTAACTCAGTGCTTTGTGGATCTAGCTAAAGGTCAA
GAACTAAAGTCGGCTATTAGTGCCTCTGGAAGATATTTCTGCACTTTAGC
ACCTTTCTGATGTTTTTCCTTCACCTCGAGCTGGCCTCACTCTCTTCAAC
AAAACCGAACCTGCAGGAAGAATGTTGTACCATATCCAGCATTTTTGTCC
CAACAAACATGGGACAAACGTTTTTCACTAGAATCATCCTTGAACAAGTT
ATCCGAATTCCTTACATTCAAAGGAAATCCTGCCCCCAGTCTCCAAAACT
TCATCACATCACAGACGTTCAGGATTCTTTCCATTCAAAGCAAAGCCAAG
TTACATCTTATAGCACCCAGTGAATTATGATATGGGGCTGCGGTTTATTT
GCTCTGGCGACAATATGGCTTACTTGCCGTGGAATATCCCGGTATTTCAG

>uc003fgx.1|171618958|171619358|171619457
CCCTTGGAGTGCTCGCAGCAGGGAAGAAGGAGCGAGCAGGGAGGAGCTGA
GGAGGGTCGGAGCGGAATGGACACCCAGAGACTGAGATGAGAGAGGGGCT
ATAAGAAGAGAAACCAGTCGCAGGAAAACAGAACTCTCGACAAACGCACG
CCCTCTTTGCGCTCTCCGTTTCTCTGGACCTGGATGGAATTGTTTTACTT
TGCATCGCCGGACTGCGCTGCGGACGGGGTGGGGCGGCCCAATGGCCCCC
CTGGGGTTACTCTGCTCCCCTTCACGCTTCCCTcccggccccgccccgcg
attggccggcgcgccccggggctgccgccgATTGGTGCTCGCCGGCCGGA
GCCGCGGGGCTTAAAGAGGGGGCGGGGGCGCGCTGCCCAGCAGCGCTGCT
GTCCCCGCCGTGCGCCCTTCGCCGCTGAGCTCGCAGCCTCCGGCGCCCAC
CTCCACCTCCAGTGTCCCGCCTCGGGCCGTCGCCCTCCAGCGGCTCGCGA

>uc003fgy.1|171621321|171621721|171621820
aaattgctagcctcagtgaaccacggttgtcttcttttaaaagttaaaat
cagatcaaccacccatctttcacgattatttgaggattaaatgagataag
aaatgtaatctcctttgagatagtagatgcttcatgaatggtacctatag
tattTTATTAAAAGCTGGGCATGGTATTTGTAGGGATCTTTGAAGCATAA
AATTAACTTTGTTTTCTTCTCCTGAAATTAACTTTACTGAGCATTCAGTG
CCAAGTGGTTTGTTTTCAGAGAACAAAGGCTGTCCTCCAGAGGGGAGTGC
ATACTCTGGGGGTGGGGGGGGGGTGGGGGGCGGCGCTAGTCCTTCCTGCC
TTCCCCCTCCCTCATACTTTGGGTGGAGGCAGGAACAGTCCTCTGTCCCT
ATCTTTTGGTGTCCGGACATGGCCTTGGCACTGTAGCATGTGGACAGCCA
GTGCCATGGATTTCAGAACCTGCATTGCCAGTTGACTGCCTGCTTTGTGT

>uc003fit.1|176059304|176059804|176059803
attttatagtttaggaaactgagtctcaaagaagttatattctttgctta
cagtcacacagcaagtaTTAGAGATAATCCAAAACTTGTCTTCACACTGC
TGCACAAAACTGACTCTGAGCTGTTCCTTATTTCCCTATGGTTTAAAAAA
TAAATGTCGTGTAATACACTTTAAATTTGATTTCTGTAGGAAAAGTAGAT
TAGAAACACTCAAAAACAAAGAAACCAAACTCTGTGAAGCTTGGTGTACT
GGTAATATCAATGCTCTTTTAGGGGAAAATATAAATATGTTTCTGGACTA
AAGTGAAAGTAGAGAATTAAAAGTTTATATCAAAACTGAAACAAAGCAAT
GTTTTGTGAAGTACACTTTAATAGCCATACAGTGGATCAAAAGATATGAT
CTCACTTCATAGTAAAACAGGTCCTGCAAGCCCAGGTAACTCAGGAAGCA
GAATGGTAATTATTCACAGAAGAAAGCAGGTAGTATACTGTTACAATACT

>uc003fkv.1|182763702|182764202|182764201
CATGTGTATGACTTGCATTGTCCTGTCATGTCCCTTATCGTTGATTTGCT
CATCTATAAAACTGGTTACCCTGCCCTGCCAACCTCATAGGATTGCTATC
GAGcatacacacacacacacacacacacacacatacacacacacacacac
tctgtctctctctctctctctctctctctTTTAGATTGCTATGTTTTACC
TTGTATCCTTAGCAGCATTTTTAATTTTTTGCCATATAATCAAACTTTAC
CTTTACGTAGAACTAAAAGAAGCATTCCATGCTACTTTCCAACAACGTGT
AACATTTTAAAACAAGTTCACTTACCAAAAGGGAGACAAACTGAAAGAAG
TAACACAAAAATACAAATGCAAAATTGCTTTTTTCTAGAAATGGTCTAAA
ATTTTTATTGTGAGAGAAAGAATAACAGGGAACACATTTGTTTGTTTCCT
TTGGGACCTAAGACAAACGTATTGAATATTCTGGTACTTTCCCCTCTAGC

>uc003fph.1|186528995|186529395|186529494
tgctgggattacaggcgagagccactgcAGGTGGCTGGGAAAGTTTTATG
AGAGGAAAGCAAGATATTTGAAGCTCAGAGGACTATCCTTTTCTTTTTTC
TTTTTTCCAGGAACATATGGGAAAGAAATCCCCTCGGAAACCAAAGCCCA
GCCATCGGAGATTTTAAGATTTTTCAGGCTTTCCTTATAATCTTCCTTAC
ATTTGTCTCTTTAAACACATTTAAGTCGACCTTTGAGAAGTTGCTGATAA
GCAGTTATCAAACAAGAGTTAGAGTAACAAACCCTCCCACCTCGCTGTGT
TGGTTGGTAGCTTCCAAGGCCACTGTAAATGTGTATCAGTGTGAACCTGA
TCCAGAAACAGCCAGGAAGGGAGCAAAGTTTAGTTTAGTCTGTGAGGAAA
CTGGCGGCTGCTGGTAGTTCCATGCTGTCTGTTCAGACTTCAGCTTGGTG
TAAGTAGTTTTTTTTAAAAAAAACTATTATGACATTTTCATATAAAAAGG

>uc003frx.1|190831409|190831909|190831908
ATAGATGAAaaaacaaaacaaaacaaaacTTCCCTAAGCAGCTCTACAAA
ACATTTTAGCCCCAGAAATAGTCACAGAAATCCTCAAATCAAACCAGTAT
CCAGATACAAGGAAGTGTTATGTAGCTGGAGCAGGGTGGACACTCATCAG
CTCAGTTCAGTTACAAAAGTCCAGGCTGCTGAAATTAAACTCTGATGCCA
TTCATGCCAGCATCCAATCACGACAGAGATCAGAAGTTCAGAGATGCCTC
CAGCTCCAAATTGCCAACAACAAGTGTGGCTACTATACGTCAAGGACTCT
GAAGCCGTGAGAGAGGGGGAAGAACAACAGTAGAGAGGATGCCCAGCTGG
TAAGAATCGAGTGTTTATGAAGTTTTAGTCAATTGATGAATCTCATTGGC
TAAAATCAAGAAACGCTCCGCCTCTTTGCAAATATGTATGAAGGAGAGAA
GTGCCTAAACTTCTATGTCTGATAGCATTTGACCCTATTGCTTTTAGCCT

>uc003fsb.1|190989742|190990142|190990241
TAGATTTTAAAAAAGAAGCCTTCTAAAAGTTTTCCTGAAGTTTACTTTTC
AGTTACAAAGAGTAAAATAACTTTCTGAAATGCCTTCTGTAAATCGTGGT
GGTGGTGCGGTTTGTTTGGGGAGATTTGTTTTGTTTTTAAAAGACAGTGC
ACTTTCTTATGAAAGAGACAGGGAAAGTTTTACCTGTCTGTCTCCTGGGt
ttgttttttttttctttctttctttttcttttAAAGATTGGTGATAAGGA
ATTCTAACTACTTAATGAGATGGGAGAGGCCTCACTCCATTGGAGTGGAG
GAGTCCAGGTGGAAGTTGATGGATTGGACAGGTAAAGAGAAGAGTCCCGC
CTCCTCATGCCTATAGTTGGGTATATATTAGGAAACCTTAAATTATGTAC
AGAGAGAGAAAGAGAGAGAGGGACTTGAGTTCTGTTATCTTCTTAAGTAG
ATTCATATTGTAAGGGTCTCGGGGTGGGGGGGTTGGCAAAATCCTGGAGC

>uc003gkx.1|8251459|8251959|8251958
CCATGTGTGCACACACTTGTGCTTGTGAGTCTCTGTGTGCCCATGCATAt
gtatgtgtgtctgcatgcacatgcgtgtgtgtgtgcatgcatgtatgtgt
gcaggcatgcgtgtgtgtgtgtgtgCAGTAAATGGAAGAGGAACAGAGAT
CAGAGCTGAGGCTGGCAGGGCTGAGGCAGCCGGTGGCTGGTGGACTTCCC
CAATCCCAGCCTGGCGGGGGACTGGGTGCCCCTAGCCTCTACTACAGAGC
CTGGGGGCTGGGCAGCGGGCAGGCAGGACAGGGCCTGGACCTCGTCCAGG
AAAGAGCTAATGATCAACCGGCTGCGGTGTCTGTGCAGCCGCCCTGGGCC
TGCCTCTCCGTCACCGGCCCTCAGGCGCAGGGAGGAAGTAGGGCAGGAAG
CAGGGGGCGGAGGCCGCTGTGCAGTCAGCCTGGCTGTGGGCGGCCCCTGC
CTGCTCCGTCCAGCTGGAGACAGCCCCGTGGGGCCAGCCAGCGCTGGGCC

>uc003gno.1|14950309|14950709|14950808
CGTTTAAACATAATTTCACTAGCATCACTTTTCCATAAGTTGGGGCATAA
ACTTTCCTATGTACTCTTTTTGCTTCCAGTGAAATGATATCATTTGGTCT
TTAGGCATCACTTTAAAAGGCAAAGCAACTAGAAGTAACATGGTAAGAAG
AGCAATGGATAAAAGAGAGAAAGAGAACTGTTTAGATACCTGAGACTCCT
GCTTTTCATTTGCCTCAGTCTGGGGTTTGCAGAAGAACACTACCCACTCC
TACTTGTTCTTAACTAGTGTATATATTAAGCTCTTTGAAATGTGAGTATT
ATGGGAAGGATCGCAGTTGCTTTAAATTATAGAAGTTGGCAAGTCCCTGG
GAGAAGGAGTGGGAGGTTGTTTAAACTGAGAAAGACAGTTGCAAAACTTC
GTACAACAGCATGAGCTCCAAGCTTCAAACGCATTCTCATGCTCAGACGA
GCACTTTATTTTTCATCAAGTTATTTTTTGCATTGTTTTGGAGTAGCTTC

>uc003gnp.1|15038365|15038765|15038864
TACCTCCAAAACTCTCAAATATAAAATGGCTTTTTTCTCTAAGTTAACAA
CTAATTTCCAGTCAGTGAGTAATTTTTTTCCTGAAACATTCACTCAGTGG
AAAACAAATGAAGAGGGAAAAAATTAAGTAAACAAATCTGAAAAAGAGGC
CACAACACACAGAGATGGAGAAGCTCTAAACTTACCACTGAAGGAAAGCA
GGCACTTAAAGTTTATCCCAAACAAAACTGTAATTTTAACTGGTCCCCGA
GTTGAGCCTCACTCGATGAATGACTTCCAGGGCCTTTGGCTCTTTGGGAC
TAAACGAGAAAATTATTTTTAGCACAACTATTTGGAAATCTTTGAGAATT
TGGATCTGTTATTCTGTCTGGTACCAAAGCAAGTTTTTCACTGAGCTCTC
ATGAAAGATCCTCAGTCTCTTGTGGATTTAGAATCCTGCAGCAGCCCACC
ATCTAAGAGCAAGGTATGGTGTTTACTCTTTTTTTTAGAATTTTGGCAAA

>uc003gpw.1|20310639|20311139|20311138
AAGAATGCAATAGCATATGAGATTCATAAAATACGACAGGAAACGAATTT
CCACAGCTAGGCTTATGATTTAGCCAGATAGAACAGGAAACTACAAGAAA
ATCCCACAGCTGGGCATGCAGATGGCTTCGGCTCTCACCCCTGAAGACTC
GGGGGGAGGAGTTCACAGTCTTCAGTTCTCCGAGTATTGAGGGTAAGATA
GCTGAGGAACAATGAGTATTAAGTGTGCGAGAAAAGCGTTTAGGAGTTAA
GCACATGGACTGAAGAGAGGCTAGGGCGCAGGCGACTGGGAACCCGTCAT
CGTCCCTCTGCTCTCCGGACCTCTTATTCGAAAAACATCCTCCACCACGT
GCCCCTTTGTCGCCAGAGACAGCGCCTGCAGTGCGTGAGCTGCCCCCTGA
ACTCCTGGCGCCTGGTTGCCTGGGCAACCCTCTTCTGGGGCGCCTCCGCG
ACCTCTTACCATTGGTTTAGACGACGCAGCGTGCGTCTGACGTCATTGCG

>uc003gsv.1|36011012|36011512|36011511
GAACCTCAGTTTCAGAAATAACTGTGTATATGAGATATGACTTGACAGAA
TTCTGTATGCAGGGGAGTTAGGATGGTTTTACCTAAAAATGCATGCACAT
ATTTTATAAATTTAGCATAAAAATTCATtaaatatatatgaatgtattaa
atattgcatgttaagtatatcatatgtaatataaatattacacattatta
tatagcataattatatatagtacatgttacatatatgtgaaatatacaaa
tatatatcatatCATACACTGAGAGCTCTAGTCATTGGGGCCAGCAAGTG
TTTAGAGTTGAGCACCGAAGTTCCACTCCTTAGATGCATGATTATGTCTG
AAGGAAAAAAGTTTTAATTAAAAAAAAGAAGGCCTATTTTATTTAGTTCT
GTGGCATATCAGGGCACAGTCAATATTACTTTAATGTCATGTGACATGAG
GGGTAGGAAGCCACTTCCTTTATCCTATCATGTTTTACCACACAGCTCAC

>uc003han.1|54789620|54790020|54790119
ACTATATAGCCCTTCCCCTAAAAGACCCCTAGTTCAAAACGGCGCAACCG
CTTGGAGATTTCTCCCGAGGGCCCTATTTCTCGTTGGGCCGAGTTTGTAG
AAGGGACATTTCTTGATTCTAGATTTATATTCTCTCTGGGTATTAAATGC
AATTTTGTATGTTCCTTTTCTTCTTTTCAAAGAGAATACAAAACTATAGC
AGTCTAAGAAAATAACCCCAAAATGGGGAGGCAAACTCATTCTGGAAATG
ATGGGCTGTTTGTAGTTTCACAAAACCTCTTTCCCGGCAGAGCACCAACA
CCTCCCCCTTCCACCACCCCCCATCCCATCTGGTCTGCTTCTCCCCGCCC
CCCAGTTGTTGTCGAAGTCTGGGGGTTGGGACTGGACCCCCTGATTGCGT
AAGAGCAAAAAGCGAAGGCGCAATCTGGACACTGGGAGATTCGGAGCGCA
GGGAGTTTGAGAGAAACTTTTATTTTGAAGAGACCAAGGTTGAGGGGGGG

>uc003hgy.1|74515218|74515718|74515717
AAATTAAACAAATGGAGGGATAGTTTGTTCTGCCTAAAAGCAGTAATAGG
AGGGGAATCTAGAAGCTGGGTCTGGATGGGAAGACATTAAGAAAGGAGAG
GGAGAGAGAGCAAGCAAGAAGGAGGTCGGTCAGGGCTCTACAAGAAGAGA
GTCAGGTGGTATTGATACGAGTGGAAAAGATCTTTTTATGTTTTATGCCT
AGTTCCTTGATACAAACTTGTGGTGGGGGGTTCTTGAAAAAGTGATTGGG
GACTATCTGATCTGGGGTTTAGGGCAGGGAAGAAACAGCATGTAAAGGAG
AAAAGACAGAGCATTTGTTAAAGAGAATTTAACAGCAAGAGGAAATAAGA
ACCAATGATACCAAGGATAAACGCAGTCCTTAACTCCCCTATCACTGAAT
TCTTAGAAATATGGGGGTAGGGGTGGTGGTGGTAATTCTGTTTTCTCCCC
ATAGGTGAGATAAGCATTGGGTTAAATGTGCTTTCTCTCTCTCCCTCTCC

>uc003hjk.1|77150980|77151380|77151479
TCACCATAGTTACCCAGGCCAGCATCATTTCCCTGGGAAGACTTTCCTGA
ACCCCAGAGGGGCTCTCACCGCACACTTGCAGAGGCCTTGCTGAGCCCGT
GTCCGCAGCAACGCTACGTTTCCCTGCAACCCTATGGTTAACATTTCCTT
CCACCACTAGGCAAGGAAGGCCTGCGACGCTCCCCGTCTGAgcatggtgc
taaacacagtgcctagcacccagtaagcgcacaCGCATGAGGGAAGGAGC
TGGGAGCTGGCTCGGCAGGTCTGGAAGTTGGATAGGGTCTGTAAAGGGCT
GCCTGGCTCCAGGGGCCTCACACGCAGCGACCTCAGCCGGGCCCAAGGTG
CGTGTACTGCGCATGCCCAGCCAACTGGTCTTCCAGAACCTTCTTCAGTG
AGGAGGTTATACCCGGAGGTCTCGACGCTCGCTCGTGCTGCTCGTGTTGC
CGCTGGGTACGTTTGCTGCCAGTGCTGATCCAGCCGGAGGCGAAGAGAAG

>uc003hjo.1|77214486|77214886|77214985
gaggtacctgaaatatagtaagcTAGTTGAGCGAATGGTGATAGCTGTCA
CCATTGCCAGTGATTAACAGAGCAAGTTTCCCTAGTTATGTGAATCACTT
AGCCTAGAGTAAAATCCATGCTTTAGTTTGATATCTCAGTGTCAAAGGAT
TAGGAATGGGAAGTCATTTCTCTCTGAGAGAAGCCCAGAACTGTGGGCTC
AGAACTGAATGTGCTGTGTGGCTAAAGGGAATTGCTATGGCTTTACAAGC
CTCTTGGAGATTTAAAGTGTTAACAGCAGTGATTCCAAGGCATAGTGTGG
GGGGGCCAGATATAAATAGCAGAACACAAGTAGCGTAGTGTGCCACTGCC
AAGCTACTGCTGGGGGTGTTTATAAAAAGAAAAGCATTCCTGTCTCAGCT
CTCACTGTCAACAACATCCCATCCTGAAGACTTGCTTACCACAACTGAGA
GTGGGGAGTCAGTTTGAGGCCTAGCATCACTTAAACTTCCTCCAAAGGCA

>uc003hpk.1|86614907|86615307|86615406
TTAGCGAGACAGAGTTGGTAGAAGCAAGTAAAACCGGTGTATGGGGTTTG
GCCAATGAAATGCAGAGCTCCTTGAGGGCAGGAGACATGTATTCACCAAC
CTTCTCGCGCCCACAGCCCCAGATCTGTGGCCAACAAGTATCTATGATGC
ACTTGAAAGGAACGAGCGATGCCAGATGCGGAGGAACCAGGCAGGGCGCA
TTCTGTCAGTGGCGCCAGGCGGTGTAGCTCCAGCTCTCAGATAACCCAGG
CTTTGGGAGGGCGGGGCTCCTGCCGGCCTCCCCTGTAGTGCGGCTCGAGT
CCTGTGAAGCTACCAGTTGCCAAATGAAATCTGAAACCTCGAGCTGTGTC
TGAGGGTTGGCCCCACTCAGTTGTTCCAGCCTCTTGTACTGTATATTTAC
ACATTCACACACAATCACCCTTTCTAACTTCTGGGACTCTTTGCGCAACT
GCTAGGATTTCTCAAGTGCATGTGGCAACACAGCCCAGCTCCGGGTGGAA

>uc003hpl.1|86918474|86918874|86918973
TTCTCTGAGACAGTTCTCACATCCTAATTGTGTTACTGCTCCCTGCCAAT
TCCTTTGCTTATTATGCAAGGATATAGAGGAAAAGGCAAACTATTTCCCC
TCAGGTATGTTAGTGTagtggaaaaagcattgaagcaggagttgtgaaac
ctggttatttgttaactgtggcactaactagccgtgtgagtgaccttata
caaatcatatttttctctgggtttcacttcccttatctacaaaatgggtt
cacccggctaaattatatttaaggtcctgatgagctttctatgattcCTA
TTTCTTATTTTGTTTTGTTTTGTTTCTAAATGCTCAAATACTACATTATT
TAAGGTATATTTCCTTGTAGGTTTTTTTTCCCCTCTCTGTCTCTTTCTTC
AATATATGGGATGGGAGGATACTGACTAAGTCTGAGAAGGAGGAGAAAGA
AAATTAGCTACAGGAAGAGTTTATATCCCCTTCTACAAGAAAACTTAAAT

>uc003hvy.1|102930386|102930786|102930885
GGGTATTTAGAGCCATAAATAATTTTTTACTGGGTCTATTTTTGAGTTGG
AGCAGGAGTAAGAAATACATTTTATATGGAATTTTAAATCACTTTTCAAT
TTATGAACCTAGCCTAGAAAGTCTGTGTAAAATGAAATATTTTAAAAGTT
ACAGTATtatctgtatcttcatttctatatgtatgtatctatcatctgtg
tacctactcatctatctatctaattatTCTTTCTTTCCAGCAAATGTTCA
CTTCTGGTTTCCCTACGTCTGCCTGGAAGTGGGGGCAGTATGGCAGTATG
GAAGACCTAGAAAGGGACAAGGAGAGCTACAATAACAGCGGTCTAAATAT
ATCCTAGGATGAAAAGGTGAGGAAGGAAACAGGCGCAGAAGTGTTATAAG
AAACCAAAGCGGCCTTTTGAGAAGGGATGTAAGAGCAGGCCCCTGAGCAG
TTTCACTTCCTCTGGGCGCCCAGCAGAGCGGAGCCCTGGCCTTGCGGGCA

>uc003hyg.1|107455901|107456301|107456400
tgccctcaaagaacttaGAGTTTTAAACGACTCGAATGGGGAAAGAAAGT
AAAAAATAGGGCAAAAGACGCCGATTTTATCATGAATAAAATTTCACATT
TCTTCAACAGGAAAATGATACTAATTCATTTATTTTATATATACATTCTC
TCAAGAGGTTATTTTTGTCTCAAATAGATAGAAACCAGGACAGGGATCCT
TGAAAAGCAGCCACTGACAATCCTCAAGTAACTTCCTTCCTCTGCTTCAC
TTTCTCCTACTGCTCAAGGGGGTGTTACACTTTGACGACTGACTAAACCT
CGAGGGCCAGAAACAAACCAAAGCAAAATTCTGCCTCCAAGGTGAGTAAT
GGAGGGGCGGATTCTAGATTCTCTAACCTCCTTTAGCCTTCCTTTGAGGC
AGTGACAGAGCGATTACTAAGCCTACGGTTCCCAAACGACTCAGGTGAAC
CTGATTTACAGGAAAGGCGGGCTGTAGCTAGGGATGGAGACAGTACCTAT

>uc003hyn.1|109033477|109033877|109033976
gtgattttgggaccccgagatattttcctttcaAAATAGGAATGAATATG
TTGTGATCATTATCTTGATGACAAACATTTCGTCCCAAGATTTGTTCACA
CATGATGAATGTGCTATGTATATTTAATCTTAATGAAATCCCAAGGAAAA
TATTAATTTTAACACTAATAACGATAAATGGGCATTGTACTCACATAGTG
TTCTTACTCCCAGGGGCACAaagctcttcacaattaattatttcagtcat
tctcatagcagtcccatgaggtgggtGGCTGAGTGTGTCCTCTTGGAAAA
AAAAAAGAAAAAAGGTTACTAATTGGATTTTCTTCTGTTCCACATTCTGT
GTTCTAGAACCGAGTAGCTACCTTATAAAGACCATCTGTACATCCACTGT
GAAATGGAGTTTCAAAATCACAAGCTTCTTTCCCACATGAACATAAGACT
AGGAGCACATATGGAAGAGTAAAGTTGAAGGGAATTTGGATGATGATTTG

>uc003hyq.1|109129988|109130388|109130487
TTTTAGGGGAAACAATCACTGTCCACGGGATTAAAATAATCCCGAGTTGA
TTATTTGGTGACATCAACCAACGGTGCACATTTTGGGTCCATTACCAACA
CAGCCAAGCAGCACATATTTCTTCAGAGCCTAGATATGCACATGTCATCA
AAGGATAGCATTTTACAGAGTCAACACCACTCACTTCATAGAACAAGGGG
CCAGTGGCTTTTCAGAAGAAGGGTCTGTTCTCGGCCCCACACCAGAACGC
CAGCCGCCAGGTCCCGCTGCTCAGCAGGTCTCAAGCCCGCGCTCACTCGG
GCTCCGGCTGCTGACAGCTGCGAGCCCGCGCGTGTATACCCGCTCAACGC
TGGGACGTTACAGCCAGGGCCAATGGGCAGAGCGGGACTCGAGGCCCCGC
CCCCGCCTTGTGGCGTCACGGGGACGCCGGGGGCGCGCGGGCTGCAGGGC
CGCGTAGGTCCCCGCCCCCAGAGTCTGGCTTTCCGCGGCTGCCCGCCTCG

>uc003ieo.1|123519217|123519617|123519716
ccagtatctgggaataccagtgcccaccaccatgcctggcttccttcttt
tttttaaaaaaaaagatttacatctgacttaattactgagaaaacttatc
cctataaaaaggtagatggacactgaaattttgttataacaaagttactc
catcctttggattactttttgtttacatgccgaaatttgttgggtgactt
agtattcttattttccacgaactatcacctaacacctcgagtagggcctc
cttcaacctttaggagagcaaagaattgaaaacatccacactggatttgt
catccggatagcagagccatttgctctcaaAGACTCCATCTGTTTTCATG
ATTGTTCGCTCACTGGCCAAGCTTCAGGACGTGTGAGGTAGTTTTTCTGT
AAACAGGAAGGCCACAGTGGAGGCCAAGCCTTCCCCATGGGCACCTTCTC
AGATTGCGATTGTGGATGAAATGAGGGATTTTCTTGAAACAACCCTCACG

>uc003iep.1|123519698|123520098|123520197
TCTTGAAACAACCCTCACGCAGGTACCCCTTGGGCAGCCTTCAACCGCTC
TGGGGAAGGAGGCCCCAGGCATAGACAACTGCAGTATAAATAATCATCCC
TACAGTGCTCTGTCAGGGCTGTAGGGGGGCACGGGACAGTAAGGGAGGAG
GCTGAACTGCGCGATTTTACCTGGCTTCTCCAGAAGGGTAAGGCGGCCAG
TTGGACCCGGTCCTTGTGTTCGGAGAACAGAGTCACCCAGGCCTCGAACG
CCTGCGATGGTCGGCGTCTCTTCCCTAGGTGACGCAAGACGCGGAGCTCG
GCTGCACGACGCTGGCGCAAGCGCGGGGGCAAGAGCGCCGGCCTCCGAGA
CGGTTAGTGATTGGACGAAGCAGGGCGCGGGGGCGCAAGCCCGGGTCCTG
CAGGGGCGACGCGAGGCCTCTTTTGAAAGATGCGGCCCTGACCCTGTGAA
CCTCGCGCAGAGCGGCCTGAAGCGAGAGGTTGAGGCTGGGAGGTGGGAGC

>uc003ifb.1|124539732|124540132|124540231
gcacttgggggggccgaggcgcgctgatcacctgaggtcaggagttcgag
accagcccgaccaactgatgaaaccccgtctttactaaaaatgcaaaaat
tagccggccgtggtgacgcgcgactgtagtcacagctactcgagagactg
aggcgggagacccgcttgaacccgggaggcggaggttgcagtgagccaag
gtcgcgccactgcactccagcctgggagacaaagtgagactccggctcaa
aaaaaaaaaGTGGGGAAGTCCGCCCTCCTGAGCTCATGGTAACCTCAGCC
TCCTCCCCTCCTCCTACCACAGAGAGAGGGAGAAAGAACTTGTTTTCATT
CATAACTTTTTCCTTTTCCTTCTTCCGTCAACTATTTATTCAGTGCGGAT
TGCAGAGGGCGCAGCTCCACCGTGGTAACTTGCAATGTGGCCGCCCCTGC
GCTGGCTTCTTTCTCCTCGGCCCTCGGTGAACCCAGCTTTTCCTTTAAAG

>uc003iru.1|169654391|169654791|169654890
TTAGGGTAATCTAGCACATGACCAAAATTTAAATGCACAGAACAGAAGAT
CAGAGTAAGAAGAGCTTCCATTTGGATTATCACTTTTTCTACTTGGAGTC
ACATACTGTACTTTAAATTGATTAAGAACATGTTAAAGGTCCAGGTGGTG
ATTTCCAGCTACAAGTCCAAAGTATAGAAGAATGTGTTTAAATCCTACGT
TTATCAGATCCATAAATATAGTTCCTTCTATGTTAAGTGGCTTTATTTCT
AAGAACCCAGCCCTCGGTCCTGGGGGTGCTTCCCAGCCCGCTGCTGGAAT
TCCTGATCGTGGCAGTCTGCTGAAACATGAGCTCAGTTACCAAATATAGC
TGAGTGGAGTAAGAGGACAGATGAGAGTCTGAGGCCACAGTTGCCTCAAA
GTGACCACGGACCAGGCAGTCTCTAATGAATAGGCAAGGCCACAACCTCC
ATTCTCCCAGAAAAGAAGAAATGCTCATCTGAAATTCATCACCTCTCTGG

>uc003ivk.1|184351345|184351745|184351844
CCTGATGTGGATCTTGTCTCCATGCTACTGATAGGATTTTCATGATACCA
GTATTTGAATCTTGGGACACATTTTTCTTTTTAATGGGGTATCTGTTTCA
CTgcagagctagagctagatcccaagcttcctcactctcagcttggcgtt
ctccctgATTTAGGATGCCTTTATTTATTTAGTGTATAGATTTATCTCCA
AATATTAAGCAGTGAACTTTCAAAAGGGTATTACGACTTGTCCTACTTTT
TTGGATATATACATCTGTATTTTATCCTTGGTTTTTTTTTTTCTTTAAGA
TTTTAAATGCAACCTAGACACTTGTGGTTAGGGTGCTGAATTTTGACATA
TGCGGTTTGACGGAAAGAATCACTGGTGTGTCAATTCTGGTTTGTTGTAG
GTTAACGAAGCCCTTGTCATTTGCTGATTGTGTTGGGGATGAGCTGCCGT
GGGGATGGGAAGCAGGGTTTGACCCTCAGATTGGTGTCTACTACATCGAT

>uc003ixs.1|186587138|186587538|186587637
TACCCTGAACTTCTCAAAAGAAGGATTTGTTTATAATACACCGTACAGTA
ATAATTTTATCATTTCCAACAGATAAATGGCAGTGTAATCGATGAGATCT
TGTACATTCCTTTGTAATTTGTGAGCACTTCATACGGAGAGTCAAGGGGG
AGGGCTCATCTGGAGAATTTTGAATCCCAGTATTCTCCCCCACCCCGCAG
AGTAGGTTCTTTCCCCATGGAGTATGAGGCTATTGTTTTGTAGTAAACCT
TAAACTCTCAGACTGAAAGTAATTAGAACTGGAAATTAGTAACCACTTTT
TTCTAAACTTTTCCCCTTTATTTTTATTTTCAATGTAAAGTAGGACTTTG
CTATAAAACACGTGACCCTAGGGAAACTTTTGAAGTTAGCGGTATAGAGA
GTACCACCACCAGACGCCACCATGCCTGCGGAAGGAGGAAAAACGGACAT
GGAAAGGATTGGCCTCTTTAGTGAGATGGAATATATTACTGTGGGTGATA

>uc003ixt.1|186587038|186587538|186587537
AAGCTGTTATATTTTCAACATAAGGGACAATGCAGGATGCTGAAATCATT
GTATTTAAACTGTAAAAATGTCTGCCTTATATAATTATGATTTTAAAATC
TACCCTGAACTTCTCAAAAGAAGGATTTGTTTATAATACACCGTACAGTA
ATAATTTTATCATTTCCAACAGATAAATGGCAGTGTAATCGATGAGATCT
TGTACATTCCTTTGTAATTTGTGAGCACTTCATACGGAGAGTCAAGGGGG
AGGGCTCATCTGGAGAATTTTGAATCCCAGTATTCTCCCCCACCCCGCAG
AGTAGGTTCTTTCCCCATGGAGTATGAGGCTATTGTTTTGTAGTAAACCT
TAAACTCTCAGACTGAAAGTAATTAGAACTGGAAATTAGTAACCACTTTT
TTCTAAACTTTTCCCCTTTATTTTTATTTTCAATGTAAAGTAGGACTTTG
CTATAAAACACGTGACCCTAGGGAAACTTTTGAAGTTAGCGGTATAGAGA

>uc003izp.1|189613228|189613728|189613727
acccactcaccccataatgaatttactcctgtgttcaacacataaacttt
tggagacacattcaaaccataacaTGTACTATTGAAATGGAGCTCTGACA
GGAGACACCTTGGGTGCCTCAAGCTGGAGATTCTGCTTTGCATCCCCAGT
TAATAATTAGTAGATAAAAGAAAGAGACTCTTTGGGCACTGGGACCTGGG
GTCTATGAATGTTGAAAAGGAAGAGCAAACCATGACATCAGGACTTGAGT
TTCTCACACCCCTTTCTCCCACCCCCACCCAGGCAAAAATAGATACAAAA
GAAGAAGGAATTACAGAAGAAGTCACATAACATTATTGCCTACAACTGAC
TGTTTACCTTGAATACTTGAAGACCAGAATGAAGATTCTTGGGGTGAAGA
ATTACAGCCTTAGCATGGAGCAGGCCTCGGTGCATCGGCTTTCAGCTAGG
CATGCCTGCCAATGTTCAACGTCCTCCTGGGATACGGAAGGCACCGTGAT

>uc003joe.1|43638147|43638547|43638646
CTTCATGATGATTAAGTTTTGGGCAAGTGAACCATTTTACACTCTATTTT
TTATTCCTCCCACTTTTAGTCAGAATACACCTGCAGAATAAGTAACAGAA
CTGTGTGAAAAGAACGACTAGGTCATTACGGTTAATAGTTTTAGAAAAAC
AGCCGAGGCCTGGTCTGGAAAGCTCACAACCTCCACCCAGATGCTTTCCA
GCCTCGGGGATATTCGTACTAGCAGTGACACTAGCCAGCTTCCTCTAGGC
TGGCTCTGATGTTGGAAGACAAGCACGCAGATGTGTGTTACTTTTCAAGC
CTGGACATCGTTTCTGAGGAATTTAACTCCACCTCTCCTGCCAGAATGGA
AAATCAACGCCCCCCATTCCCGCCCTTCACCAACCCCTCTCCGCCTGCCC
CTTTCCCTTGGGTCCTCTCTGTTACAGAAGTTCTGATTTTTCCTAGCGAG
CTGGAGGAAAGGCAGGTACCCGGAGTGGAGTTATATTACCTGTTTCTTTG

>uc003jtc.1|61743950|61744350|61744449
AATAAATATTTGCGGGAGGGAGGGTGGACTGATGGGAGTAAGATTCTTTA
AATAACTCTTCTCTGCTGTGACGGATCCGCTATTGATATCTAGAATATAA
AGCGTGAAATGGTTCTGATTGAAGCTTCAATCAACGCAGGAAACAATTGA
GCTCCCTGGGAGTCGGAGAAACCAGACCTATGGTTTCCATGGTGACAGAT
CCGGCTAGTCCGGACTCCTGGCTCTTTATACTGCGCAAGCGCACTGCGCA
AGCGCACACAACTGATTTGGATACCCCGCGCCTTTTGGTTCAAAGACAAA
GCCCCTCCTTCCCCTTCCCGCCGTTCGCCTATCGCCTTCTCTCTCTGCCG
GTCGCATGCGCGCTGGTCTCCTGTGACGTAGTTTTCGCGCGTCCGCGTCG
TTTGGAGCTGCGACGCCAAACATGGCGTGTTCCTAGAAGCCGCTTTCGGC
ATCAGTAGGCGGCGGCGTGGGGTCTGGCAGCGTGGGGAGAGGGACCAACC

>uc003jwu.1|68823474|68823874|68823973
CCAAAGAGCCATAATAGTTTAAATTTCCCGGTCCTCAAGAGCGGACCGGG
TGGGCAGGAGAGGACCCTGGGGTGGTGATGTGTAAACTGTATTATGCACT
TTAGCCTGCTGGATGGCAACTAACACCTACAGTAGTTCACCCTCATTTTA
ACCCCTCTAAGTAATTGTCTCTTATTCTGAATCTAGAGATTCAGAAACAG
CGCCAATGTTTACACACGACTTTTGAAATTTTCCCAGGAGTCTTTCGTTG
GAGCAATACATCTAGATGCCTTTTTCCAGCAACAGTTTAATCAAATTCTG
GAAGCAGAAAAGTGTCCTGTGAGGACGTGCCTTTCCTATCAAAGTGCTGA
GTGCCTGGACCCTCTTTCCGGAGGAAACAGTCCCCTCTGGACCTCGTTCG
GCCTCTCTCCATCAGACACCCCAAGGTTCCATCCGAAGCAGGCGGAGCAC
CGAACGCACCCCGGGGTGGTCAGGGACCCCCATCCGTGCTGCCCCCTAGG

>uc003kcg.1|72179375|72179775|72179874
CTTTTTAGTGCCTTATATATCAAATTGAAATGTAAACATTTTTATTGCTT
CTAATTATTGCTGAACTGTCAGGGAAATTAACAACCTTTTTACCCTATTT
CAATCATTTTTCGTTAATTCACCATGTGTATGTAAAATAATATACCCAAA
ACAGATCTCTTCAGGTGTTTCGCAGGGGTTTTGATAAGGACTTGACTTTT
TATTAGCCCTTAAGTCAGTAGTAATCTGGACGGAATTAGAGATGGGTTGG
GTTGGAGAAAACTGCGTGGCACTAGGACCCAGGGGGCTCCCGTGAGCGGA
TCTTGGGGCCAGATTGCAAATTCGCGGTGACTCAGTCTGGTCGGCTCCTT
GCGCTCGGCGGCCGCGGCGGCAGCAGCAGCAGACGCTGGCGGCCGGGCTG
CCAGGAGCAGTTCCGCCGGGTTTCACTGTCCGTGACTTCCTTCGGGGCAC
CTCAGGCAGGTCCGCGGCGTTTGGGGAGCGCTGGGGTTGTGGTGGCGGGG

>uc003ksj.1|118815646|118816046|118816145
ggtaagcagtgggggtccaggactctgcattttgacagtcccctgatgtt
tgcatgtagaagtgcagggattaTTACACTGACAAATCTTTACCATCCCT
AAGGGGGACTTTCCTTCCCAGGGGCTATCTCTGGAAGCCCCTCAAGGATA
GGGGCCGCATGCTGTTTCTCTAGGTCAGCAACTAAACCCAGAAAACGTTT
ATTGAGTGAATGATGAAACGACAGGTGAATAGATGAACGCAAGGTGTCGA
GTTAACTATTCTTCTACACAAGTCCTAGCAGCTCCCATTGCTTCCAGCCG
CAGAAATGGCCCCTGGAAGGCAAGTCTTCCAGCGAGTGGAGTCACTCTTA
ACTACATTTCCCAGGATTCCAAGGGAGCCGCGCGCTCTGCGCTCATCTTC
CTACCAGAAATCGGCAAGTCACTGACCCTCGTCCCGCCCCCGCCATTCCC
CGCCTCCTCCTGTCCCGCAGTCGGCGTCCAGCGGCTCTGCTTGTTCGTGT

>uc003kul.1|127012211|127012611|127012710
CCTGGCAACCAACTGCCCAGCTAATTTACAAGCAGGTGACAGGTGGTGAA
ACTATGATTTTGATATTTTTAAATGGTTCTTTCCTTCCCATAAATGCTGC
TTTTTGGAAAGGTCACTTTAGTTTTCTTTAGGAAAATGAGCCTTTTCTCC
CTCTCCCAAATGCTAAGTTGATGCCCTTCCCCAGAAGTCTTCCTGTTAAT
TGAGTTGGCCTGAAGGTCATCAACAATAATCAATATGAAGACTTGCTGCG
ACGTGCTAATTGACACTCCCAAAGAGGAATAGTGTCAACAATCAATAAAG
AGGACAGAGCACTGGTAGATTTATGGCTTTGATTTTGAAAAGGTATAGGA
ATGCCTGTGATGTTTCCCCACCCCCCAACCCCGTACTCCTTTTGAATGTT
AATGCTTTCTTGAAGATGATTTCAGACACACTGCTAGGATACTGCCTCTA
CTCGCTGAAGCAGAATCCTCTGAAGAGTTGCTGAGGCAGAACTGAAATCA

>uc003kum.1|127016205|127016605|127016704
GGAGAGATGGAAAGAAGGAGAGGAAAGATGCTTGCCTCATAGTGCTTGCC
TCCCCTCCTCTCCACAGATGGAAAGAAGGAGAGGAGGCAAGTATTATGAG
GTAGGAAACCTGGAGGTGTTAGAGCACAGCAGGTATTGGATCAAGCTGAA
AAACAGACAAAATGAGGACATTCTCCACAGGTGTCCACAGACTCAGTTAC
ACGGAAGTTTATTCTGATCAACACATTGGCCATTTTACTGAGAACTAAAT
GTGATTTGGTGTTGACTCCTTTCTAAACTTATAAAAATAAAACTCAGATC
TTAAAAATTCCATTGTCAGCATAGGTCCTAATCTGTGGTCCGGAAAACAT
CTGGGCATCAGGCCCACAAGGGGGTTAATGGGCTGTGGACACTGGGGTGC
AAAGGTTTTCTGAGGGGAAGAGTGGTGAGATCTGGGCTTAAAAAGATGAA
TCGAGATGCAGTGTGTAGGAAGCATGGGCAAGGGATGAGGAACGCCACTT

>uc003led.1|138705017|138705417|138705516
ATTCTTGGGGTGTGTATGGGTATGTGTGTGCTATGTCATTACCTAAATAT
TACGTTTTTGGGGGGGTGTGTGATGTCTGTGAAAGTCCACGCCTGTGTAT
CTTGTCAGGGTGCTCTTCAGTCCCCAGCTGCCTCACTCATTGCATATCAT
CATTCTCGGAAGATGGGCGGGTGTGGGAACAGTGGTACGCCCCCATTCCT
GCCTTCCAGAGAGAACGTGCGACAGCGTTCCTGCTACACCCGGCAGCCGG
CCGTAGGGGCGCGCTGGAAAGGCTGCTGCGCGTGCACACGTGTGCAGCCT
TGGAGACAGACTTCGGGGTCGCGCGTTCTCGCGCGCGCTCTCTAGTGGCT
TCGGAGGGCAGAGCTGACAGAACAAGAGGGCGGGGTTGGCGGCGACGGAA
GTGAAGTCACTTCCGGGCTGGGGTGTTTGTTTGGACTGGAGAAGGGAGGC
GGCGGGCGAAGCGCACGTCGAGCGGGGGAGCGGCGCTGCCTGTGGAGATC

>uc003ljk.1|140698137|140698537|140698636
AAGAAAACGTAGCTAACGTTTCTTAATTGATCTTACTGCTTCTGATTATA
CAATAAGAGATGGAAGATGTTTGGAGCAAGGGCAGTGGTGGCATTGATTA
ATGCCTTGAGCAGTCAATAATACTTTCCTAGCAACTATTATCAAGATCAT
GTTCATTTATACCATTCTTATTAATCCTGATAAAAAGATTCCTGTTTTGA
AAGATCTAATTCTAGGGTATCTTAGAGCTGTAAGATTCTTTAAAGCGCCT
TGAAAGTCAACAAAGGCAAACAAACAAGAAGTAACTTAGGTTTTCCTGAG
CAGGTGCAGAAATTATTTAGGCCTCTGAGCGTCGCTGTTGACCACCTAAG
GAGTAAAAGGCAGCGAGACATCCAATCCAGCAATACGGCTCCCACAGCAC
AAGGGGGTGGAGGTTTGGCCCTAAAGCTTCAGGACACCAAAGAAATTCAG
TCGAACAGCCCACCAGTTCTCTCCATAGGGACCTGGGTCCCGTGAATGCT

>uc003lsp.1|150000012|150000412|150000511
CCGGAAATCTGAAGGATTAGGGCATGTAGAAAGGATGTGAGACAGAGGAG
GGTTCCCGGTAGAGGGGGTCTGTGCAAACGCTGCTTTGCAGGCAGGAATT
CATTGGGCAGCTGTGGGAACTGCAAGCCACTGAACTCCCTCCACTGTTGC
TGAGGGCACAgagagaaggtgagtgagctcttgggcaggccccgatagca
ggggtttgaatgccaggatgaggactctcctcttgatcctccatgtcctg
gggaggcagcagagggttttgagcaggagagaggcatgagtggagcccgg
agggaggaagatgaatctggcagcgtggggcgggtagattggcgggggag
agactgggggtggagaggccatttaaaaggctgttgcaaaatcGGTTTTC
CTGATAAAGAGCTGGGCTGAGTCATCTGTGGAGGAGAAAAGTCACATCCA
GCTCCTTCATGTTGCTGCCGATGTGGGATTTTCCTGGCTTCGTCAGCCAA

>uc003lwd.1|155685944|155686344|155686443
TTTTCTATTTTCCATAACCATAACACACATTCCAACAGCCTATAAAATGT
TACATTTTTGGACCAGCACTGTTGCAGAACAGAGAGCAACAAAAGTGCCT
GAAAAATAATTGCATTATTTTTAGTTGCTGCAGCAAAAAATGTACATATC
AGGTTGAGGGGACAGCTCCGAAGAACTGTACCAGTGTGGAAATGCTAAAA
ATATTGCTCCCCCTCAAGCAATTGAAATTTTGAGCAAAGATTTAGGAAGC
GGCAGGTAGGGAGATCAAATTAGAATTTACATCTCTCAGCTGTAATAAGC
TTGTTATCAGGACTGGCAAGAGCTCAGGGGGCTGACAGGGGTCAGCTGGG
GACTCAAGTGTAAGGAGCAAGTGAAAAAGGAGCAGTGTTGAGCAGAAGAA
AGAGAGGACTTATCTCCAGCATCTAGCACTACAGAGCAGAGGCTGTGTGG
AGAATGGCTGAAAAATCAGAATTGGTTGTAGAAGCAGTTTTCTTTCTGGT

>uc003mcv.1|173332890|173333390|173333389
TTTCCTTCTTAAAGGGGAAGGGGGGAGATGAAAAGGGACGACTTTATCCG
GGAGCTGTGACTGCCACCTGGTGGACAATGTCAGCTGAGCAAGACAAAGG
CTCCCCGCTTCCAATCAGCCCTTCCTGCATTCTTCACTCTTCTGGTCGAC
TGTCTCCCTCCGGGAGAAGCTCCGTGGAGGGGAAGAGAGAAACAACCATA
ACACAGTGTGACGGATGCTGTGATTGgcgcggtctcgaataggggctcag
gctgtggcagccagagccacacagcctgggtttgagtccctgccccggga
cttccctgccgtaactttggctgagcgacttaacctctcctgtgcctcct
ccttcttatctgtaaaacgaggctcacggcccctacctcacagaattggc
agttcctgtctcctaggtcgtaaggatggaataacgcactccatgtacat
accgagcacgggtctggctcagagacagggctcagaaattggCTGGTAGC

>uc003mcw.1|173348305|173348805|173348804
CAGCAGCGTGCCCTTCCCCTACTCCTGCAGCCCACGCAGTGACCGGCTGC
CTCGCTCCTCAAGCCCAGCTTTCTCCCTCCAGCCCCCCAGCAGTGGTCTG
GCCCTAACTTCCCTGCCCCACCCTGCATGGTGGTCCCCGCCACCCCCACG
TGGTGATCCGGCCTTAACCCCGTCACCCCATCCCTACTGGGTGGTCCTGC
CCTAACCCCACCACCCCCATCCCTGCGAGGTGGTCCGGCCGTAACCCCCT
CCCCCCATCCCCACGCGGTGGTCTGGCCCTAACCCTGTCACCGCATCCCT
AGGGGGGTGGTCCGGCCCTAAACCCGTCCCCCTCATCGCGGTGCCATGGT
CCGGCCCTAACCCTTTGTCCCCCCCATCCCCACAGGGTGGTCTGGTCCTA
ACCCCCCCCAATCCTCACGCGGTGGTCTGGCCCTAACTCCCTCCCCCCAA
TCCCCGCAGGGTGGTCTGGCCCTAACCGCTCCCGCATCCCTCGCCTGCAC

>uc003ndk.1|21953252|21953752|21953751
AAGCTCCAGAATGCCTTTAGCGGCTTTGCAGGAAGCGGTGACACAAAGTT
CCAGCCAGTCTCCCCCTCCTTCCACTTATTGTTTCAGAATTGTCAGAAAA
CAGGCTGGGATGAGGAGGAAGAGCTACTGTGAGGGCTTTTTTTTTGTTGT
TAGTTTGGCTGCTGAATGAAAGCAAGCACTTTATTTAGAAGTGAGTAGGG
AGGGAAATGCAGCTTAGGGTTGACACCCTTCTGGTGCTTATCCATAAATA
TGAAATGGTGTTAGAACACCAGACACCAGAGAGCTTTCTGATTGGCTGTT
GGTGATGTCATCATGTCATTAATACTGTGCTCAGAAAATAAACTGATCCG
CCTGTtttccttctttctctctttctttctttctttctttctAGCTGAAA
TGTATGAAATCCATTTTGTAATCTAAAATGAGGTGCTTCAGTCAGGACAT
TTCGAAAGAATTATTATGTTTCTCATGTGTTCAGAGTCATTTTGGTATTC

>uc003nmi.1|29533808|29534208|29534307
CTGCCTTTAATGTCACTAAAAGAGAGGTTAACTTACTGGATTGAGGAAAA
GAAGTCGTTAGCAAGAGTTCCATAGTAAAGCGCTAACTCTAGCTCATGTG
TCTGGCAGAGCAATGGTGGAATgtggttagcgcatagcttcttcagccag
cccacctgggttaaaatttggtctttggtgcttactagctatactttcca
gaacaagatattcaacctctacatgtcttcaattattgatctgtaaggga
aggtaataatagtacccaccttttgaagttataaggagccgtaaatatga
agcgcttttttgagtgcccatggaagtaagcactagcaatcaatACTCTT
AACTGAAATCCAAGTTCCAATAATCATCAAGAGTATAACATTCCTCTTTA
GTTTGCTTTTAGTTCTCATTGTGAGATCACAAGTGGAGGCTCCAACCAGT
CCAGAAGTTCCTTTCTATGGGGAAGCTGTGGCAGCAAGGCCGTGAAGAGA

>uc003nvk.1|31727799|31728199|31728298
GGAAGGAAGCACGAGACCAGAGACTAGTGTCATCACCGGTCACGGCAGGA
CAAGCGCCCCAGAGGTCGGAAAATCCTGGGACAACGCGAAAGCGGTGGTC
GCCCCACACTCTGCGGAGAAAGTGGTTTCGCGCACGCGCGCCACGCCCAT
CGAACCCTCCTAACTCACTATAGACCCGAAACGGCACTCACGGGGCGACA
GACCTGCTAGCTGACTGCCCGCGTCTACTGCCTTCCCACGGTGTTCCAGC
AGAACGGCACAACTAACCCACAGCCAAacacacacacacacacacacaca
cacacacacacacacacccacCACCCCGCGGCTCCGCCCCCGACTTCCCC
ACGGACCGTCACTTCCGGTCTCCCCCAAACCTGCCACCGACGGCCACTTC
CGTTTCCCCGATAGTATTTGGGGATCTCGAAGCGATACTTCCGGCTCCCC
CCAGGTCCCCAAGCTTTACTTTTGTGGGGCACGACGAGAAAGTCCGCAGC

>uc003nvl.1|31731149|31731649|31731648
GCAATCCACCGTGCCCCAGCACCTGCATCATACCTGTTCTAAAGCATTta
ccaagttgtattgcaatggtttgtctacacagctagttttccctctaacg
acttcttcaagatcaggggctatgtcttattcgtttttttatgtccccgg
ggattagctagttcttgggaaacaactgggacttgggattcaaaacagtt
tgctaagtgaatgaatGAGAGGCCCAGTCAAGCTACTTCCCTTCAGTGCT
GCACAGTGCAACAAATAACCAGCTCAGATACAGGTTCAAAGACCACAGGC
TTCTCCCTGGACAGCTCAGCTCTCCTCATAACTCCTGAGAAACCCTGGAC
ATGCCAGGGTGTACTATGGAGTGGTTGCATCCGGAAGAGGGGGAGGAAGT
CCCAAACACTAAGTAATCCAGGTTTGGGTTGGAAAACAAGGTTGAAGTTA
CTCATTAGCAGGTGAAAGGGTCAAGGGTCGAACGCAAGGGAGCTGAAAGC

>uc003nwf.1|31790611|31791111|31791110
tacagttttgtgaaaaataactattatttctccacagcacagtgagaagc
tgagcattgctttacatttttgtgaatctagtgtcaggcttcgtgggaga
tgcctgggttttcctatctgcttctgcattcagtctgttgggatatgttg
ttttcgttgaagtccagtatatgaagaaaatctgaccttacacagatagt
tgcaaaaggaggaCcctcaaggaccctgtgaaagggtatcagggatcctc
aggggttcttgTTGGTCCACAGACTGCTGCTGAGGATAAAGGAGTTTGAG
GACTCCAGAGGATGCTGAGAGCATGCTGTGGGGCCCCTCCCTGTCCCCAC
TGGGGCCCTTGGTGCCTGCTGGGGGAGACTCTTTCTTCCTTTTTTATAGC
CCTATAAAGCTCAAGGCACGGGGGATATAAGGCAGGCAGAGCCGGGCTGG
GGAGGGGGGTGGGCAGGAGGTAGAGGCGGTCCTGACACGGGCAGACTGCG

>uc003nyg.1|32002972|32003472|32003471
AGTTTATCTTCAAGAAGACAGAACTGTTCTAGGCTCTCAGGAAGTAAAAC
CCACTTGGTACAACCCAAAAGAACACTAAAACTTTACTTAAATGAAATAT
TTTGCAATATCTTGGATGGTTTGTGGGTTTGTGTGCTTTAGACTATTGAC
TATTCACACAAGAGCAAGGTGCATGTGTGCACACACGAGCCCAAATATGT
GTTTGCCTGCGTGTTTGTGAGCATGCGTGTATGGTGCACATGTGCACGCA
TGGGTGGGTGGAGCGTGGGGGCAGTACACAAAGCCTGTGGGGGAGATCTA
TTGACCCTATAGATATATTAGCATCAGGGAGACAGGGCAAAGGTTTCACC
CTTCAGTTCAGTCCCCAATCCCTGCTTATTATTTCCCTAACAGAAGACCA
TCCCCCTTGCCACTCCCTGGTTTTTCTTCTCTGGCAGCAATGAAGCAGCT
GCTGACCCAGCTCTAGTTTTCGGGAAGTCAGATGACCTTTTCCCTCCCGC

>uc003ojp.1|34590241|34590641|34590740
CACCCAGCAGCAAGCGCTTAGATTTTAAGGACCCAAGCAAAGTGCATGGA
AAGGTGCAGCTGTCTGGAAGGACGATTGGGAGGTGGGATCTTGGGGAGAA
AGGGAAGAAAGGGGATGGAGCAGGGCTTCCCAGTCGAGGGCGGCGGCCGA
GCCTGTGTCCCCACCAGCGTCTCTGTGGCCGTGAAGTGTATGCATGCGTG
CCCATGTTGATGCGGCGCCGTGCGGGAGGCGGGCATCCCCTGCTGTACAT
GGGAGGGAGGCTGTCTGTGCAGAGCATTGCCCAGTTGCCATAGAAACGAG
CAGAAGGAGGTGGGTGGCTGGAGAAGGAGGCGGGTCGGGATCGGGGAGTG
GGGAGGAGGCAGCGGTGGAGGGAGCTGGCTCCTGCAGTTCTGGCGCTGCT
GCCTTCCTGAGTGAGCGGTGGAGGGAACCCTAGAGGACAGAGCCCCCAGC
CCGGCAGCAGGCCCCCTCTCCGCCCGCCACCACGGAGGAGAAGGAGGACA

>uc003omv.1|36947223|36947623|36947722
TATGAAAAACTCTACCAAGCCTAGGAGTAAAGGTTGGTTTCTGGTCAATT
CCACACATGTGTGTTTGAGGAAGGCAGGCGTTGTCACCAGAATCAACCAA
CACAGACCTTAGTAAGTGGAAAAGAGAGCTCTGGCTGCCTTATCACCTAT
TTACGACAGAGACTTCAGAAACTAATGCTGGCTTTAGAAAAAAAGACGAA
AAGGAGAAAAAAAAAAGAAAACATAAACTAATGTTGGCTTAACTGTACCT
GTCCCTGTTGGGTCACCTCCTTGGATCATGAAGTCTTTGATAATTCTGTG
GAATTTTGTGCCATTGTAGTAACCTCGACGAGCCAACTCAGCAAAGTTCT
TACAGGTCTTTGGAGCATGCTTCCAGTACAGCTCCAGCACAATGATTCCC
ATGCTGCAGAGGGAGAGGACAACAGCTCCAGTAAACAAAAAGGTCAGGGC
AGACAGGAGTATTATGGAACTGCTCCAGGACTCTTGATTTTCAAGCTTGT

>uc003ovu.1|43704856|43705256|43705355
CTCCGATACCCGCGAGTCCATCCGCCGCTGCCGCCAGCCCCCCGCCCGGC
CCCTCCCCCGAccgccgccgccgtcgccgccgccCTTACTGCCACTGCCG
TGTCCGGCCGGCCTGAGCAGAGTGGGGTGGGGCTCTGCACAAGCTACGCC
CCCCACCTCCCTGGCCTCCGGGTCGCGTCAGAAACAGCCGCGGGGCACCA
CGGGATATAGAGTCCCCAGGCCTGGGAATTCACTTAAATGACACGTCGCC
GCCCTACAACTCCCAGGAGGCATCGCGGCGCAAGTGGCCGCGGGAGTCGT
CGGAGGCGTGGGGAAGGAGCGCGCCTTGGCGCGCAAAGGCTTAAGGGAGC
TGTAGTCTGACTTCCAGTCCTCGCGCTATGTTCTTTTTCTAGGACTTGGG
GGGAATTTAGAGCCTCGAGGCCTGGGGTGGGGACGCGAGGACACCAGCGT
AGAAGAGCTTACATCAGAATCGAGCTTTGTGGGCGCTCCGGGATTTGGCC

>uc003pbk.1|53037354|53037754|53037853
ACTAGAAACTTTAAAAACTCAGTAAATGTTTGCTAAATTAAAGTTATAGG
CTATGAAGCCTATCAGTTTTCACAAAACAGGCAAACCCGTAGTTAAAAAG
ATTTAAATTGTGTAAAAGCAAAGTATCACCTTATGAACAAGTACATTCAC
TCAAGAAGAAATCAGGTAGTTTGGGCTTTAAGAGGTGGGGCCGAGGACCA
AGTGTAAGTTCCGGTGCTCAAACCTGAGCGGCCGACTACAAATCCCAGAG
TGCCTCGCGGGCGCCGTCTCCACGGCACTTGGGTTTCAGGGCCATGGAAT
CGCAAGCCCTTTTCGCACTGCATTATGGGATCTGTAGTGAGACATGCCTT
GCGTTGGCTCTTTCCTCCTGCTGGGCGCCAAAGCGCGTCTTTTCCTCAAT
CTCCAGTCTGTCTGTGCTCTCAAAAACTTTAGTCGTTATAACAACTGTGA
CTGTTGAGAAATTTCACTGTTTTCCTGCATTCCTGGCGCGGGACTCTAGC

>uc003pcg.1|53991272|53991672|53991771
AAAGTAATACAAACATATCTACAGTACTAGGTTGCAAATTGGAATTTGGA
AGCGCTAGATCTGCTGATTTTATTTGCTATCTGACTATCACATTTGTTCT
TTTTAACTGATTTATTAGGTCTGTATTCTAGAGTATATTTTATTCTGTTG
CAACAGCTATTAATGAATTCTTTGATCGTGGATTTTTGTCACATACATCT
GTATTGGTTCAGGGAGCCTAACCTGTTGGAACATTCTGCTGAAGAGTTTG
CTTTTATATCTAGGGACATTTATCATTATCTAAGGCCAGCTGCCTGACTT
CTCTTCAGTGCTCTGTTTATAGGGTTTGAACATCTATAAATGGAAACACT
AGCTAACCAGAAATTATCGCTAGGGCTCTCTGATAGTGTCCTAGGCTCTC
ACAACTTGGAATGTCCTGCAATATCTAACATGTAAGCACGTCGAATCATT
TTCTAGACAGAATCTGAACCTCTGTGTCTCTCAGTCTTTCTCTCTTTCTC

>uc003pch.1|54055794|54056294|54056293
ATTTCTTCAGTTCCTGGCATATCCACCAAAACTGTCTGAATTAATTTGAG
AGTACCAGTTAATTTAATGTAGAAGCTATTGTAAGGTTGAGTTTCTTACT
TAAGGCTTTCTATTTGAAGGCATTTCTGTCAACCCTAAGTCATGtaatat
atacatatattaatatatactaatatacatattaaatGTGACATAGTTTT
TGTAGCCAAGTCAGATTAGGTCCTTTTTTAACTTTTAAAATAGAGCTTCC
CTCAATTTCCAGGCAAAGAGTTTCTCTTAGAACACTGCTAAGGTCAAGAT
AGGTTAATATATTCAGATGGGATTGAAATAACAGATGCATTGCTATTTCC
AGTCCAGAGTTGTTGGGGAAGCAGGGAGGAAGGAGGGCATAATTTGTACA
GTGCTTTGTCATCTTTGCAGCTCATCAATATCAGCAGCTGACACAGGCAA
GTGTTTGTCAATGAGTTCTATTGGCTGACACTGACCTTGCCGTTACAACC

>uc003peo.1|64403944|64404344|64404443
CTCTTCGGCGGCGGCAGCGTCCACCATCTTCCTCTTGCTGCCAGTGGTAG
CGCTCGTCTGGCGGAGCTGGGTGAGTTGCGGCTGTGGCCGCGGCCAGGGA
GACGGGCAATCCTCCCCTCCCCCATCCCCTTCCACACGCACAGCGCCTCC
GCGGGCCTCTCCGCCCCTCCCGCGGCGGACTCTCCGCGCTTTTCTCCCGC
GCAGCCGAGAGATCGCCTCTCGGGCCTCTTGCGCAACGTCCTCGGCCTAC
CTGGGCCGCGCCGCTGGCGCCTGTGGACCATTTGGACCGCGGGCTGGGGA
GGGAGTCGCAGCGACGCGGTCGCCAGGCGGAGGGTCGGGACCACGGCCTC
TCTCCCGACCACTGGTACCCAGCCGTCTGCTGCGAGGGCGCCCCGCCGCC
GCTGAGGCGCGGGCGCGCAGGCCCGAGGCACGGCGGGCGCTGCCTGGAAG
GCCCGTCTCGCAGGCCCCCGGATCCGGCCGTTGGGGCCTCTTCCTTCTCA

>uc003plw.1|88174039|88174439|88174538
AGACTTCCTTTGAACAACGGGACATGAAATAAAACCTCGATACTTTTTAC
TTTTGTTTTTTAAAACTAGATACTTTTACAAGAACTCTATTTGCCCAGGA
TACAGCCCTTCCGTTTTCCCAGCCTCTCCAACTGGCTCCTCCCTCTCCCC
CACCCCGCTTTCAAAGCCGCCTCATCATTCCCACGCTAGCAAGTTAATAT
CCTTATTTACGAGAACTTGTGTTTCACAGTCTTAACCACGGAGGTTAAGA
TGTCTCTGCCTGAAATTCCTTTGTTTTTAAAGTTTTTCCAGCCCATCTTT
TGGGGGAAAGACCCTCAAAGTGGGACCCCGCCCCACCCCCACCTGGCCCC
GCCCCCTCTGGTCCGGAGCCTTCCATCTCCATGGTTACGCGGCGGTGGCT
GCGAGCGCCCAACTGCTCCGACCGTCGCGGTGAGGGCCCCAGGACAGAAG
CAGACAGACACGGCTCCTGCTGTCGATTCCGATCCAGGTCAGCCTACTCG

>uc003plx.1|88202662|88203162|88203161
taggcggacaccatcacgcctggctaatttttgtatttttagtagagata
cggtttcaccatgttggcaaggctggtctcaaactcctgacctcaggtga
tccacccaccttggcctcccaaagtgctgggattacaggcgtgagccacc
acgcccggACTTGTTTGCTATTTTTATCAACATTTTAACTCTAAAGCAGG
TGGGCTTTGTGCCATTGACCTGGCCAGCAGAGATCCAAGCAGTAAGTAGT
GAGAGGACTGTTGGGCTGGTGACAGAGGAGCACAGAGGATGGTCTGAACA
CACAGGCAAGAAGACCAGAAACAAGCTAGGGACTAAGTCATCTGAGGAGG
GTGGGGGGAAGTATGGTAGTCAGGACCATGGACAGCTCAGTTGGTGCTGC
TATTCTGACATCGTGATGTGCTGTGTTCTGACATTGTGTTATTCTGACAT
CGTGATGACATCGTTGATGTAGCACTCCAGCTCCCCTTTCCAATGAAGCT

>uc003pmv.1|89846815|89847215|89847314
tccccctgccccctcccttccccacccccatcAACAAACTCCGCCGGGAC
ATTTCAGTACCACCACTCCCTAGCCCGGCGAAGCGCAGGGGCGTGCTGGG
GAGGAGTAAAGAGGGTGGGGCGGAAACCCAATTTCATTGTTCGCGGGACC
GATTCTTCCCAAAAGAGCTCGCTGGCAGCGCCTGCGCAGTGCGCCCTCTT
TGTGCCAGGCTGCAGCAAGCTGGTTGTTTGTGTGTGTCTACCCGAAGCTG
CGGAGGCGGAGCGAGGGGGCGTGGCCTGCCTTGTCGCACTCTAATTGGGC
TTTCGCAGGAAAGTGGGCGGGCGCGGGGCGGAGCTTCCGATAACAACACT
CGGAGCTGGGGCTGTGGCTATTTGTTGCTGCGCCGCCACCGCCCGAGTCA
TGTTCCGCGATCTTCTCAGGCTCTCCTAGCAGCATCCATCGCCGCCACCC
TATCTTCACTGGCTTCATTCACCTTCTCCTTCTCTCTTCGTTGCTGAGCG

>uc003pzb.1|122972675|122973075|122973174
AAAAAGTTGTTTCCATTGCATATTGCTTCCTAATCTGTTAAAATAATCTG
TTAACAAACTCGAAGACCCAGATTCGGGGCGTAGATAAGCCTGTGTACCT
TCCTACCTTCTCCAAACAGCCAACATTAGATCAAAGGGCAACCTTAATGA
CACCTGGAGCACAAACCCTGCTCAGGGCGCGTACAACCGGAGGGACAGAA
AACACGATGCGACGTCGGAAAGCAGGAAGGGAATTGAAATTCCCGCAGTC
ACGTCACAGAAATCTTAGCAGAACCTCATCATCGCCCAAGGGAACTGGGA
GTGGCGGGCGGGGAGGACGCGGGTTGTGTGACGATCACCGATAATTAGTT
GGTGGTTAACGCACAAGTAGGATAAAAGAGCTCGCCCCAGGCTGCCAGCA
GAAAAAAGCTACCGTGGCACGTGCCCCGGGGAGTGATGCGGTGGCCCGGT
TTGCACGGAGAGCGGGACACCGCCTGGGGAGCCGCGCTCGTAGCCTGGGG

>uc003pzs.1|125345812|125346212|125346311
CATGAAAGGGAAAGAAAAGGGAAGAAGCACATATAGGTGTCACAGTAAAA
GGATCACTTCATAGAGTAATTTGTTTTAAGGAAAAGCTTTCTATATATTT
CTTCTTCAACGCTCCCCCCTCAACCACAAATAGAGGTTCTTAACTTGAGA
GTCTATTTATTTATTTATTGTCTTCAGAAGGGTCATAAATGCTCAGAAAT
TTTATGTAAAATCAATTTTTATCTTATGAGTGGGCCCATAACATTTATTA
AGTCTTTGGACCATTACCCAAAAAGGTTTAGAGCCACTGGTTTTAAAAGG
CTTTTGTGTCTTGTGATGTAGAGACAATCAGATTCTGGTAATTATTTGGT
TTTCATGGTAACTAAGATGTGGGATAGAACTCCGACTGTGTACTTTATTT
AGTATACAGAGGAGGACACAAACATGAGAAGATTAAGGTAGAGAGTGAAA
TATGGTCAGGACAAATGTGAATTTAGAGCCTGAGTGATGGTTTAGTGGAT

>uc003qae.1|126143599|126143999|126144098
CATTTTACTAAATCTAACGATAGATTGCCACCAGCTGAGAGCGTTTCTCG
GCGAAGAGCCGGAGCGACGCGCTGTCCTGGGTGCAGAGCGCGTGCTCAAC
AAATATGGGTGATGAAGGGTCACGTAGCCTCATAGCACGCGGTTCTATTT
TATTTATTTGGCACACGCAGGCTAACGAGGCTGAGAGAGCTGTGGGTGGT
ATGCCTAGTGAAGGATCAGGACATCTGCCCAAGGCTCCAAGCAAGTCCTT
CAAACCCACTGTGTTTGTTATCCTCCTACTTTCCAAACTGTGTTATTATC
TGGGCAATTGCTTCACTTCTCCGCGTTATATACTAGACACGGCCAGGAAA
TGATGCAATTACCAAAGGAGTCAAGACACCTTACAGCCCAGCCTTAATTC
AGAAACCCTCATAAAGTAGATGCAGAGGGCAGTAAGATATAACTCAACTT
TGAAAATGTCAGCCGTTATAGTTGAAGAAATCTGACCCAAGAGACTTCGC

>uc003qet.1|134800046|134800546|134800545
AACTATTGCAAAATGATGCAAGACTGTAAGTACTCTCTGGAGTTTGGGTG
CATTATTTTTGTAATTCCTTTTATGTAATGGAACTATTTCTTTTTCCAGG
GCCATATAAACACCTGAAGAGAGGACGATGTCAGGTCGACAGATTGTGGA
ATTTAGATTCAGCACCTAAGCTATTTGAGGTTGACACTCACTGAAATCTT
GAGTGTTTGCACCTGCTGTGGAATAAGTCATTGTCCTTGGACACCTTACA
AGGTGGAGTTTGTGCACATTTGGGAAGAAGGAGGCGGCTGGCAGAGTGAC
TTCCTTATCGACCCACTCACCAGCATCTCCATCTCCCTCAGGGGGTGCTG
TCCACCCACCGTGTTTTGTTTACATCAGTAGCAAAGACATATGAATCATC
TTCCACTTTTTAGCTATGAATGAAGAAGTAACCTCTGACACCCACTAGTG
CGACTGGCCCTTACATGCTGGTATATGTCAGACTCTTAGCATCACTCTCA

>uc003qhr.1|138229873|138230273|138230372
cggggcagcggggcggggcagggaaagggggcggggcggggcCCGCAGGC
CCGGTCGGGCGGAGGCCGCGCGCGCCCCTCGCCCCCTGCGCCCTCTGGCG
GCCGGCTGGACGCACTTCGCAGCCCGACCCAGAGAGTCACGTGACTTTGG
AAAGTCCCGTGGAAATCCCCGGGCCTACAACCCGCATACAACTGAAACGG
GGCAAAGCAGACTGCGCAGTCTGCAGTCTTCGTGGCGGGCCAAGCGAGCT
TGGAGCCCGCGGGGGCGGAGCGGTGAGAGCGGCCGCCAAGAGAGATCACA
CCCCCAGCCGACCCTGCCAGCGAGCGAGCCCGACCCCAGGCGTCCATGGA
GCGTCGCCTCCGCCCGGTCCCTGCCCCGACCCCCGCCTGCGGCGCGCTCC
TGCCTTGACCAGGACTTGGGACTTTGCGAAAGGATCGCGGGGCCCGGAGA
GGTAACCGCCGCGCCTCCCGGAGAGGTAACCGCCGCGCCTCCCGGAGAGG

>uc003qhz.1|139053997|139054497|139054496
GTAGATATATTCTGATTATGTCAACAACCTTATGAGATCACTTTGATTCC
TCCCCACTGATTTTTTTTTCTTGGAGGGGGACGCTCTCCCAGGTTGGGAA
CTGTCCACAATTCATATGAATGTGTTGACGGCACAATCAAAGAGATGAAC
GCAAAAATGTAAAACTGCCACGAATTAATTATACAACTTGGAGAAAGATG
TATTATAGCAAGCAATCTCACTGAAATTAAATAATTGAAAATTTTGAACT
CTTAGGCTGTAAGGTAGTTAAAATATAGCTAAGTTTTTCTAGCTAGCTGG
AAAACGAGCTATTCGAGATTGCATATGAAGTGATTCTAGGAGAAAAAACT
ATTTCATCCAGAGCTGCTGAAATCTAGGCGTGTGTTACATCAACATCTCC
CCTCCCACCCAGCAATCCATCAACCATCTCCAATTTATTCTTTACACTTA
GGATTATGACCAAGTTCACGTACTTAAAAGGGAGAAACCACAGAGACATC

>uc003qjr.1|144040394|144040794|144040893
TATTTGTTAAAAGGAAGATAATTTTTAAAACGAGAAAAAAATGGGCACAA
GACATGAGAGTGCCACAATACTGCAAATAGAATGTAAGGAAGGAAATAAC
TTTTAAGAAACAAATTTTGTTAAATTAAGTACCGTGACTAAATACTTTAA
TTCCTTTTCTTGTAGCCCGTAAGGATCATTTGACTTTGAACCTTTTAAGT
CAAAGAGGAGTAGTCTGAAAGCCTGAACTCCCTACCACCCTGAGGGGGTG
CGGGTGCGGCGGGGCCGGCTGGGGGcttcccccaccccctgctcctgcgc
cctccccccgcttccccctcctcccctccctatcgccctcaccccccttc
ttccccCGTGACCCCTGACCCCAGCTAATCTGCATAGAGGAATGACAGGC
ATCCGCTGGGCAGGATccgccgcgccggctgcggccggccgggcTGGGAG
ACCCGCGCGGGGTAGAAGGTGAGGGGACCCGGCGGGCCGCTCGGCACAGG

>uc003qvl.1|167332405|167332805|167332904
CCGGCTTTAGGCTAGTGGGCTTTAACTACGTCGATAATATGACTCCGGCG
ATCTTGTGCGGCGATGGGATGCGGCCGTGGGCGGTGGAGTCCAGGCGGAG
TCCGCTCTCCACACGCGAGGGCGCCTCCTCCTCACCGCTCGCCGGCTTCA
AAGCTCGCGCCTCAGGCGACGGCAGCCAACGGGTTGCCGGCTGGAGGCCC
CGCCGACGCCCCGCCCCTTGCGTGCCCACCCGCGCCCCGCAGCCCCGCCC
CCAGCGCCGACCCTAAGTTTCGGCGCTCAGTGGTCCGGCGCTCCCCAAGG
CTCGGTGTCCAGCGTCAACCCCGAGGTCTCTATGCCCCGCCTCCCGACGC
CAGGGGGCAGGGCCAGCGCGCTGCGCGTCGGGGCGGGGCTTTGGCTGCGT
CGGCCGCGTAGCCCGCGCGCGGAGCGTACCCTGCTGCGGCCGTTGGCCGT
TAGCGCGGCTTCGGCGGTTGTCTTGGAGAAGCAAGATGGCGGCGACGGCG

>uc003qvn.1|167455830|167456230|167456329
CAAATAAATTTCTGAGTGACTTGTCGTCAGCTGCTTTCCTTGATATGTCT
AAAGACAGGGCAGTGACCCGCATCGTCACCCAGAGATTCTGTCTCTGTGC
CACATGAAGATTAGGTGCCCGCTTTTGATTGAGGAGCTCCTCTGTTGCTC
TCAAAGTATCTTGTAATAATAGCTGAGATGCATGGAGAACCACCTCTCCT
TCAGGCGCTGCTCCTCGGCTTCCGTGGACGGGCATGGCTATTTCTCGGaa
ccctctgaggttagagctgtcatggtctttcttctgaaagaggaaaccga
ggcttgctggggctcagtggcccttctgtggctgcacagctttcggggtg
gggccaggactgactgactccacacaaaagtgctcccggcccatgtcttt
aacTCACACGGCCTCTTGCAAACGTTCCCAAATCTTCCCAGTCGGCTTGC
AGAGACTCCTTGCTCCCAGGAGATAACCAGGTAAAGGAGTATGAAAGTTT

>uc003sls.1|2248021|2248421|2248520
GCCCCGGGCTCGCCCCCGGCGCCTTGGATCTGGGCCCCGGCGCTGCGCCC
CCCACCTGGACTccgccgccggccccggcctccccacggccccgccggcc
cTGCCCCTGGAGACCTGAGGGCGCCCTCCTCCCGGGGAACTGCGACCCGG
AATCCTGGCCTCGCCCCTGTCGCGCTCGCTGAGTGCGGGGACGGTGCCCA
GCGCTCGGCACCCAGCCCCGAGGCCAGGACCGAGGAAGGCGACCGGGCGG
ACCCCCAACCACTCCCGCTGTCTGCACGCGCAGCAGCAGCGCCCAGCTCA
CCCCGCCATTGGTGTTCCCCGCGCCTGCAGCGCGCCGCCGGAAGTGCCTG
GCCTCACTTCCGGTCAGAGGCCACGCCCCCGGAAGCGGCGGTGCAGGTAC
GAAAAGCGCGCGCGGGGATTCCAGGAGTCGTGGTGACCAGGGAGGGGAGC
CGGGCCAGCGGGCGGCAGGAGACTAGGGGAGCTGAGCCATGGGCTTGGGG

>uc003tbz.1|30975272|30975672|30975771
CTGCCCGGATTTCTTCTCTCACTTCAGCTCAGAGTCAGGTGAGGGGTGCT
GGGTGTGGCGGTGGGAAAGGGAGGTGCTTTCATCTGGAAGTGGCAGAATC
ATcactggatttgggggcaggctaacctgggtttgtataccaacttcccc
tcttctggggtgacctcgggccagtcagtctatcctgatctctgcttcct
gagctgtgaactggggagaacaaGAGCATTAACTGTGCAGGAAAGTATTA
GAGTGCAGAACCTGTAAGTGCTGGACCTGGATGCCCTCCAGGTGTTAGCA
GAAGCCTGGCTGCAAGGGTGGAGGAGGGCAGGCCTGCCTGACTGCCAAGA
CACCACCAACTGCCCAGGATGGAGAGGGTGGGGCACTCTGCTGCTCTGCT
TCACTTCCCTGGCCTAGGTGCTGGGACAGTGAGGGCCTCTTTTCTCCCTA
CTGCCCTTAGGATGCTGGCAGCCCAGCTCACCACTCCTCACCCCTCAGGG

>uc003thm.1|40140599|40141099|40141098
GGGGTTCCCCGGAAGCTGCTTCCGCTACCCCAACCTCCTCCACCCGGACC
AGGGTAAGGAGGAGTTGGGGGCCGAAAATTCTGTCGCTGCATATCAGGAG
CCAAAGCCGAAAACCTCGCAGCCGCGTTCTCCCACCGGAACTGTATCAAC
CGGCCCTCCGCAGAGAACTGCTAGTCCTTTACCAAAACAGTCCTCCGACC
GCAGCCACCCTACGGCACATCAGTTCCGGCGTCACAAAGGTTCCGCCAGG
GGCGGCGGGATTACCTAAATCACTGACTTGGCGAGAGACTCAGTGGATTT
AAGTGAAAAGAGGAAGAAAAGGAGACAGGAAAGGACGGACACCCAAGCCC
AGCAACAACCTTTCCAGTCTGAGTGCCCTTGGTCTGACCGACAGACTAGA
AGCTGGCCCAGCAGGCGACTAGTGCTCAgccccgcccggcgggggcgggg
TCTGCGGCGTCCGTGGGCGCCCCCCAGTGGCGGCGGGTGGCGCCGCACGG

>uc003thp.1|40799080|40799580|40799579
TCCAGCTATTTGTATTATTTAAGAACACTCCTTAGATAGTTATAATGCAT
ATCCATATTTAGGACGCATTGTCTTAGACTATCTCCATACAACATTCATA
TATGCCTTGTTTTAGCTGATTTTTAAAGCCATAATTAGATTTCATGAGTT
ACTGGATTTGCCTGCATTATACTTATAAATTTGATTCTAGATGGAATTTC
TGGTTGATTTTCTAAGGCACACATCTCTGGGTTTGCAGAAGAGGTGGAAT
GGAGGGGTGGCAACAAAAATTGGAATTTGCGTCTTTGATGTGGTAAATAG
TCAGCCAAGCTCACTACTCCTGTCCCTAGAGACTGCACTTCAGAAATGAT
GAGTGATTACTCTTAATTTTAATGACATTCTTTCTCTAGTTAGTCATTTC
ATTGGTCAGCTTCTGATACTTTTTACTTTGTTTTCATAGTTATAGGATAT
TATACAAGACTATTTGCATTGACTAGTAACATCTATGCTTGTGGCTGCAT

>uc003tjk.1|44044794|44045294|44045293
GATGCCACACACCTGGCTTTCTTCTCTGACCCCGGGGGTACCTCAAGTGG
GCTCCAAGGAAGGGGACAGGTGCCTCTAAGGTGCCCCACTTGCCGGCCTC
TCAGAGCCCCACTTGCCGGCCTCCCTCCTTACCCACCTTGGAGCTGGGCG
TCTTCGCGAAGCTGAGGGCCTCGGTAGTGAGGGAGAAGTAGAGCTTCTTG
AAGGAGGAGGACATGAGGGGGCCCTTGCCCTTGGTCCTGTGGATGAAGAG
TGGCCCCTCCTTCACAGGTGGCGCCTGCAAACTCAGCGTCCGCTGCAGGT
CCAGCTCTGCCAGGCCAGGGAGGGAGGGGAATAGAGAGCCCAGGGAATGA
GGGCGGGACTGGGGGGGGGGGGCGGAGCAGTGGGCGGGGCCATGGGGCTC
AAGGGCTGAGCAAATCTGAACAGCAGGCAGTGGACGTAGTCATGGGGCTC
AAGGGCGGAGCAAACATCAACAGCTGGTGGTGAGCGGGGTGACAGGTGGA

>uc003tov.1|50314523|50314923|50315022
TGCGGGGCAGGTCGAGCAGGGACCGCCAGCGTGCGTCACCCCAAAGTTTG
CGGGGTGGCAGGGCGCGCGCTCTGGCCACCCGCCGCTCTGGGCGGCAGCA
GGTGGCAACGCAAgggcgcggcgggggcggccggcgcggagggggccagg
tacgcggcccgcgggcggcgctgtgcgcgcggggcagccggtcggccggg
AGCGCGAAAGCCTGGTCTGAGCCGGCTGGGGGCGGGGAGTGTGGCGGAGA
AATGGGGAACAATGCGAGTGAGCAACTTCAGGAAGTCATTGTGAAAGAAA
GCTGGGAAGAGCTCCGCGGCCAAGTTAGCAGGACACTCTAACAAGTGACT
gcgcggcccgcgcccggggcggTGACTGCGGCAAGCCCCCTGGGTCCCCG
CGCGGCGCATCCCAGCCTGGGCGGGACGCTCGGCCGCGGCGAGGCGGGCA
AGCCTGGCAGGGCAGAGGGAGCCCCGGCTCCGAGGTTGCTCTTCGCACCC

>uc003toy.1|50318463|50318863|50318962
TCAGTTGACGTTTTTCCCTCTCATGTTTGACTATAATAAATAGGTAGTTG
CCAGTGGAGCCTTCAGCCAACCACCTGGTAATAAACTGTTAAAAATGGTG
CAAACCCTAGGTCACAGGTGTGGGGGCCATTTGTCTTGCCTGTTAACAGG
CCTGGCCTTAATTCTTTTCTCCCATGGCCATTTCTGCCTTTGGGGAACTC
ACAATTCCTGTTGACTAAAAGAGCACCCTTTTCCACCACAAGCCTGACAA
ATCAGACGTCCACATAATTTCTGAACTCGTTTTGGTTAGGACAGGAAGCA
CAGGCTCCCTTCCTGTCTGTGTTTTCCTAAGAGAAAACGGTCTTCCCTCC
TTTTTTGCATATTTGGCAAGTGGTTCCACCTTTCTCTGCACCCTGGTGGA
GTGTGAAGGCAGCAGAGGAACCTTTTGGAGGAGGAAGAGGACACAGAGGC
CCTGTAGCCAGGCACCAAGATCCCTCCCAGGTGGCTGGGTCTGAGGGGAA

>uc003ucv.1|74825982|74826382|74826481
CGGATCGCTGGGGCGCTGAGGATGCCGCTCCGGGGCCTCCACGAGGCGGC
CTCCCACGCGCCTCGGCCATGTTCCCCCCATTTCCAGGGAGGTCGGAAGC
CGTGGTTCTCAAAGAGGGCGAGCGAGAGGGGCGACCGCGAGCCCAGCTCA
CCTCGAGCTCTCAGCTCTCTCCAAGGATGCAACACCGGATCCGCCTCGGG
GACTGGGAAAGTGCCCTCAACGGCTCCCACAGGCGCCCCGCCTCCTGGGC
TCCCATTGGCTGCTTTCGACGTTGTGCTCCACCCTTTCCGGGCGGGGCGG
AAAAAATACTTCCCGTCTCTCCTTTTCGCCTAGTGGCTCTGTCAAAGGTC
GAGTCCGTGACGTCAAAGAGCCTGGACCAATCAGAGCACACCGGACTGCG
TTTTTTTTCCGAACGCCCGCAGCAGGGTCAGAAGGGAGGTGGTCGCCCTC
CGTCGTGGTCTGGCGTGTATTCCGAGCCTTGGTGTCTGGCGGTTTCCGAG

>uc003ukk.1|89807125|89807625|89807624
GAGGTAGGAATAAATATCAGTTATTATAATAGAAAAGTTATAAAGAGAAA
AAGAATTCATACTAACATCTTCTCCAGCTCACCTATACTAAATTATTAGC
TAAAAAGAGAAATGACAAGAGTTTCAGATCATGCTGAGAAGCAAGAAAGA
ATAGAAAATAATGTGTCACATTCAATTTCAGCCTGTAATTTCATATTTCC
CCTAAAAGGAAATATCTCAGGATACTGAATTACAAGTTCTAGCTAACAGA
TCGAGATGAAGCAGATGCTTTATACCAAGTAAGGTGCCAGACACAAACTC
AAATTTTTAAAGGAAATAATCACAAAATTCTTAGACCTCTTACGTTTTCC
ACTCCCAATGAGAATGGAAGAGAGGGTGCCTGATCTCTTTCTTCATGCTC
ATTTGGATGGGCTGGGGCCTCCACCAAGTGTACTGATACTGCTTATTATG
TTATTCCTGAAGCGGTAGGGCATAATAACTGCATTCTGATTCGTGTCCAG

>uc003uqv.1|98939808|98940208|98940307
aggtgtgagtcaccgagcccggccAAGGGAGGGTAtttctaatagacagg
ggtctcgctatgttgcccgagctggtctcgaactcttgggctcaagcgat
cctgcttcttcagcctgtccactagctaggcttacaagcgtgggaccccg
cgcctggcTGAAGAGAGGTATCATTAAGGACGAGACCCCCTTGGCCAGGG
AAGCCCTGCGTAAGCAACGCCCCTCTCTTCAAAGGGATGCCCCGCTCCCT
CCGCCCACTCCCAGCCTTCCAGCCTTGGCTCCCGAGGACACGACTCCGGG
CCCTGCCACCTTCTGATAGGCTCGCGAGACCGAGGCTGCAAAGAGAGCCG
CCCCCCATTGGCCAACCGGCGAGTCCCGCGCGCCACCTCCTGGGAGATGT
AGTTCCGGGAACAGCTGGCCCCTGCGACTCGCGGGTGTGACGTTGAAGAT
GTCGGCCTTCTGAGCCGACTGCGGTGGTCAAGAGGTGGGTTTGTTTGGAA

>uc003uvq.1|100047260|100047660|100047759
tataatcccagctactcgggaggctgagacaggagaatcgcttgaaccct
ggaggcggtggttgcagtgagccgagatcgtgccattgcactccagcctg
ggtgacagagcgagacttcgtctcaaaaaaaaaaaaaaaaaagcaaagaa
aaCAGGCTTGGTTCCTGCAGAGGCTTCTAGAGCCTGGAATGAAGAGGAGG
AAAAGGGCTTCCCGGTGGGAGATTGACTTGGACCATCTCAAGAATAGGGA
GGAAAGAACAAAGCCCAGTTCGAAACCCCGCCCCCGGTTCTCTGAGTTAC
TTCAGGGCTCGAGTTCGAGCCAGTACAACTGTTACGTCACCGGAATCCAG
CCAATCGCAGACGACAGAAGGAGGGCGTTGTTTGGTCTTTCAGCACACCA
ATCGGCGTATAGTTACGGCAGAAACAAAGACGTCCTAGCCAATGACAGAG
GCCGTACGGCGGAAGTATAGAAAAGGACTCTCTGGAACATGGCAACATTA

>uc003vdu.1|106292576|106292976|106293075
CTCTTCCCCCACCCCTCAGTTAGCATGTGCGAACAAGGATTCTTTTGAAT
TCCCAGGAGGGGAATGAGTTTAATTTGACTGGTAAAAGTCTTCCTAATAG
GATACCTAATACTGTGGCTCTTAGAACTAGCTACAAAGATATTTCATATG
TTTATGTCTCATAATGGGTAATTTTGGTTTGGATTTATGTCATTTTGTCT
CAGTATCACAATTTTTGAAAAATTAGTTCAAAGAGAAAAAAAAAAGAAAA
GAAAAACCATGGTAAACATTGCTCAGTCTCATACTCCTACCCTCTCTATG
CTAAAACAGGAAATGCATTTCTGACACTTTTAAAATGAGCAATCACACGT
ATAATCAACTTGGTTAAAACTTCCTTCCTGGTAACTGCAACACTTCCTCT
GCATCTGGATATGAAGGGAGCCCCAGAAAAGCGGAAGAATTTAGACGCAC
ACTGGGTAGGTTTGAATTTGTTTTGTTTTCAAAAATTAAACAAATGATCC

>uc003vdw.1|106292759|106293159|106293258
TTTATGTCATTTTGTCTCAGTATCACAATTTTTGAAAAATTAGTTCAAAG
AGAAAAAAAAAAGAAAAGAAAAACCATGGTAAACATTGCTCAGTCTCATA
CTCCTACCCTCTCTATGCTAAAACAGGAAATGCATTTCTGACACTTTTAA
AATGAGCAATCACACGTATAATCAACTTGGTTAAAACTTCCTTCCTGGTA
ACTGCAACACTTCCTCTGCATCTGGATATGAAGGGAGCCCCAGAAAAGCG
GAAGAATTTAGACGCACACTGGGTAGGTTTGAATTTGTTTTGTTTTCAAA
AATTAAACAAATGATCCTTCAGCATCATCGCCTCCGCTGCTTTATCAGGT
ATTGCTTCCTTCTATTTTTTGCTCTTTGTGGGGTCTGACTCGGAATAGTG
GCACTTCCTTCTCGGCTAGATTATCTGAAACTGTTGTCGGTTCTTGAGAT
GATACTACCACCGAATGTCTGTGTTTCATTGTCTAGTCCAACCTGTATTG

>uc003vdz.1|106597053|106597453|106597552
CTCACCTGGGCTTCggggcggcggcgctagggggtctcgggcgggggccg
ggaggaggcagggggagggcgaagttccgggccaggtcgcgcggtgggtg
gccgggccgggtgtggagatggggcgggccagggcgggggaaggggccga
cgcagcgccggggCTGCCCAGGAAAGTTTGACTTCAACTCCCCGTTTGTG
GGCGGAGGGTCGGAGCTTGGCCAGGGGTGGGGGGCTGGCCGGAGGTGGGG
GACCCCAGTGAGGCGCCGCCTCCTTCTGGACTGAGGGGGATTCTGGCTGA
GCTGAGGAGCTCGCGGAGCCGCTGGGCCCCGGGGCTCATTGTTACGCAGT
TCGAATGAATGGGCTCCCAGGCGCCTGCGCGCTGGGGCTGAGCCGAGGGG
AAAAACAAGCCCGGAGTCCGGGCTGCGGTCACATGATGGGGGGAAGGGAG
GGGAACGCGATGAATGGCGAAAGAGGGTGGGGGATGGACTTGGCGTGAAC

>uc003vho.1|115637416|115637816|115637915
ACAATCTCTCTCTCTCTCTTTTTTTTCTCTCTTTACCCTGAAAATAAACT
GAGAAGTTAGTATTGGGATAACTATTCCCCTTGACCCAAATAAAAAGTCC
TGGGCAAACACAGGTACAAATTGCCAAATGGAAAAAGTTCTTCTCCATCT
TCAGCTAGAGGGAGGCTGGGGATCCCAGCTCTTTAGAAGCCGGCCCGTGG
ACGCCCAGAGAATCCCTTCGGAGACCAGGTCAGGGTCACTGAGCTTGCCC
AGCAGGGCGCCGCCTCGGACGCCGCCCCGCCTCTCACCTTGCCAGCGCCG
CGCTCGGGCCGCGAAGGTGCGTGCGGCGCTCGGTGATTGGCGGCGGCCCG
GAGCTGCCCGGCTGCCATTGGCTGCCCGGCCCCCTTTGTTCCCGGGTCCG
GGCCGCAGGCCCGCTGCGGCGGACTGGGCGGCGGAAGTTCGACGGCGCCG
GGCGAGTGGCTGTTGAGCGGCGCCGCGGGAGTTCCGCAGGTTTCCCGTGT

>uc003vhp.1|115649870|115650270|115650369
AGCCTTTAGGCATCGCAAGAATGATCGCAGTATTCAAGTTTGGGGATAAA
GAGCCTTAATTAAGACCTCTCAAAGCAGCTCTCTGTGGGATCCACCCTTT
AGAAGCAGCTGTGGAGATAGTGACACAAGACCAAATTAGGAATGGTTGCC
ATGATCCAGATTCTTTTATGGAACTCCTACAGATGCGTTTTGGAATCAGG
TTTTTAAAGTCCCTTTTATAGCAAATAAATAGGAGGTTTTGAGGGCTGTT
TATGAGCGCATTCCATTACAGTGTCTTTCAGCGGAGCCAGAGCTCAGCCA
ATCCTAATTAAGAAGCAATTTCAGCTGCAGTCATTGCTTATTATAATAAT
TGTGACATTTTTATAGCCCTACATTGTCTTTCTCAAAGTAACGGATTCAG
GAGGAGTCCTTTTCTGAGTAGAGTCCACAGAAGAGGTATTCTATTGGTAA
GCATTTCAAATGACTTCCTTCATACAGTAGTATAAAAATAATTTGATAGC

>uc003vku.1|123028756|123029156|123029255
AATAGTGTGTATTAAAATATGTCAAAAGTGGATTAGGCTCTGACAACACA
AAGACTTACAGATTTGTCTCTTGAACAAATACCTTTAAATTGTGCGTTAA
TTCCAAGTGGTTTGGTTTTGTTCCATCAGTAGCAACACTCCCTGCAGCTG
AATTGGCAGGTCCTTTGTTTTCATAAGAGTTCTTTGAACCAATCAGGACA
GAGATAATCTTATTATACCTCTGTAGGCTTGCGTTTCTTTTGATGAGAGT
CTAGAGAAGTCATGGGTAATACTTTACCGTGTGCCAGAGACCGCTTATGT
TTCAGTTGTACAAGGTCAGGTCTTAATTTAACCACCAACTGGATACTTAA
TTTTAGATACACAGAAGCACACATTGGCTCCAGGGCACTTCCTCTGATTT
AGGAAGGCAAGTCCCTGGATAAGAATGACAAGATGATCATTCCAAAAGGT
GAGATTATGAAATATTTGATCTGTACCTCACCAACTAGCTTATTGAATAG

>uc003vkw.1|123035947|123036347|123036446
AGTAAAATTACCTGTGACTGTGGGGTAAAACCCAATTCTGACAGTTACAC
TTCTATCTGAAATTTTTGGGGAACTAGTTGATTCTGTTGTTTAAATCATC
CTAACGAATCCATTCATGTGATTTGCCACTTTGTGCTATGCAATTCTTTA
AAAATAAGCATTCAGCCACCAAATAAAAAGCAAAGTTATAACAGAATTGT
ATTTATATTGATTTCTCCACATCTTTAAAAGTATGCATACAAATGATCAA
AGTGCATAAAAATGAGAATTCGTATTGTTTGGTATATAACAACTGTATTT
TTTTTACCGTACCaaaaaaaaaaaaaaaaaagaaaaTGTCTTTTAACTCT
TGCCCTTCCTCTGATAGGATAAATCCTGATGATTCTCTCAGGGACCTCTA
GTAGATTAGCTCAACACTCGAGAATCATTGCAGCTTCAAGGTAAAAGAAA
AATTCCCAGGGAATCAGTGTCCCCCATTCCACACAGCCGAAACCTGCATC

>uc003voi.1|128365106|128365506|128365605
CGGATCTGCAGTTGCCAGGTCAGTGCGGGGCCCGGAGTGGATTCGCGGGG
CGGGGCGGGGCACTGCCCGCGCCCGGAGCTCAGCAGCAGCTGCCCAGGGG
CGGGGGCGGCAAGACGCGGAAGTGCCCGGCAGGTTGGCGGACCGGCGGGA
GGCGCAGCCTGGGCAGAGCTCAGCTTGGTCCCGCCGCCCGGCCGGTGCTC
CCTGGCGCAGCCACGCAGGCGCACCGCAGACAGGTGGGTCCCGGCCGCCG
CGCTCTCCTCTCTGCGTCCGCGCCCGGCGCGCCCCGAGGGTGGCGGGAGC
GGTGCCGGCTACTGCCCCCAAGTCTAGGCCTAGACTGGGCCCCGCGCCCC
CCAGGCACCTGCGGGCGGCGGGATGAAGACTGGAGTAGGGCGGGGTCCGC
GTCCAGCTGCGCCTGGAAAGCGAGCTCGGGGGGGTGCCTACAGCAGGGTG
CGCCCGGCCGGCCTGGGACTTCCAAAGCGCCTCCCACGCCCCGATCGGTT

>uc003vsa.1|134114310|134114710|134114809
CTTTCAGGCTAGAATTTAGTCTGCTCAGCAGACCCGGGTCCTGTCTCCTT
CAGGTTTTAGAATTGCATAACAATTTAAACTCATTTTGTATGTGCAAGTA
CTTTGAAAAGAAATATACTATTAAGACTCCCTCTGGTAAGAAGCCTTCCC
CACCCCCACGCCCAATAAACTGATCTGTTAACTTTTTGTTTCAGAGACTG
TGCTTTCTTTTTATTGCTGCATTTGTGTTCTACAAGACAGCCTCTTTCTC
CAAGATTAACATTTCTTATGATTGTTCCTGACAATGGATTCACTTCCAGA
GGCCCTGCTAAGGATAACCAAAAAAGGGCATGGAGCAGGCTGGTTTTGGC
AGCGTGCACGCAGTTTCAGAGCTTTTTAGGTCTTGGGTTTTCTGATGAGT
GATTTCCTGAGCATGCCTAGGGAATGACAGGCATCTCCACAGGCAGGCTG
CATCCACCTTGGCTGGGGTGTCGTCATTGGCTGCCTATTAGAAAAACGAC

>uc003vsd.1|134226298|134226698|134226797
CACCAATGCTAATTGAGAACAGAGCTCAGAATGGGAGCCTGAGAACTGCA
CCCGGATGAACTTTTTGGTGGGCTGATTTCTGTTGATCTTGTCAGAATTA
GGTTGTATATGCATGTAATACCATGATCAACTATTTTCCAAAAGGCTGAG
CAAATGCATCAGTGTCTTTTTCCTTTGACCAGTTACTTACCTTGGAAAAA
TTATTTGTAGTTAAGCATATAAAGTCTTCATCAGGAAAACTACTGGAGAT
CCTGGCCCTGACTACCCAGCAATAACATTTCTGGAACTCCCGAAGCAATC
AGTGCTCTCTGATCGCTAAACATGATGGGCTTCTATTAGAGAGATTACAG
TAAAAAATAACAATCAGCTCTCTGATGATCCTGTGAGGAGGGAACGGGTT
GGGAGGAGTAGATTTGGCTGAGGACAAGCCCAGACTTTCGTCACAGGGAC
AGACCAACGTGTTAACACAAAGGGAGAACACGGGAGCATCCTGCACCGTG

>uc003wal.1|142136392|142136892|142136891
GCACACTGACTGGAGAGAAGCATCTTCATATTCACAGGAATGAGCCTTAG
ATAAGACTTTGCTCCTCTCATGTGGGCCCCAGGAAACTGAAATCCAAGCT
TTTTACCAACGCTTGCCCTTCCTTAAGTACATTAAATACATTCCCAATAG
GTGGAAAGATTTGTAAACAGCTAGGCCATTCTCCCTCCTTCTAACCCTCA
TCTCCAGGGCCTAAGAAAGCCCAGCTCTGTTATCTGGGGCTTGACTTTCC
CTGTCTTCCCCATCCCAGTATCCTTGCAGGAAACAGCCGGTCTCGCTCTC
TGCTCTCAGAAGGCAAGTTTCCTTATCACCTGTGAATCACAAACCCAGAG
AGTGGCCAAACATAGCCAGGCTGATGCAAGACCCTGGGAAGAGGAAAGCT
GCAGGTGTGTTTGTGCTGGGAGGAGTGGTGACCCTCACCTCACAGTCACC
TCCTCTCTGGATCCTCGTGAGGTATAAAGACGAGTCCTCCACCACCAGTC

>uc003wap.1|142178277|142178777|142178776
TGGAGAGAAGCATCTTCATATTCACAGGAACAAGCCTTAGTTAGATAAGA
CTTTGCTCCTCTCCTGGGAGCTCCAGGACACTAAAAAGCCAAGCTTGCTA
CCAACGCTTGCCCTTCCTTAAGTACATTAAATATAACCCCAATAGTAAAA
TATATTCCTAAACAGCCAGGCCATTCTCCCTCCTTCTAACCCTCATCTCC
TCGGCCTAAGAAAGCCCAGCTGTGTGATCTGGGGCTTGGCTTCCCCTGTC
TTTCCCATATCAGCATCCTTCCAGGAAACAGCCGGTCTCCCTCTCTGCTC
TCAGAAGGCAAGTTTCCTTATCACCTGTGAATCACAAACCCACAGAGTGG
CCAAACATACTGATGCAAGACCATAGGAAGGGGAAAGCTGCAGGTGTGTT
TGTGCTGGGAGGAGCAGTGACCCTCACCTCACAGACACCTCCTCTCCCCA
TCCTCGGGAGGTATAAAGACGGGTTCTCCACCAGCAATCAGGCACACTCT

>uc003wco.1|142695123|142695523|142695622
TGCTAAACCATAGCTGACGCCCCCTCCTAAGCCAGCCTTCCTTCCCCGCG
CGGGCATCTGTCCAGGGCCTTGTCGCGCTCTCAGTCTCCTTCGCAGCCTG
GCCCCAACCGTTCAACTTCAATAAAGCAAAACTCCAGCCACGCCCGTCTC
CGTGAAGTTATCGCCATAGGCCGGCCAGGGGGCGCGAGAGGCACCGGGGT
GATTTCCGCGGGAATCGATAACCAATCGGATTCCCAGGCCGAACGGAGCA
CACCCGCCCGCCCTCGCTCTTTCCCCGCCCTTTGCCCCGCCCCGCTCCTT
CCCCTCCTTTTGTCTGTCCGCCGAGCACCCCACTTCACCCCATTGGACCG
CGCGGCCGCCGCTAGAGCTCTGCGCCTGCGCACGCACCGGGCCGGGGACT
GGGTGGCCTGGTGTGTGGGCGCGGCAGGGCGCAGGCGCAGGCGCAGTGTG
CGTCCGCGTCTGAGGGGAGGGATGTGGGGGAAGCGACGGCCCCCGGTTTG

>uc003wcq.1|142696302|142696802|142696801
CTCTGCCCCGGTCATTCCATTTCATGGCAGTCATCACCCAGGAGAACATT
GTAATGCCTCCTGCTCGAGACTGAAGATTAAGGTCTTCGCAAAGGGAACC
TGCAGAAGGACACAGAATTAAGACGTAGGAACTCCGTGGTGCCCTTCGCC
CCTCCTCCCCTTCCAGTTGTGTCCTGAAATTCTAAATGATTGGAAACTTT
TATAATGTTCACGTTTAAGACTCTCATACTACAGAGTAGAGGAAGGAGCG
GGTGTGCAGAGGGGGTGATGCTTCAGATTAAAACTAAAGAGTTGATTGAA
AATTCAAGTCTGGAACTCGAGAGAGTTAAGAACTATAAGTCAGTAAGTTG
CAAGTATGGGTGAGATTGTCTAGGGAAAGGCTCTTTGAAGGGGCGTCCCT
AATGGAATATCAATATTAAGGGCAGGCCAAAGGCCCTCTAAAGAAAACAG
GAACTGGGTAGGCAGAGAGAAGACTCCCAAAGAATGCTGTCATGGAAACC

>uc003wmo.1|156125761|156126161|156126260
AGGGAAACAACCGGGGCCCAGGCCCAGGTGGGCGGGCGGCTGAGGAGCGT
GGCTGCGCCCACAAAGCCGCCGGGGGCTGCGGACTACAGCGAAGCCGGCG
CGGGGCTCGGCCCTCACTACACGAGGCCTGGGCGCCTGCACGCCCCCGTG
CTTCAGCCCGCGGCTCCCGAACACCCCCGCCAGGCGATCCCCAAAAACGC
CCGCTGCGCGAGCCTCGACGGGAACGCACCTGCGTCTAGACGCTGACGCC
GTGCGCGGGGCGGGGGCCGGCGAGCATGCGCAGTGTGGTGTGGACAGGGC
GTGGTTGGCAAGCATGCGCAATGTGGGCCGGGCGGGGCTGGCGAGCATGC
GCAGTATGGGGCGGGGCGGGGCAGGGCTGGTGAGCAAGCCCGCGGGGAGC
GAGCGCGGAGGCGGGCGTTGCTACGGCAACGGTGGGCGGCCAGGGAGTTG
CCTGAGGGAAAAGGGGCAGACGTCCCTGGGTTCCGGTGTTCGCGGAGGAG

>uc003wmr.1|156128081|156128481|156128580
agggtggcagggggctgagcccatccaggcagctcaggaccaaggcgggc
aacagtcctggagaggacggcatcccatggcagggcacactcacactcac
tcagacggggacgccccagtgagcctcacgtgcacagctttgggatgtgg
gaggaacccggggtacctggaggaaacccacagcacatggggaggacgtg
caaactccaaacagacagtggcccctgctggggatcaattttttttctca
tcagcgttatagggaaacaacattagaagaaatatgttcaagggccttct
gTGCCAGTTCCTAGATTACTTGAATAACTTTCTATTTCTCCTCATCACAG
TATATTTTGAATACATCTGTCTTCATAAAATACACCATGTCCAAAATCTA
AAAGGGCCAATTCCAAATTATTCCACCAGCTTTGAAGGGAATTGAAGCAA
GAATAACAAGAGTAAGTTctgtgtgaaaagacctactttagatacttcaa

>uc003wuc.1|11598725|11599125|11599224
ATCGAGAGTTGAGCCCAAGAGGTCACCTTCTTCTCTACTGGCCCCGCCCC
TCGCCCGCCGCTGCGGGATGAGGACCACAGGAAGGGGGGGCGGGGAGGGA
GAAAGGGAACTCATTAATAAAGCTGACCCTGGGCACCACAGCGAACCCAA
TCGACCTCCGGCTGGGTTGCGGGTGATTCCCCGCTCCCTGGCGGTAGCAC
TTGGGCATTTTCCGCGGAGACCCCAGAGCCTGGACTTTGCCTGCTGGGGG
AGCTTTCCGCACAGTCCCGCAGCCTGCGCCCAGCGGAGGTGTAgccgggg
ccgcgcacccccgccccgcccTTGCACGTGACTCCCACAGGCCAGTCAGC
GCCCTAGGGCCGAGTTGCTGGGCCGGGGACCCGAGCCGCGAGCTGGGGAC
TTGGAGGCGGCCGGCGCAGGGGCCGCGAGAGGCTTCGTCGCCGCTGCAGC
TCCGGGGGCTCCCAGGGGAGCGTGCGCGGAACCTCCAGGCCCAGCAGGTA

>uc003wyv.1|18112673|18113073|18113172
ctgcctcagcctcctgagtagctgtgattacaggcacccgccaccatgcc
tggctaatttttctatttttagtagagatggggttaatttttgtattttt
agtagcgatggggtttcaccgtcttggctaggctcatctcgaactcctga
cctcaagtgatccacctgcctcggcctcccaaagtgctgggattacaggc
gtgagccaccacacTAGGGACGAAGTTTTATTATGGCCGAAGGACACTTA
CTGGAGAGGGTCTCCAGGAGGTATGAATGACAAAAAAATTTAACTCCTTC
ACCGTCAGACCGAGAGCATCACCCCCTGAACATGGACTTGCAGAATTCCA
CAGAAGAGAGGAGACTGGCCTAGACAGACAGCCCCAGGAGCTGAGGGCCC
AACAGGCTTTCTACCCTGGATGCTGCTCCCATGCCCTGACATGAGGCCCA
CTACAATGGTATACTTGTTTGCTCTTTCCTAATTAAGAAACAAACAAACA

>uc003xcp.1|22900474|22900874|22900973
TCTAGCTCAGGTAGCCAGAATTAATTACTGGTGGGGTTGAAGCCATAACT
TGTTCCCTGGCTGTAGGCCAGGCTCTCAAGATGTGCGTCAGAAAGGCCAG
TGAGTGAAATTCCAAAGCAGTGTGAGTCACCAGGGGCTGAGAAGAACAGG
CCAGGACAATAAGAGCAGGATGTGGACCAAAATAGTGCCCTGAGGGCCAG
GGGCTGGGCCAGGCATCAAGAATGCTCACCTGGCCAAAGATGGGGAACAG
GGCCTCCGGTCTAGGTGGTTTATCTCTGTGCTCTGCACAGCCCTGGACGG
GGAACAAAGCCTCTGGCCCAGGGTTTATCTCTGGGCTTTGCACAGCCCTG
GAGGAGGAGGGAACTGACCAGCAGGCCGGCCCCCTGGTCACAGGAATCAT
GTCCTTCACCTGCCTTCCCATAAGCTGGACTTTGGATCCCAGCCCTTAAA
ACCCTTGTGTTGTTTCTTCCTGCAGACCTGGTCGAGAACACTACTTCAGG

>uc003xcq.1|22913006|22913406|22913505
GGGCCCGTCACGGCTGTCGTCTTGGGTGCGAtttttttctcctccttttt
ttaccctcccgtttttttcttttcttttttttttccctatcctttttttG
TGAATGAAAAAAGGAGGTCGCGAGCGGTACCTGGGACTGCAGCGCCAGGC
GTCTTCGCGGCAGCGCCTTcgccgcgggcccgggcgcgtagcggcggcgg
cctcgcccctctcccggcgcccctgcgcgccgcccgctgcctccgcagcc
cggctccgcgcgccgccgTGACATTGGGCGCCTGGCGCGCGGGGCGATGC
TGATCCGGAAGGGGCAGCGGCTGCAGTGCAGCGCGCGCGTCCGCTCCTGG
GCCCACGTCCGGCCTGGGCTGCCCTGCCGGAGTTTCTGAGTGGCCGCGAG
CTGGCCGGGAGGCTGGAGCCCAGCAGCAGCGCGGCGGCGCCGGCGTCGTC
CCAACTTGCAGGCGCGGAGGGACCCCTGACATTTCACTAAAATGAGCGTG

>uc003xeb.1|24354053|24354453|24354552
TATTACATACATTTCTGTAGTTTGGATATTTTAATTTTAATATGTGATTT
ATGCCATATAAATTTTCAATATTTCTCATTTAACAAATGTTCCTTTTAGT
TTTTATATGGCATACTCTGCATAGAAAGAATTTAACCATCTTCAACCAAA
GCATATATAAATATTTTTCAACATTTTTTTCCTAAGACATTCTTGATTTT
TTTCCACTTTTGAAGTTTTCAGATATCTGGAATCAAATTTATATTAGACA
TGACGTAGGAATCTATGTCCAGCCAACCTTCACCACCACCACCTCGGTAG
TTGTCTTTAATTAGAACATGATGTTCAACCTCCAGGTTTTAGCCTCAAGC
ACCTAGCAAGTTGTGTAACTCCCTCAAGGAACACTTCCTTGTTGTGGATC
AAAACTGCCCACCTATCTGTGAGGTGCTTCATCCCTGCAGTGGAAGTGAG
GAGGAAGAAAGGTGAACTCCTTTTCTCAAGCACTTCTGCTCTCCTCTACC

>uc003xec.1|24388906|24389306|24389405
TTTGATAATTAAGAGAATATTTGTGGGTTATTAAGAATAGTTTCAATGGA
ATAGTGGCAGTTATAATCAGAGTGTAGTAGGTTGAATACGTGGAAGATGA
AGATTGAAGAGATTCTAATGCTATATCTTAGCAGTATTTTGATCTTTAAG
GTAACAGGACAGCAATGGCATGGTAACAAGCAGATACTTGCGGGATTCAG
GAAAGGCAGGTTAATTTCTTATTTTTATTATGAAAGAAGTTTGACCATTT
GCATTTATCCCTACAGGACACCTTATGTTATTATTAAGTACATTTGATCA
GGTCTAAATTGATAATTGATACAAGATCCCGATAGTACAAAAAGGGAATG
CAGTTATAAGGAGACAACAAAAGTCAGAGTAGACTGGACATGAAAAGTCT
GGTTTGCCCTCGTAGCTATTTCCTGGAGGGAAGGGGTAGCTACAGTTTCC
TGTCCCTCTTCAGCACTTCTCCAGCTCCAGTGGGTTTTTAAATTACATAT

>uc003xey.1|26303458|26303858|26303957
TAAGAAATGGAAATTATGAACAAAATATACCACTATCTCTTTTTGCTGTG
AAGTTAAGTTTATTGGCTACTGTTAACAATTTATTTACTTACTTACTTAC
tattcttttgtagagacagggtcttgccatgttccccaggctggtgtcaa
actcctggattcaagcaatcctggtgcctcagcctcccaaagtgctggga
ttacatgtgtgagccactgtacctggccTCAACTCTTGTTAAAATTAAAG
CACCTTAATACGTTTAGCAAACTCATCAGACCAATAAATATTTTCAAGAT
GTATGCAGAATTACCAGTGGCACATCCCCTTTTTCTGTGGCTCCACCCCT
TCAACTTTTTGTCCAAGAAAACTTTTCGTGTTTGCCTGTAGCTGATGTGC
AGTTGTTTCTGCTCCCAAATCAACAGGGTTTAATGAAAACCCTAGAAAGT
AGAAACCCGTGGGAGAGAAAAGAAAAAAGACAAGTTCACAAGGTATGTTT

>uc003xkt.1|38081667|38082167|38082166
TGCCCACGCCGCTCCTCGGCTGCCCGGCCTGGGTTTTCCACCCTCGCCCC
TGGAATCGGCCTCCCTAGATTCCCTTCCCTCTTAAAATCATTTGGAAACG
GGCTCCAAGGGGCGACCCTGCGCAGAAAACCAAATTCCATCCGGGGCGGG
CAGGGAGTGCTAGACTCCAAGGAAGACGTTTCCCACATTCGGTGGTGAGG
AGTGTTTGGCGGCACGGCACGGCCAGCGCTCTCAAGGACCCTCTTCTGCG
CAGAATATCCAGTCGTAGCCACGAAAATACGCCGCGTCAGTCCCTGACTC
GAAAGGAAGTCCTCCAGAGAGCCGCACTAACCATCTAGCTTCCTCCACCT
TCAGCCTGCCAggcccgcggccaccgccggcgcgggaggccggcccACCT
CTGCCCGCGCGCCTGGCCTTAAAGCGGTCGTGGAATTATGCTTCCTCAGG
CAGGCGGTGGACGCACCGCGGGCTTTTTCTGTTTGAAGACTACAGCGTCA

>uc003xku.1|38082105|38082505|38082604
TGCTTCCTCAGGCAGGCGGTGGACGCACCGCGGGCTTTTTCTGTTTGAAG
ACTACAGCGTCACACAGCAACGCGCGCGAGAGAAGAGAGTATTCTCGCGA
GAAGTCCAGGGGTGGCCGTGATGGCGGCGGCAGGAGCAGGACCTGGCCAG
GAAGCGGGTGCCGGGCCTGGCCCAGGAGCGGTCGCAAATGCAACAGGGGC
AGAAGAGGGGGAGATGAAGCCGGTGGCAGCGGGAGCAGCCGCTCCTCCTG
GAGAGGGGATCTCTGCTGCTCCGACAGTTGAGCCCAGTTCCGGGGAGGCT
GAAGGCGGGTAAGAGGTCCTGCCGCCCGAGGAAGACGCGGGAGGGAGGCC
CGCCCCTCGCGAATCCCGCGGCTCCTGGAGCCCTGCCGCCCGCCCCCTGC
GAACCCAGGCCCCGCCGCCAATGGCTCGCCCTGCCTCTGCGCCGCTTGGC
CCGTCCCCTCTCAAGCATATCTCGGATAACGCCCCTTCCGCACCTTTCAC

>uc003xlc.1|38208227|38208627|38208726
AGCCACGTCTCGCGCGACTCCCCCCACCTCTCGCGACACTTGCCGCCCGT
GCCCTGCGGCCCTGCACGCCCCACCCGCGGTCGCGCGCCGCGCTCCCCGC
CGCCTCACCTTTTCGCCTGGCATCCGGGCCCGCTACTCGCCCACTGGGAG
CGCCGTGGCGCCTGGTGTTCGGCGCGAGCCCGGCGGGGCTGCAGGTTCCG
CCCTGCTCCGCCGCGCCCCGCCCGGGCTGGGGTAAAGGCCGCGGCCGGGC
CATGCAGTGTCCTCCTCAGGGAGGGCAGGAGAGCCTGAGGAGTGGCGGGG
CCGCCAGGTGAGACCGCGTCGGGCGGGCGGCTGGACCGAGGGAGGCCAGG
CTGGGTGCAGGTGGGCGGCGCAGCGCTGCGGGGCCGGGATGCGGGGCGGG
GGAACCTCGGCTCCCGGGAAGCCCCGAGCCTGGGGGAACCCTGGGCACCC
TGTGAACCCTGTGGTCTGCACTGGCTGCCCTGCTGCTGTCGCGGGGCTGC

>uc003xrp.1|54926420|54926920|54926919
TTAACTTACTCCACATGATGTATGTAAAAAGAATAATAATTCTTGAGTTT
AAGTTTGGGTATGAGTTTTGCATATGTTACTAGCTACAAAGATGACTGCT
ATTAAGATGACCTTTTAAGAAACCTGGAAAGATTAAGCCAACCATCTGCC
TGTCAATTGCATAGCCCAAGATTGTCAAGTACTATTGGCTATCACACACC
ACTAACACAAGAATTTTTGCCAAACAATCTATTTAATTTATCACTATATG
CTAAGCTGTATATCACTTGGATCATTTCTTTCCATTTTGATTTAGGATTA
CATTTTAATTAAGAATACATTTCTGCCTTTAGAGGGCACTCATAACATAC
AGTACCTAGACATTCAAAATAAGCAGCTCTACCAGGAATAGAACATGAAA
GATCTGTGGATAAGCTGCTGATCCACAAAGCAGGTAATCCTTTTGCTTTC
ATTAGTATAACTTTTGGAGAAGTCTCCCCACAGATTCAGAGCCAGCCCAG

>uc003xye.1|70541012|70541412|70541511
TTCTGCTCTTAGCTGCGCCCCCACCCCCTCCTTGCCAAGAATGTTGGAGG
CAGCCACGATCTAATCAAAGAAAGGTAGGAGTTTAGATTTCAAAATGTAG
ATGTCACATTTCAGTGCCAACTACTCCTACATTAACCCTTTATCAGCAAG
TCAAGATGAACCTTTTATCTCCTATGGAAGGGAAAACGTCTTGCTGAGAT
GGCCCTTCCATAGACGGGCAGTAAAAATGTTTAGGGTTTCTGTGCATCCC
ACTGAGGGTCCCCATCATCTCAGGGGGAGCACGAGGAGTTGTGAAAAGTA
ACGCACAACTGGTCATCAGAATAATTCATTCCCTCCACCTTCTCTGTAGC
ACCTCCCACTTCTCCTCTTTTTATAGCAGTCCTTTCTCTCTGAAAATCTC
AGGTTACTTGACTGGGAGTTCTCAGACCTCCAGTTTCAGCCCTGCCCTCA
GCCTCCAATCCGTAAGAGACACCCAGCCCCAGCAATTGGATTGGGCAGCC

>uc003yji.1|101239431|101239831|101239930
GCCGGGCGACGAGACCCTCCCTCAGCACCTGCAGTGCAGCCAGAGCCGGT
GCGGCGGCCGCGACTTCCCCGACGCGGGGCGCTGAGAAGCAGTGAGTGCC
TGTGTGTACCTGCCGGCCGGGAATATAGGACTTGTCGCATCTCAGCCCTT
CCCTCCCGGAGCGGGGGCGAGAGGTCGAGGCGGGGAGGCGAAGGGGCGGT
GGGCCGCGAGGGAGAAGGAGCGATGGGGTGGACGTCCTTCAAGGCCGGGG
AACACGCGGGGCTTTCCAGGCCGCGGGGGACGGTGGCGGGTGTCGGGGCG
CGGTGGCAACGCTGGAGTTCCCGGGTCCACCGGCGCGGTCAGCCCTGGTG
ACCCAAGCCAGGGGCTGGGGAGCAATCTGAGACCATTGCGGCTGGGCTGT
GGGGCTCCCCAGTCCCGGCAGGTCCTGGCGCCGCTGTACATAGAAACCGT
TGCCACGGCGGGAGGATGCCGTTTCTTTTCGGTCTCCGACTGCAGGGGGC

>uc003ylh.1|104379442|104379842|104379941
GTTCATTTGCTTCTCATACTATTCtgcctgtttcataggagggccttaca
ggttaggtgtaaacacttgtaacgaacttggcactatttgacttacagcc
agtgctcaattaacgttaaccatcattACAactattgtcattcctatatt
gtgaggaaactatgccccttaaagattagggtaatttatctaatatctat
gacagagttggtaCCCCAAACTAGGTTGATTTCTACAGCAGTTCAACTTC
CTATTAGGGTTTGTATCAATAAAACTGTGGGACCCGCCAGGGCTGGAATC
CCACTGCTACCTGAGCATCCAGTTGGTGACCAGGCTCCCCGAATTAATAA
AAGTATTTGTTGTTGTTTTTATAGCAGTTGTCCAGGAAGTATCTCCTTTC
GAACTCAAGTCACTTGGGCAATTGGCTTTACAAAGCAAATTGGCTCCGTT
TAAGGATTCTTGACTCCTGAAATCCGCAAGGAAGTGGGTTCTTTTAGAGC

>uc003yxx.1|144420581|144420981|144421080
GAGCTGAACGTGGAAGCAACTCCAGCCGAGGACCCCCGGAGGCCTGGAGT
GCACGGAGGGGCCGCGGGCAGCGTGGGGACGGCGCCGTCATCTCCCGAAG
CCCGGCCCCGCGCTGGCTCCCCGGGCGGTGCAGGGCCGGCGTCGGGAAGG
AGGCTCCGAGGCGCCGGCTTCTGCGCCCCACGCAGCGCCGCTCCCCGCGC
CCGGGCGCTTTGCAGGCGCGGGCGGGATCCGGGCCAGCGTGTACGCGAAA
GCCACGCGCGGGCGCAGCCCACGAGGGGAGGGGCGGGGAAAGGCCTCCTC
TTCGCTCCCGGCCCCGCCCCCACACGGCCACCGAGGCGTGCGGTCCTCCC
GGGGCCCAGAGCGTCCCGGAAGTGCGCGCCGGCCGGGCGGAGTGGGGCGG
GGCCGGACACTTCCGTCCGGCGCGCGGCGTCCTCCTCCCGCTCGGAAGGT
GAGTgggcgcgggcggcggcggcggcTCCGGGTGCCTGGGACCAGCCCAG

>uc003zcg.1|145567833|145568333|145568332
TGAGGTCGTCAGTCCAGCAGTAGCCTTGCTGGCTGCATGGCATGCCCGGG
CCTGGGCCCCTACCCAGCCAGGGCTGTCACAGAGTGAGTAGCAGCAGCCT
AGGGCACTGCAGGAGGCTGTGACGTCACTGACGTTCCCATAAGAAGCTAA
GTGACAGGGACCAAGGGTGGCTGCAAAGTGAACCCCAGAATCTGAAGCCC
TGGCCCTGGGAAGGTCTCCCCATGGGCACGGGAGCTGCTCCAGGACCCCT
TTGGCCACTCTCCTGGTTGTCTTCCAGTTCCCAGTCAGGGGCGTCATCTT
GGCCCTCACACAGGCAGGTGGTGAGTTGGAGTCCTGAGGTTAAAGAGATT
CACGCTAATCACACTATAGCACGGAGTGTTAAAGAGAGGCGGATACCGGG
CCGTGAGGACCTCAGGAAGCCCTCAGCCCTCCCCGGATTATCCACGTGCT
TCTCACAGCGGTCCTTCCGGCAGGTGCCTGCCCGGGGAATGCGCAGTGCG

>uc003zch.1|145568038|145568538|145568537
CTGGGAAGGTCTCCCCATGGGCACGGGAGCTGCTCCAGGACCCCTTTGGC
CACTCTCCTGGTTGTCTTCCAGTTCCCAGTCAGGGGCGTCATCTTGGCCC
TCACACAGGCAGGTGGTGAGTTGGAGTCCTGAGGTTAAAGAGATTCACGC
TAATCACACTATAGCACGGAGTGTTAAAGAGAGGCGGATACCGGGCCGTG
AGGACCTCAGGAAGCCCTCAGCCCTCCCCGGATTATCCACGTGCTTCTCA
CAGCGGTCCTTCCGGCAGGTGCCTGCCCGGGGAATGCGCAGTGCGCCGAG
GGCGGGACTGGAACCCTCCGCTCTCAGGAGGCGCGGTCCGGGCGCCAAAA
GGTAAGCCTCTGGGGGCCGCCAGGGGACGCTGCCCCGCCGCGGAGGCCGG
CACGACTCGGGGCGTGGCCTCCAGCCTCGCCCACCGCCCACGGGGCGGGG
CTCTGGCTCCGGCGCGTGCGCACTACGCGCCCTCCCGCAGGGCCTGCTGG

>uc003zgf.1|204464|204864|204963
CTGCCTTCTTCGAGAATGGTGTCAACCCTTAATAACACCTAGCCTTACGA
ATCCCTGGGGTGATTCCCGACCTCGCCAGCTTTGTGGGGCTCCCCCGACT
TGCCTACATTCCCTGGCAGCCTCGCAGCTTCGGGCAGATGGAGCTTCCGG
CCTGCGCGCAGTGGTCGCCTGTCGTCCGCCCGCGCTCCCTTCGGCCGGAG
GTCGGCGGCCCCGGGCAGAGCGCGCCGTCTGCCCCAGTATCGGGAGGCCA
GTTCCGCGCTGGGCCCACGCCCTCCTCGCCCGCCGCTGCCTGCGCGCCAG
GCCGGGTGGCGGAGCCGGCCGTCGCTGCTCCGAGCTCGGACCCTCCCCCG
GGGTGATTTCGGCTTAGAAGGTGGAAATGCGGAAGTTTCCAGCGCCGACC
GACAGACGAGGTTTGCGCTTGGCTGGGCATGTTCCGCGGCTACTCTGCGG
CGCGCCAGGCCCCCGCTTTCCGCACCCCGCGACCCTAGAAGCCACCGAAC

>uc003zgg.1|262647|263047|263146
aagtgctgggattacagtgagccactgcacctggccCTAAACCTTCATTT
TTAAAACACATTTCCTCTTAAATTGAAGATTGCCTACATTTTTATATCAA
TGCCAATTGTTGAGTGTGCCTATATGTGTTATATTATTTGAGCACTAAAT
GCCAGATGTGTGCCAAGTGAGATAAATCTGACAAATGAGATGGTTTGTAA
AACCAGCAGTGAATATTCACTTCCTCTGTGAGAGAGCTCCAGCCCTCCTG
TACTCACTTCCTCACACAGCACAGCAGCACTCTTGCTGGTTCTGCTGCTT
ATCTTGAAGAGGTTAGGTTACTTTTTGTTTCTACTTATTACTTCGAAACC
ACTTCTGCCTTAGAAATTTTGTAACCTTCCGCTCAGTTTCCGGTAACCGC
CATTTTGTCTCCTGTAACAATTTACGCGCCGTGTAACTGTGAATCTTTCA
AAGGTATGTTTTACTGGAGTGATTTCTGGTTATTTCAGAAGGATAATTTG

>uc003znz.1|19398524|19398924|19399023
GGGACTGAGGGCACTTCTCTGGTGTAAGCACTGGCGTCCAACGCCGGACG
CAGCAAAATCGCTGCAAACTCTGGGTCCAGAGAGGTCCAGGTCCTCCCGG
GTTTCTTTTTATTTTAAATTTTTTTCCAGGGAGAGTTCTGGCGCTCCTTC
AATCGGGGGAGGCTGCGAGTCTGAGCCAGGAGATGGGCGTGGGCAGGCGT
GGGTAGCACCATCGAGGCCCTGGCCACCTGCCGGGTGCTGGGTAGTCTGG
AAGAGTCTGGAGCCCGGTCTCCGCCTCCAGGCGCCCCACCCTGGACCCCT
CCTCCACGCGGGTCCCGCCCCACGGTGGGCGTGGCTTCCAGGGGGAGGGG
CCGGGGAGGGTCTGCGAACGAGTAACCTCCCGCAGGCGAGGCGAGGCGGG
GCGGAGCGCGGGAGGCCAGTTGGGAGGCGCACATCCGGCGGTTACCCGGT
GCTTCATAAAGCCGCTTTCGCCGCTGGCTGTCGCCGCGTTTTGCCTCCGC

>uc003zpm.1|21984289|21984789|21984788
GCGCGCCGAATCCGGAGGGTCACCAAGAACCTGCGCACCATGTTCTCGCC
GCCTCCAGGGCCGAGCTCGGCAGCCGCTGCGCCGCCCTTTGGCACCAGAG
GTGAGCAGCGCCACTCCTGCCCCCTTAACTGCAGACTGGGACCCACGCAC
CGCCCCCTGCCCATCTCCGCCCCGCAGGCGCGCACCCGCCTTCCCTGAGC
GCGCCCGCcccccaccttcacccccacccccaccccacccccactcccac
ccGGACCTCCAAGATCTCGGAACGGCTCTGAGCCCTGCGCACGCGGGAAG
GGCTGCCGGAGGCGCCCGTAGGGAGGCGCGCGCGCGGGCGGCTCAGGGCC
CGCGTTCCTCTCCCTCCCGCCTACCGCCACTTTCCCGCCCTGTGTGCGCC
CCCACCCCCACCACCATCTTCCCACCCTCAGCGCGGGCGCCCCGCGGTGA
CGGCCCAGGGGCCGGACGCCTGGAACGCAACTCCAGGCAGCTCGCCCCCT

>uc004arb.1|92603645|92604045|92604144
CCCACCTTCTCTGCCTGCGAAGGGCCCTTGTCCGGCGGGAGGAGAGAGGC
GCGCCCCACCCGGGCTCCTCTACACCTGCCGCCGCCTGGGCCGATTCCGC
GGGCCTCGCCCGGCGCTTCAGCCGATTCCCGCCCAGCTCCGGGCTCATGG
GCGCGGTCAGCAGGGCGGGCCAGGGCGGCGGGGCGCGACACTGGGAGGAA
GTGCGGGCCGCCTGCCCGGGCGCGTTAAGGAAGTTGCCCAAAATGAGGAA
GAGCCGCGGGCCCGGCGGCTGAGGCCACCCCGGCGGCGGCTGGAGAGCGA
GGAGGAGCGGGTGGCCCCGCGCTGCGCCCGCCCTCGCCTCACCTGGCGCA
GGTAGGTGTGGCCGCGTCCCCTACCCGGCCGGGACTTTCTGGTAAGGAGA
GGAGGTTACGGGGAACGACGCGCTGCTTTCATGCCCTTTCTTGTTCTACC
TTCATCGGCCGAGGTAAAAGTGCTGAAACCATGTGAATAAAATACAGGTG

>uc004asx.1|94765663|94766063|94766162
aagtgctgggatttcaggcatgagccaccatgcccagGTGAGAAATTGCT
TTAAAAAAAATGAATATAAGCCTGGATTAACAAGCATTATTAAAATTGAG
TCAGACTTTGCACTCTAAGCCCTTCAGGACCTGGTGTTATTATTTATTGA
TTCTCTCCCTAAAACAATGAGGGTGCCCTCCTGGTGGGGCTGCTCAGCGG
GGCAGGTGCTGGGCCTGCTGGAGCAGCCCTCGTGGGTCAGGTCTCCCAGG
AAGCATCTTGAAATATCTGTTTGCAGGGGGCCTCTTCACCTTCTAACTTG
TGGCCATTTCATTGTTCCCAACCAAGAGGGTCTGAGGAAGCCTCTGATGG
TGTGTTTCTGGGCTCACTCTGGGCTTGTCTGGTCTAGGGCCGGCCCCCTC
ATTCCCTGCTGGGCCCCTCCTCCCTGAAGATCTACACAGCAGATCTACTC
ACAAAAGTCCACCCAGCAGAAGCAGGAGGATGGTGGTTGTGGGTCCTCTG

>uc004bhq.1|115246431|115246831|115246930
TCACATAGCAATCCCTCAAATTTAGACAATCACAAACAGAACCCTGGGAA
ATATAATCTCCAAACCATGTTAGTTTTCAAGGTGCTTTACACTCACTATT
TCAGTTGGTTCTCTGGCCAACTACATAGATAGATGTGGACTGTATCCAGT
TGATAAATTAGGCTCAGAATAcagggctgatgagagcccatttggggcct
ttgagtgaattagaaaaagacaccctttaaaacactttactatcatctgt
tgaaaattaactcaatgactgtacaaatctaagatggttataatatgagc
agcatccctagagttggtccacgaccttcacaacagacctagtggccctg
CTGGAGAGGCCAAAAGTCAAAGGTGAGCAAGTAAAGGGGCCTGGGCTTAG
AACTTTGGCTCAGCCTGTCTTCATCCACTGTATCCTGACACCTCTCCTAC
TCCTTCTCTTTAATGTACAGCTGAGACTGGGATACCCTTAGACTGAAAGG

>uc004bhs.1|115265429|115265829|115265928
TTGCCTTTGCTTGGATCTAATGATTATAGGCCTGAGCTTCAAAGCAGGTT
ATAAACCCGACTAATTGCTGGTCTAGGAGAGCTGGACGAGGAGGCCAAGC
CTGCCCAGAGTGGGCACCCCGGACTGGGCCTTCTCGTGGGACTGGCATTT
CCAACCGGGAGCGCGGTGCTGGGGCCGGGATACCCGGGGTGGCCGCACCG
TCCTGCTGGCTCCTTGGGTGGCTGCCGTCGCTGCTCAGCGCGGGTCGGCG
GCGCCGCCTCCCCCACCCCGGCCCAGCTCTGCTCCGGCAGGTGGAACTCT
CCCCATTCAAACCCGCGCGGGCCAATCAGGGCCGGGCGCGCCCTGGCCGT
TCCAACGCTTGGGGCAGCCCTACCTCCCGCTCGCGCTCCTCCCGCCCTGG
AGACTCCGGTTACTGGGGAGCAACACAGCCGCCTCGGGTTGCAGACGCTC
CTGTCCGGGTCGCAGTGGGACGCCATGGAGCGCTCCCTGCACCGCGTCTC

>uc004bvb.1|130257852|130258252|130258351
GGAGGCAGTGTGCAGCTCCCAATAACTAGTTCCATGGGTCCTCTGTGAGC
CTAGTTTCCTGGTGGGTACCGAGGGGAGGGCGTCGGAACCGTACGCTCCT
TTGAGTGAGGGGAATCCGGGAGGATCCAAGGCAGGGGAAACAGGGCCGAG
CGGGAAAGGCCTTGAATGGGGGGCGAGACCCGGCCAGGCCCGCTGGACGC
GTAGCACGTCTCCTTGGTGACGGGACGCGTGGCCCGGAAGTGGGCGGCCC
TTCTGGCGGGGCGGGGCATCTCTGTGACGCTAGGGGCTGGGCCTCGATGG
CGAAACCCAAGCGGCTCCCGGGGGGGTTTGAACTGGCCAATGGGCGAGCT
GCCGACCGGGTGTCGGAAAAGGAGGCGGAAGCGGGGAGGAGCCGCTGCCA
GAGCCAGACTGCATCCGCCGCGGCGTCTCCATGGCACGACCCTGGCCTCC
GACTTCAACGACTTCATAAGGCGGCGTTTCTGGGCGCAGCCGTGTCGCTC

>uc004bvd.1|130258149|130258549|130258648
TGGCGAAACCCAAGCGGCTCCCGGGGGGGTTTGAACTGGCCAATGGGCGA
GCTGCCGACCGGGTGTCGGAAAAGGAGGCGGAAGCGGGGAGGAGCCGCTG
CCAGAGCCAGACTGCATCCGCCGCGGCGTCTCCATGGCACGACCCTGGCC
TCCGACTTCAACGACTTCATAAGGCGGCGTTTCTGGGCGCAGCCGTGTCG
CTCCTGGTGAGAGGCCGCCGGCAGGCGGGATCCAGCGCCCTCCGGGGCAC
CGCGGGCGAGACCGTCGCCTTCGCACCCCCGGCGCGGTCGACCCCGCGGG
GCCGTCGGGTCCTGGGTTCCCCGCCGCGTTGCGCTCGTCCCCCTCCTGTC
AGAACCTgggcccccgccccgcccaccggcgcggggccTCTCCTCCTCCC
GCTAACGGGCGGTCGGCCGCCTCCTTCCTCTCTTGGCTACCACGGGGCTC
TGCCCCTCCTCTGCCGCCCGCGGGCAGGGCTTCACCTTTCTCTCTATGGG

>uc004bvt.1|130485354|130485754|130485853
tttctctgtaattctttctttcttcttttttttttttttAAAGCAGGCAT
CTAATTCCTTTGTAATTCTTGATTGGGAAATCTTTTTTTCAACATTAATC
TATCCCTTCAAGCAGAGACAAGGGAGGTCAGGAAGGAGTTAGCGAAACCG
GGCAGTGGGGGTGTGGTTTACTGAGGAATGTTCCAAGCTTAGGTGAGGCA
ACAGCACGTGTTTAAATCTTTTGGAGGCCAAAGGAAAAAAAAAAGAGGAT
AAGTTCTCAGTAGGGGCAGGCCTGTCTACCTGGGGGTTTGGGAACGAACT
GGGGGATAGGCTGCGGGGGTTTCACGTGAAACCAGGAGGTCTAGAAAGCA
CAGGGATCCTCTCCTCAAGGAAGAACTTGCCCCCTCCCCCAAAGCCAAGA
GTGCCCCTGCAGAGCGAGGCAGAGAGCAACTAAAAGAAATTTCTCCTGAT
TGGAGGGTGGGTGGGATGAGGCTGGGGGAGGGGGCCGGGGTGTGTGTCCC

>uc004bwy.1|130838243|130838743|130838742
TGGCACTTTTGCAAACAACTCCAGAACAAGGGGGAGAGTGGCGACAGTAT
AAGAGCATGCTGCGGGAAGTCAGGGGCGGTAGTATTTGAAAATGGGCGCT
TGGAGAGTGGGAAGGATTTGTCCTTGTGTGGAACAAGAATAGAGGATCCT
AATACGAGGGCTCAGCCTGCTTTGGCGTACTCCAAGAAAGCCCCTTGGAG
GTCTGACTGCTCCGCTTCAGCCCCTTTAAGAATGGCCCCGCCCCACCCAG
CCGCCCATGTCGATCTAATCTGAATGACCAATAGTAGAAGAGAAGAGACC
ACTTTCGCGCTTCAACCGCACTAGGAGGAGGGGAAGAGGGCGGGAGAGGC
GGAATATAAGCTTGGTCACATGACCCGCCTAATTGGCCAGAGGCTGCGGC
GGCCCTGAGAGACTCAGCGATGCTCATTGGCCAGAAGAGGGTGGGGGCTT
GGCGCTAGGCCACGCCCCCGGGCGGCCGGTTTGGTTGCGCAGCCGCCGGG

>uc004cby.1|134743710|134744110|134744209
GGTGGCTTCCAGCTGGGCCTCCTCGTATCTGAGACCCCCGACGAAACCCA
GAAGGGGCAAGTCGGCCCTCCGAGGGGACGGGAGGCAGAACCTGCTTCTG
GTTCTGTCAGTGCTCCCCGGCCCGGctccctgtgcctcagtttacccatc
tttaaaacagacgcgggaataaatgTGGGGGAGGGTGTTTGAAGGGGGAG
GGGCGTCCATGAGATGGGCCGGAGGTTCGAGGATCGGGTGGAAATCCTCA
GCCCAACTCCTAGAGTCGAGCCCCGGTAGACCCCTCCCAGCTCCCCGGCT
CTGGCCAAGCCGCCAAGTGACCCGATTGCTATGGCACCGGCGGTAACAAT
CACGCCCGCGGCCCCGCCCCTTCTCGCCCGACGTCCCCACCCACCCTCGC
CTCCCAAGTCCTGGAACGGGCCTCCCCACCCTCCGGGGCACCGACACTCA
CGGAGTCACTCCAACTTCTCTGGGTGCTCCGTGGAGCGAAGAGCGCTCTA

>uc001hvg.1|230599934|230600334|230600433
tcctaacctcaggtgatccacccgccttggcctctcaaagtgctggCAAC
ACCAAAGTGttattttattttatttttttaaaGGCAGTcttgcgtaaatt
acttcacttgacccacagttcatgtggttgtaaatgggaaccccacctcc
tacctatgaaggatagataccattggggttaaatgagatggatgaaaagt
tcagagaatagtgtccgccacacagcagctattaaaaactgctagGTACT
CCTTCCTGAAATCGATCTGGGATTCTATGAGAAAGGAGCTGAACAGTATT
TAATACAAATCAAGGTTCTAAATGACCTGAAATAAATTCACATACAGTCA
GACTGTTGACATGTTAGATCACAAAAAATCTAGTCACCTGACAACACCAT
TTCTTATGTGGACTTCTTTTAAACATTTATTAAAAAAGCAAAATGTATGT
TCATCTCAAATCTAACAGTTAAAAATGGTAAAGCAATACAAACAATGTGT

>uc001hvf.1|230599934|230600334|230600433
tcctaacctcaggtgatccacccgccttggcctctcaaagtgctggCAAC
ACCAAAGTGttattttattttatttttttaaaGGCAGTcttgcgtaaatt
acttcacttgacccacagttcatgtggttgtaaatgggaaccccacctcc
tacctatgaaggatagataccattggggttaaatgagatggatgaaaagt
tcagagaatagtgtccgccacacagcagctattaaaaactgctagGTACT
CCTTCCTGAAATCGATCTGGGATTCTATGAGAAAGGAGCTGAACAGTATT
TAATACAAATCAAGGTTCTAAATGACCTGAAATAAATTCACATACAGTCA
GACTGTTGACATGTTAGATCACAAAAAATCTAGTCACCTGACAACACCAT
TTCTTATGTGGACTTCTTTTAAACATTTATTAAAAAAGCAAAATGTATGT
TCATCTCAAATCTAACAGTTAAAAATGGTAAAGCAATACAAACAATGTGT

>uc001hud.1|229039088|229039488|229039587
ATGGAATAGGACTGACCGGCCATGTTTTATTTTGTATTTCTATTCCCCAT
CCTCCCATAAAAAATCAGCTTTGACTAGATGCAACACGAAAGCTTTCAGG
AAGGCAGCTTTTCAGAGCCAGTCACTCAATACAATAAGCTTGTCTGGAAA
GGCTTGCCAATGCTTCCATTTCACCCGAGGGCTGTGCAAGTATCCCCCAA
GACAGAGCCCACCCCTCCTGCTAGCAGCCATCACCTCCCACAAACCTGCA
GAGAGGACCGCACCAAGACTGCAAAGCAGGCTTCCGGAAGTGGCTTAAGC
TAGCTTTCACTAGCACAAACCCCTTTTTCTCTTTTGTGTTCAACTGCAAT
CATCTCCATAGGCTTCCTGACACCAGCAGAGGCCCATCACAGACACAAAT
AGCATTTTTTAAATGGCTTTATTAAAGGCTACAAGTATAAAATATGACTA
AGTTACAAGTCGTCAGTAAGAATTTATTACTTTTGAAAATGTTAATTAAA

>uc001huc.1|229039088|229039488|229039587
ATGGAATAGGACTGACCGGCCATGTTTTATTTTGTATTTCTATTCCCCAT
CCTCCCATAAAAAATCAGCTTTGACTAGATGCAACACGAAAGCTTTCAGG
AAGGCAGCTTTTCAGAGCCAGTCACTCAATACAATAAGCTTGTCTGGAAA
GGCTTGCCAATGCTTCCATTTCACCCGAGGGCTGTGCAAGTATCCCCCAA
GACAGAGCCCACCCCTCCTGCTAGCAGCCATCACCTCCCACAAACCTGCA
GAGAGGACCGCACCAAGACTGCAAAGCAGGCTTCCGGAAGTGGCTTAAGC
TAGCTTTCACTAGCACAAACCCCTTTTTCTCTTTTGTGTTCAACTGCAAT
CATCTCCATAGGCTTCCTGACACCAGCAGAGGCCCATCACAGACACAAAT
AGCATTTTTTAAATGGCTTTATTAAAGGCTACAAGTATAAAATATGACTA
AGTTACAAGTCGTCAGTAAGAATTTATTACTTTTGAAAATGTTAATTAAA

>uc001hlb.1|214742810|214743210|214743309
TAATTGTTGATAGAGGGAAATAATGGGTATCTCTAGCAGGCTTTAATATG
ATCTTAAAATAGGGGGAGAGTTTTCTGTTATGACATTGACATAGAGGCGA
TGATTTTGAGTAATGCAGGATGATGTGGAGATGCTTTAAGATTAAATAAG
AGCTATATAAAGGCTTGTCAGAATGAATTCTAATGTGCCATGAGACACTT
TGCATACTCTTAAATATGCAAAATGTCTCTTGGCACCCTAGAATTCATTC
TGACAAGCCTTTATATAGCACTTATTTAAACTCCGACTTTATTTTTAGGG
AACAGGTACTCAGAGATACTCTTTGAATGGAAGCAACAAAGGGCAGTGTT
TATCAATTTGGTTCTTTAGCGGGGGGAAAAAAAGAAACACAATACAAAAG
AGCAGTCAAAAGTGGAAGCTTGTTTAATATTGCTCTACCATCATCCTGAA
AGGCATAATAATTTGAGTTACACATCTGAACTGATTGGAGTTACAGAATC

>uc001hgv.1|206126105|206126505|206126604
GGGTGGCCTGATAATAAAGGGTGCACAGGACATTGCCCCTTCCCTTTGTT
TTGCATATTTTGCAGCAGTGATCAGCATGCTCCTCTTCTCAGAAGGGTGT
TCATGAAGGGTACAGCTCCTAAGAACCCAACATACCACCCTCCATTTGGA
AGCTCCCTGGTACATTCGGGTCTGCCTTTCTACCACTGGAAATGGATGTT
TCCTCTCCCCATGGAGGAGAATAGTTGGCAGACTTGGCTAAAGGTCCTTA
GCATCCTGGCTGGTGCCTGTGTCTGCTGAGGTGCTCCCTCTTCCCTGGCT
GGTCCTCCCCACCACATCACTGCACAGTCTAGCTAGGTCTAATGGAGGGT
GTCACTCTTGCATGCAGACACACCCAGCTAAGACAGAGTCACATAACAGA
TGTGTTTCAGTATCACTTTAATTGCAGTATTTAAACACATCACTTTGTAT
TCAGAAAAAATATCTACCCAATACTCTCTTCTCTGGAAATTTCTATTTCC

>uc001gra.1|183026388|183026788|183026887
gaatCCACGGATAAATGAGCAACTGTGGACATGGCAAATAAATACTGTTG
TATATATAATTACAGAAAGAATGAATGTTTTGCTCAATGTTACCCATTGA
AAATAAATTTAAGTTTGAACAGCAGTTCAATTACATCAAGAATAATTGCC
CACTGCTGTATTATGAATGTGATCCAATTCCTGGAGACGTAAGCATATGC
ATTATCAAAGCATAATTACACCTGACATTAAGTGGTTTCCCTGCAGATTC
CTTCGTGACAACAGAAAAGTAAAAGGTCCATGATACAGCAAGAATGACTC
GCCTTTTCGTTTCAGAGGGCTGTACCTCACAATTCAAATGTGACATCTGC
TTAAAAGATGAAACCAGCCTCCTTCCAAATAAATGACATCTGGTCAGCTC
TTCAAGGATGAACATTTTATTGGAATATAGGCACCTGGCAGAGTAAATAC
ATGGTTACAAAGTGTTTTAAGTTTATTTGCTTTATATAGTGACCGGGAAA

>uc001grb.1|183029474|183029874|183029973
GTTATAGGTCACCATCCGTTAAGAAGAtgtgttttgtctatttccattaa
aatgtaagttctaggaggaaggaacaaagttgtttttcgccatggtatcc
ccagtgcttggtatataacagagactcaattagcttgctgaatgaCCAAA
CAAATGATTTCAGCTTTTGATAACATCTTTGGAACTTGAGAGCATACACC
TTGGCTTTTGTCtttattcatttatttatttattcattcatttTGTGCCC
TTCTGGGAATGAACCAGGACTATTTGAATGGAAAGAGAAAAAAAAAAGCT
GTCATAGTTTAAAAATTGGCATATGTTCTCTTCCAGATTAAATTCCCTTG
GACCTTTTAATTTATGCTagaacaagcacttatcttttcttttttttatt
actaagcccaacacagtgcgtggcatgcagtaactgttcaaataatgttt
gtttaatTGACGGGTTTTAAGCTCGATAACTTAGCTAAGCCCTTTGCACA

>uc001giv.1|171419092|171419492|171419591
GGGATCACTGTGGCCAGACTATGCTACACAAACCCATTAATAGTTGTGAC
CTTTTATTGAGACAGCAGATGTAATTACCACTTAGGAGAGGGGACATAAG
AAATCATCCAGGGTTAGAAATAAGGTTCTGAGGAAAGGAAAAACAGTACA
TGGTAGAACTCTATTTAAATCAGTCTCTCTTGAACCATGAAGAGGGACTC
TAAGGACCTCCAGTGAGCATCTTTTCAAAAGCAAAGATGGGCTTTGCCAC
CTCAACCATCCCTCAGATGTGTCTTTGATGGCTAAAACTGGAGGCAAGTA
GGAAACTGGAAAGCTTGCCCCGTCCTCCCCTCTTCAGAGGATGAGCTACT
CAGAACATGGAGAAGACAAGGATAAATGAACACTCCAACACTCTCACCAG
TAGTGAATTCTGAGATCTTTTATTTGTTTCCATGTAAATAGCAATATTAC
TATTAACTATATTATTAATATCAATATTAATACTCTCTGAGAGCCAGGAA

>uc001gdd.1|163712202|163712702|163712701
ATGGCAGTAAAAATTTCAGACTCCTCCaatactaattgagcactgactac
atgccaggcactttgtggcactggCCTAAAGCACCCTAATGCTTTTTGGC
ATATCCTAAGCACTGGCCGGAGCCTTCAAGGTGTGTCATCTCCTCCTTTT
TCTATTTCCTTGGCTTCTCTTCCTTTGTCTCATTACCATATTCCCCTCTT
CATCTCTGGCTTTTAACATGATGTCCTTTTCCTGCCCAGAGCTCCTAACC
CTGAGCAAGGGGAGGTAAGCTCTGACCTGGAGAGTGGCTCTGGGGAGACA
GGCCCCTGTAACACATCTGGAATACAGGGTCAGAGTTGAAGCTTCTTGTT
TTGTTGTTGTTGTTTAATTTTTTCCCTAGGATATAGATCCTGAAGAGGCT
TCTtgttttaatcaccttgcattcaccctgttggtgtggaaggaatcccc
accctaggtcatgggatggcagaacaaatgacacctggcactgaacagat

>uc001frc.1|155914656|155915156|155915155
ATGGTAGCAAGGATACAGCATATACACCAAAACATCAGCAATGCCACTAC
CAGCCACACAAAAAAGGGAAACAAAATATTTGGAGCAAATTGTTTATACA
GAGAGCACATTAACAGCTTTCGATCACACTTGGATCAAATGGTCATGATT
GTGCCCTTGTAACCCTGGCTAGACCATTTCTCTCTCCTCCTCTATTCGAC
AGCCCTAGGAGCTGAGGGCCCTCCTGCCTTGCCACGTGTCTCCACTGTGA
AAATAACACAGTGCTTGCTCAGAGGCTGCCTGCTCTCTTCCTGGGGAACA
CACAGATCAGGCACAGGGGAGATTTGCAGACCTTTTGCTCAGCCTCACAT
ACCCTGCAGCCCAGCCTCGTAGGAGGCAGAGTCTGGAGAGATGGATGATG
TGTGGTTGGAGAGAACAGAAAAAAAAATGGTGCAGGCTGTTTCCTGTGGG
CCACTCTGGGTAAGGGGCTAGTGGTCTGAGGCCAGTAATACACGTGGTAC

>uc001fec.1|152400513|152400913|152401012
GAAAGAAGGATGTTATCAGGATCCtttttttttttttttttttttgagtt
tcactcttgttgcccaggttggagtgcaatggtacgattttggttcactg
caacctccacctcccaggttcaagcgattctctcgcctcagcctcctgag
tagctgggattacaggcacccaccaccacgcccaggtaatttttgcattt
tttttttttagtagagatggggtttcaccatattggccaggctggtcttg
aactcctgacctcaggtgatctgcccgcctcccaaagtgctgggattaca
ggcatgagccaccgcacccagccGCGTTATCAGGATCTTTATCCCTCAAA
GCAGCCTGGTCAATTCTTTTCCATTTAGGGAAGAAATAAAGAGACAGAGA
AGGAGTGAGAGCATTTTATTGCCTGACTAAATCACAGAACACAGAGTTTC
CTAGGAATTGCATGAGGTCAGAAAGACAAATGCAGCTGTTCTCTCACTTT

>uc001fdz.1|152394003|152394403|152394502
GGGTAGCAACACCTGTGGCACGTTAAGTTTGTTGGCCAGGGTCCCACGCA
AAACCAGAAACAACAACAGGAGGCGGTGTAGACGCAAGAAGAAAAAGAGC
CCGAAGCCTCGGCGTCTTGATGACGCCGGACAGCCAGTCATGGCGACTGC
CAGGTCTCGGGTTCCCGCTCAACTACAGCCGGCTCACAGCTCCATCAGCC
AATCCACAGGCGTGACGTCAGCAGAGGGGGATGGGACCTGCTTCTTGCTC
GGATGTGTGGGCATTTTTAAATGCAGTCCTTCAGCAAGCCAATATAATGG
AAACTTTTGGCACAAACCCAGCTAAAACACCTCAAACTCTCTTAAAGGGC
TTTCCTAAATACTGGATGGCAGACCTTTTTAACAGTAAGGAACAAGCAGA
AAAGTCTAAAAAAAACCCTTTAATTTCTTCCAGTTTTAATTTCTTCTGTT
GCACACTGTTTATCTTAACACCACACCCTCCGCCCGACAAAAAAACTTTT

>uc001fcj.1|151857399|151857899|151857898
tttttgtttttgagatggagttttgctcctatcgcccaggctggagtgca
atggtgcgatctcggctcactgcaaactcctcctcctgggttcaagtgat
tctcctgcctcagcctcctgagtagctgggattacaggcaccagcccagc
taatttttgtatttttaatagagatgaggtttagccatgttggccaagct
ggtctcgaactcctgacctcaagtgatccacccacctcagcctcccaaag
tgctaggattacaggcgtgagccactgtgcccagccCTCTGCCTCTACTT
TTCATATattcattcaaccatttattgggcacctgctctgtacaagacct
ggtgctagatgctgcggaattcaaagatgaataacattccctgtcctcaa
ggggctcataattttcagatccatcctcaggtcaagagaGAGCTTTCCCA
CTCTCTGGTCTCAAGAAAAGAAATCAGGATGGGGTGTAAGTAAGAAACAT

>uc001ezh.1|150044770|150045170|150045269
TCTGACATCCTGATTCCCCCACTGGGGAGCTTGGGCCAGCCACCTTCCAG
AGGACTGTCTTTTGGTCTCCCAGATGTGGAGCAATTCTGTGCAACCTCTA
AATCTAAACGTTCCCCGTGGGTATCATTTATGGGAAGTTCTCAGTCTAGA
GCATCTCCCGTGGGGCTCAGTTTGAGGCTCCTACAGTGGGGGTTCCTGAA
GATTCGTTCACAGTCCTCACTGAGGGACTGCTCCACCTGGGGAGAAACTG
CAGGGGTCGGGTGAGGGTGGGTTGGATCTGTATAATGCTGATGGATTGCT
GAGCTGGAAACCTGAGTCTTGACCCAGGAATGAGACTGGAGAGCAGGCAT
GCAGGTAATCTAATTTAAGAATCTCCCCCACCCTCTGACACACACACTTC
TTGCCTTTAAAATCATTTTATAAAGAATGGCACAAGTTGGGGTTTATGTT
TACTCAGATGAACCCGTCCCCTTAGAGGACACAATCCCACCCCCAACCCC

>uc001exd.1|149408586|149409086|149409085
gcccacctcggcctcccaaagtgctgggattacaggcatgagccaccgca
cccagccACGGCTATCCATACTTCTAACCCCTCCCCCACCTCCTACCAAA
GCCATGCCAAGCGTCAGCTGCATCAGCCTGGTGCCCTATTAATAAGACTG
TCAAAAAGAGGTCTTTGCCCTTCATGTTGTCTGCCTGCTTCTCCACTACC
ACTCAAAGTCCTTTCCCCCTTCAAATCACATAAGGACTGCAGGTAGGCAC
TAGGGGGACCTGGCCACATCTGGAAACAGGGCTGTGGCTAAGTTCCCTGT
GAAAGTAGAAGAGTCAAAAGGCATTGGCAGGGTTATGGGGAACACCAAGG
GAGGGAACACCCCCACCTCCTCCTAGTAACCTGAACCTCCCTGCCTGCTG
ATCCCCAGAGTATAAATAATCCCCTGGTGAACTGGCAGTAACCCTTGGGG
GTTAGCGCCAAGATTCTCACCCCAAAGCCCAAGGAAGGAGGCAGGCAAAA

>uc001ewg.1|149235260|149235660|149235759
gggaggccaaggcaggcggattacttgaggtcaggaattcaagactagcc
tgaccaaagtggcgaaaccgtctctactaaaaatacaaaaattagctggg
cgcagtggcgcatgcctgtagtcccagctactcaggaggctgaggtagga
gaatcgcttgaatccgggaggcggaggttgcagtgagctcagattgcacc
actgcactccagcctgggcaatacagcgaggctccatctcaaaaaaaaaa
aaaaaagaaaaaaagaaaTGACAGGTAACCACCTTCCTGCCTCTGACCCA
CCTCCCGCTTTTTGCATTCTTCAATTGGGTCAAATACTTAACCCTATTGC
TTCAGGGTAAGGCAAACAACAGATCTCAGGAAAGAAGGtttttttttttt
ttagacagttttgctcttgtcgcccaggctggagtgcaatggtgcgatct
cggctcactgcaactttcacctcccaggttcaagtgattctcctgcctca

>uc001ewf.1|149235260|149235660|149235759
gggaggccaaggcaggcggattacttgaggtcaggaattcaagactagcc
tgaccaaagtggcgaaaccgtctctactaaaaatacaaaaattagctggg
cgcagtggcgcatgcctgtagtcccagctactcaggaggctgaggtagga
gaatcgcttgaatccgggaggcggaggttgcagtgagctcagattgcacc
actgcactccagcctgggcaatacagcgaggctccatctcaaaaaaaaaa
aaaaaagaaaaaaagaaaTGACAGGTAACCACCTTCCTGCCTCTGACCCA
CCTCCCGCTTTTTGCATTCTTCAATTGGGTCAAATACTTAACCCTATTGC
TTCAGGGTAAGGCAAACAACAGATCTCAGGAAAGAAGGtttttttttttt
ttagacagttttgctcttgtcgcccaggctggagtgcaatggtgcgatct
cggctcactgcaactttcacctcccaggttcaagtgattctcctgcctca

>uc001eoi.1|144303461|144303961|144303960
gtggtgcatgcctgtagtcccagctactccagaggctgaggtggaaggac
tgcttgagctcaggaggtcaaggctgtagggagctgtgattgcgctatta
caccccagcctgagtgacagagtgagatcctgtctcaacaacaacaaatt
atctatcatctatctatctatctatctatctatctatctatctatctatc
tatctatctatcacctatctcaacaaaataaagaaCAGGcatagacatct
gaaaataaaattaacttcttaggaagtttcctattgccagggatataggt
aaccataggtgtgggtaacttctttatgggaacagatgcatctgatagat
gattaaccttgttgatttaaggttcttcccactgccaagatttgatgaGG
GGAGACTACAGCAATGGATCTAAATATGCCAAATTCTTTCAGGTGTATCC
TGGGCTGCAGGGGATAGAGAGGGGGGTTTAGTTGAAGACTCTGCGACTTA

>uc001efc.1|114928318|114928718|114928817
TTTTCTGTGTCCATAAAagtcttggcttcagttctgtgttgtacaacttt
gggcaacgtatttaacttctttgaatttgtttttttcttttttcttttcc
ttttttcttttttttgagatggagtctcgctctgtcaccctggctggaat
gcagtggcgcgatctcggctcactgcaacctctgcctcctgggctcaagc
gattctcatggctcagcctcccgagcagccaggattacaggcacctgcca
ccacacccagctaattttttgtgtgtatttttagtagagacagagtttca
ccatgttgccaggctggtctcgaactcctgacctcaaatgatccactcgc
cttggactcccatagtgctgggattacagacgtgagccatagcacccagc
ctcagtttattagtaaaatggagatgcaaatatctatctcataaggttga
tttaaggattggttgagatgatatgcatacatataccacagtgcatggca

>uc001ebp.1|112069492|112069892|112069991
TTGTCTTTTCCCAGCCAGTGAGTGTTCCCTACTGGAGTGGGAGGGACAGT
GGCTTCCCAGGGCAGTCCTGGGGGGGGGCCTGGATCACTAGGTGGCCCTC
CTGGGCCACGTGCCCAGAGTGGCTTTAGAGAAGCCGGAGCTGAGCTGCTG
CCTGGCCCTTCCCCCTCCGTCCCGGCTGCCTCTAGGTGAGGAGGGAACAG
GAGGCCTGGGACTGCTGTGTCTAGTGGGGAGAAGGCCACGGAATGGAGCT
GGGAATTTTAAAATCAAGTGGCTATTTCTTCTGGGTTCACTTCTACCTCA
CTGGTGAATTGGCTGTTCTCTGACCCAGGTGGGAGTTAAGTGCAGGAGAC
AGGGGTTGTGGGGTATGGGGCCCTACGAACTGtttttttttatttttttt
gagacaggggagtcttgctctgtcagccaggctggagtgcagtggcatga
tctcgcctcactgcaacctccctctcccgggctcaagcaattctcctgcc

>uc001eak.1|111530923|111531323|111531422
GTGCAAACTGAAAGTGATGGGGAAACAGACCTACGTATGGAAGCCATGTA
GTGTTCTTCACAGGCTGCTGTTGACTGAAATTCCTATCCTCAAATTACTC
TAGACTGAAGCTGCTTCCCTTCAGTGAGCAGCCTCTCCTCCCAGGATTCT
GGAAAGCACACCTGACTCCAAACCAAGGACTTAGATGCCCTGTGTCCAGT
GCTGCTGCTGCTTTTACCAGTATCTCTTACCCTTCCGGTTAGAAGAAGTA
GAGCTGCTGCCCCCCATGATTCTATCACTCCAAACATATCCCCATGGCCA
GGTCTTCCACTTGTAGTCCACTTGATTGTCATATTCATTGCCTTATTTTC
CACGAGGAAAATACTTTTACCCATAGTAAAAGCCAAAGACACATATAAAA
ATAAGATTTTCCTCTTTACTCTCGTCCTTACATGTCCACAGACTTCATGT
AGAGAGGCTGAGCCTTTCGACCACAAAGTGTGTTCTGTGTTGAAGATGTT

>uc001dnt.1|91067191|91067691|91067690
TTTATATACAGGATGAGCCTATGAAATGTACCTTAGCAACAGCTCATTAG
TTTAGGGTTGTTACTGTATTATTTATTACAGTCAGCCTTCCCCATTATCT
AGATTGATTCATGGACCTATATATTTTTCCTCTCCTCTGTGCAGAAAAGA
TAAAATAAACCATCGTTATGAAGAGTCCAGATGCAATGTGAAAAAATGCA
AAATGTGTTCATCAGCTGCAATTTGACTCTTTAAAACAGAAAGCTCTAAA
GATGAGATCAGAATCAAATTTATGGTTATTTTCCATGGGAAAAGAACCAA
TTTAAAATTACTGAGGAGTATGGAATGATTCATACCTGTGATCCAAAAAA
AATGTGGCTGCCCTAATATCTTCACATAACTGAACTGGCATACCAACGTA
TGTGGAAGACAAAAGCAAAATGTTTTTACATTAAAATATCTCTGGATTTA
TTTTTACTCATATCTTCCCAAAATGGATTGGCAAAGCACGATCTCTATAT

>uc001czr.1|60227011|60227411|60227510
gccagattttgGCTATTTTTGAAGCTATTTATTCTTTTTCTACTCTGTGT
GGAAATATGGGGGGTAGGGTAGTAGGGTGACTGTGGATCTAGATCTGGTA
AAGGTTACCCTACTTATAGAAGTATTCATTCAGCCAAGACTATAGTACAG
GTTATGCTTAACCTGTGGTCACACAGCTCTGGTGGCACCTTTCATGCTGC
ATTCTATGTAAATGCAGCCCCCTGCATTTGTGTAGCTTGGGGATGCTGAG
GCTACTTATCAGAAACTATGCTAGATATTGGATATTAAGAATTGGGCAAG
GTAAAATCATTGCTCTTCAGGGCCTTATGATTTTGTCTAATAACCCCGAC
TTCAGGTTTAGGATCTTCTTTTACCCAAACTGCCTCTCCAACCCACTTAC
TCCCAGAGATGAAGGGTAAAGTGAGACCTTCTCAGTATCAGTTGACCAGT
CCTTCACAGGAAGCACGAACCTTCTAGCAGATATTAACTGGCACAACCAA

>uc001crb.1|47466954|47467454|47467453
AGCCTGCACAAGTACCAAACCCACCAGGGAACAGCACCACCATCCTCGCC
TCTACCGGAGAAGAGGGGTGTTCCTGCCTCCCCACCCTAGGCCTCAGGCC
TGGGATCAGGGCCCACTCGAGCTGGGACTGCACTAGCCAGGAAGGCTGCC
GCCTTCCTCCTGCGGGAGCTCCAGGCACAGTCTGTACCACCCGGATACAG
CCGCCCCAAAGTTACCGGCCTTGGGAAACGTCCACAGAACCGGGACCAAT
GGGAAAGGCCTGGACGACTAAGTCCAACTAGCTGGTTTTACCCTGGGTGG
AAAAGGGAAAAAGCCGCTGAATGCCACAGAGGCAGCTACAGCAGTCAGAT
CCCGATTCCAAGCTCTGGCTGGTCCTCCCCTCCCCCCACCCCCAATCTGA
GAATGGGCTCTCCTCTGTCCTGAGCCTTCCTCACCCCAGGCCGGAACACA
AGGCCTTCCTAGACACCGTTTCCACCGGCACCATTCCCCTGAAAACTCAC

>uc001byh.1|35223953|35224353|35224452
aGAAAGTTATTTGtaaattagtaaattaatttataaaattgtaataaatc
aataaccattaattattaaataaGTCTCTTTGCCTGAGATATCTTTTCCC
TCTAATTTATCTCGGCTGACAATGAAATGTGAAAGGTGTTTGAAAATTCA
GATACTTGCATGGATAGAGAGGCTTTCACTGAACCAAGCCCTACAGTCCA
CTCCTGGCCCATTTGCTCTTACCTGGAAATCTGTCTAAAGCTgggatggg
caaaccatgggccaaatttggccagatgtctgatttttttccatgcttct
ccccttcccccaagctaataatgtttgtttacattttttatgataaaaac
attttttaaagaagcttgtgtgacataggaaaattatatgaaattcatat
ttcagtgttcatgaataagttttatttaaaaacagccacacttatctgca
tattgtctatggctgcttttgcactgcaactgcagaattgagtagttgtg

>uc001bpl.1|28348048|28348448|28348547
AATTAGGGACTATTGTTGAGACAGAAAGAGGAGGTGGGCATCTCCTTCCC
ACTCCCCCAGAGCTGACTGGACTAGAGGCAAGGCCTTTGCAGACAGACAC
GTCTGTCTTGGGAAGCAAGCTCTTGTCCTAGCTTTTGGTCTGTTCATGTT
TTATCTTCTTTGGTCACCATTAGGGACAGGTTGCCAGATGAGTCAGAGAA
GGTTCCATCAAGCCCCTTCCCCTGAGAAAGGTCACAAAGACCTTGTGCCG
GAGGGTGGAGAGAGGATGGCAACATCTTAGCTCAAAAGTCTGCCCCAAGG
TAGTGCCATACAGTGAGGGCAGTGTCCTTTCCTAACCCAGTCTACCTCTA
TCACTTGAGAGTAGTTGCCCAAAGCttttttttttttttttttttttttt
ttgagatggaatctcgctctgttgccaggctagagtgcaatggtgcaatc
taggttcactgcaacctctgcctcccaggttcaagcgattctcctgcctc

>uc001blc.1|26098793|26099193|26099292
cctaacaatcttaggaggtaagttgaggtaggctgttattgttctcatGA
ATAAGTTTGGTAAAACCCCAATCTCAAGATACAGCCCAAGCAGCAGAGGC
ACATGCGTTAGCAACACATGGACCCCACCGCAGTATTAGCAATCATCTTT
TGCTATAAGTGCTTGGCTTCCAAGAGCTTTTATACAGATGTCTGAGAGGC
ACAAAATATGTATAATTAGGCTATTTCTCAAATAGCACAGGAAAGCTGCC
AAAGGCGTTCCCTGAATTGAGAGGCAAAGCACTGACAATGGGGACTATTA
CAGCCTCTGGATACAAGATGACGTATCTGCCAACCTTAACCACCCGAGTC
AAATGCTACTTTAGAAATAATTAAGGTTCCCTTTAGTCATTTCACAGGAG
TTGCTACAGCAGTACATAAAGTTTTATTAATATTCTGATTCTCGTGTCAT
AGCTTTTATGGCAGGAAAGGATGAGGACATGCCCCACCTGTAACGTAGAG

>uc001bgo.1|23508462|23508862|23508961
ATAAGGTCTTCAGTCACAAATTATCCCTTATAAAGAATGTGGGTCAAAAT
AAATTGCAGTCTGCTTTCCCAGCCACATTTTATTTGTTTTAATGCAAATT
ATCCAATGCCTGCAAGAATGCTCAAAAGTCTATGAACCTGtttttttttt
tttaataaaagataaaatttcaaaattaGAAGAGACTATGAGAGAACACC
AATCAATGAAAGTGCTAATTGGAATAAATACTTGAATTTAGACTAATCCT
CAGTCTAATATCCACAACACATGTTGGAATAAACAAGAAATTTTGCATGA
ATTTGATCACTCACATAGGCAGTTATACTTTGAAAACAATATTCCTTGCA
AGGATTACGAATAAAATAATGTTTTAGGACACAATTGAATTTGAAATAGG
TAATGTTTTGAATAGATTTTTTAGTTTTATTGAAATCTTACATGAACAAG
AAATTGGAAATACAATCACATCAAAGAACAAATTGTCACGGCTTTTGACG

>uc001bee.1|21005160|21005560|21005659
GCAGTCTCAAAGTGAATTATTGTCCTGAGTCCTGATACACAGAGTGGAAA
ACTTAGTTATCTAAAGGACTGCCCTTGAGGCCTACTGTCCTGAATGCATT
TTTAGTTAGTGTTGGAAACAAGTTTCACTGGACTCCCAGTGGGGCATTCC
CACCCAAGCACAAGTGCCCTCCTTACCCACAAAGTAGCTTGCCTTTTCAG
TGAGTAGAGacatatacatacatacatgtgcatgcacatacgtgcgcata
cacgcacatacacacacTCTCTCACTCTCTCTCGTTTTATCTCTCTCCCC
TCAGGAGTGATTTGAATTAGACAATAAATAGCCAGACAGCACCCCCAGGA
ATGGGCACACATGCAGCAGCTGTCCAAAGGAGAAGTCACTTTACTTTCTT
TTAAACTTGCAATGTTTGTCTTTATTTTGTTCTTTATATTTTCAAAGTGA
AAAGAAATAGTACTGAGTCAATTTCTTTTTGTTTTTTTAAATATTTGTTC

>uc001aie.1|1672130|1672530|1672629
CGGTGCCCAGGCTGGGCCCAGGGGCCAGCGGGTCCTCACCTGGCTTGTGG
CTGCCCCTGTTAGGCAGCCCGGATGGAGGGGCTCTTCCAGCCCTGCTGGC
CCCGGGAATGCAGGGACTCAATTCCCCCTGGTCTCAGTGGCTCTTCCGGG
AGCAACACAGCCTGCCCGAGTCGACACCACCCCTCGGGTTTGAGTCCCTT
CTGTCTACCCCTACCCCCGCCAGGGCACTGCCCCCTTGCCCGGAAGAGGC
AGCGGCACCCCCAGCCCCTTGGGGAGGATGCCCTGCCGGCCCCACACTCG
GTGGATGGGCATTTTGGGGCTAGGATTTAATGGGGGTGACCCTGCCCGAC
CCCTCTATGTTGGTTCCACGGCGTCAGAAGAAAGCTGTTATTAACCCAGC
TTATTTTCTACAAGTCTTGTTTATTGAAAGGATCTGAAAAGCGTAATAAG
GCTTTCAATGACATTTAATACATTTTCAAGAAATTAATATGAAACATTAA

>uc001uhg.1|172271245|172271645|172271744
CTATAAGAAGGGATTAAGAATATTTTGGGTGTCTGTATCTTTGTCTGTAC
ACTTCAGTTTTTTCTGAATACTGGGGTAAGGAAGTTCCCATAAGTCTTGC
CTTGTTTATTTGCATGCATCACTTTATGTTATGCATAATGTCTAGAAGGC
ATGCTGTTTTATTGCCTGTTTGCATTTTTCACCCAAATTGCTGGAAACTA
ATGAACATTTTAAAGGAGCCATTCCTTTAGCTGCAGTCATTTCTCTAAAT
TGATATCTTTTTTTGGGGGGGAGGCAGTGAAATCATTTTAAACATTACTT
TTTGAAAGAAAAAATTATTAGACAAAAGTTAATATTTTAAAATAAATCTT
GAGAAACTAGAGATTAAATAACTTAATGAAACATATTTCAGAGTTGAATT
TTGGCAGCAATTGTAAATAATATTTATAATCTGGTGATATTAAAAGTGAA
AAGTTACAAGGGGGAGAAGGAATGCTCTCCTTTGAAAATTAGTGGCCACA

>uc001txx.1|152365325|152365725|152365824
CTTCCCCACTATAACCCCTATACAACCTGCCTTCGTTGTATCCTTTGCCC
ATTATGAGGACCAAGAGGTACTGGGAAGATAAAGAGAACTGAAAATTTCA
AACAAGAACCCTCTATATAATGTGTAAGATGTACTTTTACAGATGCTATT
ATGATAAAATTAAACATATTCAAATGCTTATAGCATATGGTTACTTTTGC
CCAGATATCAAAAGAAGTTACATGACTTTCAAAATTAGTATCAAAAACAG
GATATTTAAATCCAGCCACATGTACAGAACTATGAATCTTTGTTCTTCTC
AGAGCTGAACACAATGACTCCACGAGATGTTTTCACTCAGAAGTGGCATA
TTAAAAACCCAAAAGCATCTCCCTCTGCTTAATTCCACTTAAACTACATA
AAAATTGCCAATATGACTTTTCACCAGCTTCTCCattttatttgaaaata
atacttttaaaatgattttgacattttcatatataaatttatttttttCC

>uc001toe.1|127730935|127731335|127731434
GGTCACTCTCTCAGAGAAGATGAGGCACCAGGAGCCAACCTGGAAGGCCT
TCATGACGTGGGTGTCTACCTCGGACGAGGCTGTAGGAACAGCTGTGACC
ACCAGAACAGCAGGAAGCTGTGCGGTTGAAGCCCCAGTCTGAATCCACCA
GGCTAAGCTGTGAGCAGGGACCACAGTCAACTACCCAGGCTCTTCCCTCT
GGCTGGATCACCCTCCCCGTTCCCCAGGCCTTTCCTGCCAACGTTTCTTC
TATCTCAGGGTACATCTCTCTGGTAGCTCCCTGGGGATGGGCTCCATCTT
ACTCATCTGTGCTTGCTACAAAGTAGGGCCTTGATGGAGGTTGGTCATCC
AGACATAACCCATGCCCAGGACGAAGCATAAAAACACTTGTACAATGAAG
ACTGGTTCAATGGTCCATTCTGTTTATTCAGAACGGTAACATAAATACAC
CTTAAATATTAACATTTTTTATATACAGAAATGACCCCACTCCCCAAAAA

>uc001tah.1|99565191|99565691|99565690
gCTCTTCCCCTGGGGCGTGCTGGAATCACCCGAGATCACTGGAAAAGGGG
TGGTGGTGGGGGTCCCCCACTGCAGCTGCGACACTGGCCAATAAGGGCAG
AGTGGGGGCCCTGTAGCTTTCAGTGTGGGGTTTCAATCCCAGATTTAACT
CTGCCCTGGGATAAGAAATTTTTCCCAACAGAAAGATTGGTTGGTTCAAA
CTCCTAATTTACTTTGTCCCGGGATGGTATTACTTTGAGGTCTTTTCTTT
TCAGAAGGAAAAATAAAATCTTGCCTAAGCAACCGAGGGTTAGAACTCTC
CCTCAGGGTTCTTCTTCCCCGCTCTCTGTTGGGACAGTGAAGGGGGCTGT
CCTCTGTTGGGTCTTCCTAGAAGCGGGAGGCATTCAGGAATTCTCAAGGG
ACCTCAAGCATGTGTTCAGACTGTGCTAGGTTAGAGACAGAGCTTGGGGG
TGCTCAATTTCATTTTGGTTTTAATTGGGAAAGGAAGAGCATCAACAAAC

>uc001swc.1|96526606|96527106|96527105
CTGACCTTCTGTTTGGCTATGCGATGGGCAGAAAGGCAGTGTGTGGAGGT
GCCCATACTTTCCATTTGGGGCACAATAGGTTCGGATTCCCTTCACATAG
CCCTCTCCCCCAGGAGTGGCCTCCACAGCAGCCACAGAGCAGGGGACAAC
AGCAAAGTCACAGGCACAGCCTGCCACTGCCAGACACCTGCTGAGGTGGG
CTCCCAGGCCGGCCAACTCCTGCCTTCAGTCGGGGGTCAGAGCCTCCAGG
CAGTGCCCCAAAATCAAGGGTGGCAAGGGCAAAAAGTCTGGTTGGGACTT
AAGGACTGGGATTATAAGACTACCCCCTTCATGTGCTCAGTCCATGGGCC
CGAGCGCCCAGAGGCCCACCCAGGCCACCTACAAGCCCAGATTGTGGGGA
AGACAGAATGGCATGTCTCCAAATGCTGCATCATCCCGAACAGCCCACAG
CTCCTACCCCACTCCCAGACTGCAAGCAAGAGGATACAGGCACTACAAAA

>uc001rge.1|25357424|25357824|25357923
TGGGAAGGATGGTGTCTTCTCCCTTTCCTCATCTGTTTCACTCCCCTCAG
GCCCTTCCCACTCTCGGGAAGTATCAGAATATGTGCAAGAGGCCTAGACA
ATTCAGGACCCGTCTCCGCACCAAGTCCCATTCCAggacagcggaaaata
gtagaaaggcacaagaccaggactgaatgagccctggatctgccacttaa
ggttggggctccatgagcaagtcacatcattgttttaagcctcaatattt
ttctcctgaaatgaggataatcatatctcttgaataagattgttagagga
gtaaataaaacaactaatacagattccctctgtagtgttctgcacatagt
gggagcatcatacatatttgtcgaataataaatGAATAAAAGCTTCTTAA
TAAGTTTGGAAATTTGTATTCTGGAAATGTTCTCTATCCTGCATGAACAT
TAGGTTGGATCCATGCAAAATAAGTTACGCCAATTAATCAATTTACTCAT

>uc001vbi.1|206734349|206734849|206734848
GTCCTGCCGATGTGGAAGACACTACAGGAAGTGGAGCTACAGATAGTAAA
GATGATGATGACATTGACCTCTTTGGATCTGATGATGAGGAGGTATGGCG
TCTTCTATAAAGAACATATCggccaggcgcagtggctcatgcctgtaatc
ccagcatgttgggaggctgaggcgggtggatcacgaggtcaggagttgaa
gaccagcctggccaagatggtgaaaccctgtctgtactaaaaatacaaaa
aaatgtggcaggcatctgtaatcccagctactcaggcggctaaggcagag
aattgcttgaacctaggaagcggaggttgcagtgagccaagatcgtgcca
ctgcatccagcctgggcgacagagcgagactccgtcccaaaaaaaaaaaa
aaagaaTACATCGATCAGCAATTGTATCAATGTGGTTAagccaaattgcc
tggatttgaatcctggctttAATTTATATGCCTTTTTCAAATTCTGACTG

>uc001vbh.1|206732162|206732562|206732661
CAGGGGCTTCCGAGGCGGCGGGGCGGGAGGCGGCGCCCAGTCAAGGACAA
CAGAAGACTACGTCGCGTGGGCCAAAGGAAACAGTCCCGTCAATAAATAA
GCCTCTGGCCGACGCACCTCACCCTTCCCATCCATACAAGACCTCACCTT
CTCCCCGGAGCCGCGGAGGCTGTTCTGCTAAACTGTCTGGACCACGACGA
CCCCCTAGGAGGCCGGGTCGCTTATTCAATATGGCGGCCTCGGCTAACTC
TGTCAGCCGGGCCTGGAGAACGGAAAGCCCGGAGGGACTAGAATCCTTGC
ATTCGACAAGTTTGTCGGCAATTTCCGTCAGCCGACCAGAGGGCGGAGCT
GAGGTCGGCCCAGCCCGGAGGCGGGAAGGACAACTTGGACCCGCAGTTCC
GCCGGAAGTGGCCCCAGCCTCGAGGCCGGGCGTCTTCGGTCATCTCCGGC
GCTTCTAGGGCTGGTTCCCGTCATCTTCGGGAGCCGTGGAGGTACGAACT

>uc002vwa.1|236897032|236897532|236897531
GACCTGGTCTATGCAGTGTGAGATTTTATGAATTTCTGTGGTCTAACCCC
AAactgtcagacaaggtattcttaaaattcaagttaaattcatcccatct
caattgaagtctacttcctctgactgtgttcttaccacaatttagaagtg
ggttacttgctatcttccaccaataacctttcacatccttacacgattta
aatttctcttttgagctttccctactcTTTAATCTTTTTCTTATGTACCC
TGTGTTATTTCTTCACGTCGGCTTTCCCTTCTCTGCATTTACCCCATTTT
TATGCCATGGTTTTCATCCAGTCATTGGCCTGATAATTTTTCAGTCCTTC
CAGTGAGGACTAGGCGGGGTGGATGATGTCCAGGCTTCAATATTAGCAGT
GGGACctggactccagctatctcagcttcaaaattaggatgttgaaatag
ttcatttgtaagatcctgttttcgctccagcaACCAAATTACCGAGTCAG

>uc002vjq.1|219647789|219648289|219648288
GTCACTACCACACAGCACACTCTAGGGTCCTGTGGTCTGGGGGTAAAGAA
AAGTTATCAGCAGTGACTGGGAATGAGCCTTGGTGGAGATCTCAGACTCT
GCTAGCAGGAAAAAGCATGAGGGTAAGTCCTGGAGTCCTCAAGAGCTCCT
TCCTTGAAGAGCCCCTGGGGAGCAGACATCCTATTGAAAAGAGGCAAGGT
CATGGGATAAGGAGGTTTACAGTGGGAGACTGGAAAGAAGAACCTAATGT
CCTTTCTGGAAAATAAATGTTTTCATTAGTgtatataataatgctgttaa
gaactcagctgtctgggcttaaattctggctgtcacttattagctgtatg
acctttgataagtcacttactcacttcaggatccaatttcttaatgggtt
aacagcatcttcctcatatgatgctatgaggatcaatgtcaagtgctcat
tagagtagctggtatacattaactgctcaataaatgttagctatttatta

>uc002vgt.1|218372356|218372756|218372855
ctggtgggatggaagcccagagcatctgggggcaccgccactcagataca
gcttacctgaaagttaagccaactcagaaccaagtgatggggatgaattc
cagattctaccatttgagcccttaaatgcagctaggcctggccttctcag
tcactcgggccaagaaacttatctttttcttaaacaagtttgagttgagt
ttctcttgcagctgaaagagtccaaatgaataAACACAGGGAACCAGAAC
CACCACGCAGATGGTGGGGAGGCCGCTGGGAGGATTTGAGCTGTCCACTA
GAGGCATCGCTGAAGCCCACCTGGATCTCTGGAGAGGCCCCTTTTTGCCC
ACCAGAGACATGGCAGACCCCTGTCCGAACAACACAGATAGATAACGGCA
CAGAGTTTTCTTTAACTTTATCATTTATAAAGCCATACAATGCATTGCAA
AGAAACAAAGCAGCTGTACAGGAGTGGGGACGCGTCAGTGTACAATACAT

>uc002vcu.1|208808797|208809197|208809296
tggtctcgaactcctgaccttgtgatctgcctgccttggcctctcaaagc
cactatccattttttatcaaagtttcccagagtgctatttttaaaaataa
aaatatgatcaagtcccttatttcttaaaagtcttcattggctccctaat
catttataagataatgactaaactccttaGCATGTGCATAGACATAATCT
ATTCTCTAATATTCCTTAATTCTTCCTGTAGTTCCCTCTTTGGTCCTCTT
TCCTTTCACTGCAGGATCTACATCTTACTATTTACTTATCTATTTCCACC
ATGGTAAACTTTTTAAGAGCAGAGAATTTTTTCAGATTACACTCCTATGG
CTAGGATGTAGCGTGGTGCTTGGCATCCAATAAACAGAAACGCAGAAGAA
TGGTAATTAGCACTTAATTTTAATTAAAATCAACAGTTCAGGAGAAGATA
AGATAGTGTTTAATATCAATTTCTGAGAAATCACATTTATATAAAAGAAA

>uc002vct.1|208808797|208809197|208809296
tggtctcgaactcctgaccttgtgatctgcctgccttggcctctcaaagc
cactatccattttttatcaaagtttcccagagtgctatttttaaaaataa
aaatatgatcaagtcccttatttcttaaaagtcttcattggctccctaat
catttataagataatgactaaactccttaGCATGTGCATAGACATAATCT
ATTCTCTAATATTCCTTAATTCTTCCTGTAGTTCCCTCTTTGGTCCTCTT
TCCTTTCACTGCAGGATCTACATCTTACTATTTACTTATCTATTTCCACC
ATGGTAAACTTTTTAAGAGCAGAGAATTTTTTCAGATTACACTCCTATGG
CTAGGATGTAGCGTGGTGCTTGGCATCCAATAAACAGAAACGCAGAAGAA
TGGTAATTAGCACTTAATTTTAATTAAAATCAACAGTTCAGGAGAAGATA
AGATAGTGTTTAATATCAATTTCTGAGAAATCACATTTATATAAAAGAAA

>uc002uut.1|198299447|198299847|198299946
gtggtgcatgcctgtaatcctagctactagggaggctgaggtgaaaggat
ggcttaagcccaggagtttgaggtcacagtgagccatgatcgcataactg
cattccaacctgggccccagagcaagacagtctcttaaaaaaaaaaaaaa
aaaaaaaaaaaGTAACATGTTTGGGCTATTAAGCTAGGCCATGAAGAAGG
CTGTATGATATCCTCCATTTATTCAGATTGTCAAACTCCCAAAATTTTTA
GTAGCTTCTCAAAATAAAGCTAAATTCTAAGAAAGTGCatatgtataaat
tatatatgtgtgtgtatatatgcatataaacatgtatatatgtgtatgca
tataatctatataGTTGTGGAAGAAACACACTTGGGTATCAATTATCATC
AAAATTCCTTATCCAATAATACATAATTAATTTTTATTAACAGTCCAGGA
TTTGTTTAGCATCTTGTTTAACATTTGAAAATCAAAACATAAACTTTTTG

>uc002uub.1|197650385|197650785|197650884
GAGCCAGCAGTGGGGATAAGATACCTGCAAAGGCCTGATTTGTGGTTCCA
CTCCTAGGGGAAAGTCCAGGATTGTTTTCAGGGTTGTGTTTTGTTTTGAT
TGGGAGGGGTTGGGGCATAAGAATGTTTTTAGCCTACTTAGGATCTTTGC
TTTGTACGAACTACACCCCAGAGGAATTTTGGGATGCATTCCAAAATAGG
AATACATAAAACTTTCTGTCCCACTAAAACCATTCAGGAAAGTGAGAGGA
GAACTTTCATCCTGTGTTACAAACGGCTGACTGAGGTTTCTTTCCTGAAA
GCAAACAACAGTAACACTTCTACCAATTATATTGATAATCCGGTCTGTTC
GACTGACAGTGTAAATTAAGATCAATTAACACCTCCTCCTAACCGTTTTT
GAATGTTTTATAATTGTCACAAATAGTCATCTCTTTGTAAATTACACAGG
GCAAATGTTGATCTAATCAAAGGGGGGTAATTTCATTTTCAGACAAAATT

>uc002utl.1|196771821|196772221|196772320
TATGATAAGTACATCTTTGATAATTCCCAATCTGAGAACAGTATCAACTA
GATGATTATACTAATTAAGAATGTCTACATACATTAAAGTGTACTGTTAT
TTGGGAAAAAGTTGGATGCCTTAATAAAGAAATATATTTGTTAGAAATAA
TTAAAGAGATACATTTTATTTCAAATATCTTTTACCTAATAATATGAAAT
ACCATAACTAAATGTCTCAAACCAAAATGAAGGATAACATGGTCTTTGAA
TGTATTTTTGAAAGAAATGCAACCTTTATCTGCTGCTTGGAGAATGCCAG
CCCTGAAACATCTTGTATACCATCAAATATGTGACTTAAAAAAAAGTGTG
TTATACTACTTTTCCTTATAATGAAAAGAATACAAACAAGTGAAAAGTTT
GCAAAATTAAATATATACTTGTATTCATGATCAATAAGTACAAACTAACA
TTTCCAGTTAAAAGTTTTTCTTTTTTTCTCTTCCAATTATAGAATACAGA

>uc002usm.1|191602150|191602550|191602649
CAATACCTGTAAAATCAGTGCAGTTTGCCCAAGATACCACCAGGAATGAC
TCTGGATCCCTCCTCCTTTGGAACCAGCAGCTGTTGAACCCCATAGTTGG
AATAACGTTGACATGGCACTAAGGAGGCTTCATAATTCAACCCTGGATGC
CCCGTGAATTTCTGCTAATGTCCCATCACGACTTTCCTCTTGGATCTACT
GTGATCACCATGCCTGCTAGCGTTCATCATACTGATTGGCTTATTTGGCT
TTTCCCTCACGCCTTCTTGCTGAGGTGTAGGTGTGACTTTATTATTCTTG
ACCTACCCTGAAACATTAACACTTACATCTTCTAGCTAAAATCGTAGTAA
CACCAGAGAGACAAAATGAGAAATAAACCAAACACAGGCAAGCGAGTCTT
CTGTTAATATTGTTATTAACACTGGTTTCTTAAAGTTGTCTTATCTTGCA
AGTTTATCTGAAGCTTTGGTTTCAAGCATTTCAGTCACAACACTCCCAAT

>uc002umd.1|179003994|179004394|179004493
ttttttttttttttttttgagacagggtctcactctgtcacccaggctgg
agtgcagtgctgtgatcctagctcactgcagctttgatcttctgggccca
agcaatcctcccacctcagcctcctgagtagctgggactcaaagtgtgcc
accacacctgattttctttttggtagagatggggactcactatgttgccc
aggctggtctcaaacttttggcctcaagggatcctcccaccttggcctcc
gaaagagttgggattataggcatgagccaacatgcatggtcAAATGCTTT
TTAAACTAGTAATTCACCTGTGTATGGTTATGTCAAAGAAAAATACAAGG
TTGCATACGCTTAGAGAAAGTAAGGAAGTAACCCATTACATGTATGTTTG
TAAATTTTACTTAGGCCATCATTTTTTATTTTCACCTTTGAATTTCAAAG
TAAATTAGAGATATGTAAATAACAGAATTATCAACATTAAAATCTTATTC

>uc002uiz.1|175132147|175132547|175132646
TCCTAAGCTCTTAGCCATTCTTCTATATTGAGATCTGTATGTATACATAC
AGCAGATAATTAAGAAAGTTATCAGACTCCTAAATTCCCATTGGCCTTTC
CTGTATTTATCAGTATCCATGCCAGTCTTTGTAATTTCATCTTCCATTGC
TTCAGCCATCCATCTTTACCTCCTAGTACAAACATCTGCCTCAAGTAAAC
AGATTTTGACTAAGATGCAGATTCTCGGAAAAAACGAAGATGGGATTAGC
AAGTAGGTACAATGAATATTTACTTACTTATACAAACCTTTTTTTGTTTG
TCTTTCTTTTCCACAGTTTAAAACCGAAAACAGACACTTGTTTTTTTGTT
TATATTTACATAAACAATACTTAAAAGAAAAACCACCAGTTGACACCATA
TCATTCTGCTTTTCTTTATTGTCTGGCTAACTTACAAAGATGCAGATGTC
TAGGGTAGTCTCTACCCTACCACTTACACTATCCTGATGACACAGATAGC

>uc002udv.1|167038481|167038981|167038980
taaaataaaatgtaaaatattaaaaatatacaattatatatgatattatg
tataaaataattatataacatactctaataCTGGTCTCCATTTTGGCAAA
TTAGTCAGGGACATGAATACGCAATCAATCAGGACACTAATTAGAATAAA
CAGTTGGAAAAAGGTAGCTTATAGTCAAGGAATAATAGTTAATAAATAAT
ATTGGAAAAGATATATTTCTATGATATATATTTCTTAAATGTTGAAAAAT
ATTAATCTTATTGAACAACAATGGGCATTAATATTTGTTAATATTTACTA
TTGTTGTGTATATTAGAAAATATACTTTATATGTATTTTCAAATGTGGAA
CACTTAATGAAGTATAATCTAGATTTCAATATGACCCAACATGAGATATA
AATTGAAAAGAGAAAAATACTGCAGAAATAATTGAATAATAGTATAGTTG
CAGTTAATGTCAGCACAGTTTAAAGTCAACAAGTCAACAGAAAAGGATAT

>uc002udu.1|166969384|166969784|166969883
GTAGTTCTCAACTCTTCTAATTCATGTTTAAACATACATTTGTCAGATCT
TATATATTCAATGTTACATTAGAAATAACTGGTAAAAATACATCAATTTC
ATAAGGTAAAGCTTGAGTCTATTAACATGTTATTTATTACATCATTTTAG
TAAATGTATACTTTTTAAAAAAATAGGTGTAAATGAGaagaaaatgaaaa
aaaaaaaaaaaaaaaaGGCTATACCTCTCCTTTATGCTTCTTGTTTTACG
AATCTGTCCTGCTTAAGAGCCAGAGCTTAGGTGAAACTATCCAGAGATGA
GAAACCAGGAGCTTGAGCACAATGAAATCCTATTCATTCCCAGTTCCAAA
TGAAAACAAGAACATACAAAAATAAACACAGAGCTTCAACCAATCTTTTT
CAAATGCAGTTTTAATCAGCCCAAGAATCTCTGAGGTTGATCTCAAAGGC
ACTTTCTAAAGAACTGCTCTCTCCCTTCTTCCAATTGGCTTTTGTCTAGG

>uc002txz.1|152401986|152402386|152402485
ACTAAGCCCATATTTTTTAATTGTATCAAATATTTGAAATGACTTACAGA
ATTATAGGTATCCTCATTATCAGCTAAACAGGTTCATAATGGGGTACAAA
CACTGAACATAAATGCAGGGGGATGTGGTGAGGTTGTAATGGGGTTCAAG
ATATATATATAACTCATCAGTAATGTGGAACTTATTTCCATGGTCAAGAA
GATTACTGAACTGGTGCATGCTTTGAGTGCCTGAATACTGAAAGGCTTGG
GGAGAAAAGAAGATACTATAAAATTAATTATCATTATTTTCAAAAATAGG
CTTCATGACATGTACTAGCAGAAAAGAACTTTTATGGCTGGACTTATTGG
GGTTTTAGAAAATGCATGCACTATGGACATTTAGAAATAAGTTTTTTTTT
TTAAAGACATTTGTGTAAAAAGGGTCAATTTCAATAATTTCTTAGATCAG
AGTGAATCTAAGGCTTCCTTGATAATATAAAACATAGGTCACCAATTCCA

>uc002txr.1|152049698|152050098|152050197
CAGACACATTAAGAAGCTTGAGGCAGCATTACTACGGCTGTAAAGTTACA
GGGACTTACCTACCTTCTAGGAAGAACAGTCTGTAAACTTAAACATTAAG
CCATTATGGTTGCTTCTTCTCCCTTTGCCTTTGCCACATGCTGCCATCCT
ACTGGATACAGATGGGAAAGATGCCCTTGAAGTTAGGATTGGAGTCCACA
GATGTTCTTAAAACTGTAATAGAAGCTTGCTGAATGCAAGTATAGATAGA
ATTTTGAGAATGTCTACTCTTAGGCATAACAGTACattttttaaatttag
ataattttttagtaattttatGTACAATTTGCTTCATTGAATTTTTATAG
GTAGATATTAAAACCATTAAACATAAATAATGCTCATTCCATCCACAGAG
TTGCAGAATTAGAGGTTTTATTAGTTGCTGGTTTGTATTGATTATAAGTT
TATAACTTCAGAACTGAATTAGAAATAATAAGCATTAGCAATCAGCAAGG

>uc002tun.1|135742601|135743001|135743100
CTACATTTTCTAGAGTCTGGGTACAGGCTACCTTCTGTCCAAAATTAGCT
TGGAACTCAAGAATTCTTCTAGAAAAGGTTTATTCTTAGGTTACGCAAAG
GACTTGGGGCTTGAAACATTACGTTTCCTTGCTAGCCAACCCCATCATTG
TACCTCTAAAGTAGTAGAAGGGCTTGGAAGATAACAGGAGTACGTGGAAG
TTCATGCCTCTCTTATTACAGAGGAGAGCAGACAAGGTACTACTACTGAA
GCCTTTTCTTAACTTGGTCTCTATTATCATCATTATCTTGATGTGCTTAA
GTATCCTTTGCCTGAAAACACTAAAACTCAGCCTCTTAACTCACATTGGC
TATGGTTAATAGTAAGTAAGCTGCTAACTTGATTTAAATTCAAGCTTTAC
CTTGCGATTCAACATTCCCCACATAAGGGTGTCTAGGGTTCCATTTGCAA
TAAGGTAGTGAATATTCACAGAACTGCACTGGCCAATTCTGTGAGCTCGG

>uc002tuf.1|135438342|135438742|135438841
TCTGATAATGAAATGCCGAGGCCCTCACCTCCTCCCTATTAGGCCTTGAG
CCTCCTAGAATCTTTTAGGCTAAGATTGCTGCCAAAGTACAGAATCTAGA
ATCTCTTTAACTTACCTTCCTGCCTTCCTCTGCTCTGCTTTGGACGAATT
AAGTAAGCATCTTTACTCACCAAGCAAGAAAATATAAGTTGTTTTTACAA
TTTATTTTAAACTAACAACATTAAAATTGACAGGACAGGCCAAAAATAAA
AAGAAATGTCATATAAAACAATAGAGAATGTAGTTCCTGGACAATCAAAA
CTGTAAACACTGAAATAGTTTTTTGTTGTTATTAAGAACATGTTTTCTGA
TACTATGAGTAATAATGTCTGACACTTGAGGAGGCTAATATGTAACTGCA
ACTTTCAGTTAATGACTCCATAGGATCTGCTTAAACTGGGTTAGACTGAA
TTTTCAGTGGGGAAACAAAGATCCCTTAGCCATCATTCCCCACAATTAAG

>uc002tui.1|135454354|135454754|135454853
CCCACAATTTAATTCCATAGATAGGAGAGAAGATAAGGAAGGGGAAAACA
GGCAATTTTCTAAGGCTTTTCCGATTCACCAAATACTCCCCCACTTGACG
CTTGAAATCTCCAATTTGTTTCTTTGGCTCAAAATGTTTCCCCTCACTTT
AAATGCAAGATGATGTCATTTCACCCTAGCCAGTTCCTAGGAAGATGTCT
CATTGGTAAATAAGTAGATCTTTAACAAATTTTGCAAACCCATTGATTTG
GGCAAGTATTGACAGAACTTGATAAGACATTTAATTGAGGCACTTTCTAC
TTGAAGCATTGCCTCCTATACCCTGATACAACAATGAACACAATTACCCA
ATATGACTGATTATGATTACTTTCGGCACAAAATCACTGTCTACTTGACT
TCATAACCAAAACAGAGCTTTTAATGGGCCATAAATTGAAAGGGAAATGT
CTGCCACTTGGAATCTCCGGGCATTTATCTTCCTCCTCTTGCTTTCAGTT

>uc002ttq.1|133145441|133145841|133145940
CTTCTGGGGGCAGCTCTCTCACGCCGGGACGCTGATCATTTATTTCTGCA
TCCTCCCAGCAGAGCTGGTCTGTAAAGGGGCTTAAATGACTTTCTTTGTA
ATTCCTCTGCAGAGATCGTTCCATATCTGCCTCAGGctccttctctccct
ccctccctccctctccccctTCTTTCATTTCTATTTGGTTAACCCCTCGG
GGAGACTGAAATGCTTTGACCATTACTCACCTGTCTGCAGACTCTGATCT
TACAATTGGCTAAATTACTATCTCTGGAGCAAAAGGGCCAATTTATTTAT
TCCTTCTGGGAACCCATTGTAAGAGCACGTGTGAGTCATGATTCAAGTAA
CTGACTGGGCCAAAAGGTCCTTGAGCAAGTTATTTTCTGTTTTCAGAGGG
TGCAAATGTGATATAACTTTTATTCAGAAAGGAAACAAAAAGATTTTTTA
AAGTCTGAAAGACAAGGACATTTTACATAATTTTCATTTAAGATAAAATA

>uc002tti.1|132621138|132621638|132621637
gatacagtaaattcctcttcaaaggtttttattcaaataaaaaaccgcag
ataggacccactcactcctcacagcaataatgcttagtatcatccacaca
aacagcaccacaagcagtagtgcttgtgatcattcacacacactttcaac
ctccagaatatcccgaccaccaaggaaatactttgtcacccctgcgacat
ttcttacctcggtctgtgcacagttacctggtcgccacggtatgtgaaga
tcctttccccaaagttgctggcctgtttctttccacgttgctgagagccc
gggtttattaatcgcaccagttgagtcttgattccttacctttatggcca
ctgcaacgaggcagcggggtgcgcctcctcaagggagaggactggaccct
cccctagaggagaatgggaatgctgggtgggcccttaaattTGTGGAAAA
TAAATtttcagcgccgcaaagaaccgtcagcactccagcaacaagttttt

>uc002tdc.1|105343314|105343714|105343813
agctcactgcaagctctgcctcccgggttcatgccattctcctgcctcag
cctcccgagtagctgggactacaggcgctcaccaccacacccggctaatt
ttttgtatttttcgtagagacggggtttcaccatgttagccaggatggtc
ttgatctcctgacctcatgatccacccgccttggcctcccaaagtgctgg
gattacaggcgtgagccaccgtgcccagccGAAGGCTTCCTTTAAAGGGT
GTGATGCTGTTCCAGTTGGCAATGCCCCAGGCCATTGGAACATTGGAACT
GCACTTCATACAGTGACCATGGGACCATGCAATAAAGTGTTACTTAGACT
CAGTGCCTCGACCTGTAATCATGATTTCACACTCTGTGCCTGGCAAAAGA
TTCTGTTCTGAATAACTTTATTGCAAGTCACATAATCTTGGTTTAGACTT
GACGCAACGGGAGGTTACAGAGCTGTAAATAACAACTGGTCATTACCTTA

>uc002tag.1|99529747|99530147|99530246
GGCTACTGGTTGAACAGGAACCCTGTGGCCATTGAGATGACCTTCTCAAG
CTTCCTGTTGAGCCTTCACTGGGACACTGGGAgcgtgcatgtgcatacgt
gcatgcatgtgcgcgcgtgtgtgcgtatgtgtatgtatCAGGAAATAGCA
AAGACAAATAGTAAACTATAGTTATAATGAAGAAAAACATACTTCTTTTC
CATGAAAAATGTCAGACTTCATACTGATAATCTGTGGGAGCTACATTTAA
GCCATTTATGAAACAAAAAGATTGCTTTTCGAGATTATAAACTGGGAGCC
AGAACAACTGACTTGAACGTATTTTGATTCTCAAGTTTCCGTGTAAAAAT
ATTCACAGAAATTGGTGGATGTCTTTTACGTACAACTCAACTTCTCTCAT
TTACAACATAAATCATTTAATGTAACATTTGCAACCTTAGAAAGGCAGAC
ATGTTTAATCCAAGTCCGTTTATAAATTCCAATTTCACATGGATTAAAAA

>uc002tah.1|99565191|99565691|99565690
gCTCTTCCCCTGGGGCGTGCTGGAATCACCCGAGATCACTGGAAAAGGGG
TGGTGGTGGGGGTCCCCCACTGCAGCTGCGACACTGGCCAATAAGGGCAG
AGTGGGGGCCCTGTAGCTTTCAGTGTGGGGTTTCAATCCCAGATTTAACT
CTGCCCTGGGATAAGAAATTTTTCCCAACAGAAAGATTGGTTGGTTCAAA
CTCCTAATTTACTTTGTCCCGGGATGGTATTACTTTGAGGTCTTTTCTTT
TCAGAAGGAAAAATAAAATCTTGCCTAAGCAACCGAGGGTTAGAACTCTC
CCTCAGGGTTCTTCTTCCCCGCTCTCTGTTGGGACAGTGAAGGGGGCTGT
CCTCTGTTGGGTCTTCCTAGAAGCGGGAGGCATTCAGGAATTCTCAAGGG
ACCTCAAGCATGTGTTCAGACTGTGCTAGGTTAGAGACAGAGCTTGGGGG
TGCTCAATTTCATTTTGGTTTTAATTGGGAAAGGAAGAGCATCAACAAAC

>uc002stj.1|88937323|88937823|88937822
attaagtctaagtaccatgatgaacttaaacatttccctattgtttgttt
atttaattgcttttattgtgttgttattttatatcatgttgcaatgaatg
attctctttatagcaggtttcttcttttgaaaaatttgctttggttgatt
ctcagggaattgaatcaaaggatatATGACTGTAAGACCTGTCACCCTTA
AAAAGGACTATGAGGGCTTGCTGAGGAGGGGAAAACAAGGAAGCAAGTCT
CTCCTACCATGGCCCAGGGGACTGTGAGGACAGAAGGCTTGTGGGTTTGA
GGGAGGACTGTCTTGCAGAGGATGATAGGGTAAAATAGAATGAAGGATGA
TTTTTATAAATGGTTATGCGCCTTAGGATGACTACATATTTAGTCCCTTA
TAAGAGAAATTGAGTAGTTGGTAAAACAACAGATAATAATTATTAAATGA
GGAAAGAGAGAAACCACAGGTGCAAAGATTCACTTTATTTATTCATTCTC

>uc002sle.1|74506095|74506495|74506594
GAGCAGAAACCCAGAGAGTGGCTACATTGAGGTATGTGTCATGGGGTGGG
TGGAATGGGGGGGCCCAAGCATGGGGCAGCAGGCCCTGACGAGCCCTCTG
CTCCCCCAGGTGGAACACTGTCATGGTGAGTGTGTCGCCGACACCCAGCT
GTGTGGTGCTCGATTTTGTGATTCCTCAGGCAACTCCTTTGCTGTGACTG
GCTATGACCTTGCGGAGATCCGGAGATTCAGCAGTGTGTGAGAAGAGCAG
CCTTCCTTTGTCCCTGTGGTATTCATAAAGTACCCGCTCCACCCAGCCTT
TGTCTGATTACTCAGTATCACAGTCATGTTTCACAGCTGGTGAACTATGC
TCCAGGGATGATGTGAGGCAGGTCTAGACCAGGCAGAGAGAGGCACCCTG
TCCTCAGGAGCCAGGTGAAGGCTGCTGTTAAATAACTTTAATGGTTGATG
TGGGAGTCACAAGGGAGGTATGTTTGCTCCAAGGGTTCTTCAGTGCCATC

>uc002slc.1|74506095|74506495|74506594
GAGCAGAAACCCAGAGAGTGGCTACATTGAGGTATGTGTCATGGGGTGGG
TGGAATGGGGGGGCCCAAGCATGGGGCAGCAGGCCCTGACGAGCCCTCTG
CTCCCCCAGGTGGAACACTGTCATGGTGAGTGTGTCGCCGACACCCAGCT
GTGTGGTGCTCGATTTTGTGATTCCTCAGGCAACTCCTTTGCTGTGACTG
GCTATGACCTTGCGGAGATCCGGAGATTCAGCAGTGTGTGAGAAGAGCAG
CCTTCCTTTGTCCCTGTGGTATTCATAAAGTACCCGCTCCACCCAGCCTT
TGTCTGATTACTCAGTATCACAGTCATGTTTCACAGCTGGTGAACTATGC
TCCAGGGATGATGTGAGGCAGGTCTAGACCAGGCAGAGAGAGGCACCCTG
TCCTCAGGAGCCAGGTGAAGGCTGCTGTTAAATAACTTTAATGGTTGATG
TGGGAGTCACAAGGGAGGTATGTTTGCTCCAAGGGTTCTTCAGTGCCATC

>uc002sao.1|61022207|61022607|61022706
taatatattgaagcattctgaaataataccAGTTCGTCTTTGTTTAGCAA
TCTCAATTTTTCAAATTCTTAACCCTGGGATTGAAGTTATTAAAGGCACT
TGTTTCTCCTTATTTAAAAGATTTATGAAAGGCTCCTACCATGGCATGCC
TTGGCTCCTACGGTTTTACTTTCCCTCCACAGGAAACCTATATTGACAAT
TTTAGATTGTCAAAATTCTTTCTTAATGAAAGTATTAATGAGAATTATTT
CATTATTCATAGTTTGGTTAAGATTTATGACAAATCACAGCCAAAAGAAC
TTCATTGGTAATAGCTTGTTTGAGGCTTCCTGGGGAAAATAATGATGTCA
GATTTGCATTTGCAATCTTAGACTATTATAGGATATTATGCTGCATAAAT
CTAGATATAACTTTTATTCAGATAATTTACAAAAATTAGAACATGATTTT
AAAGGTGGTATATCTCTTGTGGAGGGAAATCTTGCTGAAATTACAGCTTC

>uc002rsd.1|40192389|40192789|40192888
ATAACATATGAAACTAAAAGAGAAATTTACTTAAACATCCCCTTGGGAAG
AAACTGTACTACCATCAATTTTGGGATTGGAATTTTTTGGGATCGACTGA
TTTGATGTAATACTCTGCATGCTAAAAAGTTGTCTGACATGTAACTGTTT
ATGGGCTTATGATCCTGGATGCAGGAAAGGATGTAGATAGAGTCATACTA
AGCAACGTAAAAAAAATCAGTGAAATGGAGGAATGTCCAACATATATCTC
AGCACTGTAGGACAGACAAATATTCTGACACTGTGTTCTCCTGGGACATT
AAAAAGAGAACATTGCATGACCGAAGGGTTGACGTTTGCAAGAGTTTGAA
TACTTGGTGTCTGTTTTTTTCTTTGGATGATGATACCAGTTGCACAATAA
TACCATTTTGGTTTTTATTTCTTCAAAACATGAAAACAAAAAATGAAGTA
GATGACAATGAGAAAGGAGAAAACATTTCATACAGAATATGCTGTATCAC

>uc002roj.1|32302521|32303021|32303020
TTTAGCTGTTTGTAAACTTCCAAGTTTTGCTTGACTAAAGAATGCTGATC
TTTTTTGGGAGTCTGATCTCCTTCTAATATCAGAAAGTGCTTTTTATATT
CCAGATTGCTTGAATTAAACTGTTTGGATTAAAGAACATATATGGAGTTT
CCTCTCTGGTTTTAAATAATCTTTCTTTATTCAGTAGCTATTAATAATTT
ATCTCATATTCAGCGAATatttattgagaatattgttgagaatctcttac
atgccaggcactatactaagTTAATATGCATTCAGTATACCAGTTGGTGT
GACCCAGACCAAAGGTAACACAAAGATGAATGAGAATTCCTTCAAGGCGC
CGATAATCCTAGTAGGAGAGCTAAGACACAAAACTGTTGCATGTTTTTAA
TCATCAAATTAAACTTCTTTCCACGTCCTTATCTTCTTTGGCATCCTTTT
GCAAGATTTTTTTTAACTACCAGGCTTAAAATAATGAGGTCCCAGAGCAC

>uc002roi.1|32302521|32303021|32303020
TTTAGCTGTTTGTAAACTTCCAAGTTTTGCTTGACTAAAGAATGCTGATC
TTTTTTGGGAGTCTGATCTCCTTCTAATATCAGAAAGTGCTTTTTATATT
CCAGATTGCTTGAATTAAACTGTTTGGATTAAAGAACATATATGGAGTTT
CCTCTCTGGTTTTAAATAATCTTTCTTTATTCAGTAGCTATTAATAATTT
ATCTCATATTCAGCGAATatttattgagaatattgttgagaatctcttac
atgccaggcactatactaagTTAATATGCATTCAGTATACCAGTTGGTGT
GACCCAGACCAAAGGTAACACAAAGATGAATGAGAATTCCTTCAAGGCGC
CGATAATCCTAGTAGGAGAGCTAAGACACAAAACTGTTGCATGTTTTTAA
TCATCAAATTAAACTTCTTTCCACGTCCTTATCTTCTTTGGCATCCTTTT
GCAAGATTTTTTTTAACTACCAGGCTTAAAATAATGAGGTCCCAGAGCAC

>uc002rld.1|27701609|27702009|27702108
ATCCATTACCTGGGATGATAAGTAAAAATGAACTGAGATCAGGTGGAAGT
TACCCACTCTTGAATTAGATAATTGGGACACCAGTGGCAGGAGGGGAATT
AACAGAACTAATATGCTTCCTACTTTCCAACTTTTTATCAGCCTTAGAAA
TACATTGTCTTAGGGTTTTTACGTCCACAGAGACTAAGCCTTCAAGTTTG
TCTTGGATACCATGCTTTCCTTGTTCAGTGTTTCTGTATTTTCAGCTCAC
AAATTGAGATTTAGGTTAAAGTACCTGTATGCTAAAATCCTAATTTCTGC
ATTAAAACTAGTTTTTATTATTTGCACATGTGAATAAGACATTTAAGAGT
GGTAACAGAAGAGTGATGAAGTAGAAAATGTGTTACATTGGAACAGTAAT
AAAATCAGTGGATAAATGTTTTTATTTAATAACATTGTTTAATAAAAAAC
TACATATTTAACAGAAAAGTTGTTAAAGCTACAAGGTAAAGGCACATTGA

>uc002rhc.1|26384144|26384544|26384643
gtcaggagatggagaccatcctggctaacacggtgaaaccccgtctctac
taaaaatacaaaaaattagctgggcgtggtggcgggcacctgtagtccca
actactcgggaggctgaggcaggagaatgtagtgaacatgggagatgcag
cttacagtgagccgagattgcaccactccactccagcctgggtgaccgag
caagactctgtctcaaaaaaaaaaaaaaaaaaaaaaaaaaaGAGAACACT
GCAATGGCCCTGCTGAATTGGTGGCTTCTCTTTGAAAGTATAATGAATCC
ACTTATAGAAACATTTGGGCCAATTTATACACAATTCAAATATTCACACT
AATCATTAAGTGAAGGCATGGCGTTTGTAAGAAAAGTGTTTTCAACGGTA
CGTGATAGCATAACCATTTTTATTTTAACAGAAAATGCCCCCGTCCCATT
TTATAAAAAATATCCATGAATTGCATAATTAACAAAGACCGATTCATCAG

>uc002rcy.1|18599077|18599477|18599576
TGGAGCCTCAACTCTATCTTCAACAGTTTAATCTTTAGTCTAAATAAAAG
TGGTTTATAAACCACTATATTCTATGAAATCCCTTTAGGAATTGCCGTGG
GGGACTCCACCTTGGCAGCATTGCGATAACCTGCTTTACCCCCTCCAGCT
TCTACGTTTCAGTGAAACACCGCTTTTGAAGAAAGAATTCTGCCAAATTT
TTTTTTTTTTAAGGCTCAAAACCCACTGTTTTTTAAGCAGGAATGTGATA
GATTTGGGTTTTAGGAATATTATCTCTCAGAGCAGTGTACAAGATACGTG
GCAAGAAGAGACTGGGCAGACCAAGATCAGCATAGGCTAATGGTGACATG
ATAAAGGACTGTATTCAGTGAAGCCTCCAAAGAAATGCACAGTTAAGAAT
TTGTACCAGTAAATTTATTCCAAGTAAGACTTGTGTGCACACACCAGGCA
GATAATTTCCACACAAACACCAAACATTGTAGTAAAACTAGTTAACACTT

>uc002qwk.1|657472|657972|657971
ACAGATGAAGCTCTCCAGTGAGTCATCCACATTTATGGAGCCTGAAACCA
GTGTGCTCTGTGCAACCCCCAGTGCTTTAAAGTGGGATTGCACCTGTGCT
TTCGTAAATTACTCAACTGCTGATCATTTTGGCTTCTATGACTTTCCCTA
AAATGAGGACAACATATCAAGACAATTGTTAACAATGCACTTTAAGGCAT
TGAATATAAACTTACTACACAGTTAAAAATAAAGTGAAGGTTGTTTTTAC
AAAACCAAAATATAACTGTTCCAAAACACAGACACACACATGCAGAATGA
AAATCAAAGACCACACGTCATGGTTTCACACTGACATGTCATCAGCATCA
AATTCATGCAAAGCTAGCAATACTGTTACACTACTTTATCACAGGCAAAC
TGAGATTCAATCACACGGCCCCATATTAAGTCCAAATAACATATAGATGT
TTAattagtctgttctcacactgctataaagatactacctgagacctgga

>uc003fyp.1|199099944|199100344|199100443
CTTTAGCATCCCAAGGCATTGTTTTGACTCATCAAGGCAAGCATGATCTG
GTGGGTGCATTTTTTTTCTAGGAGAAGAGGGAGAGTGACAGCTTTCCTAT
TTGCCAGGCACAAGTTAGATATTTTCACACACCTGATTTCTTTTCATCTT
AACACTCCATAAAGTGGGGATTGGTGGCTCTAGTGTTTCACTTGTCAAAA
ATATCTCCAAACTAGCCTTCCAGAGAACCTGTGTCCCCATCTTTATAGTT
TGTAAAGTTGTATATCCTAACATCCTATTTCTAGCTTGTATTTATAATTT
GTATCCCTGTTTCCTAGAAAAGTTGCTGAAGCAGCTTACAACTGGATATG
TATTCCATGCCATTTTCACCTGAATAAAAACACCAAAGTGACGATAAATC
TAAAAGGCAGGCAGGAACCAACATTTATTAAAACTTTGCTGTGTATATAT
TATGCTGGACAGCTAATAACATCATATTGTAATTCCTACTGAATACTTTT

>uc003fyq.1|199124590|199124990|199125089
tgtgtgcgtgcgtgcgtgcgtgcgtgtgtgcgtgcgtgcgtgtgtgcCAT
TTAGCATTCCCCTCAAAGAAGATCTACCACTTCTTTCTTCCTCCTGGCAT
TTTTCACCGTGACTTCTCATCCTATAAACTCAGGTTTGAACGAAGTTCAG
CGCTCTCGATGCTGTATTTCTTACTGGAGGAGTGAAAGGTACTGGTTAGA
TGAAAGAAACAGCAGCAAAATCCTGCCATAACTAAGCACCTCGTTTTGCC
CTCTCCCTATAATTAGTCAGAAAAATGGTGATTGGTTTGCCAAAATAAGA
AGTGACCAAGGAGAGAAAGTGCAGCCAATTTTCAAAGTCATTATGAGGCG
GGAGATGGAGGCTACAGCCCACTGGAATCTCTGCTTGCGAACACGCATAT
CCTCATTTAGGCTTTTATTTTCAACCTCAAGTGGAGGGGCTGTTGCCGAT
AGAGATGGAGGGAAATCTTTGTCTCCCTCCTTTGTTAGCTGAGAGGGGAT

>uc003frp.1|188921458|188921858|188921957
ccagctacttgggaggctgaggcaggagaatcactggaacccaggaggcg
gaggttgcagtaagctgagatcCGAGTCTCTGTCTcaaaaaacaacaaaa
caaaacaaaacaaaacaaaaGTGCTTAGCCTAGAGCTGAGTGGGAGGTCC
TTCCAAAATCTCCCACCTGAGCTCTTCAGAAAGGGCCTGGAGTCCGCAGT
CCCTCCTGGTGCTGGGATCCAAATGTGCGTTCATGCCAAGGTACCAGGAA
CCTAGCCTCATCTCAAAAGACGCTCGTTTTTGAGAATGCAGCAGCCAGCA
GCCCCTTCCCTCCAAGAGCTTTTTCCACTAGGTTAGGAGCTGAGGGAGTC
AGACGCAGGCCAGGCCCCATTCCAACGCAAGAAAAGCCCTCCAGACCAAG
CCAGTTTGACTTTTCAACATTTTATTCTTATATTTGTACAGCTATATTTT
ACAACGCGGTAATGCAGTTTAGACACAGCCAAACCCTGTCTCCGGAGTAG

>uc003fpy.1|187246403|187246803|187246902
GGGCTGAGGATAATTCTGGGACTCGAAAGTCCTAGACTGCTTTGTAATCT
TTTCACACAACCCAAAGCGAAACATGGGCTACACTTAAAAAAAGAGTTAC
TAAGAATTGGTGGCTTGGTGGGCTCAAGGGGATGAGGTGATCTCAGCTCA
CCATTGGCTGGGAAGAGGATCTCTCGACTTTCCACCTCTTTGGATTAAAT
TTTTAGCTGGAGTTTAAGAGGAGCTGTGCACATCTATTTCCAGGTAACAG
AGTTCCCTAACTACCCTCGATGCCACTGTCCATTGGTAAGGCTAAATTGT
TGAGAGGGCTAGGGCGGGGGCGGAGAGAAAGCCAGGGGGCTTTTGCCTGC
TTTAAAATTAGACCAATGAGGGCAAGAAAGAGGCAGGTTCGGGTGCTTGG
TAAACGAAAAGCAAACTTCTTTATTGTACACAGTACAGAATATAACGCAG
CTTGGCAGGATGCATACGGCCCTGCGCAGGGGAAAGTATTTCAAATCAGC

>uc003fng.1|185443535|185444035|185444034
ctgccattccttgatgcatgcctttgggcaagtttattaacctctctgga
cctgctcctcaaccaaatatggaatatggagagagtaatacctagggcca
taaggtcttgtgggtttgaacccctaacttactggctgtgtgaccttggt
aagttacttaacctcatgaagtcttaatttttccatctgtaaaatgagaa
tagtaaatgtaagtgtacctccctgtctcggggtctcttgtgagctttca
atattagaacatatgtaaatctcttatgatagtaccagggagaagtactc
ataagagtagctcgtattTAGAATTAAGAATCAAATATCCTTCAATATGT
GAAGTGCTCAGCACAGTGGTGCAGAATAGGACTTCTATGATTGGGGTCCC
CTTTCCTCGCCCAGGTCACCAGCTGTCAAGGGATACCTGACCAGGACTCT
GTCAGCACCTAGAGAGGGCAAGACTTACCTTCCCACAATTTAAAGGATAT

>uc003fne.1|185442410|185442810|185442909
TTGACCTGGCCGCCCTCAAGGCCGCAGCCCGAGGGCTCTTCCTGCTACTG
CGCCACTGGGACCAAAACCTGCAGCTACACCTGCTGTGCTACAGCCCAGC
GAACGTGTGAAGGCTGCCCCCTGCTGCTTGGGCTGGCGCCCCACCCAACA
CACTCAAGTCACTGCCGCCCAGGGCTGGCCTCTTGGTGCTGGGAAAGTGT
AGGCTGGTGCCAGCCTGTCCCCCACTGCTTCTTACTCCCTCCCTAGAGCC
CTCTTGCCCCCACAAAAAGTGCCTGCCTGTGCTCTCTCCCTCTCCTCCCA
CCCCACTCACACTCCCCTCCATCCTCTGAGCTCCCTGCAACACAGTGGAA
GGGTAGAGAGCCACAGTCCCCAAATCCTATGCAATAAAGTGCCTCTTAGG
ACTGCTTGAGTGAATTCTTTATCTGCTCCATACGTGTCCCTCACAGCCTG
GACCAGGCATCGGCTGCCCCCACCTCCATGTAGGTTGCACAGAGTTGGAC

>uc003fet.1|168642016|168642416|168642515
AAAACCATAAATCAGTAGAAAAAAAACTGGTATGTTTCAAAAGGTACTGA
AACAACATAAATATTAAATGTAACATGTCAAATAACAAGTTAAGATTAGT
GAAATACCCAAAGCTCCTCTATTGCAAGGAATACTGGATCTCTGTGTCTT
GAGTGACACCCCAGAGAGGCATGTACCATGGCCATTGTCTCTTTATCTTA
TTTCCCCATGGCTAGAAAATGGTACTATGCCTGAATCTAATAGTCTAGTA
TTTTAGGGAATAATAAATTTGCTATCTAAGACAAGAATTTGGTATTTAAG
ATATTATAGACAGGATTGTTCTAACATATGAATGGTAATATTTTACGTAC
GCTCAAGGTTTTAGATGCATATAGATTTTCTAAAACATACAGAAGGAATG
GAAACAAATGCATACCTAATTTTACTTATTCATCAAGACAGATATCTATT
ACTACAGGCACAGTTTAAAACAGAAAAGACATAAGATATAGAGCAAATAT

>uc003fes.1|168642016|168642416|168642515
AAAACCATAAATCAGTAGAAAAAAAACTGGTATGTTTCAAAAGGTACTGA
AACAACATAAATATTAAATGTAACATGTCAAATAACAAGTTAAGATTAGT
GAAATACCCAAAGCTCCTCTATTGCAAGGAATACTGGATCTCTGTGTCTT
GAGTGACACCCCAGAGAGGCATGTACCATGGCCATTGTCTCTTTATCTTA
TTTCCCCATGGCTAGAAAATGGTACTATGCCTGAATCTAATAGTCTAGTA
TTTTAGGGAATAATAAATTTGCTATCTAAGACAAGAATTTGGTATTTAAG
ATATTATAGACAGGATTGTTCTAACATATGAATGGTAATATTTTACGTAC
GCTCAAGGTTTTAGATGCATATAGATTTTCTAAAACATACAGAAGGAATG
GAAACAAATGCATACCTAATTTTACTTATTCATCAAGACAGATATCTATT
ACTACAGGCACAGTTTAAAACAGAAAAGACATAAGATATAGAGCAAATAT

>uc003fda.1|161427435|161427935|161427934
TCCTGATCTAGCAAATAGTCACAGCTGGTGTTTCACAATTAGGTGGAGTG
CGGGGAGTGGGCTAGGGGGGACACCTGTGATACAAGGTTAGCTGCTGTAC
CTACTCAGGGAACAGCAACCATGTATATCCATTCGGCTGGACTTTTGATT
GTTCAATAACTGAGGAGGTATTTATATTTATTTGTCTTTTATTCTAATAT
TTTTACCATGCATTGAACGCAACAGGAGGGTATTTCAGCAAATTCACGAC
AAGGTAATCGTCTTATCACTTTTTGTAGGCCATTAATGGTCAGGAAATTG
CCCATACTCTGTCATTATTGTTTAATAAATCATTAAATTATTTCATTAAA
AAAGAAAAACAGGTATGGTCAAACGAGGAAGCATATGTGACATAAAAAAC
ATGAAGGATATCTTATTTTCACTATTTGAGAAGAATATATTTTATTTTTA
GTACTGTGGCATAATATATAACTTTTTATAATAATAACTGTATGCATTAT

>uc003fde.1|161457081|161457481|161457580
cacctcgggagaccgaggagcacggatcactagaggtcaggaattcagga
gtttgagaccagcctggccaacatggtgaaaccttgtctctactaaaaat
acaaaaattagctgggtgtggtggtgggcacttgtaatcccagctactta
ggaggctgaggcactagaattgcttgaacccgggagacggaggttgcagt
gagctgtgatggggccactgcactccagcctgggtgacagagccagaccc
tgtctcaaaaaataaataaacaaataaataaataaaggcagtctttttgg
gaaccttgccctttaacttgtgggatctgtttctaattctaggtagttag
tgttagaattggattgaattctaggataTGAGAGAATTGTTTAGAACACA
GACTTTTTATTTTTTGCAtttattgtggtaaaatatacataacataaaac
cttttaaccatttATTTTTAAACATTTTAAGCTTCTTATTGAAATATAAC

>uc003fbm.1|158659708|158660108|158660207
CAGTGGCCTTAGGGTCTGCTGGGCTCGCATGGTGGAAGAGGACAGCACCC
CACCATGCTATGCCAGGAAGCATGGACAAAATAGCAGTATGGGCTTGGGG
ATTGGTCTGGATACCTTGGGAAGAGAGCACACATAGGACACCCTTGGGGA
CCCTAAGAATTAATTGGACTGTGAGCACTTTACAGAGGGTTGACGATCAA
CCTTATCATGTGGTGGGTTATGGCAGTAAACTGTGGGCTGAGATACTCAT
GGGCCTCATGCATCTTTATTAATGAGAAATGGGGACATTTGGATGCACAT
CAATTAATATCATGTATTGTTCTCTGACTTCAAGTTCAAAAACATGTTTT
TTGATTGATCTGAAACCAAAGAAAATAAAAGAAGACAAGGAGAATATTTT
GCATGAACTAATTTGAGCTTCTTATTCATTCAAATGTTGTAACAATTAAC
AGAGGTGTACTATTTGGCTTTTTATGCTAGTATTTATGCTTGTTATCCAA

>uc003fbk.1|158460991|158461391|158461490
AAATGGAATAATTAAATAAGTAATTCTGAAAGACAAGTATTTAATGACAT
AACTGGCTTGATTTGGGAACCATTTTACCATGTGTTAGCCTCAGTTGTAG
TAAGAGAGGATCATGTAATTATATGTCTATAAGTAAGTTATATGGTTTTT
CTCAGTGTACATTAGTTCAACGTTTCTAAAGGTTTTTTTTTTTAAAGTTT
TCTTTTAATACCTTTGACAGACTGTGATTTTCATCAGAAGTGCTAATCTT
TCCTCAGGATGGAGAGTTCAGGCATCTTTTCATGTTGTTTTCTCACAGTT
TTAAATGACATATCTACAGAAGTTCTTTTATCAGTGACTTTTCCCTTCCT
GGCCCCACACTATCTGAGGGCATACTCTGTAGCTCCTTTTATTTTATTTT
ATTTTTGTGGGCATCAGATATATTCTGAAGTCAATACTAAAGCTGTTAGA
GTATGACATTTACTAAGAATCCTGCCATTTTAGGCCCTTCTTCTTAAAGG

>uc003eyr.1|152412194|152412594|152412693
ggctcactgcaacctctgcctcttgggcccaggtgatcatcccacctcag
tctccccagtaactgggactatcggcgtatgccacgacgcctggctaatt
atatttttttgtagagacagagtttcgccatgttgcccaggctggtcttg
aactcctggacttcagtgatctgcccacctttgccttccaaagtgttggg
agtacaggtgtgagccaccatgcccTATCTGGAGTACTTCTTCTGAAAAG
TCACTGGCAGATAGAATTTTTGAATTCTCTATGTAACTGTCTCCATTGTA
TTAGCATGCATAATTGAGCATATAAAGAAACTACATATGTCTTGACTGTG
AGGAAATCTGGTAATGTTTCCTCATATGTTGATTATTAAGAAAAAATAGA
CAGTATTAAAACATTTCTTTATTAGTATATAGACAGTAAAGCATGAAATA
GATACAAACATTACTTATAAAAATGTTTTGAAAGAACATTTGAAAAATAG

>uc003exh.1|150720321|150720721|150720820
aggcaggagaatcgcttgaacccagaaggcagaggttgcagtgagccgag
attgtgccattgcattccagcctggacaacaagagcaaaactcgatctca
aaaacaaacaaacaacatcaagaaaaaaaaaaaCCATCAGATTCTAAGCT
GCAATTTTTTAAATCCCCAGTTGTAATATTTCAAAAACTTTTGTTTGAAT
AAAATGCTCATAATTAGTACCAAACTGGTCTCTTTCACAAGATCTGTAGT
GTAAGACCTGTGACTAATGCTGCTGCTGCTACTTTCCCGCTGGAGGGACT
AAGTTGTCTAGATGCTCTGCAGTAAAATAACGAAAGATAAGCTACAATAG
GACTGTGTGCCTTTATAAATACAGACTAATAAGAGCCATCAGAGCCAGCA
TGGATTCAAAATTACATTGTATTCCATACAGTAGAATTTTACTATCCATA
CAATGATTTTTAAAGCTCAAGTTAAATAGTTTTTAAAGCATTTGGTACTA

>uc003err.1|139270114|139270514|139270613
AGGAGAGCAGCTGGGTGCTCCAGGGTCGTGTTGTCATTACTGAAGACCAG
CAGGAGTCCGCGGGCCTGAAGAGGGGCTCAGTAGTCCTAGATGGACTTCA
CCAAGGCTGCTACCCTCTCCCCAACCCACGCTACAGCCGCTGCACTGCAG
GCAGTCCTGCAGGAAGACCCCACTGCCACCAGAGGTCGCCGCAGGACTGC
ATGAACCATCAAGATCCACTCAAACCTCCTCCCAAATGCAGTCTGGGGCA
AGGCAGTACCAAGGCAGGCAATTGGACACAGCCCCTCTGTTTTCCAAATT
GCATCAAGACCTATAGCCACAAGAGCGGTCCCGGATCAGCAAGTTTTTAT
GGGAAGAGAAGAGAGAGAGTGCATCACAGGGAGTCAGACatgtgtggatt
gggtcacaatgtaaaatgagtttcttacagtaattcaagatcagaaaatg
tttgaaaTAcagttgaccccgaaacaacgtggggttgaacagccatgggt

>uc003ebz.1|120101768|120102168|120102267
ACACATCAAGAGCTACAATCATGCTCATAACTCGACTTAGCAATTTCAAT
TCAGAAAtcagcatttatctactcaacacccacatgaggcaccgtggtag
gtgatggagattcagcggtgaaaaaggcaagcatagagactgtcttcatg
aactttcactctaggaaatgggaaaataGCTCAATGTATGAAGAAGGTCA
TTAATCTTCAGTCATATGGGTAAGAACTGGAATCAAACTAAATTTAAGAG
AAAGATTAAGTCATTTTTGGAATAGCATGTGCCTGttaaaataattataa
atattatttaaCAGGATGGAGAAAATCTTGTAACATTAAAGAGAATACTA
AGTTTTAAAATGACATACTCGTTAGTATTGATAATTAATGACAACttatt
ttatatgaataaaattttattgaattttagataattaGAAAGAATAAAGA
AATGCAAGATAAATGCTTTCTAAACAGCATCTGATAGCATCATCTTTTCA

>uc003dxc.1|109769191|109769691|109769690
ATAACCATTATTAAAGCAATTATGAAGGCTTTATTTTTAAAACATAAGGT
AAAACAACTGAGCTAAAATCATGACAACTCTATCAGCATTTCTTTATCCA
CGAATACACATCACCAAAAAATGGCACTACTGATCGTCCGTCCAGGGGAA
ATAATTAGCATCAAGCAGAAAACAGTAACATGGAGTAACAGAATAGTCAT
TTTAGAATTTACCACCAAATGTCAAATTGTGATACAAGTGTCAAAATCAA
GCTTAAACAGCATTTTAAAAAATGTACTTTAACTTAAAAGTTTCACACAG
AAAAATAAGGAAAAAAAATCATGGATCTTTTTCACTCATTGAGAATTTTT
TCTACAGTTCAAATTTTAGTTCAGTAATTCTAGATAAATATGAGCATAAA
GTGACAAATTACAAATAAAGACAAAATGCAGTGAATGCAATACTAGAAAA
AAAAGAATGGTTAGTTATACAGTTTTCACGTTAATGACAGTAAAGGATAT

>uc003dqe.1|78728679|78729079|78729178
ATAATTAATTTTCTTGCTGACAGAACATAGGTGGCTCAAACTTTACAAAT
CACATTTATCTAGTTGAATCCCAATTATTTTAGAAATAGATGAAATAGAT
TAACTGAAACTCAGATACACATACATAAACAAAAATAATATACCCTTAAT
ATTAAAGAAGACTTAGTCTCTGATCCAATTATTCACTTCTAGGTCTTGAC
TGATCTTACATTTTTAATTTCAGAGGACTTAGGTAAAATTTTGCTTACAG
TAAAGCCTGGTTATTCATACAACTAATTGAGAATTTTCACTCATCTGATA
ATACAGGGGTGAAATGTTAAGACAGAACGACTTTGTGATTAAATGGAATA
AATTTGATCAGCACACAATGAAAAAAGAAATCAACACAAGAAAGAAAGAT
GTATTTGAGAACATTTTTAATAAATAATGTGACAAAATTACTTTTCTGAT
TATTGGATTTTCAGTATGCAAAATTATGGCTAAAAATAAGGGGCTTCTTA

>uc003dnm.1|69118785|69119285|69119284
CTTGCATGGTGATCTCATTGAGGTTAAATGTAATTTATGAGTTGGTGCTA
CTGAAATGAGTAAGGATGCTGAAAATGCAGTTTCTAAGACATGGTCATGT
AAGAGGACAGAGATTCTTCCAACTAAATCTGCTGCTGATACCACAGGATT
AATGGCCTCAACCATCTGTTGCATCAACTATGCAAAAGAAAGTCTTACAT
TTTTGCTACTTGTCTGTCCGGATGCCCTCTACTGCAGTCAAGGCAAGATT
CTGACAGCTTTTTCCATGCTGAGTTGATGCAGATGAAATTTACTATAAGG
CAAAGCTAGTTTGTCTATGGGTGGTTTGGTGAATCTCACTAGAAATTCAA
ATCTAATAAATAAACCGGGCATAGGCCATCAAACTTTTCTCAAAACTAAG
TTTTAAACCAAAGCTTTTAACGTAATGTGAAAAAAAAAAAAACACAATTT
GCTCTATGAATTGAATATGAAGGCATTAAAAATGCATACCAAAAACTAAC

>uc003dih.1|56736085|56736485|56736584
agttcaggaccagcctaggcagcatagtgaaacttcaatctttacaaaaa
atttaaaaattagccagatgtggtggtgtgtacctgtaatcccagttact
tgggaggctgaggcaggaggattgcataagcccaggaatttgaggctgca
gtgagctatgatcacaccaccacactccagcctgggtgacagagtgagat
cctgtttcaaaagaaagaaagaaaaaaaaaaTGAGTTCTGTGAAAGTTTT
GATAGATCAAATAAAAGCATTTGTATCAATCTGCATCCTATTTTAAAGTT
TGTATTCAGGAACCACAAACAAAAATTTCAGAAAGAACCTCCCCAGGAAC
ACAGCTGAAACCTGTATTTTGTTTGTAGGACAAACACTGTACACATGGAG
GATGACTTAATAATGTAATTTATTTGAAATACTTCCAGAAAAGTTTAAGG
CCATTATACAAAAACATTCATTTCATCAAAACATTCATTGACCACCTTCC

>uc003dfm.1|52703143|52703543|52703642
GAGGAGACTACAGCAGGTGAGGCAGGCAAAAGGGGTTCTAACGAAGCAGC
ATGGTATAGAATCACTTTTACTTTTTGAAAATCTCTTTATTTTCCTGCAA
TATAGGTGAACAGTCTACAAGGTCTTTTATCTTGGATAAAATCATTGAAG
AGGATGATGCTTATGACTTCAGTACAGATTATGTGTAACAGAACAATGGC
TTTTTATGATTTTTTTTTTAACATTTTAAGCAGACTGCTAAACTGTTCTC
TGTATAAGTTATGGTATGCATGAGCTGTGTAAATTTTGTGAATATGTATT
ATATTAAAACCAGGCAACTTGGAATCCCTAAATTCTGTAAAAAGACAATT
CATCTCATTGTGAGTGGAAGTAGTTATCTGGAATAAAAAAAGAAGATACC
TATTGAAAAATGTAAGTTTTATTTACAGATCAGGCCACAGGTTACAAAAT
TAAAACCAACAGCAGTTTTGAATTATCTGTACCAGCTAGCTGAACTAGCC

>uc003dfi.1|52703143|52703543|52703642
GAGGAGACTACAGCAGGTGAGGCAGGCAAAAGGGGTTCTAACGAAGCAGC
ATGGTATAGAATCACTTTTACTTTTTGAAAATCTCTTTATTTTCCTGCAA
TATAGGTGAACAGTCTACAAGGTCTTTTATCTTGGATAAAATCATTGAAG
AGGATGATGCTTATGACTTCAGTACAGATTATGTGTAACAGAACAATGGC
TTTTTATGATTTTTTTTTTAACATTTTAAGCAGACTGCTAAACTGTTCTC
TGTATAAGTTATGGTATGCATGAGCTGTGTAAATTTTGTGAATATGTATT
ATATTAAAACCAGGCAACTTGGAATCCCTAAATTCTGTAAAAAGACAATT
CATCTCATTGTGAGTGGAAGTAGTTATCTGGAATAAAAAAAGAAGATACC
TATTGAAAAATGTAAGTTTTATTTACAGATCAGGCCACAGGTTACAAAAT
TAAAACCAACAGCAGTTTTGAATTATCTGTACCAGCTAGCTGAACTAGCC

>uc003dat.1|50570065|50570465|50570564
TCCCCTGCACCCCTGTGCTCCAGAAAAAGCCACACTATTTTGCTTCCTTT
CATGTTTCAGACCCAGCTCCTTTGGGTCCCGAGGTGCCATACCCCCGTCG
GGGCCCTTGGGGCTCAAGCCCCCTTCCTCCTCCGGTCTCACAAGGTCCTG
TCCAGTTGACCTTTCCACCCTAGGGGGTGACAGGCCTTGGGACCCCAATC
CACAGTTGGGAAATGAAGCCCCAGGGCAACCTCGAAGTCAGGGCCAGAGG
CATTTCCTCAGACGGCTCAAGAGAAACCTGGGGTGCCACCTCATAGCTGT
GATCCAAGCAACTATCCCCAGGCCCCCCACAGCCCCTCACCCATCCTGCC
CCTCCTAGGGTTCCACACCCCAAGCGTCACAGGCTCACACACTCTCCATG
TAAACATCTTCATTACATCTTTAATGCTCTCACGTGGAGCTGCTCTGGGT
TAAATTACAGCTGTATGCATCCTGAATTCCTGGCAGCCTCCAGTCGACTC

>uc003dac.1|50341820|50342220|50342319
cccacctagcccaaccaaagtgttgggattacaggtgtgagccactatgc
ccagccAGTTTCCCTAAGTTCTAACTGCAGTCCATTTTTGTCTCCACCAC
AACCTGAGCCCCAGGGAGCTGAGTGATGACCAAGTATGTATGCATACTAC
ATCTTCACAAATTGGTCCATGGTGACTTTGCAAGACACCTGGGAGCCTGT
CCATCACCCTTGGCAACTTCTGGCACCATGAGGGGCAACTGCAGCTCTGC
GCCTATAATAATAAAGAGTCCAggctgggcagggtggctcacacctgtaa
tcccaacactttgggaggccaagttgggaggatcctgggcaacacagaga
gactcatgtctctacaaaaaCTTTATATGTATAAAAGATTCCAACAGCAG
GAGGATCTTGAAATCTTTATTGAGCCAATTCTCTCAGGCCCCAGGCCCTG
ATGATGACTGTCACCCCAACCCCTTTCCCCACAGGAGGCATTCAGCTGAG

>uc003csx.1|48419866|48420266|48420365
AGGACCATGGAAAATGGCCCTCGAGACCCCCTCTGCCTAGAGTTGCCTGT
AATTATGTCATCCTTTCCTAGTCCCTTTCAAGATAAATAGAACATGAGTG
GAGAAGTGAGAATACGCAAACTGCAGATAAAGCAGGCCCCCTTGAAGAGA
CTGTAGACCCCTCTATCTCGGTCACCCGCCCTGCCCCAGATGGGGTTCTT
CCTTCACGGAAGCTTTGACCCCACCAGACCCTGCCCAGGCGTCAAGGAGA
GCCTCAGCCAGCCCTGCAGTCTGGGATATGATGGGGAACCATGAGACTCC
CCAAGAGTATAGATACCACCTCCCCCTGGTACCTGCTGGGCATAGCTGCC
GTCCTCCTAGTAGCCAGGGGCTAGGCCGGGCTCACACATCAGACTCAGTG
CAGTGTGTTATCCTTTAATGAAAAGCTGGGTCAATGGAGTCACCACTCTC
CCCAAGACCCCCCTGCAGCAGATAGCCCTCACCATGGCTACCTATGAGGC

>uc003csa.1|47866789|47867189|47867288
CTTATTGCTGGGGAACGGGCTGGCTGTGGCCCCAAGTCTTTTAAGAGAGA
AGGGGGTTGGAACCTCCTCCCTTCACCAAGAAAGAGCATGAAGCAGCGGT
GCTGTTAACCACCCCAGTCCCCTGGCACAGCTGCTGCTCTCGGTACCCAC
CACAGGAAGCCTGTCAGAACTGTCACTGTCCTTGTAGTTTTGGACAGTAA
GTAAGCAAGTAAGTGTCAAGTAGCCCTTTATCAGGCAGACTAGGGGAGAG
TTCCACAGGTAGCCAAGGCGCAGGGCTATGTGGCACAGTGGTCCTTCCCG
TGTCCACATCCACAAGTTCACAGCTGAGGGGCTGAGCTGAGGGCAGGAAG
ATCCAGGGAGGTGGTAGATGCAAAACGAGACAGAAGCACGAAGCCTGCGT
GATGGGACATCAGGCAGCTTTATTTATTTACTCTTAAAACTGTTACAACA
GAATCATGGACTGACACAGGTAATGGCTGAGCCATAAGCAAATCGAGAAG

>uc003cqf.1|46728209|46728609|46728708
TCACTATGGCTCTTTGGGGCAATGAaatgctgtgttctagcctcttgcca
gaaatcagccaaagtcaagGAAAGCCCGACTCCCACAGTTATCACAGAAA
GAGCACCCACTTTCCAGCCCAGACAGCTGCACCCCAGCTGGGTCCTGGCA
GCCCCAGCTTCAGCCTGGGCGGTATGTTCCAGGCCCCTCGATCATCTGAC
CCTAATATCACCCCTTCACACCCCCTCCACCTTCTGCGGGAGCCACCCCG
AACCTTTGAATGGGGGAGATCCTGGAGGCTCTGCAATTTTCAGTGTAAAC
TGCCTGGAGTTCCCCACTTCACCCTCATCTGGTTCACCTGTGGACTCCCA
ACAGAGCAGGCCCAGGAAACGTGGGGCCTCTGAGGCCGGGGAAGAAGGAG
GCATGGAAAACAGTAATGTTTAATTGAGCACCTCATCTCCACCCTGACTC
TCAGGGCTGTGACAGCTGCACCCACAGCAACCTGGGCACGGAGGCAAGGG

>uc003cpr.1|46452099|46452499|46452598
ctgtacttcttcccctaaggtagctttggaataaaagtcactttatacca
aacctagctcttgttaattagactctgcaagtgatgagcaactgaaccta
catttcagttataATTCCTATGCTTGCTCTTCCTGCCCTGCCTTGGGGAC
ACGCACACACTCCCAGGCACATACATGCACGTGCACTGAGACAGCTATGT
GAATAACCAACAAGATCCCCTTAGGAAAACCGGTGCTTGGCCTGGCCTTA
AATTCCAGACCCTTGGGCATCATACCCAAGACTGCAAGAAAGAGGAGGGG
CTGGACCTGAAAAACTTGGAAGGGAAGGTCCAACTGTACAGGTATTTTGT
CAGGCATGTGATTTCAGTATAAAATTCTAGAAAAGATGAGTGACACTTTA
TAAGGAGAGAATATCAACAAAATTTCTCATTTTACTTCTTGCTAAGACGA
CAGCAGGGAATTGTAAGCAGATGGATGGGCAATCCCCACCTTCAGCAGGG

>uc003cpq.1|46452099|46452499|46452598
ctgtacttcttcccctaaggtagctttggaataaaagtcactttatacca
aacctagctcttgttaattagactctgcaagtgatgagcaactgaaccta
catttcagttataATTCCTATGCTTGCTCTTCCTGCCCTGCCTTGGGGAC
ACGCACACACTCCCAGGCACATACATGCACGTGCACTGAGACAGCTATGT
GAATAACCAACAAGATCCCCTTAGGAAAACCGGTGCTTGGCCTGGCCTTA
AATTCCAGACCCTTGGGCATCATACCCAAGACTGCAAGAAAGAGGAGGGG
CTGGACCTGAAAAACTTGGAAGGGAAGGTCCAACTGTACAGGTATTTTGT
CAGGCATGTGATTTCAGTATAAAATTCTAGAAAAGATGAGTGACACTTTA
TAAGGAGAGAATATCAACAAAATTTCTCATTTTACTTCTTGCTAAGACGA
CAGCAGGGAATTGTAAGCAGATGGATGGGCAATCCCCACCTTCAGCAGGG

>uc003coy.1|45840049|45840449|45840548
TCACCTCTATTCAAGACAGAGGTCATTACCTTTAAGTATAATATTTCCCC
TTTTTCCTAAGCAGTTTTGAAAATGGTTTTGTCAAAATATTATTGTCTAA
ATACTACTGTTTTGTCTAAATGTGAAATATCATTTTGCTGAAATAGCTTT
TCTTTCTGGAAGACTGGCTTACATGACAATTTATGATTTGAATATCTAGT
GGCAAAGCTTTGGAACATAGGCATTTACACATAAGCAGAGGGAAATCATT
AATGCCAAACTTTTGCAACCAATATATATCTAAAAGCACCAAGGGCTTAA
AATTTGAGCATCTCTATAAATCTCTTTCAGTTAATCAGAATGGAAATAAT
GAATAGCAAAGGCTTTATCAAATAAGATTACACAGTCAAGGTAGGGCAGT
ATTTTTCTTATGCTGAGTTTTATAAGACATAAGCAAATTATCATTTAAAC
ATTTATTTAATATAGGTTAAAATGTAATACATAAAGAGAAAAAATGAACA

>uc003cox.1|45840049|45840449|45840548
TCACCTCTATTCAAGACAGAGGTCATTACCTTTAAGTATAATATTTCCCC
TTTTTCCTAAGCAGTTTTGAAAATGGTTTTGTCAAAATATTATTGTCTAA
ATACTACTGTTTTGTCTAAATGTGAAATATCATTTTGCTGAAATAGCTTT
TCTTTCTGGAAGACTGGCTTACATGACAATTTATGATTTGAATATCTAGT
GGCAAAGCTTTGGAACATAGGCATTTACACATAAGCAGAGGGAAATCATT
AATGCCAAACTTTTGCAACCAATATATATCTAAAAGCACCAAGGGCTTAA
AATTTGAGCATCTCTATAAATCTCTTTCAGTTAATCAGAATGGAAATAAT
GAATAGCAAAGGCTTTATCAAATAAGATTACACAGTCAAGGTAGGGCAGT
ATTTTTCTTATGCTGAGTTTTATAAGACATAAGCAAATTATCATTTAAAC
ATTTATTTAATATAGGTTAAAATGTAATACATAAAGAGAAAAAATGAACA

>uc003clx.1|42708658|42709158|42709157
GGACTTTTGGGCAAGGGTGAGAAACTAGAGGCTTCTCCAGTGTTGCCATA
TCCCCCTAGGTTGTCTTGATCCATGAACCAGAACCACAGGGCGGTATCCC
AGGCCGTGTGCTGGCCCTGCCCCAGCCTAGCTGAGTGTGCTGGCAAAGTT
CCCCACAGGACTCAGCCTTCTCGTCTTTCCGATGGGAGCATCCCCATCAA
GTGCAGTGTACAGTGCAGATATGTCTCCTTCTTTAGGAAGAATAAAGTGC
CTTCTGAGCAAGCAGCTCAGGGTCTGCATCAGTGCTCCAAGAGTCAGTGA
GCAGGTGTGTTGAAGACTTGGGGCTTCAGTGTTCTGCTGTTGGGCTGCCA
AGGTCGATGGTCTCTGCTCTCCATCTGGTGTCCCCTCCACCCTATGGGTG
GGAACCCTCCCCTGCCTGAGGCCTAGAGCCTCCAGCTCCTCAGCCACTAT
GGACGTGGAGCCAGGGGACTGTGGGAAGAAGGGTCAGGGAACAGCCAAGC

>uc003ckw.1|41805552|41805952|41806051
ggtccagggatcactctttaaCAAGGGACTAGAGAAGACACTTTGAGAAA
GGCTACTAGAGAGCCCTGTTTATCACTATACAGTTCTGTGATACGAATTT
AGTACTTACAAACTCTACTGTATATATAATAAAGGCATATAAAGGACTAG
AAGAGGATAGGTTAAAAACAGAATGGGGGCTCTATAATTTCAACTGGCAG
AGTATTACAAGGAAAGGAATAAAAATAGGTCAGAGCAAGCAGAAAAATAT
AAAGGGACTCCTCCCCCTAAAAAAGGCAAAGGCCATGGGAGAAAGAGATG
GAAGCTGGAGTTGGTGAGGCATAAGAAATGCCAGCATATAGGAAGGACTG
AGACATTTTCAGTTTAACATTACTGAAATGGGACAAGTAGGCAGAAGCCA
TTTAAAGAATTTCTATTTTAATCACTAAAAGGCTCTTGGAACATGTTCAG
ATGAACATTCTGTGGTACAAAGGTTTGGCAAAGTTCAAAAAGGCCTCTTG

>uc003ciy.1|39112594|39113094|39113093
GATAGGCCTAAGGCCATACCTTACTATTTAAGATACTCTGATCGCACAAC
TGCAGAGACAGGGTTCCCTCACTGCTAGTCAGCTTCTTTTGGAAACTGGA
CAGGCCATTGCCACCTGCACTTTGAAGAAGTGAGCAAAGACGTGGCCACA
TTTCTAATAAGTTGAAATGGTCTTTCTCCCTTCCTCAGAGAGCAACCAGC
TTCTTTTTTTTTAAAAGTCCTTTCTATCTGTTGGATACAACAGTGTGCTT
TTGGTGCACATTTTTTAGCAATAGTTGTGAATTAATGGCAAAGAAAAAAA
AAATTATTTACCAGCCCTCAGTTGTGTTTGCCCGAGGGGCCTTTGAGCAA
AGAAATGGGTTTTGCTGGGTCATTTTGCCCTGTGTGCTAAGCCTTGGGTG
GCTGCATTCCCCTCCTGTCATAGATCTGACCCCCAGCATGATTGTATTTC
TTTCCCCTCCAGTCAAACCGTAATACAGTTTCCAGAAAATTCGACAGTCT

>uc003cbb.1|16602904|16603304|16603403
GTAGTAAGTACTGATTTTTTTTTGATTGCATCCATAAGAAGTACATGCAA
TACAAAAAATTTAAGCTCTATTAGGCAACCGCAATACCCCGAAATAAAAG
GTCTAGAGATTAGGCCCAAAGCGTACAGTAGACAAAATGTTTCATAGGGT
CCAAATTGAGAGGGACCTTAGCCATGAGATAGCAGAGTCAGATGTGTTCA
TCAGCATTCCTACTCGGCACTGCTGTTCATGCATCTCTTAAATTTCTCTT
TGTACCTGAATTTGCTTTTATGACCTAACTTTGCCAGATCAGTAAATTGA
ACTTTATACTTTTGCATTTTAAGAATCTAAATCTTGTTACACAGTTCCCA
CCCAACTCCCCACCATTTTAGATTATTACATCAGAATGCTAAAAACACTT
TTGAAGAAAAAAACTTTATTTTTATTCATGTATGCAAAGACAGTATCAGC
AATAGGCAGAAGCATATTTCTAAGTTTAGAATTAATTTTCCATTTTGAAA

>uc003iyj.1|186743191|186743591|186743690
TGAGAAAAGATCCAAGCAGGCAAGCTGGCTCTTTCCCATTTGTGTGGCAG
AAAGCGGGGACCCCACCGCCACCCATCATTTGAAATTCACTGAAAGCCTG
TGGACATTTGCAGAAGCTGCCGAGCCAATGGTGCTGAAGCTGCTTAGGGC
AAAGATTTTAAAATTTCAGAGTGTTGAACTGGGAAAGTGCTTACAACTCC
TTGTAACTAACCCCTCCTTGGAAAACTAGCTGTTTTGAGGCAGAAATATT
TTACAATGTATTGTTTTAACTGAAGGGCAATTTTTAGCCAAAGAACGTTT
AGCAAATGAGCTTTGGTGGTGGGTTTAAAAATATTTCTTCTCTGAGCTGA
TGCTGACACAGCTTTTCTCCATGTTTGTGTTAAAAGAACACACAACAAAA
TGCATTTTCTCTTAGTTTAACAAGTTGGAATAAAATACACAATTTTTATA
AAGATAAATGTCAAGAAGAAAAACTGAAGTATACTTCCAAGCAAAATTTA

>uc003iuq.1|177371421|177371821|177371920
AATTACTTTTTTAATCCAAAAAAATTGTTTCAACAGTGTCTATCTACAGT
TATTGTTTTACTAAATTTCTTAAATCTTATGTCACATAGTAACTATTTTG
TTTCTTTTACTTTGTGAAATTTTGTCCTTGAACTTTAATGTGTGTGtata
catatatgtatatatgtatattatatgtattaaatatcacatatattata
tgtattatatgtcacatatatataAAATATGTCTTGGATTAGAAGGTCTT
TGAGGTATCTATTTTTTATTCTGTGCTACTCTATCTTAATGCTCATGATT
CAGTGATTTGGAAACTGGTGGTGAAAAAAATTAGTGCAACTGAGTCACTC
CATGACTTTTCATTATAAAATAAAATAATGAGACAAACACAAAGTGTTTT
ATTCCAATGAATAATAATCACACTTTAATATAATAACAAACATACAATAC
ATTAAAGTTAGAACACTACTTTGATAAGACAATCATACTCAAGCTAAGAT

>uc003iup.1|177371421|177371821|177371920
AATTACTTTTTTAATCCAAAAAAATTGTTTCAACAGTGTCTATCTACAGT
TATTGTTTTACTAAATTTCTTAAATCTTATGTCACATAGTAACTATTTTG
TTTCTTTTACTTTGTGAAATTTTGTCCTTGAACTTTAATGTGTGTGtata
catatatgtatatatgtatattatatgtattaaatatcacatatattata
tgtattatatgtcacatatatataAAATATGTCTTGGATTAGAAGGTCTT
TGAGGTATCTATTTTTTATTCTGTGCTACTCTATCTTAATGCTCATGATT
CAGTGATTTGGAAACTGGTGGTGAAAAAAATTAGTGCAACTGAGTCACTC
CATGACTTTTCATTATAAAATAAAATAATGAGACAAACACAAAGTGTTTT
ATTCCAATGAATAATAATCACACTTTAATATAATAACAAACATACAATAC
ATTAAAGTTAGAACACTACTTTGATAAGACAATCATACTCAAGCTAAGAT

>uc003isn.1|171143922|171144322|171144421
TTACTGATTGTCAAATAAACCTACTTAGCATGTTCTTGGATTTGGTGTTG
TCTAGGTGCTTTGTGGCATTTCTGCTACTGATGCCTTCTCCCTGTGGAAT
GTTTTAGGGATGTGAGTTTCTTTCTTGGATTCCCTAAAGCAAGCTCAATA
TGATGTGCTAAAAATTATTTCTTGATATAGATTAAAATCGATTGCTATAC
GATTTGTCAGGACAGAGTTAGGCTTCTGTAGTGGGATGAAATTATGCAGG
TTTTACATACAAATTACTTCATTTTTCTCTTTTCCCAAGAAATGCTGCAG
ATGCAAAGGGTAGGGGTAAGAGCTGAATGCAGGTTTTATACCACTGGAAA
GAATGAGTCAAGCCACAGTTACACACCCTTCAGGTGGGACACAACACACA
TTCCACACAGCTGTGCAAACCCTTTATTAAAGCATCAATCAAAATACAGG
ATGGATCACATGGTTTTCTGTTTTTGCTACTGTAATACCAACTTATATGA

>uc003ijm.1|145136306|145136706|145136805
CCTGGCAGGTGAACTATAATTAAGATCAATGGATACTAAAGTAAGCCTAT
CAAAAATCTGGTTTTTGACAAAGATTTGAATAGAATTTGGTCCTTGCCCT
CAAGGATCTCACAGTATGATAAACTTGTCTTTGCTTTTTAAATTACAGTG
CCGTTTCAGCAGTCAGGCACCTTGGGTACTTGACTGAATCTTGTTCTTTT
CCAATATATTTCACATGAGACTTCATGTTATCTTGGACAACCACCTAATG
AGAGTCCAGGCTGAAGTCTTCATTCCCCTTCTGCATGTTCTCCGCTGTTG
GCTTTGTTCAGACCCTTCTTTCTTCTCATCTATCCTACTGTAATGGGCTT
TACATTTTAAACATAGCTTGAAATAACAAATCATGACTATAATACATGAA
AACGGTTTGTATTTTGTTTTATTTTTATTTAGAAGTAGAGAATACAGTAA
TAGtgaggcaggagaacagggaattaggatagccaggggtaggggcataa

>uc003iii.1|141528656|141529056|141529155
GTCTCAAAGATTTAGATCCTCTTCCAAAGAGTCTAAACCTGTTACCCAGA
CACAAGAATTTCATAAATAAAATATTTTAAGTGGAACAACACAGCTCCAT
TTTAATGTAGTCTAGTGACGTGGTAACTGCTTTAAAAAGAAGAGCAATAA
TAATAGTTGCTCCTATCCACCTCAGTGGCAGCTTTGAAGCTATTCATAGA
TGAGATGACAGACTTAAAATAGATTGAAACTTGTTCAGGAAAAAAAAAAA
GATAAATATACAAAAGCATTCCAACCCCACTGGAAACAAGAAAAAAATAT
ATATATAAAAGCATGAAGAATTGAAATCAGCCATTAGAATCCCTTAGTAA
TAAGGAAAATAATATAAAGCCTCCCCAATAATAACCTGTCAAATAGGGTA
TTCAGGATGaaaaaatatttaaattttattttCAATAGCAATGTATGCAT
AAGAAATTTTGTGAATGGGGTAAACCACTCTGGCATAAAGCAACTATAAA

>uc003iex.1|124032848|124033248|124033347
CGATTGGAATCTAATAACTACAATACTTACCGGTCAAGGAAATACACCAG
TTGGTATGTGGCACTGAAACGAACTGGGCAGTATAAACTTGGATCCAAAA
CAGGACCTGGGCAGAAAGCTATACTTTTTCTTCCAATGTCTGCTAAGAGC
TGATTTTAATGGCCACATCTAATCTCATTTCACATGAAAGAAGAAGTATA
TTTTAGAAATTTGTTAATGAGAGTAAAAGAAAATAAATGTGTATAGCTCA
GTTTGGATAATTGGTCAAACAATTTTTTATCCAGTAGTAAAATATGTAAC
CATTGTCCCAGTAAAGAAAAATAACAAAAGTTGTAAAATGTATATTCTCC
CTTTTATATTGCATCTGCTGTTACCCAGTGAAGCTTACCTAGAGCAATGA
TCTTTTTCACGCATTTGCTTTATTCGAAAAGAGGCTTTTAAAATGTGCAT
GTTTAGAAACAAAATTTCTTCATGGAAATCATATACATTAGAAAATCACA

>uc003icl.1|119875829|119876329|119876328
CTAATCATGAAAACAAAACCAAAAAAATGGAGTTAAAGAATGAAAGAAAA
CAAGAAGACAATCTTATTCAATGTTTTTGAGGTGAGGAAGAAAATGTGGC
CATGGATTACCACTGTAAAATCTCCCCACCCGACTGACCCCCTCCATAAA
TAACTAAATTATTCTTTGGGAGTAAAGAATGAGAGTGAGGTGGGAGCAGT
AATTCATATAAGTCGAGCTTGCTTGAATTTGGAAAATTCTTTCCTTCTTT
AGGTTTTAAAGTGACAGAAGTGGTAATGAGGTTTTTTTTGTTTTTCTTTT
TTAAAAAGAAAGCTTATTTTGCAGTTAAGGTCATTTGACTTGCCTTTTGA
AATGAATGCACTCCCATATGATATTGATATATTTAAGCTCAGAACAGTGA
GATATTAGATTTAATTAAAAGAATCTACATTGCTTATGTAAGCCTTATAA
GCCTTAAAGTTTGCttttttttttttttttttaaagatacagggtctcac

>uc003iac.1|111757628|111758028|111758127
CACAAATATTTCTCCAGAACAATTTGCTAGAGGTGTAGGTTTCCCCGTAA
AGGAGTAAACTTGAGAGTCATTTTAAGCTGATGGACTTGCTAAATTTCTT
TCTTCTTTTTTCTTTTTCATATTATTTGCTAGCCATAATGGAATCCTCTA
GGTTTAAGCCAAAGAAAAATTGGAGAGACAAAATTAGATTTTGTAGCCCT
TTTCCCCCCCGGGAATGCCTTTTTTTTTCTTTTTAGTTTCTGATGAATGG
CTATCATTTATTTCTACCAAATTTAAATAAGGACTGCTGCCTTGTATGTT
TAACTAGGCAGGCAGAGGGAACTGGTTTGTTTAGGAAGCAGTGACTGAGA
TGTCCTGGCCAAGTTAGTGACAGAGGAGGGGAGAAAGAATCCAGACCAAT
TTGTATGCAGTATATTTTACTCCCATGAAATAAAACACATTTGTTTCATA
TTTGCTGAAAAGTAAAACAATAATATTGTACGAAATGTTATACACAGGGT

>uc003hwr.1|103935816|103936216|103936315
CCCAATGAAATGATTACAGAATTAACAAAGCCAGAACATCTTCAGAAGGC
ATGCATTTCACTTCCAGTTTAGAGAAGAACCTTAAGTCAATAAATCATGT
CCAAACTACATATTAAAATGTTTATAAAAAGTAAGTTTTAACATTTATTT
CTAGCTTTCCACATGTGTGTGCAGACAAGGAATAAGATTGCACGTAAGTG
TAAGCAGTGCAAAAATGTGGAAGTGGAGGAGTCACAGATGTGCTAGAACT
TTAAGAAATAAAGCAGTGAACAAAATCAAAATAAACAGGAAAAATGTAAA
ACTATGGGATCAGAATTAGGAAAGGTGAAGAATGGTAATGCCCTTGTTAC
TACAGAAGTTAAATCAGTGGCACAGATAGCACTTGTCAAACAAAAAACAA
TCCAATAGCATTGACTTTTATTCATTCATGTTAAGTCACCTGAAATGATA
TCTGTTGCATTTAAATGCTCATTAATGTAAATGGCTGAACAAATCCATTT

>uc003hwp.1|103935816|103936216|103936315
CCCAATGAAATGATTACAGAATTAACAAAGCCAGAACATCTTCAGAAGGC
ATGCATTTCACTTCCAGTTTAGAGAAGAACCTTAAGTCAATAAATCATGT
CCAAACTACATATTAAAATGTTTATAAAAAGTAAGTTTTAACATTTATTT
CTAGCTTTCCACATGTGTGTGCAGACAAGGAATAAGATTGCACGTAAGTG
TAAGCAGTGCAAAAATGTGGAAGTGGAGGAGTCACAGATGTGCTAGAACT
TTAAGAAATAAAGCAGTGAACAAAATCAAAATAAACAGGAAAAATGTAAA
ACTATGGGATCAGAATTAGGAAAGGTGAAGAATGGTAATGCCCTTGTTAC
TACAGAAGTTAAATCAGTGGCACAGATAGCACTTGTCAAACAAAAAACAA
TCCAATAGCATTGACTTTTATTCATTCATGTTAAGTCACCTGAAATGATA
TCTGTTGCATTTAAATGCTCATTAATGTAAATGGCTGAACAAATCCATTT

>uc003huy.1|100686506|100686906|100687005
TTATCTCATTTTACACCTGTTGTCTGTATACTTTCTCAGGGCTCTATGGA
CAATTCTTGCCTTTTATCTACATCATTTCTGTTACCTTTTCTGTCTATAA
AGTGAAATAGTATGTCCCTTTGCTTTATAATTGCCAGTCACTGCTGGATT
TCATCATTGTTCATTTACCTCCCAAAAGATGTTTATTCAGTAGAATTACT
TTCTTTTCTCAATTTTGATTTTTCCATTCTGAGCATTTTCAAATGCTATA
ATGTCAACAGCACCAAACTCTGGAGAATCAGAATGAAGAATGGTTCTTCT
CTTAAGAATGAGCTTGCTTTATGATCACTGTAGGTTATTAAAGAAATTAA
ATGTGAGGAAATTCTGTATTTCAGCAGACATATATTTTTTGATGCATTTA
TTTAGGTAGTTTAATTCTCTACTTTTATTATGTTCTAATACAAGTAACTT
TAGTATTTACTGAAGTTTTAACAAATAACCTAAATAAACCAAAACAATGT

>uc003hnm.1|83958437|83958837|83958936
ccatgttggccagtctggtctcgaactcccgacctctgcctgcttcggcc
tctcaaagtgctgggattacaagcgtgagccaccatgcctggcACAGCTA
TAGGTAATTTAAACAAAATAGGTGAAAAAATTTCTAGCTATAAAATGGAC
ACAATTTAGTCTTAAAACTCAAACAGAATATTGAAACATTTACAAATAGA
AAAAAGCTCAATGCATTCTACAGAACAAAAATGTCCAGTCTTTTCCTATA
TAGTTAAAGCCAGTGATCCCATTTTTATTAATATCTGCTAAAACCCATGT
AGCAGTTTGTAGATGTAGTTATTTACTCAGGAATCCTAAGACACAAAAAA
TAAACTAAATTTTAAGCAGCTGTTTCAAAAAAGACTATACACACATAAAA
TAGGATTACACACTTTAATCTGATTGACACTGAGGAAGTAGGGAGGACAT
GAAAGAAATTTAGTTTTAGCTCTGCTTTATGCATAACCAGATGCTCCTTT

>uc003hhd.1|74657325|74657725|74657824
TTCATAAGTTTTAAATAATAACTTTACTAtttcctgatgtaaaaagtaac
aaatataaactatagaacacttaatacagatagggaagttagaaaaacat
gaatcactcataattctacaatgcagatatagccatttttaacatgtttt
tatttcttgtgtgtatatatatgcaaatattagtgttcacacacacaaat
acatatatatatacacacacatacatatataatatatatgccttaagtac
ataataaatattttggaacatgtgtatgtgtatattcttatttagatata
taagaatttacccctgtaattaaaattacttggaaacagaattttaatgg
ctacataacaatatacaaataaatgtttatttccctcttttttttttttt
agagacggagtcttgctctgtcgtccaggctggagagcagtggcgccatc
tcggctcatgcaacctccgcctcccgggttcaagcgattctcctgcctca

>uc003hgl.1|73382314|73382814|73382813
gcttcagttttgctaccactttaacagagataacaacagtaccaactgcg
tagggccattgtgagtattcatgcattgatatataaagcatttagaacag
tatctggTTTCAAATACATAGCATAGTCAGTTACACAGTCATGTAACCAA
TAGCTCTTTTGTTATTAACTCTGGTAGAAATGCAGAGAGATACAGAAAGC
AAAAGTAGGTAAGAAGAAAGATGAGGACCAGAGTACACTGAATTTGGGAG
AGTTTTGGAGTTTGGGAAGAATAAAGTGATTAAGGGTACCACTACAGTAA
ATGCAAGACAAAGGACCTGAGAGAAAAGGGCAAGAGGATTTTAAGGTCTG
TCACTGTTATGAAAGGAATCCTATGATTTGGTGATTCTGAGATTTCAGTA
AAAATGTTTTGTATTGATGTTTTGATGGTTATGTTTGGTGTTTCTCAGAT
TGTGGCCTCGATTAGAGACAGCAATAAAGGTAGAAGCAAGATTGGTTTTT

>uc003hah.1|54020693|54021193|54021192
ACTTGGGCCACAGTTTTTTTGTTAATCAAACACCACTCTCTTAAGAGGCT
GCATCACAAAAGGCAACAAAGGGCCCCTCTAAGGCTTGAGATTAAAACTA
GTCTTTATCATTACTGCTGTGACACTCTTGCTTAGTATATTAAGAGACTC
ATACATTTTTGATATCACAACTTTTTGATGGCTTTTCAATATTCTAAATT
TGGGTTCCTGGTGAAACCAAATGGGGTACACTTTCATATCCAAATTAATA
AAACCTATAAGGCATCTGGGTGGCCTCTATGAAATAAATTAATTAATTAC
CCATAGTGTAGTTTCTAGGAGGCATGTGTACACACACTCTTCATTGTGGC
ACAAATTTAAATCGCCTCATGACCATGTCTGTGAGCCAGGGTCAAGCTGG
TTTGGCCTTCTTGATGCATTTTCCAAGGCCCACTGGTGGAGCAGCATGAG
TTTTTATACAGTTACTAACGATTGTGGAAAAAAAGAGCTTTAGCCATTTC

>uc003gmg.1|9684660|9685060|9685159
TTGGATGTTTGGGAATTTGATTTTTAACATCTAAATGCATGCTATTCCTT
ACCTGAAAGCTATACAGGCTGCTAagaatttgagaagtagatgggatgca
gacatcatctggtccagtgttttcagttgacaaagaaacttaggctcaga
gaagggcagggatgtgacccaggtcagagggtgatctggcggtatggttg
ggagcaggaaccgagggttccAGCCCCTTCTCTGGGGCTTCCCTTCCACC
ACATGATGGATCTGACAATCCTGTGTTCCAAACATTTCCTGCCTGAGGCT
GCAGACTGGTAAGACCTCTAAAGCCATGAAAATCCCACAAACGTTCCTCC
CCACCCAGCCGCCCCACACACCCCCATCACACAAAGTCAGTGACCCACAG
TGAAGAGAAAAGATATTTAATTATTTCTCAGGCTAATCTCTTAAAGCGCT
CAAAGTGTTTTCACAAGTGCAAGGGGAGGGATTGTTCTCAGCCAACATTT

>uc003gey.1|2299704|2300104|2300203
gaaaatgtggtatatatacacaatagaatactattcagccttaaaaacaa
aagagattctgacatttgtgaaaaattggatggaattttagaacattatg
ctaagtgaaataagtaaggaccagaaagacaaataccatatgttctcact
tacttgtggaatctcaaacaattgaacttatagaatcagagagcacaaca
gtggttatagaggctgggggtgtggggaatggccaaagagtataaaatct
cagactagaagaattttttttctttttttgagttctttgcacatcatggt
gaatacagttaataatagagtgctgtacatttccaaattgtaagagagta
aatttaaaatgatctcattcaaaagatgttaaatatttgaggtgatggat
atgttaaccagcttgatttaattattccacactgcattcatagattataa
cacaactttgcatgctataaatctgcgcaattataaattgccagttTATC

>uc003mji.1|177976550|177976950|177977049
TTCATCTAGAGTGAGGAGGGAAAAAGAGGTGTAAGTACCTGAGTACAAAC
TGTCTAGTTCTTCAAACAATGAATGCTTAAGTGTGGAATATTTTCAAATG
ATCTCTAACAAAGCATAACTAAGGTTTCAGCACTCAAATTATTTTAGTTT
CAGCTGCTACAAAAACAATTAGATAGAGCTATCTTTCTTGCTCTAATCTC
AAATTCCACTGATTATTTTGGAACTTTAGAATAGAAATATTTAAATTCTA
CAGAAAAGAAGAAATATAAAAGAACAAACAAACCCACAAAAAGCAAAATA
AAAAAGCAATGAAGAGTTCTTTAGCCCCCCGCTGACAAACTATTCTTAAA
AAGATTATTCTTTCTGCAAAGTTTAAAAAGTGTTGAAAAATATTCTATAC
ATCTTGCTCTTAGAACGTCTCCACTTTGACAGATCAGGTGACCCTCCTCA
TCATCCTCTATACTCCTGGATCTTTTCCTTCGGTGGCTCTTCTGGAACGG

>uc003mhi.1|176861113|176861513|176861612
gtgagccaaaatcttcctccctatggctctagcatccctccaggctttgc
attctgtgtccacacaCATCCTGGAAGAACACCAGAGTCTCCATTCCCCC
AACCCCCTTTCACCCATGGGATCTGgagatgtcttttccacatccagatg
tctcgtgtgcagtgggattcctaaatctggagctcagggggaggtgtgca
ctgaagacagaccttcggggtcattagcacctagagggtctgtgacacct
ggagaatgactggcttgctgaggCcagtggttcccagcctaggctgcata
ctacaatcatccggaaatccagtgagcgtggatgcccagaacccacctac
cagactgatgaaatcagagcccctgcgtgtgggcccaggcatgggcattt
gatttttaaaattTTTTATTTTCTTGGTAGATCACTCACAGAACATgcat
ggacatttttacaggctttcaggagattctttgtgtagcagggttgagct

>uc003lwh.1|156278447|156278947|156278946
AGCTCTCCAGTACTTCCCAGCatgcttagagcaatagcaacattaatgga
ataagcacatgtttctccaaaggtaaccatctttTGGATTTCTACTCTCT
TGACATTACCTTTAAGAGAGAAAAAAAAAAATCAGTCTTATTGACTGATG
GAGCCTATAGATTTTTTGTCCTGTTAGTTCACACAACACTGATCCGGCAG
TTAATAAAGGAGATGTTCTGATAGGCATAAGGAGCTCaactatgacctat
gggcagatgtcatccggagacagattttgctataaatatttcttaatctc
agaactgctctgagattgaatggactcccttgcgtgtggtaaggagttca
ctgtcactgaaagtgttcaagtgtactgtgaaagatcacttagcggtgat
tctacagagatgattagagcatggacagagaagttgtggtctctaaagta
cccttcATTCATGAAACTAAAGCAAGCCTGGATCAATGACATCCATGGAA

>uc003lwg.1|156278447|156278947|156278946
AGCTCTCCAGTACTTCCCAGCatgcttagagcaatagcaacattaatgga
ataagcacatgtttctccaaaggtaaccatctttTGGATTTCTACTCTCT
TGACATTACCTTTAAGAGAGAAAAAAAAAAATCAGTCTTATTGACTGATG
GAGCCTATAGATTTTTTGTCCTGTTAGTTCACACAACACTGATCCGGCAG
TTAATAAAGGAGATGTTCTGATAGGCATAAGGAGCTCaactatgacctat
gggcagatgtcatccggagacagattttgctataaatatttcttaatctc
agaactgctctgagattgaatggactcccttgcgtgtggtaaggagttca
ctgtcactgaaagtgttcaagtgtactgtgaaagatcacttagcggtgat
tctacagagatgattagagcatggacagagaagttgtggtctctaaagta
cccttcATTCATGAAACTAAAGCAAGCCTGGATCAATGACATCCATGGAA

>uc003lcq.1|137648457|137648857|137648956
gttttttgagacagtctctctctgttgcccaggctggagtgcggtggcac
gatctcattgcaaccttcacctcctgagttcaagcgattctcctgcatca
gcttcctgagtagctgggactacaggcacacgccaccatgcctggctaat
ttttgtatttttagtagagatagggtctcaccatgttggcctcgaactcc
tgacctgaagtgatccacccgcctcggcctcccaaagtgccaggattaca
ggtgtgagccacggcCTAAGAATTACTGGTTTAGAGAAAAGCATGTTGGC
CTCAGCTATGAATAAAGATAGTATGTCTGAAGTAGTCTAACTTGGTGATC
TCCTCTGTAGACAGATCTTCTAGGAGCAGGCTAGGCTCACAATCACACCT
CTCATTCTGTAGTGTTTATTTTTCCATTTTTAAAAAAGAAAGAGGGGGAA
ACAAAGAAGGAAAATACAAAGAAAGAAGGTAGACAACGCTCTTGCATAGC

>uc003kjm.1|88051521|88051921|88052020
CAGCATTAAAAATTCACTTTTTCTTTGTTGCTGAGGCAAATTGCAGGTTA
AAAAACTAATATGGCTATTTCTTCATATTTTCATGTAATGACCCTTTCCC
ACCCACTGGTATCTACTGATATTGATATACTAAAGTATTTTGAAATGACA
AAGAACATTTGTGAAATGTTTGCATATTTTATACACATCAAGTTAGAAGG
ATGGGTTGTAAGGATGGGATCAAGTCTATGGTGAGGAAAATGATTTTCTT
ATTTTATTCCCCTGTGCGTGTGTGTGTATGAGTGTGTATATTTTCAGGGA
TGTTTTTGTTTTTCCTCTGCATAAATGTTATTCTTTCATGTTCCATGGAT
ACCTTGAGTAGTGGGATATATATGAAATGGTTGATAGatttttttttttt
aatatataaaaCATTAGTACAAGGCAGGCTAGCATCCTTTATGGATACAA
CCAAAGGTGCATTGTGGTCTAATTGTGGATTTCAGATCAAGTTAAGAAAA

>uc003kjj.1|88051521|88051921|88052020
CAGCATTAAAAATTCACTTTTTCTTTGTTGCTGAGGCAAATTGCAGGTTA
AAAAACTAATATGGCTATTTCTTCATATTTTCATGTAATGACCCTTTCCC
ACCCACTGGTATCTACTGATATTGATATACTAAAGTATTTTGAAATGACA
AAGAACATTTGTGAAATGTTTGCATATTTTATACACATCAAGTTAGAAGG
ATGGGTTGTAAGGATGGGATCAAGTCTATGGTGAGGAAAATGATTTTCTT
ATTTTATTCCCCTGTGCGTGTGTGTGTATGAGTGTGTATATTTTCAGGGA
TGTTTTTGTTTTTCCTCTGCATAAATGTTATTCTTTCATGTTCCATGGAT
ACCTTGAGTAGTGGGATATATATGAAATGGTTGATAGatttttttttttt
aatatataaaaCATTAGTACAAGGCAGGCTAGCATCCTTTATGGATACAA
CCAAAGGTGCATTGTGGTCTAATTGTGGATTTCAGATCAAGTTAAGAAAA

>uc003jwf.1|68695925|68696325|68696424
CttataaatttttttttaaaaaGTGGAGACATACTGGGAGACACTAAGGG
TCCTTAATATAACCAAAAGGACAGAAAAATGGGACCTAGGAAGTTGGGCA
ATTGAGGAAGATAATCAAAGCAGGTTAAGAATTCACTATGAATAAAAATC
CTGACCAACTGGTCTCTCCAAAGGGGAGTCATGGTTATACTTCAGCAATC
TGAGAGAACAGATCACAAGAGTGACGTACACACCAGAGATCATACTATGA
TCTATGTATCTGAAGACGTTTAAGGTGACACTCTAGTGGTCAAAAATAGA
CTGCAGTACTGCAAATTGCTGCAACTGCCAACTGTTACTCCTCTTGGTGA
CAACAAGGAGAAAATTGCTTTTAAAAACATAACTGCCAAAGCACCAACAA
TCGAATGAATGACAACTTTATTTTTCTTACACTTTTAAGGCTGATGAAAA
ACCTTCATTTCAATTGAAAAGTATGGTAACTGTGTTTACTCATTATTATT

>uc003jml.1|41177692|41178092|41178191
gCTCCAAAGATGCCTCTCTTCTCCAATTAAAATTGACACCCTAGCCTCGC
TAATAAACTGGTTTCTGCTTTGTATGGCCTAATGAAAAGATATGACTTAC
CTTAAAAAATTATTCCTTCAAAATTCTCTGACAATTTTCTATCCATCACA
CACTTCAGCCTAAAACTTTAAGGTGCACTTTAGTTGAGGCAAAGGGAATC
TCTTTTCTACTTTCTGAGAGAATAGAACTCCAGAAGTTTATTCTTAACAA
CTTTAAACAAGATAATTTCCACTGGAGCTCAATCATCCTTACAGCGATGT
TTATTGTTATGGAATATTTCCTTGCATAAGATGATAATTAAGGATGGGAc
tcacccttccgtgttgtattttctccaaaacaattatcaccatcaaacat
gctacatattttacctgtttatttcattttttgtgtgtctacccctgaat
gaatgtatgcttcatgaaggcaaaggcttttgtctgttttattatctgcc

>uc003jmk.1|41177692|41178092|41178191
gCTCCAAAGATGCCTCTCTTCTCCAATTAAAATTGACACCCTAGCCTCGC
TAATAAACTGGTTTCTGCTTTGTATGGCCTAATGAAAAGATATGACTTAC
CTTAAAAAATTATTCCTTCAAAATTCTCTGACAATTTTCTATCCATCACA
CACTTCAGCCTAAAACTTTAAGGTGCACTTTAGTTGAGGCAAAGGGAATC
TCTTTTCTACTTTCTGAGAGAATAGAACTCCAGAAGTTTATTCTTAACAA
CTTTAAACAAGATAATTTCCACTGGAGCTCAATCATCCTTACAGCGATGT
TTATTGTTATGGAATATTTCCTTGCATAAGATGATAATTAAGGATGGGAc
tcacccttccgtgttgtattttctccaaaacaattatcaccatcaaacat
gctacatattttacctgtttatttcattttttgtgtgtctacccctgaat
gaatgtatgcttcatgaaggcaaaggcttttgtctgttttattatctgcc

>uc003jku.1|37327197|37327697|37327696
tcaagtgattcgcctccctcagcctcccgagtagctgggattacaggcgc
ccgccaccacgcctggctatttttttttgtatttttagtagagatggggt
ttcaccatgttggccaggttggtctcaaactcttggcctcgtgattcgcc
caccttggcctcccaaagtgctgggattacaggtgtaagtcactgtgcct
ggccGCCTAGTGGAGTTTTAATGCCAATATCCTTGGACTAACTTGAAAAT
GAATAATATAAATTCGAAATTTCTGCCTGCAGTACAATTCAAAATAAGAG
TTTCTAAATTTTTTTAATCCTTATGTTAAAATAATAAATAATCTCATTTC
AGTTGTTTTTTCACCCAATTACTAAAAAACAAAATAGTCATAAAAAAGAA
TTCATTTAGCAAAGGTACTATTTGTAGATATTAGCCACTTATTAAAAACA
TATTTCTATTAAGATTGTTCTTACATTCTTAGATTTAGAACACCTGATAT

>uc003jjt.1|35939754|35940154|35940253
ATGAACAGGCGTGGATCTACTGCTCAAAGAAATAGCCTCCTCACTCACAC
CAGTCTTTAAAATGACTATTAAATAAATCATTTTGAATCTATTTGTCAAA
CTGCGGCTTCCCTAAACCCTAAGCAGTGAAACTCAAGATTTGCTTGTAGA
AATTGAGGCTAACACGTGGTCTTCTTCTGGTCCCCAAATGAGACTGAAAC
ACTTAAAGACTTACAATCAGTCATAAAAAGAGATATATTATCATCTCACC
TAGAAAAGGATCATCTAAAAGGAGGTGAAGAAAAACTATGGGTGCATGGG
TGAGGGTTTTAATTAAAATACTCAAGCTTTCATTAATGGCCAAGGGATAA
AACCTAAAGTTGATTAGACACCTGCATGTATCAGCACAGCACTAGGAGCT
TTACAGAGCTCATTTTATTTAAGTCCTATTTTAGAACAAAGGAAACAGTC
TTAGGCAAGGCAAACTCACAGTTGGCTACTCAATGTCTTTTATTTCTGCC

>uc003qwp.1|168198812|168199312|168199311
GCCTGGACATGGGGAgtgtgcatgtatggatgtgtgcatgtgtgtgtgtg
catgcgtgtgcatctgtgtgcagatgtgtgcgtgtgtgcatgtatgtgtg
tgcatgcatgtggatgtgtgcatgtgtgcatgtAGGTCTTGGCTCAGACC
CTGCTTCATGGTGGACACCACCTGCTGTGTCTCCCCAACACTGGTGTGTA
CCTTCCCTCATGGTCCATGGGACTGGGCTCTTGCTTCCAAGTTTCTTCAA
AGGAAGAAGATAGTCATTGCCCCGGAGCGGGGCAAATCAATCATCTTGTA
CTAATGGGAATGGCTTTGGGAAGTGCCCACATGCTCACATCTGAGCCAGC
ACTAGGCGCACCTCCCCTGCCGCACAGGAATTGTGGGCAGTCTTGCCCTC
GGCAGCACTGGGGCTTGTGGCCATCTACAGAACGCAGCCTTCTGTGGCCG
ATGCCCCTGAGTGAGTTACAGCCGGCATCTCACCAGCCCCCCAGGCAGGC

>uc003qwn.1|168198912|168199312|168199411
tgcatgcatgtggatgtgtgcatgtgtgcatgtAGGTCTTGGCTCAGACC
CTGCTTCATGGTGGACACCACCTGCTGTGTCTCCCCAACACTGGTGTGTA
CCTTCCCTCATGGTCCATGGGACTGGGCTCTTGCTTCCAAGTTTCTTCAA
AGGAAGAAGATAGTCATTGCCCCGGAGCGGGGCAAATCAATCATCTTGTA
CTAATGGGAATGGCTTTGGGAAGTGCCCACATGCTCACATCTGAGCCAGC
ACTAGGCGCACCTCCCCTGCCGCACAGGAATTGTGGGCAGTCTTGCCCTC
GGCAGCACTGGGGCTTGTGGCCATCTACAGAACGCAGCCTTCTGTGGCCG
ATGCCCCTGAGTGAGTTACAGCCGGCATCTCACCAGCCCCCCAGGCAGGC
TGGTCCTGGTTCAAGCAGGAGGCATCTGCTCGGGTTCTTTATTACACGTG
CCTGGGGCACACACACGATTCCCTTTCACAGAAAGGAGAGGGTCCCCCTG

>uc003qpx.1|154517037|154517437|154517536
AAGGCAATTTATTAGGCTATTTCATTATTTTCTTTGTTCATTTTCAAATA
AATATCTCATATGTTTTAAGCAGCTTGTGTACCACATTTTGTAACTTTTA
TAATATGCAAATTTTAAAAATTCTTTAAACAAAATGTGGGTGCCTAGAAA
TAATAAGTAATACAATGTGCAAGTCAAATTTAGTGGTCCAATGGCAATTT
TTGAAAAATCTAAATATTATTGTATTAATAAACCTGTAACTTGAGAACCA
CTGGAAAAGACCACATCGATTATTGTTGAAACAGATTTCCAATATAATTA
GATCTTTTATTTAAAAATAAAAACAAGTCTAGAAGCGATTTTGATGACTG
CCACCAGAGGGCACTGTAACCTTGTTGTAGACGATCAAAACGCAGCCATT
AAACACTTCCAGCCACATGTTTATTTCTTTGAGAAAGCAACACTGCAGGA
CAAAAATGAACACCAGTAGTATATTTCAACTTTTTTTTCATGTCATTTGC

>uc003qpw.1|154517037|154517437|154517536
AAGGCAATTTATTAGGCTATTTCATTATTTTCTTTGTTCATTTTCAAATA
AATATCTCATATGTTTTAAGCAGCTTGTGTACCACATTTTGTAACTTTTA
TAATATGCAAATTTTAAAAATTCTTTAAACAAAATGTGGGTGCCTAGAAA
TAATAAGTAATACAATGTGCAAGTCAAATTTAGTGGTCCAATGGCAATTT
TTGAAAAATCTAAATATTATTGTATTAATAAACCTGTAACTTGAGAACCA
CTGGAAAAGACCACATCGATTATTGTTGAAACAGATTTCCAATATAATTA
GATCTTTTATTTAAAAATAAAAACAAGTCTAGAAGCGATTTTGATGACTG
CCACCAGAGGGCACTGTAACCTTGTTGTAGACGATCAAAACGCAGCCATT
AAACACTTCCAGCCACATGTTTATTTCTTTGAGAAAGCAACACTGCAGGA
CAAAAATGAACACCAGTAGTATATTTCAACTTTTTTTTCATGTCATTTGC

>uc003prz.1|108129656|108130056|108130155
TTAACAGACAAGTGTAATTGGAAATGTTTGGAACATGAACACAGGCACAC
ACACACACACTCTAATTTGGAATTATGCAAAACGATATCATTATTCACTA
CAACCTGAAGCAAAGCTACTGCAATGGAATAATAAGTACCACATCTGTAC
AAGTGAGAGGCCCCCAGGTCGGCTCTCATTTGGACAAGGGTGACCCACGT
GGCCTAACCCTTTAAGGTCTGTTTAGAGGAAATGGCCTGGTGTGTTTTAC
ATTTGTGAAGCTATTTAGCCTCCTGGTTTGACAAGATTTTTGAGAGGGGT
GAAAATTAATTATAATTGCAGTATTGCTACAATAATTTAGTTGGCTAATT
GCATTTCAGTGCAGAAACAGTCAAGGAAGATTTTCCTCCCCAGGTTATTC
TCTGATGTGGCAGCATTTATTTTAAGAGTAATGAGATTTTTAAAAAGTCA
AACCTTAAATATCATGGCTTCAGCAATCTGTCCTGCTTAAAGTTTAATGC

>uc003psa.1|108148067|108148567|108148566
agcttccagagtcccttatggttaagtgtggcaaaatgaccagcttttgc
caatgagatgtgagtggaagtgatgagcatcactttcagattgcagggaa
gcacctgtgtcttctccacaccttctttccctttctattccctaatgcat
ggggcatgaaggctgtagagggtggcagagccacaaaatagatggagcct
atgtccctATATTGAGATGCATCCATGAATCAGGAACATTCACCTTTGGC
TCTCGAACAAAAATTTCTATGGTATTTGAGCCTGTGTACATTTTGGAGTC
TACGTATCCTGTGGCCTAGCCTGCCCTAATACACGATTTTCTTTGCTTAT
CAAAGGTTGAGTTTGGCTGTTTTTGAGAACCTCAAGATCCATGAAAGGAC
TTGTGGAAATTTCTGATCTCCCAGCAGTCCCACGTTTAAACAGCCACACT
CCCCCTTCCCCAGATGCTGTGCTCCCCGCGCAAGGGCAAGGGATGTTAAG

>uc003phk.1|74281793|74282193|74282292
AGCACATGGGTTCTTCCTTGAGTCACTGCCGAGGCCCTGGCACATCTGAG
ATTTAAAAGATAAATATCAGATTAACTGGGAAAGATACAGTAcaggcaga
tcacttgagcccaggagttgaccagccttggcaacatggcaaaatacaaa
aattagccaggcgtggtggcaaaaacctgtggtccctgctattcagggaa
gatcacttaagcccagaagtcaggactgcagttagccgttaacttccact
ccaaccagggcaggagtaaaaccctgtctaaacaaaaaaaGCCAAGCACT
ACCTTGAAATCAACTGAAGTTAGCTCTCACTTTTGAAATCCACTCCAAAA
TTTGTAACCAATTCCAACATAGTAACTGTTAAAAGAAATGCCACTTCATC
TTAAAGCTTAAAATTCATTTATTGTAGTGAGCAAGTTTGTAATGAATACC
AGCAGGTGGTGCTCAAGCCACAGTTGTCTAAGACACTGGGTTTCACAGGA

>uc003pgu.1|74134600|74135000|74135099
ATTACCAGCTtcaaagtgagagcctcagataagctgctttagtagtatgt
gtgagctcatcagaaatgaaattttaagccccaccccaaaagtactgaat
cagaattctctggagaaggagccaaggaaattgtgttttaacaagctccc
aaggtgatttcttacaagctttaaagtttgaggaccaATTATGTAAAAAC
AAAACAGATCACCATTTGTGAGGTTATCTGCCCCTGCATATCCGCTCCCT
GTGGGTGAGGGCCTCTCTCTGACCAGAAAATCATAAAAGGATTAGGAGTT
TCAAAATGATGGGAATTCAGGAAAAAAAAACAAAAACAAAAACCTACAAA
ACTATCACCTGCCCACCCTTCATATCAAAACATGAGTGGGAGTCAATCTT
TTATAAATTTGCTTTATTATAAGTGTGTGAAGATCTTAATGCTTTTGGCA
AAATAGCCATTTCTTTATTAGAATAGTTCAAACTCACTCTTGCAACAAAA

>uc003oyq.1|46927803|46928203|46928302
TATAGCACAGCAATGATTTCCTTTAGGGACGTTCAGTAATGCACCATTCA
TTTGGGACTGGGATGTGACAATTCTCAGGCAAATGTGGGAGTAGATGTCT
ATGTCATTTGTGAATATGTAGAAATAAAGAGTTCATTTACATTAACTGTC
CCACCTCTGTCCCATACCTCTCCTTCCCCATGAAGAAAAGAGAGGCAGAA
GTAGAATTTAAGTAGAATTTAAAACTAAAAATAAAAAGAAGATATTTTAA
AGAGTTAAAATATTAAAAGAAAACTCCTTTGAACCTCAATAAAGAAATGG
CTGTTGAATCTCAGCCTCTTTTGCCGCATCTTCCTAACAACTGGACCCAT
TTATGTTGCCACACGGCCCACACATCCTGAGTAGCCCCACAACTCTATTT
TTGTCTCATTCTCCTTTTGGGATCGGACTTTTATTTGCAATGTAGCGTTG
CTGTATCAATAGTACATGGTTAACTCTAATATGCGTGCAATTTTCataaa

>uc003oyo.1|46927803|46928203|46928302
TATAGCACAGCAATGATTTCCTTTAGGGACGTTCAGTAATGCACCATTCA
TTTGGGACTGGGATGTGACAATTCTCAGGCAAATGTGGGAGTAGATGTCT
ATGTCATTTGTGAATATGTAGAAATAAAGAGTTCATTTACATTAACTGTC
CCACCTCTGTCCCATACCTCTCCTTCCCCATGAAGAAAAGAGAGGCAGAA
GTAGAATTTAAGTAGAATTTAAAACTAAAAATAAAAAGAAGATATTTTAA
AGAGTTAAAATATTAAAAGAAAACTCCTTTGAACCTCAATAAAGAAATGG
CTGTTGAATCTCAGCCTCTTTTGCCGCATCTTCCTAACAACTGGACCCAT
TTATGTTGCCACACGGCCCACACATCCTGAGTAGCCCCACAACTCTATTT
TTGTCTCATTCTCCTTTTGGGATCGGACTTTTATTTGCAATGTAGCGTTG
CTGTATCAATAGTACATGGTTAACTCTAATATGCGTGCAATTTTCataaa

>uc003oxv.1|45973765|45974165|45974264
GCTTTTGAtttttttgttttgttttgctttgtttgagagggagtctcgct
ctgtcggtgtcactcaggctggagtgcagtggtgcaatctcagctcactg
cagcctccacctcccaggttcaagcaattctcctgcctcagcctccaaag
tagctgggattacagtcgAatcacttgaggtcaggagttcgaggccagcc
tggccaacatggtgacacccccatctctactaaaatacaaaaattatcca
ggcatgCTTTGATTTTTAAAAAGAATGAACATTTTCCTTTATAATGGGAA
AATAAATTAACCTTTATGTGGAAAAAAAAAAGGTACTTCATACTTGTCAT
CTAAAACAGCACAGGAAATCCCCACCTCAAATAAGAAGTTAGATGACCAC
TTTTGTAATATTTGAAAATAAACCAACTTTATTTGAATCAGTCAATACCA
ATCAAGACTGGAACACAAATTGGTAATTGGTTCAGATTCATGAGGAAAAC

>uc003oxu.1|45973765|45974165|45974264
GCTTTTGAtttttttgttttgttttgctttgtttgagagggagtctcgct
ctgtcggtgtcactcaggctggagtgcagtggtgcaatctcagctcactg
cagcctccacctcccaggttcaagcaattctcctgcctcagcctccaaag
tagctgggattacagtcgAatcacttgaggtcaggagttcgaggccagcc
tggccaacatggtgacacccccatctctactaaaatacaaaaattatcca
ggcatgCTTTGATTTTTAAAAAGAATGAACATTTTCCTTTATAATGGGAA
AATAAATTAACCTTTATGTGGAAAAAAAAAAGGTACTTCATACTTGTCAT
CTAAAACAGCACAGGAAATCCCCACCTCAAATAAGAAGTTAGATGACCAC
TTTTGTAATATTTGAAAATAAACCAACTTTATTTGAATCAGTCAATACCA
ATCAAGACTGGAACACAAATTGGTAATTGGTTCAGATTCATGAGGAAAAC

>uc003ork.1|41980669|41981069|41981168
taatcccagctactcgggaggctgaggcaggagaatcgcttgaacccagg
aagcggaggttgtggtgagccaagattgtaccattgcactctagcctggg
caacaagagcaaaactccatctcaaaagtaataataataataaaaaaaca
aaataaaagccaagtgtagttagggattttatactgctttttagctttta
gggaacagagtccctccttatgatgcataagtctagagagtctatattta
ccacgatcaacttctggagattttcaggaaatgcattgtgttcaaaatgC
TGCCTATGCATTGTTTCATTCCATAAAAGCTGCAGCCTACAGAAAAATAC
AAATAAATAAACCTGGACGAGAGCAAATGTAAATCAGGAGGCCAAAAAGG
TAAGATCTGTGCGTTTTATTTTTGTAAACTATATCTAAAACATACCTCAA
TATAAAAAACCAGAAACAAAATAACAAAAACGGGGTGAGAACAAAAAATA

>uc003oou.1|39765232|39765732|39765731
agggtaagaaactttctcaaaaaatagtaataataataataataataaAT
AAAAATGCAAAATGCAAGCATTAAACATCAGGTCAGTCATGAATTCTGCT
GTCATATAAtttattttttgtttttcttttttttcagagggccagggtct
cactctgtcacccaggcccgtgcagtggcacaaacatggctcactgcatc
actgcagccttgacctcctggactcaagggatcctccccactcagcctcc
caagtaactggacccacaggcatacacctccatgctaagctaatttttaa
aatttttgtagagaccatgtcttgctatgttgcccaggctggtcttaaac
tcctgggctcaggcaatctttccacctcagcctccaaaagtgccggaatt
aaaaacttcaggtgtcaaccatcgcacccagtcAGTACAGGTTAACAATA
ATGTACATTTCAGTATATATTTGGTTATGAAGCCAAACATAATGAAAGGT

>uc003ojn.1|34492708|34493208|34493207
TTTGAACAGTGGTTTTTGTGCATTGTTTTCTCCCTTGATTCTTGTCAACA
AACGCTGAGCCTTGAAGACTTAGATTAGTAACGTTGGCCTAAACACCATT
CCTGTGCTTCTTCTCCATAAATTGAAGGATTCCAAGTGCACCATTTCCTT
GGTCGTTACCTTTCATCCTCCCTCCCCAGTACTTCTTATAGTTCCTGACA
GCAGGCACAAATCACGACTCCAGGCCAACCAGCAATTTTCCCACCATGCT
GAGCTGAGGCAGCATGGCTGGTCTAAAGAAGGGACCCAGTTTTCCAACTG
CAGCACCATATGGGACACCACTCTGCAGGGAGGCACTGCCTAGAGAAAGC
AGGGCACACGCCAAAGCCAAGTACAGCAGCAGCCGGTGTCACCCAGGACA
ATGACAACTCCCCAAACCAAGCCTGTACTGCCCCATTTACATTCTGACAC
TTAAACTGTTCCTGTTCAGGCTGCACAATGCAAACAAAATGGACAAAAGA

>uc003ogi.1|33964766|33965266|33965265
CCGGGAGAAAGATGGGACTTATGTTTCAGAAGAGGCCTGCCTTGGCAAAG
CCTTGCCCCGGGAATATGTCTTTACTCAGCCCCAACTTAGGAGGTGGGTC
CCCTGTTGCTGTGCCGAGGGCTGGTTGCCTGAGTGTTGTCCATACGCCAC
TGCAAACTTATGGAAAAGTCTGATTCTGCTATTTAGACTTCCTCCCCTTT
CAGCAACCTACCTCGACTTGGCCCTTCTGGGTTTTGGCAGAGAATAATCT
ATTATAATCAAAAACACTGTATGATGAATAATACCATCTTTCATTTGTGT
AGCACCTCATCCATTCCCAAAGTGCATATATATTTTATTAGACACAGTTA
ATTCTAGATAAAATAAGTAGCTCACTAAGTCAGTAAGTCCCATTTCCTGA
CAATTCTGGAAGAAAAGTTCGGTTCTCTTAGCTAGTGGAGGGTCTGAGAG
AATCCCTTTAAAATGACTAGATAAAAGAATAAACTGAGGTCTGGAAGAAT

>uc003ocf.1|32916071|32916471|32916570
TTATTTGGGATAAATGGTATGGTGTTTATATGATTACCATATTAAAGTGA
AGTGGAAGCTTTTTCATCCTACTCTATAAAGTCAAAAACAGTTATCCTAG
GTGCCCTACTCCCTGTTCCTCAAACCATTAACAATGGAACACACAGGAGT
CCCCAGGTGCCTCTCTATGGAAAGGACCCTAACCTATGTGAAATTGCAAA
CAAGTGTCCATGGACAGCAATGAGCAGCCTTCCTGAGGTCTTGGAGAGAT
GAGTGTGGAAGGAAACCCCAGGAAGAACTATGTGGTGAGGCCACATTTCT
TAGATAGGGGTCTGAGCCCCTTCTCCAGAAAAAGCGTCTCTTTACTTTCT
GCCCCACCCAACAACCACAGGCCCAACCCCATTCAGCCACAAGACAGAGG
TATTTATAACCGTTTTTCTTTATTCTACTTAGTGGGGCACCCAGAAACTT
CCCTGGGGGAAATGCTTGTTCAAATAGAGAACACGCAGAAGATGCACTTC

>uc003oce.1|32916071|32916471|32916570
TTATTTGGGATAAATGGTATGGTGTTTATATGATTACCATATTAAAGTGA
AGTGGAAGCTTTTTCATCCTACTCTATAAAGTCAAAAACAGTTATCCTAG
GTGCCCTACTCCCTGTTCCTCAAACCATTAACAATGGAACACACAGGAGT
CCCCAGGTGCCTCTCTATGGAAAGGACCCTAACCTATGTGAAATTGCAAA
CAAGTGTCCATGGACAGCAATGAGCAGCCTTCCTGAGGTCTTGGAGAGAT
GAGTGTGGAAGGAAACCCCAGGAAGAACTATGTGGTGAGGCCACATTTCT
TAGATAGGGGTCTGAGCCCCTTCTCCAGAAAAAGCGTCTCTTTACTTTCT
GCCCCACCCAACAACCACAGGCCCAACCCCATTCAGCCACAAGACAGAGG
TATTTATAACCGTTTTTCTTTATTCTACTTAGTGGGGCACCCAGAAACTT
CCCTGGGGGAAATGCTTGTTCAAATAGAGAACACGCAGAAGATGCACTTC

>uc003obl.1|32597261|32597661|32597760
CCCTAAACCTTCACCCCAACCACACACACCTTACACTTTCCTTCCCTGCA
TCTCTAAGGACACGAGACAACCAAGGTCTCCTCTCTCTCCAGCCCCCTGC
ACCCACCTCCCATGTCACCTCCCCACAGAGGCCTCCAAGGATAAGAAGAA
GCCCCCTCCTGCTTCCCCTCCCACAAAGGCCACAAAGACAAATCCACACT
CTACACACACACCTGTGTCCTCAGAAGTCCTTGCTCAAGATTGAGAGGAT
TCTAAATGCTCACAGATGGCGCGctccctctctgtctctctcttcctctc
tctctcacacacacacacacacacacacacacacacacacacacacacTC
AGATTCCCAGCTCACAAGGACCCAGGCCCCGCCCCCCACCATGCTCACCT
CGCCGCTGCACTGTGAAGCTCTCACCAACCCCGTAGTTGTGTCTGCAGTA
GGTGTCCACCGCGGCGCGCCTGTCTTCCAGGAAGTCCTTCTGGCTGTTCC

>uc003obj.1|32592731|32593131|32593230
TCTGTACAAGTCCTTGGATAATATTGTATTATTGAAGTTTCTGGAATGAA
AAATTATATGCAATTTACAGTTATGGATACGCAGTATTTAGAATAGGTTA
AGGAAGAGTTCTGATTGACTTGCTAGCTGGTTTCTCATCTCATGTTGGCC
AAGTTGTTTCAGTTGTTATAATCTGTTCTCAATTTTTATGCATTGCCTTT
TTAAATGTTAGGTTTACTTTTattgacaagtaaaaattgtatagtatatt
tatgttgtacagcatgaagttctgatatatgcctatagtgtggaatgact
aaatcaagctatttaatatgtgcattacctcacatacttatGAAATACAT
ATAAAAACCATTATGCTATTAGGAAATAATCTTCCCTTTTTCTTTTCTTT
TTATTTTTTGTCTTTGGAGCCAGGTGGACAGATGATTTTTAACTCTGGGC
TTCAGAAAAATTTAATAACGTAGTGCATTTGTGGCACACAGGGGGAGTAC

>uc003nvy.1|31762314|31762714|31762813
AACACCATGCAGGTTGAACCTGGAAACCAGCAGAAGCACTGGGTAGGTGA
AATCGGATCCTAGAAAGCTCATGAGCCGTAAGCAGGAGGGGGCAACCATG
GGCTCCTGGGGTGGTTGTATGCAGGAAGAACTGAAGAAGGAGGCGGGAGG
GGCCAGGGAGGCTGCACAGTTGTGATAACAGTAGGCACATCAGGGACCGG
GGAGGTTTGGGGACCTGCTGCCTGAGGAAAGCTCAGGTTAGGGGCTGAAG
GCCTAGGGGGACACAGAGATGGGAAGGGTTAGATTAGCTAGATTGTCTAG
AGTTAGGGTTTCCCAAAGCCCAGCTCTTTGGGGCCTCTGCTCTCCCCACT
ACCTGCCCCTGGCTCCCTGGACACTTGAGAAGTTATACAATTAGCCTGAT
AGTAGAAAAAATACCTTTTTATTAATTATTAGGAATAATCCATTCATGTA
ATGCAGGATGTATGTTGGAGAAGGTTAAGTACAGCCACATGAATGAGGGG

>uc003nvp.1|31737440|31737840|31737939
agcgaaactgcatctcaaaaaaaaaagaaaaaaaTTGATAACATGGCACT
TTCCCTCTCCAGCTGTGAACTCTTTGAGGGTTGGGAATGTCTTTACCTGT
ATTCTTGGCACATAGTATATGGACTTATGTTTGTGAAATCAGTGAATTGG
CTGTAGTCAGGGAACTCCTCCTGGGGGAAGTGAGACTTGCACGAAGCTGG
GCAATTCTTGGTCCAGGGGGGTTGAAAGAATAGGTGGGGGACTCCCAGGA
GGGTCTGGGACCTGAAAGTGAACCCAGATTGGCAGGGAGGTGACCTTATC
ATGCCACCTGGAGAGGCTGCCCCTTCTGACTCAGGTGGGACTTGCATGTG
GCTCCCAGGCTTCTGTTTGGCTTCCTCAAAATAGCTTCCAGAAAAGTGAA
TAAACCACAAATGGTTGATTTATTTCTGACTCTCAGCCCGTCTCTCACGA
AGACAGAGCCTATTGACCAAAAACTTCAGGATCTGCATCTGAGCAGATCC

>uc003ntf.1|31346328|31346828|31346827
AGGACACCTGGGGTGGGGAAGGCGGCAGAGAACCCAGACGCCAGCCTGGA
CACAGGCACCTGGGATAATCTCCTATTCATTGGAAAGTTCTAGTCTCTGA
GGGAGGAACAGCGACTTCTGGTCCTGACCTGAGTGGAGGCTGCAGGACTC
AGAAAAGCTGGAATCAAACCTTCAGACACATTGAGTGTGAGGCAGAGAAC
AAGGCCTGAGAGAAAGGTCAGCAGCCTGACCACAGCTGCTGCAGTGGTCA
AAGTGGTCAAAGGAGACCCCTGATCAGTATTCCAGGGACTGTCTTCCCCT
CCATTTCCTCAGAGACTTCATCCCTTAATTGTCCTAGAGAGCAGAGGGGG
CCCTCAGAGGAAACTCAGGAAAACTCATGCCATTCTCCATTCAAGGGAGG
GCGATATTCCAGTGCTGATCCCATTTTCCTCCCCTCCTCGTGGGAGGCCA
TCCCGGGAGATCTATAGGAGATGGGGAAGGCTCCCCACTGCCCCTGGTAC

>uc003nsz.1|31344107|31344507|31344606
GCTCTGCTTTAGATTCATGAGTTGGGATTGGAGTCAGCACGAAGATCACT
GGAATCAGGGAAGGGAGAGAGGGCAGGAGACCAAAGCAGAAGAGGAGCCC
TAGAAGGAGGGCAGGAGCTGAATGGGTCTGAAAATTTGTCTCAGAAAGCA
CAGGGACTCCCGTGTGCAGGGGCTGCCCTGGGCGATGGGTGAGCCTCTGT
GGTCACAGCTTCCGCTGGACAAGTTTCCACTGAAGGGACAAGGACAATGG
AGCAGTGAAGGTGACCCAGCTGAGGACTGACCACATAAAGCCCATGAAGA
ACTGAACAGCAACTAGGCACAGGCCCCGTCCACACTCGGCTCCTCACAGC
CTTCCCCACCCCCACCTGCAACAGACTCAGCACAGCGAACATGCAAATTC
TGGAAGGTTCTCAGGTCTTTATTTGCTCTCTCAACTTCTAGGAATTGACT
TATTTAATTAATCCATCAACGCTTCATAGCAAATATTTGAGAACACAAAT

>uc003nsq.1|31217794|31218194|31218293
TACTTTCTCTTCAAGCACTTATTTGAAACGATCTCGTTCATCTGTTTAGG
TCCCATCTGCTCGCTCGCTCTCCCACTAGGATGTAGGCTCTCAGGGTCCA
AGTGGCCCCCAGGCTAATACAGTGCCTAGCTCTGACATTCCTGTTGAACG
AGTGAATGTTTCATCTTCCCCACTCCTAGCATTTATCATCTTCCAGAAGA
AAAGAGTTTTAAAACAAAAGTTGAGAATAAAGAAAAGCAGGAGCTTCCCA
AACATTTCCAAAGCTGCCTAGAAAAAGGATTTGAAAAGGTGCCACCCATA
GAGAGAGCTATGGGTGGGACCACTTCTCACAATCTCCAAGAGAGATGGCT
GCAGGGAGAATTCCCACAGATTCCCAGAAATAACATTTCCAAACAATGGC
TCCTTCTGTAGTCGTCTTTATTTAGAGCAGAATTCAGACTCAGCTGGTAT
CCCCCAGGGCAACCCCAGGATGGGGAAGGGCTGGTCTGTCCCCACCCACT

>uc003nfi.1|25952906|25953306|25953405
gtgaactgtagaaagctcagccatctgcacaccctaaaagagagactgtc
agagataaacaccgcctgactctacctatctcccttaaaaatctagcaga
agccaatggacaagggagtacaggatgcaatccatatgggtcagcctctt
ggagcctgagcaggatggagataaatggaggacatatagggaagaacaca
tggacaatactcaacccaATAAATAGAAAGTAATATTAATTTTCACAAAC
AGGAAAAATCATTGCCCTAGTGAGTTTGTCACCCCGGATTAAAGGTTTTA
AAACATTGTTTCTTGTATCCAGTAATGGAATCTAACATACTGGGTCCCAC
ACAGCAAGCCCTCTTAATCCATTGTTAATTCTATGAAGATGACAACTGCA
TTCTTAGTTATCATTTTATTTGAATTTTTATTCATCTTACATTTCTCTCA
AAAAAAAGTCTGAATAAAATAATGAACTGATCTCATAATTGAAAAGAGCC

>uc003neo.1|24912091|24912491|24912590
AAAATAAAAGCAcgagctgtggtggctcacacctgtaatcccagcacttt
gggagctcgaggcgggcagatcacctgaggttgggagttcgagaccagct
gatcaacatggagaaaccccatctctactaaaaatacaaaattagcaggg
tgtggtggtgcatgcctgcaatcccagctactcgagaggctgaggtggga
gaatcgcttgaactcgggaggcggaggttgcggtgagccgagatcgcacc
gttgcactccagccggggcaacaagagcaaaacttcgtctcaaaataaat
aaataaaataaaataaaGGTGAAAATGAGGTGCAGTGTGTTCTGTAAATA
CCAACTCAGAAAGGGCATGTGAAAAAAAATAACATCAGACTGCACATGAT
GCTAGTAATTCAAAAATAATTTTTATTTTAACTTACATGACTGAAAGATC
AATGAATACAAATGCCACACAACTAAAAGCACCCCTCAACCAAACATAAA

>uc003nep.1|24947173|24947573|24947672
GGTCACTCATGTGGAGAGTTTTATCTTCCTGGAAATGTGTACCAGGTCCC
CTCTGACAGTAACAAAGAACTACTGTATCAGCTGTGACAGGAGAAATATA
AGGAGACACTAACTTCAGACTTACCTGTGTTTCTCAGTCTCAGTGTCTGA
AAATACTGAGTCAGCACCTCCGCCAACATTACAAACCTCATCACCATCCT
CCTCCTCGTCAAAATCAGAGGTGTTCAGGAAATCAAAGCTTTCTAAAGCA
CTTTCAACTGTGAGACTTAAACTGGAAGACCTGCTGCGGCTTACTGCTGG
CTTGCACTGTAAAGGCAGAAGGCACCAGGGAGAACATCAACATATCCGGA
AAGAGAAACCAGACACACGATGCTCAATTGGAGATGCCACACTTTTTTTT
TTGTTTCAAGTTTTTATTTTTTGTTAGCATTTAAAAAATGCATTTAAAAA
TCTTTATATCCAAAAAAGAAGTACAACCatggataaaatggcacaatatc

>uc003mzw.1|11291118|11291518|11291617
CATTAAATATAGTTTGCTTTAAATTATTTCTTTATGACTATTCCAAAACA
AATAGAAAAATTTTCTTTGATTCTAAAAACCACATGACTGGTAACATCCA
TATTATGAAAACAAATCATCCTATATGTTACTGAGTGTATGGGTTTTTTG
GTGAACACAAGTCTTGTTCCAGATATTTGAATTTGATAATGTTCACAGAT
TCTAGAATTTTCTTTGAATGCAAATACACTTGGAAGTGACACATATACAG
AGAAAACCAAACCCTCAATTTTCCTAAAAAAATCCAGACCTATAGCATTG
CTAAAATAATCATAATTTAACTTTTTATATTAGGAGTACCAAAGTAAGCC
AATATTTAATTCTGTGACAGAGGAGTATGAAAAAGAAAACCCAGTGGCTA
TGAAAACAGAGATCTAAAAATTTAATGATTTAAAAATAGCCTCTACATAC
AAGACGGCAAAGAGTAATACAGATTGAACATTTGGTTTTAAAAATGTGAA

>uc003mzv.1|11291118|11291518|11291617
CATTAAATATAGTTTGCTTTAAATTATTTCTTTATGACTATTCCAAAACA
AATAGAAAAATTTTCTTTGATTCTAAAAACCACATGACTGGTAACATCCA
TATTATGAAAACAAATCATCCTATATGTTACTGAGTGTATGGGTTTTTTG
GTGAACACAAGTCTTGTTCCAGATATTTGAATTTGATAATGTTCACAGAT
TCTAGAATTTTCTTTGAATGCAAATACACTTGGAAGTGACACATATACAG
AGAAAACCAAACCCTCAATTTTCCTAAAAAAATCCAGACCTATAGCATTG
CTAAAATAATCATAATTTAACTTTTTATATTAGGAGTACCAAAGTAAGCC
AATATTTAATTCTGTGACAGAGGAGTATGAAAAAGAAAACCCAGTGGCTA
TGAAAACAGAGATCTAAAAATTTAATGATTTAAAAATAGCCTCTACATAC
AAGACGGCAAAGAGTAATACAGATTGAACATTTGGTTTTAAAAATGTGAA

>uc003myn.1|10004529|10004929|10005028
GTACTAGACAATTCCCAGCTCAGTCTCACTGGTAACCTTAGTCAAGGGCC
CCATCTCTTTTTACAATCTGAATTCTTCTATCATCCCAGGTTCTCCATAT
GTTAGGATGAGAAGCAATCACTCCAGTCACCATATAAATCAACAGTTATA
GATAAGTAGTTTAGGAGAAGAGACTCAGCCAACAACACTCACCCCAGCTG
GGATGGCCCGCATCTCCATTTAAACATCTTGCCTTATGTAATTATCAGTT
CACCATTACAATAGCAATAGAAAGTAAGAATAGGTAATGGTCTCAACAAA
TATAGAAAATGAGTAGCAAGAAACATAAAACGTTAACTGCCACACACTTG
GACACATCTCAATCCCCACACACCCATAAGAGGTTCAAATTATTTAGCGC
TATTTTACAAAGAGGTTTAAGTTCACATAAATATCTGAATCAAGGATGAC
AGCTCTGAGTTCTAACACCAAATCTGAAGGTTTTTCCTACTTATGATGTT

>uc003mvy.1|4013199|4013599|4013698
GTAACATGACATTTTGGCTGCTCTGTGGACAATGATCTTACTCAATTTTT
CCTTCAACATTTAGAAAATACTGGATCTGAGTGGAAGAGGGTTATTTCAA
GCCTAAACCTGTAGTTGGGCCCCAAAGAGAACTATCTTTCATGTAAATGA
CAAAGAAAGGCCAGGGACAGAAAATTTCTAAGGATTTGGGAGGAGCTAGG
AGGATCTAGAGGATCTTGTACATTAACAGAACAACAACTTCTTTAGCTTT
TAAGGGCCAAGTAAATGCCCAAAGGATAGGTCAAAATGATAGATCTGTGG
AGATGAGGGCACAGGAAAAAAAAAATGATACCAGAGTGAGAAAGACTTTT
TAAAAAATCAACTCTTATGACTATATGACAAGAACTACAGCTGCAATAAG
TCAATTATACCATTTATTGATGGAATTATACTGGAAAACAATCACTGAAA
AAAGAGTAGCCTTTTGAATAGAATAGTCTACCAAGTGAACCATTTACTTG

>uc003wjc.1|150408704|150409104|150409203
ATGACTCCCCGGGCCCTGCGCAGGTCGCTCCCTCAGTCGGTCTCGGGGCC
CGGGGGCCGGGTTCCCCCCGCGGCCTCCTCATCGGCTAGCCACCGAGTCC
GCCATCTTCCCAGCAGCCCCTAGATAGCCGCCCGGACGCCAATCCCGAAG
CAGCTATCGGTCTTCGGAGACGTGGCTCCCGGCAGGCACTGCGAGCCAGG
GAGCCGCGAGCCCCGCCCGCGGGAAGTGCGCGCCCGGCGCCGAGGGCGGG
GCCACGGAGGCCGGCGCCAAAGCCAGAGCAGAACGCTGGGGAGAAGGGAA
GGCGGAGGGCCAGACCCCAGGCGCAGTCCGTGCCCTTCTCTCCCAAGGGG
CGAGGACTCCCCGCCCGCCAGCCCGCACACACTCAGACACACTGCAAGAG
TGAAAACTTCACAGTTACTTTAATCTGCACGGGTTCCGGGGAACTCCTCT
GCCCCTCCCCGCTCCCCTTCACCAGCCTCCCACCGACCTGGCGTCCCCAA

>uc003whw.1|150118908|150119308|150119407
GTTTATGTGTGTGTGGAGACAGGAAAAGAGACAGAACCAACACTAATTAC
TGCAAAACGAAAAAAGAGAAAGGAAGGAAGACAGGGAGGGAGGGGGCAAA
AATCTCATTCCATGCTCCACACAGTTCTCTTAAGTCTACAGGCCGAGGTT
GTAGGAGCCTAGACAATCTCAGCAGGTAAGAAGATTCTAGGCCCACTAGA
CTTACACTTTACACTGAATTGAAGAAAATCATAAAAAGGGGTTTTGCCAC
CTGGATGTACAGCAGAACATAATTAAATTTAATCTTCTTGGGACAGTGTT
TTAATGGGATAAATCAGCTCCCATTTAACCTCATACATAGCGACACAAAG
AAAGGCCTTTCATGGCGCACGAGGTGTATAAACAAAGGGAAACCATATCT
TTCTGGGCAAAACTGCTTTTCTGGATTGTTTATTATGTTTAATCAGCATT
GTGGAAAATGCAACAATATCTGTTCATGGACTTGAGAACCCCAGAGTGGG

>uc003whu.1|150118908|150119308|150119407
GTTTATGTGTGTGTGGAGACAGGAAAAGAGACAGAACCAACACTAATTAC
TGCAAAACGAAAAAAGAGAAAGGAAGGAAGACAGGGAGGGAGGGGGCAAA
AATCTCATTCCATGCTCCACACAGTTCTCTTAAGTCTACAGGCCGAGGTT
GTAGGAGCCTAGACAATCTCAGCAGGTAAGAAGATTCTAGGCCCACTAGA
CTTACACTTTACACTGAATTGAAGAAAATCATAAAAAGGGGTTTTGCCAC
CTGGATGTACAGCAGAACATAATTAAATTTAATCTTCTTGGGACAGTGTT
TTAATGGGATAAATCAGCTCCCATTTAACCTCATACATAGCGACACAAAG
AAAGGCCTTTCATGGCGCACGAGGTGTATAAACAAAGGGAAACCATATCT
TTCTGGGCAAAACTGCTTTTCTGGATTGTTTATTATGTTTAATCAGCATT
GTGGAAAATGCAACAATATCTGTTCATGGACTTGAGAACCCCAGAGTGGG

>uc003vun.1|138378405|138378805|138378904
gagactccatctcaaaaaaaaaaaaaaaaaaaagagaagaaaaTAATGAG
TAGAGAAGGGCTTTTGGAGAAGGAATGGCTGATAGGGTAATTCTGCTTAT
CACCATTTATATTTTTAACTTTTGTGTCTCAGCCTGGCCCTGTTCACACC
CCCGAGACTAAAGGAAGAAAGGTGTGTTAGCAGCTTTCAACCCTTCCCTC
TCTAAATCCCCAGACAAAAGATGTGGGGGCCATCACCACCACTGTGCCTT
GCCCAGGTGACTTGGTCATCGAACCCTGGAATGATAAAGCTGGAAGGGGC
AAAACACATCATCTCTCTCCCATTGAATAACTGGTGTCTGCAGTTGATGA
TGTTTTGGGAGATACCTAGAAATAGATCAAATAAAGGCAGTAGAACCAAA
TTAATTACTTCTTTTTATTAGACAGTTCAAATTAAGCTTGAAGAACAGGA
AGCAATACAACTCAACTATTGAAATACAAATAGTTGAGCttaatttattc

>uc003vuo.1|138395223|138395623|138395722
atgaggatatacagagtgattcatttgtccaaatccacacagctaatggg
tggcaaggtggaatttgaacctaggtgagctagatccagcatccaggctg
ttaaccTGGTCCCAAGAAAGAATCTTTGACTCTAGGCTGCTGCAGTTCTA
AAGCAGAATAGGAAGCAACTCCCCTTCCTGAGGCCCTGATATAGCTCAGT
TTCCATTCTTAGATTCTTGCGAGTTGTTTTCCATATGACTTCATAGTTAT
TTATCTTTTTAGTAACTTCCTTTTTCATCAAATAGCTTGAATTCTTACAA
CCAAAAGAACCTAGTTAGAACACCTTGATTTTATACTTCTCTTGAAGCCT
GTTTTATGTAATCACACATCACCCAGAAAAAAAATATCCAACTCCAAAAA
TGTTCATGAACAATGTAGAGTTTACTGAGCAGTTCACAAGGAGAGTTACA
ATGAATCCCCCACAGCAACATTTCCTTTAAAATCCCTTCAATCAATATTA

>uc003vuf.1|138041178|138041578|138041677
tcagcctcccaaagtgctgggattacaggcgtgagtcactgtgcccagAC
TGGTATGGAATAATTTTGAGTAAAAACATCttttttttttttgagatgga
gttttgctcttttgcccaggctggagtgaagtggtgtgatctcggctcac
tgcaacctcagccccccggggttcaagcgattctcctgcctcagcctccc
gagtagctgggattacaggcacctgccaccaagcccagctaatttttgta
tttttagtagagacagagtttcaccatgtttgccaggctggtctcaaact
cctgaccttgggtgatccacccgcctcggcctcccaaaatgctaagatta
caggcgtgagtcactgtgcctggccGAATAAAGACATCTTAAGGAAAAAG
TGAATGACTCAGATGTTTATTTTCTCAAATACAATATTTAAAATATTGCA
AGAAGACATCTGTTTAGCATTCTCCCCTCATTTGTCAATTACTTTATTAT

>uc003vsh.1|134427257|134427657|134427756
TTTCTTAAAGAATTTAATCTTTAAATCATGATGTAGTCTTAACTGAGAAG
TTAGGCATTTAGGGTGGAGAGGAAAAtcacttccttgacttcttaaaaga
ctattgtcaatggttctgtgaccttatatgtaaatgctttccttacttgt
aatatatctgggatggagagaactcattcagagccttatgatttctctca
tctcttccaatatttattctccttttccagttagaggaaaactctgttta
atagaaagagaaaagtaacttatgagctgaggaactctgctctttgtcat
ccataaatattacaaaataattccagaagtataaatctgaacattcattg
gtatatttttattctgaatatagctacataaaattttgttgtcaacattt
ttttcaaatcttggtttatttgaggtttaatcatcctgaaactattctat
ggtttatccactctcttatattcaacctttgttacataatctttccattg

>uc003vsg.1|134427157|134427657|134427656
CTTAAAATAAGAGTGAGATGGATTGAGTCACAGTTACGCACAAGTTGGTC
TGCTGGCTCAGAGAAGGGAATCTAATCCACCTGGAAATCTGCAAGAATGA
TTTCTTAAAGAATTTAATCTTTAAATCATGATGTAGTCTTAACTGAGAAG
TTAGGCATTTAGGGTGGAGAGGAAAAtcacttccttgacttcttaaaaga
ctattgtcaatggttctgtgaccttatatgtaaatgctttccttacttgt
aatatatctgggatggagagaactcattcagagccttatgatttctctca
tctcttccaatatttattctccttttccagttagaggaaaactctgttta
atagaaagagaaaagtaacttatgagctgaggaactctgctctttgtcat
ccataaatattacaaaataattccagaagtataaatctgaacattcattg
gtatatttttattctgaatatagctacataaaattttgttgtcaacattt

>uc003vko.1|122879449|122879949|122879948
ACCCAGAATGAAGGTTTTTTGTTTATTTATAAATAGTTTCAAGTGTTGTT
TTATTGGGATTATGAGAAGGATGGAAGGTGAAAGCAGACGATAAACTGCA
AAGATTCAAATGCCTATACTAAAATATAAATTTTTTTATCCTACTTAAAG
AAGTTTTCAAGAAAGAGCACTTTATAATGTTTCCTCCCCTCCACATACTG
ATTAGCTTCCTATAACTACATTCTATCTAAAATAAATAACTTGAAAGTTG
TCTAGTTTTTATTTGGCTGTTTGTTAGATTTTAACTCTAATATACTTGaa
aaaatttaaaaaatttaatGTGAAAACACATTTTAAAATGTTTTCTTTAC
CCCAAAATATTAATTTCAGTAACAAAATTGCATTTCAATTTAGCACCAAC
TTCCTAACAAAGAATACTTACTTATATAGAAATGTTTTCTCTTTATATAA
CTCAAAATACTATGAAAAACAAAAAACAAAATCAATAAACAGATTAAATT

>uc003vhk.1|115362037|115362437|115362536
TAGCAGCTTTAAGATGATTTACATATTAAAATACAGTATTCTATTTATCC
TAGATTGTCTGGGGACCATCTAGTATATTAAAAGGTTTTGCAGAGTTTCT
TAGTGATTTCACTGCTACCATTATGCCTATTAGCAATTTAGCAACATTCT
GATAAATATTTTCCATAAATCAAAGCCATAACAGCATGGTGAAGCAGATG
GCAGGAGACCATATTAAAGAATGTAACAATTATTTTCATTAATAGGGAAA
TATTGAATCATCATTTTCAGCATGGACTATGTAGTGAGTAGTTGTCAGCT
GTGATGTCTGGTGACTGTTTTAAATATCCTTTCAAATGATTAACCCACAT
TCTCTGTTTTCCAGTGCAGTCTATATACAAAGGCAGAACAAAAACTGTAA
AACATTTCATAATTATAGTCTTTCATTTAATATATGCAAAGAAAATATTG
GTACATTTTAAGGTATTTTTACAAAGATTTTTGTATGTATTAAAGTACAC

>uc003vhm.1|115383468|115383968|115383967
CAGGGTTTATTTTCAATTAAGAAAATTAAATGTGAGTCTATCATGAAATC
CATAAAACAAGCTAAAAAGAAAAAAAAATCCAATATTTGTTTTTTATCAA
ATTCTGCATACAAAGAATAGACTAATTTCTCTAATTTATTATTTCACTTT
GTAACCATGTTAATAAATGGCATCTATTTAATATAAAAATGAGCCTATGT
TAAATGAAGCTGTCTTTtatatatgtatgtatatatgtgtgtatatacat
gtatatatgtatgtaAAACATATATGTGCATTTGCTCAATTTCCAAAATA
ATGAATCAATTCAGTCAAACTATAAGTTATTTTAACTTACTGCTTGATTA
TCATAAAAAGAAAAGATGAATTTACTGTCTGCCTTCTTTTTTGTAACTGT
TTTGTTATACTTTTAAAATCCTAGTTAGCACAATATATGTCACTCATAAC
TTATGTCATTAATAAAAATAAAAAGGGTAAAACTATAAAAGCAACATTAC

>uc003var.1|102240043|102240543|102240542
TAAGAATTCCTCCGTTGTGCAAATTTGATTAAAGAGATGTCTTTCTGAGA
CATTGCAGGGACATTCTTTCTATTCAGATAGTTCTTGTTTCTATTTAATT
TGCCCCTGACTAAGTCAAATGTTGAGATAAGTACAGAGTTAATTGGCGGC
ATTTAGTTCTCTTTTGTTGTTAAATGTCTGGAAACCACAGAAAAGCCACA
TTTCCTTTGAAAATATTAATATATGTCTGTATTCTTTATAAAGCCTTAAA
AAGCGTTACAGATCCTTAAAGTTATTCCCCTGGCTCAAACTCTTAGTTTG
ACATATGGCCATCTCTGCTTTCTTTTTCCTTTCTAAAGAAAAATTTCTTA
ATTTCTTGTCAAAAAAGTCTCATCTCTCAGGGTTGTTTCATATAACTGTA
GATTTTATAATCTCATCAAAACTATTGGTTTGATTAAATTTAGGCAGAAA
TTTTGTGTAGTCAGTACTTGATTTGGCttctttttttttttttttttttt

>uc003vaq.1|102240143|102240543|102240642
TGCCCCTGACTAAGTCAAATGTTGAGATAAGTACAGAGTTAATTGGCGGC
ATTTAGTTCTCTTTTGTTGTTAAATGTCTGGAAACCACAGAAAAGCCACA
TTTCCTTTGAAAATATTAATATATGTCTGTATTCTTTATAAAGCCTTAAA
AAGCGTTACAGATCCTTAAAGTTATTCCCCTGGCTCAAACTCTTAGTTTG
ACATATGGCCATCTCTGCTTTCTTTTTCCTTTCTAAAGAAAAATTTCTTA
ATTTCTTGTCAAAAAAGTCTCATCTCTCAGGGTTGTTTCATATAACTGTA
GATTTTATAATCTCATCAAAACTATTGGTTTGATTAAATTTAGGCAGAAA
TTTTGTGTAGTCAGTACTTGATTTGGCttctttttttttttttttttttt
gagacggagtcttgctctgtcgccgaggctggaatgcagtgacgtgatct
aggctcactgcaacctccgcctctcaggttcaagcaagtcccctgcctca

>uc003uvi.1|100009069|100009569|100009568
CAATGGAGAAGCCTCCGTAGAGCGCGTGGTGAAGGCATGGAGGCCCCCAG
TCGCTGTCCCCCCACGGCTCCGTCCGAGCCCCTCACCTGTCCCATGGGGG
TGTCCCCAGCTCCCTGGGGGCGTCCGCTCCGGCGCTCCAGGGCTCGCCCT
GGTCCTTGCCCGCCGGAAGGCCTGGTCCCTCGGGCGCCTCCTCCGGGCCC
GCGCCCCACCGCGGCGGCGACCAGGGCAACATTCCGCGTTCCCGAGCGCA
GGACGGTACCGCCGTGTccccgccgcccggcccggcccTCTCAGCCTCCC
TCCGCGGCGCGGCGCGAACGTGCCCTCCTGGCGAACCCACCCCAGAGGCC
TCGCGGCGACGCTGGCGCCCTGTGCGTCTCCCGGCCACGTGGCGCGTgcc
cccgccgggctcccgcgggcgcccccTGGCGACTGGGCGGTGAATTCCGG
AAACAGAGGCCCCCCCAACAACCCCGCGACGCACGTGCTCTCAGACACAG

>uc003uut.1|99836030|99836430|99836529
TCCTTGGGCCAGGGAACATAAGCCCCCAAACCTTGGTAGCCAGCCCAAAC
CCAAAGCCTGTCCTCAAATCCGATCACAGTCTTCCCTATGGTGACAATGA
GAGCatcacatttgacatcattcacaaccctataaggtagagaacgcact
cgctgtaagatgaagagcagaaccaggatggtgaacatgcttttccccag
gccatggaggtagctagtgaggagccgagcccggatttgaacccagatct
gccCTTCTTGAAGTCCTCTAGGACTCAGGTCTCACTGCCTTCCCCAGATG
CCTGCACTGTGCAGGCTCCCGCTAGAAGCAGTGACGCGCCACAGTGACAC
GGAGGAGGGAGAGCAGCCAACAGGGGGCAGTTAGAGACCAGCCAACCCAG
TCGACTGTAACCTGCTTTATTAACACAGAAACTGCACCACACACATTTGA
ACCTCATAGCCAATGAACAGACCCAGCACTTAGCAACTTCTCCCTCCTGC

>uc003uuu.1|99838752|99839252|99839251
CCCCAAGATCCTTGTCTAAACAAtttttttttttttttttgagagggagt
ttcgctctgttgcccaggctggagtgcagtggcgcgatcttgcctcactg
caagttctgcctcccaggttcaagcgattctcctgcctcagcctcccgag
tagctgggactataggtgcccaccaccatgcccggataattttttgtatt
tttagtagagatggggtttcactgtgttagccaggatggtctcgatctcc
tgacctcgtgatccgcttccctcggcctcccaaagtgctgggattacagg
cgtgagccaccacacccagccATCTAAACAATTTTTAAAGCTAATGTTgg
ccaggtgtggtggctcatgcctgtaatcccagcactttggaaggctgagg
tgggaggattgcctaagtccaggagtttgagaccagcctgggcaacctgg
tgaaactccatctctataaaaaTAAAAACTGAAATTAAAGCTAATCTTAC

>uc003urs.1|99083352|99083752|99083851
CAGTCATTCAGTTCTATAGATTTCTCTTTAGTGTGCAGGATGGCATCAGA
TAATATTTTTGTAAAGGGGATTTTATCACTTCGCTTAATATAAAACTTAT
AGAATATTACAAATAAAACGTGATATAAATGTCACTATTAGAGTCATCAT
GATAATTCTTATTTTTCTTAAAAGTTATGGATCAAATTGTTGAGAAATAT
TTATTCTCTGATGAGAGCTCAGGAGGAGTTGATAATGCTAACTAGAGGTG
GGTAGAGGTAGTCCTATGAGAAGCAGAGAAGCTGAGTCTACCTATCTGTC
ACTTACCTGGTCACCTCCTTTATACTACATAATGCACAACACTCTACACA
GACTCTGGGAGAGCTCAATGAATGTACAAAATCACCAACTACTCATGCAG
TACATTAGATTAAGCCCATCTTTATTTCAAGGTTTTATTGACTAAGTTGA
AATCTCTGGTGTTCTGGGGCACAGCTTTCTTGAAGACCAAAGTAGAAATC

>uc003urr.1|99083352|99083752|99083851
CAGTCATTCAGTTCTATAGATTTCTCTTTAGTGTGCAGGATGGCATCAGA
TAATATTTTTGTAAAGGGGATTTTATCACTTCGCTTAATATAAAACTTAT
AGAATATTACAAATAAAACGTGATATAAATGTCACTATTAGAGTCATCAT
GATAATTCTTATTTTTCTTAAAAGTTATGGATCAAATTGTTGAGAAATAT
TTATTCTCTGATGAGAGCTCAGGAGGAGTTGATAATGCTAACTAGAGGTG
GGTAGAGGTAGTCCTATGAGAAGCAGAGAAGCTGAGTCTACCTATCTGTC
ACTTACCTGGTCACCTCCTTTATACTACATAATGCACAACACTCTACACA
GACTCTGGGAGAGCTCAATGAATGTACAAAATCACCAACTACTCATGCAG
TACATTAGATTAAGCCCATCTTTATTTCAAGGTTTTATTGACTAAGTTGA
AATCTCTGGTGTTCTGGGGCACAGCTTTCTTGAAGACCAAAGTAGAAATC

>uc003ujr.1|87671967|87672367|87672466
TCAAATATGGCCCATATCCTTCAGCAAGGGCCTTCTCTACTGCTTATCCT
CAACCAGGAAATTACCATTTCCTTAAACTATGATTTCCTCAGAGGACCCT
GGTGAGTTGAAACCAAACAGCAGGTGCTAGGACACTGAAGGTGAGCTCCC
TGCCTCCTAATCCTCTGAGCCCCTTTTTGGCCCTTTTCTAGATAGCCCAG
ACTCAAGCAGAGCTTTATGGCCTCACAGACAATATACGGAGATGATGCAA
TCTATAGTCACTGTGTAATATATAGCAGGCTGCTTCACATTCTGATATGT
AACCTGGGCTAACTAACTTGCCATAGTTATATGTTAGGTTTGaataatat
atattttaacaatattttaaaaaattaataGTGAAATGAGGCTAAAGATG
CTTAGAGAAAATGTTTTATTTTCATTAGTTGACAACTAGTTGTTCAGTTG
AATGGTAAGTTTCACACTGCATCCTAAAATAAGACAGATACTCTGCTGGC

>uc003uic.1|84462407|84462807|84462906
TAAAAATGTTTTTATGAAGCAAAATTAAAGACAAAATCCATACCTTACTC
TTTAATAAATTATACTCCAATACAGCTAAACATGTAGATGAGTATTTTTA
AGTAATCAGATGGCAATTGAGAACTTTAAAAGAAGTAGTTATTTGTGGTA
ATAACATTTATCTCAATCCACTAAAACCTAAATTAAATCACAATAAAGCT
TAGCAATATAATGGTATCAAATTGGGTGGGACACATTCTTTTCTTTCATA
AATGAAATTACTGCATACTTACAGTGTAAAATACATCTACTGAACATTTC
AGAAAATATTGCATCTTATATTTTCTTTAGTCCTATTTTATATATAAAAT
TTACTGTATTTGGGGTTTGAAAACAAAATTTGCACACAAACCAGTAGTTT
TTATAATCATAGAACAGTCATGTTTGCATTTTATTATAATACAACCAAAA
TATACATTTAACAATTTTTAATTATTTCATACTACAAGACTACATTTCTT

>uc003uib.1|84462407|84462807|84462906
TAAAAATGTTTTTATGAAGCAAAATTAAAGACAAAATCCATACCTTACTC
TTTAATAAATTATACTCCAATACAGCTAAACATGTAGATGAGTATTTTTA
AGTAATCAGATGGCAATTGAGAACTTTAAAAGAAGTAGTTATTTGTGGTA
ATAACATTTATCTCAATCCACTAAAACCTAAATTAAATCACAATAAAGCT
TAGCAATATAATGGTATCAAATTGGGTGGGACACATTCTTTTCTTTCATA
AATGAAATTACTGCATACTTACAGTGTAAAATACATCTACTGAACATTTC
AGAAAATATTGCATCTTATATTTTCTTTAGTCCTATTTTATATATAAAAT
TTACTGTATTTGGGGTTTGAAAACAAAATTTGCACACAAACCAGTAGTTT
TTATAATCATAGAACAGTCATGTTTGCATTTTATTATAATACAACCAAAA
TATACATTTAACAATTTTTAATTATTTCATACTACAAGACTACATTTCTT

>uc003trj.1|56045837|56046237|56046336
gagacagggtcttgctctgttgtccaggctggtctcgaattcctgtcctc
aagtgatcctcttaacttgtcctcccacagtgctgagattacaggcctga
gccCAAATATCCATTTTTAATCAGTACTTTTGTTTAAGACTCTATTGTTA
TATTGGAGGAAAACAAAAAACAAAAAACTTTTGTAACATTTCATATATGA
CAAATCCCAAGAAGTAAAAAAAAGGACTTTCCAGGTCCCAGGGCTTCAGG
AAGTGGGAGTGGGCTCATGGGGTGAGGACATTGTACCCAGCACTAAGCAA
AGTAGAGTCTTAAGCCTGTTTCTTGCCTGGGGGCTATTTATGCTTCAACA
CGGTACCTGAAATATTGGGTATTCCAATATGCAAGAGGCAGAACTGAAAA
TTCCACAAATCCGTTCTGACATACGGATAAACTTTTATTGACATACCAAA
GAGAAACCAATATTCACTGAAGGCTGCCGAATCCGTATTTCTAAGAGTAA

>uc003tgd.1|38265368|38265768|38265867
agcatgtgctgaacctctccatcacgctgcctctctgCTTTTAGGGCAGC
Tctcatgggggtatcgtgaggatcaggaaacacagtgtctgtgaaacact
ctagagctgagctcacacggtacgcgtcacagtagatagtgtcctatAGC
CACTGGAATGTCCTAAACCGAATGAATCTGACTCTGGTGACCTTTCAAAC
AGAAGTCACATGAGCTCCTTCATTTGGTTGTAGTTCTTCTTAGAAGGTGT
GATAACCACGATCTCAGGGAAAGAATTAGAAATGGGGTGTTGGACCATTC
TTACAACCAATACAGAATTCCACAGCCCAATTGCCATGCTGTTTCTTACC
TTGGATGTTCAATTTGATGTCATCCAATTAAAATACCATGGACAAAAGTC
AACTTTTCATTTTTTTAAATTTATTTTGCTTATTACGGAAAAACACACCA
CATAATTCAACTAGCAAAGAAGACTGCTTCAGGGCGTGTAAAATGAAAGG

>uc003tco.1|31758756|31759156|31759255
TCATCTACTGTGGGTAGAAGTAAAAGATTAGAGGAAAATGAAGCCAAATG
CATCTCTTGCAAACCTTCACATCCTTCAAAGTACATGAGGTTATTGGGCA
TGAGGCACAATCTTCATGAGGCACAAAAATCTTTTTTTGTTTTTTAACTT
GGATTTGCTTTATAAGCGTGAATTCTGAAATGTCCATGAATACAACAATT
CATCCGTCTTCTCTTCCTTTTAATATTTTTACATTCAGAAGCACAACTTC
TGTTTTGAATACATTTACTTTGATAGTTACATATTTACTTGAATTTTAAA
TAAGTGTATTTACATTTTAAATAGGTGTATTTAAAATTGGAAAATATGTT
TTTATCAGTGCATTTCTTAAATATGATGATTATTAAACCAATATTCTTTT
GGGGGCAACTAACTTTTAGAGATTGAAAAAAGTGGCAATGAGAGGAATTT
TATTTTTTTTTAAGTTTGTGTCATTTTAATTTTGGTCCAATTTAGACTTT

>uc003sli.1|1821553|1821953|1822052
GGGTTTGGTGCTGCCAGCCGGGTCCAGGCCCTCTCTTGGCCCTGGAGAGA
TGGGCACAGAGGGCAGTCTCCCCTCGATGCACCCTTATCTGTGAGGACAG
TCCCCCCAGCCCCTGTGCCTCCATCCGGGTTCCATCAGCAAAGGGAAGTC
CTGGAGCTGGGGCCCGGCCTTGAGGCAGAGCTGGAAGCTGCTACGCGGAG
GGGCCTCAGCCCATGGTGGTGGGGAGGGCACCCCAGCCACCCTTGGTCCC
AGCTGCCACCTGTGCACTCCCTGAGCAGAGATGCCTGACTCACCCTAACG
TTGTCCGGGCTGCAGATGGCGGCGGCTGCTGAGGGAGCTCCTTCCCCTCC
TCCCGCCCACCCTGCTAGGGCTAGGCCACAGATACACAGGGCGAGTGGGA
GTGTCTAGGGGAGAAGATTTTATTTCACAAGGTGAGGAACCCAGGCTGGT
GGCCGACGCCCACACACCAGGCTCCGGGACGCATGGGGTCTGCACGTGGA

>uc003zec.1|145985457|145985957|145985956
AGACACCTGCAAGCCAGGTATCCCTGGCAGTGACTTAAACACACTGACAT
CAGCAGGGCTGTAGCCAGTATGGAGGGAAAGGGTGTCGCTAAAAGACCCT
GGGCAAAGGACTGCCTCAGGTGCTGAGAAAGTTAGCAGGGAGCTGACAGA
GTGAGGGTATGGTCCAGAACACCAGGCTCAACGATTGTGTCCTATTCTGT
TTCCTGATACGTGAAATGAGTGTTCACATCCAAGCACTGCAGGCCATGGG
ACTGAGTCACCCACATAAGTGTCAGGTCCTGGATGCCACATTCTTGGTCC
CCTCTGTGGGGAAGCAAGGGTCTTGCCCAGGGTACCTGCACCCCGTTTCT
AGTTGTGGACTTTCCCTTCAAGCTTCTACCACTCACTGGTGGTCTACTTC
AGTAGTCTAACTCCCTCCCAGTACCAACCAGGGGGATCCCACAGAAATCC
TCCCAGCAGGGACCCCTCCCTTTGAAACCATGGGGGTGGGCACAGCCAGG

>uc003zeb.1|145985457|145985957|145985956
AGACACCTGCAAGCCAGGTATCCCTGGCAGTGACTTAAACACACTGACAT
CAGCAGGGCTGTAGCCAGTATGGAGGGAAAGGGTGTCGCTAAAAGACCCT
GGGCAAAGGACTGCCTCAGGTGCTGAGAAAGTTAGCAGGGAGCTGACAGA
GTGAGGGTATGGTCCAGAACACCAGGCTCAACGATTGTGTCCTATTCTGT
TTCCTGATACGTGAAATGAGTGTTCACATCCAAGCACTGCAGGCCATGGG
ACTGAGTCACCCACATAAGTGTCAGGTCCTGGATGCCACATTCTTGGTCC
CCTCTGTGGGGAAGCAAGGGTCTTGCCCAGGGTACCTGCACCCCGTTTCT
AGTTGTGGACTTTCCCTTCAAGCTTCTACCACTCACTGGTGGTCTACTTC
AGTAGTCTAACTCCCTCCCAGTACCAACCAGGGGGATCCCACAGAAATCC
TCCCAGCAGGGACCCCTCCCTTTGAAACCATGGGGGTGGGCACAGCCAGG

>uc003yos.1|120638099|120638499|120638598
TCCATATCTCATCCCACTGTCTTATTTCTCTTTATATCCTCCAGGGTTCT
TAGGTCAATACCTTGTATAGAATATTTGTTCAAGGCAGTTTAAGTTGAAT
CTAACACTTACAGTTTTCAACCAACTTGGTCAAAACTTCAAAATATTTTT
CCAAACTTCAAAATATTTGTAAAAGAGATACATTGAGAGATTGTATTCAG
AAGTGCTTCTAATTCCTCTTTCCCTCTGCCCTTCTGATTTCCTATAGATA
TGTACCTAAACCATCTCATCCAGGCCACTGTGGTTAAATGTCATATAAGC
AACTAGGAAAAGGGCCTAGTACAAAACATGTGTTCCTTACACGCATGAAT
ACACCTGAAACAAACCCTCTAATTTATAAGTGAAATAAAAGCCAAATAAA
ACCAGAAAAAACTGAATGTGTGATTTATTATGTTTAAGATTGGTTTATAA
GGCTTAAATATATCTGTCATAGTTAACAGTTAACAGCAAATAAAGGCAAC

>uc003yor.1|120638099|120638499|120638598
TCCATATCTCATCCCACTGTCTTATTTCTCTTTATATCCTCCAGGGTTCT
TAGGTCAATACCTTGTATAGAATATTTGTTCAAGGCAGTTTAAGTTGAAT
CTAACACTTACAGTTTTCAACCAACTTGGTCAAAACTTCAAAATATTTTT
CCAAACTTCAAAATATTTGTAAAAGAGATACATTGAGAGATTGTATTCAG
AAGTGCTTCTAATTCCTCTTTCCCTCTGCCCTTCTGATTTCCTATAGATA
TGTACCTAAACCATCTCATCCAGGCCACTGTGGTTAAATGTCATATAAGC
AACTAGGAAAAGGGCCTAGTACAAAACATGTGTTCCTTACACGCATGAAT
ACACCTGAAACAAACCCTCTAATTTATAAGTGAAATAAAAGCCAAATAAA
ACCAGAAAAAACTGAATGTGTGATTTATTATGTTTAAGATTGGTTTATAA
GGCTTAAATATATCTGTCATAGTTAACAGTTAACAGCAAATAAAGGCAAC

>uc003ynb.1|110321923|110322323|110322422
TTTAACTTGTTCTGTACAGTCATTTCCCTTTTATGTAGAAATTTGATGAG
TATACTTTATTTAAGAGTATTTTTTTTAACATTGTTAACCATTCCTAATT
TCTTGACACTCTGATTCTTTTTTCTAACTCTTCCCATTGGCAACTCCTCT
ACCTGACTCTTGTGGGTAGTCCCCAAGGTTCTAGCCCTGGTCAGACTTCC
TTAGCAGGAAAGCAACCACTCTATGCCACCCTCTCCTCTTTTTTTCCCTA
AAAAGAAATTTTATCTGAAAATCATTAAAATGTAGATTGTCTCTTTATCC
TTAGTAATATATTATCCTTAATACTGAAAAAATCATGCTAAGGTACATAG
TTGATGCTTAAATGTGTTAAAAGAGTGAATATTGTTAATGACTCTTAATA
TGCAAAACACATAAAATACTACTTTATTACTATCATAAATATTTTATAAA
TTCCTATTTAAAACATGATAAAAATCAACAAAAATACAAGGTACTATATT

>uc003yna.1|110321923|110322323|110322422
TTTAACTTGTTCTGTACAGTCATTTCCCTTTTATGTAGAAATTTGATGAG
TATACTTTATTTAAGAGTATTTTTTTTAACATTGTTAACCATTCCTAATT
TCTTGACACTCTGATTCTTTTTTCTAACTCTTCCCATTGGCAACTCCTCT
ACCTGACTCTTGTGGGTAGTCCCCAAGGTTCTAGCCCTGGTCAGACTTCC
TTAGCAGGAAAGCAACCACTCTATGCCACCCTCTCCTCTTTTTTTCCCTA
AAAAGAAATTTTATCTGAAAATCATTAAAATGTAGATTGTCTCTTTATCC
TTAGTAATATATTATCCTTAATACTGAAAAAATCATGCTAAGGTACATAG
TTGATGCTTAAATGTGTTAAAAGAGTGAATATTGTTAATGACTCTTAATA
TGCAAAACACATAAAATACTACTTTATTACTATCATAAATATTTTATAAA
TTCCTATTTAAAACATGATAAAAATCAACAAAAATACAAGGTACTATATT

>uc003yfr.1|93964638|93965038|93965137
GAGTATATAATTTTAGAACCTGGAAAATACAGTGTTTTAGTAGTCACATA
AACATTATAATGAAAATTGAGTTCTATTTTCATTTGGAGTGAAAATGCAT
GCTAAGTTGAATTCAAACATTGAGTATAGTTTTTAATAAATTCTAAGATA
AAAATAGCATATTTGATTCCCTAGAAAAGAGCAATGTTTCTATTTTATAG
CGACCTTAATGCTAGTTGTCTTGATTTAAAGAGAATCAGGATGAAACACG
TATATATCTCAGTACAACCAAGGACCATAAATGGTAAATGCCGAGTTGAT
TGATATTGTGATTTTTAAGTTTTATTGATTAAATTCAAACTTTTTTATCA
TTTACACAAAGAAACTGTGACAGACTCTGAGAGGACTAAAAGGCATCAAC
TTAAATTTTAACATGCATTTATTAAATTTATATGCAGATGACTACACTAC
TGCAATTACAGAAATGAGTAAGAACATACTCTCAAGATCTTACAGTCATT

>uc003yco.1|82873972|82874372|82874471
TAATTTATCTAAGCATGGTTTTCTAAATAAATGTGCTGTAAATGGCTAAT
CTCGATGTAGTAGATACATTTTAAAATGCTGTTTTATGGTTGTACTAACT
ATATGTAAACTTATTTCTAAAAGGTTAAAAGATTATCCACAAAAATGTTA
TTTCAGTTACATTCAATTTTTAGAATTATTAGTATAGGTTATGTTAAAGT
GCATTGCACCTATTCACAAAGACTTTCAAAAAATGATCAGCAATATAAAG
TGTAAACCTAAAAAGAAAATCAGACTCATTCTACATCTGTGAAATTCAGC
ACTTAAATATAATTCAATTTACAATAATTGTAAAAGATAGGGAGAATATA
GAAAATGGAGGGGGAAAATGGTATTCAACATATGAACAACACAGCTACTG
TTGTAGTGAAAAAATAATTTATTAAATGAACATAATACTGGGAGTAAAAT
GCattataaaagtaaaaaaaagtaaattataaatataaataataGTGGTT

>uc003xzx.1|75020787|75021187|75021286
AGTTCAGTTTCTTCTGCAAAAGCTGTACCTAGTAACCTTCCAAAATTGTT
TTTAAATAAAGTTCTTAAATTGTAGCAATAAACAAAAGGACAAAGTACAC
TTAAAGAATACTGCAGTTTATCAAAAGACATAAGAAATTTCAACTCATAC
TTGGAGAGTTATAAAAATCAATGTTTTGGCTAAGTTATAAACATGTTTAT
AATGCAATTATTTGCATAACTCTAGTAATGCTAATGGCGGCTATAAGATT
AGGTTTCTAAAAAACCACTAAAAACATAAAAATACTTAGCCTCATTATTT
CCCTGTAGAACGTATTGATTTACACCTAAATTTCAGTATTTACTATATCA
TCATTGCTGATTTTAAGTCACATTCAAAGGATAAGGCAAAACCACCTACG
AATTGGCATATTTGTTTATTTCTCAGTTTGTGAAAATGTCCTTAATTTGT
TGATGTAGCAAACAAATTTCAACTTTGATTGCTATGCAAAAAAACAAGAT

>uc003xzh.1|74365331|74365831|74365830
TGGCTTAATTTTATCACACACCACACTTGCCACAGTAGTTAAGGGAAGAC
AGAGGCAGGCTAACAACAACAACAACAAATCACAAATACAACAATATATT
TCAATTTGAGAGCAGGTACTGTTTATTAACCAACCAGCTTAGAAAAATAA
TCATGGTAGACACCTGAAAGGAAAAAAGAAAACCATTAGAAAACACTTTA
GGCAGCTAACAATTAACATAAACTAGGCAGTTATAAAGTAATGATTGAGT
TTACATTTTTAAGACCACCCAATTTCCATCTTTAAAGACTCCCCAAAACA
GGCTTTTCCTTTCCTCCAGAAAGGTCCTCAAAAGCAGTAAACAAACCAAC
TGTAATCATTAAGATAGTTGACCCCCACTCCCCACAAAAGCACTGATTAA
AATTCAAACCCCCATCAATATTTAATGGGAAAAGTATTCAAGATTACCAC
CACTTATACTCTAACATTAACTCAACCTTTCTCAGGATGAGGTCTCTCAC

>uc003xvp.1|66793466|66793866|66793965
GCTTTGGTGGCATCCAAAGAAGAAAAAGGCAAACCAGGGGGAAAGAGCTG
CAGTCTAAAGTTTGATCTTTAAATTTGTTTGAGTGGTTCCTTCACAATCA
TGCTCCAAGGCAATTTAGAACCAATATTTTCAGAGTTGATTTGTAAACAT
TGTCTTGCCAGAGGCAGCAGAGGCTGGGCACTTCACATTTCCATTTTCTC
AGAGAGAACTTAGTGGAAGGTACAAGATACACATTGTTGCATCAGACTGG
TTAAATTCCAAGAGATTGTTGCTGAACAATTCAAGTTTCACGTTTTGAAG
ATTAGATGCTTTGAAAAAGTCGTGGCACATATCAAAACTTCCTTTGTTAC
TCCTTTCGGATTCTCTCCTGCTGGGCTTTGCATATTCAAGGTTTCACATG
AAAGCCAAATTCATATTGCTGTATGTTCGGGTCTTGCAATTAACAAGTGG
GTTCAAATGATCCAACAGAGGAAATCTTGGAAATAAATAATGCTGGCTGG

>uc003xkx.1|38139514|38140014|38140013
tgagacggagtttcgctcattgcccaggctggagtgcaatggtgcaatct
tggctctccgcaacctctgccttccaggttcaagtgattctcctgcctca
gcctctcaagtagctgggattacagcatgcgccaccacgccctggtaatt
ttgtatttttagtagagacagggtttctccatgttggtcaggatggtctt
caactcccgacctcaggtgatctacccgcctcggcatcccaaagtgctgg
gattacaggcatgagccaccgcccctgccGAACATTTGTATTTCTTAACA
GATACAAACATGGAAACAGGAGAGGACCCCTGAGATGACTGGAATAAAAA
TATTCCTTCCTAAGTAGCCAGCTACTTGAAACTGTGACTGAAGGGGGAAA
TCCCAGTATGTGGACTGCTTATACCTTTGAGAGCAGAAACTTAATTAATC
TATTAATCTATTCATTACAGGTAACTCAAACTTGGAAATAACATGACACT

>uc003xgt.1|28258620|28259020|28259119
GTGACTTTATTTTCTCCCATGTCACTTGCTTGCTCCTCAAAAGACTCAGG
AATGCAGTCAAGAATATGCTCCCCTTTGTCAAGAAAAGCAGCAGAAAATG
CTGCCTGGAGTGctgttatttcccagtttataaccttgagcaagttattg
aacctctgtgcctcactcttctcatctgcaaaatgggaacaataacagca
ctctctcatagggttatttataatagggaacccatgtatacacttggcct
agtCATTGGGAAGCGTTACCTACTGTTAGTATAAGTGAATCAACGTCATA
CTTTGCTACAGTGTGATATGCTACCATTTGTGTAACACCAAGGACAAGGA
CAGTGATAATCTTATTTGTTGCAAGGGAAGGGGCAAAGGACAGGCACACA
TTAAATCAGACAAGGTACCATTTTATTCCTTATAAAATATATTTCATATT
GTTGCTGTAAAAACATTACATTTCACATTTTTAAAAAATTTTTTAACAGT

>uc003wzf.1|19305551|19305951|19306050
AATATTAAGCAcagagttgaaaggggccttggaaatcatttctcaatttc
ctctaatgAAAACAGACAAGTTAATGTATTAATAATTCAGGTTTTTCATT
ATGGTTCTCTTCTCCCTCTAGCCCCgtggttcttaaccaggggtgatttc
ccctcagaggacatttgagcatgactggagacaatctgattgtcaaaact
gggtgggagatgctcctggcctctagtgggtataggctcgggatgtggtt
aaacatcccacagtatagaagacagccctccacagcaaagagttatctag
tctaacgtgtcagtagtgccaaggctgagaaaccatgGTCCATGCACAAT
ATACTATTTCCAAAAACTAAACAAAATGACATTCTTACTCCACAAAGCAG
TCATATCCACAAATCATATTTTATTAGCTGTGCAATACCACCTTCCATTC
ATGGCCTGTGTTTTAATTAAATTTCATAAACTACCAGTACAAATCAATAC

>uc003wyy.1|18428692|18429092|18429191
TACACACCAGGCAGAGTAAGGCAGTGATTTGGAGATCAGCATTTGCATTT
TAGGACAATAAATAGCTGCATGGTCTCTTTGCCTTGATGAGAAATAAATG
GGAATGCAAATGGCTCTTGAAATTGCTTCTAAAAGTTTATTTTCTCCTCC
CCTGCTCAAAGCCCCTTAGTGAAGACAACAGATCTCTGAAGTGTTCAAAC
ACAAATCTTCACAGAAATGTGTGGAGGTGAGTCGGTGTTAGTCTGATTTT
CTCACCACTGTGTTCAACCACTCTGGTGGCATCTTTCAATGTGGGGCTTG
CGGTTGTGTTTTTATGGAGGCAGGCAGAGTGTGGTGTTATTTGATTTTTA
AAGGTATTATTATAGCTGCTTAAATAAGCAAATAAAAACATTCCCTCAAA
TGATTGAAATTTGTTGGATTTATTTCTTTCTAAAGTTTGTACATTTACAT
GTATCATATACATATTTTAAATCCTTCACTATTTTGCGTGATTTCTATTA

>uc003wym.1|17957804|17958204|17958303
AGGCATATCAAAGGTTATTACATTAACAAAAAAATACATCAAGTTGACCT
GACTTCATTTATGTAAGAGGTAGAAAATCTGAGTAAAGTTTTTTTTTCAT
TAATTAAATCCTATTTTAATGTAAATCCTCTTATAATTCCTCGTTTCACT
AAAGTAATCTTGGAATCACTAAAGTTTTGTGGAAGCACCACCTATCTGGG
GGAAAAACTGCCTTTAAACACCTGCAAATTGGGTTGATAGTATCTGGTTA
AGAGGTGGTATCAGTCATGTAAGAGTAAGATTGTGACCGTTTAGTCATAT
TTAATAACCCACTTACATAACCCTTGTTATTTAATTCAGATACGATGTTC
AGCTTGTATTTCTTGATAATAACCCCCCTCCTCCAAACCAACACAGATGT
ACACACCCAATCAGCGTGCATGACTGCTGACTGGCACTCTTTCCAGTGAC
TGTTTATTGAGTGTCAGGAACACAACTGTGATTATACAAAATGAAGTGGA

>uc003wwm.1|12984842|12985242|12985341
gggaggccgaggcgggtggatcacaaggtcaggagatcgagaccactctg
gctaagacagtgaaaccccatctctactaaaaatacaaaagttagccggg
cgtggccgcgtgcacctgtagtcccagctgctggggaggctgaggtggga
gaatggcgttaacccgggaggtggaccttgcagtgagccgagatcgcgcc
actgcactccagcctcggcgacagacagagactccatctcaaaaaaaaaa
aaaaaaaaaaaaaaaaaaaaaGTCCCATGAAGTTGGAAATTTCCAGTCTC
TGTCATCTGAAAATCAGCAGTGAATGAAAAGGAGGCTTTAAGATGATCGG
GATCCTAGATGCTCTTCCCTTTGCAGTAACAGAAGCTAATCCAATCAGtt
cagtatagcaaataataaatttattaggtgcctacaagtacaaaatactg
aaagccgctgcaggggattataaagatgtgtaagagacaagccctgccct

>uc003wso.1|9030776|9031176|9031275
TAGGGTGACTATCCGCTACCTATCCGGGGCTGTTTTGTTTTGCTGCTTAG
TTTGTTTGCTCAAGCAGTTAAAAGCTATGGTAGCCATTTATAGTTTTCCT
GCTTTTGTTTGAATACGTCTGTCTGCACTGTACTTCAAGTGCAAATGACA
GGGTAAGAATGCCTATGACCTAGGATCATTAAAAATGGGTGCAGAATAAC
ACTAGCTCCTGTATCTCTTCCCTAGCACTTACCTTCTCAGCTATGCTAAA
GCAATTAACTCCTCTCTGCCTTGCACATTTAACTCAGCCATTGACTGCAA
GCTTTTTCTTTGGAAACCTAAGATCTACATGTGGAAACATATCGATTTGA
AATGTTTCTCCACTTACTCTGGCTCTAAGAATAGAAGGACACTTTCAGTT
TTGTTTTGTCTTCCTTTATTACATTTTTGCTTTTGAGATACAAACCAACC
TCTCATACCACACAAAGAACATCCATTCTTGGGATTTTTAAAGTGCATTT

>uc003wrj.1|7295095|7295495|7295594
ATGGACCTGCTTACCCCCTATTATACACACTATCAGCTTGTTGTATTAAT
AAATTGAAATAGCGTAAGAGTAAATGCTTGAAAACAACACTATCCTACTG
AAATGTGACCTGTTGGTGTTATTGCTTGAGGAGGCATAAAGGGAAAAGGG
ATAAGGTGCATTACCATCTGGGTGAATAAGCAGGAGAAGGCTAGTGCTGG
GTGTGGTAAGAAAGATGTCATCAGAAGGAAAACAGAGCAGCAGATTGGTT
GCATTTATGTCTCTCTGAAAATCAGTTTGGAGCTCGGTTTCTAGTCAGTT
CCCATCTCCAGATACTTAAGAGATATTCCCTTGACTAGGAAAGGAAAGTG
GAATATCACAAAATTCTGAGACCCCTTTGAAAAGGCAGTACATGGAGAAG
TAAGGAAGTTAAAAAAATGTCTTTTATCAGCTCTTCACCTTTGGTGCTAA
attcattcaacaaatatttattgaacacctactataagccacacattcct

>uc004ceo.1|135518104|135518504|135518603
TGGTGAGCGAGGGGCTCAAGGGGAAACTGAGGCAGGAGCTGGCACTTCTG
TGTGGGTGAGGAGGGCACCAATCTGAGGCCCCGCCCGCTCCCTGCTTCGG
CTCCTCTGTGTTCCCGGGCTGCCGACTCTCAGGAGGCTTTGCCACCTGAA
GAACAGGGAGGTCGAGCAAGGTAAGAAGAGCTTTCCAGCTCCTGTTCCGA
CCTGAGAGCCGAGAGGCACCATCCTGAAGAATGGCCTTGGTCCCAGGcct
ccatgtgcgctgtggcagacaatgccagtcgatcacctctctttcctgac
ccagacacagcctcatgctcttcagccaagtgccccagggaagcccgcca
ccgatcagtcaagcctggagtaaaagatgaagcctatttgcTTCGCTGTT
TTCACGTGGGGCTTATCAAGTATTTACTAAGCACCTTCTAGAAGCTTGGA
AAGGGCTACAAGCCATGGTCCCTGAGCCCAAGACACTTACAGGTTTGCTT

>uc004cak.1|133122885|133123285|133123384
GACAGCTTTGCAGGCCCAAGTTAAGGGTCAATCTAAACCTTAATCGCCCT
TGACATAGGGGTTTTACTGTTCGCCAAAAAGTCAAGCTGCCCCCAATTCC
TAGCTCTACCTCCAAGCCCACCACCCTCCAGGCAGGGCACTGGCAGGGGC
ACTTCCAGGTGCAAGGCTGAGACCGCAGGGCTGCTCTCGCTGGAGCTGGG
GCTGTGAACAGAAGCAGCTGGAAGGAGCAGGACTCAAAGGCTGGCTCCCT
CCTCCCATCTCCCAGGCCCTGAGTACGGGGATCCCAGCCTCAGCCCATCC
TCCTGCCCCCCAGATACGTTCACCCCCGCAGCCAGCACCGCTGAGCCACC
CACCCCAAAGTGAATCTCCACTTCAGAAACATCCAGGACCTAGCCAAGCC
TACTTTAAAATTACATTTTATTTCTCTTTATGAATATTTGCTTTTTGTTT
TTTGTAAAAAAAAAAAGGTTCATTGTACATCTTCTTCAAGAGTCTTGTGC

>uc004caj.1|133122885|133123285|133123384
GACAGCTTTGCAGGCCCAAGTTAAGGGTCAATCTAAACCTTAATCGCCCT
TGACATAGGGGTTTTACTGTTCGCCAAAAAGTCAAGCTGCCCCCAATTCC
TAGCTCTACCTCCAAGCCCACCACCCTCCAGGCAGGGCACTGGCAGGGGC
ACTTCCAGGTGCAAGGCTGAGACCGCAGGGCTGCTCTCGCTGGAGCTGGG
GCTGTGAACAGAAGCAGCTGGAAGGAGCAGGACTCAAAGGCTGGCTCCCT
CCTCCCATCTCCCAGGCCCTGAGTACGGGGATCCCAGCCTCAGCCCATCC
TCCTGCCCCCCAGATACGTTCACCCCCGCAGCCAGCACCGCTGAGCCACC
CACCCCAAAGTGAATCTCCACTTCAGAAACATCCAGGACCTAGCCAAGCC
TACTTTAAAATTACATTTTATTTCTCTTTATGAATATTTGCTTTTTGTTT
TTTGTAAAAAAAAAAAGGTTCATTGTACATCTTCTTCAAGAGTCTTGTGC

>uc004bsc.1|129540018|129540418|129540517
ttcttgatggttcaggacacacagccctcctgtgcccaacttctcaccgg
acacatgtaggttagcccactgcaaccttggcattatcagtactgcagaa
agccctgttcagcacacagcagaaatgccatcccataaaaactcacagca
aggctttgtctctttgcagtcagctcctcttctgctgatctgcccgttgc
taccttgcaatgcattttcatgcttcctgaaataaatctgcctttcttta
cctacaactgtcttggtaaattcttcttactcccatgccactggccccag
atactcggcactcactcacaacatttgttgaatgaaGTTTTCTACCTTTC
GCCTGAGAAAAGGTGCTTCCTTCTACCCCAGGAGCCCGAGAGACAGAATA
AAGAGTCATAAAAGTTTATTATATGAAAGAAATAACATGGCTTCTGTACA
TCTATTTACAGAACAGAGACTTATTTACAGTGAGATGGAGGCCTTGGTGT

>uc004bnj.1|124719798|124720198|124720297
TTCTGATGGCTAAACTCTGAAACAAAATTCAGAGACTCCCAAATAGCCTC
TTTTTAGAGAGCCCACTATACTTTAGCACATTTTTAGCGTGCCTGGAGCA
GTCCTGATCTCAAAAGCATCAACAAGTTACACATTAATTATAAGCATATG
GCCTCTTATGGGACATGCTACCAGAGAAACCGCCCATGTAAGTGCTGTTG
TATAAGTGTACTTCTATCCCTGTTGATTATGCTCCTCATGGTCATCCCTA
ACTATCTGCCTGCAGGTGTTCCTCAAGAGAGAGTACTCTGGTATATGTGA
ACAATTCAATGAGATGAAGTTGGGCTATGATACTGTTGAAAAGAGTACAT
AACAAACCAGCATACTTCTTTATAGCCAGCTCCAAGACAAGTACAAATGG
TAGGAAGCAGATTCATTTATCAGACATGGAGGAATAATCAATAGGCAACC
AGAAGTTCTATCACATTTTCAGGTCAATAGCAATATCACCTTATATCTCA

>uc004bfv.1|114020137|114020537|114020636
AGCCAAATACTGAACAAAACTGGAAATAGTGTTCCAACTGTAGTTTGGCA
CTGCACATATGGGGAGAAAGAGAGAAAGAAAAAGGAGAGTGAGTGTGCAA
GCAAGAAAGCATGCCGCCATGCCCCTGCATTACGGGGCAGTGCCAGAGAA
GGTGCATCATAGGAAGATTAGGAAAGCACTTTGCTCCTCAAAACGAGAAT
TATTCCTAAATGAAGACAGAGACAGTTAATAGATTTTGTGTTTTTCCCAT
TTTGAACATTGTTTGAATATGTGCTCACTATTCACTAACCATGACACGTT
TAGATGGATGGCTATGGAAAAGAAAAGAAAATAGGACATCATTAGAATTA
CAGGTAAGACAAAGGGAAACCCAAAGTACAGACAAGAACACAGAAAAATT
TTAAGAGAGTACAGATGTCATGACATTTATTAAAAGGCATGCTACAATGC
TATATTTGTTAGGAAAAGAGATTAGAGATATCAAGTAATAGTCAGCAAAT

>uc004bfi.1|113364672|113365072|113365171
ctAACTTttttttttaatttaattttattttattttcagttccgggataa
ttgtgtggaatgtgcaggtttgttacataggtaaacgtgtgccatgatgg
tttgcttcacctgtcaacccatcacctaggtattagcccccgaaggcatt
agctatttatcctgatgctctccctccctcaccccggcttccacaggccc
cagcgtgtgttgttcccctccctatgtccatgtgttctcattgttcagct
cccacttatgaatgaaaacatacagtgtttggAAAATTTTCACACTTCAA
AGCCATTATTTTCTACCACAACTCAGAAGAAGCTGTAGTGAACAGTGAGG
TGACTGGTTGTTGTTGACTTTGAAACTTCCATCCTCCATCACTAATTACA
TACCACTTAAATGTATTTTATTAAGTAGCTCAAACTCATTATGAGTACTA
TTTCTTAAGACATTTAAGGTAGTATACATTTTTGCTAAATGGTGAAAAAC

>uc004aym.1|99925896|99926296|99926395
tacaggcatgcaccaccatgcctggttaattttttatttttagtggagac
ggggtttcaccatgttggccaggctggtcttgaactcctgacctcagaag
atccgcccagcttggcctcccaaagttctgggattataggcgtgaaccac
cacgccctgcctaatttttgtatttttagtagagacggggtttcaccatg
ttggccaggctggtttctttcttttttttttttttttgagacagactttt
gctcttattgcccaggttagagtgcagtggcacaatctcagctcactgca
acccccgccttccggtttcaagcaattctcctgcctcagcctcccaagtc
gctggaattacaggcgcctgccaccacgcccagctaatttttttgtattt
ttagtagagatggggtttcaccatgttggtcaggctggtctcgaactgct
gacctcgtgatccaccagcctcggcctcccaacatgctggaattacaggc

>uc004ari.1|93364793|93365193|93365292
TCATTTTCTTCTATTTACATTTAAAGCATTCGGGTCATTCAACGTTTGAG
CTCCTTCTAAGATTTATATAAACAGATTTTTGAAATGCAGATAATTGTTA
TTTGATGTAGCTCTTCCTTATTGCTTTAAAAATGACTTAGAGAACTCAAA
TAAATTAATCTGGAGTAATCTTCTTTTTAGTGATCCAAAGCAATTGTCTT
TCAATAAACCCTGTGCTTATAAGAGCTGCATAATCCAGTCGGTGTCCCTG
TCTCCTCTTGCTTTTGCCTGAGCTACTGATGTGTATAGCAGGACACAGGA
AGAGAATCACAGTCATCTTAAAAAAAATTATTCCCTTCATTTTAATCTGT
CATCTTTGCTGAACAATATCATTTTAAGAGCTTAATCTTGAAAACAGAGC
CACatttaatttttattttattagaaaaattCTTTCTGTCTACACAACCA
CAAATAGTGTTTAGAGATCCCAAATTAAATCTGCTGTTGATGTGAAGTGG

>uc004ajk.1|76526830|76527230|76527329
TGCCCACTGGCAGATAGGATATGAAACACATTTCTGAATTTGACATTTGG
CCAGAAGTTAAATTTCTTTAGCATTAGCTAGAAATCCAAACGTGGAACAA
AACAAACAAACAAAAAGAAACATGAGACAAagctttctgagggcaaaaac
atgccatgtgcaccactacatcctcatcactaacgcagttcagagaaggc
acttaatatctgttgaataaaATCAACCTACTGAATGAACACTCCACCCT
TTTGTGGTCATGGTTCACTCAAAGTCAAGACTGCCACACTGGTATTTGCA
TGCAAGTATTCCCACAACGACTTTTGCTCAGCAGTTCATCTTTTTAAAAT
GTTATTCTGTTGATTTTTCTTAAAACAAACAAAAGAAAAGGCACACCACA
GAAATTTGAAATCCAAATGTATTTGCTTTCAAGTTCCATTCCAGGTAACA
AATATTTGACCAATGAACTGATGTCTTTAGTTTGGCAATTGGGCAAGCAA

>uc003zwl.1|35093717|35094117|35094216
AATACAGTCCAGCAAACAGCCTCAACGTTCAACCTTGTCTGGAGCATGTC
ACCTTGCCCACATCCCTAATGCTCTGGTAGTCAagagacctccgtagtca
cctccattttacatatgagggcactgaagttctgaggggctaaagtcatt
AATAGAACCAGTATTAGAATCCTGATCTACAATTCAGAGTTCAGCTTCTA
CGGCTGAACTTTACCCACCAACCCCTCCGAAAGGAGAAAAACCAGGCCCC
AGGAATCAGCAGGGACTAGCCTAAGACCTCATGGGCCCAGGCCTGTTGCC
TCTCTGGTAGAAAGGGCTGAGTCCCAGCTCCAGGAAGGCCCTCCATCCCC
CTTCACACCCTCTCCCcaacaacaacaacaacaacaaAAGTAGAGCTTAG
TTCAAGTTTCCAAACAAGAATTTATTCTTTCTTTTTTAATCTTTTTTTCT
AAAAAAAAGTACCAGGTACAATTTTTTCCTGTTTTTGATTTGCTTTGTTT

>uc003ziq.1|4700757|4701157|4701256
aaattagccaggcatggtggtacatacctgtagtttcagctacttgggag
gctgaggtagaagaattgcgtgagcccaggagttcaacgttacagtgacc
caattatgccactgcactctagtctgggcaacagagtgaggccctgtcta
aaaaaaaataaagaaaaaaGTTGTATTACAGTCATATTCATTCCTAAAGT
AATGAATGTATGTGCAAAACTTTGGGCTAAGTGTTTGCGGGTGGGGAGGG
AATGGTCACAGGAAATAAGAGTCTTAATTCTCATAGCCATGTTCTTCCAC
TGCTCACTTTGATTTCCAAATCCCCTAAGGGTATTATGAAGGCCGGTATG
GCTACCATAGCAGGAGATGAAGTATTGCATAAACTGAAACCAGCCTATGG
ACTGTTTTAAGATCATTTATTAGAACAGTCATTCAGAAGCCATTGAGACA
TCAGGCAGCAGAAAGGAAGGTGGGATGGAGCAGGCCCTGTGAAGGACCAA

>uc003zil.1|4578326|4578826|4578825
cctatatttaaaaaaaaaaaaaaaaaaaaaaGTCTTACCTCTCAATATGA
TGGTGGCTTGGTTTCACTACAGGAACAATCCTGCCCTCTGAAGTAAGATT
ACAAGCTACAAATGGCTGTGTTCAGAGTGATCTCTGATGGGATGGTACAG
TCCTGCCTGGAATACCTCAGTCATGAGGGGATTCTGCAGGGGGCGATGGA
CTCACTTGCTGTGATAGACAACAAAGGAATGAACAGCTCCCTGTTTCCCA
CGGAGAGGATCCTATCTGCTCATAAAAATGCCTATCACTACCTGGCCAAA
GGAATACTGGGTAGTTTCCTTTGTGTACAACGTGGGAGAAAATACTCAAC
AACACAACTCCTTAGAAAAAGATATTTGTTTGGAAGAGCTGGTGCCCCTG
GGTCTCCATGTGACTTTGATTTTGCCTAAAGTTTACTCATGAATAGAGAA
ATGGTGTTATCAGCTGACGAATGACTTTATTCTTCCAGCAACTCTTTTTT

>uc001cho.1|559604|560004|560103
AATTCCCGGCACCACTGGCCTTGGGGATCTGGGGGCGGCCCCTCTGCAGA
CAACAGAGTGACGGGGGCGGGACCGGGCTGGGGCTGGGGCCTTCCTGGAA
TCCCGCAGGGCCTGGGGACCTGTTCACTTGGGGAGGCTGGGAGCCAGGCG
GGGTCCGGGTTCCACGAAGGCCAGGTCCAGTCAGTTTCTCAGGTGAGGAA
ACCGAGCTGACGCGGGGCTGGCGGCCCGGAGGCAGGCTCGGGAGGTCCGG
GCCTGGGGACTGGGCGGGCACGCTGCGCCGCGGAACGCTCGGGTcgggcg
ggcgggcgggcagcccgggcgccTTTGGGGGCCGGACCGTCGCGCGGCAA
CGCGCGGAGCCGGCGGAAGTGGGGCTCGGGTCCCGCGGCGGGGCTGGAGG
CAGCGAGCGCCGTCGTCTGCCCGGGCCCGCCCATCGGGGTCCCCAACCCC
ATCCGGACCCCGCCGCCCGAGCGCGCGGCCCCGGAAGCACCCGGTGAGCA

>uc001cmg.1|1667778|1668278|1668277
CTTTACCAATTTTGGGAATAAAAGGTGTTTTGGTTATTTAATATAATAAG
AGCTGTTAAACTTCTGTTTAAATTTCCAGTTCAACTTGTAAATGTTTTTA
TTGTGCATAAATACATACTAATGTTGATCTAAGGACTGTCGTTTGTGCCT
GTTCTTCAGGGCCGCGCGCCCATGCCCGCAGTCCCTGGTCGGGCAGGTGC
GGCCCAGGTGCGGCCCCGCGGTCGGCTCGCGGGCTCCCGCAGACCGGGCT
TCCTCCCGAgggcgcggccgtcccagggcccgcccggcccgccgcccAAT
GCGAGCTCCCACCTCCGCGAGCGGCGTCGCCTTCCCCAATCGGCTGCGGG
CGCGGCGCCGACCGTTCAAAGCCTAAGTCGTCGGGGGTGGGCGTGAGGGG
CGGTGGCCGCGCTGAGATAGGCTGCGGAGGGATGATTGGCGTCTTGGCGC
CCAATGGGCGCTGGCGGGCGGCCTTGAGTACCTGCGCTGGGCGGGCGGGA

>uc001cmh.1|1673104|1673504|1673603
agtagctgggactacaggcgtccgccaccacgcccggctaattttttgta
tttttagtagagacgggatttcaccgtgttagccaggatggtctcgatct
cctgacctcgtgatccgcccacctcggcctcccaaggtgctgggattaca
ggcgtgagccaccacgcctggccttatttttgtattttttgtagagacag
ggtctccccatatgcccaggcgtgtctcgaactcctgggctcaaacagtc
ctcccacctcggcctcccaaggtgctgggattacaggtgccaggtactgc
tcccggACAGCCCTTTCTCATTTAAGCTTGGTTATTGGttatttttaaaa
aataatttttCTTAAGTGCACCTGTCTTTTTTTTTCTCCCTCCTCAAATC
CTCCAGGAAATGGCAACTGCTGACAGGAAGTTTGGCATCCACCTCCCCCA
GCCTCCTGAGTGGACAGGGGCCCTGGGCACCACTTCAGAGGTCGGCCAGC

>uc001crz.1|2842328|2842728|2842827
CAGAAGGGGGGGCTTGGCCTGGGGTAGAGAGGTAGCACCTCACTCTCATG
GGGCTGGGTTTCTCCTCACCAGCCCTGTTTTGGAATCCAACGCACAGTTT
CGGAGTCCCAACCCCTCTCCTCCCCTTCCTGAAGCACCAGAGCTGGGTCT
TCCAGGCCTCTAGACTCTGCCCCTTCTCCATCGGCTGCCCTGCCCTGGTG
GGAGAGGGATAAAAGGGAGGGTGGCCCAGGGCTGCAAAGGTCAGGGGTCA
GAAGGCTGAACCCTAGGTGGAAGCAGGGGTCGGCGTCAGCCCCAGGTGGA
CAGGACCACGCAGTCTCTGGCTAGGCCAACATCCAACCCCCAACCTTAAC
CCCCTCTGGACCCTTGCTTTCCAGTGTCCCCAGGCATGGGAAAAAACAGA
CACTGGAGAATAAATAATTTATTGAAATTGGAGGAATAAATAAGATATGT
GGGCAGGGTTACAAATACCTATAAAAATCATTAACATTTATATACACAAA

>uc001eag.1|30903632|30904032|30904131
CAGTCCGAGACTGTCTCGGACCCCCTGACAGGCTGCAGCAGCCGCACCCG
CACCAGGAATACCCCACCAGTGCCCGCCAGGGTGGTGCCAAGGTCAGGCC
TCCCCTTCCTACAATCACAGCTGCAGCTGGACCTCCGGCCTCCTGGGAAG
CCCAGCAGGAGGGAAGGCCTGAGGTCACACTGTGGGATGAGGTCACCGCT
GGCTCCACCCACAGCCCCAGACCCCTTCAGCCCACTCTGCAAGTTCGAGC
TTCATCCCCACCAAGTTCTCCGCTGGACCCAGATGCCAGTGGAGCACAGA
GCGGCCGCCAGGGGGCGCCTTGGGGCAAGAGTGGTGGGGGTTGTGGCTGG
GCGGGTCTCTGTTCCTGGAATGGGGCAGGAGGGAGAAGGAGGAGCCAGCG
GAAGGACGGTGTGCGGGCCGGCCAGCCCTGGACGAAAGAAGAGGGCCCCT
CCAGGCCAGTCTGGGCACCCTGGGATAGCGGCTGCAGGTAGGCAGAGGCG

>uc001fnt.1|88237944|88238344|88238443
ttcaaaccattcaggtcatgaagaaaaccggggaaccctcccagattgga
ggCGGCAGCACAAGGACGTGCAGCAGGGACGTCAGACCAGAGACCGTCAG
GAGCACCACAGTGCCCATCAGACCAGAGGCTCAGGGGGACCACGGTGCCC
AGCAAGCATCCTGGTTTGGCCGAGGTGCACAGAGACCATGTACTGTGCAA
CTGTTAGGCAAGTTTTAAATTATTTCAAAGTAAGCAGAGAACTGAACATG
GGAGATTGTCGGTTTGGATGGGGCCCGAGAATGAGCATAGCCATCTGCCC
AGCCCCTAGCAGTGAACACTCCAGGAACCCCTCCTCAGCTTGGGGGAGAT
GGCCACATCCAGGGGCTCACCCAAGGCTCCAAAGCAAAGCTTGAGAAAGT
TTCCAGGGATCCATTTGTTTATTTACAACAGCATTCTAGGAGAAAGGTGA
ATGGGCCCCTCTCCTCAGTGCCCAAGGGGACAGGACTGAGGCAGCCCCAC

>uc001gjq.1|7775797|7776197|7776296
CTTCTTGCGGTGCCATTCGCTGTAGTGCAGACACACTCCATTCCGGTCAA
ACAGGTACAGGTTGTGGACAGTCATCTGCAGGGCAGGGAGTGTGAGCCTC
GCTCCGGGGCCGCCCCCACTCCTTGGGCTCGGGTTCCCGGACCCACAGCC
TTCCAACCAGGTGGGGACCCCACCCACGGACTCACCGGAACTGCTCCGAG
TGCCCGTCAAGAGTTACTTCCGGTTTCCACGGAGCTCCGCCCCTTAGGGG
GGTTCTCGCTCGGCCGCGGCTGGGCATTAACTCCGCTCCAGTGCTGCTTG
TCAGACTCCGCCTCCCTCCCTCAGCCAATCTGTGGCCACCGGAGCCGCGC
ACGCGCGGCCAGGCGCTCGGGATACAGAAGTGATGTGAGTGTCTGCGAGC
GTGGTCTCGCGGGCGGGTGACGTCATCGAGGCGAGAGAGGCGGAGCCGTG
GACAGTGGGCGGGAGGCTGCCAACGGTTTTGAGCGTAGGGGGAGGCGTGA

>uc001iia.1|5444117|5444517|5444616
TAGAGACAGTCCCGGGAACACACTTGCATAACCTTTGGTAATTGGAAATA
TATCTCATATTGGCCACGTGCACAATAATTCAGTGTGAATATGGCCAATA
AACATGCCTTGTTTACAGGTCATTAGTTTGGACCTCTCTTCTCCTCAAAT
GCTAAGAAAGATCTGGTGAATTAAAATGCTTCCAGTCCATTTGCCTTGGC
CTGTAGTGAAAGTCCTAATGAACAATGAAGGAGGTACCGGGCCTTAGGGA
CTCAGGGATGCGCTCAGGAGTTAAGGGCAAATTTTCCTAGGTTCTTTCCT
AGGCAAGTAGATCCCGGGAGCGGTGGAGGGGCGGGACTCCACGTCTCCTA
GGAACCGCTGCGCGCTCACTGATTGGCTGATCGCTGCTCAGCCGCCATTT
TCAAATCCCCGGATGACGGCGGTGGCGGCTGCAGTCCGCTGACAGGCGCT
TTCTGCCTGGCAGAGGCTGGCGGGCATCGTGCCCGTCCCTGCCGGTCTCC

>uc001irs.1|24023280|24023680|24023779
TTAAAGGCATCCTGTGCAGCCTCCAACTTTGGGGAAAGAGAATGCCCAAC
TCCCGCTCTCCAACTACCCGTACTGCCTTCTTCCTTTTCCTGCGGTCGCC
TCCAAACTCTGCTTCCCTGGTATCCCCGCCCCGACCTGGAAGCGAGCGCC
CCCGGCTGCTCGCGGCAGCCCCTCGGCGCCCGTTTGCAGGGAGCGAGCTC
TGGCTCCTCACAGGATCCAGACGCGGTTCCCATCCGTCCCCAGCCCTGCA
GGGCACACGCGCGCGTGCACACGCACGCGCTTACACTCCAGCTCACACTC
GCGCGTCCTCACTCCCTGCACCCCACCCTCCGCGCCGCTCCTCCGCGGGG
TGGGGGGTGGTGGGGGTGACGTCAGGACTGCAGTCCAGAAGAGAGCGGCT
GGAGAGGGCTGCGCGCTTCTCGCCAAGCAAGCGGGAGGCGCACTGGGGCC
GCCGCCGTTCCCGCGCTCCTCCCTCTCCTCTGCACCCACTGTCACGCTAC

>uc001irt.1|45993047|45993447|45993546
AGTTGAAGTGAGGGATCCAGCTGTGGTGTGCGCGGGGCTCCTCGCCGCCG
CTTTCGCTCGCTCGCTCCGCGTCTCGGCCGGAGGAGGAGGCTGTggcgcc
ggcgacagctacggcagcggcagccaccgcggcggctgcggcggcggcAT
CTCCGCCTCCACTCCCGCCCGGGACTGCCCCCCACTGTCTCCCCGCCCCT
CCCGGACAGTGAGCCCGCGGCGGGGCGGGGGAAGGAGCCGCCCCCACCCC
CTCCAAGCCCACCCCTAAAGAGATCCCTCCTCCCCTCCCCCGCCGCCTGG
CGCGGAGCCGGGACGATGCTGACCCCTTAGATCCGGCTCCAGCTGCGCCG
CGGGAAGAGGGGGCGCCCCTCCCCGGACCCCCGCCCTCCGCCGCTGCCCC
CCTTTTCGTTCGCCCTCTCGGGGCGGCTTCGCCGAAGGTAGCGCCGAATC
CGGCAACCGGAGCCTGGGCGCGAAGCGAAGAAGCCGGAACAAAGTGAGGG

>uc001ixx.1|35455406|35455806|35455905
cggaggatcgcttgagcctggggagatagaggttgcagagagccgagacc
acgccactgcagcccagcctggacagaggtgagacgctCGCGGACCTTAG
CTTGGGGTTGGCGGCGTTAGGAAGAAACCGACCTCGAGACCCTGAAGACC
TGACAACAGCCGTTACTCTGGCTGACAAGTCATTGGATTTCTGGCGCACG
CGCGGCGCGGCACGGGCAGCTTCCGGTTTCCAGccttgcccccgccccta
ccttccgccccacctccaggctagttcctcctcttggccccgccccctga
ccttccttctccctatccctaggccccgccccctgacccgcaccttcccg
ccgcccctccccGGTTCCATTTCATTGTTGGATTGTGGCGCTTCACTCCT
GCTGGCGGCCGGCAGGGGGCGGAGTTCGAGCCTGGATTTTTTTCCTCGGG
GCCTCCCCCGGGAGGCCGTCCCGGCGTGGGGGAGGGGAGGACGGGGCGGG

>uc001iyc.1|35455993|35456393|35456492
CTACGTGGGGCCGCTGCCGGCTCCGGGTTGCTGGGCGGCGGCGCCGCTGC
TGAGCGGCGGTCGGGCTCGCCGTCTCCACCTCCTCGCGTCCGTAATCAGT
GACGAGGTCCGCTACGTAAATCCCTTTGCGGCGGGTAAGTGGTGCGTCGG
CTCCGGCCCCGAGACCCAGCAGCgggcgacgcggcgcaggaggtggaggt
ggaggcaggaggcggagcggagccgggtgcggtggagcagcagaggccga
gcggagccgtgggcggcgggccgggaccccggggccgggccaaggactgg
cggggcagCCGCGAGTTCACCTGACGCGGCCCCTCGCTCGGCGCCCCCGA
GGCCGCCGGCTCGCCGCCCCACGCCCGCTTCGTGCGCTCAGCTGCCCCGG
GACCCGCCTGCCTCCTCGCGAACTTGGGACGAGTTGGAAAATCCTCCCTG
AGAGAGCCGTGCGGCTCAGGGGAGCGGTTTAACTCGGAAAAGGAAAAGGA

>uc001jha.1|63775532|63775932|63776031
CCGATACCTCTGGCAACTTAGACCAATCAAGTCATGTGTTATAGAAGATG
TAAATTGCAACTTGTAACTCGCTATAACATAATTGTCTCTGTTACCCCCA
TGTGAAATACAGAAATGCTTCAATAATTAGATGGTTTTTTCTTTAAATCA
GAAATGCTTTAACAATTCTCTGAAATATAATTCTGATCAAAGAAGTTCCT
CAAGTATTCTTAAATGATAAAACAAATTAGTTTTGAAAGCTAAGGCGATT
TGCAATCCATTATTTTTTCCCCTTTAATAGCACACGTTGCCCCTAATCAA
ATGGAAGAATCATGACAACTTGGCCTTTTATGAAAGTATTTTTACAAGAT
AAGACGTATTCTGTGAGGCATTTAAAGGATTGCAGAAAGGAGGTAAAAAT
GCTGCTTATGTCTCAGATTTTATTTCTTTTGATTACTTTAATCATCCTAG
AATAACTTAATAATAAATAGCGGTTTAAATTAAAGACACTACAGTCACAT

>uc001jit.1|51241972|51242372|51242471
TCTTGGAGAAAAGGGAAAGCTAGAAGTACCATAAGCATGATAGTCACAGG
TAGGTAGGGCTATATTGCCAGGCACTGTCCTAAACATTTTAATTCATGTA
ATTCATTATAGTTCATATATAATTCTCATTGAGTTGGGCCCATTATCGGG
TGGAGCAAGTGGGGAGAGGAGAGGCTGGAGAGGAGCCCCAGGTGCCATCC
GAGGTCCTTCTAGCTGGCCTTACCCTGGGGGCCGGGCGGGGGCAGCAGGC
GTCTAGCAGGGAGGCCCAGCGGGGAGGGAGCTGCAGGGGGGCCGCGAGCG
CCAGCGGGGACTGGCTGGGAGCAGGGCAACAATGGGCGGAGTTTTCCGCT
CCTCCCCGCCCTTGGCTTGAGCGCTCCAGCTCGCTAGTGGCCCGGGCGAA
CTGGAGTTGCCGTGTGACGCGTGGGCGGGACGAGGCCCGGGCTCGGGGAC
CTTTCGCACTCGGGTCAGGGGTAAAGCAGCCTGTCGCTTGCCGGGCAGCT

>uc001jjo.1|68790957|68791357|68791456
agactccatctcaaaaaaaacaaaacaacaacaacaaaaaaaAAAAACAA
AAAAAAACAAAAAACCAACCCCCTCCCCCACAAAAAGCCCATGTCACTGT
TTCTGTGCCTcaaccctctaagagtggcaggatacccattttacagagca
ggagagggaggcacagaacagctaagcgaccaagtgccaagggcttccaa
gagatggcagttagggacacctgagtccccagactctgaagGGGCCTGCC
CAGGCAGACAGCATCGCAGGAAGGGCGGGTCCTCACGGACAGAGAGACAG
AAGCCACCTCAGGCCCCCCTGGACAGCTCTAGGACCTGGGTCCAGACCCC
ACCCCCATCCTGAAATAGCCCTCCCAAAAAGCAGAGACAGACACCAGGCG
TGCTTTAGGGCTTTTTTTTTAATGTTTCCTCACTGTTTTGACAATATCAT
GAAAAAAATCAGTTTAGAATCTGGAATTGGCCTGGACGGGATTCGAGGGC

>uc001jle.1|62207741|62208241|62208240
GAGGCGGTCTTTTGAGTTTTCCATTTCCTTCTTAAGGTCACTGAAATGTG
CTCCTTGGAGCCAGCCCGCAAATCACGCATTTAGAAAAACATAACTATAC
ACTCCTAACCCTAAGTATTAGAAGTGAAAGTAATGGAATCTCGATGTAAA
CACAATATCACTTTTTTGATGAGCTATTTTGAGTATAATAAATTTGAACT
GTGCCAATGCTGGGAGAAAAAATTTAAAAGAAGAACGGAGCGAACAGTAG
CTTCCTGCTCCGCTGACTAGAAACAGTAGGACGACACTCTCCCGACTGGA
GGAGAGCGCTTGCGCTCGCACTCAGTTGGCGCCCGCCCTCCTGCTTTTTC
TCTAGCCGCCCTTTCCTCTTTCTTTCGCGCTCTAGCCACCCGGGAAGGCC
TGCCCAGCGTAGCTGGGCTCTGATTGGCTGCTTTGAAAGTCTACGGGCTA
CCCGATTGGTGAATCCGGGGCCCTTTAGCGCGGTGAGTTTGAAACTGCTC

>uc001jlt.1|63330948|63331448|63331447
AGAGGAGCAGCGCCCCGGAATCTCTGCAGGAAATGTTCTTTATATTAGAC
ATATACAAGCAGGTCCTGTCAGATGCACAGTGGAGCTCGCTACCCCTCCT
CTCCTCCAAAAATCTCATCAGACGATATCCCAGACAGGAGCGGTTAGAGA
GAGAGGAATCACATCTCCACACAGTTTTAGGGTGCTTTTTATTTTTACAA
ATCTTCTTGTGTGTTTTTTGCCTTGATCCATCCTCTTCCCGCCGAGATCG
TATGGCGCCTTTCTCTCGATTATGAATTTGATCAATCCATCTTTGGAAGA
AAACCCACATAGTTTTTTCAGGAGCTGAAAATTGAGTCGTTATAGAAATA
TTAGGACATATTTTCAATCATTTCGGTGCCCGAAGGGAGGCAAGAGCTCA
GTTTTATATTGAGACATTACGCCGGCTGAAGGCAGAGAATGCGTTTCCCT
GCCAGGACCTGATGCAATCCATTCAAGCCAACAAGTTTGGAGAGAATGTT

>uc001jlu.1|63478575|63478975|63479074
TAAGTGCTTTTCACCAAAATGCTAGGAAGGGAAGATCATAGTAACAAGTC
TTAGAACAGAGGGGATATTGTTTTGTTTGTTTTAATGAAATGCCTGCGAC
CTGCTACCCCAAGTTTTGTTTGTCAGCTTTCTGCTCAGCTGTTATTTTGA
TAAGGGACTTGAAAGTACATCCTTCCCTCGCGGTCATTAAAGTCTTAGCA
CTTGGGTCAGTTGTGGAAACACTTCTGTGCTACACAAAGTCTTCTAAACA
AAACAAATAGTCCATGCCCTGGCTCCAGGCTGCGGACCGTGTCAAATTCA
TGGAACGTGGCATCGTGCTCTGACAAGGAGAGCAAGAGGTCAGGATCCAC
AAAACAGGCCGGATGAAATCACCATCTCCGTGCGGGGAGGTGGAGAGAGC
AGAGCCCTCCCTGCCAGTCTGGCAACTCCAGCAAAGTCCTCAGGCTCATC
CCACACACTCGGTGCTAGTCACTGCTGTGTGTTTACATGAGTAATGGAGC

>uc001jov.1|70385397|70385897|70385896
TTTGTGCTTGTTAGTGAATACTAGTCCTGTTTCTCCTACCTGACACAGTG
AACGCTCATAAGATGTTTGAGTGCTCGCATGAATGAACGACCAGACCCGA
CTGAATTATTTTTTTTCTTCAGGCTCCTGAGTCTGGTCGACACTTTCAGA
GTAGACGTTTCCAAGAGATGATTAAGGACACACATCCGCGCGTCTGTACG
TGCAAACTCGAGCAATACAACATAAAGCACTGAAGATGGCGCCACTCAAA
AGCAACTAGAAGCCTTCATTTATCAGGCTGGGGCTAGGGAAAATCTGGCC
AGTGTTGAAGAATACAAAGCTAACCTTTGCAATTCCTTGCGGTTCTACCG
TTCCGTAGGTGCCTTCTAGACCAAGGGCCGCAAGTGGTCAATTCACTAAA
TCCAACCACAGTCACAGGCCGCTGCTTTGAATTTACCACGCGGAAAGCAG
CTTTTCCTGTGCTTCCTGCTTCCCCCGGAAGTGCCTTGCTACGGGAAGTG

>uc001kbl.1|81827905|81828405|81828404
gcccagcaaattttttgtatttttagtacagacggggtttcaccatgttg
accacgctggtctcaaactcctgacctcaagtgatctgcccgactcggcc
tcccaaattgctggaattTATTCCAACACCtcattcattcattcattcat
tcgagacagagtctagctatgttacccgggctggtctcaaactcctgggc
tcaagggatctttctacctcagcctcccaacgtgctgagattacagggac
acgccaccgcgccAGCCCGAACATCTTTATCTTAAACCCAGAAAAGTGAC
AGGAGTGTCTCCCCTACAAGATGATGACCAGCCCTCCAGACCTGAGCCCA
GGTGTGATTCCAAGGCCCCTGTACTGGGGCCAGACAGGGAGACTCGCTCT
CAGGGACTTCCCAACCAGCACCATCTTCTCCCTGCGGGGATGGCGAGGGA
GCGCGGGCCGGCCCCGGCCCTGCCTCCGCGCTCGCGCTCGACGGTGTCCT

>uc001kce.1|77454983|77455383|77455482
CATTCTGGAGAGGAATGTGGGGCTGAAAAAAGTACTGATCATAAGCCTCA
TTTTGAATGCGGCGAGACCAGGCAATCTATGGCCTCCCTAGACACCTCCC
GGAGGCTGCAGTAAGAACCTCTTCGGCCTCTGGGCTGCTCCAGGCGGGCC
GTGACAGGGGTGTGGGAGACAGAGATCCCATGGCCCCTGGAGGGGCCAAG
GGGCAAGGAGCCTCAGCTCTGGCTCTCCTCCTTATTCTAGCATCGCCTGC
TACAGGGGGTGGCCCCAGGCTTTGGAGGGCTGGAGGCCCGGGTTTCACTC
ACTGCCAGGCTGCCCGCTGCACTCCCGGCTGCTGGGTGCATGGTGGGGGC
AGGGCCAAGAGGGTCTCCTTGCTGAGTGGTTCCCTGGTCCTTCCCAGCAG
GGCTGGGAGCCCCGCGCAGCACTGCCACCAGGCTTTATTCGGTTGTACCA
AAGAGATTTCCGTCAGCCATGTACAAACAGAACAGAGTCCATAAGGAGAG

>uc001kdi.1|86143088|86143588|86143587
TGTGTAAAAGGCTGCGTAAATGTCAGTTGGCACATAAAGACAATTGTAGA
AGTTGAAAAATGATTGCTGTATTTCAGTGTTTTATCCCCACTCAACATAC
TGCCTTCTAAGCTTTCTTTTTTTTTGTTCAAAGCATGATCTTAAAGATAT
GTTTAAGTTAATGGGTGTAATGCAGGGTTCCTACGCTGTATTTTGGTGCA
TGTTGGTGGCCCTCTGTGCCGTAGATGTATGCACATAGGTTGCAAGTGAA
AAGCTACAGAGTGAAAGTTGGTTTGGATCCTCTTCATTTCATTTGTTTAG
CTTTTCTGTTATTTTTCTCTACTTACATGTATTCCTGTGAATAAATCCTT
GTTAACCTTTAAAAAATTAAAGGTACTGTTTAATACTTTTCACTTAGTTT
TGTATACACATTATGACATAACCTATTTACAAAGTAAGTTTCTAAGGTAT
CACGTGTCATAATAGCAAGCTGCAAGTAACTAAAAATGTGATGCTAGCAT

>uc001kgg.1|91081782|91082282|91082281
catggtgaaaccccgcctctactaaaaatacaaaaattatccaggcatgg
tggtgcacgtctgtaatcccagctactcaggaggctgaggcaggagaatc
acttgaacccgagaggcagaaattgcagtgagactagggagtctggttaa
catgtaacccctcaccacacaggtcaaagagcaacagtcatgcacctgag
aaaaaaaacagtcacgttacgtgagtcagttttcagggcttaactttgcc
tcttgacataacacatttggaagcttctaaaattttattttcttttTACA
GTGCCTTTTTACAACTTTCAAACCACAGTTTTCCAAATCTGTCTGGAACA
TGTTCCTGGCGTGAGTGAGCTCAGTTCTCACAGATTCTGTTTCAGTTTCC
CCTCAAGAGGGATCTTGATAGGGTTCCATCAGTTTCACTTTCCTTTCCCC
TTTCATAAAAGCACAGACCTAACAGCACCCTGGGTGGAAACCTCTTCAGC

>uc001kie.1|94583949|94584449|94584448
ACATTTCATTTTTCCTGGGCAAATTACCTCCTTGGGTTTGTGGGCAAGCC
CTTGCCCACAAATACAAATGCTTCTGGAAGCATAGTTGCGGTAATAACTA
GGAATGTAGCTTTAGTTATGTATTTAGCataaataatattaatatatatG
CCTTGTCAAATCAAATGCATTTAATAAATTTGTATAGTGTAATGACTGTA
ATTCCTACATATAGTTATTGTCTTTGAGAAACGAGTGAATAAATATAGCT
GGCACTAGGCAGGAACTTTCCGAACTGTGTCAAGGTTAATAGTAAGTAAA
ATGTTATAAGTGGAAACAGGACAGCAACAGCTGTGCAACATTCTTGGAAG
CAAAGACTTTTATAGCATGAAGTCAGACAGTGAGCTTGTTTTTGTTGCTC
CTTTGGGTGAACAGAGAATCCTTCTAATAATTATAAGGAAAACGGtattt
ttttttttataaattaCAACAGTTTTTCACTCAATATCTGACATCTGCAG

>uc001kik.1|94822821|94823221|94823320
AGCTGTGCTTGGATCTCAGAGACGGGCACCGACTGCCGAGCCCCAGACGA
AGTGCCCCAGGGTCGGGGATCAGGCTTGTGCAGGGTAGCACCTGGGGACC
TGAGGGACCTGGAGGCCTTCTTGTATCCTGAAGTAGGACCTTCTAAGACT
TCATGAGTCCTGGCCCCCTTGCAGGGGTTGGGGAGCTGGGGATCCCAGAT
CTGCCTATTGCGCCCGATGCCCCGAGGCTCTCTCTTGGACTCTGGCCCTG
AGTTCTTCTGCGCGATCCTTCGGAGACGTCTGGAGGCCTGCTTTATGcat
ctctcttggacctcagtttccccacacgtgggaggaggcagctggacgat
tcctgaaaggactttccCTTGCTTCCTCATCACGTGGAAGAGAGCCCACC
CGGCACCTGGAAATGGAAAGCCAGTGAAGGCTGCTTTGGGCCGGGGCAGC
GGGTGGGACCGGGCGGGAGGGATTCCAAAGAGACCGCCGGGAAGGCTAGA

>uc001klo.1|97879061|97879461|97879560
ACGTTTGCCGCCACTTATTCCCTCCCCACATTTTAAAAGGAAGATAATTT
ATGTAGAATTATGTAGAAAGTGAGGTATCAATTAGTAGGTTGGATTTATA
AAGAACAGAAGAGGAGCCACACTGGCCTTTGGGGTAAAGCCAACCATATT
AACTGTCCAGCCCTGTTGTCAGGTAGAGGAAGTATTCGTTTGAGGGAGAT
GTGAGCCTCCCTCATTGTGAAGATAGTTTTTGATCAATTATTCAATATAT
ACAGGTTTGGAGTTCAGTATGTCTTCTAGAACTACTGGCGGCAGCTTCTT
TCGTTGACGTGGGCTACAATGGTTGCTAAAACCTGCGTGCCAGAAGCCAG
AGGTGGGGAGGCGCCATTTGCTAAACCGGAACTGGTTAAAATCTCAGGGT
GGAGACCATTCCCAGTCAGCAAGGGCTTGGGAAGTGCATACAGTTCCTGC
TCCTGGTGTCTACTCTGAAGAGCACAGAGTAGACGTTTGTCTGCCATTTC

>uc001ksu.1|14168695|14169095|14169194
gcaacgtctgaggcggggacgggttgggggcgctattgggtttctacact
gcagctgtgaggggagggtgttaggggcgctatcccgggtccaacagctg
gcggcgggttaggggcgctatcagggggtgcCCTGCAGGTGGCGGCAGAG
GTTTCAGCAACACCAGTGGCCTACAAAGAAGGAGCCTTCCTCCTCTCCCC
AGACTCCAGACTCTAGAGGGCGACCTCCTCCTGCTCCTGCTCCTGGAGCG
CAGCGAGCGCACAGCGTTTCCGCAGGAATCCTGAGAATGGCAAGGCCCCC
ATACCCGCGGTGGTTCCCAGGCCCGCCCCCTCTCGCAGCTGCAGCCCCAC
CTGCCAGCGCGTGCCACCTCCGAGCGACTTCCGGGACCCGGGCGGCCACC
GCGGTGCAGGCGCGCGCCCAACGGCTTTGCGAGGCTCACTCGGTCTGAGA
GGTCGGAGGCTGCGAGTGTCGCTGCTGAAGGCTGTGGTGGACTGGGCTGG

>uc001kwj.1|104603608|104604008|104604107
ttctgattcTTTTTAATTATTTGTATTAATTTTAAttttattttattttt
aaagagatggagtttcgctatgttgcccagggtggtctggaactctcagg
ctcaggtgatcctcctgcctgggtctcccaaagggctgggatttcaggcg
tgcgccgccatgccctgccGCAGGCTTTCCGATTCTGAACCATAGAGTCA
ATGAAACTGTCCTCCATCCCCTCCAGAGATGTTTGCCTGGACCCTGTTTT
CCTCAGGATATCAATGAATAGTTCATGAGTTTAGTGAGCAAAGGTCAACC
TCCATCAGGCGCATGCGTCCCTTCCTTTTCCCATGGAGGAAGAGACGCCT
CTTTTCCTTCCGCTTTGCTTGTCTTTTGGCCCCGGCGACTCACCATCGTC
AGTGCGCAACCGTTCGCTAACTGAAATGATGGCGACTGGAACGCCAGAGT
CTCAAGCGCGGTTCGGTCAGTCCGTGAAGGGGCTTCTCACGGAGAAGGTG

>uc001kwk.1|104618799|104619199|104619298
acgaagaaacttgtgggccagagctattttggtctccgttttggtgatgt
atatacgtttgccagagttcacagaactgcacactgaagaaagatggatt
tcacggaatgtgaattatatctcaacaaaCTTGACTTCAAAAAACAGATC
GAGAAAAGATGATTCTATTCCCAAAAAGGGGGAGGGGGGAAGATCATTAT
ATAGGTGAGTGTTCATTTAAATCAGAGTACGAGATTTATCCGTGAAAATC
GCAGTGGAGCGAACAAGGGGGATGCTGATACCGACCTCCTGGTTGGAAAG
CCTGTAGAGCAGCGCGGATGACAGTGGAACAGCGGGTCAGGCGGTGGGCG
CCTGAGCGAGGGGCTAGAGCGGGATGGGCGGGCGGAGCAAGCCTGCCAGC
CTGGGCGGGGCCTCGGCACAGGAGCTGGCTGCGGGAGCCCGCCGTCCTGA
GTCGCAGGCCGAGGAGACAGTGAGTGCGCGCCCTGAGTCGCAGGCCGAGG

>uc001kzs.1|114123505|114123905|114124004
CTCTCACTCTGATCTCAAGGAGCCCTTTTTCTTCTAGTAATCTAGACCTT
CCTCTTCCTATCACAGTCTCAAGGATTGTGCCCCCAAAGCAGATGCAAAG
CCCTGTCTACCCCTTCTCCTTCCCCTGAGGTAGAGCTTTATCGAAGGTTT
CTCTTGGTAAACGTTAGCTTTCTGAACTAAGGGCCGTCTTTTTTTTTTTT
CCCGCTTAAGCCCATTGCATAACAATCTCTTGTTTTAATCTTTTGCCCAA
CACTGCTTTTCTTACTGTCAGAGGTTACTACAAGTGTTTGAACAGGTAAC
TTCTACCTTTGAACTTCTGTTGTGACAGATTCAAAGGTTCCAGGGGAGTG
TGTTGGCCACTCTCAGGACAGTACACAGTAGCTTCGGGTGTGTCCCAGTC
AGTCCTAGGAGCTGTGGAAAGAGTAGAAGTGCCTGAATGTGGTGCTGAAT
CAATACAGCCAGCTGTGAGGGGAGCACTTCCTGGACCCAGGAAGGGAGAG

>uc001kzt.1|114124612|114125012|114125111
attggtcagtttccacagcctgCCCAATAATGCAGAATTGTTGTGGGTTG
CCAAAGCTTTCAGTTACCCCCTGAAATCCTGAGGGTGTCACTCATGTGCA
CAGAGGATTGATAGGAATACAACTCTGATGGGCCTTTAGAATGACTCAAC
CTTCCTGAACTTGAGCATTTTTACTGGAGGAGGTCAATAAAAAAAAAAGA
AATAAAACCTCATCTTCCCCTGGCCCTGAGCCCTTTGGTGAAGGAAGACA
GCACCCGGTGAAGGGCTCAGAGGTATTAGTGTGGCTGAGATTCGACACCC
ACTCTGCCATCCTCTGCTCTCCTCTAGAGGAAGTTGCCTCTTGGGGAGCT
GAGTTCCTGAAACTAAGCAAATGACAAGTGCTCCTCCAGCCGTGAGATGA
GCCAGAGGATGGAATGCCACAGGCCCCACTTCGTCTCCCAGCCCTTCATC
TTTCTTCCATGTCCAAAGGCGGCTCCCCAGAGGCCAAGGGCTCAGCTCTT

>uc001lap.1|115429015|115429415|115429514
GCAGGAGGGCGCCCCCCGCAAAGCAACGTCTAGGAGACCACAGTGGATGC
CACAGCGGGCCCGAAGCGGATCAGCCTTGTGGGGTACGCATGCTAATGTA
GGCGTGGAGTCCCCCAGGGGGACGCCAGCAGTTCCAGCTGGGATCCAGGT
TTCGCTAGGGGAGAGCCTCTGGCTATGGGAAAGGGGTCTCCGAGTTGATG
TGAAGGCCCAGGTCGAGGTGTACACTGGGGGCGGGGAAGTGGAGGTGACC
ACACGAGCGCCCCATCACTGAGCGCCGCCGCGAAATCTGCGCTCTTTGGG
TCACTTGGAGCGCGGCCAGTTTGGCAGATTTGTTTTTTTCCCGGAACAAC
CCGCGGCGGCTCGGCTGTCCCGGGAAACTGCAAACTTTGCTGTGCGCGTT
CTCCCGCGCGCGGGCTCAACTTTGTAGAGCGAGGGGCCAACTTGGCAGAG
CGCGCGGCCAGCTTTGCAGAGAGCGCCCTCCAGGGACTATGCGTGCGGGG

>uc001llf.1|133995293|133995693|133995792
TTGCCCGTCGACCACCACCCCTTCAAGGCCGCGGGCGCGGAAAAACGGAT
GCTACCGTTGGCCGCGTGCGTGCGCAGGCGCACCACCCCCTGCCACCCCC
GCGCAGGCGCACCACAACCCCCCCACCGCAAGCGCAACCCCCCGCCCCAG
CGCAGGCGCACCACACCCCGCCCCCTCCCGGGCAGGCGCACCACACCCGA
CCCCCTGCCGCGCAGGGGCACCCACACCCCGCCCCCGCACGCAGGCACAA
ACCCCCACAACACGCACACCCCCGCGCGCAGGCGCACCACACCCCTCGCG
CAGGCGCATCACAGACACACTCGCGCTCAGCGTGGCGCCTGCGGGATTCC
GTACCGGCGTCTCCATGGCGACCGCGTTGGCTGGGTGGCCTCCATTGTCG
GGCTGCTGCTCTCAGCGGCGGGGCTCGCCAGCGCTTCAGTGGGCGGGGAC
GCGGCAGGTGAGACGGGGCGGGTACGGCCAGCTCGCTGAGCCCTCGAGGC

>uc001lui.1|1830375|1830775|1830874
CACAGCTGTTTGATGTGCTCAAGGCTATGACCCCAGGCTTCGAGAAAAGA
CTCCACCAAGTTCCATGAGCACCTGTAGGAGAGCCGGCCTCTGGGTAGAT
TTCACCCAAAGAAGCTAAAACGCTCACGTGGTGCTTATGGGATCACAGAC
GTGTTTGTCCCTGATGCTGCAGGAGAACTGGCCACTCACAGGTGGACCTG
ATGGCCAGAGCTACTAGCGGGGACCAGGGGTAACATGGGTCCCCCTCCCC
GAGCCATGAAGAGCTGCCTGCGGCCATCTTGGCCCTCGCACCCCGTCTCT
GTCACCCCAGGCCCCTGTAACTTGCTTAACGCTTCCTGAGGGGTGGTTTG
GGTTTTTTTTTTTTTCTTCCTCTCCTCTTGTAGCAACAGATTAAAAAACA
ACACCCTGACCCAAGCCGAGACAGGTTCCAAACCTCAACCTGCAGCCGGA
AGGGGGAAGTGAAACTCGGCTGGGGGTGGGGGCTCAGAAGCCGCCCCAGA

>uc001mbc.1|5573522|5573922|5574021
Attctttttttttttttttgagagagagtctcgctctgtctccaggctgg
agtgcaacctccacctcccgggttcaagcgattctcctgcctcagcctcc
cgagtagctaggaccacaggcgcgcccagctaatttctgtatttttagta
gagacagggtttcatcatgttggccgggatggtctcaatctcctgacctc
gttatccgcccgcctcggcctcccaaagtgctgggattacaggggtgaac
caccgcgcctggccTCAGAAACCATCTCCATCTCCCTTACCACCTGAGGG
GTCACTGGTGACCACACCCATGGAATCGGCTGGATCTCCTGCGGGGCTGG
ACAATTTGACCCTCCTCCTCCCCAGGCCCCGCCCCTTCCCCCCTGAGTCT
TTCGGCCTGGGTGGAGGACGCGGCTGCTTCAAGTCCTTGGCTCTGATCCA
GGCCACAGATTCCAGGTTAGTGAGCAAGTTTATTTTCTGGCCAGCTACCG

>uc001mbf.1|5574061|5574461|5574560
GTCGGGTTGGGGGTGGTTCACGGGTGAAAGAAGAATGAGGGAGACTTCTG
CATTTTCAAGTGAACTCAAGTTTGGGAAGGGAGCACAGAAGAGGCACCTT
TGCAGCTGGGAATAGGCCGTGTAAAGAGAGTTAAACCTCTATTCTACAAG
CTGAAGTATGTAGAGGAGGCAGCTCTGGAAACTGCTTTAGGGAATCACTG
CAAACCATTTTGTCAGGCGTGGATTCAGAGTCAGCATcccttcccccctt
cccccgttctccccttccccccttcccccttcccccttcccccttccccc
ttcccctcccccATCTCCAGCCTGGCCGCTCCAGGAAGTGAGCACCGTTT
ATCCCCCACCCCAGGCGGCCCGACTCCTCCCAGAAGGAGTTGGGAGATGA
GCCTTCCGCAAACTCCTGACCTGTGGGTCCGTCCGTTCAACGGCCAAAGG
CTGGCGGAGGAGGGATCCCCTGCCTTTCTCGGAACGGAACGGAGCAGAGT

>uc001mlz.1|15092659|15093059|15093158
CTCCAGATGTTGGCATGCGGGGCACCTTGTGGGCGACCCCGCCTGGACGG
CTTCGCGGCTCCCGGGCGATCACCCTGGTGCCTGCCGCCTGGCCCGGGGG
AGCCCGGTCTCTAATTAGGCCTGACCGCGTCCCCATTCCAGCGCTCCTGC
AGATGGGAGGGAGGGCCATGTTTCCCCCCCCAGGGGCACCGAAATAGCCT
CGTAGTCCCGCGGAGACAGCAGGCAGCCGTGGCTGACGCGGGACCAAGGC
TTGGCAGGGAGCGCGCTGCTGTGGAAGGTCCTTGGGAGGCTGCGACCGCC
TCggagagggcgggcgggggagaacggggcggggggtggggcgggggcca
ggggcggCCTCTCGGGCTGGGCCGGCAGAGCGGCCACTTTGCGCGCGGCC
TCTGGAGCTCCAGCTGCGCCCCGCCACCACTGGCCGCTCGCACTACCAGC
CTGTCTCGCACGCTAAGTAAGTAGACAGCTCCCCTAGCTGGATTCAGGGG

>uc001mqh.1|21261382|21261782|21261881
cgaaatgtctcatagcaatctataaatacatacacacactattgtaccca
caaaaattaaaaataaatattttttaaaaaattaaaaaataaGATAGaac
aaattgagcactctcgtgtgggattttggtagtggaagaggttgtgctta
ttttggaccaagagaaaacaggacatgtttgtaccctccactcaatttcg
ctgtgaccctaacactgctctaaaaataaagtctGTGTTTTTAAAAGCAT
GTGATACAGAGTTTCACACACTGAATTTGTCTAGTGAATTATTATCTAGA
TCCAAAATAGTTGTATTTTCTACTATATAACACATTACATCATCTGTCTA
GCTATCTCTCTCACAAAGTAGAATGTCTGTGAAATAGAACACAAGGAAGG
AGAGAGAATTATGACCCAAGCAAGAATCATGGGTCCAGAATTCCACCCAA
GGAAGCTAGTTCAAAGCCAGAGAAAGAGCACAGCTTTTCACACAATTGAA

>uc001muc.1|32993903|32994303|32994402
AACTTGGATCGCTGGCGCCGCGGGCTACGTTCAGTGGTTGCCAGAGAGAC
ACGTGACCGGCAGCGGGGGCGGGGCCTGCAGGGAGCCACGCCCCGCACAG
TTAACAGACGGGCGCTCAGGGAGCTAGGGAGCTGTGAAGCTGCTGGAGGA
GTTGGCGTCCGGGGAGCAAGGGCCATGGCCACCGTGCAGGAGAAGGCTGC
TGCGCTGAACCTCTCGGCTCTCCACAGCCCCGCGCACAGGCCTCCGGGTA
GGTGCCGAGGACTGCCGCCTgggatggcgcggggcgggctggggtgcgcg
ggctgggtcccggcgcggggcgggcggcgtggggcgTTCGGCCGCCTGCG
CCTGTCAACGGCCGGCTGGGCGAGCACAGCACAGCTGCGACCACTTGGCC
AACGCCCCCGCCGAGCGGGCGGATCGAGTTCCTCTCTGGCTGGTGGGCTG
CAAGCGGCAGAGCCCGCCCGCACAGCCCAGCTTTTTTCTTTCTACCCAGA

>uc001mvh.1|34029405|34029805|34029904
ACAGAAGGAATTCTAGAAGCTGGGATCGCACCACCCACCCCACGCACCCC
TTACTTGCAGAAACCTTTGCCCCCCAACCCCCACCCCCACCCCAAATAAG
GGCTCTTCAAGGGGCAGTTGCCAGCTCCAGAGCCAGCTGCTTGACACCTA
TTGTCCCCGTTTGGGCGTCAAACGATTTCGCCTGAAGGACCCTAGCGTCG
ATTGCTCTCAAAACTCAAGGGGCCTTTCCTTCGGCCTTGCCGGGGCCATC
CCCACCTGCGTCCAGGAGGCGCCCCACAGCGCCGGGGCCGGGGGACGGCG
GAGAAGCTAGCGGGCGGCCTCTTCCGGGCAGGCGTTCGCGCCGGGCAGCC
CGAGCGGCCGCGAAGGCCCCCGCTCTCCGCTTCTCCCGCCCCTCGCGACC
CAGAGGGCTGCTGGCTGGCTAAGTCCCTCCCGCTCCCGGCTCTCGCCTCA
CTAGGAGCGGCTCTCGGTGCAGCGGGACAGGGCGAAGCGGCCTGCGCCCA

>uc001nej.1|47226642|47227042|47227141
AGCCAGGGCTCCAGGTCAATCCTGAATCCAGCCTCCCAACTACCCAGGCC
AGTCGTCCCCTCCTAAACCAGCTGTTCCTTCCCGAGATCCTCGACCTCCA
CCAGCTGGCCTTTGCCCTTTTAGCTTCAGGGAAGTCTTTGGTGAGCCCAT
CTCTCATTACCAAGGTAACGAAGCGCAGACTCCGGGCCCGGGTGGGCGGC
ATCACCACCAGGTTCACGCCGAGAAGGAGCTGGAGGAGAGCCGCCCGGCT
CCAGCCGGACCGCTTGCCCGCCATCACCGTTGTAATCTATGCAGCAAACA
AGCTGGAACCCGCTGGGTGGCACCTGCAAGCAGCCGCCCGGACGCACCCG
TAAGGACACACGCCGGAAGTGCGTTCGCCGCCATCTTACTTAGGGACCTG
CTGGGGTGCGGGGAAAAGGCGCAGTCTCGGTGGGATTGCGTGCAGGAGGG
TCGTGGTCTGGCTGTGGCGGAGGAGCATAAGAAGGTAACGCGACCTGGCG

>uc001nen.1|16546317|16546717|16546816
TAATAAGGCAGCTGGGGGCCAGGGCCATGGGGTGGCCTTTCAGACACACA
CACACAGCTCTGAGCCTCTGGGCCATACCTTGTAAGAACTAGGTATTTTG
TTGAGGTGGGGGTAGTCACTGAGACCTGTGCTATGGGAGCCTCCTACAGA
GGGCTGCTCTCTAGGCCAGGTAAAGTCTGGGTGAGACAAGAAAACATTCC
TTAATGTGGCCCTGAATGAATAAAATGTGGAGGTCCTCCCAAATGCAGCA
GCAGGCTAACAGGTGGACTGCAAGGCTGTGCCCTGCCCTGTCTCCCTGCA
TTGCAGCTGTTGGGGTCTGGGTGTTCCTGGCTAATAATCCACAATCCAGG
AAAGGGCTGATTTGGTTGTGAAGGTCCAAATGAGAAAAGATTCTCAGACT
GGTTTGTGCAAATGGTTTTTTTTTTTTTTTTATTTCCACATTTATATCAC
AAGGTGTCCACTTACTGGACCAAATAGCAAAGTTGCTCCCTTCTGCGTCC

>uc001nfd.1|16864368|16864768|16864867
CTGCCAGGATGTTGGCAGCCGGTTGTAAGCCTTGCACGGGACAGACCACA
AGGGGCCATGCCAGTGGCTGTGGAGGACACAGCTGGTGTGTGGGGAAGGG
GAGAAGCCTCAGCACCTGGTGcacaaacacacacacagacacagacacac
acacacacaGAGACACCGCTGCTCACTCCAGGGAGTGGCACAGGGCAGTT
TCAAAGACCACTGGGGCATGAACTATGGGGGCAAGGCAGAGGGTTGGAGG
GCCACTGTTGGGCTCCTCATTGGGTCTATGTCTCTGATCAGCCCAACTTT
GGGCAGCCCTGGGCTGGGGGTGTCAGGTGCCCGGGacacacacatgcaca
cacacacacatgcacacacaAagttcatgtgcaccccagaacatgtgagt
aagatcagtaacgtgtattcttgtcaatatcctggagtgatcatttacca
gagttttctgagatgttaaccacaggcacaagctgggtgtgtgggtatga

>uc001nfe.1|47384902|47385402|47385401
tcctgagtagctggggctacaggtgcgcaccattacacctgactaatttt
aaatttttttgtagagaccagttctcagtttgttacccaggctggtctgg
aactcctgggctcaaaagatcttccttcctaggcctcccaaagtgctggg
attacagatgtgagccaccgggccTTAGGTATCCGATGGGAATTCCAGGC
CAGGTGGGAGGAAAGGGTAGTGCATTGGCACCAAGTAACGTTTCTGGCTG
GGTCTTGCCCATCCCCTTGTTGGGTGGCCAGGAGCGCTCAGCCTCCAGAG
GCAGGAATGCTGACTGTGTTATTGTGAAATCATTTGCATATTGTGAAGTG
CTTTGCATAAGATGGAGCGCTTTTGCATACAGGGAGGGGGGCATTTTAGA
AGTCCTAGGGCAGGATCCCTGAGTAGCTTTTCTTTGCCAAGAAACTAACC
CAGGGATTCCATTTTGGAACTCAGGGAGGGAACAGAACGTCCTGGCAGTT

>uc001nlh.1|57276937|57277337|57277436
GGCCCAACTCCTTTGAAGAAAGACTCCTAGGCGCGAGGGTTTCTGGGAAT
GGACCGTGGGGATCCGGGAGGCCCAAAGTCAGGACTTCCCGTCACGGCCA
CCTCCGCCAGCATAGACTTTGCAGGCAGCCCCTGGCGCCCTTGTATCCCT
GCGGGCTTCAGCACCCACATGCACTGGGTGGTAGTGATAGCGAGGGTTGT
AAGGCCACGCGGCCAGCGCCACACACCTCGTGCCACCGTCCTAGCGCGCT
GCGCGTCGCAGAGCCCTACGCCCCTCCTCCTCCCGAGTCCTCGGGCCTAC
GTCGTCCGGCATACGTCATCCCCATTGGCCGAAGGCTCCCGGGAGAACCA
ATCAGAACAGGAGGAGCGCTTTGGGCGGGAGGCTAAGTCTCGAGGGACTT
GAGGGCTGAGGGAAGATGGCTGGGCTGCAAGAGGCAGGGGGATGGGCCCG
TCAGGGAGGAATTCTTGTGAAAGCCGTCGTCTGCCTCAGCACTTGATGAA

>uc001owb.1|74539410|74539810|74539909
AAAGAGGACAACTGCTAGATGGGGGAACAAGGGCTCTCTATGGGGCCCTC
CTATCAAGGGAGGGCAACAAAAGTTCTGTGAAGGGAACAAGAGCTTGGTA
GGAGAAGGGCTCAGGTGGGAAATGGGAGTGCAGTGAGGAGACTGGGGGAT
GAATGTGGAAGGTTGGGGAGCTTGGGGAGACCCATCAGCATCCCCCCTGT
GCCCCCACCTCTCTGCTGCTAACAGAGCAGGGGAAAATACCTAAGGGAAA
TGCTGAGGCAAGAGGCTGGAAAAGGACAGGCTGAGGCTGAGCCTCAGGGA
GGCGGGGTGCAGCTTCCTCTTCACAGAGAGGCTGGACTTGAACAAACCCA
GCCTTCTATACAACCGTGGAGCCAGGGCAAGGGAGAGACAGAAGGAGCAA
GTGACCCAGGGAGACAAACACTTGGAGATACTTGGGGCTGAGTTTGAGCA
AGACTCCCTAACCTGTGTCTGGACAAGTCTGATGTCCTGTGTGGCCCAAG

>uc001owd.1|74548091|74548491|74548590
CAGGCAACCGCCTGCCCAGCCCAGGTTCAGTCCCATGGCCGTCCCATCCT
CCTGTCAGGGGTGGCCCCTGACAAAGGCCCCACAGCACAGGGCAGGGTCT
CAGTGCCCTTCCACAGGAGGACACGCAGTCCTGGACTGGACCATCCTTCC
AAGGGGAGTTCCGCCCTGAGTCAGGGAGGCGAAGGTTTGCTGTCAGCGCG
TCAGCAGAGACCCCAGCCCACAGGAAAGGCTCGGAGGGGGTGGGCAGCCT
GCCTGACAAGCCCCATTCAGTGACCAGCTGACCCCCAATACATGACTCGT
GCTCCTCTCAGAACCCGGAGGAATGTGGCCAGTGCTTCCCTCCCCTGCCC
AGAGGCACAGGCTGTGGACTTTGCCCTCCACAAACAGCCATATCTCTAAA
GGATAAAGTACTCCCAGGAAGGCTTTGAGCCTTGGCAGAAAAGGCTGGGA
TTGAAGCTTCAGGGAGAGCCAGAGGTGAGGCTGGAGTGGGAGATCACCTG

>uc001pdo.1|92702403|92702803|92702902
TACAATTCATCTATGAAGCTCAATTTGTCAAGAAACAGCATAATGGTTTT
ATAAAATTCAGATGGGACCTGGACGGAGGGATGTGGGTGCGCATTAAATT
CATAGAATATTAAAGTAGCAAATTAGCGTTAAAGTGATGAAAGTAAAGTG
CAAATAAAAGACTTTAAGAATTAAGTAGTCGACTCCATGTGTTAGGAAGG
AATTATTTGGTTAAAATAAATCAAATACAAAATTCAAGTGCTTAAAACAA
ATCACTCAAGATGTCAGTTGGAAAACATATATTCTTTCCTATTATTTCCT
CTATGAAATGGAGACAGAAAATCTGTCATCAATGACTCTTGGAATTTGGT
GGAAAAAGGAAAGAATCTGGAATCAGTCCCGTTGAGTTTCGTTCCAGCTT
CTCCTCTTAGAAGCTATTCTCTTCTCCCTGAAGGGAGGCAACACTGTCCG
TTCGCCTGACTGGCAGTGTTTTAAGGACCCATCGCGCTTGACGGGAAAGT

>uc001pdq.1|92703130|92703530|92703629
ATCTATTTGGttcattcattcaacaagtatttccgggctgcagcttgggt
gcccagccttggggtaggcagtgggactacaaagaggaaaggacCCAGAA
TAGAGGGGGCACTGGACGTATAACTGCGGGACAGCGAGGTCGCGCTCGCG
CGGGGTGAGGTTGGAGGCAGCCGAGGAGCCGCACAGGGCAGCGCCTGCCG
CCGCCGCCGCGCCCATCCCCCACTCCGACGGCCACGAGTTCGGGCCGCGA
CGTCCCCATGGCAACAcgcggcggcgccgcgcgcggggAGGGAGAGGCCC
AACTGCCTCGTTGGTcgcgcggcgggagggcccaggcggcgggagcgcgg
cggcgggtggcggggccccttggggcgggcctggcggggcgggAGGTGAC
ATACGCGGTCCTGCGCCCTCGCCTCAGACCTCTCGGGCGAGCGCGGCGCA
GCGCAGGTAATGGCTCCTGGCCTTCCCGGCCCCGCCTCGCCCCTGACCCT

>uc001pop.1|113435240|113435640|113435739
CCCCTATTAAGGATTCTGAGTCCCCATGCACTCCTGTCCTCTGGCTCCTT
CCTTCCTCTCCGCTCGGCCGGTGAGAGGCGGCCGCCGGCGCCCCAGCAGC
AGCTAGATGTCAGGCGAAGCCCGGAGCGCGGAGCGCggggaagggagggg
aagggaggggaggggaaaggaggggtggggcggggagCGCGCGCGGGCTC
GGCCAGTGCGGGGTGGTGGGCGGGCTGAGCCCGGGGACGGCGCGGGAGGG
GGGAGGGAAGGGGGGCAGCTGTGGGCAGGGAGCCGGGCTCGGCCGCCAGC
ACTAAAGATGGAGAGGCGCCGGGGCCTTGCAGGGGAGGGGGCTCGGCGTT
GACGTGGGACGCGGCGGAGGCGCAGCAGCCGGTGGTGATTTGCTAACCTC
GCAGCAGAGAGGAGTTGAGGGCGATGAGAGCGGGTACTGCGAACTGCCGG
GCGATGCTGTCGCTGCCGCCGTGATACGGAGAGCAACAGTTCCCCAGCAA

>uc001qdu.1|125730905|125731305|125731404
GCGCGCGGAACCGTGCTGCCCCGCCCCGCTCCACCCGTGAGGGTGAGTAC
GCGGCGGCGGTGCGCGGGGGCCCgcggggcggggcggggcggggAGCCGC
GGGGTCCTCGGCCGCCTGACCCCAGCCGGCGCCGCGCCTCCCGGAGGGGG
TCGGGCCCTGCACGTGGGCGCAGCGCGGGTCGGGGTGGGGCTGCCACAGC
CCTGCGGAGCTGCTTTCCGGGGTCCCTTTCCCTGGACCAGATTTTCGCGG
GAAGCCGGATCCTCTCCGTTCCCTTGGAGTGAGCAAGCGGGACAGTTCTG
CGGAAAGTTTCCGCCCCCAATCCCCCAGCCCTGCGCCCGGACTGAAGCGG
CGGCCCCCACCTCCAGCATCCTCGAGCGATGGTTTCTCCCACAACTACCC
CGGTCAGGTCCAGCACTTGGGAGCTGACTGTGCTGGAGGTGACAGGCTTT
GCGGGGTCCGCCTGTGTGCAGGAGTCGCAAGGTCGCTGAGCAGGACCCAA

>uc001qjk.1|1608272|1608672|1608771
CTATGGCCACTCAAGAATTGGCTCGCATCTGTCTGCCAGGACAGAGAGCG
TCCTGAGGGGGCTGgtgtgtgtgttgtgtgtgtgtgtgtgcacgcgcgcg
tgcatatgtgtgtatgGGGGAGTTCAGTTTCAGGTACCACACATCTGGAA
GTCAGAGAAAGAAGCCACTGCACATGTTAGAGCCATTTTGGGGGGCaatt
tttaaaaaaaaaaacatttttaatGGGCTGAGAGCCGCCTCGTGGAAAGC
CCGGGGCGGGGGATGGAGTAGAAACAGCTGCGGGAGTGATTCTTGTCTCC
ATATATGTTTATAAGGCACTGAGGGCGGGATTAGCAGCTCCTGGGAAGTC
TGGCTCTAGTTACCGTGTCAGCCTGTCCTGGGGGCAGTCACAGCCACAGT
GACCATTAGCAGGCACCCAGGCCTGTCTTTGGCTCGGAAACGGTGGCCCC
CAATGTAGCCTAGTTTGAACCTAGGAACTGCAGGACCAGAGAGATTCCAC

>uc001qop.1|6513517|6513917|6514016
CAGGCCGCGTGCAGCCGCGAGCGGTGCTGGGCTCCGGCTCCAATTCCCCA
TCTCAGTCGTTCCCAAAGTCCTCCTGTTTCATCCAAGCGTGTAAGGGTCC
CCGTCCTTGACTCCCTAGTGTCCTGCTGCCCACAGTCCAGTCCTGGGAAC
CAGCACCGATCACCTCCCATCGGGCCAATCTCAGTCCCTTCCCCCCTACG
TCGGGGCCCACACGCTCGGTGCGTGCCCAGTTGAACCAGGCGGCTGCGGA
AAAAAAAAAGCGGGGAGAAAGTAGGGCCCGGCTACTAGCGGTTTTACGGG
CGCACGTAGCTCAGGCCTCAAGACCTTGGGCTGGGACTGGCTGAGCCTGG
CGGGAGGCGGGGTCCGAGTCACCGCCTGCCGCCGCGCCCCCGGTTTCTAT
AAATTGAGCCCGCAGCCTCCCGCTTCGCTCTCTGCTCCTCCTGTTCGACA
GTCAGCCGCATCTTCTTTTGCGTCGCCAGGTGAAGACGGGCGGAGAGAAA

>uc001qov.1|6514328|6514728|6514827
CCCCCGAACCGCGTCTACGAGCCTTGCGGGCTCCGGGTCTTTGCAGTCGT
ATGGGGGCAGGGTAGCTGTTCCCCGCAAGGAGAGCTCAAGGTCAGCGCTC
GGACCTGGCGGAGCCCCGCACCCAGGCTGTGGCGCCCTGTGCAGCTCCGC
CCTTGCGGCGCCATCTGCCCGGAGCCTCCTTCCCCTAGTCCCCAGAAACA
GGAGGTCCCTACTCCCGCCCGAGATCCCGACCCGGACCCCTAGGTGGGGG
ACGCTTTCTTTCCTTTCGCGCTCTGCGGGGTCACGTGTCGCAGAGGAGCC
CCTCCCCCACGGCCTCCGGCACCGCAGGCCCCGGGATGCTAGTGCGCAGC
GGGTGCATCCCTGTCCGGATGCTGCGCCTGCGGTAGAGCGGCCGCCATGT
TGCAACCGGGAAGGAAATGAATGGGCAGCCGTTAGGAAAGCCTGCCGGTG
ACTAACCCTGCGCTCCTGCCTCGATGGGTGGAGTCGCGTGTGGCGGGGAA

>uc001qxt.1|10256255|10256755|10256754
GCTGTTCAGGAGCGAACTGCGGCACCGCCCAAACACTGTGACGCCAGCGC
GGGAGGAGGGCCGCGGGAGGGGCAGCGGAACGCGCAGAGGGCACGGTGCA
AGCACGGGACAGCTCTGCATTGGCCAAAGGGATCCCAGGAGGCCTGGCCC
TCTTTTCTCCTGAGGCTGGATCCCAACCAGCAGGAAAAGGCTGGATTTTC
GCCTTTTGTATTTGTTTTGGGGCCCAACCAAGAAAAACAGTGGAGGGGGA
ATAAAACATGTTTAAATCTTTTTTTTGTCTTAAAACCATCTTTAATTTCA
CAGTCACAAAATAAAACATAACTCGAATGTTTTGATGTTTGCAGTGACAT
CGATTGTGAAAAAGGTTAGCCAGAAAGGAAACGCAGTGAGACAGAGCGCT
CGGCCACCCCCTGCCCTGGGCGCCTGGCGCATGGGGGGCGGGGCGGGGCT
CGCGGGGTGACGTCACAGCCCGACGCGCCACCCAGCTGTTTTTGTGCTCC

>uc001rdf.1|16390942|16391342|16391441
TGAACTTGTCCATCACATCCTAGAAAGTTAGTCCTAGGGATATCCTTTAA
AGCCTAAAGGAGTAAATTAAGAGCAAAAAAAGGAAGTAGACCTTGCAACA
GGTGGTGAGTGTCTGAGATATAGCACTAGGAGAGAAATAATATAGATTGA
AAACAGAAATCCTTAAACATTTCTCATATAAACCCATGAAAGATAGATCC
ATAAATATTGTGGGGACTATGGGGACTAGGAAGCTTGGAAGTATCCCTAA
TCTAGATAGTGATGGTAGGCTAAATATCTACGGCTTCCGTAAACGTTCCT
CTAAACCTCCCTGTAAAAAACACACTAAGCTGATTGTGTAATGAGCTGAT
CCAGTACAATTGCCTCCAATTTCATTCTGGACCCTGAACAGGAGGGGACA
TCGTGACAAAGCAAATTGTCTGGTATCATGAATTTGGAACACCGTAAGTG
ATCTTTACTGAGGGTTACATTCTGTCATTGTCAGCCTTTTAAGGAGGCCT

>uc001sil.1|54611678|54612078|54612177
AGTTGGTTAGGGAAGTTCAGGATGGCAGCAATCAGGAGAGAATGAGACGT
TGGTTGGGTGCCCAACTGCCGAGCTGTTCTGTTAGCGGCCCGCCCGGTAT
CTTGGTCTCCCAGGTTTGGGATGAAGGGAGAGGCTGTGAGTGATTAGAAA
GAAGGGAAAATAGAAGCAGAGCTGCCGCCGGCGCGGGAAGAAGATGAGGA
GCGCAGCAAATGGAGAAAATGTGTCCAAAGCCCCGGACATATTCGAGGGA
GGGTGGAGCAGGTTATGGTGAACTGGAAACCTAGAAACGGGCCTCTCCAA
CTTCGAAGTTCCCAGAGTcgggggcgccgggcgcgggcgcggcgggcAGG
CTGGGGTGGGGGGCGGGCAGCTATGTCGTCAGGAACGGGGCGGCCCCGCT
GCGGCCGCGTCTGCCTGGCCCGTCCCCTCCAGCCCAGCTCGGGCTCCAGC
TCCAGCGCCGGCGCTTCAGCTGCGACCGCGAGCCCTCTCAAGCAAGGTAG

>uc001snh.1|55909418|55909818|55909917
GGTCTAGATCTCCTGGAGTCTAATAATGCTAGCTAGATATTCAGTAGGCA
CCCTATAAACGTTTGTCTTGACAACAAGCAGAGAGAAAACCCTGAAAAGC
TTCAAGATAGTAAGGAGAGGGGGCGGCACTGGACCTCTGTTTTTGTTTTT
TGTTTTTTTCCCCCCAGGCAAGGGCCTCTAACCCTGGGGCTACAGACGGG
AATCATAAAGAAAAAAGCGGTGAGTGGGCGAACTACAATTCCCAAAAGGC
CACAAAGGGGCCACCACTACGCATGCGTAGATCCCTCCCGTTAGCTTTGG
CGCCTCAGCGAGCTCTTCTCGCGCATGCGTTCTCCGAACGGTCTTCTTCC
GACAGCTTGCTGCCCTAGACCAGAGTTGGTGGCTGGACCTCCTGCGACTT
CCGAGTTGCGATGCTGTACTTCTCTTTGTTTTGGGCGGCTCGGGTAAGAA
TGGGGCTCCAAACGCTGGGTAATCAGTGGAAAGGAAGCTCTTCTCCTACC

>uc001sni.1|55909735|55910135|55910234
CTCGCGCATGCGTTCTCCGAACGGTCTTCTTCCGACAGCTTGCTGCCCTA
GACCAGAGTTGGTGGCTGGACCTCCTGCGACTTCCGAGTTGCGATGCTGT
ACTTCTCTTTGTTTTGGGCGGCTCGGGTAAGAATGGGGCTCCAAACGCTG
GGTAATCAGTGGAAAGGAAGCTCTTCTCCTACCTTAGTTCCTAGTCACAA
ACTCTGGGGTTCTCTTGGCTTTTCCATGCACGTGGATTGGGGCCTCAGGG
AGCGGACGTGTAACTGGGGAATCCCCAAGACCCCTGGGCGCGCGTGGAGT
TAACTGCGAGCCTGTCCTCATTCTGGCGATCAGACGCCCCAGGGCCTCGT
GACCGCCCATTTCACGTGGCATTAGGGGAGAGGACAGCCCCGGATGCCCC
GCGGACCCGGTGCTGGCAAATGAGCGGAGTTTTCGGCCTGGTCTCACAAG
CTGAGCCTTTCCGGCCAGCTCTGAGCCCTGCAGATGATGCAACCGAGCTT

>uc001sqs.1|58275714|58276114|58276213
TGAGGATCTCCTATTCTCCCTGCATTCGGCCAGACTCTTCTTTTTTTGCA
TGCTTTCCTCTCCCATGCTTGGGTTGCACAGAGCTACCGCACATCTGTCT
TCTAGGTCAGGCTACAGAGTACTTCGGATACAGCAAGTTACGACCCATCT
GGAAAGACAGATCTACCTGCCTTTTGGCTTTCTTCCTTGGTCAAAACTAA
AATCCGAAGTGGAGTGCCCCGAGCGATAGAGAAAGTGCCTATAGCTTTGA
CAGCCGCTTGGAGCATGCTCAGTCGGTCTCCAGGCACCGGGAGGCGGCTC
CCCCCCACCACCCCCCGGGCCGGCCTCCACCGCAGCCTGTCCGGCCCCCA
CCCCTGGCGCGCGCTCCTCCGCACCCACAAGGGCGTTCAGCAGCCGCGCC
TCCCCTTCCCGCCACCGCCTCCTTCTCCGCTGGCTGTGGCGGGCGAGGAC
ACGTCAGGGGCCATAAATAAATAAATAATTCCATTCACCCGTTGACAGCG

>uc001squ.1|58368992|58369392|58369491
TGGTATTATATCAACTTAATATAATTAAGGAATTATAATTTTTTCTGCAA
TCCTTATCCTAATTCTATAGCCTATGTTTATGTTTTTTTGACATGTGTCt
tttatcacatatttggaattatgctatcatacaggtttatatcactattt
ttaaactaaaaattatataataaatacttccctttgtattatggagcttt
cctaatcattatttaatgtatatataatagtttatcaagtgaatgacagt
aatatatgcaaccgcttctcagagttggcatttagattagttttcCCATA
TTATGATTACTCAAGTGAGCTAGGGGAAGGGGTCATAGAATCCTGAGACT
AGCTGACAAAGTGTTGAGTGACAAAGAGATAGATGGAACTAAGTATGTTC
AGGATTCTAAAAAGAGCAATGGTTCACAAGGAAACTTCTGCCTCAGGTGG
GGAGAGGAGTCCATAGATCAGGGAAACTTATGTCTTGGTGAAATGGAAGA

>uc001tcw.1|92487328|92487728|92487827
tataaaaagggccagaggtccaaagagggtaagtgccttgtgcaaaatta
ttcaactactttgtagaggattttaactagggttcagttagctccgccca
cactATAAAAGGCTCTTTCTAAAAAACGAAACATGATTAAGGGCACACGG
CTCCAGCGTTAACAAAGCTCTTTGTTAGCTGGGAAATGCCCCCCTCCCCG
ACTCATCTGCTTATCATCTGCATAGAATTATGTACTCAAAAGCAGGAAAA
TTATTGAGAAAACCATTGGTCCCCGGCTGCAGACCCCAAGGTTGGGAGCT
GGTTCCCGTTTCCTCCCAGAGCCGGCAGGGGGGGCACCAGGCAAAGTTTG
CAAGACGCGCCTCCCTCCCACCCCTCCCCCTTCCTCGCCCAACTTCCCAT
AGCCGCGGCCTCAACTAAAAGTGGCCATTGACCTTTCAAGCTTTCGAGCA
GTGATGCAATAGAATAGTATTTCAAAGAAAAATGCTTATCGAAATTTTGG

>uc001tcx.1|92487905|92488305|92488404
GGTGCGCAGACAAGGAGATGAGTTTCCACTAAGGCCAGGGGGCCTCCAAC
GGGGTTGGAGGTGAGAATCCCAGGTAGGGTAGAGGTGCCGAGATCCTTCC
GAATCCCAGCCCTGGGGCGTCAGCCCTGCAGGGAATGGCAGAGACACTCT
CCGGACTGAGGGAACCGAGGCCAGTCACCAAGCCCCTTCCGGGCGCGCAG
GTAAGGGCGCCCCCTTAGCAGCCGGCGCAGGTGACCCGGGCGGGCCGCCG
GGTCTACCGGAGACGTTGGAGCAGAGGGGAGGAGGAAGGGAGGAGCCGGG
TGGGTGCGGGTGACAAGGAGCCGGAGCGCCAGGGGGAGGGGACTAAGGAC
GGCCGGCGCCGCTTAAGGAGGCGCTGCTCTCCCGCTCGCTGCCTTCCAGG
ACCTGATCAAGGGGACCGCCTCCGGTCCCCGGCCGTGGGCACCGGGACGA
GCACGGCGTCCCCACGCCATCGATGTGTCTTAGAGCCGGAGAGTCTGGTT

>uc001thq.1|99391409|99391809|99391908
GCAGAGGGAAGGGTCAAAAAGGCTCCCAGCTTCTAGTTCAGTCCCGGGGA
AGTGATAGAGCTATTCAAAGAAGTTGTAGTGAGAGAGAGGGAAGATGACA
GTTTGGTTTTAGTTGATGTGTACAGAAATACGGGTGCCCAGGAGCCCACA
AAACGGCCAGAGGAGAAATGCTTTCAAAGGCAAGCTGCAGGGCTCCTTGG
TTTTGTCACATTCCTCATTCTGGGGCTTTGCGGTTTTGTCTTGGGAATCT
CGAGGCTCTCCCAAGGTTCCTTTCTATGTTTATATCATTTAGCAGGGAAG
GATTGTTAATGACTAATCTGTGTCCATGAGGCACAGAGCCAAGGAAGAGA
TGCTGCTGCTAGCCCAGAAGGCCGCCTGTGATCATGCACAGTACACTGGA
ACTCTCTCCTCCTCCTCACCTCATTGTCTCCCCGACTTATCCTAATGCGA
AATTGGATTCTGAGCATTTGTAGCAAAATCGCTGGGATCTGGAGAGGAAG

>uc001ths.1|99420768|99421268|99421267
atcagatcttgtgagacttactcactaccacgagaacagtgtgggggaaa
ccaaccccatgattcaattatctcctacaggatccgtcccacaacacgtg
gggattatgggagctacaattcaagatgagatttgggttgggacacagcc
aaaccatatcaAGCATTATGCTTTAAATTCTTCCATTTTAAATCATACCA
TTCCATTTTAAATCATACCATTCTGCCACCTTTTGATGGGGACAAATGTC
AGGACCCGGAGCATGGCACTTGACCTCCAAGTCCAGTTTTAGAGCCAGTG
AACAGAAACCCACCCTCTAAAAGTTCTTAAACTGGAAAAGTACTCCCCCA
AAATGTTTATCTAAGAGACTGGTTTCCAGCTTACTAGGCAATTTGGCATT
AAGAACTTTCCTCATAAACATTTACAAATATTCTGCTCCGTAATGAAGTT
AATCAGTAAACCACACAACCTCTGTCCTCTCTCACTCCTTACCTAGTCTC

>uc001thv.1|99511126|99511526|99511625
AAAGCACATGCTCATGTATATTATAGCTTTTCATGTATGAAGATACATAA
TAACTTCTCTGCATACTATTTTTTAAAGAATTTGTTTTTTAAAGTTAATC
CAGATGGTTATATTTTTGTCATCTTAAAAGTAGTTTTTTCTGTTATGCAA
GAAGGATGATTTTAAAAATGTATGTGAAGACTCTTGCTAAAGTTCAAGTG
ACCAAATATTGTGCATAAATTCTTTATTTCTTTCATAAAACTAATTTTGT
TGAATTTTCCATAAAAAGTGCAGCGACTAAACATTCTTGTGATAGCTTCT
TTGTGAATGTGTCACTGTTCTTGATTTGCACACGCCTTATAATTTAGGCT
TTCTTTTGTTTTGGGCTGGCAGCTCCAACTGTTAAAGCTCTTGTCTGATT
ATGTGGAACTCCATTTTAATAGGAGCAGCTTCTTTGCTGCATTTTTAAAA
AATGGTCTTGGAAGCTTCTTACTTCCGAGAAGTGGATCTTTGTTGCGGAC

>uc001thy.1|99965496|99965896|99965995
TATTCTTTATGAACCTATCAGTCATCATTTCAATTTGTCATGGACATTGG
TATTATTTATACTAGAGGCAGGAATGAGCTTGGCAGTTTTGCAGTAAAAA
TGGATATTTTTGCTTTCTTCTGTGGTGTTTGCAATAGAATATATTATTCT
AGCAATAAAGTATTGCTAGTTGTCTTTGTGTTATGTGCAGTAGGTAAATA
TAGTGATTACCCAAGGCTTTAATAAGGGTAGAGTTGGATTTAGTTAATGG
TTCTGCTCTTTTTTATAAGGCTGAAATCCAGAGGGCAGCCCAGAAAATGT
TTGCTCAAAACTGCATAAACAAAATAGCCATGTTTTCAAAGTGAATAAAT
GAGGCATTAAAAACAGTGCTTGGGAAGTTGAAAACCTTTAAAGCAGCACT
AACAATACCTTCCTGGTCCTAAATATAACTATATCCATACACATATGTAC
GTGTATAAGAGTTTTGTTGTGCACAAAAGGGGATTCTTAGTAGCACTATT

>uc001tyl.1|119417841|119418241|119418340
CTAACCTGGGGTGCGAGATCATGCGACCTGTCGTGGTGGGGGGGCGGGGG
GGTGGGGGCAGGAATGGCCACCAACTTCTAGAGACTGTTGTTCGAGAACA
CACCCTGGGACAACCTCCGTGAATTTGGAATCACTTCCCTTGGCCCCGGC
AGAAGCTCCCTTCCTACCTCTCCAGACAGCTGGGTGGTCCTCGTAACCCG
GCCGGGGCTCCACCTTCTGGGTGTGTGGGCCTCGTAGCGTGCGGCCCATT
GCCCGGGCAACCGACGCCGTGAgcggtgcattgtggtctgcaacaaaatg
caggagaaagatcctgagggaaccaTGGAGTCAATGGACCAATGGAAGAA
TGCCGTGGGCTGCGTCAAGCCAATAGGGTCGCGCGGCGAGGGGCGGGGCC
GGCGGGAGCAGGGCGGGGCCTGAGCACTAGGCGGCGGCGGCTGGCGTGGG
GCTGCTTAGATGCGCCACGGTTTCGGTAGCGACGGTATCTCTAGCCGGGC

>uc001van.1|45173946|45174446|45174445
tctaataaaaatactaccttaatgtcagcacagagagacagatttgagct
tgactcttgtctccttgggagttgactttcaatatacaagtttttctttt
ttaaagaacttagtgttttagtattggcttctattgcattgggtagtgag
ccgcttcagctctgtaacactaactctggtagatagcatcaggatgaaat
tgaattgtagggcacacagttggtgtcagagaattaaggaattgagtagt
gtcagaaaacacctcagacTACACTTTCTCCCTTGGTATGGGAAGAGTTC
AGTTTGTGTTTCTTTCTTCTTGAGTGACCCAACTCCAAGAAGATGCCACT
TCTGGAGAGAGAATAGGGATCTCAACTTAGCCTGGCAGTGAGAATACGAA
TGGCAGCTGGAATGACCCAACAGGGGGCTAATGTTTGGGCTATTGTGTGT
GTCACACTGACCCTGACCAGCCAAGTAGTCACAGCACCCACAAGCTCTTC

>uc001vhx.1|59484361|59484861|59484860
GCTGAAATACTCCATTTACTTTAAACCACTATCTGAGAAACACAGGAACA
ATGGAGAAAGTATGAGGAAAGGCCAAGGGCCCAAGAATATGAATTTTGGA
GAGATTACTCTGTCTTGTTAGTAATAGGGAAAAGTTTACAACAAGACAGC
TAAACAGTCAGGAAATACTTACTTTTATGATAGCCTGGGCTATTACCTAA
CTGGAAAAAGAATGAAAAGGCAGGCACAGGACCAGAAACTACAATATGCC
TTGCTAATCATTCCAGGGAATTGTCAGGTTTATAAAGTACCACTTAGATT
CAATTCAGAAAGTCAGTCAATGATTACCAAGTACACAAGAGCTGGCTCTG
TCCTAATAAATCTGGGAATTGAGTAAAGCTTGCCTCTAGCATTTCCCCTT
CTTTTCCCACCTACCTGGTTGTCCTTAGCTAACACCTGCCCTTCTAGAAT
CAGAATCCTGTGACTCCTCCAGCCACCCAAGGTGACTCATGCTGACTTCC

>uc001vmg.1|94883458|94883858|94883957
cagcacgaatgttcagtcagctccaggaacatgaataaatcatgttcgtt
aaattgcatttaatgaaatactatattcagctgtaatatttaatgaatga
cagctacattcctgagcatggataaatccctcaaatacagtgttacatga
aaaaaataggttatgggagaatttctacaatatgattcaattatgtaaag
attcaaaagcaagcgagactaaaGCAACTGGTCAAATAAGCTTTAACTGT
TACTGTATAATTTGTACTTTGTAATATCTGGTAGTCGCATGGTTCGTTAA
GCTTCAGGCTAACAGAAAATTAAGCATTAACTATGGTGCCAAGTTAAAAA
AAAGTCTGCGAAATCAAAACCCTTAAAATTCGTCTACGAAATTTTAATAA
ATATCCGTGTAGAAAATCAGAACGACTCTTTCAGGCCATCTTTAAAATGT
CATTGGTAAACCATACTTGATCCTAAATTCCTGTACTTCCTCAGGCCATC

>uc001vqr.1|107719577|107719977|107720076
ctttttatgacattattagtataataatatgaataattcccagtggactt
acttccacacttccttcaaggattctccattttatttcataattgaagac
tgttaataaatcactctctagcTAAGAACAATTCAATGCTAAAACACTTA
GCTTATCTGACCTTCACATTAATTATTTTTATGACAGCAGCAGGAACTTT
CAGCTGCTTTTCCCCCTTCCTTATGAAGCCATGTGGTCCCAAGCAGACAG
AGTTCCCTTGCTACACTTAAGGGTGGGCTTCTCAGACCTGAGCATATCTT
AAAAGCTTTCCCTTGACTGTGCCAATCCAAACTCCAAGTTTCCTCAGCAG
ATTTAAGGGGTTTTAAATCTACTTGAGCATGAGTGTTATGAGAAGACTTT
GAAATTCTTACAAAAACTGAAAGTGAAATGAGGAAGACAGATTGAGCAAT
CCAATCGGAGGGTAAATGCCAGCAAACCTACTGTACAGTAGGGGTAGAGA

>uc001vrf.1|110162683|110163083|110163182
AGGCGGAAGAAAATCAGAGAAAAGCAGGCAGCCAAGCGTGGCGAACACAG
CTCTCGGGGCCACCCCGGAGGGGACCCGCGGCGGCCGCAGCGGGGCGGAG
GCCGAAGCCGAGGCCGCCCCGGAACCAGAGAGCCAGGCGGGAAGTGCACA
AAGGCACGAGGCCACGCCCAGGAGGGGCGGGCCCTTTGGCCGGAAggggg
ggggccggcgcgcggggccggTCGCCTAGGCAACGGGCTCGCGTGGCGTC
CAGGCTTCTCAGAAAGCCCAAAATCCGGGAGCTTTGGGAGGGTAGAGGGG
CGACGCGGGGGAGGGCGGTCCGGGGAGCTGAATGGCCTCAGGACGCCGGC
CGACCGGGTGTCTGCATACTGTGGGCGGCCTTTCCAAGTGTGGGGAGCGG
CCTCCGAGAACGGTGTCCATGACACAGGGCGGGAAGAGATAAGGCCTAGG
GAAGGCGCCCCTCGGGCCTATCCACCTCTTCTGGGGCTCGGCACTAGGAA

>uc001vya.1|20226371|20226771|20226870
GTACAGTGGAAAAGCATCCTACTGGAAGACCATATCTTACTCTGTGACAT
CTTCCAAGGCAGTTCTTGGAGTTGGCCCAGGGAGATCAGAGATGCTATCT
TATGGATCCAGACTATTATGTGTGAATAGGGAAACCTCAGTCCTGCCATG
AACAAGAGTAAGCACCACAGACAGCAGAAAAGGGCAACTTTTGGACAGAA
GGCCATGTTTCTCAAACTTTGTCTTCCAGAACAAATCTCTAATCCATTCA
GGTGGGTTAATATCTAACCCAATCATGCCCAGCGAAAAGGTGAATGACCC
TCCTCGTTTGTTCAAGAGCAGTGTCCTTGGTTTTCATGTCCCTGCCAGGA
CTGGGACACTATATATTAGGAACACTATATAATCAGAACCTGGAGAGGCC
TCCAGGTTCACACAACTGGAACCCATCTCCAGGAACAAACAGCTGGAACC
CATCTCCCGTTGAAGGGAAACTGCCAGATTTTTGTAAGATTCTTCCTCCT

>uc001vyk.1|20429001|20429401|20429500
AGGGAAGCTGGGTTTCTCCTGGGCAAACAGCCCTCTGTGGCTCTATTTCT
CCTAACTACTATGCCTGCCTTCGTGTCATTTAGTCATTTAGGGGCCTGCC
AGAGGACAGTTATAAAATCTGTGGTCATTCTGCCGGCAGCGTATAGTTTT
CACCCAGAGTCCAGATCCCACCGGCAAAACTCTGTCTAACACAGGATGAC
TTGGAATTAGAGTCCGTATAGCAGAAAGAGCAGCAGGGCTGTCCTTGGGT
ATCCGTTGCTCAGCCAAGTCATCAAATAAAAAGGATGATTGCACAAGTGG
ACCATGTGTCAATCTGTGGGTTTCTGCATGGCCAGACCCACCAAGGGAAG
CTTTATTTAAACAGTTCCAAGTAGGGGAGACCAGCTGCCCCTGAACCCCA
GAACAACCAGCTGGATCAGTTCTCACAGGAGCCACAGCTCAGAGACTGGG
TAAGTCAACAATCCCCAGAGCTGGGACAGGAGGGGCAGCGACAGGGCAGC

>uc001vyl.1|20493069|20493469|20493568
CCTGGGCAAACAGCCCTCAGTGGCTCTATTTGTTCTAACTACTATGCCTG
CCTTCATGTACTTTGGTCATTTAGTGGCCTGCCAGAGGACAGTTATAAAA
TCTGTGGTCATTCTGCAGGCAGCATATAGTTTTCATCCAGAGTTTGGATC
TAACCAGCAAAACTCTGTCTTACACAGGATGACTTGGAATTAGAGTCCTT
ATAGCAGAAAGAGCAGCAGGGCTGTCCTTGGGTATCCGTTGCTCAGCCAA
GTCATCAAATAAAAAGGATGATTGCACAAGTGGACTATGTACCAATCTGT
GGGTTTCTGCATGGCCAAGAGCCAGACCCTCCCTCTGGGCTCTGCTGGCC
CAACCCACCAAGGGATGCTTTATTTAAACAGTTCCAAGTAGGGGAGACCA
GCTGCCCCTGAACCCCAGAACAACCAGCTGGATCAGTTCTCACAGGAGCT
ACAGCGCGGAGACTGGGTAAGTCAACGATCCCCAGAGCTGGGACAGAAGG

>uc001wkg.1|3845636|3846136|3846135
GACTTTGATCACCATCACCAACAACATTGGCTCAATAGCAAGAATGTGTG
CCCTTAATGAAGTAAGGGGACATGGATTTCTTTAATTGCTCTAAGGAAAA
TACTGAACTTAAGTGGGCCCCATCACGTCTGTTTTCTCAGAACAGTGCCT
AAATGTAGTCATTTGGGGTGGGGTTTGTTTTAGCACGAAGTTAAAACTCT
TCAAATACAGATTAATCTTCTTTTTTTTTTTTTTAAACTGAAGATAAACA
TTGCTACTTGTCTAGAGGTAAAATGACATCTTTTGAGGAGAAAGTAGAGG
AAGAGTGGAAGGTAGCCAGTGTTCCAGATATTGGGGACTGTTGGGGGTGA
TGATGGATAACGATGCTGAATGTAGACTCCACACTCACTGCTGAGCTCTA
GAGGCCCTAGGGAGGAATCCAGAGGAAGTCACGGAAGCTGGGAGAAGACT
GAGCAGGCCGAGGGGTGCCCTCCTTGGCTCCCCCACCTCAGCAGAGCTGC

>uc001wta.1|34661026|34661526|34661525
ACCACCATCTTGATCGAGGGCGGAAGTCTTGGCTAAAGAGGCAAAAACAA
TTACTGTCACTGCCGCGGAGAATACCGCTACCACGCTGACTGGGGGAAAA
AACTATGAAAGAGATGGAAAATGGTTCTCCTTCAGAGGCGACCCAAGCTC
ACCAAGCCGGATTTTAAAGGCCACGATAAGCCCGCGTTTTCCTTTATCGT
GTGCCTTTGGCGCGTGCGCACCACGTGACCCAGGAGTTCATTAGTTCCGG
CTTGAGGGAAGCGCCTTCTTTCACAATTTCTTTTCATTGTTCATTGCGGA
TATCTGGAAGCCTTCCAGGTCCCCTGAATGTAGTAGACACTTCAGCAGCC
GTCTCCTACCCCTTTTGCCACTAAATGCTTCAAAACTGCCTTTTTTCCTC
GCCGCCGGGCCAGGCGGAACGCCTAAGTCCGGGTCAGTCTCGTCCGTCGG
TCGGGGCTGGCGCGGTGCATCGTGGGCACTGTAGTTTCCGCCGCGTTTAT

>uc001wvb.1|25602450|25602850|25602949
CAGATCGGCGATAATCAGTCTACTCTGCTCTTTGTAGGCACTTTCCCTAC
ATTTTCAAAGGCCTGCATCATCACATCTGCCACAGCATTCTCTATCATTG
AGGCATTTTCTCAGGAAATCACCTGTGAAATATTTTGCAGCTAACCACCT
ACCTGTGCCCCACCAGCCAACATGCTTTACTCCTGCCAGGCAGGTGAGTG
GTCCCCAGATCCCTATTTTACCACTTGTTTTGTCAGACTGTTCTTGGTAT
CAGCTGTGTTGGAGGGAGTTCTCTGCAAAGACCAATATGGGACTGCATAT
ACAGAGATTTTATTTCCAGATATGACTGTGAGAGAATGATGAGGGGAGCA
GTTActtagtctatttgagctgttataataaaataccactgactaggaaa
tgtataaagaggactttattttcccagagttctggaggctgggaagttca
acatcaaaacatcagtaggtgcagttgtctgttgagggctcatgtctgtt

>uc001xow.1|73387901|73388301|73388400
cacatcagctctccgagactcagtttccccatctataaaacaaggagtag
gcttgacggtccctGTCTCACTATAATTTCCCAATCGAGGTTCAGGGAGA
AATCCACAAAACTAATAAAACTTCTTCACGGACTGCTAAATGTGAACTCA
CTGGTCAAGGCTGCAAGATTTGCTCTTTGGGTCAAGGCAGTAGGGGCGGC
CACAAGGAACCAATCTCAGTTAAGTTATTAATGCACTTTGCCCAGACTAG
TAACTCTCCCCTGACGTTCCGCATTTCCCTTGCTTCTCCCGGAAACGTGG
GGCGCCCAGGAATCCTAAACTTCCAATCCCTAAGCTTCCAAACCCCGCCC
CTGGGAGGGGAGGGGGCGCGGAGCCGGGCCTAGTCGCGCGCCTGCGTACT
GCGGTCAGAGGGCCGAGGCCTGGGGGCGAGCTGGGGTCGTGCAGTACAGC
CTCTTTCCGGCAAATCACGCGAGATTTCGTTCACCCGGGCTCCACAGGGT

>uc001xox.1|73388026|73388426|73388525
TCACGGACTGCTAAATGTGAACTCACTGGTCAAGGCTGCAAGATTTGCTC
TTTGGGTCAAGGCAGTAGGGGCGGCCACAAGGAACCAATCTCAGTTAAGT
TATTAATGCACTTTGCCCAGACTAGTAACTCTCCCCTGACGTTCCGCATT
TCCCTTGCTTCTCCCGGAAACGTGGGGCGCCCAGGAATCCTAAACTTCCA
ATCCCTAAGCTTCCAAACCCCGCCCCTGGGAGGGGAGGGGGCGCGGAGCC
GGGCCTAGTCGCGCGCCTGCGTACTGCGGTCAGAGGGCCGAGGCCTGGGG
GCGAGCTGGGGTCGTGCAGTACAGCCTCTTTCCGGCAAATCACGCGAGAT
TTCGTTCACCCGGGCTCCACAGGGTCAGTGACGCGCGAGCGGCTCCCGCG
ACTGTGGCTCCCGAAGCTGCTTCGGGCCCCAGCGGTGAGGAAGAAGACTC
TCAACCAGGGTGACTTCTAGGCGTCCTCCCGGAGCTACCGGGGACACTGG

>uc001xww.1|88098666|88099066|88099165
AGAGTTGACGGATTGGCTCTGTTGCTCTGGATAGTCCATTTTCCCTTCAA
GGGTAATTGCAGTGCAACCTCTAATGGGCAGActccattttacaggtaag
aaaagttgaaatacctggaccgataccatactgacagtaagtgagggctg
gatttgaactcgcgtctcatatcacagcccaagatctttctgctacacAT
TTAATTCATTCTTACCATCCAAGAGAGAATAAAATGAATAAGCGGAGGGC
CAGCAGAGAGACTAACGAAAGGTCCCCGAGGTGCCCGGGAGGCGGAGCTG
CAAGACCACCCGCACGCGCACGCCGCCGCCCTCCTTGCCTGAGCACAGGT
TTCGCGGGTAGAAGGCGTGCGCAGGCGCGGACACGGGCGCATGCGCGTTC
ACTCCGGCGCGCAGTGCCGGCCGGGGCGGGGATACGCCGTGTGCGCGGCC
GGGGGCGGAACGGAGGAGGAGGCGGTGGTGTCCCGGCTGCGGGGTAGGAG

>uc001ycf.1|60223020|60223420|60223519
GCCATGATCCTCCCTGGGTCCCAAGTTTTGCTGGGGTGCAACCCTGCTCC
TGACCAAGAAAGATGAGGCACCTGTCCTGGGGGCAGGAAGGCTGCATGTC
TGTGTTCTCAGGGCCAGAGCGGGCCCCTCCTGTGCAGGGCGTGGGCTGCA
TCTCCTCACCCGCCAGCCAGGTCTTGAGAAGTGCAGGGGTCTGGCGGTAG
GGCACATGAAACCCTTCTTGGGATTAAACCCTGGTGTGGCAGGCTGGTCT
TTCATCCCCACTGCAGTCCCCCGACTTAGAAGAAAACACAGAGCCCTCAT
CCTCACGCCTGCTTCTCAGTGGTTTCTGGACTCCCTGGAGTCTCTCCTCA
AAGCACGAAGGCTCTGAGCACCCCACAAAGTCCTCAGGAATCAGCACCAA
TAAAAAAATACACTTTATTGTGACCTCACGGTTTGCAGGGCAGCGCAGCG
GGCACAGGCAGAGGAGCATGCAGAGCGCGTGGCACGGGTGCACAGCACAT

>uc001ycg.1|93532994|93533394|93533493
CCACCCCCTGCACGGAACCAGGCCTGGTCCTGAGCCATGGGTGGGGCTGA
GCCTTGGGGGGGCTGATGGAGAAATGCCTGAGCTGCAGCCACCAAAATCA
GGTGGGATGGGGTCAAGGGAGAGTCCCGGGACAGGTCAATTGGAACTGGG
CAGCACATAAAGCAGACCAGCCTTGACAGAAAGGACAAAAATAGCCCAAG
TCTCACATGGGGTTGCCAGTGCCCTTTCTCCCCATCTTCTTGGGAACGGG
ACTGGGAGTTGGGGGTGGGAGGTTTTAGGACCATGGAGAATCTGGCCCTC
CACCCACAGGTGGATCCTGCAATGGACACATCATAAGGACAGAAGCCAGC
ATTGTGATGTCACAGCCTGGCTGTGGCTTTGTGCTCCTGGAGCTGTAGGT
GAGTCAGCTAGGCCCCTTCCTCCTCCAGTGCCTGTCTACCTATGTTTGAT
GCTTGGGGCTAGAAAGACTGACCTTGTAGCCCCTCACCTTCTCTCCCCAA

>uc001ycp.1|60313256|60313756|60313755
AAATTTCCAGGCAGACAGACATGCTGGCCCTGGTTCTAACGATGCCCAGT
GCCCTCTCTCTGCCCCTTGCCGTGGGTCACTGAGGCCCCCACAGCAGAGG
CAGAGGCCCCTGTGTGGCttccctgctggtgctcacagaaacgaagcatc
ctgctcacactttccacagtcctgccccttccctggcagtgtgtcctgga
ggccaggggtgtcagtgcccagggtttctcttacccacagctgcagagcg
tcttttgggtctagaggccgctgctcattctgccatctgtcagtgaccat
tgagcttgttgccgttttttgtgctgttacaggcagtgttgcaaagaatt
tcccggtacacagatcattttccataagccagtatcatctgtaggtgaaa
actggtggcgggcctgtggtcaggaagcgtgtgcatgcgtTTGCAGTGTG
GAGAGAGAAGGCCATGCTCTCTGCCAGAGGTGGAGCTGCTGTCCCCACCC

>uc001ymt.1|102870588|102870988|102871087
TCCGCCTCCTCGGACTCGGACTCGGGTTTATATCGCGCCTCACTTCATCC
CAGTCCCGGGCGAGCAGCGTTGGGTTTATGTCTTTATTTGACGAAAACGG
TGAGTCGCGGGCGCGGCGGGCCAGGAGATGGCGGCCGCACAAGATGGCGG
CGGCCGCCGCGTGACCCCGCCGCGGCGTGTGGCGCAGTTTGGGCGGAcgg
cgggcgggcgcgggcccgggcgccggccgccccctccccgcgcgctcccc
ggcccggcctcgccccctccccggcATGGCGGGAGCGCGTCGCGCGTGCC
CGCCGCTCGGGCTGACTCAGGCTTCAGCTGCTGCATTTGTGAGTCATCGC
GCGCTCTGGGGCGGGGGCGGCCCGATCCCGGCACCCCTCGGCCGTGTGTC
GCTTCCCGGCTGTGCACCCTCCGGGGCCGCCGGCTCTCGGGGGACGCGCT
GGGGATGGGGCCAGACGCCCCGGTCGCGCGCCCCCCTCCTTCGCGGAGCT

>uc001ytz.1|19778895|19779395|19779394
GATCTGTTACAAAAAATACCTGTTGATTTTCTGTTATTTTAATGGATACC
TAGCTTCCTTTTATAAATTGGCATTACAATAGTCTGGTATTAGTATTGAT
CTGGAATCTATGTGCTTCCAGATCAGTCCCATTCCTTTTACTTTTAGAAT
AAGACAAAATGTAGCTCAGACACCATTCTTCCATGAAACCACATCTCTCT
AAGAAGATGCTGGAAAGTCAGTCTTTCTCAAAAAGTAGTTTTCCCCTCAA
GTTTCAACACATTACTCCACTGTAAGTTTAGACAGtataaatatgtataa
aatatatatatataatatatatatatTTTAGTATAATATTATGCTTCAGC
TTTTCCTGCATGTTTTTCTTTCTTTTCTCTTACACCCTTCTCTGTGATCT
CATCTGACAATCACTACCATGGCAACCAAGCCTCTGTGACGTTCCAGCAA
GCTCATTGTCTTCTCTTCACTAAACTTTAGTTAGTAGTTGGTCCCAGTCA

>uc001yub.1|19804047|19804547|19804546
agtgaaaccctgtctctactaaaaatagaaaaaaaaaaaacagccaggca
tcgtggcaggcacctgtaatcccagctacttgggattctgaggcaaggag
aatcgtttgaacctgggaggtggtggaggttgcaatgagccgaagtcgcg
ccactgcactccagcctgggtgacagtgcaagactccgtctcaaaaaaaa
aaaaaaaaaaagaagaagaaaTGTAGCTTAGAAACCATTCTTCCATAAAA
CCAAAACCATATCTCCTTAAGAGGATGTTGGAAAATCAGCCTTTCTCATA
AAGTAGTTTTCCCCACAAGTTTAAACACATTACTCCACTATAAGTTTAGA
GACTATTTTAAAAAACTATTATGCTTCAGCTTTTCCTGCAGTTCTCTCTT
TCTTGTCTCTTACATACTTCTCTGTGATCTGGTCCAACAATTATTGCCAT
GGCAACAAAGGCTCTGTGACATCTCTAGCAAGCTCATTGTCTTCTGCCTT

>uc001ztt.1|42506882|42507282|42507381
AGTACTAAGGCCTTGTGTTCAGTTTTTCTCCAGGATTCAGACTAGAGAGT
TTCTTCCGGCGTAAGGAACTTCAACGCTCTTCACGGAAGTAAAAGTGTTT
TTTTGGTTGTTGTTGCCGTTGTGGCTGCCCGCATTCCTTCCCTCCCACCT
CGCGGAATTGTGGCGGGAGGGGGAGGAGGAAGTCAGGGCGCCTGCGCGGA
GAGGCCGCTTTCCATCCGGGTCCCTGTCCGTGCGGTGCAGCAGGTCGGTA
GGCGGGAAATGGCGACTGGCTGAAGGAGCTGGTTCTGTTGCTGCTGCGGG
GTAAGCGGGAAAGACACCACACATTGCGCAGTCGGGACCATCGCCGGAGC
CTGAGGACACTTCTCTGTCGTCACAGTTAGGTAATCCCCTTCGTCCAGAC
GCCGCCGCTGCTTCCAATCTCAGTCCTCCTCCTCTTCCAGGGCCGTCTGC
CGGGATCTCCTCCCCTTCTAAACCTGGTCCTCCAGCGGCTCTGGCGCCTT

>uc002app.1|64372313|64372713|64372812
CAAATAAATAAATTTTAAAAAGAACATGAAAggccaggcgcagcagctca
cacctataatcccaacactttgggaggccgaagcaggtggatcgcctgag
accagccgggccaacagagcaagacctgcccccctcaccctcccatctct
acaaaaaaagaaaaaaACTTTAAAAAAAGTACATGTAATTTTAAATGAAT
ATAACTTTTTAGAAATGTTCGGCTGGCAGGGTTGCCGGCTTATGTGCTGA
GTCTTTTACCTCGTTTGGAGATAGCGAGAGCAACGAAGAGAAAACATTAA
TTACCCGGTATTAGTATTAATACGGCGGCTCCATTCCCACATGGACCTGG
GGGGGACAAACAAAGTCTCCTAATCTTGGACAGCTGCGCCCAGCCCTTCT
TCACCTGCCGTCCAGGTATCATCCTAGTCTTCCCTCCGTCTCTGGGGTAG
GTCGTTTCCACCCCTCCGCCCTGGTCCAGGCCACTGAGGGAAGGGAAGAA

>uc002arq.1|67009517|67009917|67010016
CTTCCGGGGGTGGGTTTCCACTGTGCACAACAGTACCTAGCGCTTCCCCC
ACTACAGCCCCCTTTCACGCTGTGGTAATTGCCAGGTTATCTGCCTCTCC
CATTACAGTTCCTTCCTCACAGGGACCGCGTTTAAACCACGGCGGTATCC
CTACCGCGCAGGATGGGCCGAGCCCCGCACGCCCCGAGGCAGCACCCCGC
ACGCAGTAGCCGGGCGTCGAGGCGTTCCCAGCCCACACCAGGCGCGGACC
TACGAAGGCGGAGCGAGCATGCGCACTAGGAAggggcggggcggggcgcg
cgcgATCCCCCGCCCCCTGCACGCGGTCCCAGGAGGGGCGGGCCTTGGCC
GCTCGCTCTCCCCTCCCCCATGCCGCTGCGCTTGCGCGCTGGGGACAACC
GTTGCTGGGTGTCCCAGGGCCTGAGGCAGGACGGTACTCCGCTGACACCT
TCCCTTTCGGCCTTGAGGTTCCCAGCCTGGTGGCCCCAGGACGTTCCGGT

>uc002arr.1|67093608|67094108|67094107
ctctctgtttcacttccctaatcaatagaatgatgccaacacccaccaga
tagggctgtgttacgaattaaactgagcaatacgtgcaaagttcttagca
cagtgcatggctcagagtaagtgcttaaACATTTTTGTTGATAATTGATA
TTATTGTTATTGGCGAAGTCTTGCTTGACTTATAAGCAGGGCCTGCCTGG
AGTTGTTGGTGATTTTTTTCACAGTATGTTCCTAGATAACCTAGCTTCAC
CATAGTATTTTTGAGGAAAGGAAAGAGAAGATACTGGGCCAGATGGAAGA
CAGCTCATCCTTCCTAATAAAACTCTTGCCCCATTGCATTCCATGCTTCC
TGGTTGGGATTTTTCTAGACCAACTCAGCCACCAGTTTTATGAGGGACTG
TGGGTGTGAGCAGGTCTTTAGGAGTCAGGAAGAGGAGGAGTCAGGGGGGT
GGCTACACAGTGCAGGCAGCTCAATGGACAGCAGTCTTTCTGGGACCTGT

>uc002asu.1|68932271|68932671|68932770
TTGAGTTGAGTATTCTCCCAGTGAAGTAGATATACGCTTGCCAGGACAAT
CCTGCAGAACCTTAACAGCTAAACGCCTGGGACAGGGTCCTAGAAGAAAG
AGAGCTCCTAATAAGTGCCTGTTGGCATCCACCAGAATGTGCAAGTTCTG
TCATTTCCCCACTCTCATGTCTATGTCTATGTTTTATCTCCTTTCAACAG
CAGGAACAAAACACCAGTCCTTAAGGGCCTGGGCATTAGTGGACAGGAGC
CAAGGTGCCTGAGGACAAAGCTCGGGACCCGGGACAAGGTTAAACAAGTG
CCATAGCAGCTCCAAACTACCCAAAACCCAGGAACACCCCCCCCCCGCCC
CCCGCAAGGCAGCAAGATGATGCAAACATAAAGGTCTGGTGGGAAAGGCT
GTGTGAAAATGGGAATCCCCCAGGGCGGAGGAAGTAAAGCAGCAAGTCCT
CTATCCGTCTCAAATTACCTTGAAATCCCACCTCCTGGAATCCCCCATCA

>uc002atb.1|69220341|69220841|69220840
aatgcatgctatttttgtatctgactcttttcacttaatataatgttttc
aaggttcatccccattgtagcgtgtatgagtactttatttctttttgttg
ttagacaatattTTTACTCAACTTGCACTGTtagggaaaccaagacacat
gaatgtgacatgacatctatggtcaaatagcctgtaatagatggggctgg
atttccagcacaagtgtgcctagcaccagCTCCCCTGTTAGCTCAGAGTC
TGAGGTGATCGTTCTGATAGTAatttactgaacatcttctgtgggtcagg
cactgtgctggttgtcttgtaaacttgttacctcatGTTCATAAATAATC
AGATTTCAGTTGGGAAATCCTGGGAACCATAACTGGGCACTTTTGTTTTA
GTATCTTCCATTTGCTCATTTCTGGTTTTGTTGACCGAGTTACGCTTCTA
GAATCTTCCTAAGTAAATGTTGCTAAAAATAACATTGTTCATTTCCATAG

>uc002axo.1|72315319|72315719|72315818
AAGAAACCATCCTCTTGAAGTTTGTGTTTATTATTATCAAATAAATGGAA
GACTATAGGTACCCAAAGAGGCACGATGGCTGGTAGATTCTTCAACAGAA
GTAGCTGTTTTACCGATCAAGCTGCAACACTCTTGAGAGCAGTGTCTGCT
TCCTCTTTTGCTGCAGCTTGAGCAGCATGGGGCTGGCCACACCACAGGGT
TGGTGGAGACTACTTGAGGCACCAAGAGCAGGAAGGGTGGGGCCTGAGTG
CCAGGCGGCAGGTGGAACACAGCTCCAGGAATAGGGAAAAGGGCTTCGCG
TTCTAGCTCACTGCACCTGGACAGGTGCCTGTGTGACTTCGGCCCTGCCC
TGTGACATCACACAGTGTTGCCCAGGTGACCCAGCTAGGTGGAAGAGCTT
ATTGTTTTCCAGGCCTGGGCAGAGACAGGGCCCCCCTGCCCCATCTCTCC
ACCGTCCTAGGTGTGCCAAGAGTCAATTGCCTCATTGCTGACCCTGTCCA

>uc002bfg.1|78138675|78139075|78139174
CATTCCCTGCGAGGTGGCAAAGGTACCTGAACCTACATAACCAAGCCCTT
AAAGTCTCCGCGGCACCTCTTAATCGCCTTCCCGTAGCTATTGGAGGTAG
AGAAACCGCGGCGGGAAGCGCCCCAGAGAGGGCAGTGGAGCAAGGGACAC
TGGAGGTGCAGAAGGCGGAGGAGCATCTCCTTTCGCTCCGCCCCGCCTCT
TTTCCTGCCTCCGGCCAATTGCCGTGCGCTCCGAGCCTTGACCCCGCCTC
TCCCCGCCTCCTCCGGCCTGCGGCCCCGCCCGCGCCGGTAATAATTAgcg
ggcgggcggggcccgcgcgTCAGCCGCGGGAGCCGGCCAATCCAGTGGCT
CTCCTCCGCGGTCGCGTCATAGGCCGAACAACCAAACAGAAAAGTTTAAT
AAACAGCGGACGGAGGGGCCGGCGGTGGCGGAGCCGGAGCAAGCAGGGGT
TCGGCGGCATTACCTGTACCCATTCACCGGCGGCTACCGGCGGCGGCGCG

>uc002bgb.1|79213198|79213698|79213697
TGAAATTATTAATTTTCCTTTCTTCTTTCTATGCGATTTTGGTTTCCAAA
TGTGTACATTGAGCAGGTATTGTTTTATGATTAGGGCGAAATtgctgctg
ctgctgctgctgctgctgctgctgATTACAAAAAATAGGCTGCAAGCAAG
CCGTGCTTCCATTTAAAAGCTCCTCTTTGTTGCCTCGACAAGCAAGGGGT
ACTCGATAGCACTTTTCGGTTAGATTCTAATAGAAAGAAAGCTTTAAATT
TCTCTCTCGGAAGCACTTTGTCAGCCAGGGTTTTCCCTCTCGCCCACCCT
GCAGTTAAGGAAATCTAAGAGGTGGAAGTGGGGCGGGCTGGAGGGCCACA
GACAGCCGCTGACCCAGACGCCCCATCTCCCGCCCCAGGGCGAGGGTGCG
CGCTGTCGCTTATTGGCCAGCAGGGTCCCAGACCTTGACCAATCGCCTGG
GGCCGGGTCGTCATGGCGACGCGCCACGCTAACGCATGGTGTCGGAGGGA

>uc002bge.1|79261647|79262147|79262146
AAACAGGCGCTGTGTTTGTGTGTGGTGTGTGTGAAGGAGAAAATGAATCA
CTTCAACTTTGGGCAAGGATTTTAGGTGTAGTGTTTGTCCCATGCAATTA
CATAAACACACCAGAACTCATTAAAAAAAAAAAGTAGAAGAGGGGGGCAG
AGATTCAAGTGCTTGCGATGATCTAAACAGTGCGGCACATTTTCCATACA
TTAGACCTCAGAAAGGGTTGTGTTCTGCCCTCTCACAACAGACTCCAAGT
CCAAAGGAAAGTTTGAGGTTTTACATTTCTGTTTGTGGTACAGGAAAAGG
CTTATGCTCTGAGGGCTTGATTCAGTGAAATAACATTGCCTTTATACACA
TTTGCTTCTCAAGGAGGGCAGGAGTTGGAAGCGACCGTTGTGAAACGTTA
AAGATTTTCTGGCAGAGGGAAAGGGATTTTTTTTTTCTCCCTCCCTGCCG
AGGAAAAAACAGTTCTAACGAGGAGTTACTTTGTAGTTTTAACTCATATT

>uc002blx.1|84020871|84021271|84021370
gtgagggagaagagagccagatataaaatcctgaggaacatcaCTACTAG
ATGTTTTTAGTATACTTTTAAGGAAGAGAACCCCAGGTATGAATTGTGAT
CATTCTTATTTTCATAATCTAACAGGTATGTATTTATTAGCCAAATTTTT
TAGAAACTGCATTAGAATTCTGTATATTCAGAAATGGAGATGAGAATGTA
AACAAATTATTACATCATTCACCTAGACAGCATTTCCCGGAACCGCATAG
GCCATTGACATTATGCTGTTTCCCCATGTGCTGAAGGCCCTGGCATAATC
CGAGCATGCTCTAATGTCTTCTGTGAACCTCCTTCTCAGCTCAGCAGCAG
ATGCGGCCAGCAAGGCGGATCTCCATCAGCATCTCTCCGCTCCTCCTTAA
GTCTAAAACTCTCTTTTCTCTTGGCTCTTCTTATTCGAGTGATGAGGAGG
AGGAGTTGCATAGTAAGTAAGCAACTTTGGTGTCCAGTGACTGTTCTTGA

>uc002cfw.1|162345|162845|162844
CTTTTGAGTTCCTATGGGCCAGGGCGTCCGGGTGCGCGCATTCCTCTCCG
CCCCAGGATTGGGCGAAGCCCTCCGGCTCGCACTCGCTCGCCCGTGTGTT
CCCCGATCCCGCTGGAGTCGATGCGCGTCCAGCGCGTGCCAGGCCGGGGC
GGGGGTGCGGGCTGACTTTCTCCCTCGCTAGGGACGCTCCGGCGCCCGAA
AGGAAAGGGTGGCGCTGCGCTCCGGGGTGCACGAGCCGACAGCGCCCGAC
CCCAACGGGCCGGCCCCGCCAGCGCCGCTACCGCCCTGCCCCCGGGCGAG
CGGGATGGGCGGGAGTGGAGTGGCGGGTGGAGGGTGGAGACGTCCTggcc
cccgccccgcgtgcacccccaggggaggccgagcccgccgcccggccccg
cgcaggccccgcccgggACTCCCCTGCGGTCCAGGCCGCGCCCCGGGCTC
CGCGCCAGCCAATGAgcgccgcccggccgggcgtgcccccgcgccccAAG

>uc002cfx.1|166178|166678|166677
GGGTGCGCGCATTCCTCTCCGCCCCAGGATTGGGCGAAGCCTCCCGGCTC
GCACTCGCTCGCCCGTGTGTTCCCCGATCCCGCTGGAGTCGATGCGCGTC
CAGCGCGTGCCAGGCCGGGGCGGGGGTGCGGGCTGACTTTCTCCCTCGCT
AGGGACGCTCCGGCGCCCGAAAGGAAAGGGTGGCGCTGCGCTCCGGGGTG
CACGAGCCGACAGCGCCCGACCCCAACGGGCCGGCCCCGCCAGCGCCGCT
ACCGCCCTGCCCCCGGGCGAGCGGGATGGGCGGGAGTGGAGTGGCGGGTG
GAGGGTGGAGACGTCCTggcccccgccccgcgtgcacccccaggggaggc
cgagcccgccgcccggccccgcgcaggccccgcccgggACTCCCCTGCGG
TCCAGGCCGCGCCCCGGGCTCCGCGCCAGCCAATGAgcgccgcccggccg
ggcgtgcccccgcgccccAAGCATAAACCCTGGCGCGCTCGCGGCCCGGC

>uc002ddp.1|15503123|15503623|15503622
cgtgctctgccacggctaatttttatatttttagtagagatggggtttca
ccatgttggccaggctggtcttgagctcctgaccttaagtgatatgccca
ccacccttggcctctcaaagtgctgggattacaggcatgtgcctccacac
ccagccttttttattttttagaatgtggttcctggaatgttcaaaattac
atatgtggctagtgttctatttcaattggaccgcactgATCTATACATTC
TCTCTTttatgacccccgatttacagataaggaaactgagtctcaaagag
gttagggcatttgccgaggtcggccgttagaaagatgccggaccatctac
tcatgtctgcttgacgccaatgcctgcgtcttCACGTGCTGTTGGTGCGT
CCTCCTGAATTACTTTTGTGTCCTTTGACACGTCAGATGTGGCTGGGGAA
ACAGAAACTCGCAGAAGTTAAAAAAATGTGCTTGAGGTGCCACTGGAGAA

>uc002dge.1|19374872|19375272|19375371
acaaaaaattagccgggcatggtggcgggcgcctgtaatcccagctactt
gggaggctgaggcaggagaatggcgtgaacctgggaggtggaggttacag
tgagctgagatcgcgccactgcactccagcctgggtgacatagcgagact
ccatctcaaaaaaaaaaatatatatatacacacatttagaatatatatat
gtatatttagaacatatatatgtatatttagaacatatatatatgtatat
atataAGTTCTAGGCCAGAGGCACTAAATTATAAAAAAAAATCTTGCCCT
TTGACTATGAGTCATTTAGAAAAATATCTTCCTTCTGTTTCTAGAATCCC
ATTGTCTTAAATGAAAGATTCTGTTTTCGATTTCTTGCCTAGCTACCAAG
ACAGAATTCTCTGCAGGAAAACACTCCTTCTCCTGAGAAAACTCCTCAGG
GGTTAGATGCAGGGAGTTATGTTGTGATTTGTGTAGGGGTGGCTTTGGTG

>uc002dhx.1|20724933|20725333|20725432
CAGTCGTTTCCCAAGGCCTAAAATAGGCAGGCACTGGCTCAAGGCCACAC
AGTCAAGGCCCCAGGGTTCGTCCGCCTCGGGCTCCTGTCACCCTCGGGTA
GAAGGTGGCCCAAGGCTGAAGACCGAGGTCCAGGGAGGCGCCTTTCCAAC
CGTGCCAGAGAGGGCAGGTCGCAGACGCCGGGGCTGCGGGGAATAGAGGC
CCTCACCGCAGATGCCACCTGCCGTGCCCTGCTCTGCGGCCAACGCCAGC
GCTGGACCCGGAGCTACCCGCCCCCGACCCGGAACTCCCTCGAGTACCGC
GCGAGCCGCTTGGTCGCCATTCCCGACACTCCTTGCTTTTCCAAGTCCAG
CTGCCGGAAGTCGCTCGACTTCTACTTCCGGTCCGTTCAAAAAGCCCGCG
AGGCTGAGGGGCGGTTGTTGTTGGCAGCTGTGGCTAAGGAGGGGAGAACC
TCTGCTCCCCGCCCGTCTTCTCTTCTGCGTTTCCCGGGCTAGGGGGCGTG

>uc002dhy.1|20725120|20725520|20725619
GGGGAATAGAGGCCCTCACCGCAGATGCCACCTGCCGTGCCCTGCTCTGC
GGCCAACGCCAGCGCTGGACCCGGAGCTACCCGCCCCCGACCCGGAACTC
CCTCGAGTACCGCGCGAGCCGCTTGGTCGCCATTCCCGACACTCCTTGCT
TTTCCAAGTCCAGCTGCCGGAAGTCGCTCGACTTCTACTTCCGGTCCGTT
CAAAAAGCCCGCGAGGCTGAGGGGCGGTTGTTGTTGGCAGCTGTGGCTAA
GGAGGGGAGAACCTCTGCTCCCCGCCCGTCTTCTCTTCTGCGTTTCCCGG
GCTAGGGGGCGTGGGGAGTGGTTTTAGGCGGCGAAGCCGCTCGGCAGCAC
CTTCCTTCTTTGCCAGGCAGACGCCCGTTGTAGCCGTTGGGGAACCGTTG
AGAATCCGGTAACCGATGCGGACGGTAAAGCCGTTTGGGTTAGAGCGGCG
CGGGTGTCCAGTCCGCGGAACGGGGAGATCGTTGGCACCTTCGCTTTTTT

>uc002dkf.1|22010962|22011362|22011461
CTGACCTCTCCCAGGGACTGTGTTCAGGGAACCCAAGGGAATCTGAGAAG
GAAGAGAAAGTTACCACCTTTGACACATGTGGCAGAGTTCTCTGGAACCT
CTCCTCTGTTCCTACCACAGGAAGGCCACAGGCACGCACCAGGGCTGTAC
TGGCCTAAACCATAGTTCTGTGCTGACTGAGAGGTTCTGAAATTAGAAAA
GAGGTCTAAATCCTGCTTCCAGGTTTTTGTGAGGTGGAGAAAAGCAGAGT
GACCTGGGAGAAGTGGTTATCAACAACACAGCTGGTGACTTCTTCCCTGG
GGTGAGGAAGGTTTTCCCTTTCCCTGCCCCGAGCTGCAGTGGTGCAGTCT
GTTACCTTGGAGACCAGCTAACACATTCCCGCAGGGCAAGCTTCGCTGCT
GAGTTGCTTGGAGGAGCTTGGAGAAACCAGAAGTGAGATCCAGGAGAAGT
AAGGCCCTGGAGTGCCAGGAGCCCTTCTCCCAAAGATGGAGAAATAAATG

>uc002dro.1|28796909|28797309|28797408
AACAGGCTCCGGGCAGATGAGGCAGGAAGGGGGGTGTGAGGAAAGGGACA
GGTGAGGCCGGGGATGGAAGAGGGCTCCGGGAAGAACTGGGGGGATGAGT
TTGGAATGGGAAATTCAATGCAGCTGGGGAAGTCGAGGCAATGGGGGGGC
AGGGTCAGTAGCAGATGACAGAAAGTGAAGTCTCTCCCTACCCCACTTCC
CTGGGGCTGGGGCTACCTTTGCGTCCCTCATGAGTGACATCTCAGGCTGC
AGCCCCACTGTTCCCCCTCTGTCAGCAGAAATATCTCTCTTTTCTGACCA
CCTCCTGCTGGAGTCTCAGCCAGCCAATCCCTGATCTGGTGGAGGGGGGA
GCCCGGCCTCCCCCTGCTCCCTCATAAGGACCAGCTGGGGGCCGGGGGGT
GGCCGGCTGCTCAAGTGGGACGGGGGTCAGAGCTTTGTGGAGGGAAGAAA
AACCTGGAGGGGGCAGGAGAGTAAAAAGAAGAAACCCAGGCAGACAGGCA

>uc002dsu.1|29372966|29373366|29373465
ACCCGCCCCCCGAGCTCTTTTCCCCTTGTCCGGCGGCTCAACTCACCACA
TGCTCCGCCTCCAGGTCCCGCTGCAGCTTCTCGCGGAGGTATTCGGCGCT
GAGTTCCATGGCGGCAGTCCAGCTGGAACGGCAGCCCAGCAGGGACACAA
CCCCAGCTCGGGCGCCGGCCACGCTACCTTGCTGCCTTACAGGAGCCACT
TCCGCTGGAAAACTCACTTCCGCCCTTACTAAGGCGTACGTCAACGCAGT
ACTTCCGCCCTCAAGCAGCCGGGCTTTCCAGCGGTCCAGGCTTTTCGCGC
TTGCCATGTGTCAGCCAATCAGAGCCTGAGGAAGGTGGGACTCGGGCGGA
GCCGATGCTGAATGGTACGCGCTCGCCGACTGGACAGCAGTCTGGCTTCC
GCGGTCGGACTTCTACACCCGCCTCCAGACAGGAGAGGGGCACGTACCGG
CGCTACGGCTTCCTGCAGGCTGCCTCCGGATAGTCCCCGAGAGCTTGTTC

>uc002dwa.1|29983073|29983473|29983572
AGTGTAGTGCCAGTATCTACTCTCCTTCTTAAAAAAAACCAGGGCTCCAG
AGAATCAGAACAGCCACCATCACCGCAGGGAGTCAAGGGAGGAGGGAGAT
TAGAGAAGGAGCCAGGGAGGGTGGCAGGGAGGCCACGTGATCCGAGTCCC
CTCACCCCTTTCCTTCCCACAGGTCCCTGGCCAAAGATTTATTTCTCTTG
ACAACCAAGGGCCTCCGTCTGGATTTCCAAGGAAGAATTTCCTCTGAAGC
ACCGGTGAGTGGGCAGGGGCTCCCTCCCCATCAATAGGGCCGACCCAAGT
CTTCCTCCCCCTTCCCCCATGCCGGGCCCCACGATAGTGTGAATGTCAGG
GGCTTCAGGTTTCCCTAAATATAGGTCCCTGCCAGAGGATCCGTGGCGGG
AAAAGGGCAGGGGTCATTAGAGAAGATCGGGGACACATGTGGGGCGGGCA
GGAGCTGCCTTATAACCAGCCCGGGAACCCCTAGCTCACTCGCTGCTGAC

>uc002dxd.1|30112308|30112708|30112807
ACCCGCCCCCCGAGCTCTTTTCCCCTTGTCCGGCGGCTCAACTCACCACA
TGCTCCGCCTCCAGGTCCCGCTGCAGCTTCTCGCGGAGGTATTCGGCGCT
GAGTTCCATGGCGGCAGTCCAGCTGGAACGGCAGCCCAGCAGGGACACAA
CCCCAGCTCGGGCGCCGGCCACGCTACCTTGCTGCCTTACAGGAGCCACT
TCCGCTGGAAAACTCACTTCCGCCCTTACTAAGGCGTACGTCAACGCAGT
ACTTCCGCCCTCAAGCAGCCGGGCTTTCCAGCGGTCCAGGCTTTTCGCGC
TTGCCATGTGTCAGCCAATCAGAGCCTGAGGAAGGTGGGACTCGGGCGGA
GCCGATGCTGAATGGTACGCGCTCGCCGACTGGACAGCAGTCTGGCTTCC
GCGGTCGGACTTCTACACCCGCCTCCAGACAGGAGAGGGGCACGTACCGG
CGCTACGGCTTCCTGCAGGCTGCCTCCGGATAGTCCCCGAGAGCTTGTTC

>uc002fha.1|82539772|82540172|82540271
agggaaatttgaatttcagataaacaagaaataaacttttagtgtaagta
tgtcctgtgcaatattgaagatacactaaaagtttgtttcttatttatct
gaaattcaaatttccctggaacctctgttgtcttttgctgcctctagaaa
ccctCTTGTGAGCACGCCTGAATTTGGAGGATCACGTCACAAGCTCTCAA
TAGCCACTTGAACTCATGGCCTTAAAGAGCACAAGGCAGGTCCAGGGGAA
CCAGGGCACCCACTGGCACCCAAGACAGCCAGCCCCCTCAAGTCAGCCTG
CAAAGACCCATTTGGCTCCTCCCCTCTCTGCAGCCCCTCTAACCATCGCC
CTTTTGCCTGCCCTTAACAGTATCGGCCTTTGTCTTAGTCAAGCTTTCGA
GGAGCAACTCAGCAATTCTGTTACCGATAATCACCTAACAGGTAAACAAG
ATGGCAGGGAGGAAAGTCCACGTCTCGCCCCACAGTTCCCCATATCAGCA

>uc002fhc.1|82543927|82544327|82544426
GGTGCAGTGAAATCCAGGTGGAATGCGGGAACTGGACGGGGTTTCGCCAC
TTAAAGGTACTGTTATTTTAACTGTGTGCGGGACAAAGCCATCTCCTCTT
CGCTTATGGCAAAGGCCAGGCTGGCTCATTCAGAGGTCACTGGTTCCTCC
TCCAGAGACTGAGCCCCAGGGATGGGGGTCTGGCTAGGGGGAGGTGGCTG
GGAGGGAGCGCCACCCTAGGCCCCCTGGCAGGCCGCCCAGCAGGGGCCCT
TTAAGGCTGGCCATGAGGCAGGCAGCGTGACACCCGCCCAGTGTGCAAGT
TCATTCATCACGGGCCCCTGCTGACTCACGCTTATGAAAGTGATTTTCCT
GGCCCCGCCCACTGCCTGCGCCGCCTCCTCCCTCCCCGTGAAATACCCTC
ACTTCCCTCTGGCCTCTCAGAGCCTCTTGGATCCCCACAGGGTAATGGGT
GTCCCGATCTCGCGGGGGACTCTGTGATCCGTGTTCCCCTGACCCTCCTA

>uc002fnx.1|88251279|88251779|88251778
GGTCCGGGTCGGGGATCGGGGGACGACGACCGGGAAAAGGGGTCCCAGGT
CGGTGGTCGAGGCCCTGGGGATGGGGTCCCGGGGGATCGACGGTCGAGGC
CCGAGCTCTCCTGAGTCCTGCCCGCGGCCCCAGGTGGGCGGAGCCCACGC
CAGTGGGAGAAGCGGCCCCGCCCCGCGCGCGAGTCCCCGGAGGACGGCCG
CGACCTCTTACCGTCCATGGCCACAATGACAGGAGCAGCACTCGGAGAGG
GAGAAGGGACGCCAACTCCGGGCGGTGTCAGGTCCCGGCGGCGATCGAAC
CGACCAAGCTGCACCCGGCGGGGACTTCCGGGGTCGCCGCCCCACTTCCG
GTCGCACGGGATGCTCTCGCGAGAGGATGGTGGCCGGTCCCGCCAGAggg
gcggggcgcggctgcgcggcgcgcggTCGCCATGGTGACGCACGCCGCTG
GCGCGAGGACCTTTTGTGAGTCGCTCCCGGCTCCGCGGCCGCGGAGGTGT

>uc002fth.1|1566179|1566579|1566678
CTGGGTGTGGGGGTTGCTGCACGAGGGGGAGCAAATCACTGCGTCCGCTC
CCCACGGCCGGCGGCGCTGTCTCTTCTCGGCACCCAGCACACACCGGCTC
CAGGCTCCGATCAGCTGGCGGCGTCGTGACGCACGAGCTGCGAATGCACG
GCCCGGGGCCAATCACCGCCCACTGCTGGGCAACGTGGCCCCGCCCACCC
GGGGGCCGACGGGGCCTCGCCCTGGTCCCGCCTCTCCGGGCGCCCTGGCT
CTGATTGGCAAGGAGGCCACCCTTTTGCCGGGCGGAATTGCACGAAGCCA
CGCCCACCCACTGAGGAGCCGGCCAATAGACGGACAGGTGTGGCCCAGCC
CTCCGCGTCAGCGACCCGCTTAGAAAAGCGCTACGTCAAACGAGAGTCCT
AAAGAGCAGGCGAAAGCCACGGCGTCTGCGTTTGCAATGCATGCTGGTCC
GTGTAGTTCTCAGCCTGACACCGTCGTTCCCAGAACCCAGCGCGCTCTGT

>uc002gcd.1|5330039|5330439|5330538
CCAAACCCCAGTTTCCTGAAGACCCAGTCATATCCAGCCCAGATAATGAG
AAGGTGGCACTGCAGCTGCTCACCACGGCGGCGGTGGTGAGGACGCAGGC
AGTGGTGTAGGCGCGGCTGACCGGTGGGATCTGCAGGTACTCCAGCCGCA
AGCTCTGGTACGCCATCTTCCCCACCGTCGCCTGCCCCACCCCCCACCCA
CCCCATTTCCCCTTCCGCCAGCAggccccggcggcggggcgggcccAAAG
GCCCCCCGCCCACTTTAGTTTTCCCGCGACTGCCCAATCAACGCCAAGCA
ACCGCAATCCGTAGAGACCTAAGGAACGCACATCCGCCAATCACGAGTTG
CGTCGCCACCGCCCCCCCCCAGCGCCCCATCTCCCCACCCTCTCTTCTCC
ACCAGCCAACGTCCGGGAAAAACGAGTAAGTACAGGTTCCTTCTGCCAAT
CCCCGCCGGCCACAGCTAACTTTCCCGCCCGGCCCCTTTCTGTCATAATT

>uc002ggv.1|7263902|7264402|7264401
TGGTTGTGCCTGCTCTGTTGTGGGGAGGGCGGTCTCTAAAGAAACAAGCC
CTGGGGAAGTGACGAGGGAGGAGGGGTCTTTTCAGTGACCAGCTCTGAGG
TCTGAGAGGAAGGGGGAGTGTGTGCTGGGGTCTGGTTGCCATGGTAATGG
GTCTGTTTGGCAAATGAATGTCAGGACCCGTGTCTATGCCGAGACTGGAG
CCTGGTGTCGTTCTATAATGGAAGGACAAAGGCTGATGGGGGCAGATGTC
AAACAGGCCAGAGGCCCAGTGGGCTGGTGTAGGCAGCTAGCTCAGCAGAG
GTATGTGAGGTGAGAGGCATGGCCTCTGCCAAGGCCTGGACTCAGGCGAG
AGGGTCAGCCACGGGTCCAGGACTCAGGGTAGCCCCTTGGCACACTGGAA
GGGAGTGGCCTGGCACCATTGTGACCCGTTCACTCCCAAGACCCTCAGGG
ACAGGCAGGCAGTCAGTGGACACTGTCGGCACGGTGGGCTGGGGGCGTAA

>uc002gzj.1|22822662|22823162|22823161
aatcgagcttggtgtggtcaagggccaggaggaggctggtgtgcctggaa
cacagtgtcaggggaggatggttggccttggggtcaaggaggtaagcagg
ggCATGGGGCTGTTTTTTCAGTGCTGGGCCGCAGGAGAGAATTAATGCAC
CAACTCAGCAAACAGGTGTCCTCCTACTTCCCCCTCCGCCCTCCTGGCCG
GGTTTCGTGCCAGGCACTGTTCTGGAATATAAGAGTGAATGAGAGATGTA
TTGTGCTCCAGAAAGCCAGCTTAGTGGGGGAGTTTGTGGATGAGTAAACT
CATAGAAGGTGCTGGTGAGGTGTGAATGAAGGCTCATCAGGCCGCGCAGC
TGACTCATCTCTGTACTGAGGTGTGTAGGGACTTGGGAAATGTGTCTTGA
TTTGCACGGAACTGTGCTCTGTGCTGTCAGCCTTCACCGTGGTAACTGAA
ACTCAGTTCTCTGATGTAAAGCCTGGCAGTCCCGGCCTGCTTGGGGGCAC

>uc002hnv.1|32841024|32841424|32841523
gaggggcggaggcggcgggcgcgcggcacgcggcgcgctcgccactgcgc
cgcccgggggcgcgcACGCAAAGCCCGGAGGCGCGCGCGACCGGCGGCTC
TTTGGCGCGGATTAGGGGGTCTCGGCGAGGTGAGGCGCCAGGCAGCGCTG
GGCGGGCGGGCGGGTGGCGGAGCGCGAGCCCCTCTAGCGGGACTAGGGAG
AAGCGGGGGCCACGAGGTGCGGCGGGGGAGGAGTCGCGGGCTGCGGGCCC
CGGCGGCGGGCTTGACGCGGCAGGCTggcgggccggcgggcgggcagcgg
cgggccTCGCCGCTCTGTGGGGGAGGGCGGTGTGGGGCCGGGCCTGACCC
CGGGGGCCCGCCCCGCGTCTGGGCGGTGCCCCAGTGCCCCGGCCTCGCCA
TTTCCCGCTCAGCCCTGGAGCGCGTAGCTCTACCAAGAATGGCCACTGTG
CCAGATGCCCCTGACCAGCGTTGCCCATTTGAATTTCCTAGCAGGCCCCC

>uc002huk.1|35718571|35718971|35719070
GCGCCCAACCAAAATGAATGCTCCCTTTCCAAAATCTCTAGCTGAATGCC
TTAGCAGGAGTGGCAGGGAAAGAGATCTTAACCCCACCTCCAGCACCAAA
ACCTAAATCCATCTGCTCAGGGCAGGCAGGAAGAAATGTCTATTTTCTCC
TGTTTCAGGTCATCCTATCCTCGAGTTATCCATATGCTGTGTATTTGAGA
CAGGGAACTGTTCCTGTCCCCAGCCGATGACCAGACGCCCATCTTTCTTC
CAGTGGGTTACTTCTCCCCCATCAGTCCTTCGCTCTGCGCCCGCTGACCC
AGTCGGGGCTGGCTGGTGGAAGAGGGCGGGGAGAGCCTTCTAGTTGGCGA
GTGGGCTTTAGGACCCAACGGGAACCCGTGCCTCTTGCAGCAGCCTAACC
CAGAAGCAGGGGGGAATCCTGAATCGAGCTGAGAGGGCTTCCCCGGTTCT
CCTGGGAACCCCATCGGCCCCCTGCCAGCACACACCTGAGCAGGTAGGAC

>uc002idj.1|38575623|38576023|38576122
GCGGGCGAGTGTGGGGCTGGGGCTGCCGGACGCGGTGCTACTCACCGGAT
GAAGTGAGGGTCTCACCCCAACGCGGCCTTAGCTTCCTCGGAAGGACCGA
ACACCTTGGCGGCAGCCGAGGAAAGGGGTTCCACAGTTTTAATTTATCTG
TAATTCCCACGCTTTACTGTTGCCACGGAAACCGCTGAGCAATAGCCTCT
CAGAATAGGAAATCAAGACACAGTCAGAGGAAGGGCGGGACAGAAAGAGC
CTAGCATCTCTCGGGGCTCTGGGTTGGCCACCCAGTCCTCCCCTGGTGAC
ATAAAAAGAAAGAGACGGAAAAGGAAGAATTCTACCTGAGTTCGCCGTAA
AGCGCCCGCCCTCTCGCCTCTACGCTTCCAGTTGCGGCTTATTACGTCAC
AGTAATTGCTGTACCAAGGTCAGAATCGCCACCTGAGGCCTGAATATCAG
CGTAAGATAGTGTCCAAAGCAGTCTTAAGAAGAGGTCCCATTACCCCACT

>uc002ihg.1|40141364|40141764|40141863
CAACTTGAGGGCCATTAAGGGGCAAAGCCGTCTAGCCAGTGAAGAGCCAA
GAAATGAAGAGACGGTTTGAGAAGACGTAGGCGGTGGGGGAACGGAAAGA
GGAATCGCGAAACTAATATTGTCCTTCCAAGGACACCGTAGGGCGGATCT
CGCAGCTACGGCGTTCTTTTAGGGGTGGAGCCGGCAGGAAATTTAAACTG
AAGCCGCGGCCGAAAACGCCAAGAGATTGATGCTGTAGCTGCCCTGAGAT
AACCAGGACTGTGGAATCGGGAAGAGCTCATGGAGCTCGCGAATGTAATA
CGGAGGCCTCTGAGGAAGGAGTACGGAGGCCGAGAAGGAGCCGGCATTTG
ATGAGCGAACCGGGAAAGGGTACGGATGCCGGGAAGGGGAGAAAGAAAGG
CGGAAGGGGTCGTTAATAGCTGAGGCGAGGTGCGGAGTCGTGGAGGGGGC
TTAGGAAGTGACCAGCGGGTAGGTGCCGAAGCTGAGGAGGGTATAGGGGC

>uc002inc.1|43480733|43481133|43481232
AGCTCTAGGCCGGCCGGCGGTGGCGGCGGCGAGGCCGGGACTCGGGCTTA
GGGCCTGCTGTGGAGGCAGCGGCGGACGCCGAGCTAAGCAGTGGGTATCG
GGCACATTCCTTTCCCAGAAGGGAGGGTTGCAGCGCCGCGGGGCCGAGGC
TTATGGGGCGACGGGATGGTGCTGAGGTGCAGGAGGCGGGGGCCGAGCGG
GGTTCCCGCCAGAGCCCGGCCCTGGGCCTGACAGGGAGGGGCCCCGCGCG
GGGCCGAGAGGAAAGCTGGCTCCGGGGTGGGATGGACTGGGCAGGGTTGA
GGGCACGAGAAGGCGTGGTGTGAGGCCTGGACTTGGGAGTGGGGTGGGGC
CATCGGGACGGAGGGCGGGGTGGGGTTTGCTGTAAGGGTGGGTCAAGGCC
AGGGAAGTAGCACTTGTTCGCTGGCCGCCCCTGGAGGCTAGAAGCTCCGG
CGCCGAGAGTGGGCATGGCGACTTGGTCTCAGCCGGACTCGGGTATCCGG

>uc002irg.1|45979858|45980358|45980357
cccttccttccAGTGCAGTGCCAGCTCCTCAGGGACTGTTCTGACACTGC
TTCCAGGAAGCCTTCCTTGCACCCCAGTGCTGGATGCTGGGTCAAGGGCC
TTTCTCCAATAGTACCCTGTGCCCTGTCACAGTCCTTTATTGCTGCATGG
ACCTTTCGTTATTTAGGTCTGCCTGCAGTCCCACTTCCAGGCTGAACTCC
CTGAGGTCTCTGATTCCCTAGGTGTCCTGGAGTCTGGCCCAGGACCTGGC
CCCACAGGAGTCCCAGCAGGTGGGCGCTGAGTGAGGGAGTCCCCATGTCT
GGTTTCCTCTGTTTGTCCCTCACCTGGTCGAGTCCCAGACCCTACTGATC
TTGGCCTGTCCAGCCACCAACAGTAGGCTGCCTTCCAGTGGGGCCACACC
CAGGCCTGCCAGAGAGATGCCTCCAAGCAGCTGCTCCAGGAAGGGCCGGG
GGAGGGGCCTGGGGAGGGGTAAGAATGGAGCCCCAAGAACCATTCTGCCC

>uc002itk.1|46585518|46585918|46586017
ccctcccagaagctccaagagagcatactgttttatccctagggcctaga
ataatgcgtccacgtagtaggtactcaaaattttttgcttgaCAGGCTAG
AAAAGGTGAATAAACACAAAGCGGGAGCGAAAAGTCTACTTCTAGGTCAG
GCACTCTTTGGACTTCACGCAACGTGTGAGCGCCACCTCTCGGGAAGCCA
ATTTGCTCGCGAACGAAGGAAGTGAGTCAGAGAACCCGGGGGTGGAGAGA
AGAAAGCAAGCAGCTAACCGGAAAGGTCTGAAAAAGCTAGCGCCGGAAGT
TAAACTGCAGAAAGTTGTTCCCTAGAATGACTGCCTACTCCCAAGAGGAA
GCGTGGGCGAGCGGTGTTCTGCAAAATGGGCTCTCCGGCAGCGGATCTGC
GCAGAAGCGTTCCGTGCGTGCAAGTGCTGCGAACCACGTGGGTCCCGGGC
GCGTTTCGGGTGCTGGCGGCTGCAGCCGGAGTTCAAACCTAAGCAGCTGG

>uc002iul.1|51182954|51183354|51183453
CCTTAGGATTTTTCCAGCATTTCTACTCTGCCCACCTCTCCTCTCATGTC
TACCAAAGAGACTTTCTCTACTTTATTCAGAAAGGTAAATGAGAGACACT
CAAACAGGTCTGTAGGTTATGGGAGTAGCAGGGAGTATGGGATAGGCTAC
TGAGGAGCTGTTTTTGAGGTGACATCACTGTCTCCCTTCCTTTTTCCCTT
CCCTCTGGAAGCCTCCTTACTTCTCCAGCTCTTCCTTCCTTCCCCACATC
AAGTCCAATTTTTCTCCTTTTACTTCTTGTCTATCCTCCTCACTCCTTGC
TCAGCCCCGCCCGCTTTTCTAGGCCCGCCCCTCCAGGGCCCCACCCTCAG
GCCGCTCCTCCAGTCTAGGCCCCGCCTTCTCCTCAGTTTCCTGCCAATGA
CGCTggggcagccggggcagccggggcagccCGGTCACCCCGCCCCCAGG
CCCACACTAAGGGTGTCCGCGGCCTGCCCTCCAGGCGGAGGAGCCCGGAC

>uc002jio.1|65582620|65583020|65583119
CCCAATCCTCAGCTGTTAAGATGTAGACAAAGAGTTCTGATGAAAGGGAT
TTATTTGTACTATTCCAACAGAGTCTGAAAACTAGCAGGAGCATTTCCAT
AGGTCGTCTCTCAACAATCCTGTCTGTAAATATTTGAGTCACTTACAGGC
ATTGTTGAGCATAGTTCTGGCCCAGCAAATCTTCCTCCTTTGTATCCCTG
ATCAAGTAAAAACTTAGTCAGGATATACTTGGGTGACCTTCACACTGTAC
CTCCTCCAGAGGTACAGAGGTGGTGACGTAATCACTGCCACAGCTGACTG
GCTATGGCTTGCTTGATAAGACGCCAGGGGCTACCTATGTAGATTCCCAG
GGAGGAACTGTAGGAACAAACCGGTGTCAATGGTTAACCCAGGTTCTTGG
TGTCTGGAGCTTTTCTTTCCTTTATTATTAACTAAAGAGCATTCTCTACC
ATTGCCCAGCTGAAAGCACCTAGCTCATAGATTCTCTGTGGGGAGAGTGA

>uc002jll.1|70244455|70244955|70244954
GTGCTGCAAGGCGAGTACGGGTTGGTAAACAAAACTATATTCAGATGAGC
TCGGGCCGGGTGACTTAACAGATGAGGAAGTGTCTCGGGGCCATCGGCGG
AGGCGCAGCCCAGGGGTCCCCAGCTCCCCGCCTCGCCACCTGGGGACAGC
CCACGGCCCGGGGCTCGGGCGCCGCCTGCTGTCGCGGTGCGCAGCGACTA
CGGGAACTCTTCCGCAGCAGACGGGGTCCCCGCGGCCCGCTCCCCCAGGG
GCAAGCAAGCGACCACAGGGGACCGGTCCCGGGGCTGGATGTGGCTCATG
TCCGAAGCGCACGGAGCCGAGCCGGTGTTGCTCAGGGAGGCTGCCCGCCC
CTTCACGCAGACCCTGCGGCTCTGCGTGCCCTCAGGGAACAGCAAGGTCC
GAGCCGGTGTCGTCGAGGGGGCGACGGGACGGAGGGAGGAGCCTGAGGGG
TCCCGGTCGAGGGAGGGGAGGAGTGGGCGGGGCGGGGGTGGGGCCGTTCC

>uc002jmr.1|70595016|70595416|70595515
ccagcgtgggcaacagagcgagactcccggccaactgagtacatttcaac
taatgcacatcaaggactacccaggtaggggaagagggaaaaacctgaaa
agggcctgtagttctgagggccacatgcagaaGTGGTGGGTGTCCTCTCA
CCTGCTCCCAGGGCTGAGGGGTCTGCCTGCTCCCCTACAAGGGACTGCCT
GGACTCCCACCGGCAGGCGCAGCCCTCAAAGCTCGAGGCTTTCATTGGAA
GGGCTCCTGGGCAGGGAAAACGCAGAAAGAAGGGATCCTCAACCTCGGGC
TCTGCGCCTTCCCCACCCCACTTCCTGGGAGGTGTGGTCTCTTTATGGCA
TGTTATCTCCGCCCCAAGCCCGGGGCCCTAGACCCTGAGCCGGGAAAACC
AGAAGCTAGAAAGAGGGCATCCGGGTTGTGCAAATTTCAGACACACGGAT
ATCCCGTGGCGCCTGCGTCCGGAGCCCGGCCCTGCTGCTGGACTGTCCCC

>uc002jtt.1|72795167|72795567|72795666
gggcgctgctgagtgtcaggttctgtTTGCCTCCTCTCCTGTACGCTGGA
GGCTCTGGGCACCAGCTCTGCAGGGTGGCCTGGCCTTGGGTCTCCAGGGT
AGAGCATGGCACTCTCTGCTCCCAGCCCAGTTTCTCTCTGCTTTATCTCC
CTGACCCCACCCTGGGCATGGGCCCATTTGCAGCCCCTGTGAAGGGAGAC
ATTGAGCTGTTGCTGGCAGAGGAGGGGCGGCTCCTGGGCACTGCTTGCCA
ATGGCCTCTCGGCAGCTCTGTGACAGCTGAGCTTTGTTCCCAGCCTAATC
TGACCTGGTTCTCCAAAGCATGACTGTTGGCAGCCTGAAAACCTCCAGGA
CAGGAAACAGGAGTGGCGCAGGGAATGTAAGATGATCCCAGCTTCAAGTC
ACTGGGCGGCCCTTAGACCCAGGCTGCCTGCTGTCTCTGGCAGGAACTCA
AGTCGCTGGTCATCCTCAGAGCGGTGTTGGCCCGGGGCCTTCAGTGGCCT

>uc002jxu.1|75758170|75758670|75758669
GAGAGGATTCCCAGCCCCCAAGCCTGAAGCCTTCCCCTCAATCACCCTCA
ATCACCATCTTCTGTGGGTCGACCAGATGCACGGACTGTTCTCAGCCATC
CCTGTGGTTCTTACGGCAATGTCTAGCTGTGGGACTGCACTGGTGCTTCG
ATGGCTCATAGAAGCCCCATATAAGGCACTGCTCCTGTGGGATGTGCCTG
TCAAACCTGCTTGTCCACTGCCGTTCAGTTCAGCCAGAGATTGGGCCACA
TTCAGTCCTCGCTTCCCTGGGAGGGGGAAGGTAAGTGCGCGCAGTCCATC
CGGCGAAGAGCAGGTCAGCCTACGGAGGGCTCAGCCTACGGAGGGGCTCA
GCCGACACAGGTCTGATGGGGCCCGAGAGTGGTCCCAGGGGAGTGGGAGG
GGCCGGCATCTTCCTCATCAGGAGTGGAGGAGCTGCCTTGTATGTGGACT
AGAGAACAGAAAACGGCTTGTCTGTGTTGCTGGGTCAATCACTGGAACAT

>uc002kfg.1|78009428|78009828|78009927
GGAGCCGCGAGTAAGGCGAGTGTCCAACGCCGAGCTGGCTGACAGAGCCC
GGCCGCGGCCTCCGCGGGCCCAGGGGCCTCCAGGCCCCGTGACCACCGGA
CCGAGCACCCTGGAACGGCCCCAGCTTGGCCTCGGGACAGTCCGCGCGCT
CACCGACTCCCTGGTGAACGCCGCTTGGCCGCCGCCGCCGCCGCAGGACC
CACGAGAAGCGGAAACCGGCGCAAGGACCCGGTCCCCCCGGCGCCGTACG
TGGAGTGAGCCTGCGGTCCGCCCCGCGCGCTCCGATTGGCTCTGGGGCCT
GGCCCGCCCCTTCCCGACACTGTCATTGGCCTAGGCAAAGCCGTAAGGGT
GGGGAATCCTATTGGCCCAGGGGTGCGGCTTGTCCTCTCCCGGTGCTCTC
ATTGGCCGAGCGCGGCCGTTGGGGGTGAGGCCGCGTCGGGGGAGGACAAC
AAAGGGCCGCGGGCGGCGGGCAGTGGTGTCCCAGTCTCCCGGTGCTTCCC

>uc002klr.1|3237127|3237527|3237626
GTTTTTCAAGAGGAAGTCTCCAGCCACTTGTGACCTGGGAAATCCGTCTG
GGCCAAAAAGATAGTGGAGGCTTGGCTGAGGGCCCCAGGGACACACGTTT
CCTCCCGTATGGAGGGGGCGGGACTCTTAATAAAATTACACTGCACACAG
AGCTAGCATCAAGATCCGCTCCCGGGATACGCGCACTGCTCCGGGGCCCT
CAGGCGGAGACCCAGACCCCGCGCGGGGCGTCAAGCGCAGGCGCACTACC
GCCCACAAGCTGGAGCCCGGCTTCGGGGCGGGGCGAGGGTCAGTCACGTG
GGCCCGCAGCCCTCTCCTCGATTTCCCTACAAGGACTTGGGCCGACGGGC
CCCGCCCTTCGCCGTGCCCTGGAATGTGCGGCCAGGCAAAGCCACAGGAC
GGACGCAACCATCTGCGGAAAGGATAGGGGGGAGGAAGACTTAACACTGC
AACAACAGGTACAAAAAAGAAGGAAACTCAGTAACAGGACCCAGAGGACC

>uc002kls.1|3241772|3242272|3242271
GGAAATTTGGGAACAGCATATATATCATAACTTCTGTGCTATGTAGGATA
TATCTTTTCAACAATATATTCCAGTTGCCATACGGTGCTGTATTGGATGG
GCTGGAATTTGTGACTATCCTTTGTGGAATTTCCTATTAAAATCTGAAAA
CAGATTTAGCTTTAAAAAATTTGAGGCAGAGCTTTTCTAATCATTCCATA
ATTGTATTTAGTCTGGACGATATGGTTATAATCAAGGAAAGAATGTAAGA
AATTACTTTTTAAACACATCGGAAACACATTCTTAGGGTCACTTTGGAGT
GCTGAGATCTAGGTGGTAGTTCATTCTTTGCAGTCCACAGACTTATTTTT
AGACCAATGGCATAGTGTTTTGCCAGATCATAGCTAAATGTTGTTTTCAG
AACGTAAGCTTTAAAATTGTTATCCTGGTCAGAGTGAAATCAGTAGTGCC
TATTTTAGACCTGCTTGGAAGAATATAACTCAATGCAGTGTCTTACTTTT

>uc002kqr.1|12083447|12083847|12083946
actacaggcgcccggcaccacgaccggctaattttttgtatttttagtag
agacggggtttcaccgtgttagccaggatggtctcgatcttttgacctcg
tgatccgcctgcctcggcctcccaaagtgctggaatcacaggcgtgagcc
aGCCAGCAGGCGGCGCTCGCGAGAGTGCGCAGCTCCCGCGAAGGGCCTCG
CGGGCAGGCTGAGGTGCGCATGTGCCCTGGTGCCTAAGGGTTCTGGCCGG
GGAGGCGGGGGGCGGTGGGAGGTGGGGGGAGGGCGGGTGCGCCACCACGT
GGCGCCCGCGAATGGAGGGCGCGAGGCTCAGGGCTGTTTCTCCGCGGATG
GCCTCGTGGGCCGGCTGAGGTGCACATGCGCGCTGGTGCCTAACGGCTCT
GCTGGGCTAGGTGCTCCTCCGAGCAGCTGGAGACTGGAGTGTCCCTGACG
GAGGTTGCGGCTGGACCTGGTTACGTGCTGGTGCTGCGCTCCAGAGAGGC

>uc002kqs.1|12092304|12092704|12092803
TGGTGGCTTGGTGACAAGCCAATGTACTCACTCCACACCATTCGGGGGTA
GGTCGGTTCTGAAGTAATGCTGAGATAGGAGCAGGTGTGACCACTGGGGT
TCGCAGCAACAGAGCTCAGCCTCCTTGGGCACCGCGAAGGGTACTCAGTC
TCCAGAGAACCGCCATCTCATTCCTGAAAACTCAAGGTCATCCACCAACC
CCCACTTTGTATTTTAGTTATAGTCGGTTAAAACATAAACTCGCTTTTGA
AACCTTAACTGCATGTTTTATGAAACCTGTATTATATAAAACTGTTTGTC
TGGGGAAAGAGCCAGAATCAGAGAAGAGTTTACACAGCTGTTGAAAAATG
AAATTTGTCAGAATAGTAGAGGAAGACATTTCAGATATAATGAACGGGGT
GTATATGGATGAAGGTATAAGCAGTAACAGTCATATTGGAAGTTACTCAT
AATAAGAAGCAGGTTTAGTGTGTTATTATAAAGGTAATATTAGGAAGTAA

>uc002kut.1|19706481|19706981|19706980
TGGCCCCCTGGTAGCCGAAAACCCCAAGGTGATCTGCGCATACGAGTTCC
CACTTTTTAAACCTGCAAAAACAAATCTGACCTGCTGTGGTCTTCTGGGG
ACTCCAAAGTTGTAATATTTAGCCCACAGGTTGCCTACATTCTTCCCCTT
CCTCCATCTCTTTTCTAGCCTGATTAAAATTGATAGCCCGAGGGAAAGAG
AGGGACTCTGGATTTCCACCCTCCTACCCAGGGCGTGTTCCCTGCCCGTG
ACTCAGCCTGTGATTTAGGGCGTCTGCAGGGTGAGGTGGGTGGAAGGTGA
TGCCCGCCCCACCTCACAGGAATTACAGAGCGGTGCGCTTACCTGCGGGA
CTGTTATGTGCGCTCTGGCACAGGCTGACTCATGTGTGAAGTTTAAAGGT
GGGGCCCCTGCCGCAGACAGCCTTCCTCACCTGAGTCAGGCAGGCCCGGG
CACTGAGCAGGAAGGGCAGGTATAAGAGGAAGAGGCAGAGGTTCCTGCGC

>uc002kuz.1|19972552|19972952|19973051
CACAAAAGAAAAAGTGCTCTGTTGCATACAATTATTCACTGTGTGTCTAC
AACGTGGCAGAAATTATTATTCCTAAAGGTGACCGAAGAGAGCTATAGTT
TATGGGGCCAGGAGCAATGTGTGGAATGGCGAGGCAGTGACAAGACAGCA
CTGCCATAAATCTCTTACTTTCTTTCCAAACGAGCTCTAATTTTAAGCTC
AACGACCAAAGACGGAGAGGCAGTCGCTTTGAGCTACTCCTGGCTATTTG
TTGGGAAATCACCTAAATCCGTTCAGATTTAGCCAGAAAAGGGGAAATAA
GTCTCCCTCGCCGGCCAAATCATGGCCTTTGTCGCTTTCGGCTCCCCATT
GGCTGCGGCCGCTGTGGCCCCGCCTCCTTGAGTGGTGCGGAGCTTTGTGA
TGCGGAGCTTCGTGATGCACGCCCCGATGCCTGCGGGGCTATAAAAACGC
TCGCAAGCGCCAAGTCTCCTCAGGAGCCGCCGGCAAGGGGGCAACGAGGA

>uc002kvc.1|19973045|19973445|19973544
ACGAGGAAGCTCTTAAGAGCGCGGCCGGAAAGCAGGTGGGGAGAATCTGG
AGAAAAGGCGCACCCTGCGGCCTCGGAGACCATTATGTCTCAGGGAGTCT
CTCGCAGTGGGAGAGGTCGTCGGGGCAGGCGGAGGGTCCTCAGAGTCGGG
GGTGGGGGGCCTGTGGGGCGGCCCCGGCCCACACCGGGGAGTGCGGCGAC
CAGACGGCCAGCTGCCGAATCTGAGGCCTCGGTGGGTCCGTCGCCCGCCT
CTCTTGGACAAGTCCAGGCGATGTGAGCACGCCCAGCCTCCTACATTTCA
CTCCCGTCTCTCCCAAACAGACCTAGCGCAAAACGAGCACTGACACAGCG
GGGGCCCACATCCCGGAGGTTCTTTAGGGAGAGGTCGGGGAGTGCGGTTA
CCTATGGCTCCGAAGTCCCCGCTGGCATCCTGAAAGGCATCGTATTTCTC
GCTTAAGGCGTTACCCTTGTGGTAGTGGGCGCATGGACGTTTACAGTTGG

>uc002kxz.1|30426879|30427279|30427378
TACCTGGGAAGTTATTCATGCTGAGTAACAGTACAAAACTTGAGCTGCCT
TGCTTTCTGCTTCCAGGAATGCCAATCAGAGAACATTCTTTTTCAGGCAG
CCAAGTTTGGAAGTCAGTTGGTTTCTGGCAGTGAGTAGGGGGAGGGGATG
GCAGGGGAAGCATAGTGAGTCCTCGGGCTGATGTTCAGCTTCCAAGTGTT
TCCGTAATATCCGTCAATGAAAGCATCTCCTTTTACCCACGTAGAGACAG
GTAAAAAGACAGCTGAGTAAATCAGCATTAGATGTAACAGCGGAAGCTCA
GTCAGAGGGAGCGGGGAGGGAGGGCGCATGAAAGCCTGCCATTGGCGAGC
TTACCAAAGGCATCTGCCAGTGGGACTTCAATGGAATGTGAAACCAAATC
ATTTTCAAGTTAAAGATAGACACAGTACACACCAGGATCTAGAGGCTGGA
TTTCATACTCATAGCTCTCCCTAGAATTTCAGAGAGTTCTGTTATGATCT

>uc002lir.1|58399517|58400017|58400016
ACAGCGCTGTGGAAGGCCAGGTGGACCCCTCCCGAGATGGTGTCACAGCG
CTGTGGAAGGCCAGGTGGACCCCTCCCGAGACGGTGTCACAGTGCTGTGG
AAGGCGAGGTGGACCCCTCCCGAGATGGTGTCACAGTGCTGTGGAAGGCG
AGGTGGACCCCTCCTGAGATGGTGTCACAGTGCTGTGGAAGGCGAGGTGG
ACCCCTCCCGAGATGGTGTCACAGCGCTGTGGAAGGCCAGGTGGACCCCT
CCCGAGATGGTGTCACAGCGCTGTGGAAGGCCAGGTGGACCCCTCCCGAG
ATGGTGTCACAGCGCTGTGGAAGGCCAGGTGGACCCCTCCCGAGATGGTG
TCACAGTGCTGTGGAAGGCGAGGTGGACCCCTCCCGAGATGGTGTCACAG
CGCTGTGGAAGGCCAGGTGGACCCCTCCCGAGATGGTGTCACAGCGCTGT
GGAAGGCCAGGTGGACCCCTCCCGAGATGGTGTCACAGCGCTGTGGAAGG

>uc002lrg.1|1054535|1054935|1055034
tgagcctgggaggtcgaggctgcagtgtgccctgatcgtgccactgcacg
ttagcctgggcaacacagcaagaccccgtgtcttaaaaaaaaaaaggtaa
ataagaGTTGGGGACACTTTTCTGCGAGTTGGAGAAACCAAACCCCCTCG
ACGAGTCTTAAGTAGTATTCTCAGGTTGTCTGGCCTGCGGCCGCGCTGCT
GTCAACCAGCCGGATAACTGCGCTGCCTCCCGACGCGCCGCCAGCCAGGC
CACGGCCTCCTAGACACAAGCGAGCATGCGCAGTCGCCAACAACAAGTCC
GCACGTCCGGTCCCGCCCCCCCTTCCCCGCCTTCTTCCCACTCCGGCCTC
CCATTGGCTGACGTCGGCGCGAGCGCTCAACACCGACGCGTCTGACCAAT
GAGCGCTCTGGAGGGCGTGGCCGTGGGAAAGGAGGCGCGGAAAGCCGACG
CGCGTCCATTGGTCGGCTGGACGAGGGGAGGAGCCGCTGGCTCCCAGCCC

>uc002lrh.1|1055148|1055648|1055647
GCCGGCCCGGTGACCGTTGGGGCGGGCGCGCGATCCCTGCCTCCGCTCGC
CGGCGTGGGGAACCCTCAGGCTCCAGTGACCTTGGTGGGGGGCGTCTGGG
GGCTCCCCCTCCCCACCCCCGGCCGGGCACGGACGCGGGTGACCGTACTG
CGACGCGCTCCGCGGCCCTCCAGGCCGTTGTAGGCGCGCGGGCTGGGGTC
GGGGAAGGGGAAGGGGTTGTTCCACGCGCGCGGGTCGTGGTCGGGGAAGG
GGCCGTCCAGGCCGTTGCAGGCGCGCGTGCCGGGGCCGGGGTCGGGGGTC
CAGGCTTGCAGGGGGCGGGGTCCGGGACGGCTGGGGCGGAGCTGGACCGT
TGAGGGCCACGGCGGGGCGTCTCCGGGCCGAGCGGGGCTGCTGCGCCCGA
GCGGTTGGGGGCGCGGAGGGCTGGAAATCCCGGATCAcgcgcccccgggc
gccgccccgcccccgcACCTTGGCCTAGCGCGGTGGCGTCACAGTCGCGC

>uc002lsp.1|1388862|1389362|1389361
cgagtagctgggaattttttgtactttttattcttttatgtccgtgtgta
cacaaatttttgtatttttttgtagagaggcagtctcactgtgttgtccT
TACTAACTTTATATACAAAATTTTATCTGTTAAAGCCGGAATGGTTCTTT
TCAGCGAGGCCCTGTCCCTGCTCCAGTATCTGTAATGAATTCTCGTGTTC
CTCCCACAGTGGGACCTGAACCGCCAAaccgcacctacgagcaaacggta
ggcgctccataaatacttgttgatgtgggtgccatcgtgtagatgacgga
gcacgaacccgaggctcagacaggggcggcgacttgtccaaagtcccacT
CCGTGGAGGAAGCGGCTCTGCAGACCTCAGGCGGCGGCTGCTCTAATCCC
TGCAGCCTGTGTTTTGCCCTCCAGACGGCAGAGGGCGCGTGTTCGCCGCC
GGGAAAGCGGAAGCGCGTGTGCGCGCACGGCCGAGGGGGCGGGACATGCC

>uc002mle.1|9295354|9295854|9295853
atcagatgtttgcacaggagtgtgacctttgtaacttcagactctggttg
gctgctttctgcaaccaatcagactgaacgcgggctaccgcttcatttac
aggaggtgagcatgaagtggccaatgggaaaattctaggaggtattggga
ctcatgaaggttctgtttcggagcccttgagctgccgcttggccagttcc
cacactgtggagtatgctttcgttttcaacaaatcccagctcttgttctt
ttgttgcttcattctttctttgctttgctgggcgttttgtctaattcttt
gttcaaaacgccagtaacctggacagcttgcaGTCAAGACCCCCTACCGG
TGACACTTGCGCTCTTCGGGGAGGTAAACAGCATTTCCTCTCAGCTCTGG
GTTGGAAAAAGCCGCAGCAGCTGATGGGCCCGGGAACCCGAGGCCCCGCC
CCCTAGGTGGTCCTAGCCTTTGCGCGTGCGCGGCGTGTCTGCGTGGGCGC

>uc002mpe.1|10573632|10574132|10574131
aggcagtggcacaatcatagctcactgcagcctcaaactcttggactcaa
gtgatcctcctacctcaggctcccgagtagctgaattacaagtgtgcctc
accaagcccagctaattttttaaattttttgtacagatgagggtcttcct
atgttgcccaggctggtctggaactatttggcccaagctatcctcccgcc
tcagcctccggagtggctgggattacaggcccgcgccaccacgcccagcc
TCAATATCTCCTTGACGATGAaatgcatagatgaatgaatgaatgaatga
CCTCTGTTTGCTCACCATGCACACCCTCAAGAGGGTTACTTGAGAGCTAA
GACTGGAAACAAAGGTTGGGGCCCCACCCCTCCCGGGCCAGGCCCCGCCC
CCGGTCCCCGCCCTCGCCCTCTCGAGGCTCCCATTGGAGGAGGCGCgcgg
gggctggcccggcgggaggggcggggccggggcccggggcggggCGCTGC

>uc002obk.1|40927833|40928333|40928332
GTTAACCCCCGAGGCTCCGTGCCGGGTCTCACCTGGCTGAATGTCGGCTT
GTTGTGAAGCCGGGAGCACCGGTCCCCGTGCCGGCAGACCCCGATCTTAA
AGTAAAAAGAGCAGTTAACCCTGGAAAAGGTGCAAAGACAAAGGTGAACC
GAGGGCCGGGGAAGCTGGGCACCCCAGAAACACCGCCCCACCACCCAGGA
CCCCAGTACCCCGGCCCCGACCCCCCGAGAGTCCACTCCCAGCGCCCGTT
CTCACTTGTCCTTCTCAGTCCCGAATATCGAAGCTAAATATTCAGCCATT
TTTACCCAAGCCCTCCAGGTCTGGCTGCTCTTACGTCACTTCCGTTGCTT
AGGAGCACTGGGAAGTGTAGTTCGTTGCCCTCTCCAGGCGCTTACCAAGC
GCTCGGAAACGCCCCAGGGCGCTTGCGCGTGGGAGGCGCGCGCCCTCCCC
ATAGACTCCCCGGTAGGAGTTCTTTTAACAGCGCATGCGTGCAGTGTTGC

>uc002org.1|46773870|46774370|46774369
ATCCTCCCGAGACCTCCAGGCCTGGGTCTCTGTCCCTGGGTCAGAGGCCA
GGCTGGTGACACTGAAGATAGCGGGTGGGTCCTTCCCAGCCATCACCCAG
TGAGCCCCTTTCTAGCCCCCAGAGCCACCTCTGTCACTTTCCTGCTGGGC
ATCATTCTGCCTTCCTGGAGCACTGGAGAGCATGAGGAGACCCAGGGCCC
AGCTGGTTTTGTGTGTCACAAAGGGAAATAATCTACCGGCTGTGACAGAA
CCAAGGCCAGAACACAGCAGAGGTCAGTACTGGGGAGAGTGGGTCGTCCT
GTTATGAGGACCCCATCAGCGTTGCTTCTCAAAGTTTTGCCTAGGGAACC
AAATATAGGCAAAAAGGAAGGAGAAAGGAGGGACAAGGGAGGCAGGACTG
AGAGGGGAGGGGACAGAGAGACATTGTAGGCAGAGCCCCGCCCTTGCCCA
TAAACGGGAAGTGCTCCTGCCTGAGAGGAAGCTCAGCATAGAGGAAGGAA

>uc002orr.1|47040463|47040863|47040962
CCGGAAGAGACATAACAGAAAACGCAGGCCTCCACTCAGCAAAAACAAGC
CACGCGCGAAGTCGAGGTACAAGGCAAGGGAAGGCCAGAAACGAGGCAAC
CCGTGCACAGACCGGGCTTGGTCAACGCCCCAGGGGCGGGGCCAGGCGGG
CCGTTCCTGGGGGGCGGGGCCAGCCTCGGTCCAATAAGGGGTACTCGACG
CCCCATTGGCCACCTGCCTCGAAAGGGGGAAGACAGTCTGGGCGGGCAGG
ACGTGCGGAGGGAGAGGCAGCGGTGGCGCGAGGCTCAACTCGAAGCGCTA
TTGGTGGGACTGATAGTCTTGTGCGCCAAGAAGCTGGCAGAAGGGAAGGG
GCGGGACATCAGTTCAGGATCTCAAACCGCATTGGTCGTCTGCCTCGGCT
GAGAGAGGCGATGCTTGAAGTTCATTGGTCTTTGTGAGACAGGGTAAGAA
AAGCAGCGCGAGCTTGGCGGTTCCTCTGGCCACTTTCTCACAGTGTCTTT

>uc002ors.1|47040525|47040925|47041024
CGAGGTACAAGGCAAGGGAAGGCCAGAAACGAGGCAACCCGTGCACAGAC
CGGGCTTGGTCAACGCCCCAGGGGCGGGGCCAGGCGGGCCGTTCCTGGGG
GGCGGGGCCAGCCTCGGTCCAATAAGGGGTACTCGACGCCCCATTGGCCA
CCTGCCTCGAAAGGGGGAAGACAGTCTGGGCGGGCAGGACGTGCGGAGGG
AGAGGCAGCGGTGGCGCGAGGCTCAACTCGAAGCGCTATTGGTGGGACTG
ATAGTCTTGTGCGCCAAGAAGCTGGCAGAAGGGAAGGGGCGGGACATCAG
TTCAGGATCTCAAACCGCATTGGTCGTCTGCCTCGGCTGAGAGAGGCGAT
GCTTGAAGTTCATTGGTCTTTGTGAGACAGGGTAAGAAAAGCAGCGCGAG
CTTGGCGGTTCCTCTGGCCACTTTCTCACAGTGTCTTTGGGCGTCTTCTT
GACTGAATCTGACTCCATTGGAGGCTGTGGTAACCGTGAACTAGCTGCAC

>uc002pgm.1|52571605|52572005|52572104
GGAAGCCGAGGTACAGTGAGCCCAGGCGGAAGGAACCCCCATCCGGGATG
TGAGGGGCAGGGATACCGTGAACTCCCAGGCCCCTCTGGCTGGGGCTCCC
ACACCGGCCCAGGCTGGTATTGACGGGGGCCCACAGGAGGGGAAGTTCCA
GGGCCAGGCCTCCCTGGGTAGCCTTGGGTGACTCACCCCTGCTGGGCCTC
ACCTTCCGCATGGTGGTGATAGTCAACCTAAGCCAGTGTGGCTGTGCCCA
GAGAGTGAGCACCGGTCAGGGGGCCTGTCCTATGGACTCTGTGAGCTCCC
AGGTGGGTCCTGCAGAGGGAGGCCCCCCTGGCACCCGTGTGCATGGAAGG
GTGTCTCGCTGCAGGCATGGCTGCGTGCTGGGAGTCACATTCAGATTTGG
CTGACCTTCTTGTCTGAGCCAGGCCACCAAAGCCATGCCGTAAGCATACT
CTTTCTATCGATGTGTACTTTGACCGGGTGGGACAGGCGGGCTTCTGATG

>uc002pjr.1|53813959|53814359|53814458
acttcctggctttgtaaacccagtcatatcagcctccgagtacctccact
tggtcatctactaagtgggggcggtaGGCTATGACTGACCCATCCCTGCT
TTCCTGGCCCCCAGAGTAGGTCCCCAGTATCGGGAATTGCTCCCTCCGGG
CAGCCGCAGACCCCCTGCCGCCCTCCAGCGTGCCCCTAGCCCAAAACCAC
GGCGGATGGCAGCGGATTATCCAGCCCCGAACGCCGCAAAGCGAGCTCAC
CATGATGGCGCCTCCTGCTCGGCCAGGTCCGGAAAGAGAGAACGGGCTGG
GGTGGGCGGGGAAAGCCTCAAGCGAGTGGCGCCGCCGTGACGTCACATGG
GTGCGACGCGGCGCTCTACCACGATCCGGACTTCTCTGTGGTGAGTTGGA
CGACTGACTAGCCGGGCGATAACGGCAGAGAGCATAGAGCGCAGGAACAA
GCGCAACGTCCAAGAGGGAAGGGCCAGCACGTCGGGGGCCTCTCTGGCCC

>uc002pju.1|53819060|53819460|53819559
TGTGTCTGGATCGGATCTCTGGGCCTTTGTTACGCGTGTTAGAGTCTCTG
TCTTTGCAGCTAAAGACCTCCTCCCTCACGCCCCTTTTCTTTTGTGAATT
CAATGGATGAGACAGGCCCACTCTCCCTTAACAAAGATGGCGACAACGGC
GCTGTCTATGGGGCCGCGACGTCGTCTCCGCTGCGCGTCGGCCCTCACCC
ACGATGGCGGCCAGTCTCCCGAAGCGCGAGGCCCCGCCCAGCTCTCGGCC
TCTCCCGCGGCCGGTCCCTGCACCAAGCTCGCGAGCTGACTGGCTCCACC
CCCCGCGCCCTCGTATTGGTGCGGCCCAGGCCGGCTGCACGGCCATTGGC
TGAGCGGATGCACACCCTCCCCCCACCCCTAGGTCTGATGGGGGCTGTTG
GTGCTGACTTGCGGGACCGCCTGGAGGAGGACCCGGCGTGTGAGGAGGGT
GCGGGGGTCGGGGCAGGGACCGGAGTCTAGGGGACTGAGGGACCAAGAGG

>uc002pqo.1|55072240|55072640|55072739
ACTGACGGCTTCATCCCGTTATCCTGAGTCCCTCAGTGCCTCTTGTGGTG
TACAGCTCCTCTCACCTCCTCTTCTCTTATCCGTTCGGCTCTTCCAGCTG
TCGCGCCCCGCAGAGAGATGGGACAGCCCCGTATTAACATGGCCTTAGCT
GACCGGCTTAGGCCATGCCCTCGAGCAAAATGGTACCTCCTTGGCTTCAA
TTCCAGTATACAATATGGAGAAGGAAGTGGGCGTTTCAAGGCGTGCTTGC
CCCAGGTGGTGCAGCTCTCAGACCCTCCCACTTGTTTACTTCGTGGCGAG
AGGGCGAACACTGCGCCTGCGCACTCTCCGTAGCCGGATCCACCTTCAGC
GTCTGCGCCACGTGACTCCGATCCACCCTCGAGGTTCCAGTGGAATAACC
CCCTTCTGAAAAATGGTTTCACCCGCTCCTTCTCTAGAACGGGTCGGGCC
GCTACCACTGTCCGGCCCGGAGGGGAACTGTTTTCTCCGGAAGTGACAAC

>uc002qcm.1|59062548|59062948|59063047
ACCTGAGCTGGGGGGCTCTGCACTAAACAAACCCTAAACATGCGGGGTTT
CTATGGTAACGGTCTTCCCTGGCCTACCCGGGAGACTCCTCTAGGGCTGT
GTCGAGGAGGGCAGCCCCCAGGAGTCTCCACGCCGCCAGCTGTTGTGTCT
TCCTGTTTTGTCACCACGGCAACCGTGACCTCAGCCCTCCACCCTGCTCA
CTGGGGTGGGGCGGGAGCTCCACGCTACTTTTACTCTGGGGGGCGTGGTC
TGCTCTTGGCCCCGCCTCGGGGCGGGGCTGGGATAGCCCAGACTCGGGGA
AGTCCCTGTCCACCGCCCTAGCCGGAGCTGCGccccgccccggccccgcc
cccgtcccgcccgcgctggctccccagccctccaaccccacccAGCCCTC
AGACCCTTCCAGCTGCCGCTGTCGTCTTTGCTTCAGCCGCAGTCGCCACT
GGCTGCCTGAGGTGAGGTTGTGGGGACCCCAGAGGGCATAAGCAACAGTC

>uc002qdu.1|59385608|59386008|59386107
TCGGTTTACTTCGTAGATAGTTGGGTACAAGTGACGCTAGGATGATAGGC
GGAGTCAACAGGTTCGCCAGATACCCATGAGTATTTACAAGGGGGCGGGG
CGAAAGCGACTTGCCCTCAAAGGGGCGGAACCCCGAGGGCCGGCGTGCGC
CTACGGGACCGGGCCAGGGTGACGATCCTCAAGTTCCCAAGTAGAGGAGA
GGAAGCGGCAGAGGGAGGTGCGCTCAGTGGGGCGGAGCCAAGGTGGCCCC
CGCGGGAGGAGGGCGGGGCTTCGGTCCTGCGAGGGGCGGGACCTGACTTC
CCGCGGCGCTGATGGGGCGGGATGACGAAGTTGACGAGGGTGTCGGCATG
AGGGGGTGGAGCAAGGAGCGCGTGGCGCGGTGCGCAGTGGGTGGCTCCAC
CTCGACTGCGAATTACTGTTTATGAGGTGACTCGCTGGTTCTATCGGTGG
ACAGTGGGACATTCTGAAGGGAGGCAAGGAGGCGGACTGAGCGCTCCCAA

>uc002qgv.1|59927295|59927795|59927794
actgcattccaaactgggtgacgaagtgagattgcgtctcaaaaaaaaaa
aaaGTTCTAAAAGTTGTGACTTGGGTGTGGCAGATTGTGACATACTGcca
gctgctagaaatgctggggcaggaggattgcttgaactctgaagtcaaag
aacagcctggggaaaatagcACATGAAGAAGAGTTTGAATCTCAGATAAA
AACAACAAAAATACATCAAAAGTCTTTAATGTAAGCCAAGCATTCAGTCA
TCTCCTGTATGAGAGATTGGATCTGAGACGTGTTTTGAGTTGGTTATAGT
GAAGGATGCAAGGTGTCAATTCTAGTTGGAACAATTTCCAGGAAGCCATG
TTCTGCTCTTGACCAAACAGCCACTGGGCCTCATGCAAGGTAGAAATAGC
CTGCATACGTCATCCTCCCATGATGTGGTCAGCATGTAAACTGCATGAGC
CCCTCACAACATCCTGTGTGCTGCTGAACTGAGCTGGGGCGCAGCCGCCT

>uc002qpx.1|62884768|62885168|62885267
acaggcgtgagccaccgcgcccaaccCCCTGAAATAATATTTGTTTGCCT
CTAGGGGCACCCTGAGCTTCGTGGAGTCTGAAATAATGTCTCTAAACACT
TAAGTGATCAGTTACGGAAAACACTTCCCAGAAATCTGGGAAAAGCCCCT
TTAAGAAGGAGTAAATACCTCCTTCTCCCCTAGAGGCCGAAGTCGCCATT
TCCCTGCACGGGGCACAGCACCTCAGAATACAAGTTCGCAGAGGTCAAAG
CAGTGGACACACTCCGAAGAGCTCCGTGGAGTTTTGGAAACTACATTATC
CAGAGTGCAGAGCGCAAAACGGCGGCGGAGTTGAGCCAATGACAGCCCAG
GATAGCAACACTTCCGCGCACGCGCAGCGCGACGGGCCGGAACTTCCGGC
GTCCTCCTCGTGGCGGTCATTTTGGCCTCTGTCCTGTTTGTCCAGCCCGC
CAGTTTCTGCAGTGGAGGTCGCGACTGAGGGACGGGACAGAGAAGTCGCG

>uc002wgv.1|2743213|2743613|2743712
CCTCAGGCAGTCCCCTGGCAGAGCCCATCTCTGCAATCTGGAACTTCAGG
CCTGAAAAATCCCCTAGAAGGACCCACAGGGAAGACAGCTGGGGACAGAG
ATATTGAATGACTTCGCCCTGGACCTGCAGCTCTGCAAACTCACAGGAAG
AAGAAAGCAGACCTCGCTCCCTTGGACAGATGCCCAAGTAGTAATGGGGT
TAGAATGCCTTCCTGACAACTCAGATCCCCAAGGGAGGGCCCTAGGGCAG
AGAATCAGCAAAGGCAAGAGGATGAGTCTTAGTTCTCAGAAATCCCTGAC
TTCCCAGCTAAGCCCCACCTAGGCCACCAGCTGCTTATGAGGTCAGAGCA
GCAGCAGCAGCAGCCCCCTCCCTACCCCACGGCCCCACGTGGTAACAGGT
CACAATGCCCCGGGTGCCCACTCCCAGAATGCTGACCAAAGTGGGAGGAG
GTGAGGAGGGTTTGCTGGGTGGGTATGGGGGAGGGGGAGACTCTGCAGGA

>uc002wgy.1|2744447|2744947|2744946
TTCAAATATACAATGACCACCCTTCTTCATCAGGCCCCCTTTTCTCCTTC
CTGGCTGGGCAGGTGGGATGATACCCCTTTCTTCCCAGCCTGAACCTCAC
AGTCCTATAATATAGGTATCAGATACCTGGATCTGAGTCTTTGGGCAGCA
AGAGAAGGTAGGATACTAGCCAGGGAGCCCAAGGAAGAATGTGGCAGCCA
CCTCAGAGCCTGTGGATTGGGGGCAGCCACTCTGGCCTCCTCTGTGGCTC
TAGAGAATGAAGGTCCAGACAGAAAGACTTGCGAGAGAGCAGTTTGGAAA
GGGGTGGATATCAGCCAGCAGGGAAAGCAGGAAAGGGACAGGGATCCAGG
GAGGGCTTCCCATGAGAAAGCATGAGAAACTACATCTGCGGGGCTCCGAG
GCTCCCCTGCCAGCCTGGAGGGTCCGTGCAGAGGGACTTGGGTGGGCCTC
ACACCCTACAGTGACTCCTCTCTTGGCTGGACCCCACCCCAGCCCGGGTC

>uc002wpk.1|16677504|16678004|16678003
CTTCCAGATACTATTTCTCTGGCTAGTGCTCAAGAAGATTATAATGCCCC
GGACTGTAGATTCATTAACGTTAAAAAAGGGCAGCAGATCTATGTGTACT
CAAAGCTGGTAAAAGAAAATGGAGCTGGAGAATTTTGGGCTGGCAGTGTA
AGATAATTTAAACACCTATTGACGAATATTGCTCTTAACCTTTCCTTGAT
TACCTACCTTCAACCTATTTTAATGCTTAATACTAGTTGTTAAGAACCAT
GTAGTGATTGTAGATGGAAATGCAAAAATTCAGGTATATTTGCTATTGCA
TTTTAAAGAAAGAAAGATCAATTTCGTAACAAAACCAAATGTAGGTTAAT
GTGATATTTTGGTAAAAAAAGAGTCAAATACATGGGGGCTTAAACATCCC
AAAGAATTTGAATCTTATCCGAAAACGTCTGAGAAGATTTGCCAAGTAGA
AGGCATGTGTGTTGGCAGTGAGTCTAAGTATCAATATTCTTTTAGGAAAC

>uc002wrp.1|19945536|19945936|19946035
cgccttggcctcccagtgttgggattacaggcgtgagccaccgcgcccgg
ccttctttttgtttttaaacgtggtattgacattttaagatgacatctgc
aactcgcaACACTGGGACAAGGGATTCTGGGTCATAAATTCTCCCATTCC
TCATTTACTCTGCAGCACCGGGTGGCTGCGAACTCCGCTCTTCTGCTTGG
GTTTCCGCATCACCAGCAGCTTCTTTCCTTCCCAGGTGTCGCCGCCTGCT
TTCTGCAGCCGCTGCCTGGGAGGGGTTCCGAGGTTCTGGGCAGCCACAGC
CCCGGAGGCCTTACAGGAGCGACCTGGCAATTCCCGCCGCCGGCCGCCAG
AGGAAGCTGCTTTGCTGCTGTCGTTGCCCAGCAACTCGTAGCCCGGAAGC
AGTACCCCGTCTCGCTCGGTTCCGCGGCGGCCACGCTCCGGGAGACTTCC
GGCAGGGCGGGCGCGGGGTCTTGGCGAACGGTCTTCGGAAGCGGCGGCGG

>uc002wyf.1|30830918|30831318|30831417
GTGCCCATAATGTTGCAGGCAATGGGCCAGCCCAGAGGTTATAGCCTGCC
AACCCATCCGTATGGCCCTGGCCCTGTGTGTTAGCTGATTTACCTGACCA
GGAGGGGCAGCAGTGGGGAGGCCAAGTCCCAGAGGTGAGGGTGAGGCTAC
AATGGATCTGGGGAGTCCCCCTCCTGGTAACTGCCCCCAGGCTTTCTGCC
TGTGCCTCCATCCTTCCCTCCTTGGGAACTTGGGACTCTGAGCCCCAGCT
GGTGAGGGAGGAGGGGAGTGAGCGACAGGCCAGCAGACCAATGGGCCCTG
GAGGATGGGGTGAGGCGGGGCTTGTGCTGCCATGGAGAGGAGAGAAGCGG
TTCTGTGGGGGAGGAGGGGGTGGGTGGGAAGAGGACCTGGAGATTGAGGG
GAAGGGAGAGAGCAAACAAAGGGGTCAGGAGGGAAAATAATGCACTGGCT
TCCTGAGCCCCTGCAGAGGCTGAGCAGGGAGAGGGGGCCAGGGCCAGAGG

>uc002xbb.1|32926005|32926405|32926504
CTCTGGTAGGGTCCACGTCTCCTTAGTAAAGTCTATATCCTCTGTATCTC
TTAGGGGAAATCCATGTCTCCTCACTAGGGTAAGTGCCCTTCAAAGCCAT
TCATGTCCTATTAGCAGGGCCCAGGGCCCTTCAGTCAGATCTGAGAACCC
CCAGCAACATCTGTGCTCCCTTAGTGGAGTCCATGTACTGTCAGTGAAGT
GTGTGTCCCTTCGGTGCAGTGAATATCTCCTTTATGAAAGTATCTGACCC
CTTGGTGGGGTCTATGTCCACCCCAAGAGGTCTGTACTCCTTCAGTGGGC
CCTCAGATTCCCGCCCTCCTTGGGATTGGGCAGACTCTCGGTCTCCCATA
GAGAGATTTTTTTTCAGCTTAGGGTGTGCAAGGTTTACAGTCAGCTGGGC
AAAGTGCAGGGAAGTAGCTGGGAAGGGAGGCTGGGCTAGATGGGGTCACA
AGGCCTGTGTAGGCTTCAGGAGGTGGGAGCTGCCCGCTTCAGGCCTCAGA

>uc002xma.1|42462837|42463337|42463336
TCCAGAAGATTGGCATCTGGGGCCTGGGATTTAGGTTTCTAAATCGTGGG
CCATGGGGCAGCCTTATCTCTGCAAAAGCATTGAGGGTAGAAGTCAATGA
TTTGGGAAGTTATTGAATTAGGGGATCTCGGAGGTAGGCTGTCAGTGCCT
GATAGTATCAGTTAGAATGCCTGACTTGGGGTGACAATGGCTTGGAGGGG
TGGGTGAGTCAAGGGTCAAATGAGTGCCCGTGAGTCATGATGCCTGCCTT
GTACAATTGATAACTGAACATCGGTGAGTTAGGGCCCCAGCAGTTGTAAT
TAGCACCCCGGGTGTCAGCCAGAAACCAACAAACAGCCAAATCCCTGCAG
CCCCGCCCAGCCTATCCACCGGCGGGGGACCGATTAACCATTAACCCCCA
CCCCTCCCCGGCAGAGCCTCCACCCCTTCACAGAGGCTAGGCCAAGACTC
CCAGCAGATCTTCCCAGAGGACGGTTTGAAAGGAAGGCAGAGAGGGCACT

>uc002xpp.1|43874161|43874661|43874660
AGATGTATGGACCTATGTTTTCTAATAGGGAGCCTGCTGCTCTGGCCATC
AGCCTTTAGTTTTTCCCCTCGCTGGGATTTTCAGATACTTAGGACGCAGC
AAAGGTGCCCAGGCGATTATAATGGTGGGAGGGTACCAGTGCTGCAGGAT
TGGAGGCACTCCCTGCCCGAGGGAAATTGGATCAAGGCTGGGCGTGCCGA
GTGTTCCCACGCGGAGTAAGACGTGTAGCCAGAAGGAGGGGTTCATCCCA
CGTGGACGTTTTCTTGGCCCTTTAATGGTTAGCGTTTTCCAACGGCCACC
AATTCGCTACGGATTCGTTAGTTAATGGCAGCATCATCTACCAATCGGTT
GTCAGAAGCGGGATTCTGCCGCCCAATAGCGGTGCGCCAGTGGGTAGGTC
TAGCAGTGGCGCAGCAATAGAGCGCTCCGGAGCGTCTCATTGGCTGGATC
AAACCCAAGCGAGCCATTGATTGGTCGACGCCCCCAGAGGGTTACAATTC

>uc002xul.1|47327948|47328448|47328447
TTGCGGGGCCACTCACCCGGCTCCGGCGCGTCCTTTCACTGCCGCCGGCG
AGTGCTGGGGCTTCGGCCCAGGCAGGTCGGTGGCCCCGCCCGGCGCCGCG
CACTTTCGGTTTCCGTTCCCCGCAGACCCTGGGCGGAGCCGGGCGGGCGG
CCCAGAGGAGGAGAAGGAGGAGGCGGGGGCCCAGGGTGGAGAGCACGAGG
GCCTGGCCCAGGCACGGCCGGCGCCTCCGCCCTCGAGGAGGGCGTCACCT
CAGCTCCCCCCGGCGGCGGAGCCGGCGGGCTCAGGCGGGCGCGGCTGAGG
GGAGCGGACCGCGGGGGGCGGGAGATGACTGCGCCCAAGGCCTTTGCGGG
CCTCAGCCGGCCCCAGAGGAAGGGGAACCCGTCGAGCGGTTTGGTGCGTG
TGAAGCGCGACATGGCGAGGAAGCGGACAAGCCCGGGTGGCCCGGCGTGT
AGAGGGAAGGGGGCGGGGCTAGACGCGGCCTGGACAACTACTAGAGCGCC

>uc002xxy.1|54532454|54532954|54532953
tatttaagtactgacaatttttaaaaacaatgtaggccaaacaaaacaca
tAGGTGggccgggcgcagtggctcatgcccgtaatcccaacactttagga
ggccgaggcaggtggatcacctaaggtcggaagttagagaccagcctgac
caacatggagataccctgtctctactaaaaatacaaaattagccaagcgt
gatggtggatgcctgtaatcgcagctactcaggaggctgaggcaggagaa
tggcttgaactgggaggcggaggttgcggtgagctaagatcattgcactc
cagtctgggcaacaagagcaaaattccgtccccaaaaaaaaacaaaaaca
aaTTTTTTGTTTGTTTAGTTTGAGCCACATAGGTGGCTCCAAATTTGTAG
GTAGCCTGTGGTTTAATATCTTTCTCTCCCGTTTAACTCAGCTCCACGGG
GCACATGGCATCTCCCTCTGCTCATCACAATGTCTGGATCAAACAAATGA

>uc002xxz.1|54541208|54541708|54541707
tgctgggattacaggcgtgagctgccgcgcccggccACGCTCTCATAttt
tcaaaggaagccggaaacctggacttttaaagtgaaatacccacccccca
caacatttaagtactgactaataatttttagaaacaacataggccaaaca
aaacacataggtggctcCGAGTTTGTAGGTAGCCTGTGGTTTAATATCTT
TCTCTCCCATTTAACTCAGCTCCACGGGGCACATGGCATCTCCCTCTGCT
CATCATAGTGTTTGGATCAAACAAATGAAAAACAGAAACATGACGGCCTC
TACCAGCAAAAGCTCGAGGGTTGGAAAGAGTCCCCTGGCAGGGAATTGGC
ACCCCGTCGTGCCTATCCTCTCTCTCTGACTGCCTGCTGGAAATGCCCCC
ATCTCCCTTTGAGTCCTCCTCCCGGGCGACTCCTGTGACCTGTAACCTCT
GTCCTGAAATCATCACAATGGCCAGGGTGGCCTCAGCTCAGGGCCTCTGT

>uc002ynj.1|29592690|29593090|29593189
CCCGAGGCGAGGAGGCGCTTGGCCTTTCCGTTCCGCCCTCAGAAGGGAGA
GGAGAGGTGGTCCTCGAGTGGGAGTCAGTTCAGGATGCGGGCTGTGCCAC
GCGCGGAGGTCCGGGGACCCCACCGCCGCCTCCTCGAGGCCCGCCCCGCC
CCTTACGACCCGTCCCTGCAACCCCCCGCGTGGGCTTCCGGCCGCGGCGA
CCCCTGCCCCGCGCTATTGCGCGCGCTCGTTCGCTGACAGAGGCTTCGAG
GGCGGCAGGGCGGGGCTTCGGCGCCGGGGGCGGGGCCTTCAGCGGGCGGG
CGGGGTTTTGGCGCCGCGAGGTGGCGGCAGCAGAGCGGCGCAGAAGGGAG
GGGGCGGCTGGCCGCGCGGAAGGAGTGAGTCACCTGACCGCTGCCCTCGC
CGCCCGCCGGGCGCTCTCGCTTCAGTCAGTCGGGCCGCGCCGCGCCTCAG
CTCTGGTGAGTGGCTCGGCCGTCCCGCCGGCCCTTCTCCGGGAGGGTTGG

>uc002yse.1|33836719|33837219|33837218
GCACTGGGGAAGACACAGGGCAACAGCGAGTTCCTCCTCTCACATGCCAG
TGGGGGCGGGGGCTGAAAAATTCTCTCCCGGATGCATATCCCTGTCGAAA
CTGAACTTGGCGCCACCTGAGAGCGCCTGAAAGCCGTGTGTTAAACACCG
GGTTGCCCTTCTTGCTCTTCTTCCTCTTCGCCTTTAATCTCAGGCACTTA
GCAAGCCTGTTAAGGCTCCCAAACACTGCTGGGGACTGACAACTTATGCG
GACACGGTCGCCTCAAGAGAGACGGCTCCTGTAATGGCGCCTGCGTCAGA
CACTAACATGGCGGACATAGTCGTGCGCGGCGCAAACGTCAGCACCTCTA
CCCCAGCCGCTCAGAAACAGCAGAGGAGAGCAGGGCCGTGCTCACTGATT
GGTCCCTCGGTGGAGCGGGCCGGACCGGGCATTCCCTTTGGAGCCAATCA
GGAAGGCGAGAGACCGAATTGGCCCGTGCGCCTCCTCCCGAGGCATGCTG

>uc002ywv.1|38550133|38550533|38550632
TGCCCATGTCTATTCAGCTtatatatatatatatatataATATTTATCAG
GGAAAGCAGGGCAATAGAAAAAAATCAGCTCAATAAAGGGGTTGAGCTAA
AAACATGAGTTTTCCTCTGTGGCATTTTGCTTAGGTATGTTTGACATAGG
TATAGTCTGTATGGATTCATTCTGATTCCACCAGGAGGCAAGAGATTTTG
TTAATATTCATTTGGGGAGGAGAGAGGAAAGAGAAAAAGAAAACATGGGA
TAAAGGAGAGATTGTTAGAAAAGGTAATCTGGTTATTTATTTATAGTTTA
CTTAGCCAAAGGGACCTTAAAATGCTTTGATAAGAATGGCCAAAGTTTCT
TCAAAGATTAACTGGCATTCTTTAAAAAGGCATCAGTTTTCTTTTGCACA
GGTGTTTGGAGAGCCCGGACTGGATGCCCACTAGAATCCTGTGCTGGTTT
GTAGATTTCCTTAAGACCTTAAGACATGCTGACATCATGGTCTCCTTTCT

>uc002ywx.1|38565898|38566298|38566397
ACCTCTGAAGAATTAAAAAACTTACTTGTGCTGCTTTCCAGGCCTCTGTG
GTAGTTAATTCTGCTTGGCAGTTTTTGTTGTCAAATAGCTTTTAAGAAAT
CTGGAGCTATCTCAGATATAAATACCTTAATGATGCCAGAGGACTGTCTT
TCACCCATAAAAACTGAAGCCATGTGCCAGAAGCCCTCGTGGCTCAAGGG
CTCTGTCCTTGGACACGGATGAGGGCAGCTGGGCGGTGGGACCGAGGCTC
TGCCTGAATGCTCAGCTTCTGCAAGCTGGGGTGGAGAGTGTGTTCCTGCC
TACCGGCTCAGCCAGCACAGGAGCACGTAGCCTGCAGGTGTGGGTTGTAC
ACAGGCTTCCCCCTGCTGAGTCAGTTCCCCAGATCTCTTCATCACTTCCC
CAGATCTCTGGGATCTTCAGCTGAGATTGGGCCCCAGCACCTGGACTCAA
GGTAAGGCCCCTTAGGATGCTTGTAGCTGATCAATCAGGGTAGTGCAAAG

>uc002yya.1|39745149|39745649|39745648
GGCTATTTCCCTACCTCCCTGGATGTCAGTGAAACTTTAGATGGCCCATG
GCTGGTCAGTTTCTGTTCTTTAGGAGAAACAGGTGGGAAAGAGAGCACAC
TGGAAACAGCCACTCTTAAAGGCATTTCTATTGTATGACAGTTTACTTAA
AAAATTTTTTTTAACCTGCCAGGAAAAAAAACAAAGTTGCTCTTTACTTA
AAGGCCTCTGTGGCTATTCTGACCCTTCCAGTTTATTTGTTTGCCAAAAG
CCCTTTAAACCCAGCCTCCTCCTAGACTGAGGTGGTGTTTTCTGGGCTTT
TCCAGCTCCCAAGAGCTCCTCCCTCACTTCTTTCGCCTCCTGCTGCTCTG
TTACCGGGGCCCCACCTCCCTTGGCCCCAAGGCATCTCTGCACAGGTCTC
CGATTGGTGCACAGCACAGCCTGGCCTTTTAGGGACTGTTGTCGCGCGTT
TAAAGTGATAGGGAAAGGGTCCAGTGGCTGCTTTTATCGACCAATCAAAT

>uc002yzi.1|41719623|41720023|41720122
CTGGGAGTCCCTGCTGGTGCTGGGATCATCCCAGTGAGCCCTGGGAGGGA
ACTGAAGACCCCCAATTACCAATGCATCTGTTTTCAAAACCGACGGGGGG
AAGGACATGCCTAGGTTCAAGGATACGTGCAGGCTTGGATGACTCCGGGC
CATTAGGGAGCCTCCGGAGCACCTTGATCCTCAGACGGGcctgatgaaac
gagcatctgattcagcaggcctgggttcgggcccgagaacctgcgtctcc
cgcgagttcccgcgaggcaagtgctgcaggtgcggggccaGGAGCTAGGT
TTCGTTTCTGCGCCCGGAGCCGCCCTCAGCACAGGGTCTGTGAGTTTCAT
TTCTTcgcggcgcggggcggggctgggcgcggggTGAAAGAGGCGAAGCG
AGAGCGGAGGCCGCACTCCAGCACTGCGCAGGGACCGGTGAGTGTCGCTT
CTGGGGGCAGCGCCCAGTAACCGCGCTAGGAGCGCGGAGAAGGGCATTGG

>uc002zbi.1|42792410|42792810|42792909
CCCAGGAAGCCCCAGGAGGACTTCATCAAGCCAAGTCGATGCCTCACTCA
GAGCCCCAGGATCCCTGACTCCTAACCCCACAGTGACCTGGAAATGCCTG
GTGATGCCAGAAGCAGCGCTTTCCAATTCTGAAGGCCCTCAAAATGCTTG
TTCAGCCCACCTTCCTCCTTTCCTGGGGCGTGGGAGTGGTGGGGAGATGA
GAGGCAGAAAGATGAGGACATCATCAGGAGGTTTTTCCTTACTGGAAAAT
GAGAGGAAATCCTCTTTCACTACTTAAAAATCAAAAGGGGCTGTCCATAT
TCCTCTGGCAGGGGTCTCCCATCATCCCCCGCGAGGCATTCCCATTATCC
CCTGCGGAGCTTTCCCATCATCCACAGAGGCCCTTCCCATAACCCCCAAG
TGGGAAGTTCGCGCAAGTGCGGCTCTGCAGGGAGGAGGGAGGGCCGAGGG
GAAGGCCCTCGAGAGAGTGGAGGGCAACAGTGGCCACGGTTCCTCTGTAC

>uc003amq.1|31200306|31200706|31200805
ggggggggggtttcaccatgttgcccaggctggtctcgaactcctgggct
caaacgatccacccgcctcggcctcccaaagtgctgggattacaggcgtg
agccaccgcgcccggccAACCTAAGGATTAACCTAAGGCTTCTCAGAGCA
GATGCCGCTGGAACTGAGGGCCACGGAAGAAAGGGGGTGACACTTGGTCC
TGGGGAGTGGCGACTGTATTGTCTGTCTGCAGCATCCCTATCAGCGCTAC
CGTTGTTCCACGCACACAGGGAGTAAGTACTGGGAGTCCCAGCCACCGCC
GCGGAAAATCTGGGATGCCAGCGAGCGGCCGCATCTCGGCGCCTGCGCAC
TGTGCCCGCGCTCTCAGGCAGCGCCGTTGCGCGCGGAGTCATCGATCGGC
CGACCCCGAGAGGCCCGGTTCCTTTAGGCCGCCTGCCCGCCTCCAGCTCT
CGGGGTCGGCTCCAGGAGGCGCCCTCAGGAGAGGGGCGGGCGCTCTATTC

>uc003bft.1|43938815|43939215|43939314
CGAGTGCAGCGGCGGCCGCCGAGGAGGTGAGGAGCggcggcgggcgcggg
aggagaagaggctgagggcgggagcctggtgctgagagcccagggccggg
agggcgggagcgggctcgggcctgggaggggagtgcgagtgcagggctgg
ggactggaccctggggagggaggtgcgggttcagcgccgggggacgggcc
cctggggaggggtgcggggccgggggACCAGACCCTGGGGAGGGGCTTAA
GGGGCTGGAGGACGGGACCCTGGGAAGTGGGGTACAGGGCTAGAGGTCGG
GACTCTAGGGAGGGAGCCTGGGTcgggcgcacgggccgggcggggcgcgc
ggTGGGGGAGCGACGGGTGGAGGGTGGGGTGGGATGACAGCGGCGACGCA
GCCCCGGCTGTTTTTGAAGCGGGGCCCGGGCCCCACCGGGCTGCGGCGTC
CGACTCGAGTGAGACTCTCCCCTGCGGCCCCGCCGGAGGTAGGGGGCTGG

>uc004dcc.1|30171368|30171768|30171867
AAATGGCATGCATCACACATTTATTGCTGTTTATCAGGTTGGTTTAGTGA
TAATAATTTTGTTTTTGAAATACAAATAGAAAATCCTGAAATAATTTTTG
TGATACAGAGCAAAATAACACGGCATGGGAGTAAGGTTATCCTTAGAAAT
TTAAAATAACTCCACAGTAAAATAGGTAGAATCTGAAGATAGAAAGGGAA
GAAAAGTAAAAGTTGCTTTATTCGTGGTTTGTCTTACTCAGTTCAGTCTT
TTTTTGCTCATAAATTTAAAAGTTACATACCTGGTTTGCTTAGATTATTC
AAGAATGTGGAGGCCTGGGCCAAGGTCAATGACAGTGTCTCCATTGTCTT
CCCTCCATTAAGAGAAGACTTTAAGAGATGAGGGAGAGAGAGCCAGAGAC
AGTGTTGCAACTGGGCCTGGCATGTTTCAGTGTGGTGTCCAGCAGTGTCT
CCCACTCCTTGTGAAGTCTGAGGTATATTCTTTACTTTTGATTAAGAAAA

>uc004dlh.1|48640082|48640482|48640581
ATGTCACGCCAAGGACGCACTCTCATTGGCCAATCGAGTTTCTGCCATTT
GTTCATTGCCTCCTGAGCGTAGTCCAGTTACTTTCAGGCTCGGGGAGTGA
AGGCCTCGTTGAGAGAAGGTCTCATTCGGTGTTTTGGGAAGAGAGTCGTG
TGGGCCCAGGTATCGTAGCGGCGACACGAGAGAGACGGGCGGTGTGACAG
CCTTCCACTACCTGCACGAGTGTATTGGTAACGTTGGGGTGGGTGCACTC
TTTTGGAGCTGGAGGAAGTGCTGCCCTCTGCTCCCCCATCCCAGCGCTTT
GGTTTCTCCCACCCGGCAGTCATGGGGACGCTGGATGAGCCCATTTCTGA
AGTGCGGAGGGGCCGGGCTTCTTAGGCTGTGGGCGGAGCCTGGGCCTGGG
AGAGGAACAGGGCCCTGGAGCACCTGGTTTCGGGGACAGTAGGGTTGGTG
GGAGTTGCGATGATATTGCCACCTACCTCTTACATCTTTTAGTGCGTATG

>uc004doj.1|49240661|49241061|49241160
attcatttttctttcagtctctttctctgacttgttcacattgaacaatt
tcCTTTTGGGATAGGTTGCTATTTCTGTTTTCGCAGGTGGTTTACCTGTC
TTCCCAGCCAGTCACAGTGGTCCTTGTCCCCATGGTGGGTCCGGGGCAAG
AGAGGGCCCTGGGTTGGGGGTGGGGTTCAGTTGAAGATGGGGTGAGTTTT
GAGGGGAGCACTACTTGAGTCCCAGAGGCATAGGAAACAGCAGAGGGAGG
TGGGATTCCCTTATCCTCAATGAGGATGGGCATGGAGGGTTTGGGGCGTG
GCGCTGGGAACGGCAGCCCTCCCCAGCCCACAGCCGCGCATGCTCCCTGG
GCTCCCGCCTCAGTGCGCATGTTCACTGGGCGTCTTCTGCCCGGCCCCTT
CGCCCACGTGAAGAACGCCAGGGAGCTGTGAGGCAGTGCTGTGTGGTTCC
TGCCGTCCGGACTCTTTTTCCTCTACTGAGATTCATCTGGTAGGTGTGCA

>uc004dol.1|49250166|49250566|49250665
tacgggtcctagcgattctattcatttttctttcagtctctttctctgac
ttgttcacattgaacaatttcCTTTTGGGATAGGTTGCTATTTCTGTTTT
CGCAGGTGGTTTACCTGTCTTCCCAGCCAGTCACAGTGGTCCTTGTCCCC
ATGGTGGGTCCGGGGCAAGAGAGGGCCCTGGGTTGGGGGTGGGGTTCAGT
TGAAGATGGGGTGAGTTTTGAGGGGAGCACTACTTGAGTCCCAGAGGCAT
AGGAAACAGCAGAGGGAGGTGGGATTCCCTTATCCTCAATGAGGATGGGC
ATGGAGGGTTTGGGGCGTGGCGCTGGGAACGGCAGCCCTCCCCAGCCCAC
AGCCGCGCATGCTCCCTGGGCTCCCGCCTCAGTGCGCATGTTCACTGGGC
GTCTTCTGCCCGGCCCCTTCGCCCACGTGAAGAACGCCAGGGAGCTGTGA
GGCAGTGCTGTGTGGTTCCTGCCGTCCGGACTCTTTTTCCTCTACTGAGA

>uc004dpo.1|51653037|51653437|51653536
TGTTGCAATTAGAGACCCCAAACAGAGACCTAAGCATGCTGGACAAGGGG
GTGGAGATGCAAGCCGGCCTGACAGGAGGGGCCTTGAATAGGGGAGGGAC
GGAATAGAGACGCATTGCGGAAAAGGTAGGGGGCCGGTGTGTGGGGCAAG
GGGTGGGACCAAGAGGCACAGCGCATCTGTGGGGGAGGGGGCGTAGAGGA
AGGGGAGGTGCTGTTGTATAGTGTCGACCTGGTTGGTGGTGGGGTGGTGT
GTTGGCAAAGGGGGCGGGACCGCCTTCCAGCGCACATGCGCATCATGGTC
TCCAGGACGAAGCTTTTGTTGGGAAAGCAGGCGGGACTGACTTTGGCTCT
TCAGTGTTTGCGCATGCGCGTAACGTCCTGAGGCGGTGGGTGGTATATTA
GGCGAAGAGGCGGGGTCGCCCAAGCTGCCGCGCTGGCATTTTCTCCTGGA
CAAGGAGAGAGTGCGGCTGCTGAGAGCCGAGCCCAGCAATCCCGATCCTC

>uc004dtk.1|54850495|54850895|54850994
agagagaacctgaataattagtatacgaatagaaaaaaaatctggatagc
aaaatgttaatagtggttatttctgggagatgagtggcctttcattggtg
tgttatatattactgcattgtttgaatttttacaacaacaacaaaagaac
aacatattacctttgtaataagaaaaaaTGAAGATATAAAAATAAATTCA
ATGAATGACTTGCTTTCAGGGGGCGGTTTGAGTTGGAAGAGCTTCAGACT
Gagcctggtacagtggcataaacatgggctttggcgtcagacagccctga
gCGGGGCCCCATTGCCCCACCCCCGAGGAAGGCGAGGGGGGGTGGCAGGG
GGCTGCGGAAAGGGGCTGGGCTGGGTTGGGCTGTCTGCAGCTCTAGTCCA
GGAGGCTGAGACTTCGAGAGGGACTTAGAGAAGGCAGACGCATCCCGAAC
TCGCTGGAGGACAAGGTGAGGGGCGTTGATATTGGGGTTTTATGGAGGTC

>uc004dwm.1|65298987|65299387|65299486
AGCAGAGGCCTTATCCCTTCCCCTCCCTGTCATAAATGCCTTAGAGCTTG
GACTTGGATCTCAGCTTAATCAGTTTTGTCTCCACTTCCCCTTTCTTGCT
TCAAGGTTCACATGTGTGCGAGGCAGATAATTCTAGGGGCTGCCATGGCT
TGGCTAAGCTTCCCTTGACCACTGAGCATTTCTAAGGGAGTTGAGGCTGG
TGGCTCCTCCTTCCTTCCTACTGGTGCTTCCACCTGCCTTGGTCTGAGTT
GCAGTCCATGGGGCAGCGCCTAAGTGTCTGAGCACACTTAAGAATCTCTA
GTGGTTTATGACCCAGACTTTGCCCTACCACCTCAGTCTTCTGAATGTTC
TCTTCCCTGGACCCTGCTCCAGACACTTTAAATTCAGAAGAGGAAAATGT
GCCCAGCCTGCCTGGAGAAAAGTGTCTGCTCCTAGCCAAGATCTCCTCAT
CACAAAGTAAGAATATCAGGTGGTGGAACCCCCATCATACCTGTCCCCTT

>uc004dxc.1|67829806|67830206|67830305
TTTCCCCTACCAATTGGAGATTTCACTGAAGTTGTGTCTTCTGGACATCC
CATAAATTATCCGAGCAAGTCACTGAACCCTCCCGGGCACATAGCATATG
TGTTTAAATCCCCCAAACAGTGCCGGACTCATTCAGAACTCAATAAATAT
TAGCCTGTGTGCCTGGCCAAGTCACTGCTTGAGCCTCAGTCTTTGGGCTT
GCACCTCCTCCCTGGCAGCGGTGTGACCGGAGGGAAAGGCAGCGGCGAGG
GCCTTGGAGGACCTGCAGGCAGTGCCCCGCCCACCCAGATTTGGGTGACT
TTCTGGCGAGTCCGGTGGGCCAGACTGCGCCCCCATTGGCCGAGGGGAGG
TGGGCGGGGCGTCCCTACAGCCCTACTCGCCGACGCTCCCTCCCCACTTG
AGCTGAGTGGACTCGGGTTGACAACGGCTAAGCAGCCGCGGCAGCTGCTC
TTCTGGCTGGCACCGTCACCCCTGCCCGACCCCAGGCCCCGCGTGTGTCC

>uc004dzf.1|70351386|70351786|70351885
TACAGTTTTAGAGGCTGGGAGCTAGAAGGGTTGACCAGGATGGCAGCCTG
TACAGGATCCCTCTCTGCAGCTTGCCCGCACTGTGGATCTGCCTAAGGCC
AGGGCATGGGGGAAGCCTGAGGGATGCTGAGGAGCACAGGTCCAGCTCAG
TCTCCCAGAGAGACTAAACATGGGTGGGTGACAATGATGCCTCTCTTCCT
CTGGGACAAGGCAGTGACTCCAGGCTATGTGATCTGTCTCTCCAAACCCA
TAGGGAGCTCAGAGGATCAATCTTGTTTAATGATTGTATGTGGGAGGAGG
TGGGGCTGGTTAATGTTTGTCTGGTTCCTCTTGGGCTGTGGGCCATTTCT
GGCTCTGGCCCTGGGTTCGTTGTCCCTCCCCTGGGCTGGGCTGACAGTAC
CTGGTGGCATAGGGCAGACACGCCTGCAGACATTCTCTGGGAAAGGGCAG
CAGCAGCCAGGTGTGGCAGTGACAGGGAGGTGAGGAGACTGGGGGCTGAG

>uc004dzg.1|70359380|70359780|70359879
tgagctctcTTTCCTGTCCTCTTTCCTCTCCATATTCCGGAGAGGATCTA
AGCCTCAGGGAAAATCCTGGTGACCTTAAGCTTCTGACGGGGCCATGGGG
GAGGGCCTCAGCCCAGAGCCTCTGGGTCCCCTGGGGTCCCCTCTTCACAT
CCACCTGCCTGTGTTTTATCTCCCTCCCCCCGCCCCCCCGTGGCCATTCT
TCTGGTGGGGCTATGGGGCGGGTGCGGCGATGGACCGGGCGGGCACAGAA
CAGGTGGGTGCAGGCTGGGTGTCCGGCGCTGGGACACAAGTGCTCTGTGT
GTAGGGTGGGCGGAAGTCAGGGCGTTTGATCTGAATTCTAAAGGGCGTTG
TTCAGAGCCCCACAAAGGTCTCATTGTGCAGACACTGGGTATAAAGCAGC
ATATGACTCCCCAGCACCGGGCGGTGATGAATTGGGACGCAGGCGCGGAG
CCCAGGGACCACTCCCCCTGCACAGACATGAGACCATAGGGGACCTGTCT

>uc004edm.1|79562220|79562620|79562719
GGGTAAAAATTAAATAGAGAATATTTTCCCAAATTCTGTATTTCAGAAAT
TACAACTTAATTTTGAAGTTACATGTAGGCAGTTACAATACTTACAAAAC
AAAAATGTTTGCCTATCTGTGTGAATCTGCATGGTTTAACTGGTTATTTT
CACTATTTTTTTCTCCTTCCTCCCTCTTCACTATTTTTTAACTTAAGTTC
AAGTATCTTGAGGAACCTGTTTTTAATCTTTAATATATCTAGTATAACAT
TGTCTTTTTTGAGATTTGGGACTCAGAATTGCCCTATTTAAATTTATTTT
TTGAAAATTCCCCCATCTATAAGAGCATTAATGATGCAATAATAATATTC
CTTGTCTCCTGGCAACAGTAACCCTGGAATTGCAGCAAGTGAGGTGTAGA
GAATGTGTGGAGATCAGGTGATGCAGAACTCTGGTAAAGGATGTTAGTCT
TCAGAGTAAGACTGTTAAATTCAGCAAAGTCTACTATCAGAAGACACGGT

>uc004eic.1|100764606|100765006|100765105
TAATCGGTGGAAGGGAAACACAACTACAAGGTGATGAGATTATCGAAGAA
GAAAGAGTAATAAGGCCTGGTGTGGGGGAGGGAAAGGAGGGGGGCGGGCC
CTCTTCTGCCGCACTGCTGGTGGGAGGGGAAATTGGGGACCCGAGTTGGT
GGATGACGTAGCCCTCACGTGACCAAGAGCTGACGTGTGCAGAAGTCCTT
CTTGTCCTGGTCGTTGTTCCCGTCTGAGTACCAGCTCCCCACTGCCCTGA
GGGCGGGCCGGCCTGCGGCGGAGGGAAAAAGGAAGAGGAGAAGGAAATTG
TCCCGAATCCCTGCAGGTCAGTACCTGGAAGATTCCATAAAGTCGGGGTG
CTTGAGGGCGTAGGGCCGAGACCGTCGCGGGTACTGAGGCGCCTCCGTCG
TCTCTCCCACTCGCCGCCCGCTTTCCAAGACATATGTCCCGCTTGCAGCC
CATTTCGATGCTGCGAAACGGTGAGCTGCGGGGTGTTTGGGGAAGAGCTC

>uc004emf.1|105298553|105298953|105299052
attaattcactgtaatccaaatcaaaatacttagcgtatgtttttttgtg
aagtttggccagtaggtcttaaatttaCCAGAAATAAAGTACAAAAGAGG
ATCAGAAAAAATATATGTAAGGAACGTTTTAACCACATCTTTATTATATG
AAAAAGAGATTTGCTGTTGCTTCTCTTTTTCCATTAAAACACCTATCCTA
GGGGGTTGAATGGAAATTGAACAGACATAGGTTACCATTACACTTTAAAG
TACTTTAAGAGGAACATTTCTTCCCTTTAACTGTATTTCGGTTTAAGTTG
GTCATTTTTCTCCTAAGCGAAGGAAGAACCTCGTGCTTTCCCCATCACGG
AGAGGGGGCGGAGCATCCTCTAGGAGCTTGGAAGAAAGCTGCGCCCAGCC
AGTCTTCGGGGAGGAGCTGCATTACACACAGGCTTCGGAGGCTTCCGTGG
AGAAGCTTGGAGGTAATGGCTGTCGTAAATGCTAGTTATTTTCAGAGAGT

>uc004emg.1|105307574|105307974|105308073
aataaggatgtagaggggctttttaatagagcttgaccagtcggatcttg
aaatcgtttttagaaataagttgccaaagtaggcaagaaaaatatgtaaa
agaTGTTCTTTACTGAGTCTTTATTATATGGTAAAGGCATTTCTACCTTT
GTTTTTCCCAGAAAATCACACACTCTTGTAGTTTGAATGTAAATTAAACA
GACACATGTTGCCATTCCGCTTTCAACTGCTTTAAAAATGATGATCTTTT
CGCTTTAAGGGAATTGCAGTTTAACTTGGTGATCCTCTTCCCTTTGAGGG
AAAGGTCCCCTTGCTATTCCCATCACTGGGAGGGGGCGGAGCCTCGTCGG
AGCCGCTCGGAAGGGAGCTGTACCCGGCCAGTATTGGGGGAGGGGCAGCA
TTTCAAGAGGCTGCAGCTGACAAGAAGCTTCAAGGTAATGGCTGTCTTAA
AGCCAGTTATTTTCTGGGAATTTCTTCGGGCCTTGGTGTTAAAGTAAAAA

>uc004emk.1|105823323|105823723|105823822
AAAAAAGCAATAAAATTCATTCTACTAATGCCATAGCAATTAAACTCATG
GATCTTAACTTACTCCAGGCTGAACTGGTTGATAGCATATTTCAGCAGGG
CTTGGCAAACCAGTTTAGTGTTTTAGATATTCTGAGAGAGGTAACTTTCA
GCCTTGTCACGTGGGATTCCCCAGAGTCCAGTTCCTCTTTCCAATCCACT
CCATGTTTATGAAAGTGCATTAGTTGGAACAGTAAGAAGAAAAAAAAATG
TACTGCAGGAAGTCATCCAATCCTAATAAGTTGACATGTAGAATAAAGTT
GATGGTGTTATTTATTACTAAGGTAGTCCTGGTTAAGGGTTACCTGTGTG
TACAGCTGGAGGAGGGGCAAGCAAAGGGGAATGTAGATAACTAAAGTGAA
ATAGAGCTGATGTATCCAGAGGTTATGTTGCTAGAGGTGAGATCAGTTAC
CTACGTGCAACTGAAATTTCAAACTTCTGTTCAGCAGGGACGTGAGTGGA

>uc004eml.1|105856149|105856549|105856648
CCCCCTCTAGAGAATCAGTAAATAGCCTGATTCTACTCAAATTCCTTCCC
TACCCAAATTCCCTTGACTACAACTCAGACCCTTTGGATCTGCGCTTTTT
AGAAGTACTGTACTTCACATTCTGGCACCGTAAGCCCGAAATGTCCTTTA
GGCAAATGTTAGGAGGGAAAAATGTATTCTTGCAATTCAAAACCGACTCG
AATCCTGCCAGAAAGCTTTATGTTTGCGGACTTTATCGTTCCTCGCCTGT
CCGTTTTTTATAAAACGACGCGACACACCTAGCCACACAGCCTCAGATCC
TATTCTAACATCGATCCATCCTGTTACCCTTTTAAGAGGCGGATCCCGCA
GTGTCCTTTCCTCCCTCCCAGCCACCTCTACCCCCAGTCGGCTGGGCGGA
GCTTCACGCTAAAGCCCCAGAGCCCGACGCGGCAGCCGCGGTAGCGGAGA
AGACTGGAGCTCCGAGGAGCTGCATCTGCGGCAACCTGTGTGCTGACGCT

>uc004emq.1|106029649|106030049|106030148
GAGGCTGCACCTGTCACATTTCCCCTCTAACCTGCATCCCTACTCCCAAC
TTACAAGCTGCCCTTTGGGACCTTTTTGTTCCCTTTCCAAGCCATCCTTG
CAGTTTAATCAAGTCTGATTTCACAAATTGATGGAGAGGGCCTGGCCCCA
TGCTGGGTCTCCAGCCCTACAACCCCATGAAGAAAAACTTGTCAACTGAC
CTCAGGTAGGAAAAGCAATGAATTGGCCTTGAGCTGGTCTCTGAACCTCT
GCCCATGGCTTCACAATATGGGCAGAGTTCAGTTAAGAAATCAGCACAGT
TCCAAGAAAAAGGAAAACACCATCCAGTTTATTTTTCTCCTGATTCATCT
CATGCCAACACACAGACTTCAATGGACAGCAGGCAAAATGGGGAGGCATC
CCCAGAGCAAGCCGATTCTCTACACACTGCCTTCCCTTCCTGTAAGACTC
ATCAAAAAGGCACCCCAACCTTGCATGGATCTGCTGTTGGTATTCCTTGG

>uc004enc.1|106336117|106336517|106336616
CCTGCTGACGAACGGGACAAACGAAAACCCCACAAACTTACCTTACTGGC
AAGTCGCCGCCGCTCGCTGTCCGGCCCTGAACTATACGGGCAGGCCTCCG
AGACTGCTAGACGCCAGAGGGGCGGGTCCGGACCTGCTCGAGCCGGAAAG
AATCGGCCTCCTTAGTGGGCAGGTTCCCGCTGAAGTGAAGCTAACCGAGA
CTGAGGCTTAAAAGGGGTCGACCTGGTTAACTAGAAAGGGCGACCAGTGA
CCCTGACCTGGACGCGCTCGGATTGGTCGATTCCAGTGCAGTCTCAGATG
AGACTCTTCTATGATTGGCCAGAAAAGTCAAGCGGGAACCCGGAGGTTGG
CAGGTGGGGGGCGGGAACAAAACAAAGTTGTTACCCTAGCAACGGAGAGA
CGCCACGCTCTGCACAGTCTATTTTCGGAGCCTAGCCAGAGACGGGAAAA
CTGACCAAGGTGAGGAAACTCGAACCTCAAGACGGGGAAAGACAGGGTCC

>uc004end.1|106336858|106337258|106337357
AGTAAACATCTGAAAGTTTCCCAACTGGTCTTCTCTCAACTCTCACATGC
ACTTATTGGTTCTCCCTTCCCATTAATAATGACTAATTTGGGAATGTAAA
CCATATTTTCTTATAGGAGGACCTGGGTGCTCCAAACTGGAGCAGCCACT
GTACCCTTCTGTTTTATATGTGCAGGCACGATTTATCCTGGCCTAGCATG
CCTTGGTTAGGAAATGTTTTGGGGGATATCACACTTCAGACTGAAAAAAA
AATGGCCCCAGTACTTACTACGTGAATAATGTCCTTTGTGCGACAACTTG
AACGCTGTGGTCTGAGGGTTCCAGTGTTGCTTGGTTAGATAAGCTGAGGA
GTGAGAAGTAATCAGACCTTCACTTGGTGGGCCCGAGTGTACTGTGCAGA
GACTACTTGTACCTACAAGACCTGCTACTCGCCAAGGGCTGATTGGGAGA
GTAAGTATTACATGTCGTTTGACTGTAACTATCAAAAGGTGGGGAAGTGT

>uc004eoe.1|108665265|108665665|108665764
ttcgaaacatgcctattttattcaccactctatatacagagccttgcaca
atctttggcacatagtgaatacttgataaatatttattgaatgaatTATG
ATGAGGAGGAgagcggaaccaaaaaaataaagattccgagaattcaagat
aggtgactgggagaatataaaagtttggaagtgcggaggaaataatgagt
ttaaattttggacgtacaagtttgagaagcctatagtgcagtcacgttca
tgtttagcaaaattattatgtgtaattggagctcagataaggggtggggg
cttgggataggttgttgagattcattagcatacgagtagcaatttagaTC
ACCCTGAAGAAGGGAGGCTTTAAAAGGGGGGATGCACCGGAAGTGACGCC
AGTCAGAGGTTAACGGAAAACGGAAGCTGGCTGGCTGAGAAGAAGCTTCC
GTTAGTCCTACCTTGAAGAGAAAAGAGCCAGATAAAGAGAAAGATTAAAA

>uc004eoy.1|110134681|110135081|110135180
TCCATTTGGGCTTTGGTGATAACTAGAGTATTCTTTAGTTGTTAATCAGA
GTGAACACAATTCAAAATGTTCTCGACTCGTGGGTCAGAGGGAATGATCT
CATTTGGCACATTATTGAGTTTCTGAGAAGAGGAAAGATACTAACAGCTC
ACAAATATTTTGTTATTGACTAACTGCAAAGATGCATCTGTTAAAGCAAT
CCATCTGAGTTGGCTAGTTCTCTCGAATATTAAAGAATATCAATATATAC
TAAAAGCAAGTCAATTTGTCAAGCATTTACAAAGCAACTTTGAAGCCAAA
TGATACCTTTTCTGCCTTCCCTTCTCTTCTAGAAGATACTCACAAACACA
TACAAATCTGGACTAAATTCCCTCTAACAGACCCTTTGTAAAGAAAGCTC
ACTTTCTTTGGCTGCAGTGACACAGATGTTTGGGTGGGAGGGGGTGCGGA
GGGTGGCGGAAGCATGCTGGTTCAATGCTTGAGAAACAGTGCTGCACCCA

>uc004eoz.1|110225630|110226030|110226129
TGGCTGACAGGTGGTGTCCCAAATCGAAACCGTTTTTTCCCCCGAATAAA
GTGTGCCCGTGTAGCTGTACAGATTTCGTCCCCTGAAAATTCATCTGAAA
TCTCAATTCTCCTGAGGGGAGCAATTAAGGAAGATACATGAACTCTCCCC
TCCTCTCCATCCTGTCAGGTGCCCCTCTTTTTTGATGGCCCCACCTCTGT
CTAGACAACCCTGACAGTGTAGAAGTTTCCATCTCCTTTCCCTTTCCCTC
TCCATGTTCCCTCCCCTTCAGTTTTTTCCCCCTCCCAGGCGCTTCCTGCC
TGGAAACAAAAGATTGGTCCCCAGTAGCCCACTCAGGGCGATTTTAGTTT
TATGCTCACCATCTGATTGGCCTAGGTAAGGTGCAGAGCTCGGGTGACGT
AATAGCAGAGAAGGGCTAGGGAGCGGTTGCCGAGCAGGGGCTCTACCGCG
GGCGGGCAGCTGTGCCAGCTAACCGTCTGGGATCTCGCACTGGGGGCTGC

>uc004eqe.1|114733775|114734175|114734274
GCTGTTCCATGTGTTCTAAAATAAGCAGGTTACTTGGCTACTGTTCAAAC
TCTAAATAGGTATATGGGTTGTAGCTATTTGACCTGAACTAACTTTAAAT
TCCCCTGAGTCCTTATATGATTTTGGGGAAAAAAAAAAAAGGAAGAAGAA
AAAAGAAAACTTTTCTCTGTAAATGCTGCATTTAAATTAGAATTTATTAA
ATTCTCTGCAAAATACCGCCAGGCTGACAGGAAGGGGATTCGTAAGTATT
GTATCATTCTTTTGTCAGGGTGTTCTCTTTTTCTAGCAGGAAGTGTTGTG
ACTTGCTCTCTAAAGTTGCAATTGTAAGAAGAATGTTGGGTTTCCAGATT
GCTCTTCTGGGCGTGGGAGAAGGTTCTGTCTATCAGTGCTGCGAGAAAGG
AAAGAAACAAGTTTGCTCTCAGCGGGTAACTATTTTAATATTATTTTGAC
AGGCTCTAACTTTGAGATTACTAAATCTAAATTTAAATACTAAATGATTA

>uc004evz.1|130019496|130019896|130019995
GATAACGCTCCGCTAAATCGTGGAGTTTTCTAGAGCCTGGGATACTGTCT
CGCTCTCAGATCTGAGGCTCCCTGGGACAGGTGCGCTACCTCGCCTTCAA
ATTCCAGCCTTTGGGGGCAGGCCTGCTTTTATGTGCCCGATCAAGGGCTC
CTGGGGTGGGGCTGGGGGACAAGGACCTTCCCTCCCTCTCAGATTTGGGG
CTCACCAGGGCTGAGATGGCGTCTCCCCTCAGACTCTGGGCTCCCTGGGG
TAGGGGCAGGGTCCCGCCCTCAGAATCAGCTTCCCAGGACAGGAGCTGTG
TGTCTCTGCCTCCCTTCGCGTGGGGCAAGGGGCTGCGGGACCAGCGGCCT
CTCTTCTGGCAGGAGGGGGGGTTCCCCGGAGGCCCTGCCCCCTTCGTGAC
ATGCTCGAGGTGTCCGGTGACCGAAACACTCTTAGCTGGGTGCAGGGTGC
GGCTCAGGGCGTGGTCACCGGGGGCTACTTAGGGCCGCCGGTGCGGGGGA

>uc004ffa.1|150831616|150832016|150832115
CAGCAACTCGAGATCCACGGAGGGAAGCAGGCGCAGGCTCTGTGAGGAGG
CAAGGTGGGGGCAGGCTGTGCCAGGCGTCAAAGTCAGGACCCTAAGAGAG
AGCTGAGGGTTccccacccccattcctatcccccaccccattcccattcc
cttccacactcctaacccaatccacaccctcatcccctaccagcacccca
tcctccccaaccccgtgccaccctcatacccccatccccaattcaacccc
cgcaccctcatcccccaccccacacctgcacccccacccccCAACACCCA
TACCCCCATCCAGGCAGGATCCCCGGTTCCGCCCCCGCTTTCAACCAAGG
AAAGCCCCAGCTGCCCGGATGTGATGCCACTGACTTGCGCACTGGGGGTT
AGAGACAAGCGAGCTTCTGCGTCTGACTCGCAGCTTGAGACTGGCGGAGG
GAAGCCCGCCCAGGCTCTATAAGGAGACAAGGTGAGATGCTGAGGGAGGA

>uc001gmi.1|9754250|9754650|9754749
tctctctATATATATATATATAAATGAACGGATGGATGGATGGATGAGAA
AAGAAACAGCCAGGAGCTCCAGAGATGAGAGGGAGGCAAAGGGCTGGAAC
CCACAGAGACAGGAAGTCACCAGGGGGAGGGGCCTGAGGCCAGGAGCATA
GCATCCATTTGGGTGCCAGTGTCCAGATGCCCTTTGTCTCCCGCTAAGTC
ATCGGAGGTGAAATCACCACCAATCTCGAGAGCCTAGGAGGGATGCCAAG
ACAGGTCACATGAAGAATGTGGCAGCCCTCCAGGAAAGAGGGTCGCCTAG
GGGGACCTAGTGTCTCTGGACAGTTTATTTTACATGGGATGAATCTAGGC
ATCTCGAGGATACACACAGAGCAGAAGAAAAAAAAAACGAGATGGGATTT
AACTTCCTGAAAACTCTTTATAATAATGCAGGACAACTGTATATAGCAAA
CGCCTTCAAAATTTAAACTCTTTAAACATTTAATTCTTCAGCATTAATAC

>uc001gkn.1|8048373|8048773|8048872
CTTCTAGGGTACAGAACTGTTTAGTTGCTCCTACGTTGGCAAAGGGGCAG
AGAATGAAACAGAAAAGGAAAAACTAGAAGTTGGACAACCAAGAGAGAGG
TGAAAGAAGGTGGCCAGAGATGGCTGGTGTTCCAATGTAGCAATGGGGAG
CCAGGGCCCCCAGTGCCCCTGGGCTGTGGGAGTCTGAGCAACGGAAAGAA
TAGACAgtgagggtagaggtggaagtgggggtaggggttggggtggCTGG
GAGCTGACCAGGTGGGTGTCAGAGCTGAGAGGGTAGGGTGTTACCAGGGA
TAGCAAAGTAATGCTCATCCCGGCTCCTCAGGGTGAGCCAGCTCTCCTTC
TAGGGAACAGCTTCCTCCACAGCAAAGCCTCCACCTAGAAACATCTACAC
TCATGAGTACAAAAAGCTTCAGCCTTTATTAAACAAAGGAGGAGGTAGAA
AACAGATAAGGGAACAGTTAGGGATCCCTTCTTTCCCCTATACATACACA

>uc001fka.1|85996863|85997363|85997362
GGACACTTAAAAAAAAAAAAATACAAAACTTggccaggtgtggtggctca
cgcctgtaatcccagcactttgggaggctgaggcgggaggatcacctgag
ctccgaagttctggaccagcctgaccaacatggagaagcccaagtcttta
ctaaaaaatacaaaattagccgggcgtggtggcgcatgcctgtaatccca
gctactcgggaggctgaggcaggagaatcgctggaacccgggaggttggc
gtgagctgagatcgtgtcaccacattccagcctgggcaacaagagcgaaa
ctccatctggaaaaaaaaaaaaaacacaaaaCACTTGGCAACTTGATTGA
GAATCAACAGATTTAAAATGAGGTATCCCTGCTGTAAATGTGAGAGGCTA
GAAAGGATGGAACCCCTAGTTTGGAGATTCAGACTGATGTGAAAAGGTGT
GTGCTTCATATTCTGAGACAAAGACCTAGTGAAATAAAACAGCCTTTTTT

>uc001fbb.1|70320005|70320405|70320504
ggctggagtgcaatggcgtgatctcggctcactgtaacctccgcttcctg
tggtcaagcaattctcctgcctcagcctcccgagtagctgggattacagg
catgcgccaccacacgtggctgattttgtatttttagtagagacagggat
tctccatgttggtcaggctggtctctaactcccaacctcaggtgatccgc
ccacctcggcctcccaaagtgctgggattacaggcgtgagccaccgcgcc
tggctACAAGTTTTTAAGTGATTCAAATTCCTCTCTTGGTGAGACTTATG
TGTGAAAGGAATACTAACAGGTCAGTAAGTTAGCTCAACCTCTGGAATAA
GAATTCATCTAAGTCTTCTAATCCAATTGTAAGAAGCAAGGAAGCAAATT
TTAAATCATTGGGTATTGACTTTTTATTATTAGTCACTGTTCATAATTTG
TTTCAACCAAAAGACAGTACACACAGCAGAATTCTAATGCATCCCATGTA

>uc001exr.1|68300404|68300804|68300903
cgcctcccgggttcaagcaattctcctgcctcagcctcctgagtagctgg
gattacaggcccgcaccaccacgcccagctaattttttaagtttttagta
gagactgggtttcctgacctcaggtgatccacccgcctttgcctcccaaa
atgctgggattactacaggcgtgagccattgcacgcagccTGTTTTTCTT
GATTTCTATACCACTCTCTTTCCTTTGAATTCCCTGAGAGGACTGAATAG
GTTGTTCTATTACCATTTAGTAGGAAGCAGCCCTGCTGGGTGAGTTGTCA
AGCCAGTCACCAAGGGGCTTCCAGCTGCAGTTTGTGATTGAATCCTCTGA
TCTGCCTCCCACTAGATTCCACTATCATTAGCTTCACTGATACCAATGAG
TGTGGGTCTGTAGAAATGAATTTTATTTATTTAATTCAGATCTTTGAGAA
ATTTACACAAAATTGCAGTGAAGATGAAGGCAACAAAATATTTTCAAACT

>uc001exc.1|67934260|67934660|67934759
CTGGATTGGACTAAAAGCACTGATCAGAGGCCACGACATAAAAATTCAGT
CCCTTTGTCCTTCCCCGTGCCTCCCAAAGTTACTTTAAGATCCTTAGAAT
ATTTCTTTAAATATTTTATAGACAAAAAATTTAAAGACTATCTGTATTGC
AAAATTAAACTATTTCTTTAATGAATATATTGCTTATTTTAAGTTCCAAA
GGTGAAGTCTTTAAGAATAAAACATTACCAACTCCTGCTTTTATATGTAA
GCAAACTTGATTGTGGCCTTTTTCAACTCATCTTCCTTCTAAGGTTTTCT
GTTAGCCTCTAAGTAGACTCAGTGAAGGCTAAGGGACTGCTATATGATGA
ACAGTATTTTGATGCATACATTTAATACATACTTCTTCAGAACTTTTTCA
CTGTTATGATTTTATTGCCATTTTGCTTTTTTAGATGTGTGCAGCAGACT
AAAACATTAATGAGATAATTGATTTTTGTCCCATAACATTACAAAGCTGA

>uc001dvt.1|29942848|29943248|29943347
CCTGGTGGGCTTGCTGGTGGTGGCGTTCTTCTTTCTCCTTTTCCAGTTCT
GCACCCACATGTAAGGCCTGCCCCCTTTCTCCAACCCCACCCACCACCAC
CTTCCTTGGGAGCGGCTGAAGACCCCAGTTCTAGCGGGGCAGGCTGTGAC
CTCTCCCCTCTGATCTCCATGCCCCACAGAAACTTCCAGAAAGGGGCCTA
AAGAGCCGGACAAGGGCTCTGGACTCAACCTGAGCACCCACACCCACCTC
CTCTCCTGTTGATGAGCAAAAGTTCCCTGCTTTCCTCCTCCCTGACTGCC
CAGCGAGCAGCTGGGGATCCTGTCCCCTCTGTTTCCCATGGCCCAAGCCC
CCCACCTCCTCCCTTCCCAGCCCCAAAGAACTTGGTGGCAAGGGCCTTGG
TGGCGTTCACGCAGATCGTCTTTTATTAGCGGTCTGTAAAGCACCTCCCA
GGGTCCCCCGACCCCAGATTGGAGGAAGCCTTGAGAGGTCAGTAGCACCA

>uc001bek.1|76849622|76850022|76850121
CTGTATTAGATAAAATGGGTTTCCTAGCTTTGGAAGGTATCTGCCCAGTT
CTCCAGTTTCACTTTGTCATCATAATAGCATTTGAAGGAATGCTCAAATG
TCTGTATCTCAGATTCCCAATTCTGAGACCCTGAGGATACTGAGTGTCAA
CAATGGGAAGACTGAGGGGAAAAGGGGAGAACTAAGAGACAAAGGGGGAA
ACTGAGGTGTGGGGAGATCAAGGAATGGCAGGGGAGACCAAGCAGGGGGA
GGAAGACCGAGGGGCGTTGGTGGGGGGGACTAGGGGGCTGGGGGGAGACC
AAGGAATGGTGGGGGAGACCGAGCTGTGAGAGGAGGACTGAGGGGTGTGG
CGGGGGTACTGGAGGGCTGGAGGGAGACCGAGGGATATGGTggggagacc
gaggggtatggggggagaccgaggggtatgggggagactgagaggcatgc
ggggagactgaggagtatgggaggagacagagggccagaggggagactga

>uc001ljq.1|128103163|128103563|128103662
AGGCATTTCAGAAAGAGGGGACAGTATGTACAGCAGCGGGAGGAGGGAAG
GAAGGGTGACAACTTCAGGGAAGGGACAGAGGTATCACCAAGCTCCTGCT
TCATCCCTAAACCTTTTGTTTCATTCCCAGGGAGAATCCTAGTAAGATTT
AGAGTCTGCAGGATCCTAAATCTTGTTCTCAATGGTTTTACCAGCTTTTC
TCTTACCAGCTCTCTAGGAGGCAACATTATCCACTGGAGCATCTAGAAGC
ACAAGTACTTCCATGATGGTCAGAGGCAGAAGAGGATGCGGAGCAGGTCA
GTGGTGCCTGCTGGGTCTTGGGCAGCATTTTATACCTTATGTTATCTATC
CTGGCCACCTACTTCATAACAGAATATATAACAGAGAAATACTTGAATTT
TTATAATAATTGCATTTATTTCCATTTGTGTTGTAAAAACTAGCTTGTTC
TTAGCTTCCCAAACAGACATATTTATAAATAATGTGTATTATAAACATTT

>uc001lcs.1|118413386|118413786|118413885
CCTTGGGAGACTCTGCGCTTCTAGCCTTCTGCATACTTTGCGGAGGACAG
TGGCTCTAGATACATCTTCCCACTGCATGGTATACTTGGCCTCTGAGCAC
AGCCACATGTCAGCGGAGTTTTGGGGTCCTCTCTCAGGGGCCTTCCAAGG
GCAGGGCAGCTTCCATCTAGGAGAGGAACCGTCCGTGTGAGTTGCAGGGA
GCTGGCCCAGCTAAGCAGAAAGGCCACTGCAAACATTTCATCCCCTTTTT
AAAACGGTAGTAGGAAGGAAAGAGACATTTCTCCTCACCTGGAATAGAAA
AATCGGGATATTTTGGCAGCAGCTCTTCATGCTGCAAAACTTTTGGAGAC
GGAGCAGAAGTTTTTGTGGAGCTAACTCCATATATTCTAAAACAAGAATA
GAAGTCACAAAGTTATGGACCTTTTATTAAGAATAGAATAATAATAAATA
GAATAAAATACAATACATAAATATGAGTAAAtatatgaacatggtatgtt

>uc001lcr.1|118412796|118413196|118413295
tagatgagtaaggattccccacgggtttcagagggagctggccctgctaa
caccccagttttggacttccagcctccagaactgtgagacaataaatttc
tgttgtcttaagccacccagtttgtgggactttgtggaggcagccctatc
acaccaatataGCTGGTATCTGCCAACTGGACCCTCCTGGGGACTGGGAT
TCTGGAAAACCAGGGCTGGGGTGGGCGTGGTGTCTGCGCCGCTGTCAGGA
ACATGCCAGGACCCAGGGACTGTTTGGTTAGAGGGTTGGGCTAGGTCTTC
AGTGAAGATCCTGGCCTGGCTGCAGTGTTACCTCGGGGGTTAGGAACCCT
AGCTCATGGTCAACATAACCTGGAGAAAACCCGCACAAGAAACTTTAGCA
TGCGGAGAAGCAGCCTCTTTATTCCCACATGACAAAAAACGGTCTTTATC
ATTAATGACATGCAACCGTCAACCACTCAGGATGCAGGCGGCAGTTAAAA

>uc001kyg.1|106061488|106061888|106061987
TGTCCTTAGTGGAAAGGCCAAAGTCCCCTAGAGGACTCAAAATCCTCTAT
TTAAAATACAATCTCTTTCTTTAAAACCCAAAAGCTTCCTGTTAGTTCCA
GCTCCTATATTTCTCGCTGACATTAGCTCTGTGAAATAAGGTCTTAGGCT
GGAATCCACCCTACAGCCAGCTTTCAAAGGCCCTTTCTGGAGCCCTGCGG
GCAGCACACAAGTTGCCTCAAAGACAGGGTAGAAATGTTCTGTTTTGTTA
TTTTTTAAAGTCTCCTGAAAGTGTAAGAATAAAAAGGGAGTGAAAGCTTC
TGCTTTGTCAATAGGAAATCCACCCCCCTGTCCCCAACTCTGCCCTGGGA
GCCTCACAGATTTCCTGAAGTTAAAAACAAACAGTGACCATTTCTACTCC
TTGCAAGATTTAATTCTTCCTTTAATATAAATAAGGCAGCATGAAACACC
AAGAGCCCCACTGCTTTCTGCTTTAGAAGCAGCTTTGGTGCAGAAAAGAT

>uc001kyf.1|106061488|106061888|106061987
TGTCCTTAGTGGAAAGGCCAAAGTCCCCTAGAGGACTCAAAATCCTCTAT
TTAAAATACAATCTCTTTCTTTAAAACCCAAAAGCTTCCTGTTAGTTCCA
GCTCCTATATTTCTCGCTGACATTAGCTCTGTGAAATAAGGTCTTAGGCT
GGAATCCACCCTACAGCCAGCTTTCAAAGGCCCTTTCTGGAGCCCTGCGG
GCAGCACACAAGTTGCCTCAAAGACAGGGTAGAAATGTTCTGTTTTGTTA
TTTTTTAAAGTCTCCTGAAAGTGTAAGAATAAAAAGGGAGTGAAAGCTTC
TGCTTTGTCAATAGGAAATCCACCCCCCTGTCCCCAACTCTGCCCTGGGA
GCCTCACAGATTTCCTGAAGTTAAAAACAAACAGTGACCATTTCTACTCC
TTGCAAGATTTAATTCTTCCTTTAATATAAATAAGGCAGCATGAAACACC
AAGAGCCCCACTGCTTTCTGCTTTAGAAGCAGCTTTGGTGCAGAAAAGAT

>uc001kna.1|98971519|98971919|98972018
ttctgttaaagcagcccaagcccaccaagacaGCAGCAGGAACATTTCAA
CATGAGCTGTCTAAACACACCTTCCTGCCTCAGATGAAAACTTCATCTAG
GTTTTCCTGTTATTGTAACCATCACTCCTTGTTTTTAAATGAAGAAATAA
AAATTATGTGAGAAACTGAAATCTATGTGAAGCATTCTAGACTCAGCCAT
GGGAAATTAGGAAGCTCAGGATCCCAGAGGCTCCAAATCATACTTCTTAT
CAGCCAAAAGCCCCGCTCCTCCTGAACCCACCCACCCACCTAAAAACAAG
CCAAAGAGGAGCCTTTCTAGAGGCTTCACTTTCCTCAGAACAAGAGAAAA
ACTCTCTCTTCAACATCAACAGTCAAAATGTGAATAGACCAGTCAAATCC
TCTGGATATGAAACAAAACAATTTTAATTTCAGAATATTACAAGAATATA
AAAGAAAGACAATGCATAGGATCGTTTCTTTACAATTACATATACATAGT

>uc001khw.1|93797978|93798378|93798477
AGCCGTGTCCTCTTAGCAACTTCCTGTATGACTCCGATATCACCACTGTC
AGTGCACATAAAAGATTCGGCCTGGGAGAAAGGCACTGTCTCACACAAGG
ACAGCAGTTGGTGGCAGTTTTtctctctctctctctctctctctctcaca
cacacacacacacacacGACATAATGACGAGTTAGAGGGGAAAAAGCAAT
GAAACATTCTGTTGACTTAGCCAGATTTTAAACCCAGTGGTACTTCGGTT
GGGTGACTTCATTCTCAGGGCCACAGGTTTGGCTGCACCTGGTGTTGTAT
AAATCCACCGTGACATCCCTAGAGAACTGCACTGTGACATCCCTAGTCTT
ACACTAAACCACTGTGATAAAGGAAAAGGCTTCTCAAAATCTCACATGTT
CTGCTCATTCTGTCATTTTATTACCCAATTATCCATTACATTTCCAATCA
CTTTACATAACCAAGCATTTTCATCGTTGTCACACTATTGTAAACCACAT

>uc001kga.1|78380198|78380598|78380697
cacacccacaggatcgaatgcgcacacacccacagatagcacacacgcac
acccacacaattgaatgcgcaccccccacagatatgcacacgtgcacacc
cacacaatagaatgtgcacacacccgcagagatgcacaagcgcataccca
cacccgcagacgtgcacatgcacacatccacacgatcaaatgtgcacgtg
catctgcagacatgcacaagcagacacctacacgcactcgcagacatgca
cacccacaTGGGCGAATGTGCACACCCCCCCCACACAGATAGCACACGTG
TACACCCACACAATTGAATGTGCATACACGCACCCGTTCACAGGTTAATC
GCTGCCACAGCTATCAGCTCTTTTTCATTGACTGTTACGGCAAAATATTC
TAAAGGATAACATAGATTTATGTTTATTTGCATTTTATGTTTCCTTATGG
TTCATATGAGTTTATTGGAAAATTAGCAACATACACATCATTTTGGGGAA

>uc001keh.1|88799822|88800222|88800321
AATAGTTGTTACATTCTGTGGCTAAATTATTCCACATTAAATCCCCTTTA
GTGAAAAACGGCACTAAAAGTTACTTCACTATCAGCTTTCAACATTAGAG
CCTCTTTCTCAAGAACAGCTGTTCatattatttaataaaatacaaaataa
ttCGAGAATAaagactatgctttcagggatcatttctatagttcgttact
cgggaagtttctctgaacgtgtaaagcaccgaaCAAAAAAAAAAAAAACA
ATTCAAGAATAAAATCTGGGCAGCTCACAATAAAGTGGAAGGAAATGTTA
TACAGGTGGTCGCTATAAACATTTCAGAAATCCAATTGCAGTATTATAAC
TTATGAAAAGAGAAACTACCACATGTAAAAACACAGAAAAGAAACGTAAG
TTTTGGAAAACGTAGACTTTTAATAACTGCTTTTATCACCAGGTTAAGCC
ATGCAGTTACAAAGTAGTTAGAAATTTCTGAAGGGTGTTAGAGTTAAAAA

>uc001jqy.1|71728334|71728734|71728833
caactattcgcatttctaactaacttcctggtgctgcggatgctgctggc
ccagagatccctctttgagaaccaTGGACTCAGAGGAACAAATTACTAAG
GGAATAATTTCTGGCACTGGTAAGAGAGAAATGTGGAGATAGTGGGTCTC
TTCATCCTTTCCCAGATACACAGTCTCCCCCTGATGTTTAGCCATCCTGC
AGTAACGCAGCTGGGGGGCACGCACCAATTCTGCTTGGCTGCACCTGTGC
CCACCTGTGAATAATCCACGTTTCATCCCGTTCTAGCCTTCTTTACCTCG
TGCTTTCAACAAGAGGGCACCCCTCTTGCATGTGGGCTGGTTTGACGCCC
AGGCTATAGGAGGTCTGTACAGTGAGAATGAATCAAACACCAACCAGGCA
GATGAAACCAATGCATTCTTTATTGCAGACTGAAGCTTAGGGGCTCACTC
ACTGTGAGCTCTGATTTGGGGGCATCTGTGGCTGCCCACACTTTCCAAGA

>uc001jqx.1|71728334|71728734|71728833
caactattcgcatttctaactaacttcctggtgctgcggatgctgctggc
ccagagatccctctttgagaaccaTGGACTCAGAGGAACAAATTACTAAG
GGAATAATTTCTGGCACTGGTAAGAGAGAAATGTGGAGATAGTGGGTCTC
TTCATCCTTTCCCAGATACACAGTCTCCCCCTGATGTTTAGCCATCCTGC
AGTAACGCAGCTGGGGGGCACGCACCAATTCTGCTTGGCTGCACCTGTGC
CCACCTGTGAATAATCCACGTTTCATCCCGTTCTAGCCTTCTTTACCTCG
TGCTTTCAACAAGAGGGCACCCCTCTTGCATGTGGGCTGGTTTGACGCCC
AGGCTATAGGAGGTCTGTACAGTGAGAATGAATCAAACACCAACCAGGCA
GATGAAACCAATGCATTCTTTATTGCAGACTGAAGCTTAGGGGCTCACTC
ACTGTGAGCTCTGATTTGGGGGCATCTGTGGCTGCCCACACTTTCCAAGA

>uc001jmw.1|70617276|70617676|70617775
ATTTTCGGCTTCTGGGCCATGTCGGGACGGCGGAGGACCCCGGGGGACCG
GCGGGAGAGTGGGAAAGGTGGGGCGGGAAAGCCGAGCGAGGCCCTCACTC
GCCCATCTGTTGGCGGGGGCGGCAAGTGGGTTTCTTTCTTGCGTTCAGAT
TTTGCAGTAATTTGCATCTGGACATGGGATACGGGAGGCCAGGCTGCTCC
TCGCAGTACACCCACCCACGCCTGCACCTGCCTCAGCGAAGCCGCTCGCC
GCTGGTTCCAGCACAGGCTAAAGAGCTTCGGCATCCAGAAAACCAGAAGC
GCGCCGCGCACGCGCGCCAAGGAGTTCGGCGACGGCCCCGCCCCTTCGGG
GGTAGGGACAGCGCGGCTTCCGCCGGGAGCCCGGAACCGAGCCCAGGAGC
CGGGGACGGTGCGCCAGTGCCCCCTCCGCGAGCCCCAACCAGTAGACGGT
TCCCTGTCTCCCGCGCCCCAATTTCGATTTTCAAACGCAACTCCTACAGG

>uc001jmm.1|64596593|64596993|64597092
TGTTGTAACAGATTACATGGAGCTAAACGATGGTGACATAAGGAAAAACA
GTATAAACTAAGCAACTTGCAAGGTGTCACAACTTGGACTCCCACTTTTT
TCTTTTAAGCTGAATGCTTTCAGTTGAGAAGAAAGGCTATCCTCTCAATA
TCCTGCAGGTGTCAGTGGAGAGCTACATCTTTCCAGTAACTTAAAGGGTT
GGGAATATGTCAGCCTTAACCAACCGACAATAGCAGCCAGCTATTAaaac
caagacttcaaattaattaaaataactttctaaggtcatacagtaagtgg
cagaactcatatttatacccaggatgactgacttcgggctcttctctgcc
cccagtgtcatgctTGTCAACAGAGGGAGTACTCTGGAAAAAGTCAATTT
TTGATAAAGTCCTTTTAATGGAAAATGTAAAACCCCTTTCAACTTTAATG
TACAAAGCCATATGTAACACTTGCACTTTAACAAAAGCAAGCCAATGTTT

>uc001jlv.1|63622558|63622958|63623057
GGCATGGCAGGTTGGAGCTGGGTTGTAATGGTTTCTGTAAACTATGGAAG
GGGATTTGAAATTTTTATTCTGCTCCATTGGAAGCATATTTTAAAAGAAT
TTTTTAAAACTAACTGAAAATACCTGAAGAATCTAACACACTATGTGTAT
GAGTATGTATGTATGTATGTTATATCTATAGTATTATATTTTATATACAT
AAAACACACATTTTAATATTTGAGGTAAGTGAATAATTCCTCTTACTACT
ATTCTCCCTGttaatataaaattataaaattGCTACAACTAATTCAGTTA
AATGTTTATTAAGATTAAGTTCTACAAAAATGCATCCATTCATAATTTTG
AGTAGATAAACaaaatataaaaatatttttaaGCAAGACACCAAAAAGTA
TTCATTTTCAACAAAACAATTTATTTTGATATCTTGAACCATCTGACATA
ATTATGTATATACAAGATCTTTTCAATCTACCTCTCCTTTAGTAGTTACA

>uc001jhu.1|50392849|50393249|50393348
AGGTTTTCTATTTCAGACAGCTAAGAATGCCTTACAGATTAGTCTAATTT
GCTAAATTGAGATACTTGGTGTTTTACTTTTCTTATCTTCCTTTTTATGG
TCTATCTGGGTAAACTTAATTGGCAAATCTGAGCAGATGAAATACCCTCA
GTTAGGAGTGCAGATCTCATGGAGTAAATTAAGACTGATATAGACAATTA
TGCCCAGAGCCAAGAATGAAAGGTGTGTGCAGAGCAGGAAGCAGAATTAG
TCTTCATTTGTGTCTCAGCTTTGTTATTTAAAAGAAGGCAATGTGCTCTC
TAAGAAAACATCTTTAAcccatttatgtctgaggttacaattttttgaat
ttttgcatgaAATTCATATATGTTACCTAGAAAAATTCAAGGAACAAAAA
TTTGAAGAGAAAAAAAAATTTATTATGTTCCATTGTTATGTGACGTTCCA
AAATTGGAACACTAGGCAAAACCACTGCTACACTGTACATAATGTATAAA

>uc001jhn.1|64044459|64044859|64044958
GAGGACTTTCCTTTTTTTTTCCTTCGTTGTAATTATTTATTCTGTTACTG
GCTGCTTAGTGTGACATATTTGATGTTATTTCAATTGTAATACTCTTCAA
ATTGGAACACTCCTTTTCTGATATTCTTAGCAAATCCCTCTTTTATTTTT
GCCACTTGTTATAATATCTCTAAGAAGTTACTCCAGGACCGGGCAGTAGG
GATTACTGATTCAGATGGGTCCAGTGACTAGAATATGAGTAGAAAGTGTG
AGGTCTAATTTGAACCTGTCAGAGTTACTGTTGCCTGCGCTGGCCCAAAG
TGCAGATTTTTAGTCAGCTTGTGATAGGCCAGGTGTTTTGTCTGGACCAG
GAGTTATCTTTGACTTGTAGCTAGAATAAGGATCCTGAGAAGTCAGGTAT
CCACTTGATGTCCTTTTATTTGACTTGTTACCATTAGTACTCTCCTGGGA
TCAAGGCTGCCAAGCCTGACCTATACCCAGATTTCCCAGTGCACTCAGGA

>uc001jgv.1|49323684|49324084|49324183
TTGGCTCAGCCCTCCTGTAGAGTGGCCACACTTGCCCACACCTCGCCCAA
GCACAGCATCTGTGCTGGGTGCCCACTCAGGCTCTGGCCCTGGAGCAGAG
CTAGGGCCATGGTGGAAAGCCCAGGGGACCTCCCAAGACAGAAACTAGCT
GCAGAGGTCCAGATGGCTACGGGGCGGGGGGGAGTAAAGAAAGGCATCCC
ACCTGGAACATGCAGACGAGACAGCTGAAAGCACAAGGCTGTTGCCCCTT
GGGGGGCTTCACGTCCCACTTCACAATGCCTGTGCTATTCCACCCAGGGG
CATACCTCAGGGGGCTCCTAGCCCTTGGAGAAACAGGAGTGGTCCTGTAT
TGTGTCCTGTATTGCGAGGCATGAAAAATGAGCCAGGTAACAAGGCACCA
TGCTTTGTGAGCACATTTAATAAAGAAAGCTGACTGTTCCCGGTGGCTGC
CTGGATCCTGGGCGCCCTCCATTTCTGTGGCCATGAAGGATATTTCCTGG

>uc001iut.1|29785882|29786282|29786381
tgttggccaggctgctgttgaactcctggtctcaggtgatccgcctgcct
cagcctcccagagtgccgggattacaggtgtgggccacctcgcctggccC
ATACAATTTTTTAAAGGGCATTGAGATCCTAAAATTGAAATTGTAGATAG
ATATAGCTGTGGGATAAAGAACTTCTGCTGAATGATGATTTGCAAAAGTA
TGTCTTCATTATAGTACTGAGTACTAATTTTATGGGGCAAATAACTCTGT
ATTTAATCTTATGACCTTGTATAAAATCTTGCCCTAAACTAAATTCAAAT
GTATAGTCATTTATACTTAATTACAAAATTTGGTGCTATGTTAATATTTA
CCAAAAAAAAAAAAAATTCCAGAAAGGAACATGCTTGGAATTCAATGTGA
ACCAGTTAATTGTTGTGTTTATTCTGATACTTTTATTTGGGAGTCCTATA
TCACAAAATGACATGTGTACTGTTTACAACCGGTATTAGAAATTGAGATG

>uc001inc.1|14900856|14901256|14901355
ccgcctcagcctcttgaagtgctgggattacaggtgtgagccactgtgcc
tagcAAACAAGGTGTGTTGAATTAATTAATTTTAGTTAATTTCCAAATAA
TTTTTCTACAGCAGtttttaaagatattatgtacatacaataaaatgccc
agatcttaattatcctaccagatgacaatgttattaacccatgtaatccc
catgtcaatcaagatataggacattcccatcactccagaaagttccAAGG
AAATGTTTTTTCAGTATTCCCCAGCTGTACCTGCCACACAGAGGCGGACA
CTTCTACTGTGGGTTTCTTATTCTTATGTGGCCAGAAAATGGAACCAAAG
ATGATTTTACAACCGAAAGCTGATAAAATAGCATTAACAATGGTAAAGTT
CCAAGTTGCCTATGAGTGTTTTTAATATGCTTTAATCTTCCATCAAAAAC
TTGTCTGATATGTGACTGTAAGGAATGAAAAAGACCTTGAGCTTGGTTCA

>uc001inb.1|14900856|14901256|14901355
ccgcctcagcctcttgaagtgctgggattacaggtgtgagccactgtgcc
tagcAAACAAGGTGTGTTGAATTAATTAATTTTAGTTAATTTCCAAATAA
TTTTTCTACAGCAGtttttaaagatattatgtacatacaataaaatgccc
agatcttaattatcctaccagatgacaatgttattaacccatgtaatccc
catgtcaatcaagatataggacattcccatcactccagaaagttccAAGG
AAATGTTTTTTCAGTATTCCCCAGCTGTACCTGCCACACAGAGGCGGACA
CTTCTACTGTGGGTTTCTTATTCTTATGTGGCCAGAAAATGGAACCAAAG
ATGATTTTACAACCGAAAGCTGATAAAATAGCATTAACAATGGTAAAGTT
CCAAGTTGCCTATGAGTGTTTTTAATATGCTTTAATCTTCCATCAAAAAC
TTGTCTGATATGTGACTGTAAGGAATGAAAAAGACCTTGAGCTTGGTTCA

>uc001imf.1|13359401|13359801|13359900
ttttttttttgagacagggtcttgctctgtcacccaagctggagtgcagt
ggtgtgatctcagctcactgcaacctctgcctcccaggttcaagtaattc
ttctgcctcagcctcctgagtagctgggattacaggtgcatgccaccacg
ctcggctattttttttttttttttttgtatttttggagagatggggtttt
gccatgttggccaggctggtcttgaactcctgacctcaggtgatccaccc
acctcggcctcccaaagtgctaggattacaggcgtgagccactgcacctg
gccCTTGTCTTCATTCTTCAGGAACAGAGGAAAGGACTGGAAAGAACAAG
TCTTCTTGTTAAGGGAATGGTTGGGTTGAAGAAATCACAGGAGAAAGCCC
TTGTCCGAGCAGGAATATCCACTTTATTTGGACTCCATGACACCGTTCCT
ATGCCCTTGACTAGATGTGAATGTATTATACATTGTTCTAGATTTGGGGG

>uc001ilc.1|12001626|12002026|12002125
Atttttgttttttttgagacggagtctggctctttcgcccaggccggagt
gcagtggcgcgatctcggctcactgcaagctccgcctcccgggttcacgc
cattcgcctgcctcagcctcccgagtagctgggactataggtgtccacca
ccgcgcccggctaattttttgtatttttagtacagatggtgtttcattgt
gttagccaggatggtctcgatcttctgacctcgtgatccgcccacctcgg
cctcccaaagtgctgggattacaggcgtgagccgccgcacccggccGAGA
ATGTATTTTTAAAGCACAAAGATGACGCTGGGAGATACCAATTTACCCGT
TCAATCGGTTTCCAAAACCCAAACCCAACAAAACAACACCACGCCAAATC
TAAATTACAACACTTTATTGCAGCATCGGCAAAGGTCAGATTTCTGAAGC
TGGTGAAGATTGGGCAGCATTTCCATGTGAAATGTTACAACTTTACAAGT

>uc001qer.1|128212724|128213124|128213223
GGGCCAGCTATGGCCACTGTTATGGCCACTGACAAGGTGTGCAACCCTAA
AACCATCAGACTTCCCACTGTTCTTAGTCAGAAGGACCAGAGTGGTGCAT
GGATCTGTACAAATACAGCCCAGGCATGGAAAAACATAAGCCATCCCTCC
CAACAACTGTGGGCAGCTGCCGTTTTATGTGCCAAGACTCACACTGGAGA
GGCGTGATGGAGCTGTACCGGAAGGGGTGTGTCTGTGGCCAGGGTCATTT
CCTCCTGAGGACTCCAGACAACAAATGTGTCCTATCTGCTTCCTCTCCAC
TCCTCCCGCCCCTTCCAGGAGAGGGTCCTCTCTGCAAGAGGATTTTCACC
TGGAACCTGACTCAGTTAATGCATAGTAATAATAATAATCAAAGTGCATG
CACAGTTTCAGAAATTTACTATATTAATCAACACACTGAAAACATTTTGA
TTCCTAAGCAGCTTTGAGTACCAGTTTTTTTCCAGGACACATTCGGAATG

>uc001prk.1|117195599|117195999|117196098
CTTCAGGACATGTGCAGAGGCCCAGCACCAGGCTCCCCGGACCCACCCAC
CTTGGCCCAGGGGGGTACATATGGAAAACGGCAGAGCACAGGAATGTGAC
CACACAGAGGCCCATCTTGGTAGCCTGGGGCCTCTCCACAGCAACTGCTA
AGCAGGGTCGCTTCCAGGAACCCAACAGTGGTGCCTGGGGCAGAGGCCTC
ATGGGTATCCAATGGGCTGTGGTTTTGACCTCTGGGCCTTTCAGACTTCC
CAGGTGTATAAAAGCCAGGCTGAGGCCTCTGTCCCCAGGGCTTCTGCCAG
TTCAAGGGGTGTGAGGAGTGGCCTACAGATGACAACACTGAACTTCTTGC
TTTTACAGGCAGACAGGTGCCTGAGCAATTAATTGAAAAAACAAATGAGA
CCCGGCTGTATTTGTACTTGAGCTTGGAGAGGCTGGTGGTGACAGAGGAG
GGAGACAGGCAGGCAGGTGAGGGAAGCAGCGGTCTCTGACGCCGGCTTTA

>uc001prj.1|55176322|55176722|55176821
caccttgttttggccgggcacagtggctcacgcctgtaatcccaacactt
tgggaggccgaggggggtggatcacgaggtcaggagatccgagatcatcc
tggctaacacggtgaaactgtccctactaaaaatataaaaaactagccgg
gtgtggtggcgggtgcctgtggtcccagctactcgggaggctgaggcagg
agaatggcatgaatctgggaggcagagcttgcagtgagcctagattgagc
cactgcactccagcctgggcgacagagagagactccgtctcaaaaacaaa
acaaaacaaaacaatacaccttgttttatgtatgtttctgttgaaataca
tcttatgtaataagtattgttgattcattagcattgaactcTTTTAATCT
GTGATCCTTAAGACGGAGAGGATCCCTTTGATGATGAGGAAAGATCCAAG
ATGGAAATAAAGATTTTATTACTTACAGGTCCTGGGGGCACACCGCACAC

>uc001ppv.1|116211178|116211678|116211677
GCAAACTCCAAGCGCTTCACTTGCACCCGGGACCAAACCCCAATCCCAGT
GGCTGGCTCCCTGAGGCCGCCCCGCTCCGTCCCGCCCCGCTGACAGCGGC
TGGGCTGGAGAAGGCTCTATACGGACACACCTCTGGGGACGGGGAACCCA
CTGCTCCCAGCTAAAGCAACCCTGTTTCCTGGCCCGCCTCAGACAGGGCT
GCAGGCCTTGTTTGAGCCCCTTTCAGGGCACCTGGCCTTGGATTGTCTGT
GGCTTTGCCTGGTCCGCTGTGACTTCCTTTCTACTTGAGCCTTGCTAAGG
CAGACTCTACTCCCTCACTCGTAAGCAGCCAGGCGTCCAGCAGGTCCTCC
AACGTCGATCTTGGCCCTAAGACGTCCAGTCTGGGCACGGAGTTGTTGAG
ATCCGGCAGGAAGTCCCTGCTCCAGGGCCAAAGGCCCCACCCGGGCTCCC
CCGGATGTCCCCGCACCCCCCTCTATTCTCCCAAAAGAAAGAAGCTGCTT

>uc001ppu.1|116211178|116211678|116211677
GCAAACTCCAAGCGCTTCACTTGCACCCGGGACCAAACCCCAATCCCAGT
GGCTGGCTCCCTGAGGCCGCCCCGCTCCGTCCCGCCCCGCTGACAGCGGC
TGGGCTGGAGAAGGCTCTATACGGACACACCTCTGGGGACGGGGAACCCA
CTGCTCCCAGCTAAAGCAACCCTGTTTCCTGGCCCGCCTCAGACAGGGCT
GCAGGCCTTGTTTGAGCCCCTTTCAGGGCACCTGGCCTTGGATTGTCTGT
GGCTTTGCCTGGTCCGCTGTGACTTCCTTTCTACTTGAGCCTTGCTAAGG
CAGACTCTACTCCCTCACTCGTAAGCAGCCAGGCGTCCAGCAGGTCCTCC
AACGTCGATCTTGGCCCTAAGACGTCCAGTCTGGGCACGGAGTTGTTGAG
ATCCGGCAGGAAGTCCCTGCTCCAGGGCCAAAGGCCCCACCCGGGCTCCC
CCGGATGTCCCCGCACCCCCCTCTATTCTCCCAAAAGAAAGAAGCTGCTT

>uc001pib.1|104318403|104318803|104318902
acccataggtggagtttctggagcatatggtaagtctacttctaatttta
tgaggcaataccatactgttttccaaggtggctgtaccatttgaaattct
caccaatagagcacaggattccaattattctacatcccttcaaacccttg
ttattttctgttttttggggctttttttgatgggagtcattcaaatgggt
atgaggcagtatctcactatagttttCGGCAACATCTTTCATCCTATTGT
TGGGGATAAATCAGTCAGTTTTCTTCATCAGCCAAGTATAGATATTTCAT
GAGCCATAAAGCTCGAAAATCCAGTTAGCTTCCTCCACTTCATTTCCACT
CACCCACCATTTTCATTGAGATTATATTCTCTATTAGAAAAAGACACAGT
TCGTTTGTCTTCACTTTTATTGAAATACAAAATGTTAAATATGCAAGCTG
TACTAATGAAGGTGCTCCTTGAAGTTGATTAAGGAGGGCTGGGCTGCTTG

>uc001pbe.1|85082512|85082912|85083011
CGTTCTAGTATCTGTTCAGGAAGAACAGGCAAGCATTCTAGTTGTTTTCA
ATGACATTTATGAGATGCTTGTTGTAAGATCCCATGTTCGCCTGTCACTC
AGGCTTTCTTGAACCTACATTAAATCAGTGCTTGTTTTCAGAAAATTAAG
CTGGTTGGGTCCTAAGGGAGAGTAATGTGCTTCATATACTAAAATCATCC
CCAAAGCATTTTAACTACTTAAAAAAAAATAAAAATCCTTGAGATCTGCT
ATGTCCtttaaaacaaaataaataaaaataaaaatCCTACTCTTAATAAC
ATAGCCAAAGTTGCCCACTTAGGGGAGATGATGCCCAGAATTGCAGTGAA
GACTGCAGAAACATTAGCCCAGAAGAAGTTCATTAGCCTTGTTAGGAAAT
TTAGATGTTTAGAATTCCTAAAATATTTTATTTAAAATGAGAAGTCACGC
TAATTTTCTAATACAATTTAAATCAAATGATAATTTATTCTAAGGGTTTT

>uc001pbd.1|85082512|85082912|85083011
CGTTCTAGTATCTGTTCAGGAAGAACAGGCAAGCATTCTAGTTGTTTTCA
ATGACATTTATGAGATGCTTGTTGTAAGATCCCATGTTCGCCTGTCACTC
AGGCTTTCTTGAACCTACATTAAATCAGTGCTTGTTTTCAGAAAATTAAG
CTGGTTGGGTCCTAAGGGAGAGTAATGTGCTTCATATACTAAAATCATCC
CCAAAGCATTTTAACTACTTAAAAAAAAATAAAAATCCTTGAGATCTGCT
ATGTCCtttaaaacaaaataaataaaaataaaaatCCTACTCTTAATAAC
ATAGCCAAAGTTGCCCACTTAGGGGAGATGATGCCCAGAATTGCAGTGAA
GACTGCAGAAACATTAGCCCAGAAGAAGTTCATTAGCCTTGTTAGGAAAT
TTAGATGTTTAGAATTCCTAAAATATTTTATTTAAAATGAGAAGTCACGC
TAATTTTCTAATACAATTTAAATCAAATGATAATTTATTCTAAGGGTTTT

>uc001oth.1|47497723|47498123|47498222
GTCTTAGTACATTATACACAAATCCAATCTGATAAAACCAAGGCATACAT
TTCTTTCTCAATAGAATGTTGCACCTTACACCAAGATTCTCAGAGCCTCG
GGCTGCCTGAGGCCAATCTGGGTACTCTCATAATACCTCACCTGGCCTGG
GTTCTGGTCCAGATGTGTCAGCATGGACACAGGGCTGGATGGGGCAGGGG
GAGAGGGACTGCCCTCACCTCGCACTGGTGCATGAGCTGGACCAAGGAGT
CCCCGATGAAGACGACTTCGGGTTCCTTATCTTTGCTGTCAGCCACGAAC
CGATGGTGCTGCGGGAGCGCGCGAGAGGGAGTCAATGGCATGCACGCTCC
AGGGCCCGCCCCGCCCTGCTCCCTTAGGCAGCGCCTCCTCAACTGCCCTC
AGTTTCCCAATCAGGTAGTGAGAGTGGCACGAACCAGCCGTTCTCCTGAG
CCACCCCCCGCGCCCCCGGACTCCTCAATATCCCAGGTGGGAACGCTCAC

>uc001oqc.1|70026048|70026548|70026547
AGAGGAGAGATGGGTGTGAGACCCCAGCCCATGTTTCCAGATATGGGAAT
AAGGCTAGCAGTGGCCCTGTGGCTGGCAGGTGGGTCTCAGGCTGTTTGGC
TGCGGTGGTCAGGGATTGTGCAGGTGTGCTTATGATGGGAAAGGACAGGT
GCTCAGGAGGATCTTGCCATATCCCTGAACTGCAGTGCAGGCCCTCATGG
GTGGGCCTGGGCAGGGGGAGGGAGGGGACAGGGCACTGAGTGGGAAGCCT
GCGGAAGGGACGCCTGCTAGTGACTAAAAGGGCACTCCTGGTGGGACATG
GATGATTCCGGCAGCGTGTGAGCCCCAAGTCATTGTCGTGGGCTCTGGCG
GTAAATTCCAGCCTCACCCCTGTGCCTGGGCTCTCAGAAGTGTGGGATCA
GCTGGAGAGAGGGCCCACTGCCCCCCAGCTGTCCTGCCCGCCCCCACCCC
CCCCCCCCAGTAGGGCCCCAGGCTGGAGCTGGGCGATGTGGGGCATGTAC

>uc001oqf.1|70191191|70191591|70191690
GCAGGCCCCAGAGGTCTCTCCCCGCTGGCAGGCCTAAAGATGCTCCTGGT
GTCTGCCTCGCAAGACCACAGGTGGCCACACACCCTGTGGCTTTTAGCAG
TGGCCCGGGTTCCCTTTCTCCCACTGGGCGCCATGACAGACTCACAGGGA
AGGCTGCACTTTCCCTGGTCCAGCGGGCAGCAGGTGCCAGTGATGACAGT
TGGCGTTTAGGATCTGTCAGTCACTTTAACAAGCTCCCTTGGCAGCAGCA
CCTGATCCTCGAGGTGATGTCCATTTGGAGGCACAGGAAGCCAGGCCTGA
GCTGGCCCAGACGTATGGGCCTGAGGGGCTCTGGGTGGCTCTGTGTGCCT
CCCCACACATGGGGTGGATAGATGTGGACATTTTAACTCTGAACACCAGT
GTTATTGGGGTAGACCAGATGGCTTTACTCATAGCTCTCAGGATCCCAGC
TGGGTTGGTGGCCCCGTCTGGTGACAGCTTTAGTTCTTCCGTGACCAGCT

>uc001nuf.1|62186464|62186864|62186963
ctacagccttgagttcctggcctcaagcaataccccGGTAGgcaatctcc
gcctcccgggttcaagcgattctcctgcctcagcctccaagtagctggga
ttacaggcgtgcaccaccacgcccggctaattttttgtatttttagtaga
aacggggttagccaggctggtctcgaacttgtgacctcaggtgatccacc
tgcctcggcctcccaaagtgctggcattagaggcgtgagccactgcaccc
ggccAGGCACCACCACTCTTGAGGGCAGAGGCTGGCATCTTGTTGCATTT
GCACAAGGAAGCTGTGGGTACTGCTTCCTCACTGTCTTGTTTCCATACTC
CCCAATCTTTTCATGACCCATCCCCATTCCTACATTTAATCACACACATC
TCAGAGTGCTAGGGCTTTATTACAAATGGAGTTGACTGCTAGAGAGGCCC
TTCTCCAATCTTTCTTCTGTACCTTCTTCCCTCCCAAAGACATCCCTCTA

>uc001nki.1|56930602|56931002|56931101
aactagtgactcagagtggttaaggggcttgcccagctgctgaggggcag
aattgaaactcaaactaggaatttctgattccaTCCAGCGCTTCTAGCTG
GGGGTGTGTAGTGAGGAGTAGGGTTCTGCTAAAGTTAGTTAAGGATGTGG
AGAGGAAGAGGAAGCAGAGGGGTTCCTGGGGGAGGAAGTCTCTGGGCCCA
CATCCCAGGACCAGCGGGGTGAATCATAGTCAGGGTTCCTGCCCCACCTC
TGGGTCCAGCTGCCACACTAGATGTGTAGCCAGATTCCCTACCCTCTCAT
GCCAGGGTAGGGCCTCCTCAGAAacatacacatacacacaaacacacaca
cacacacacacacaGCCCCGGCCCAAAGCCTAGAGAGATGGAAACAGTAG
TTGCCTTAGACACAGAAGCTTTATTTTTCTATAAAATTATTCCCGAGAGA
AATTTTCTTTTAAATGCCCAAAGTAAATAACTTATATCCCTTCTTGAAAA

>uc001nkh.1|56930602|56931002|56931101
aactagtgactcagagtggttaaggggcttgcccagctgctgaggggcag
aattgaaactcaaactaggaatttctgattccaTCCAGCGCTTCTAGCTG
GGGGTGTGTAGTGAGGAGTAGGGTTCTGCTAAAGTTAGTTAAGGATGTGG
AGAGGAAGAGGAAGCAGAGGGGTTCCTGGGGGAGGAAGTCTCTGGGCCCA
CATCCCAGGACCAGCGGGGTGAATCATAGTCAGGGTTCCTGCCCCACCTC
TGGGTCCAGCTGCCACACTAGATGTGTAGCCAGATTCCCTACCCTCTCAT
GCCAGGGTAGGGCCTCCTCAGAAacatacacatacacacaaacacacaca
cacacacacacacaGCCCCGGCCCAAAGCCTAGAGAGATGGAAACAGTAG
TTGCCTTAGACACAGAAGCTTTATTTTTCTATAAAATTATTCCCGAGAGA
AATTTTCTTTTAAATGCCCAAAGTAAATAACTTATATCCCTTCTTGAAAA

>uc001myi.1|44910074|44910474|44910573
CTGCCTGTATCGAAAGCCACTTTCCTGCTCTGAAGCTACTGCCTCTTAGA
GAAAGGGAATAGCTCTTTATGGGCTGGGGGTGAGGGCCCCTCCCCAGGGT
CCCTGTTAATTTCTGGCCTTGGTGCTCAGGCCTGTCCACAGCCTCCCTTG
TCTATGTCTCTATCCATGCTTAAGGGGCCCGGACAGGATTTCCCAAACCA
GCCGAGGCCCCAGCACCCGCCGTCTCCCCAGAAGCCCCCTCCTCCTTCCC
CCATGGGTCATATGTTGAAAGTCTATTTTAAAAACTATGTTCCTTGCCGT
AGATTGCAGAGCTAATTTATCACGTTTCTCTCCTGTGAGACCCCCCTTTT
ATATGATATATCCAGAGGAAGTTTTGTAATATAAAACAGGACGCCCACAC
TGATGGTTTTGCACTGGTTTTTGTGAATGTTTCTTACAAAAAGAAAAAGG
AACAAAGAATAAATAGTGACCGTGAAGAAAGGTGGTCTTGATTTGGGGTT

>uc001mvp.1|34456517|34456917|34457016
TGTGCACCAAACAAAAATGCATCTGTAGGCTATGTGCGTCAATGAACTCC
ATTTTGTCATGGGAACCTCTGTCTTATGATATTAAAGGTGGAGGGTAAGA
TTACTCCATATATTTCTTGCACCTTTTTGGGCTCTTTAAAAATCTCCAGC
CTGCCAGGTGTGGTGTGGATTTAGCAAAAGTTCATAgtaatccaggtact
tgggaggttgagacgggaggatcacttgagcccaggagttagaggacggc
ttgggcaacaagcaagaacccatctccaaaaataaaagataaaTCTCCAA
CCACACCTGCTAGGAAATGGAAGAATCACCAAAGGTTTTACAGGTTGTCA
GTGTTTTGCTGAGGCTACCATGCTGAATTGAATGATACACAGACAGTTGA
ACATGTTAAATACTTTATTCACATTGTTTACAAACTATATCCACCTGGAA
AACACATGAATCCAAAATAGATTATTTTACAGTAATTCATATTTTTTAAA

>uc001mrc.1|11313957|11314457|11314456
cctagcactttgagaggccaaggcgggtggatcacctgaggtcgggagtt
caagaccagcctgaccaacatggagaaaccctgtctctagtaaaaataca
aaaaattagccaggcatggtggcggatgcctgtaatcccatctactcagg
aggctgaggcaggagaatcgcttgaacccagaggcagaggttgtagggag
ctgagatcgcaccactgcactccagcctggacaacaagagtgaaactccg
tctcaaaacagaacaaaacaaaacaaaacaaaacaaataatacatgatat
gtcagtggttaacaacatgtctggtatacagcaggtgctcaataaatggg
catcattatAGGAGAGGCTTACAGGATAAAATGGCTGACACTCCAAACCA
TCATGCTTCATGAATGGGGAAACTGAGGCTCTTGGCTCTACCCTTGCCTG
CCCCTCCCCCTGCTTCTCATGGGGGAAAAAAAAAAGACAGCAGCCATTTC

>uc001mmi.1|9799167|9799567|9799666
CTGCAGAACTCGTCCCCCACCCCCACCCTCCGCCCTTGCTCCTAGTTGCC
GCTGCAAGAGGCTTCGGGCTCAGGATCAGGAGCTTACCCCTACTCCCGGG
ACCCTCTGGCGTCCCCACCATGTGACCGAGTCTCCCTGCAACAAACAATG
ACTTCAAACGAGCTGGGCGCCGGCGCCTGACCTCTGACTCTCGCTCCACG
CCCCTTCCCTGGCCACAAACCCGCCGAGGCCCCCCTCTCTACCCGGCGCG
CCTACCACAGGCGCGACACCTGTCAAGCCTTGGGACACCGAAACCGTACC
TGGGAACAGCAAACACACCACAGACTGCAGACCCGGAAGAACTTGTCCCA
GTGTTGACCACACCCCCTGGCTAGGGGCAGGGCTTCCGGCCTCGAACTTT
AACTTCCGCTTCCGGTTCCTAGCGTTAACTGCGACCGGGGTTCAGCGCTC
GGGTGAGGAGCTGGTGGCGTCGGCAGGTTCGAGGCGATTCGAGGTGAGGG

>uc001mgl.1|7447360|7447760|7447859
CTCATCCCATCCCACCACACATTGGCTGAGGTGGGAGCCCCAAGTATCTT
CAGCGATGCCAGTGTGTGTTGCCCAGTCTCAGCCTGGAGCCCTTAAAATG
CTCACAGTGGCCCTGCGTCGGCAGCACAGTGGCATGAGGCCACGCCCTCG
GGTGGCCTGATGAGAGGTGGCGCCTCTGGCCTGTGTGCCCAGGACTCTGG
GGAGTAGAGAACAGCCCTCAATGGCTGGAGGCCACTTGGGGTCCGTGGGC
AACGCTTGCTCAAAGATGGAGAGGACCCACCGGGCTGAGGGCATTCCTGA
AGGTGGGCTGGGGTAGTGTGGTTTCCAACTTTGGGTCCGTCCTGTGGAGG
GTAAGGGGCCAGGAGCCAGCAGTGTAATAACCTTCACCCCTGAGCCAGGC
GCCAGCACCACAATGTTTAATTGATTCCCGTTCCAGCTTTCTCAAGGCAC
GACAGGCCCCCTCTTCCTCATCTTGATTTGGATACAAGACGCCAGCTGGC

>uc001mgj.1|8369593|8369993|8370092
TTTAGTTACCAAGTGGATTTAAATGCAACTAGTATATGCTCAGCTGGCCA
GATGTGGGCCATTTTGGAGACCTGACAGTTCCATGGGGGGTTGGAATGGA
ACTAGGTTATGACTTTATGAAGGTAAAAGCAATTGCAAATTCTTTCTTTA
GAATTTGCTTTGGAAGCAAAGGAAAGTAGCTATTCAACCAGTTTGACTTC
AACTGGCAAAATTAGTTACCCAGGTGGAAAGGAGATGTCTATAAAGCTAA
GAGAAATGAGGTATGGTCCCCTGTTTCTTGCTTCATGATCTTCCCCAAAG
ATGTGTGCCTACCATTGCAGCAGTAGAACAAACTTATAATTTGCATAAAG
GCTTAGAGGACCTTATTATATTCACCTCTTGTTAACATAAAAATTAATGT
GCTGAGTAACATCTGTTTTTTATTGATTTAATCAATACATTGGGAATTTA
GCAGCAAGTTAATGGCAAGCAGTTACAAAATCTCCTATTTTTCTACATTT

>uc001mbq.1|5655509|5656009|5656008
caggcgtgagccaccgcgcccagcctttactagtgaattctattgagcat
ataaagaagaaatgatagcagttatttaattcttttcagaaaattaaaaa
aaaaggaaaaagtctcaattaattccatgaagGAAAAAAATAAAAAGCAT
CTTGTATTTTGACGTGTATTTGTTTGCCAGTGGCTAAGCTGAGCAATGAA
AAGCTGCACTGGTAAGTCTCAACACTAGAATACAGAGAATAGGAACCTAT
CAAACATGACTAGAGCTAATTGATCATCTCCACTACGTCAAATTTTTCTA
CTGCTCTGGATAAATTAATAAAAATGGGATTATCTCTTGCTACTTCTACA
TTCAATTATTCTTATAACTTCAGCAATTGATTCAGAAAAGCGGTCCTGCA
GAGAACATTGTTAATATTAGAAAAAGCACAGCAACGCAGAGAAGGAAATA
GCCTTCACTTTTCTTTAATCTCAGTGCTCAGGCTTCTTTCCACTTTTTAC

>uc001mbo.1|5640968|5641368|5641467
AGCCCAACACCATAATGGATTACCCCTTACATGCTAGAAATGAGTGAAGC
TATTCAAAAAACTCGTTTAACTTTTAAAAAACTACATCAGCtaattttat
tataattattttttacaattaataaaCTGATTCCCACATAATTCAGTTTG
TTTGATAAAGACTAATATGTAGCAACACTAGAATTACAATAAAATCCTAA
ATATATGTGTGTATTATATATAGAAGGCAGAATTGAAGTCATTTTGACAG
TAGTATCTGAGATCTAAAAAATGAGAATTTAGTAAATCCAATCCTAGTTT
CCCTGAAGGCACAACCTGTTCCATGAGACATTAACAGAGTTTATGTTTTT
CAATAATTTGTAGAACAAGTACTTATTAGATCAAGACACTTAGATAGATG
CTTTATACTTCAGGAATTTATTTTTTCACAATGATCCAAAGTATTAGATG
AAGGTTTTTTGTTTTAttttgcttttaattgacaaataataaatatacat

>uc001ukz.1|131855167|131855567|131855666
GGGAAGTCACATTGCTGAGGTCTGAGAGTCATGACTCCACTGTCACCGGG
GAGGCCCAGCAGAGGGCAGCACCTGGATGATGAGACCCAGTTCAGGAGGC
GCAGCACAGAGCGGTCACCATCCTTCCCCGGTTCACCGGGAAGCTTGCTC
CCCCTCCTTCTGTATTCCTGGCAAATGACAACGGGCAAAGCGAAGCGTGG
GCCAAGGACGGAGGAGGCGGTGCCGCGCGTCTGCCGTGGTCACAAGCCAC
AGAAGTTTGCTTCACTCCTGCCAGAAACCGGCAGGACAGTAGAATTCTCT
TTTAAAGCACGTGTTGAACAGAGTGTGTAATAACATGAGATTAAAAAGTT
ACTGCCAAACGACAAAATATAACTATTAAAATGAAGCTTCCAATGAATAT
GAAAATCTTTACCAAAAAATAGTTTATTGCACAAAATTTAAGGAATTCCC
AAGCACACTTACATTTGTAAAAAATCAACGTGCTTTTTAAAGTTACACTT

>uc001uco.1|121554825|121555225|121555324
TAGTAACAAAACATTTTCTAggctggctgcagtggctcacgcctataatc
ccggcactttgggaggctgaggagggtggatcacctgaggtcaggagttc
aggaccagcctggccaacatggtaaaaccccacctctactaaaaatacaa
aaattagctgggtgcggtggtacgcctgtaatcccagttacatgggaggt
ggaggtgggagaattgcttgaacctggggggcagaggctctggcagtgag
ccgagattgtgccactgcacccagtttaggcaacagagcaagatcctgtc
tcaaaaaaacaaacaaaaaaaaTTTCTAATATTTTAATATTTTATAGTCT
ATGCTGGAGAAGACTTCAAAGGGATAATGAGCAAAAAGCATGCAAAGAAC
TTGTTATAAGGCACTTTATTAAAATAAAAGTGCTTACATCCCTTTAATGC
ATTAATCTATCTCCTGAATAACACATGTAATATTTGACAAATACTGAATA

>uc001txj.1|118607580|118607980|118608079
GATATCTTGAGCTGACCTGTTCCTGGTTAGCTGATTATAGAACTGGGTAA
TCCATTCTTCAGTAATCCTTTCCAAATGTCCTGTGTGACTGCTTGAAGAG
CTTTCCAGCTCTGCAGTCCTATAAAATGACCTTAATAGCCAGTTCATGGT
TCACTGGAAGTATTGACCAAATTTCCACAGTCAAACTCTTGGCAGAGAAT
GTCACCAATCGCTTAATTCCAGGATAGCAGTGTGCCCTAACCACCACGTG
GCTTCCTCTATCCCACTCCAGAGGAAAACCCTCCCCACAACGTAAAGAAG
GTCCCATCCATGATAATACACCTACACTGACACGCTGGTGATAGTTTTTC
TTTCACAGTCTCTCAAAAAAAGAAGAGGTCATTGCACTAAAGCACACATT
AGTTTAGATCATTGCTTTATTTCACTAATTGTTCAACAACAAAGTTCATT
CCTCTCAAGGTGGATCTTGAATCATTCCTTGTGTTCTCTTCCTCGTTCTG

>uc001tfc.1|96630820|96631320|96631319
ATTCTATTTTTCAGCTTCCCTTTTCCCCCTACCATCAACCCTCCACGCTT
ACTCCTCTCCCCTTTATTTTTCTGAATGAGCTTTCTTCTCTTTTGTCTTT
TTTTCAGGATAGATGTTATTCTTCACATTCTTTCTGGGTGGAGGGGGATA
TACTAAGCCTATTAATATGTTTACCTTTTTACCTATTTAGAATATGGTGA
AGGACAAGGAAAATAAAATGAGTAAGCGGTGCCTTCTGAATAATGCCATG
GAGCTTATGGTAATGGCAGAGCCTTTTCTGAGCATTAAAGTGGTAATCTG
ACTGCATTGTTAGAGTAAATAGAGTATTCAGCCTTCTAATCTTTCATATG
TAACAACAGCCCAAGTATATTAATTATAACTTGAGAAATCAATGTGAGCT
TCTAACACACAGGTACCATTTTCCTAAAGGCAGGATGAGACAGTGTTAGC
ACAGAAATAAAATAATCCTCATAGTCACTGCTCACCTTTGCCCTCATTTT

>uc001sye.1|75269308|75269708|75269807
CAAGCAGTGGATTATATTCCTGACATTTAGAAGTGAAGTGCTATTAGAGT
TCTATTTAAGTGTACCACGGAGATACAGATTCAAACTTGTGCTTTTACTC
TTAAAGTAAGAGTCGGctaccactcttactccgcagcttttggagacttt
caacctctctgagcctcagcatcttcatgtataaaatctggctaacgtcc
acctaaggttctcatagaggattcgagaagaatgaatataaggcaccaag
caaagCATACTTCAGGGATTCTCACTGTTGAATCCCTTTCAAGCCCTTTG
CCATCCTTTGCAGCTATCCCTATCCCCACAAAAGGGGGGATTAAAACAAA
TTAGCAATAATTTAGTCATCATATTGTATTAAAAGTCACTTGATCACCGT
TTGCTCTTTTTAAAAATTTTATTTAGAAGCCTACTTGTAGAAGTTAGCAT
AATTTTACAGATTATTAGAAAAATTCTTTTCTTTCTGCAAACAGTTATAA

>uc001swk.1|69804743|69805143|69805242
AAAGAAAAAAAAGTTACAACTGTTGTGTCTGAGAGGAAGATCCAGATGGG
TACCAGAGAAGCAATGGCTGGGTGCTGGGCACTCAGACCTTTTTGTTCAT
ACAATAGATATGCAGCAAAAGAGAGACATACTATTAGTAGCTTTGACATA
AATAGAAAAGAGATGGTGACTCTTTTACCTGGATCATTGTCAATTATTTT
AACATTAGACTTGATTCAGTCTTATCACCAATGGTTGATACATCATATAA
AAGAGTGTCGTTTCTGAAAAGCCCCAGATCCACTGTCTTAACTATCTATG
GCCCTGTCACCTTAGAGATGATTATTCCACTGGGTGGCTCCAGAAGAACA
TTTTAAGCACTGTAGCACCTGAATACAATGATCAGACATAGAAAAGCACC
AACGTAAACAGTTACTTTTATTTTGAGTAAAAATACACATTCATATCATT
TTCCCTTATATCCCTCAAATCTTAAATGTGTTCAATATGTCTAGAAGATA

>uc001sve.1|68322906|68323406|68323405
GGGAACACCATGACTGTGTACTTCACCCAGAGAGGCAGGTCAACAAGAGA
AAAGCATGCAGGTTTAACGTGTCTGAGTGATAGCACGGGGCTGCTGGAAG
TTTATAGAAGTGAGCAGAAAGATGATCTGAGAACTTTAACTTCTGTATTT
TCTTATGCTTTCCCTGAGTGCATTTGTGGAACTCACAGTGGTTGAGGTCT
TCATGGAGCCGGTGATGCTTTAGTAAAAGAAGTAcaaactcaagatacct
atgagagccaggtaggcaacaaatgagtgaagcaggcctagtgtaggacA
ATAGGGAGTGGCGGAGACTGCAGTAAATTGGAGCATGTTGGCCAAAAAAA
CAGAGCTATCTGAAAATCAGATTCAGACTACCAGCCACCTTCCCACTGCA
GACCAAAATTGTATATCTAATTGTGTTTCAGACTGCTAAATTAAGAAACT
TATTAGTAAACATTATTTTGCTTAATGTAAAAAAAAAGACAAAAACTAGA

>uc001svf.1|68333255|68333655|68333754
TGGAGCAATGCCCTTCTCTATGAATGCATAAAAGACGCAGGTAGACTTGA
GCGGGGAGGACCCAGAGAGGCCCTTGAGGCTGGAGAGATTTAGCCTGAAT
CTGTGAGTTGGGCATGCCTCCCTTGGGGCATCCTCCAGAATGCTGGGCAA
ATTGCTGGCAGATTCAGGGCCTTACACATAGCACAgggcagtgagaaagc
atagtggttaacagtgtgggctcttgagtcagataaacctgggtttgaag
atgaacactgtcacttctcggctatgtgattttaggcaaataccttactt
ctctaaagcctgtttctctcgtctttaaaatggaaataacagtatatcag
tctcataagattcgctgctgcctggaacagtgtaagcactcaataaatgg
tagttttGAGGGTTATTTTATTTCTAAAGCCATATGTAGTCAAGTGCCAT
CATATGACAAATGGTAAGTGCAGCAGTCGTAAGGCATGGCCTAGGCACTT

>uc001sue.1|67354051|67354551|67354550
AGAAAAATGCATTACTTTAAGGTCAAACGGGGTCAGAGTTTAAATGTGGA
GCCTGGTTGGTACTTGTTAAATTGCGTGTCTTCCCAGTTAAGCAGTGTGA
TGTAGTGGGTAGGATCATTGTCAGTtaacttttggtgagttatttcacct
ctttacactgcagttttctcttctgtaaaattgagagaataagaatatta
tcctgaaaaatttgccctgggaactaaataatatttatataGCAGTTGAG
ATGTCATGCAGAACAAAAagactccttgaattgaattctgggtcccctac
ttactctatggaaccttagacaaattatctctctatgcctttgtaatttt
atgacagaaataatagtacctacctcatagatttattgtgaggattaaat
tagttaacatacataaattgcttaggacaggattggcatagttggcatat
aataacaactcaataaacattggttaatattATAATGCACAACATATAAT

>uc001sud.1|67354051|67354551|67354550
AGAAAAATGCATTACTTTAAGGTCAAACGGGGTCAGAGTTTAAATGTGGA
GCCTGGTTGGTACTTGTTAAATTGCGTGTCTTCCCAGTTAAGCAGTGTGA
TGTAGTGGGTAGGATCATTGTCAGTtaacttttggtgagttatttcacct
ctttacactgcagttttctcttctgtaaaattgagagaataagaatatta
tcctgaaaaatttgccctgggaactaaataatatttatataGCAGTTGAG
ATGTCATGCAGAACAAAAagactccttgaattgaattctgggtcccctac
ttactctatggaaccttagacaaattatctctctatgcctttgtaatttt
atgacagaaataatagtacctacctcatagatttattgtgaggattaaat
tagttaacatacataaattgcttaggacaggattggcatagttggcatat
aataacaactcaataaacattggttaatattATAATGCACAACATATAAT

>uc001sta.1|64546350|64546850|64546849
agatgatgatttcaagccttataagagcaaagaagaaaagtgaaccaagt
taatgtaatggagagtattggagtaggcgaggctgctttagatcagagag
tctgggtggacttgatggaggaggtcatggatagccttgcagctggtaga
cctgTGGGCAACATTAACAGCAGATAGGACAAGAGGGTTAGGGGCTAACT
GAGCATTCACCTTTGTCTTCTTTTTCCCCTCGGTTATGAGTGTGACAAGG
CGGAACATCCAAGGGATATGTTGCAGGTGTCTTAAGAGTCAGGTAAAAGG
CAAGATGATTCATTATATCTGTTCTTTTTGTGATACCCATGTAACTACCT
ATAAGCTTCAAAGTGAAATAAACATTACCTCTTGTACCTTAGCCCGCTTC
TCATTCTTCATTACAAATTTAAGAAGGCAGTTATTAATGTGAATAGTCAT
TCTTCTTTTCAGCAGTGCCAACTTTAAAAAAAAAAATCACTAACACTTAC

>uc001soe.1|56153591|56154091|56154090
CCTGTGGCATTCCCCACTCCACCTTTCCCCAGCATGAACAAAGAGGTTCT
GTCTTCCTGACCTGCATAAATGCTCCAGGAGGTACCGTAGAGTGTCATGG
TTGGGCTTTGGCATTGAGCCTATTAATTCTTGTATCTGAGAGAGGCACTG
CTCTGATTCGGAGAGTGCTAGAGAGAGTGATGGGAAAGGCATGGTAGTAA
GGTTAGGGAAGGTGCTAGGACAGGATGGGTAAATGCactgctctttccca
caggcatggaagacatcattaatctagcacagctttctttttcacatagc
ccaactatagcctcataattcttttcaattcagccctctaaacattcaca
aaaaagcaactggagtaggcacctgagttgaacattattttccatctctA
AAGTCAGAATGGGAAAGAAGAGTATAAGGGAACCTCTATTCTATTATTTA
CCACCCGTGTCCCCCACATCAAGGGTTCTTTCCAAAGCTCCAACCCTTAC

>uc001slp.1|55275246|55275646|55275745
AAAGAGGGAGTCTGTCATTTTTATAAGGCTGGAAGCGAATGTTCCTTTTC
TACCTTAACATACAGTTTAGGGGGTTGCACCAAGACAAAGTTTCCAGGCT
GGAGGGTAATACATATCCAGCGCGAGTGAAGTCCCCACTCCAACATATAC
CCTTTTTGGGTGGGTAAACACCTCTTTGCATGTGGACAGAAAATGTTTAT
ACTTAAACAGACATATTTTGCATATTTTTATCTGGAGACTTCTTCTAGTT
TTATACTCTTCCCACATCTATGCCAATGCCACCATTCTAAAACTTACACT
CCTTTTCTACCCCTGGTCTTTTCCTTGTCCTTCCCTACAACTTGGTAGAG
GTCCATTTTGTCTTACTTCACACTTTTTTTTTTTTAAATAAAACACAAAA
GTCTACGTCTTGGTGTCTTATCCGTGAGTGGGAAGTGGTAAGCTGGTGAT
GGTCCCATATTTGCTATGACAGGAACACAGAGGTGGCAGCTTAGGAAGCT

>uc001sab.1|50965563|50965963|50966062
TTGGTGAATCTGATTTTCATGATCCATCAGTTTGCAGATATGCATGAGAT
GTTTTCTgagagacagctgcagtttagtgaaatgagcactagcgacacac
acagggcttaaaccccagatgaaccacccaactaagtgggtgaccctgcc
ccaattattgagtgcctctgagttctggcttcttcatctgcaaggtgtat
cattagggttgtgtggataaagttacatcaaataggggcctagcacaact
cttggcTAAATCTGAACCTTCTATGAGGCGGGGGATAGAAAACTGTACTG
GAGACCCTTGGCTTGGCCTTTTGCTGCTCCATGTGACTTTGGGGACCCTC
CCTAACCCCGACCCCTGAGGAGGGTAATAGAGACACACACAAGACCCAGG
TTGGCTACATTAATTTATTGAAACACAGATCAAGAGCAGAGGAGGAAGGG
GAGAGGCAGGAAGGCAGTTGCCGTGGGCAAGGTTCTGGTCCTGGCCCTTC

>uc001rye.1|49924999|49925399|49925498
caagcagctgggactatgggcgcccgccaccacgcccagctatttttttt
atatatttttagtagagacggggtttcaccgtgttagccaggatggtctc
gatctcctaaccttgtgatccgcctgcctcggcctcccaaagtgctggga
tcacaggcgtgagccaccgaacccggccCTCCCAGGGTATGTTTCTAATG
ATGTTCCCCTGGAACAAGCTTTCCTGCACCATCTTTGTCTCAAATCCCTG
AGATAGTTCTGCAAACTTCTAGAACTTTCCTAGGGTTCTTATTGCTTGGA
AGAGAACATATGTAAAGGCGTTAAATAGGGAAAAGAAAATGTCAAAAATG
TTTAAGCAAAAATAAGTCAAAATGTAGTTACTTCTTGCACATGAGAATCT
GATTTCTGTAGCAATGAAAATTTTTAATTTGAATAAAAATCACGTAAGCA
TGAGGTTGTTGGGGAACACGGAAAGGAAGGGCTCAGATTAGGGGGTGTAG

>uc001ril.1|28001883|28002283|28002382
AGAGCAAAATCTCTTAAATTACACTTTACATTTACGGCCTTATAGTCTCT
GACTGGCCTCTTTCCCTTTTTTCCAGCTCTGGCCAACCTTCTGGACTTAA
TGTCTTTAATCCTTTCTCCTGATTTCTTTCTGCTTCTTTTCTGCCCACTC
CTGTCTGAACTTCAAATTGAATGTACTTTATAAAATGACATCTAGATAGT
TCAGCCATGCTGTTGACTTGAACTGAAATATTGAACAAAATACATTTTAA
GTTGTTTTTAACTAAAAGCTAATGTAGAATTTTTGGAATGTGTACCAACA
TAAACATACTGTGTTTAAGATTGTATTCAAATCGCTTTTTAAAAAAACAT
ATCATGTTCCTTCTACTAAAAATCTTAAAGGATAGAATTCACTCTCTGAA
TCATGATGTAATTAGATTATATTTTATTAGACATTCTTTACAAATTTAAA
ATACTGTTATTTTTACATGCACAAAGGAAAATCAATTTGGATAATTATAT

>uc001rdn.1|16592173|16592573|16592672
GTTAAGGTGCAACATCTCTTCTGTAAAAATGTAGAATTGAGTTTCCTGTT
TTAATTCATTATACAGAATAGAAAATTTGAAATTTAATCTGACAACAGCA
ACAGAGTTGCTTTCAGAAAGATCACCTAAAATTTGTATAAATGTGCAAAA
TTACACCCAGCAATTGCTACCTTCATTTTTGAGAGTTTTATTTTCCCCAT
AAAAATAAATAGCGGTAAACGACCTAGCGCAGAGATCCTAAACATTACAT
TCAGAGAAACATTTGGGGTGCTTTGTCTATGCTTGTTATGACTTAGCTTT
AGAAAGTAAATGTCCTTACACACCTTTTTTTTCTTTTCATGGACTTAACA
TATGCTTTCTAGAGATCATCTTAAATTTTGCCAATTAAGTGCAATCAAAT
AGTGTAACACCCCTTTTATTAAAAACATAAATCCAAATGTAAAAAAGTGA
ATGAAAGAATCCAGCAGATATTTATTAAGCAAGATGAAAGTGAAATTACA

>uc001rcq.1|14985816|14986216|14986315
acacacatagacatgaacatagaaacagtagacactgtggactacctgag
gggtaagggagggagtggggcattttttgaaaaactatctatttagtact
aggctcactacctggatgcaatatacccatgtaacgaacctgcacatgta
ccctctatacctaatataaaagtcgaaattaaaaaTAGCTAACTAAATAA
GTAAAATGTAGATTTCCCACTGGCTGTATTCTGAATGTGCATTGCCTATT
ATAGTGTAATAGGGGACCAATTTGTTCCCAAAGATGTAAATATCTCCTCC
AGTGTGTTTTCCTCATCCCCATCCCCTCTGAGGGAACTCATGAATGTGAA
CCATCCAGTTATCATATTTGTTCAAAGCAAGAAAGCAGGGAAATGAAGGT
CTCAGCCAGAACACACACAGTTATTGTTTTATTCTTGTTCTCTTGTGTCG
TTTACAGTGTCTCTCACAAAAGAAGAACTCCCTCTGGCAGGGGATGTGAC

>uc001rcp.1|14985716|14986216|14986215
atatggatgaagctggaggccataatcctaagcaaagcaatgcagaaaca
gaaaaccaacttccatatgttctcagttataagtgggagctaaacactga
acacacatagacatgaacatagaaacagtagacactgtggactacctgag
gggtaagggagggagtggggcattttttgaaaaactatctatttagtact
aggctcactacctggatgcaatatacccatgtaacgaacctgcacatgta
ccctctatacctaatataaaagtcgaaattaaaaaTAGCTAACTAAATAA
GTAAAATGTAGATTTCCCACTGGCTGTATTCTGAATGTGCATTGCCTATT
ATAGTGTAATAGGGGACCAATTTGTTCCCAAAGATGTAAATATCTCCTCC
AGTGTGTTTTCCTCATCCCCATCCCCTCTGAGGGAACTCATGAATGTGAA
CCATCCAGTTATCATATTTGTTCAAAGCAAGAAAGCAGGGAAATGAAGGT

>uc001qyi.1|10458949|10459449|10459448
atggaaatgtcaagaagctaatctttaaaaattactttagagattaaatg
cagactcaagcaatcccagGACAGTATATATTTTTGTTTTGGacagcttc
attgaggtacggtgcacatagcataaatttcatccacttaaaatgattaa
aaatcagtgatgtttagtgtattcacagagttacaaccatcactgctact
gaaatttagaaagttttcatcactgacacaaagaaacattctagcaatta
gtggacacctcctatttcaacctcccttaggcattagcaacgctatttta
ttttctgtctccatggttttgcttgttcttgatacttcatataaactgac
caacataacatgcaacttttAGGAAGCCTGAATGCCACAAACATCACGTT
CAGCAAAATGAGCCTGACTTAAATGCGAGGGTATCTGTACTTCCGTAATT
GTGTGTATTATATTTCAATAATTGATTTGGAATTTTCTTATTATTAGAGC

>uc001vtq.1|113123860|113124260|113124359
GGGAGGCGGCCGGGGAGTGAGGCGCCTGGAAGTGGTTGGCGGGGCTGGCC
CGGGAAGCCTGGACCCAATGCACCTGGGAGCTGGGAGTCCGTGGCCCCCA
CCTGTGAAGTCCACCAGCCTCTCTTGCCAGTCCACTCACACAGGAATCCT
AAGTGGGAGCATAAAGACATCACCACTTTCCCCTTTCAAATCATCCCATA
GAAGAAGACGCCCGTGGGGGTAGGGCTTGTATTTTGGATGCCCACAGAGA
TTCCAACCAACCAGGCTTTCTGCCCCAGTGCCTTCTCTCCCTGAGGCTGG
GGCTTCCTCTGGGATTCCAACTCTGCCCAGAGGCGAGCCCTTTAATGAAA
TCACAACAAAAAGAGAGGCCCTAGCCAAGCGGCCAAGCACAGCGGTAAAC
ATCAGTCAACTGCTGTTTTATTCACACCAGATGCTGCATGGAAAAATCAC
GTCCAAATTTATTTTAAACAAGAGCAAGTGGTCTCTTTTCCAAGACTCTC

>uc001vht.1|59137323|59137723|59137822
CTTGATTTTTAAGGTTTGTTTTCAGAAAAACAGGAATTGCAACTGGATGG
CAAAATGCACATTTCAGCAATACATACAAATTCACATTTATTCCTACACT
GGCTACAGAGAATACTCTGTTCTCCAATGTCTATAAACAGGGCCTGGCTC
ATAGTTCTAATTAATTAACTTTATTAACTTAGAGCTGAAAGGAGGTGGCA
ACTTAAGGAAATAAAAAGCAATAGACCTTGCCCGACTAGTTCCATATAAC
TGCTTTTTAACTGAAGGTAAAAGAACAGTCACTTACTTATTACATGTAAT
AAAGCAAAATAGATGCTTAGACAGACTGCATAGCACAGTCTATTCTCAGC
TTATCCACAGAATGTTTTCAAAAAAAGAGAGACAAAAGAAAGCATTTTTT
TTCATTTAGTGCAAGTAGCAAGTTTATTTCCTTTGATATAGAATTAACAG
AGTAATGATGCCCAAATGAGGTAATATTACATTTGCTTAGGAAAACTTTC

>uc001vhu.1|59245797|59246297|59246296
CTTAGATAAATATCAGAGACTAAGTTAATTCATCTTCTTAGTGATTTTAT
CACATCCTTCCACAATAATACCACATGAAGCTCATCTACACTTACCATTT
TGCCAAAATGCCAGTTAAGGTATTTCTAACTGCACTGGCAAATGTGGGAG
ATTAAAACAAGATGACAGATTTAATACTTCAAATTGTATCTTGACATATA
GTAAGTCCACTACTTTAAAAAGTGTTATGAGAAAGAGTGCCTTGGATAAC
ACTGATCAGCAATGATTGAATGTTAACTTCAGataattataataataaaa
aattCACTAGAGACCTGATAGAAGAACCTAAGACACAACCTCAAGGCAAT
AATATAAGGATGAAAAATACGAGTACGCAATCTCATAGCAAATATGTACA
TGCACACATTTTTACTATTTTAGTTATATTGGAACTTGAGAATTTCACAG
CAGTCTACTAAAATCACAGATCAATAGGATAAAAGTAGATAAGAAGAATG

>uc001vcw.1|48780386|48780786|48780885
GTCCGCCTATGAGGCTGAGGGTCTGGGACATTTCCAAGGGGAGGGTGCTC
CTGAGTGTTTTCTCCAGGAGCAATCCTAACTTCTGGGCAGATGCCTGGCT
CTGGCCAAGAGCCTCGTCCAAGAACATTATGATCTCAGTCCCTACTGGCC
TAACGCTAGGACGCTTCCAGCTGGGGAACCTCCCAGGCAGCAGTGGGGGA
GAGTTCCACATGGTTTCTGATGCCCTGGACCATCCCTAGTTCACAGCCTT
GACGATGGGACGGGTGCAGGGTCACTGGTTGGTGGGGCATACAGGAAGGT
GTGCTGGGGCCCTGGGGCAGCATAAGGCTTTCCCTGCCTGGAACGGTGGC
AAGAACAAACACAGCCACACACATGCAATGGAATGAAACCAACCAAGAAG
TGTGTGGTACCTTTTATTTAGTCAGTCTTCATTTAAATGTGTGCTTTTGA
AATCACTAAATATGACCTTTTCAGAATTCAATTCTCACAGTATTTACAGT

>uc001vbr.1|46305113|46305513|46305612
GTAACCATTTCAATGAAATATTATAATATCTGCTTTTCTATTAGGGAGCC
CAGTGTCAATGAGTAATACTGAAATGAGTGAGTTTTTGGAGAAATAGAAG
AAAAATTTTGCTCAAAACTATGGTAGTTATAAACTGGCTTGAGATTGAGG
TGCGTATTTCTAAATTAATTGCAATGTTAAGCCTCAAGTGATATTTTCCC
CCTCCTTTATTTGTTTGGTGTTTATTGGTAACCAATCAGGAAAACTTATT
TTTAAAACTACTCTCACAGTTGAAACAAACTTGTTTCTGAACCAGGTAAG
AAGGAAATAAGTTGAAATGATTCTAAAAATAAGTCTGTATATATTTTTTG
ACTAAGACCATTTCAGTTTAGTCAttttctttttttctttcttttttttt
gtgatagggtctcactctgttgcccaggaggaaatggcagtggtgtgaac
ttggctcactgcagccttgagcttctgggctcaagtgatccttgcgtctc

>uc001uvq.1|35806657|35807157|35807156
aacttccagtatgacaaccaaaaatgcctccagacattgtcaaatgttct
ctggggaggcaaaactaccctgggttgagaacaactgTTCTGGACCATGG
GCTCGGTCTCTCCCAGTTCAGACCCTCAGCTGAGTCTTGACAACATTTGT
GAATATTTACAGCTATACATCCACAGGAATTACATAAATCCCTTTCGAAA
TTAAACTTATTAGATTTCTTCTTCAGATAAAGAATTAAAAATGTAAGGAT
GACCACTCTTCTCAAGTTTTATCATCACAAACTTAATACCaaaataaaac
tattaatatatcttttttaaaaaaaGAAAAAGACAAACACAAACATGTTC
AAGGCTCATAATTTCATGGAATATATTTAAAAACAAAGTAGAATTTGTCG
TTATCTTTTTGCACTTATACTGGACACATAAACATTAACAAATAAAAATG
ATGTAGTCTACACGTATTTCAAATTATGCTTTCATTTTTCTTTCGCTTAC

>uc001uux.1|32574906|32575306|32575405
GTAAGTCATTTCATCATATCTTGATTTCTTGTCCACTTAACAAAAATAAA
ATGTAGCTAAAGAGTTTACTAAACCTTTGATAAAAATATTATGAATATGA
AAAAAATTATGAATTATAACTTCTAGATTTAAGGACAATGAAATTTAAGA
AAAAAAAATCCCCACCCATCACTTTAATCCCTTAGATCCAGGTTAAGGCA
CCCAGCCTGATAGTGAATGTCTGTTGACAACAACTTCTTTGTATTTGAAG
ACAGTATTGACTACAGATGGTACCAAGGAGTCAAAGTCATGGCAGGCTAT
CTTGGGAGAAATCTTCCTCATGAAGCAAATTTTCCATTTAAAGATGAAGC
ATGAAAATCAACATCTATTTTATAGAAAATAGGaaatatttaatatatat
aaatttatttGCCTTGGCAATTATTTATTTACAATTGATGATTGATATCA
ACAATTGAGGTAAAAATATACATGAGGTATAAATATAATATTTAAATGCA

>uc001utj.1|30608362|30608762|30608861
taatgaaCTCACTACATTTATGCAGTTACAACACTTGACTGTATTTACTA
ATTTCCCTGGCACAGAGTTTTTAAAAACAGCCTACAGCACTATAACATAG
ACACTCACACAAATATACCCCCATCATTAGGGGTaaaaggctccaaggat
gtataacgaagtgttaacaatgttttcttctgggtggcaagattttaagt
tttattcactttatagtatttttaaaatgctttaatgtaataaacatatg
ctatttttctgtcaggagaaaaaCATTTTCACTTAGAAAAGAGAGAACAT
AAGCAGTAAAAAAGAAAAACTGGACACTAACTTCATTTCTGCTAGAATAA
TTCATATTCTCCCTCATCTCATTTTTTAAATTAGTGACAAAATCAACAGT
TTAGAAATGACACCATAAGATGAACTTTATTTTAAAGCTCATAAAAGTGT
TCACAATCAGTTACAACAGGATCGACATTTCTTCCATTCCACACTTTCAC

>uc001yni.1|103092241|103092641|103092740
GCTCCATTAAGGAAGGACTCCTCagctgggcacggtggctcacacctgtg
tcccaacactttgggaggctgaggcgggtggatcacctgaggtcaggagt
tcgagaccatcctggccaacatggtgaaaccctgtctctactaaaaatac
aaaaaattagccaggcgttgtggcaggcacctgtaatcccagctactcgg
gaggttgaggcaggagaattgcttgaacctgggaggcggaggttgcagtg
agccgagatcgcgctattgcactccagcctgggtgacagagccagactcc
gtctcaaaaaaaaaaaaaaaaaGGGCTCCGCACCCAGGTCAGACAGTTCA
TGAAGGTGATAATATATAGAGAACACACACCTCAGACTCACAGCCTTTCT
CCACTGCAAGCGTAAGAGACTGGTTTTATTTCAAGAATAACTAAGGGTAT
ATTAACACATGTATCTCAAAGTAACATTGAATTATTGAAGACATACTGTT

>uc001ycu.1|60395230|60395730|60395729
TCAGTCCTCGCCCCTTCTCCCAGCTGCTATTCGGGGCTCCCGAGGCGCTC
AGAGGGGTCGACTGCGTCCGTGGGGCACAACCCAGGGGCCAGGCTAAGAC
GCCACACACGGCAACGACCCTCAACGACAACGACCCCCACGACGCCCCGC
GCCCCAGGGCCAGCAGGCTGGGGTCCGAGAACCTCCTTGCCGGAAGCGGA
AGTGCGTCACGGCGACGGCCGGCAAGCACGCACCGCGCAGACTCGCTGTG
GTGGCGTGACCCGGAAGCGCTCGCCGAGGCCCCTCCTTGCCCGCCGATAT
CTCTGCCGGGTGACTAGCTGCTTCCTTTCTCTCTCGCGCGCGGTGTGGTG
GCAGCAGGTGTGGCGCGCGGCGCGGGCTTCgggctcagggctggggctgg
ggcgggagtgggggcttggacgcgggggacggggtgcggggtgctgggtg
cggctggggccgTGACCCTAGGGGCCGGTTTGCGCCGGGAGCCGGGGCAC

>uc001yct.1|93819002|93819402|93819501
cctttgtaaaatgaaggtattgaactagatgatctGTGATTCAGCCAATG
CCTCTGCCAAGCGATTTGATGCACCATGGAAGCAGATGCTGTGATCAGGA
CTGGTTAGAGCTATTTTCTTCTGATGTCAGTCAGCAAGAAATGACTCCGT
AATAGATTAAAATAAAACACTTATTTTGCACCAGAGAGAAGGAAAGAGAG
AGAAGCACATGACTCAAGGAGAATGTTTACATGTGTTCCTCCCAAAGGCT
TTATCTTGACATAGTGTTCTCATCTGCAACTTTTTAAAAATGAAAATATG
TGAGCAACAGAGAAAAGATATTCTACCCAGCTAGTCTTTAGCCAAGTAAC
TAAGGTTCTTAGAAACAAGCTTAAAATACCAGACAGATTGCACAAACATC
TTAAAAAATATGTATCAATTTAATGCTTTTGTagtagtcctcccttatcc
atggttttgctttctgcagtctcagttaaccatggtcaaccatggtccaa
[truncated: 63,807 more chars]
