# Supplementary material for: MatrixCatch - a novel tool for the recognition of composite regulatory elements in promoters
Source: BMC Bioinformatics. 2013 Aug 8;14:241. doi: 10.1186/1471-2105-14-241 (PMC3754795; doi:10.1186/1471-2105-14-241)
Supplement: Additional file 2 — Dataset of tissue specific promoters. [file 1471-2105-14-241-S2.zip › 500/Kidney500.seq]

>uc002rvx.1|47449570|47449970|47450069
CCTCCACGTTCCTCTATCCAGTTCCCGCACCCTTCCCCCCAGGCCCCATT
CTTCAAGGCTTCAGAGCAGCGCTCCTCCGGTTAAAAGGAAGTCTCAGCAC
AGAATCTTCAAACCTCCTCGGAGGCCACCAAAGATCCCTAACGCCGCCAT
GGAGACGAAGCACCTggggcggggcggagcggggcgcgcgggcccACACC
TGTGGAGAGGGCCGCGCCCCAACTGCAGCGCCGGGGCTGGGGGAGGGGAG
CCTACTCACTCCCCCAACTCCCGGGCGGTGACTCATCAACGAGCACCAGC
GGCCAGAGGTGAGCAGTCCCGGGAAGGGGCCGAGAGGCGGGGCCGCCAGG
TCGGGCAGGTGTGCGCTCCGCCCCGCCGCGCGCACAGAGCGCTAGTCCTT
CGGCGAGCGAGCACCTTCGACGCGGTCCGGGGACCCCCTCGTCGCTGTCC
TCCCGACGCGGACCCGCGTGCCCCAGGCCTCGCGCTGCCCGGCCGGCTCC

>uc002twe.1|145496708|145497208|145497207
GGGAGTTTGACTTCTGCCAGCTTGATCATGGGATCCACATTTGATTCTAG
CTCATTGATGTTTACAAAACAGTTCTGTGGGGGGAAATAGAGTTGGAATT
ATATCCCTTGATTATCCTGGGTGATTTTCTCTCCACACTACATCTTTTCT
CATTCACGATGATTTTGGTCTCTTCTGGAACTCATTGCAAGAAACTGGCA
TGTGGCTGGTTTGCTTTTTGTTTCTAATCTGCAGTATCTGGTATTTTTAT
CATGTGATTCCTTTGCCCTCACAGTTATGTAAATCTTGAGGCAAAGGAGT
TAAAAGGAGTTTCTAATTTTATACCTGAAAATAGCTTTCACTGGATGTTT
TTTCTCAAGCTTTATAATTAAGATTGGAGATCTCGTGGGTATTTTAATAC
GTACTCAAATATGTCCAAACAGCCAGAGGGGAAGTGAATGACCAACTGGG
TAGGCTGATGAATATTTTCCTGGTAAATGCATAACTTTCCCCACAACTGT

>uc002vup.1|234190529|234191029|234191028
ATGGCAGAAGACAACCAGCAATGATTATGCATTGCAGAGATGCAGGTGAG
CCCCAATTTCTTGCCAGCTGGGAAGTCGGTGCTAAGGGGCCTTGCTGTCT
TTCCTTGGAACATAGGATACCAATTTCTTTCTGGACAGAGAGTATTTGGT
TGGCTAAAGTTAAAATCTAAATTTTGCTTTGGGATGAATTCCAAAAATAT
TAGCTTTATTCAAATTTACTTTCACTTTATCTTTCTGAATCTTCAAGGTC
CTAAAGCATTGCTTAGTAATTTTGTTTCTAAACTCACGTTACAGCACTGG
GCATGATCTGTCCAAGGCAGAGACTATAAGCTACTCTTATAGTACTCTTA
TGAGATACATACAAGTAGGTATCTCAAAAAATGATACTCATGTATTCCTG
TTCTTATGAGTAAATCATTGGCAGTGAGTGTGATTTTTTTTTTTTTTATG
ACAGGATAAATACACGCCCTCTATTGGGGTCAGGTTTTGTGCCTGTAGTT

>uc002vuq.1|234209361|234209861|234209860
ATGGAAGAAGACAACCAGCAATGATTATGCATTGCAGAGATGCAGGTGAG
CCCCAGTTTCTTGCCAGTTGGGAGGTCAGTGCTAAGAGCCTTGCTGTCTT
TCCCTGGAACATGAGATGCCAATTTCTTTCTGGACAGAGAGTATTTGGTT
GGCTAAAGTCAAAATCTAAATTTTGCTTTGGGATAAATTCCAAAAATATT
AGCATTATTCAAATTTACTTTCACTTTATCTTTCCGAATCTTCAAGGTCC
AAAAGCATTGCTGAATAATTCTGTTTCTAAACTCACTTGCAGCGTGCTCT
CCCTCCAAGGCGAAGACCATAATCTACTCTTGTCTGGAAATCATACAAGT
AGGTATCTCAGCAAATGATACTCGTGTGTTATCGTTCTTATGAGTAAATC
ATTGGCAGTGAGTGTGATTTTTTTTTTTTTATGAAAGGATAAATACACGC
CCTCTATTGGGGTCAGGTTTTGTGCCTGTACTTCTTCCGCCTACTGTATC

>uc003cdq.1|26640761|26641161|26641260
CTAGGGATGCTTCTCCAAGCTCTAAGAGGACCATAGTCTGCTCTCTTCTC
TGGCACCCGCTTGCTTCTACGCTCCTTCACCTCTGCAGCCAGGTCGGTAG
ACCCACGCCCACCTTCCCTGCCAGGCACTCAGGAGTCAAGGATGTTTCCA
CAGCCGCAGTGTAGGAAGGGGACTCCTGCCTCCCAGGGGGAGACGTGTGT
GCGGGGTAGAGGGGAGTCCCCAGCGCGCGGCGAGTAAACAGGGGTCCAAA
GTGGTTGGAGGAGAGCGCAGGAGCGGAGGCTGCGGTGGGAGCCACTTTCC
CCCGCCCCTCCACAAATCGCACCTGGGCGGAGCGAGGGAGTGGGGGGAGC
CCTGTGCTGCGCCCGGGAGGCTGGGGAGCGCAGAGCTGGAGGGCGTGCAG
GGAAACGCAGAGCTAGGAGGTGTGGGCCTCGGGTGAGGGGAGACCCAGCT
CTTAGACCTGGGAGCCCAGACAGAGGTGGATCTGCCCACCTTGCAGCTCC

>uc003fit.1|176059304|176059804|176059803
attttatagtttaggaaactgagtctcaaagaagttatattctttgctta
cagtcacacagcaagtaTTAGAGATAATCCAAAACTTGTCTTCACACTGC
TGCACAAAACTGACTCTGAGCTGTTCCTTATTTCCCTATGGTTTAAAAAA
TAAATGTCGTGTAATACACTTTAAATTTGATTTCTGTAGGAAAAGTAGAT
TAGAAACACTCAAAAACAAAGAAACCAAACTCTGTGAAGCTTGGTGTACT
GGTAATATCAATGCTCTTTTAGGGGAAAATATAAATATGTTTCTGGACTA
AAGTGAAAGTAGAGAATTAAAAGTTTATATCAAAACTGAAACAAAGCAAT
GTTTTGTGAAGTACACTTTAATAGCCATACAGTGGATCAAAAGATATGAT
CTCACTTCATAGTAAAACAGGTCCTGCAAGCCCAGGTAACTCAGGAAGCA
GAATGGTAATTATTCACAGAAGAAAGCAGGTAGTATACTGTTACAATACT

>uc003izp.1|189613228|189613728|189613727
acccactcaccccataatgaatttactcctgtgttcaacacataaacttt
tggagacacattcaaaccataacaTGTACTATTGAAATGGAGCTCTGACA
GGAGACACCTTGGGTGCCTCAAGCTGGAGATTCTGCTTTGCATCCCCAGT
TAATAATTAGTAGATAAAAGAAAGAGACTCTTTGGGCACTGGGACCTGGG
GTCTATGAATGTTGAAAAGGAAGAGCAAACCATGACATCAGGACTTGAGT
TTCTCACACCCCTTTCTCCCACCCCCACCCAGGCAAAAATAGATACAAAA
GAAGAAGGAATTACAGAAGAAGTCACATAACATTATTGCCTACAACTGAC
TGTTTACCTTGAATACTTGAAGACCAGAATGAAGATTCTTGGGGTGAAGA
ATTACAGCCTTAGCATGGAGCAGGCCTCGGTGCATCGGCTTTCAGCTAGG
CATGCCTGCCAATGTTCAACGTCCTCCTGGGATACGGAAGGCACCGTGAT

>uc003kum.1|127016205|127016605|127016704
GGAGAGATGGAAAGAAGGAGAGGAAAGATGCTTGCCTCATAGTGCTTGCC
TCCCCTCCTCTCCACAGATGGAAAGAAGGAGAGGAGGCAAGTATTATGAG
GTAGGAAACCTGGAGGTGTTAGAGCACAGCAGGTATTGGATCAAGCTGAA
AAACAGACAAAATGAGGACATTCTCCACAGGTGTCCACAGACTCAGTTAC
ACGGAAGTTTATTCTGATCAACACATTGGCCATTTTACTGAGAACTAAAT
GTGATTTGGTGTTGACTCCTTTCTAAACTTATAAAAATAAAACTCAGATC
TTAAAAATTCCATTGTCAGCATAGGTCCTAATCTGTGGTCCGGAAAACAT
CTGGGCATCAGGCCCACAAGGGGGTTAATGGGCTGTGGACACTGGGGTGC
AAAGGTTTTCTGAGGGGAAGAGTGGTGAGATCTGGGCTTAAAAAGATGAA
TCGAGATGCAGTGTGTAGGAAGCATGGGCAAGGGATGAGGAACGCCACTT

>uc003lwd.1|155685944|155686344|155686443
TTTTCTATTTTCCATAACCATAACACACATTCCAACAGCCTATAAAATGT
TACATTTTTGGACCAGCACTGTTGCAGAACAGAGAGCAACAAAAGTGCCT
GAAAAATAATTGCATTATTTTTAGTTGCTGCAGCAAAAAATGTACATATC
AGGTTGAGGGGACAGCTCCGAAGAACTGTACCAGTGTGGAAATGCTAAAA
ATATTGCTCCCCCTCAAGCAATTGAAATTTTGAGCAAAGATTTAGGAAGC
GGCAGGTAGGGAGATCAAATTAGAATTTACATCTCTCAGCTGTAATAAGC
TTGTTATCAGGACTGGCAAGAGCTCAGGGGGCTGACAGGGGTCAGCTGGG
GACTCAAGTGTAAGGAGCAAGTGAAAAAGGAGCAGTGTTGAGCAGAAGAA
AGAGAGGACTTATCTCCAGCATCTAGCACTACAGAGCAGAGGCTGTGTGG
AGAATGGCTGAAAAATCAGAATTGGTTGTAGAAGCAGTTTTCTTTCTGGT

>uc003znx.1|19387306|19387806|19387805
CCATCTGAACGGAGTTGGGGGTTGGGGGAAGGTGGGAGGTGGGCTGTCCT
CATTGAATAAGAAGAAGCAGAAGGTCTTGGAAAAGGAAGAGATGCCAGGA
GAGACAGAACAATACTTGGCTACTCCATGCCATCCCTTCTCTTCAGGCAA
AATGAAAGATCTTGAACTTTCAATTCTATCTCTTCTCATCTTCTTCAGGA
TTTAGTTTAATTAATTACCCTTTTATATTTTTTGTTTTTTTTTAACACTA
GATTATACTGCAATAAGTTACGCTTTTTTCTTTTTACATTTTGAATATTT
CTACTCAAGCTCCTTTTCTTTAGGCTTACATTTGCTCAAGAATCTCTTAT
ACCAAAGGAGCATCCCATAACCTGTCTTCAAGCTCCGGCCCAATCTATGT
ACCTTTTTTTTTCTGCCATGTAAATGTCATCTGCCCCATATCACACTTTG
CCCCAACCTGGCCTTCTCCCTCTTCATTTCCTTCTTCAATGCCACCTCCA

>uc004arb.1|92603645|92604045|92604144
CCCACCTTCTCTGCCTGCGAAGGGCCCTTGTCCGGCGGGAGGAGAGAGGC
GCGCCCCACCCGGGCTCCTCTACACCTGCCGCCGCCTGGGCCGATTCCGC
GGGCCTCGCCCGGCGCTTCAGCCGATTCCCGCCCAGCTCCGGGCTCATGG
GCGCGGTCAGCAGGGCGGGCCAGGGCGGCGGGGCGCGACACTGGGAGGAA
GTGCGGGCCGCCTGCCCGGGCGCGTTAAGGAAGTTGCCCAAAATGAGGAA
GAGCCGCGGGCCCGGCGGCTGAGGCCACCCCGGCGGCGGCTGGAGAGCGA
GGAGGAGCGGGTGGCCCCGCGCTGCGCCCGCCCTCGCCTCACCTGGCGCA
GGTAGGTGTGGCCGCGTCCCCTACCCGGCCGGGACTTTCTGGTAAGGAGA
GGAGGTTACGGGGAACGACGCGCTGCTTTCATGCCCTTTCTTGTTCTACC
TTCATCGGCCGAGGTAAAAGTGCTGAAACCATGTGAATAAAATACAGGTG

>uc004bwy.1|130838243|130838743|130838742
TGGCACTTTTGCAAACAACTCCAGAACAAGGGGGAGAGTGGCGACAGTAT
AAGAGCATGCTGCGGGAAGTCAGGGGCGGTAGTATTTGAAAATGGGCGCT
TGGAGAGTGGGAAGGATTTGTCCTTGTGTGGAACAAGAATAGAGGATCCT
AATACGAGGGCTCAGCCTGCTTTGGCGTACTCCAAGAAAGCCCCTTGGAG
GTCTGACTGCTCCGCTTCAGCCCCTTTAAGAATGGCCCCGCCCCACCCAG
CCGCCCATGTCGATCTAATCTGAATGACCAATAGTAGAAGAGAAGAGACC
ACTTTCGCGCTTCAACCGCACTAGGAGGAGGGGAAGAGGGCGGGAGAGGC
GGAATATAAGCTTGGTCACATGACCCGCCTAATTGGCCAGAGGCTGCGGC
GGCCCTGAGAGACTCAGCGATGCTCATTGGCCAGAAGAGGGTGGGGGCTT
GGCGCTAGGCCACGCCCCCGGGCGGCCGGTTTGGTTGCGCAGCCGCCGGG

>uc001hlb.1|214742810|214743210|214743309
TAATTGTTGATAGAGGGAAATAATGGGTATCTCTAGCAGGCTTTAATATG
ATCTTAAAATAGGGGGAGAGTTTTCTGTTATGACATTGACATAGAGGCGA
TGATTTTGAGTAATGCAGGATGATGTGGAGATGCTTTAAGATTAAATAAG
AGCTATATAAAGGCTTGTCAGAATGAATTCTAATGTGCCATGAGACACTT
TGCATACTCTTAAATATGCAAAATGTCTCTTGGCACCCTAGAATTCATTC
TGACAAGCCTTTATATAGCACTTATTTAAACTCCGACTTTATTTTTAGGG
AACAGGTACTCAGAGATACTCTTTGAATGGAAGCAACAAAGGGCAGTGTT
TATCAATTTGGTTCTTTAGCGGGGGGAAAAAAAGAAACACAATACAAAAG
AGCAGTCAAAAGTGGAAGCTTGTTTAATATTGCTCTACCATCATCCTGAA
AGGCATAATAATTTGAGTTACACATCTGAACTGATTGGAGTTACAGAATC

>uc002vjq.1|219647789|219648289|219648288
GTCACTACCACACAGCACACTCTAGGGTCCTGTGGTCTGGGGGTAAAGAA
AAGTTATCAGCAGTGACTGGGAATGAGCCTTGGTGGAGATCTCAGACTCT
GCTAGCAGGAAAAAGCATGAGGGTAAGTCCTGGAGTCCTCAAGAGCTCCT
TCCTTGAAGAGCCCCTGGGGAGCAGACATCCTATTGAAAAGAGGCAAGGT
CATGGGATAAGGAGGTTTACAGTGGGAGACTGGAAAGAAGAACCTAATGT
CCTTTCTGGAAAATAAATGTTTTCATTAGTgtatataataatgctgttaa
gaactcagctgtctgggcttaaattctggctgtcacttattagctgtatg
acctttgataagtcacttactcacttcaggatccaatttcttaatgggtt
aacagcatcttcctcatatgatgctatgaggatcaatgtcaagtgctcat
tagagtagctggtatacattaactgctcaataaatgttagctatttatta

>uc002uor.1|182740505|182740905|182741004
ccccaaacctgctaaatatgtatgcctctattgtgtaatagactctgtga
ggcataaaaacccaactaccctttccctcttcgaagagagagcatctttg
gtacacactggagactgtctcttcccaatttgcaaactgatattgccagt
aaaactcacctttctactatttggacaACCTGGTGGGTTTTTGGATGATA
CATTTCATCCCTGCCATTCACTCTCACTATAATATAAACATGTTTTCAAA
GATATCTATCCCTTAGGACAAATGGTAGAATTAATGTAAAAGATAATTTT
TTTTTTTAATTTGCACTACATTTTTGACGTTTAGAAAAGGGACAATCTAA
GGTGAAAACAGGTGGACCAAGCTTTATTGTAGAAATGACAAAATTAGCAA
TTAGCTGCTCAAAGAAAATTTATTGGCACTCGGTAAAGACAAATGCCACA
AAATGCCATTGAAACAGATATCTGAAAGCACAAGGTGCTGATGTAGCCAC

>uc002ttq.1|133145441|133145841|133145940
CTTCTGGGGGCAGCTCTCTCACGCCGGGACGCTGATCATTTATTTCTGCA
TCCTCCCAGCAGAGCTGGTCTGTAAAGGGGCTTAAATGACTTTCTTTGTA
ATTCCTCTGCAGAGATCGTTCCATATCTGCCTCAGGctccttctctccct
ccctccctccctctccccctTCTTTCATTTCTATTTGGTTAACCCCTCGG
GGAGACTGAAATGCTTTGACCATTACTCACCTGTCTGCAGACTCTGATCT
TACAATTGGCTAAATTACTATCTCTGGAGCAAAAGGGCCAATTTATTTAT
TCCTTCTGGGAACCCATTGTAAGAGCACGTGTGAGTCATGATTCAAGTAA
CTGACTGGGCCAAAAGGTCCTTGAGCAAGTTATTTTCTGTTTTCAGAGGG
TGCAAATGTGATATAACTTTTATTCAGAAAGGAAACAAAAAGATTTTTTA
AAGTCTGAAAGACAAGGACATTTTACATAATTTTCATTTAAGATAAAATA

>uc003fbm.1|158659708|158660108|158660207
CAGTGGCCTTAGGGTCTGCTGGGCTCGCATGGTGGAAGAGGACAGCACCC
CACCATGCTATGCCAGGAAGCATGGACAAAATAGCAGTATGGGCTTGGGG
ATTGGTCTGGATACCTTGGGAAGAGAGCACACATAGGACACCCTTGGGGA
CCCTAAGAATTAATTGGACTGTGAGCACTTTACAGAGGGTTGACGATCAA
CCTTATCATGTGGTGGGTTATGGCAGTAAACTGTGGGCTGAGATACTCAT
GGGCCTCATGCATCTTTATTAATGAGAAATGGGGACATTTGGATGCACAT
CAATTAATATCATGTATTGTTCTCTGACTTCAAGTTCAAAAACATGTTTT
TTGATTGATCTGAAACCAAAGAAAATAAAAGAAGACAAGGAGAATATTTT
GCATGAACTAATTTGAGCTTCTTATTCATTCAAATGTTGTAACAATTAAC
AGAGGTGTACTATTTGGCTTTTTATGCTAGTATTTATGCTTGTTATCCAA

>uc003fbk.1|158460991|158461391|158461490
AAATGGAATAATTAAATAAGTAATTCTGAAAGACAAGTATTTAATGACAT
AACTGGCTTGATTTGGGAACCATTTTACCATGTGTTAGCCTCAGTTGTAG
TAAGAGAGGATCATGTAATTATATGTCTATAAGTAAGTTATATGGTTTTT
CTCAGTGTACATTAGTTCAACGTTTCTAAAGGTTTTTTTTTTTAAAGTTT
TCTTTTAATACCTTTGACAGACTGTGATTTTCATCAGAAGTGCTAATCTT
TCCTCAGGATGGAGAGTTCAGGCATCTTTTCATGTTGTTTTCTCACAGTT
TTAAATGACATATCTACAGAAGTTCTTTTATCAGTGACTTTTCCCTTCCT
GGCCCCACACTATCTGAGGGCATACTCTGTAGCTCCTTTTATTTTATTTT
ATTTTTGTGGGCATCAGATATATTCTGAAGTCAATACTAAAGCTGTTAGA
GTATGACATTTACTAAGAATCCTGCCATTTTAGGCCCTTCTTCTTAAAGG

>uc003csx.1|48419866|48420266|48420365
AGGACCATGGAAAATGGCCCTCGAGACCCCCTCTGCCTAGAGTTGCCTGT
AATTATGTCATCCTTTCCTAGTCCCTTTCAAGATAAATAGAACATGAGTG
GAGAAGTGAGAATACGCAAACTGCAGATAAAGCAGGCCCCCTTGAAGAGA
CTGTAGACCCCTCTATCTCGGTCACCCGCCCTGCCCCAGATGGGGTTCTT
CCTTCACGGAAGCTTTGACCCCACCAGACCCTGCCCAGGCGTCAAGGAGA
GCCTCAGCCAGCCCTGCAGTCTGGGATATGATGGGGAACCATGAGACTCC
CCAAGAGTATAGATACCACCTCCCCCTGGTACCTGCTGGGCATAGCTGCC
GTCCTCCTAGTAGCCAGGGGCTAGGCCGGGCTCACACATCAGACTCAGTG
CAGTGTGTTATCCTTTAATGAAAAGCTGGGTCAATGGAGTCACCACTCTC
CCCAAGACCCCCCTGCAGCAGATAGCCCTCACCATGGCTACCTATGAGGC

>uc003ijm.1|145136306|145136706|145136805
CCTGGCAGGTGAACTATAATTAAGATCAATGGATACTAAAGTAAGCCTAT
CAAAAATCTGGTTTTTGACAAAGATTTGAATAGAATTTGGTCCTTGCCCT
CAAGGATCTCACAGTATGATAAACTTGTCTTTGCTTTTTAAATTACAGTG
CCGTTTCAGCAGTCAGGCACCTTGGGTACTTGACTGAATCTTGTTCTTTT
CCAATATATTTCACATGAGACTTCATGTTATCTTGGACAACCACCTAATG
AGAGTCCAGGCTGAAGTCTTCATTCCCCTTCTGCATGTTCTCCGCTGTTG
GCTTTGTTCAGACCCTTCTTTCTTCTCATCTATCCTACTGTAATGGGCTT
TACATTTTAAACATAGCTTGAAATAACAAATCATGACTATAATACATGAA
AACGGTTTGTATTTTGTTTTATTTTTATTTAGAAGTAGAGAATACAGTAA
TAGtgaggcaggagaacagggaattaggatagccaggggtaggggcataa

>uc003hhd.1|74657325|74657725|74657824
TTCATAAGTTTTAAATAATAACTTTACTAtttcctgatgtaaaaagtaac
aaatataaactatagaacacttaatacagatagggaagttagaaaaacat
gaatcactcataattctacaatgcagatatagccatttttaacatgtttt
tatttcttgtgtgtatatatatgcaaatattagtgttcacacacacaaat
acatatatatatacacacacatacatatataatatatatgccttaagtac
ataataaatattttggaacatgtgtatgtgtatattcttatttagatata
taagaatttacccctgtaattaaaattacttggaaacagaattttaatgg
ctacataacaatatacaaataaatgtttatttccctcttttttttttttt
agagacggagtcttgctctgtcgtccaggctggagagcagtggcgccatc
tcggctcatgcaacctccgcctcccgggttcaagcgattctcctgcctca

>uc003oyq.1|46927803|46928203|46928302
TATAGCACAGCAATGATTTCCTTTAGGGACGTTCAGTAATGCACCATTCA
TTTGGGACTGGGATGTGACAATTCTCAGGCAAATGTGGGAGTAGATGTCT
ATGTCATTTGTGAATATGTAGAAATAAAGAGTTCATTTACATTAACTGTC
CCACCTCTGTCCCATACCTCTCCTTCCCCATGAAGAAAAGAGAGGCAGAA
GTAGAATTTAAGTAGAATTTAAAACTAAAAATAAAAAGAAGATATTTTAA
AGAGTTAAAATATTAAAAGAAAACTCCTTTGAACCTCAATAAAGAAATGG
CTGTTGAATCTCAGCCTCTTTTGCCGCATCTTCCTAACAACTGGACCCAT
TTATGTTGCCACACGGCCCACACATCCTGAGTAGCCCCACAACTCTATTT
TTGTCTCATTCTCCTTTTGGGATCGGACTTTTATTTGCAATGTAGCGTTG
CTGTATCAATAGTACATGGTTAACTCTAATATGCGTGCAATTTTCataaa

>uc003nfi.1|25952906|25953306|25953405
gtgaactgtagaaagctcagccatctgcacaccctaaaagagagactgtc
agagataaacaccgcctgactctacctatctcccttaaaaatctagcaga
agccaatggacaagggagtacaggatgcaatccatatgggtcagcctctt
ggagcctgagcaggatggagataaatggaggacatatagggaagaacaca
tggacaatactcaacccaATAAATAGAAAGTAATATTAATTTTCACAAAC
AGGAAAAATCATTGCCCTAGTGAGTTTGTCACCCCGGATTAAAGGTTTTA
AAACATTGTTTCTTGTATCCAGTAATGGAATCTAACATACTGGGTCCCAC
ACAGCAAGCCCTCTTAATCCATTGTTAATTCTATGAAGATGACAACTGCA
TTCTTAGTTATCATTTTATTTGAATTTTTATTCATCTTACATTTCTCTCA
AAAAAAAGTCTGAATAAAATAATGAACTGATCTCATAATTGAAAAGAGCC

>uc003vuf.1|138041178|138041578|138041677
tcagcctcccaaagtgctgggattacaggcgtgagtcactgtgcccagAC
TGGTATGGAATAATTTTGAGTAAAAACATCttttttttttttgagatgga
gttttgctcttttgcccaggctggagtgaagtggtgtgatctcggctcac
tgcaacctcagccccccggggttcaagcgattctcctgcctcagcctccc
gagtagctgggattacaggcacctgccaccaagcccagctaatttttgta
tttttagtagagacagagtttcaccatgtttgccaggctggtctcaaact
cctgaccttgggtgatccacccgcctcggcctcccaaaatgctaagatta
caggcgtgagtcactgtgcctggccGAATAAAGACATCTTAAGGAAAAAG
TGAATGACTCAGATGTTTATTTTCTCAAATACAATATTTAAAATATTGCA
AGAAGACATCTGTTTAGCATTCTCCCCTCATTTGTCAATTACTTTATTAT

>uc003vhm.1|115383468|115383968|115383967
CAGGGTTTATTTTCAATTAAGAAAATTAAATGTGAGTCTATCATGAAATC
CATAAAACAAGCTAAAAAGAAAAAAAAATCCAATATTTGTTTTTTATCAA
ATTCTGCATACAAAGAATAGACTAATTTCTCTAATTTATTATTTCACTTT
GTAACCATGTTAATAAATGGCATCTATTTAATATAAAAATGAGCCTATGT
TAAATGAAGCTGTCTTTtatatatgtatgtatatatgtgtgtatatacat
gtatatatgtatgtaAAACATATATGTGCATTTGCTCAATTTCCAAAATA
ATGAATCAATTCAGTCAAACTATAAGTTATTTTAACTTACTGCTTGATTA
TCATAAAAAGAAAAGATGAATTTACTGTCTGCCTTCTTTTTTGTAACTGT
TTTGTTATACTTTTAAAATCCTAGTTAGCACAATATATGTCACTCATAAC
TTATGTCATTAATAAAAATAAAAAGGGTAAAACTATAAAAGCAACATTAC

>uc004bgz.1|115098793|115099193|115099292
ATGGCCTGGGATGGGAGTTAAACTTTTGCCTGTGTCCAGCGTTTCCATCT
TCTTGAAGCTGGAATTATGGAGCTTGGGGGAAGGGAATCAGAACTCTACC
CCATGTCCATTCTAATCAGGGCCTCTGTATCTGCCGGGAGGAAGAAAGAC
CTATTCCTCCAAATCCCAGACTTCCCCTAGTCCACTGATCTAACATCGTT
CACCTTTAGATTTCACCTAACACTCCATGAACTACATGCTGGCAAGAGGT
GGTCTCATAAAAGCAGCAGCTGAATGAGCACACCCCTTCCTGCTAGTGAG
GGCCATCTGCCACCCCTGGATAATCCTACTCTTCTCTTCCCTcagttctg
gcactcagcaccagcccagtaaatggtcgtggaatgaataagtGAATGAA
TTAATGAATACAGAACACTTTTACTGCAACCAGTGGCAAGACATTCAAAG
AGAAACAAACACACATTTACCCACAGAATTGAAGCTCACTTCCCAATTTT

>uc003zlm.1|14726750|14727150|14727249
ATGAGTAGAACTCTGAGTACAGCCAGCCCCCCGAATTCTTACCTGAACTA
CAGCTTTGTAGATGAGCCTCCACCTACAAGATTCTTTCATCTAAAGTCTT
TCTTTTTCATCATAGAAAATTCTCTTTTTCAACCCCAGCCTCTAATCTTA
GATTTCACATTTAAAGGGCTCCAAAGGGACAACTTTGCGGTTCAACTTTG
GTTTAATGAACTAGTAGAGTTAGCTTCACTCAGACTAAAGTGGTAGGAGC
ACCTACGATACATATTTCAGAATAAATTCATTAGAGGTAACGGGACCaaa
aattttttttaaaaaaatCCAAGGACTATGAGACTGGTGCTCCCTGAGAT
TTGGAATGGGGTAAGGGTGAGGGTCTTCTGGAATAAACAAACCTTACACT
TTATAATACTGCTGGCATTTATTTTAAAAGGTATTGAGATACAAAAATTG
TATCTTATCTTGTAAAAAATATTTATTTATCAATCTTTCTGGCACTATTA

>uc001cgb.1|178574|178974|179073
catgtgtcaccatgcccagcCCCATGGGTCTTTGTTTTCTGCTAGTAACT
TCAAAAGGGGACATGCAGTGTAACTCACCTGAGTCCCAAGTTAAGGCTAT
GGTAGCAGCTGAGCAGACAAGACAGCTTTTCCTAAATAAATGAATGCAGA
ATGGGGACCCCTCCCTCCTCCCCATGGGAGATGGGCAGCTCAGACACTCA
GAAGGTTGTGTGGGAGCGAGCAAACAAACACCCATGCACACCTGGGTCCC
GTCAGTCAGATGCAGGGGACAGGAAGTGCCCTGCCATCTACTGGATGCCA
GAAGACAAGACGTGACCCACGAGTAAGTCACGGTTTCTGTGAGGTGCTGG
TGGCACTGGCACAGGGTCACAGTGAAAAGCCTCTACGCAGAGGACAGCAG
AAACCCCCCGCAGCCTCAGGAGGCAGCATCAGATTTATTTATTCCTACTC
AACATGACCCGGGAACACAGGAGCAACTCTGTACACTTCTAGAAACTCAC

>uc001ptr.1|117982022|117982422|117982521
ATATTACTGTTGTGATCTGCCTCATGAAGGTTCATCAGAATTACTTTCAT
GACTTCAAACAGTATGAAGAGAGGAAAAACTAGAGTCTCGCTCCTCAAAT
CCTAGGACTTCCTGGTACCCACAGCATATTCTGGATCTTGAGTGTTCCAC
CTCCATTAGCTATAGCAGGTGGCAGCAAAGGGCGGCCTCTCCCCTCCCCC
TCCTTGTCTGCTGCTTGGCCCCGGTCAGCTTCAGTCTCCAGCCGTGGGGG
GTCCCCTGCTAAGGCCAGCCCTGTCAATGAGTGACCAGAGATTCCTGTAG
TTCAGCCTCCTGCTGTTCCTGGGTTAGGGAGAGACGGCACAAACTAAACT
CATTGAATTAGAACAGCACTTGTCCATCTCAAAGAGGATAAATTATTTTT
TGCTATCCACCCCAGCTGGAATTTAGACCAGACTTACAGGCTTTCTGCTC
CTTCCTTCAGTGAAGAAGAGTCTCCAGGGTCCCTCTAGTGCAGGTCAAAG

>uc001vmg.1|94883458|94883858|94883957
cagcacgaatgttcagtcagctccaggaacatgaataaatcatgttcgtt
aaattgcatttaatgaaatactatattcagctgtaatatttaatgaatga
cagctacattcctgagcatggataaatccctcaaatacagtgttacatga
aaaaaataggttatgggagaatttctacaatatgattcaattatgtaaag
attcaaaagcaagcgagactaaaGCAACTGGTCAAATAAGCTTTAACTGT
TACTGTATAATTTGTACTTTGTAATATCTGGTAGTCGCATGGTTCGTTAA
GCTTCAGGCTAACAGAAAATTAAGCATTAACTATGGTGCCAAGTTAAAAA
AAAGTCTGCGAAATCAAAACCCTTAAAATTCGTCTACGAAATTTTAATAA
ATATCCGTGTAGAAAATCAGAACGACTCTTTCAGGCCATCTTTAAAATGT
CATTGGTAAACCATACTTGATCCTAAATTCCTGTACTTCCTCAGGCCATC

>uc002ald.1|60837680|60838080|60838179
AGGGAGCAGGAGCAGATTACCTCACACAGTGGCTCATCGGCATCAGTCAC
TACTGATGGCACTCTTTAAAATCCCAGAGCAGGGCTCCACGAGAATCCAT
TTCTGTGTTTCTGCCTCCTGCCAGGGATGGCTGTAAATGCTGGGCATGGT
AGAAGGATGCACACCCCTAACCACAGCGGCTGTCTCTCCGAGTCACCACA
TACGCTGTTGCCTGCCTTTTTCCTTTCATTCAGCTCATTACCTAGTCTTG
AATCAGATGTGTGGAATGGAATGTTATTTTAAATGTGCAGTCACTCACAT
TTGGGTGCCAAGTAGAAATTATGCAACAGCAGCGTTTGTTTTTCTGAGAA
GTTGAAGTTTGGCCTTGCCCCTCACAGCAGAGTTAAAGCTCGGGGTTTTT
GCAATTAAGCACTTTCAGTGTGTACCACAGACACCCGATCCAGCTCTCTT
TAATCGAATTTGACTTGGCTGTGAGTATGCTTTCTTGGTCATCCCTATGT

>uc002huk.1|35718571|35718971|35719070
GCGCCCAACCAAAATGAATGCTCCCTTTCCAAAATCTCTAGCTGAATGCC
TTAGCAGGAGTGGCAGGGAAAGAGATCTTAACCCCACCTCCAGCACCAAA
ACCTAAATCCATCTGCTCAGGGCAGGCAGGAAGAAATGTCTATTTTCTCC
TGTTTCAGGTCATCCTATCCTCGAGTTATCCATATGCTGTGTATTTGAGA
CAGGGAACTGTTCCTGTCCCCAGCCGATGACCAGACGCCCATCTTTCTTC
CAGTGGGTTACTTCTCCCCCATCAGTCCTTCGCTCTGCGCCCGCTGACCC
AGTCGGGGCTGGCTGGTGGAAGAGGGCGGGGAGAGCCTTCTAGTTGGCGA
GTGGGCTTTAGGACCCAACGGGAACCCGTGCCTCTTGCAGCAGCCTAACC
CAGAAGCAGGGGGGAATCCTGAATCGAGCTGAGAGGGCTTCCCCGGTTCT
CCTGGGAACCCCATCGGCCCCCTGCCAGCACACACCTGAGCAGGTAGGAC

>uc002jip.1|65612189|65612589|65612688
TGGGCAAGATGCTGTTTGCCATAGGTATAGGGTTACATAGTCAGACAAAG
TGTGCATTTGCATAGAAAAATCTTTGCTGTCACAATCACAGAGCACCTAC
ACTTAAGAAGCACACACTTGGAAGAGGTTGTACAAGACCTAGAGGTGTCA
GTAAGAGAAAATGCAGCCTTCCAGGACAATAAGAAATTTAGGGGTAATGT
GTGGCCACTTTTGTGATATGGAAAGATTTTTATTATTATATAAGCTTCCA
GAGGTTTGATCAGAAAACAAAGATGTAAATAGGCATGGAAGAAGGCTATT
CTTGGTTCTTGTTTTCTGTCCGCCACCATTGGCAAGACTATCTACTATGC
GTAGGCATGGGAACCAGTTAAAGAAAGTGTCGATTCACTAGAGCGAAGCT
GAGAACTCAGTGGCCTTTGTCTGTGGTGAATGTATCCGGAAAGGCAAAGA
AGAGAGAGATTCTCCTGTGGGGTTTCTCATCTCCATGGCGGTAGGTGCTG

>uc002jkr.1|69940930|69941430|69941429
GAAGTAGGGTTTTGTGCTCCTGGAGCTTCCTCTCCCCGCCGGCCCCCCAC
CCCTGTGCCTTCAACTGGACTGGGGGAGGGAGTGCATTGGGGGGTGGGGC
GCATTCCAGAGTGACATTCCAGAGCAGACCCTTGAAGATTTCCAAGTCTC
AGAGAGCTCAGGGCATTTTGGCCCAAATGCCTGGTCTTGGTGCGGGGCAG
GGGCAGGGGGATAGGGGTGGGGTGTCTAGGCTGAGGTTCGAGGAACCCCA
ACCCACCCCCCACCAACCTACACACTGAGGCCGCTCCTTCCAGGCACAGG
CGTCTCCTGTGCGCCTTCTTATCGATGGGGTAAACGCCTGAGCGCCCTGC
ACAGAGGGGTGAGACAGTGGGACCTAACCAGGGACTGGGAGAGACCGATA
GGAGTGGAGGCAGGAAGGCTGTCAGTCGGGCCATCGTCTTTCCCTATAGG
CTCTTGAGTGTGTGGGATGGGAGGAAGGCAAGTGCTCTGTGGTATCCCTG

>uc002org.1|46773870|46774370|46774369
ATCCTCCCGAGACCTCCAGGCCTGGGTCTCTGTCCCTGGGTCAGAGGCCA
GGCTGGTGACACTGAAGATAGCGGGTGGGTCCTTCCCAGCCATCACCCAG
TGAGCCCCTTTCTAGCCCCCAGAGCCACCTCTGTCACTTTCCTGCTGGGC
ATCATTCTGCCTTCCTGGAGCACTGGAGAGCATGAGGAGACCCAGGGCCC
AGCTGGTTTTGTGTGTCACAAAGGGAAATAATCTACCGGCTGTGACAGAA
CCAAGGCCAGAACACAGCAGAGGTCAGTACTGGGGAGAGTGGGTCGTCCT
GTTATGAGGACCCCATCAGCGTTGCTTCTCAAAGTTTTGCCTAGGGAACC
AAATATAGGCAAAAAGGAAGGAGAAAGGAGGGACAAGGGAGGCAGGACTG
AGAGGGGAGGGGACAGAGAGACATTGTAGGCAGAGCCCCGCCCTTGCCCA
TAAACGGGAAGTGCTCCTGCCTGAGAGGAAGCTCAGCATAGAGGAAGGAA

>uc002xbb.1|32926005|32926405|32926504
CTCTGGTAGGGTCCACGTCTCCTTAGTAAAGTCTATATCCTCTGTATCTC
TTAGGGGAAATCCATGTCTCCTCACTAGGGTAAGTGCCCTTCAAAGCCAT
TCATGTCCTATTAGCAGGGCCCAGGGCCCTTCAGTCAGATCTGAGAACCC
CCAGCAACATCTGTGCTCCCTTAGTGGAGTCCATGTACTGTCAGTGAAGT
GTGTGTCCCTTCGGTGCAGTGAATATCTCCTTTATGAAAGTATCTGACCC
CTTGGTGGGGTCTATGTCCACCCCAAGAGGTCTGTACTCCTTCAGTGGGC
CCTCAGATTCCCGCCCTCCTTGGGATTGGGCAGACTCTCGGTCTCCCATA
GAGAGATTTTTTTTCAGCTTAGGGTGTGCAAGGTTTACAGTCAGCTGGGC
AAAGTGCAGGGAAGTAGCTGGGAAGGGAGGCTGGGCTAGATGGGGTCACA
AGGCCTGTGTAGGCTTCAGGAGGTGGGAGCTGCCCGCTTCAGGCCTCAGA

>uc002ywv.1|38550133|38550533|38550632
TGCCCATGTCTATTCAGCTtatatatatatatatatataATATTTATCAG
GGAAAGCAGGGCAATAGAAAAAAATCAGCTCAATAAAGGGGTTGAGCTAA
AAACATGAGTTTTCCTCTGTGGCATTTTGCTTAGGTATGTTTGACATAGG
TATAGTCTGTATGGATTCATTCTGATTCCACCAGGAGGCAAGAGATTTTG
TTAATATTCATTTGGGGAGGAGAGAGGAAAGAGAAAAAGAAAACATGGGA
TAAAGGAGAGATTGTTAGAAAAGGTAATCTGGTTATTTATTTATAGTTTA
CTTAGCCAAAGGGACCTTAAAATGCTTTGATAAGAATGGCCAAAGTTTCT
TCAAAGATTAACTGGCATTCTTTAAAAAGGCATCAGTTTTCTTTTGCACA
GGTGTTTGGAGAGCCCGGACTGGATGCCCACTAGAATCCTGTGCTGGTTT
GTAGATTTCCTTAAGACCTTAAGACATGCTGACATCATGGTCTCCTTTCT

>uc002ywx.1|38565898|38566298|38566397
ACCTCTGAAGAATTAAAAAACTTACTTGTGCTGCTTTCCAGGCCTCTGTG
GTAGTTAATTCTGCTTGGCAGTTTTTGTTGTCAAATAGCTTTTAAGAAAT
CTGGAGCTATCTCAGATATAAATACCTTAATGATGCCAGAGGACTGTCTT
TCACCCATAAAAACTGAAGCCATGTGCCAGAAGCCCTCGTGGCTCAAGGG
CTCTGTCCTTGGACACGGATGAGGGCAGCTGGGCGGTGGGACCGAGGCTC
TGCCTGAATGCTCAGCTTCTGCAAGCTGGGGTGGAGAGTGTGTTCCTGCC
TACCGGCTCAGCCAGCACAGGAGCACGTAGCCTGCAGGTGTGGGTTGTAC
ACAGGCTTCCCCCTGCTGAGTCAGTTCCCCAGATCTCTTCATCACTTCCC
CAGATCTCTGGGATCTTCAGCTGAGATTGGGCCCCAGCACCTGGACTCAA
GGTAAGGCCCCTTAGGATGCTTGTAGCTGATCAATCAGGGTAGTGCAAAG

>uc004dos.1|49718554|49718954|49719053
tgtttttgaacttagaggcatagaatcgtaatgaatgttttgtgcatttt
tgtgtctggtatctttcactcagcattaggtttgtgagactacccacgtt
gctgctatctagtgtattttttAAAAAACCTTTTTTATATTTGCCTTTCT
CCCTTTTATACTTAGGACCCCTGTAACTCTAAATTCTTTTGGATATTTCT
ACTTTGCCTTCTTGGACTTTCTGCTAAATGAAGACTAAGACTTGTCTGGA
CCCAGGTTTCCTGAGCTGACCCGACTGCCCGCAGTTTGATGGCATTTGTT
TAGATGAGACTACATCTTTAAGGCTTCTGTGCCCGGTTAAAAATCTTCCT
TTCTCCCAGGCTGGTCCAAAGGTCTGGTCACGTGACTCCAACAGTGACAT
CACATTCTGACCGCCAGGGAACACTGGTAGTTCTTTAGGTGGCGTTTGTT
GCTGTGAAAGGCAGAGAATGCAGCAAGTGCCCTTCTAAAGCACTTCAGAC

>uc001lcs.1|118413386|118413786|118413885
CCTTGGGAGACTCTGCGCTTCTAGCCTTCTGCATACTTTGCGGAGGACAG
TGGCTCTAGATACATCTTCCCACTGCATGGTATACTTGGCCTCTGAGCAC
AGCCACATGTCAGCGGAGTTTTGGGGTCCTCTCTCAGGGGCCTTCCAAGG
GCAGGGCAGCTTCCATCTAGGAGAGGAACCGTCCGTGTGAGTTGCAGGGA
GCTGGCCCAGCTAAGCAGAAAGGCCACTGCAAACATTTCATCCCCTTTTT
AAAACGGTAGTAGGAAGGAAAGAGACATTTCTCCTCACCTGGAATAGAAA
AATCGGGATATTTTGGCAGCAGCTCTTCATGCTGCAAAACTTTTGGAGAC
GGAGCAGAAGTTTTTGTGGAGCTAACTCCATATATTCTAAAACAAGAATA
GAAGTCACAAAGTTATGGACCTTTTATTAAGAATAGAATAATAATAAATA
GAATAAAATACAATACATAAATATGAGTAAAtatatgaacatggtatgtt

>uc001jlv.1|63622558|63622958|63623057
GGCATGGCAGGTTGGAGCTGGGTTGTAATGGTTTCTGTAAACTATGGAAG
GGGATTTGAAATTTTTATTCTGCTCCATTGGAAGCATATTTTAAAAGAAT
TTTTTAAAACTAACTGAAAATACCTGAAGAATCTAACACACTATGTGTAT
GAGTATGTATGTATGTATGTTATATCTATAGTATTATATTTTATATACAT
AAAACACACATTTTAATATTTGAGGTAAGTGAATAATTCCTCTTACTACT
ATTCTCCCTGttaatataaaattataaaattGCTACAACTAATTCAGTTA
AATGTTTATTAAGATTAAGTTCTACAAAAATGCATCCATTCATAATTTTG
AGTAGATAAACaaaatataaaaatatttttaaGCAAGACACCAAAAAGTA
TTCATTTTCAACAAAACAATTTATTTTGATATCTTGAACCATCTGACATA
ATTATGTATATACAAGATCTTTTCAATCTACCTCTCCTTTAGTAGTTACA

>uc001qer.1|128212724|128213124|128213223
GGGCCAGCTATGGCCACTGTTATGGCCACTGACAAGGTGTGCAACCCTAA
AACCATCAGACTTCCCACTGTTCTTAGTCAGAAGGACCAGAGTGGTGCAT
GGATCTGTACAAATACAGCCCAGGCATGGAAAAACATAAGCCATCCCTCC
CAACAACTGTGGGCAGCTGCCGTTTTATGTGCCAAGACTCACACTGGAGA
GGCGTGATGGAGCTGTACCGGAAGGGGTGTGTCTGTGGCCAGGGTCATTT
CCTCCTGAGGACTCCAGACAACAAATGTGTCCTATCTGCTTCCTCTCCAC
TCCTCCCGCCCCTTCCAGGAGAGGGTCCTCTCTGCAAGAGGATTTTCACC
TGGAACCTGACTCAGTTAATGCATAGTAATAATAATAATCAAAGTGCATG
CACAGTTTCAGAAATTTACTATATTAATCAACACACTGAAAACATTTTGA
TTCCTAAGCAGCTTTGAGTACCAGTTTTTTTCCAGGACACATTCGGAATG

>uc001prk.1|117195599|117195999|117196098
CTTCAGGACATGTGCAGAGGCCCAGCACCAGGCTCCCCGGACCCACCCAC
CTTGGCCCAGGGGGGTACATATGGAAAACGGCAGAGCACAGGAATGTGAC
CACACAGAGGCCCATCTTGGTAGCCTGGGGCCTCTCCACAGCAACTGCTA
AGCAGGGTCGCTTCCAGGAACCCAACAGTGGTGCCTGGGGCAGAGGCCTC
ATGGGTATCCAATGGGCTGTGGTTTTGACCTCTGGGCCTTTCAGACTTCC
CAGGTGTATAAAAGCCAGGCTGAGGCCTCTGTCCCCAGGGCTTCTGCCAG
TTCAAGGGGTGTGAGGAGTGGCCTACAGATGACAACACTGAACTTCTTGC
TTTTACAGGCAGACAGGTGCCTGAGCAATTAATTGAAAAAACAAATGAGA
CCCGGCTGTATTTGTACTTGAGCTTGGAGAGGCTGGTGGTGACAGAGGAG
GGAGACAGGCAGGCAGGTGAGGGAAGCAGCGGTCTCTGACGCCGGCTTTA

>uc001prj.1|55176322|55176722|55176821
caccttgttttggccgggcacagtggctcacgcctgtaatcccaacactt
tgggaggccgaggggggtggatcacgaggtcaggagatccgagatcatcc
tggctaacacggtgaaactgtccctactaaaaatataaaaaactagccgg
gtgtggtggcgggtgcctgtggtcccagctactcgggaggctgaggcagg
agaatggcatgaatctgggaggcagagcttgcagtgagcctagattgagc
cactgcactccagcctgggcgacagagagagactccgtctcaaaaacaaa
acaaaacaaaacaatacaccttgttttatgtatgtttctgttgaaataca
tcttatgtaataagtattgttgattcattagcattgaactcTTTTAATCT
GTGATCCTTAAGACGGAGAGGATCCCTTTGATGATGAGGAAAGATCCAAG
ATGGAAATAAAGATTTTATTACTTACAGGTCCTGGGGGCACACCGCACAC

>uc001pbe.1|85082512|85082912|85083011
CGTTCTAGTATCTGTTCAGGAAGAACAGGCAAGCATTCTAGTTGTTTTCA
ATGACATTTATGAGATGCTTGTTGTAAGATCCCATGTTCGCCTGTCACTC
AGGCTTTCTTGAACCTACATTAAATCAGTGCTTGTTTTCAGAAAATTAAG
CTGGTTGGGTCCTAAGGGAGAGTAATGTGCTTCATATACTAAAATCATCC
CCAAAGCATTTTAACTACTTAAAAAAAAATAAAAATCCTTGAGATCTGCT
ATGTCCtttaaaacaaaataaataaaaataaaaatCCTACTCTTAATAAC
ATAGCCAAAGTTGCCCACTTAGGGGAGATGATGCCCAGAATTGCAGTGAA
GACTGCAGAAACATTAGCCCAGAAGAAGTTCATTAGCCTTGTTAGGAAAT
TTAGATGTTTAGAATTCCTAAAATATTTTATTTAAAATGAGAAGTCACGC
TAATTTTCTAATACAATTTAAATCAAATGATAATTTATTCTAAGGGTTTT

>uc001pbd.1|85082512|85082912|85083011
CGTTCTAGTATCTGTTCAGGAAGAACAGGCAAGCATTCTAGTTGTTTTCA
ATGACATTTATGAGATGCTTGTTGTAAGATCCCATGTTCGCCTGTCACTC
AGGCTTTCTTGAACCTACATTAAATCAGTGCTTGTTTTCAGAAAATTAAG
CTGGTTGGGTCCTAAGGGAGAGTAATGTGCTTCATATACTAAAATCATCC
CCAAAGCATTTTAACTACTTAAAAAAAAATAAAAATCCTTGAGATCTGCT
ATGTCCtttaaaacaaaataaataaaaataaaaatCCTACTCTTAATAAC
ATAGCCAAAGTTGCCCACTTAGGGGAGATGATGCCCAGAATTGCAGTGAA
GACTGCAGAAACATTAGCCCAGAAGAAGTTCATTAGCCTTGTTAGGAAAT
TTAGATGTTTAGAATTCCTAAAATATTTTATTTAAAATGAGAAGTCACGC
TAATTTTCTAATACAATTTAAATCAAATGATAATTTATTCTAAGGGTTTT

>uc001mrc.1|11313957|11314457|11314456
cctagcactttgagaggccaaggcgggtggatcacctgaggtcgggagtt
caagaccagcctgaccaacatggagaaaccctgtctctagtaaaaataca
aaaaattagccaggcatggtggcggatgcctgtaatcccatctactcagg
aggctgaggcaggagaatcgcttgaacccagaggcagaggttgtagggag
ctgagatcgcaccactgcactccagcctggacaacaagagtgaaactccg
tctcaaaacagaacaaaacaaaacaaaacaaaacaaataatacatgatat
gtcagtggttaacaacatgtctggtatacagcaggtgctcaataaatggg
catcattatAGGAGAGGCTTACAGGATAAAATGGCTGACACTCCAAACCA
TCATGCTTCATGAATGGGGAAACTGAGGCTCTTGGCTCTACCCTTGCCTG
CCCCTCCCCCTGCTTCTCATGGGGGAAAAAAAAAAGACAGCAGCCATTTC

>uc001sta.1|64546350|64546850|64546849
agatgatgatttcaagccttataagagcaaagaagaaaagtgaaccaagt
taatgtaatggagagtattggagtaggcgaggctgctttagatcagagag
tctgggtggacttgatggaggaggtcatggatagccttgcagctggtaga
cctgTGGGCAACATTAACAGCAGATAGGACAAGAGGGTTAGGGGCTAACT
GAGCATTCACCTTTGTCTTCTTTTTCCCCTCGGTTATGAGTGTGACAAGG
CGGAACATCCAAGGGATATGTTGCAGGTGTCTTAAGAGTCAGGTAAAAGG
CAAGATGATTCATTATATCTGTTCTTTTTGTGATACCCATGTAACTACCT
ATAAGCTTCAAAGTGAAATAAACATTACCTCTTGTACCTTAGCCCGCTTC
TCATTCTTCATTACAAATTTAAGAAGGCAGTTATTAATGTGAATAGTCAT
TCTTCTTTTCAGCAGTGCCAACTTTAAAAAAAAAAATCACTAACACTTAC

>uc001soe.1|56153591|56154091|56154090
CCTGTGGCATTCCCCACTCCACCTTTCCCCAGCATGAACAAAGAGGTTCT
GTCTTCCTGACCTGCATAAATGCTCCAGGAGGTACCGTAGAGTGTCATGG
TTGGGCTTTGGCATTGAGCCTATTAATTCTTGTATCTGAGAGAGGCACTG
CTCTGATTCGGAGAGTGCTAGAGAGAGTGATGGGAAAGGCATGGTAGTAA
GGTTAGGGAAGGTGCTAGGACAGGATGGGTAAATGCactgctctttccca
caggcatggaagacatcattaatctagcacagctttctttttcacatagc
ccaactatagcctcataattcttttcaattcagccctctaaacattcaca
aaaaagcaactggagtaggcacctgagttgaacattattttccatctctA
AAGTCAGAATGGGAAAGAAGAGTATAAGGGAACCTCTATTCTATTATTTA
CCACCCGTGTCCCCCACATCAAGGGTTCTTTCCAAAGCTCCAACCCTTAC

>uc001uta.1|29932705|29933105|29933204
TTCAAGGACAGACTTTCAAAATGTTTGATTCTAATAATCCCATGCTTTGA
GTAGATTGATTACTCTTCAGTTTGTAAATGTAAGTGGGCTATGTGAAATT
TCTTAACTGATCAAGATTTTGGATGTTCAGTTATGGATGAAAACTATCTC
AACTTAACTTTACCCCCATTATGATATGCAGGGTGTGTAGACAAAAGCTT
TTTATTAGCTAACTATATGAAAGGATAAACACTGTAATAATTCATGTGAT
TCAAAATGGGCAAAAGCAAAAGACTAGCTTCCCCTCAAGAAGAAAAATTT
CAGACCTATGAAAAGGACAACAATACTAATAAAAAAAATTGTATTTACTT
AGAAGCATTCAGAATGTCAACAAAACAGCTGCAACTTTTTTTTTTTTTTT
GCAATTACAGAGTGGTATTCAGTTAACAGAACAACAATTATTTCGTATAA
GCTGCATCAGAGACAACTGAAGATGAAAAAACTACCATCCCCATATATAA

>uc002asq.1|68733546|68733946|68734045
AGGCACTGATGTATCTAGTCACCATGAACACCAAAAATTAACTAGAAACT
CTTCCCTTTTTTACTTTGAAACGAGTCGGTCAAAGACATGAACATTCAGG
TAGGGTAACAAGCACATGTGTGAGAATAGTTTTTAGGTCCTTCCTTGTCA
GAGGAAAGCTGATAACACTGGAGAAAAAAAATGCTCATGTTCTAAAGCTA
CAAGATTTTTAAAGCAGCAATGAGCCAATGCATTTATAAGAAGAGTAGAA
AATTGTAAACTATAAAATTTGGTTAGGGTCAAGAGAAAAGGTTCAACTAA
AAAGCCATAAAAAAGACAAAGCTAAATTCATCTGGAATTCTAGAACAATG
CTGATACAGTTAAGTGATTATAGTCACCATAATATTAAAGATTTAAGATG
TTCAATGCATGAATATTTGATTTTATTTCAAAAGACAATTATTTATAACA
CTGACCCTCTATCAAAAAGAATATGCTTTTCTGATGGGGAAGTGACAAAA
