# Supplementary material for: MatrixCatch - a novel tool for the recognition of composite regulatory elements in promoters
Source: BMC Bioinformatics. 2013 Aug 8;14:241. doi: 10.1186/1471-2105-14-241 (PMC3754795; doi:10.1186/1471-2105-14-241)
Supplement: Additional file 2 — Dataset of tissue specific promoters. [file 1471-2105-14-241-S2.zip › 500/Liver500.seq]

>uc001dcj.1|65763612|65764012|65764111
TGGGGGGGTACTGCCAGGGAACTCGCGGCACCGCGTGCTTGCTGAGTTCG
CCTGGGCTCTCGGCCTCCCTGCGGGCAGGGGTCCTCCCTCCCCAGCGCCG
GGTCTCTCCTCCCGCAGGCCCGCGGCCACCCGCAGCGGCATTCCCCGCCG
CCGCCCCCGCCACCTGCGCGACCGCCCTAGCCGCTCGAGTCCGCTCCTCC
CGCTCAGGGGCGGCTGCGGAGGGCGCGGGGCGCACGCGGGCGGCCACCCG
ACTCTTCCCTCCCTTCTCCCCACCCCAGCCTGCTCCTGCTCAGCCCCACC
TCCCCACGCACTCGGCTGCCCTCCTCCTCTCCTGAGAGTTGCCCCGCACC
TTGGGCGAGGAGTTCGGAGCGGCCCCATCGCAGAGCCCACGGCCAGCCGA
GCGCGCGCGACGCAGGTGCCCGAGCCCCGGCGCCGCCGCCATCTCTGCCT
TCGGTCGAGTTGGACCCCCGGATCAAGGTGGGACCTGCTTCCCTCTCCGA

>uc001dsi.1|100087827|100088227|100088326
GCCAGGCCCCTTATTTTAGACACTTAGAAATCAGGACTCTGAGAACTTAG
GCCAAGTAAAAATTATCAAAACAAAGAAACAAAACACGTGGTGGCACAAA
AGACACCAGAAGCCAGGTCGTTTGCCCCTCACCATTCAGCCCTTCCCAGC
AAAAGATCCTACTGTGCAGCTCAACCTAGCTCGCAGCCGGTACCGCGGGA
TTTTAATGTGCAACTGTGAGCTCGCAGGCTGTTAAAGGAAGGCCGCGCCT
TGGCCGGTGCACCTTCCCCAGGGCAAGGAGAAAGCGCCGCTCCCGGCCTC
AGCCGCAGCAGGCTCCAGGTCCCCCGGCCCGGAGCCGACTGAGACGGTGC
GGTGCCCACGCTCTCGCGAGACTAGCGGTCGGGGCGGGCGGGTCGAGCCT
CCCGGAAGTGGGCCAGAGGTACGGTCCGCTCCCACCTGGGGCGAGTGCGC
GCACGGCCAGGTTGGGTACCGGGTGCGCCCAGGAACCCGCGCGAGGCGAA

>uc001dyi.1|109999825|110000225|110000324
GGACCCAGTCTCAGAGCTGGGGAACTGGCCCAATGCAAAAGGGTCGGGAG
CATCTGCAACAGAGACTGAGCTCTATCAGCTTCGGTGACATAGCCTCCAT
TCACGCTCCCCAACTCAGCAGAGAGAGCACACCATCAGACTTCTAAGACT
TAGTAGCCAAGAAGTGTTGAATTAAACTCTCTGAGACCTCTCTTTAGTCT
GACCCTGGCAGCCTCAGTCTCCCAGAGCCTGTGGGAACTCGGCAGCCGAG
AGGCAGAAGGCTGGGCGACGTCCGGAGAAGAAGAAACGGGGGAAGAACTT
TTCTCTTACGATCTGGCTTTACTCTCACGCGCACAGCCGAGTCCCTGGGG
ACCCAGCAGAGGTCCGAAGCGGAGCGGGGCGGGGCGGGGCTACGGAAGCT
GGCGAGGCCGAGCCCCTCCTAGTGCTTCCGGACCTTGCTCCCTGAACACT
CGGAGGTGGCGGTGGATCTTACTCCTTCCAGCCAGTGAGGATCCAGCAAC

>uc001hfi.1|205328434|205328834|205328933
tttgggggtggcatatcctgattcctttcagGAGAAAGACATAGATTAAT
CATCACAAACAGTAGTAATGGATGGAGAAGAGAAGAACATTTGCAACCTT
ACTGTGTCCTTAATGCTTTATTATTCTATTAAAACCTGAAATTTTGTAGG
AATTTTTCCCCAGTTTCATAATTACAGCACAGAGAACCAACCAAGGGTTA
TAGTAGTCACAAGCAAGATGATATGGGATCCCTCAAAACAATTTTACATG
CCTTAATTCCTGAGACCAAAGCATTCTCCTCACCTCTCTCTTTACTCATT
TGGTTAACTCTGGACTCAGGCCAAATCCTGTCCCTGGAAGAGCCACAAAG
TAGGAAGCCTGGGTACAGGCCTGGCAAGCGAGAACAATGTGTCACTGCAG
GACTTTGGAGCTCTCAGCTTTGGAGTCAGTTAAGACCAGTTCCTTGCTGG
GAAGCCCTAACTCTGGAGGGACAGAGACAGGTAAGGTTAGTTTACTTCCT

>uc001hfm.1|205328850|205329250|205329349
GCTTTGGAGTCAGTTAAGACCAGTTCCTTGCTGGGAAGCCCTAACTCTGG
AGGGACAGAGACAGGTAAGGTTAGTTTACTTCCTTGAGCTTTCGTCTTCA
GTGCTGCTTACAGCCTTAGGATATCTGGTATTCAGGAAAGGAGGATGAGG
TAGCATTCAAAATTGTGTTCTACCTGGGCAAGAACCAGGGATTGACAGCC
CGTTCTCTTTCCCCAGTGCTGGCCAGAGTTACAGAAGTTGGACTGTAAAC
ATTGGCAACTATTGACAGAAGTCAAGGTCATGGCAAGACCATTTGGCCCA
TGTTTGTTGGGGAAGGATAAGCCTGCGTTTCAAAAAGACTGGTCAACTGG
ATTTGCATTCCCAGAAACCAGGAAATTTCTGAAACTGAGTTTTAAACCTG
GCAACTCTTTTACCATCCCTTTGTATTTTTGCAGTTCCTCCCTATACCAG
CTTCCTTACAGCTGTTCTGATTTCCTGTCGTAAGATTTTTTCTTTTCATT

>uc001hih.1|209566179|209566579|209566678
agagggagagagaCAGGCAGACAgcagacctggattcaagttccagctgc
agagcttgctgagcgtgtctaaccttgggtacgtcactccacgttgctgc
tctggccctcagacagctcatctgtaaaatggggatgaccaggcctactt
caccagcttgttttgaggaccacaggagatGTTTGGGAAGCCAACCGGGG
AGCTCTACAACTCTCAGAGATTGCTGGTGTTAGGCCAACAGCAAGAGGAG
GGCTGGCAAATTTGTGCTACCCTGAAGGAAAGTCCAGGAAGGACTGATTT
GAGCCAGATCTCAAGCAAGGCCTTGAGCAAATGGGTCAACACAGGAGAGG
ACGGGCTGAGCCTTGTTGTGCCTGACGGAAGAGCAAGACGGCCACAATTC
AGACGCACGTGAGGGAAATCAGATGACTGGACTTGTAGATACTAACGGTT
CTGAAGCGGGTAGGTTAGCTTTCCAACCGCCTGGATGACGGTCTCAGCCT

>uc001vxy.1|238797999|238798499|238798498
GGGAGGATTAACTAGATGTGACAAAGTCCAGTAACATGTGAATGGCACAC
TCAGGTGGTGGGTGTATATCCAGACGCGCAATGTAAAATTCCCGCATCGC
TGCTGAGAGCCGGCAAATGTCCGTCGCCAGGTGTTGGGGGCGAAGGGAGG
TCTAGGCCTCTGCTCCTCTGCTTCAGATGCCGGCAGGCCCCGGAGGAGCG
CCCGCGACCCCTCGGAGGCTCTCCAGGTGGGCGGCTGGGGTAAAACACAG
TATCCTGAGGGAGAAGTGGCCAAGCCTTACGGGGGATGGATCAAGTTGTG
GAAAGAAGGGGCAGAGAGCAGAATGTGGCACTGGGCGAGGGGAGACACGG
AGCGTCCTCAAAACAGGGGGTGCCTGGCCCAGGACTTCCTCACCCACCCC
CGCCCCCCACCGAGTCTGTCCTCCTTTCCCCTCCACTCtgtcaagcacaa
ggcaaggccaaggctgacagattggccggtgaataaattgaagacctttt

>uc002rvw.1|47425400|47425800|47425899
CCTATAAATAAATAGTACAAATACCTTTCCAAATCTGAGAACTACTAGTG
AGCATCAGTTTTAGAGATAAATAGAACAAAGCTCCTTTTCTGCAGTAAGA
ATATATTAGCTTAATGTTGCTTTTTAAAAAAGTTTCCACTGACCTTAAAA
ACACTGAAATCCAAGAAATTGGATTCTGGAATCTGAGGGCGAGGGAATCC
CAGGGTTGTGGACACGCGGTCACATCAACAACAAAAACAAAAAGGAAATG
AAAAAAAAAAAGGGACAGCAGCCTGAAATACTAAGAATCCAGGTCCCTGC
AGGAAGCCCAGGGGACTGCCAGGAACACAGCCCCATCCCGGCCACGTGAT
CATTCTCTAGCCTTCCCCTGGGGCCTGGAGACAAAGGAGAGGGGAGGAGA
CTTGGGGACAAAGAGCAAGAGCTGTAGAGTCTAGCCCTGGGGTGAGGATG
CCACGGCTACCCGGCTGTGAGTTTCTGCCTTTGTTTTTTGATCTTTCCCA

>uc002scm.1|63922117|63922517|63922616
GCAGCGTAGCCTTCGGCCCCTACCGAGAAAAAGCTGCGGCCGGGTTTCAC
TGCTCGAGGCGGGAAGGCGGGGAGCTGAGGCCCCGACCGGTCGGCCAGCC
AGAGCGTGGAATTGGTAGCGCCTCCTAGTCCCAGGATGTTTATGGCTGGT
GAAAATGGTTGCACTGCCCCCGCTGGCCGGCCTCGCCCGCCTCCCCGACC
CCTGCTTGGGCGGGAGCCGCTGTTAACCGGGGTTTTCGGGGGAGGCGTTT
GGGGCCTGGACGGCGGCGCGGGGAGGGGGCAGCTAGGGGCGCGGCCTGCC
AGTGCCTCCTGCAGTACAGCCCTGGAGGGCGTGGGGACTTGGGGGCGGTG
AAATAGCCGCTGTAGGTCCGCCTCTTTCATTGAAGAAATTTAAGTTCGTG
TGGTTTTACCTTTTCCGGGAGTCTCCAGCTGGCCCTCATTTGTGTCCGGA
GCTCAGGAGTTCCCAAACCGACTCAGTCGCACCAAGTTTCCGTCTTTTGG

>uc002syd.1|97696062|97696462|97696561
CCTGCCTGTGGAATAAACAAATCACTCCTCTGGGTTGTCTAGCTGGTGCA
GGCCCCAGGGCGACGCCCCTTTGAGGGGAAAATGGGGGCATTCCAGTTTC
CATGAGCCCTGGGACTCCCCTCCTTCCCACCACTGCTGCCTACCCTCCGG
TTCCAGGTATGCAGGCTTCCTCCCTTCTGACGGTTCCTGCTGCTGGAGTC
GTCCTTCCTGAAACCCTGCCTTTGCTTAGCCTCATTCCCATCTCTCAGTC
CCATCCTGCAGCTGGGCAGGCAGTGCTGGGCCCCGGAAATGCCCTCTGCC
TCCCTGGAGCACGTGGCCTGTGATTTTCCTTGAGCACAGCACTTTGTGAC
TTTGATGTAAACATCAAACACAGCCCCCTTTCCTGTCTTCGCATCCAGGA
AATAGGTTAGTTTCAGACAAGCCTGCTTGCCGGAGCTCAGCAGACACCAG
GCCTTCCGGGCAGGCCTGGCCCACCGTGGGCCTCAGAGCTGCTGCTGGGG

>uc002tbv.1|102319748|102320148|102320247
TGAAACTCCTGGCACCAATGCTGCCAAGGCTGGCGGAGCTTTCCTGAGTG
GTGTCTGCCAAATGAGGAGTCAAGGAATATCTGGAAAGGCAGCCTCCAGG
TCCCCGATGTCAAGACCATTTAGAACTGAAAGTGTCCCAATATCGGGGTA
CAGGCAATAAGCATTAGTTATTAATCAGCCTGAGAAGTTGATTCTAAAAT
AGGAGGAAATGATTCAATTATTTCCTCTCAAGGGATTACTCAATGTTGTT
TTTATGTTTAAATATTTATTTGTCAACATCAAGAATTCTTAGTACATGAT
GCACCAGCATTTTTGAACAAGTCATAGATTTGGCCACAAATCAAATTTCA
GGATGGGAGGAGTGTCTCCCCTTTAAAATAGAAGAGAGTGAGTAGTCTAT
GAGGAGGGACCTACAAAGACTGGAAACTATTCTTAGCTCCGTCACTGACT
CCAAGTTCATCCCCTCTGTCTTTCAGTTTGGGTAAGCATCAATTACTTAT

>uc002tin.1|113388740|113389240|113389239
CTGTGTCCACTCCAGGTGGAACCACGCACACAAGCCTCTCTGTCGGGCCT
GTCCTGACTTCTCCTTGTCAGGGCTGGGATCTCCTTCAAATCTGGCGGAa
gtggttctccaagtctggtcctcaaacgtcagcagcatcagcgcctagaa
gtgttaggaatacacattcccaggccccaccacagacctcctgcctcaga
aactcagggcgctgaggctctaggggctgctttaacaagacttccaggtt
atcgtgacgcaccttgaaagtctgagagctactgCCCTACAGAAAGTTAC
TAGTGCCCTAAAGCTGGCGCTGGCACTGATGTTACTGCTGCTGTTGGAGT
ACAACTTCCCTATAGAAAACAACTGCCAGCACCTTAAGACCACTCACACC
TTCAGAGTGGCCTTGAGAAAGATTTGGGGTCAAGGATCATGAGCGAGAAC
ACCACTTAAGAGGATAGTGAACTAGTCTGCATGTGAGACGCTGAGATCCT

>uc002tlv.1|119840573|119840973|119841072
GGTCTCCTCTAGACCCCAAGGGAGGAGCGGGTCCCGCCCGCCATTCCCAG
GTCTCAGAGTTTACTTGTCCAGAGATGCAACTTCCGGCCTCTTCAGGCCG
GGCAAGATTTAAGGAAAGAAAAGAAACATAAGGACCTCCGTTCTTCGGTC
TCCGTCCCCTCCCCTTCCCCCGCGTGCCGTCCCCACAACGGGCCAGGACT
GAACCCAACTCTCGACCAACTCCCGGCAGCAAAACTAAGCACCCTACTTC
CGTTGTCCCCACCTGTTCCCGGCGTCCCCTTCGGCTACTCCCGGCGTTTG
CGCAAGCGGTCCCACGTGGGCTCGGGCGGGGCTAGCGCCGCGGCGGGGGC
TGGGCACGCCCCTAGCGCATAGCTGGCTTCTGATTGGCTTTCCGGTGCTC
GCCCGAGCAGGGTTGGGGCGAGTGGACCGCGCCTCTAAAGGCGCTTGCCA
GTGCAATCTGGGCGATCGCTTCCTGGTCCTCGCCTCCTCCGCTGTCTCCC

>uc002uss.1|191835569|191835969|191836068
GCTATGTAATGCTTCTCTCTCCCCGCCCACCCATTCCCACCACTCTAACA
CCTGTGAGCTCCTTAGGTCTGACTCCTAGTCTAGCCTTGGCTTACCTTTC
ATCCCAGCTTCATTGTTCATCAGGCTCCTATACCGGCCGTCCTCTGCTAC
CATTCTGCCAGGTCACCGTCTTCTGAATATGTTTTTTATTCTTGCTTTAA
ACTTCTTTTCTGCTTAATCACATCCAACTCACCTTTCATGGTCGAGTTTC
ACCTCTTCAGCTATCCTTCTGTGATTCTCCTGCTGTATGATAGTAGCTGT
ACCTCTAAACAGAAATGTTCATCTCTATATTCCTCCTTTTGAGGTGAATC
GCCTGCCCTATATGAACATATTATACTGGTTATCTTACTCTTAAGTATTC
TTTCCTCAGTTAGATTGCACATGCATGAGAAGCAGTAGATGTGTCTCTCA
TTCTTTCTTCTTTCATTGCCTGCTAAGTACTGTTTGTATACCAGTAGCAT

>uc002vup.1|234190529|234191029|234191028
ATGGCAGAAGACAACCAGCAATGATTATGCATTGCAGAGATGCAGGTGAG
CCCCAATTTCTTGCCAGCTGGGAAGTCGGTGCTAAGGGGCCTTGCTGTCT
TTCCTTGGAACATAGGATACCAATTTCTTTCTGGACAGAGAGTATTTGGT
TGGCTAAAGTTAAAATCTAAATTTTGCTTTGGGATGAATTCCAAAAATAT
TAGCTTTATTCAAATTTACTTTCACTTTATCTTTCTGAATCTTCAAGGTC
CTAAAGCATTGCTTAGTAATTTTGTTTCTAAACTCACGTTACAGCACTGG
GCATGATCTGTCCAAGGCAGAGACTATAAGCTACTCTTATAGTACTCTTA
TGAGATACATACAAGTAGGTATCTCAAAAAATGATACTCATGTATTCCTG
TTCTTATGAGTAAATCATTGGCAGTGAGTGTGATTTTTTTTTTTTTTATG
ACAGGATAAATACACGCCCTCTATTGGGGTCAGGTTTTGTGCCTGTAGTT

>uc002vuq.1|234209361|234209861|234209860
ATGGAAGAAGACAACCAGCAATGATTATGCATTGCAGAGATGCAGGTGAG
CCCCAGTTTCTTGCCAGTTGGGAGGTCAGTGCTAAGAGCCTTGCTGTCTT
TCCCTGGAACATGAGATGCCAATTTCTTTCTGGACAGAGAGTATTTGGTT
GGCTAAAGTCAAAATCTAAATTTTGCTTTGGGATAAATTCCAAAAATATT
AGCATTATTCAAATTTACTTTCACTTTATCTTTCCGAATCTTCAAGGTCC
AAAAGCATTGCTGAATAATTCTGTTTCTAAACTCACTTGCAGCGTGCTCT
CCCTCCAAGGCGAAGACCATAATCTACTCTTGTCTGGAAATCATACAAGT
AGGTATCTCAGCAAATGATACTCGTGTGTTATCGTTCTTATGAGTAAATC
ATTGGCAGTGAGTGTGATTTTTTTTTTTTTATGAAAGGATAAATACACGC
CCTCTATTGGGGTCAGGTTTTGTGCCTGTACTTCTTCCGCCTACTGTATC

>uc002wcl.1|242398460|242398960|242398959
tcgtcatgcttcaaggcccaagaaagccctgggcaaaactcttgatgggc
ttttgttacgtcccagccctcgtgtgagggcgctggctctcagctttcag
gatttcacttcaccctcagtcagtgctgaacagttgtcgcggaggcctgc
gtgagtgaggcctggcgtgccCTGGAAACATTCCCCTGAGTTGAAGAAAG
ACTCACAGTTTTCAGCATCCAGTTACCCTCTGAGCATCAGGCAGAACCCG
CCGGCCCCAAAACCAGGCCCCCTTGGCACATGTGGGCCCGAGTGAGTCCA
GCATGAGGAGGTGCCGCTTCTGAGCAGAGCTCAGGTTGTCTCTGGGAGGA
GGAGCGAGCGTTGGGTGCGGTGGCCGCTGCGTTGGCAGCCCTGTCCCTGA
GCGGAACGCAGGTCGTCTCTGGGAGGAGGAGCGAGGGTTGGACTCAGTGG
CCGCTGCGGTGGCAGCCCTGTCCCCAGGCGTGGACTCTGCCCTCAGCTTC

>uc003dtz.1|101693752|101694152|101694251
AGGCGCGTCTTATTTTCAGCCCCCAAACGGCTACAAATCATCCGCCTTAT
TTTCAGCCTCCAAACGGCTACAAATCATCCTGTTTAAACAAAGCGGTCTG
TCTAAAAGGAGGGGCATAACAGGGCCGGGGCAGGGGCAAGACCTGGGAGT
AGGCAACCTCCCTCTCTGCCCCGAGCCGTCCCGGCCGCGCAGCCGCCGAG
TGCCACATCAGCGACGGCGCTGCACTTCCACATTCCCTTAGGATGCAGCC
AGCGGGCCTGAGAGAGGGGCGGGCCCGAGGCCCTCCGGAGTGGCGGGCCG
CCCGGCCAATCGGCAGCAAGTGAAGAGCTGCGGCCACCAATGAGCTGGGG
CTTGTGCCAGCCGCGGCCGCCGAGGCCCGTGCCCCGCGGGGGGAACAGAT
GAAGCACATCTGGACAGCTGTGCGGCCTCCTCGCGGGCCGACGTCAGCCG
AGCACGTCCCCCACGTCCTCTCCTTCTCGCCACTTATTATTTATTCGTTT

>uc003dua.1|101720353|101720753|101720852
CCTGTTCCCTGTGGGAGGCTTTACTTTTCCATGCTTACACACTGAACACC
TAAGCTGGCTGGTCAAATAATCAAGAGGCAGACTTGGTAAAAATGTGAAT
AAATGAGTGTAGTTACTATATAGCCATTAAAGAAAAATCTGCTAATGGTG
ACTCAGTAGTGCCTCCCTGATTGTAAAGGACAATGTCTTCTGGTGAGCTG
TGAGCATGTTCCATGGGTTGACAATCAGATTTACATGTCTGATGACATTA
ATTGCAGGGTGCTATGGGCCAGGTTTCTGAAGTTGGGTGGAGGTGGAGGC
CACCGGCAGTGAGTACAACGCCCAGGGGAAGCATGTGAGTGGGAGGAAGA
AAAGAGAGTTTTCTGGAGCTGTTGCAATGTGTATGCTGGTGAAATCTACT
TGAGCATTAAGCAGTATCTCCCAGCATTGTTAGCTACTGAGTGGCACATC
TTCAGTACGCATGATTCGTGGGGGACTCAGGCAGAGGTAAAAGTGTGGTA

>uc003edj.1|120981620|120982020|120982119
AACAGTGCAGTGCTAGACTAGAGAGGCCTGGCACTCCTACAGCCTTCTCC
TGTCTTCTAGCTGGGACTTCACACCACAGACCCAAAGGAAAAGAGACCCA
AAGATCCCTGCAGAAACCTGAGAATATTTCCTTTACCTCAGTGGTTTCAT
AATCTGTTCTTAGTTTCCTGTTTCTGCTGTAAATAATTCACTATATTTTT
AAGAGAGAGAAGGTCAGGCCCTTGTGAGCCAGAAGGGATTTGAGAGATGA
TGAAAGCTACGTATGTTACCCATAACCTAAGGACTTCTGGCAAGGTGGCC
TACCTGAGCTGGAGTCATGCCTTTTTTCCCTGGACTTGGAGATACCTGTC
AGTGCAGAAAGGCCTACTTTTGATCTTGGAAATAAGTTTCCTGGGGTGAG
TTCTTAACCCTTTCCAGCTTTCCCACCCTCTTTGGCTTTAGCCATGGCCT
TCTGATCTGTGTTTCTCAGGGGACCTGCAGGCCCCAGATATAGCCCCATG

>uc003edk.1|120983746|120984246|120984245
GTAAAGCTACTCCTTGATCGATCCTTTGCACCGGATTGTTCAAAGTGGAC
CCCAGGGGAGAAGTCGGAGCAAAGAACTTACCACCAAGCAGGTATGGTTT
TTCTTTCTTTCTCTTTTGCTGGGGGCTGACCGCCCTTCAGCTCCAGCCAA
AAGATGTGTGTGAACACAAATATACCTTCTGTTTGAGGTCAGCATCATAG
TGGGTCGTGAATCATGTTGGCCTTGCTGCTGTCTCCTCATTTCTAGGGTG
GAAAAAAAAAAGCATGAAAACAATCACTTAATGTTGAGCCCCATTACTGA
TGCTCTCTGGTCCTGCACTAGCCTCCTAGAAAAATCACCACAGGAGAAGC
CTTAACTACTGCATGAGTTACCACAAGTCACACATACAACCAGCTCCCTG
TTACAGGGCTGGAGTCCCTGGACCCAGGAAATACCACCTCCAAGGACTGT
GGGAGCTGGGGACTATGGGAACTGGGATCAACTCAGTCCTGATTCCTTTT

>uc003fph.1|186528995|186529395|186529494
tgctgggattacaggcgagagccactgcAGGTGGCTGGGAAAGTTTTATG
AGAGGAAAGCAAGATATTTGAAGCTCAGAGGACTATCCTTTTCTTTTTTC
TTTTTTCCAGGAACATATGGGAAAGAAATCCCCTCGGAAACCAAAGCCCA
GCCATCGGAGATTTTAAGATTTTTCAGGCTTTCCTTATAATCTTCCTTAC
ATTTGTCTCTTTAAACACATTTAAGTCGACCTTTGAGAAGTTGCTGATAA
GCAGTTATCAAACAAGAGTTAGAGTAACAAACCCTCCCACCTCGCTGTGT
TGGTTGGTAGCTTCCAAGGCCACTGTAAATGTGTATCAGTGTGAACCTGA
TCCAGAAACAGCCAGGAAGGGAGCAAAGTTTAGTTTAGTCTGTGAGGAAA
CTGGCGGCTGCTGGTAGTTCCATGCTGTCTGTTCAGACTTCAGCTTGGTG
TAAGTAGTTTTTTTTAAAAAAAACTATTATGACATTTTCATATAAAAAGG

>uc003hyg.1|107455901|107456301|107456400
tgccctcaaagaacttaGAGTTTTAAACGACTCGAATGGGGAAAGAAAGT
AAAAAATAGGGCAAAAGACGCCGATTTTATCATGAATAAAATTTCACATT
TCTTCAACAGGAAAATGATACTAATTCATTTATTTTATATATACATTCTC
TCAAGAGGTTATTTTTGTCTCAAATAGATAGAAACCAGGACAGGGATCCT
TGAAAAGCAGCCACTGACAATCCTCAAGTAACTTCCTTCCTCTGCTTCAC
TTTCTCCTACTGCTCAAGGGGGTGTTACACTTTGACGACTGACTAAACCT
CGAGGGCCAGAAACAAACCAAAGCAAAATTCTGCCTCCAAGGTGAGTAAT
GGAGGGGCGGATTCTAGATTCTCTAACCTCCTTTAGCCTTCCTTTGAGGC
AGTGACAGAGCGATTACTAAGCCTACGGTTCCCAAACGACTCAGGTGAAC
CTGATTTACAGGAAAGGCGGGCTGTAGCTAGGGATGGAGACAGTACCTAT

>uc003joe.1|43638147|43638547|43638646
CTTCATGATGATTAAGTTTTGGGCAAGTGAACCATTTTACACTCTATTTT
TTATTCCTCCCACTTTTAGTCAGAATACACCTGCAGAATAAGTAACAGAA
CTGTGTGAAAAGAACGACTAGGTCATTACGGTTAATAGTTTTAGAAAAAC
AGCCGAGGCCTGGTCTGGAAAGCTCACAACCTCCACCCAGATGCTTTCCA
GCCTCGGGGATATTCGTACTAGCAGTGACACTAGCCAGCTTCCTCTAGGC
TGGCTCTGATGTTGGAAGACAAGCACGCAGATGTGTGTTACTTTTCAAGC
CTGGACATCGTTTCTGAGGAATTTAACTCCACCTCTCCTGCCAGAATGGA
AAATCAACGCCCCCCATTCCCGCCCTTCACCAACCCCTCTCCGCCTGCCC
CTTTCCCTTGGGTCCTCTCTGTTACAGAAGTTCTGATTTTTCCTAGCGAG
CTGGAGGAAAGGCAGGTACCCGGAGTGGAGTTATATTACCTGTTTCTTTG

>uc003ksj.1|118815646|118816046|118816145
ggtaagcagtgggggtccaggactctgcattttgacagtcccctgatgtt
tgcatgtagaagtgcagggattaTTACACTGACAAATCTTTACCATCCCT
AAGGGGGACTTTCCTTCCCAGGGGCTATCTCTGGAAGCCCCTCAAGGATA
GGGGCCGCATGCTGTTTCTCTAGGTCAGCAACTAAACCCAGAAAACGTTT
ATTGAGTGAATGATGAAACGACAGGTGAATAGATGAACGCAAGGTGTCGA
GTTAACTATTCTTCTACACAAGTCCTAGCAGCTCCCATTGCTTCCAGCCG
CAGAAATGGCCCCTGGAAGGCAAGTCTTCCAGCGAGTGGAGTCACTCTTA
ACTACATTTCCCAGGATTCCAAGGGAGCCGCGCGCTCTGCGCTCATCTTC
CTACCAGAAATCGGCAAGTCACTGACCCTCGTCCCGCCCCCGCCATTCCC
CGCCTCCTCCTGTCCCGCAGTCGGCGTCCAGCGGCTCTGCTTGTTCGTGT

>uc003nvl.1|31731149|31731649|31731648
GCAATCCACCGTGCCCCAGCACCTGCATCATACCTGTTCTAAAGCATTta
ccaagttgtattgcaatggtttgtctacacagctagttttccctctaacg
acttcttcaagatcaggggctatgtcttattcgtttttttatgtccccgg
ggattagctagttcttgggaaacaactgggacttgggattcaaaacagtt
tgctaagtgaatgaatGAGAGGCCCAGTCAAGCTACTTCCCTTCAGTGCT
GCACAGTGCAACAAATAACCAGCTCAGATACAGGTTCAAAGACCACAGGC
TTCTCCCTGGACAGCTCAGCTCTCCTCATAACTCCTGAGAAACCCTGGAC
ATGCCAGGGTGTACTATGGAGTGGTTGCATCCGGAAGAGGGGGAGGAAGT
CCCAAACACTAAGTAATCCAGGTTTGGGTTGGAAAACAAGGTTGAAGTTA
CTCATTAGCAGGTGAAAGGGTCAAGGGTCGAACGCAAGGGAGCTGAAAGC

>uc003nyg.1|32002972|32003472|32003471
AGTTTATCTTCAAGAAGACAGAACTGTTCTAGGCTCTCAGGAAGTAAAAC
CCACTTGGTACAACCCAAAAGAACACTAAAACTTTACTTAAATGAAATAT
TTTGCAATATCTTGGATGGTTTGTGGGTTTGTGTGCTTTAGACTATTGAC
TATTCACACAAGAGCAAGGTGCATGTGTGCACACACGAGCCCAAATATGT
GTTTGCCTGCGTGTTTGTGAGCATGCGTGTATGGTGCACATGTGCACGCA
TGGGTGGGTGGAGCGTGGGGGCAGTACACAAAGCCTGTGGGGGAGATCTA
TTGACCCTATAGATATATTAGCATCAGGGAGACAGGGCAAAGGTTTCACC
CTTCAGTTCAGTCCCCAATCCCTGCTTATTATTTCCCTAACAGAAGACCA
TCCCCCTTGCCACTCCCTGGTTTTTCTTCTCTGGCAGCAATGAAGCAGCT
GCTGACCCAGCTCTAGTTTTCGGGAAGTCAGATGACCTTTTCCCTCCCGC

>uc003osn.1|42857367|42857767|42857866
GCACCTCGTGGATCTTAGTAATTGTTTTAAAGCCAAATAAAACTGTTTCT
TGAATAAACCAATACATTTCTGAAGTTGAAAAGAATCCCAAAGGAAACGA
ATGAACATCCTTGCAGCTTGATTTTCCaaaaaaaaaaaaaaaaatttttt
aaattaaaaaaatCCTAATCTCCACATTTTTTGCCAGGCGAGAACCGAAG
TTTGGAGGTAGACGAGCAGGCGAGCGGTTTGCCCGGGCGCAGAGCATGAA
ggccgggcgggcgcggggagcggcgccccggcccggcgcgggggTGAGCG
AGAGAGAGAGCGGAGCGCGTGTggccggcgccgctcggccgggagctccc
gcgctccggcccccggccccgcgcccgccgccgccgccgccgccgccCCT
GTTGCGATGGCGCAGAAACCCCGTTGACAAGGCACTGCTTTTTCATGACG
GTGAGTTTCCCTTTGAGTGTATTATAATTTTGTGATAAAAATTTCAAGGA

>uc003qck.1|131507653|131508153|131508152
ATAATGATGGAGAGAAACAACTTAAAAGTCTTTATTGAAGAAAAAATTAT
AGGCCAGAACTTGTACAAATAAGAACACATAAGTGATATTGCTAAAAATA
AGAATGAGAATGACTGACAAACCTTGCTGGTTGTTTTAAAAGGTACGTGA
AAAAACGTAGTTTTAGAATTAAAATATAGCTGTAAAAGATCTTGAGGATT
ATTGATTGACTCAGTTTTCATCTAATCATACATTGAATACTGTGTTTTAG
AAAATGATTAAAGCTTTATAAGTGTACAAAAATATAGAGTGTGGTATAAA
TGTTTATATAAATAGCTTTATGATATATTTGAACACAAGTAGTACATTTC
TTAACAGATGTTAATTTATATTGAAATCAGTGAGCTGAGTTATTTTCATT
TAGGATATGTTTAAATAATGACAAGTTAAATAATCCTTTTTTTTCTGTTT
GTGATATGTTAAAGGAGGAATTAATTCCAATGAGTGTGAAAATGTATCAA

>uc003voi.1|128365106|128365506|128365605
CGGATCTGCAGTTGCCAGGTCAGTGCGGGGCCCGGAGTGGATTCGCGGGG
CGGGGCGGGGCACTGCCCGCGCCCGGAGCTCAGCAGCAGCTGCCCAGGGG
CGGGGGCGGCAAGACGCGGAAGTGCCCGGCAGGTTGGCGGACCGGCGGGA
GGCGCAGCCTGGGCAGAGCTCAGCTTGGTCCCGCCGCCCGGCCGGTGCTC
CCTGGCGCAGCCACGCAGGCGCACCGCAGACAGGTGGGTCCCGGCCGCCG
CGCTCTCCTCTCTGCGTCCGCGCCCGGCGCGCCCCGAGGGTGGCGGGAGC
GGTGCCGGCTACTGCCCCCAAGTCTAGGCCTAGACTGGGCCCCGCGCCCC
CCAGGCACCTGCGGGCGGCGGGATGAAGACTGGAGTAGGGCGGGGTCCGC
GTCCAGCTGCGCCTGGAAAGCGAGCTCGGGGGGGTGCCTACAGCAGGGTG
CGCCCGGCCGGCCTGGGACTTCCAAAGCGCCTCCCACGCCCCGATCGGTT

>uc003vsd.1|134226298|134226698|134226797
CACCAATGCTAATTGAGAACAGAGCTCAGAATGGGAGCCTGAGAACTGCA
CCCGGATGAACTTTTTGGTGGGCTGATTTCTGTTGATCTTGTCAGAATTA
GGTTGTATATGCATGTAATACCATGATCAACTATTTTCCAAAAGGCTGAG
CAAATGCATCAGTGTCTTTTTCCTTTGACCAGTTACTTACCTTGGAAAAA
TTATTTGTAGTTAAGCATATAAAGTCTTCATCAGGAAAACTACTGGAGAT
CCTGGCCCTGACTACCCAGCAATAACATTTCTGGAACTCCCGAAGCAATC
AGTGCTCTCTGATCGCTAAACATGATGGGCTTCTATTAGAGAGATTACAG
TAAAAAATAACAATCAGCTCTCTGATGATCCTGTGAGGAGGGAACGGGTT
GGGAGGAGTAGATTTGGCTGAGGACAAGCCCAGACTTTCGTCACAGGGAC
AGACCAACGTGTTAACACAAAGGGAGAACACGGGAGCATCCTGCACCGTG

>uc003wyv.1|18112673|18113073|18113172
ctgcctcagcctcctgagtagctgtgattacaggcacccgccaccatgcc
tggctaatttttctatttttagtagagatggggttaatttttgtattttt
agtagcgatggggtttcaccgtcttggctaggctcatctcgaactcctga
cctcaagtgatccacctgcctcggcctcccaaagtgctgggattacaggc
gtgagccaccacacTAGGGACGAAGTTTTATTATGGCCGAAGGACACTTA
CTGGAGAGGGTCTCCAGGAGGTATGAATGACAAAAAAATTTAACTCCTTC
ACCGTCAGACCGAGAGCATCACCCCCTGAACATGGACTTGCAGAATTCCA
CAGAAGAGAGGAGACTGGCCTAGACAGACAGCCCCAGGAGCTGAGGGCCC
AACAGGCTTTCTACCCTGGATGCTGCTCCCATGCCCTGACATGAGGCCCA
CTACAATGGTATACTTGTTTGCTCTTTCCTAATTAAGAAACAAACAAACA

>uc003xrp.1|54926420|54926920|54926919
TTAACTTACTCCACATGATGTATGTAAAAAGAATAATAATTCTTGAGTTT
AAGTTTGGGTATGAGTTTTGCATATGTTACTAGCTACAAAGATGACTGCT
ATTAAGATGACCTTTTAAGAAACCTGGAAAGATTAAGCCAACCATCTGCC
TGTCAATTGCATAGCCCAAGATTGTCAAGTACTATTGGCTATCACACACC
ACTAACACAAGAATTTTTGCCAAACAATCTATTTAATTTATCACTATATG
CTAAGCTGTATATCACTTGGATCATTTCTTTCCATTTTGATTTAGGATTA
CATTTTAATTAAGAATACATTTCTGCCTTTAGAGGGCACTCATAACATAC
AGTACCTAGACATTCAAAATAAGCAGCTCTACCAGGAATAGAACATGAAA
GATCTGTGGATAAGCTGCTGATCCACAAAGCAGGTAATCCTTTTGCTTTC
ATTAGTATAACTTTTGGAGAAGTCTCCCCACAGATTCAGAGCCAGCCCAG

>uc003yxx.1|144420581|144420981|144421080
GAGCTGAACGTGGAAGCAACTCCAGCCGAGGACCCCCGGAGGCCTGGAGT
GCACGGAGGGGCCGCGGGCAGCGTGGGGACGGCGCCGTCATCTCCCGAAG
CCCGGCCCCGCGCTGGCTCCCCGGGCGGTGCAGGGCCGGCGTCGGGAAGG
AGGCTCCGAGGCGCCGGCTTCTGCGCCCCACGCAGCGCCGCTCCCCGCGC
CCGGGCGCTTTGCAGGCGCGGGCGGGATCCGGGCCAGCGTGTACGCGAAA
GCCACGCGCGGGCGCAGCCCACGAGGGGAGGGGCGGGGAAAGGCCTCCTC
TTCGCTCCCGGCCCCGCCCCCACACGGCCACCGAGGCGTGCGGTCCTCCC
GGGGCCCAGAGCGTCCCGGAAGTGCGCGCCGGCCGGGCGGAGTGGGGCGG
GGCCGGACACTTCCGTCCGGCGCGCGGCGTCCTCCTCCCGCTCGGAAGGT
GAGTgggcgcgggcggcggcggcggcTCCGGGTGCCTGGGACCAGCCCAG

>uc003zcg.1|145567833|145568333|145568332
TGAGGTCGTCAGTCCAGCAGTAGCCTTGCTGGCTGCATGGCATGCCCGGG
CCTGGGCCCCTACCCAGCCAGGGCTGTCACAGAGTGAGTAGCAGCAGCCT
AGGGCACTGCAGGAGGCTGTGACGTCACTGACGTTCCCATAAGAAGCTAA
GTGACAGGGACCAAGGGTGGCTGCAAAGTGAACCCCAGAATCTGAAGCCC
TGGCCCTGGGAAGGTCTCCCCATGGGCACGGGAGCTGCTCCAGGACCCCT
TTGGCCACTCTCCTGGTTGTCTTCCAGTTCCCAGTCAGGGGCGTCATCTT
GGCCCTCACACAGGCAGGTGGTGAGTTGGAGTCCTGAGGTTAAAGAGATT
CACGCTAATCACACTATAGCACGGAGTGTTAAAGAGAGGCGGATACCGGG
CCGTGAGGACCTCAGGAAGCCCTCAGCCCTCCCCGGATTATCCACGTGCT
TCTCACAGCGGTCCTTCCGGCAGGTGCCTGCCCGGGGAATGCGCAGTGCG

>uc004aag.1|37640651|37641051|37641150
agtccctttcctctcccagcctcagtctccccCCTGGGTACTCAGCGGAC
GCTGCGTGCCCCGGCGGTGAGCTGAGGCAGGCGGCGGAGGCAGGGCCCGG
GTGGGAGCGGGACCGCCCACTGCGGCGGGCCGGGACCTCGGAGCCAGCGG
Aggcggcgcgcggggctcctcccccggggcgggggtcgcggcgccggcag
ctggcggccgcgcAGCTGCAGCCTCAGCACCTGCCGCCGCCAGAcggcgc
gggcgcggcccggcccggccAACCCCTCCGGCTGCAGCCTCGGCGCGGGA
GGCGGAGCCCGAGCCGAGCCCGAGCAGCGCTGCTTCCCGAGCCTTGGCCG
CGACCGTGCCCGCCGCTGGGCGGGGCCGCCCTTCTCCGAGAGCGTCAGCC
CGCTAGGTCCTTGTCCGCGCGGGCGGCACCTCCTCTGCAGGTAAGGGAGG
GGTCCTGGCACCGCAAAGTTTTGGGGAGACGGCCTGTCCCCACACCCCGG

>uc001hmy.1|219940988|219941388|219941487
AAGATTGTCCTAAGTATTTATCAAATAGCCACTAGGGAGATCACTGAATT
CTCACCAATCAATCTGGCAGGGATTTGGTCACCAAGGCGCAAAGGCAGAT
GGGATCCCCTTAATGCAAGCCTTCCCCGATGCAAAAGGAATGATATTTGC
AGGAGAGGATGACAGCATTGTGAGAATATAAGGGACAGTGACTGGGCAGA
TCAATACTGGAGCTCTTCCACTTCCTTGCTAACTCTGTTTCACAGTGAGA
AAACTGGATATGTTCCCTTCCTCATCTCTCTTTCCCTATATAAAAATCTG
TTTTATTTCAACTTTGTTGTATATGCAAGTTACCAGAGCTTAAGAAAGGC
TTGAACCTGAGTTAAGGTAAAAGAGAGGGGAAAAAAAGACACATCCTAAA
CCAGTTTCATTTATATAATGAAAATAAATTTTTACACAATCAACAGAAAC
ACACCAAGATTTTTTTTTTTTTTGCGaaaaatatttttaaataaattttt

>uc001ezg.1|150044770|150045170|150045269
TCTGACATCCTGATTCCCCCACTGGGGAGCTTGGGCCAGCCACCTTCCAG
AGGACTGTCTTTTGGTCTCCCAGATGTGGAGCAATTCTGTGCAACCTCTA
AATCTAAACGTTCCCCGTGGGTATCATTTATGGGAAGTTCTCAGTCTAGA
GCATCTCCCGTGGGGCTCAGTTTGAGGCTCCTACAGTGGGGGTTCCTGAA
GATTCGTTCACAGTCCTCACTGAGGGACTGCTCCACCTGGGGAGAAACTG
CAGGGGTCGGGTGAGGGTGGGTTGGATCTGTATAATGCTGATGGATTGCT
GAGCTGGAAACCTGAGTCTTGACCCAGGAATGAGACTGGAGAGCAGGCAT
GCAGGTAATCTAATTTAAGAATCTCCCCCACCCTCTGACACACACACTTC
TTGCCTTTAAAATCATTTTATAAAGAATGGCACAAGTTGGGGTTTATGTT
TACTCAGATGAACCCGTCCCCTTAGAGGACACAATCCCACCCCCAACCCC

>uc001cnm.1|45567000|45567500|45567499
GGGAGCGACCACTCAGGTGGGGAGGGGCTGGGTGAGAGTTGAGCCCAACT
ACCTACTCCAGAGTGATGCCACCACTCCAATTAGAGCTGACCTGAGACGT
AAACAGAGGGTGTTGTGTGTCAGCCACTGGCAGGTTCTCCCTGTAGCTGC
CTTGCCTTTCTCCTGGGGGTTGGAGGGCAGATCAGTCTGGACAGAACACC
CCCACTCCAACCCCATCTGCCCGGGGCTGGCTGGGAGTTCAGCCAGAGAA
AGTCAGAACCAAGCAGAACGTCACCACTTTTCTGGGTCCCTCCCTCAGAT
ATAAGGGGTGAGGGGGCTAGGGAGAGGGTGGAAGGCTGTCCAAAATAGCT
ACAAAAgggcgggcgtggtggctcatgcctgtaatccaagcactttagga
ggctgaagtgggagaatcacttgaggccagaatcacctgagttcgaaacc
agtctgagcaacatagcgagacccccatctcaaaaaaaTACAACATAAAA

>uc002vcu.1|208808797|208809197|208809296
tggtctcgaactcctgaccttgtgatctgcctgccttggcctctcaaagc
cactatccattttttatcaaagtttcccagagtgctatttttaaaaataa
aaatatgatcaagtcccttatttcttaaaagtcttcattggctccctaat
catttataagataatgactaaactccttaGCATGTGCATAGACATAATCT
ATTCTCTAATATTCCTTAATTCTTCCTGTAGTTCCCTCTTTGGTCCTCTT
TCCTTTCACTGCAGGATCTACATCTTACTATTTACTTATCTATTTCCACC
ATGGTAAACTTTTTAAGAGCAGAGAATTTTTTCAGATTACACTCCTATGG
CTAGGATGTAGCGTGGTGCTTGGCATCCAATAAACAGAAACGCAGAAGAA
TGGTAATTAGCACTTAATTTTAATTAAAATCAACAGTTCAGGAGAAGATA
AGATAGTGTTTAATATCAATTTCTGAGAAATCACATTTATATAAAAGAAA

>uc002tuf.1|135438342|135438742|135438841
TCTGATAATGAAATGCCGAGGCCCTCACCTCCTCCCTATTAGGCCTTGAG
CCTCCTAGAATCTTTTAGGCTAAGATTGCTGCCAAAGTACAGAATCTAGA
ATCTCTTTAACTTACCTTCCTGCCTTCCTCTGCTCTGCTTTGGACGAATT
AAGTAAGCATCTTTACTCACCAAGCAAGAAAATATAAGTTGTTTTTACAA
TTTATTTTAAACTAACAACATTAAAATTGACAGGACAGGCCAAAAATAAA
AAGAAATGTCATATAAAACAATAGAGAATGTAGTTCCTGGACAATCAAAA
CTGTAAACACTGAAATAGTTTTTTGTTGTTATTAAGAACATGTTTTCTGA
TACTATGAGTAATAATGTCTGACACTTGAGGAGGCTAATATGTAACTGCA
ACTTTCAGTTAATGACTCCATAGGATCTGCTTAAACTGGGTTAGACTGAA
TTTTCAGTGGGGAAACAAAGATCCCTTAGCCATCATTCCCCACAATTAAG

>uc002sle.1|74506095|74506495|74506594
GAGCAGAAACCCAGAGAGTGGCTACATTGAGGTATGTGTCATGGGGTGGG
TGGAATGGGGGGGCCCAAGCATGGGGCAGCAGGCCCTGACGAGCCCTCTG
CTCCCCCAGGTGGAACACTGTCATGGTGAGTGTGTCGCCGACACCCAGCT
GTGTGGTGCTCGATTTTGTGATTCCTCAGGCAACTCCTTTGCTGTGACTG
GCTATGACCTTGCGGAGATCCGGAGATTCAGCAGTGTGTGAGAAGAGCAG
CCTTCCTTTGTCCCTGTGGTATTCATAAAGTACCCGCTCCACCCAGCCTT
TGTCTGATTACTCAGTATCACAGTCATGTTTCACAGCTGGTGAACTATGC
TCCAGGGATGATGTGAGGCAGGTCTAGACCAGGCAGAGAGAGGCACCCTG
TCCTCAGGAGCCAGGTGAAGGCTGCTGTTAAATAACTTTAATGGTTGATG
TGGGAGTCACAAGGGAGGTATGTTTGCTCCAAGGGTTCTTCAGTGCCATC

>uc002slc.1|74506095|74506495|74506594
GAGCAGAAACCCAGAGAGTGGCTACATTGAGGTATGTGTCATGGGGTGGG
TGGAATGGGGGGGCCCAAGCATGGGGCAGCAGGCCCTGACGAGCCCTCTG
CTCCCCCAGGTGGAACACTGTCATGGTGAGTGTGTCGCCGACACCCAGCT
GTGTGGTGCTCGATTTTGTGATTCCTCAGGCAACTCCTTTGCTGTGACTG
GCTATGACCTTGCGGAGATCCGGAGATTCAGCAGTGTGTGAGAAGAGCAG
CCTTCCTTTGTCCCTGTGGTATTCATAAAGTACCCGCTCCACCCAGCCTT
TGTCTGATTACTCAGTATCACAGTCATGTTTCACAGCTGGTGAACTATGC
TCCAGGGATGATGTGAGGCAGGTCTAGACCAGGCAGAGAGAGGCACCCTG
TCCTCAGGAGCCAGGTGAAGGCTGCTGTTAAATAACTTTAATGGTTGATG
TGGGAGTCACAAGGGAGGTATGTTTGCTCCAAGGGTTCTTCAGTGCCATC

>uc002sao.1|61022207|61022607|61022706
taatatattgaagcattctgaaataataccAGTTCGTCTTTGTTTAGCAA
TCTCAATTTTTCAAATTCTTAACCCTGGGATTGAAGTTATTAAAGGCACT
TGTTTCTCCTTATTTAAAAGATTTATGAAAGGCTCCTACCATGGCATGCC
TTGGCTCCTACGGTTTTACTTTCCCTCCACAGGAAACCTATATTGACAAT
TTTAGATTGTCAAAATTCTTTCTTAATGAAAGTATTAATGAGAATTATTT
CATTATTCATAGTTTGGTTAAGATTTATGACAAATCACAGCCAAAAGAAC
TTCATTGGTAATAGCTTGTTTGAGGCTTCCTGGGGAAAATAATGATGTCA
GATTTGCATTTGCAATCTTAGACTATTATAGGATATTATGCTGCATAAAT
CTAGATATAACTTTTATTCAGATAATTTACAAAAATTAGAACATGATTTT
AAAGGTGGTATATCTCTTGTGGAGGGAAATCTTGCTGAAATTACAGCTTC

>uc003fxu.1|198720650|198721050|198721149
tgaactcctgacctcaggcgatccgaccgcctgggcctcccaaaatgctg
ggatgacaggtgtgagccaccgcgcccggccACGCACTCTGGTAAAGACG
AAAACTACGTCCTGCGCCCCGGTAGGTTCTAAGCTGCCGGAAAGTGAATG
GTGAATATGAGGTTTGAGTTAGCACTGGAGTTATTTGGAGGGATGGTAGC
CTGGGCTTTTCAATCACTGGAAACGATTAAAAGCCAGAACAACCTGCACA
GGCCGGCCCAGCAGTTCTAGCTTACTCAGAAGATCCCAGTAGACGCACAT
GCAGCTTCTCTGACGTTCGGGTCTGCTGATGGGGACCCAGAGTATGTGGC
CCTCCTTCCTCTAGTTCCCAGGCAGGGACGCACACGTGCAACTCCAAGGC
TCCATCTATTTTCCTTTAATAAACTTCAGCACGGACACAAATTCGCCCAA
CATGTAAAAGTGCAATTCCGAAAGGATCCTGCTAGAACAAGGTCCACGGT

>uc003fpy.1|187246403|187246803|187246902
GGGCTGAGGATAATTCTGGGACTCGAAAGTCCTAGACTGCTTTGTAATCT
TTTCACACAACCCAAAGCGAAACATGGGCTACACTTAAAAAAAGAGTTAC
TAAGAATTGGTGGCTTGGTGGGCTCAAGGGGATGAGGTGATCTCAGCTCA
CCATTGGCTGGGAAGAGGATCTCTCGACTTTCCACCTCTTTGGATTAAAT
TTTTAGCTGGAGTTTAAGAGGAGCTGTGCACATCTATTTCCAGGTAACAG
AGTTCCCTAACTACCCTCGATGCCACTGTCCATTGGTAAGGCTAAATTGT
TGAGAGGGCTAGGGCGGGGGCGGAGAGAAAGCCAGGGGGCTTTTGCCTGC
TTTAAAATTAGACCAATGAGGGCAAGAAAGAGGCAGGTTCGGGTGCTTGG
TAAACGAAAAGCAAACTTCTTTATTGTACACAGTACAGAATATAACGCAG
CTTGGCAGGATGCATACGGCCCTGCGCAGGGGAAAGTATTTCAAATCAGC

>uc003fng.1|185443535|185444035|185444034
ctgccattccttgatgcatgcctttgggcaagtttattaacctctctgga
cctgctcctcaaccaaatatggaatatggagagagtaatacctagggcca
taaggtcttgtgggtttgaacccctaacttactggctgtgtgaccttggt
aagttacttaacctcatgaagtcttaatttttccatctgtaaaatgagaa
tagtaaatgtaagtgtacctccctgtctcggggtctcttgtgagctttca
atattagaacatatgtaaatctcttatgatagtaccagggagaagtactc
ataagagtagctcgtattTAGAATTAAGAATCAAATATCCTTCAATATGT
GAAGTGCTCAGCACAGTGGTGCAGAATAGGACTTCTATGATTGGGGTCCC
CTTTCCTCGCCCAGGTCACCAGCTGTCAAGGGATACCTGACCAGGACTCT
GTCAGCACCTAGAGAGGGCAAGACTTACCTTCCCACAATTTAAAGGATAT

>uc003fne.1|185442410|185442810|185442909
TTGACCTGGCCGCCCTCAAGGCCGCAGCCCGAGGGCTCTTCCTGCTACTG
CGCCACTGGGACCAAAACCTGCAGCTACACCTGCTGTGCTACAGCCCAGC
GAACGTGTGAAGGCTGCCCCCTGCTGCTTGGGCTGGCGCCCCACCCAACA
CACTCAAGTCACTGCCGCCCAGGGCTGGCCTCTTGGTGCTGGGAAAGTGT
AGGCTGGTGCCAGCCTGTCCCCCACTGCTTCTTACTCCCTCCCTAGAGCC
CTCTTGCCCCCACAAAAAGTGCCTGCCTGTGCTCTCTCCCTCTCCTCCCA
CCCCACTCACACTCCCCTCCATCCTCTGAGCTCCCTGCAACACAGTGGAA
GGGTAGAGAGCCACAGTCCCCAAATCCTATGCAATAAAGTGCCTCTTAGG
ACTGCTTGAGTGAATTCTTTATCTGCTCCATACGTGTCCCTCACAGCCTG
GACCAGGCATCGGCTGCCCCCACCTCCATGTAGGTTGCACAGAGTTGGAC

>uc003fek.1|166386801|166387201|166387300
TTTACTTTCCAATTTCTTTATCTCATTTATTATCTTAAGATGTATGGATC
CTAGATTATCTTCTCCTAATTAATCCTGTACTTCTTAGCGATCTAGTTAC
TTTATTTTCTCCCCCTTGCATCTTGCCTGGGAAACAGTGCATCACTGGTT
ACTAAGACTGAAATTCATAATTCAAGGAAAAAAAAGTAAACCGTAAGTCA
CATTTTAAGTCTCAATTGTATCCTGGTTTGGACTAGAGATGGTGGGATAT
AAGATTTATCAACATCACAGTGCATCAAACCCGTTAATAAATTACTTTCT
GTGTAACAAGTAAAAGAAATCATTTCTAAAATGGAAGCACGAAAGGCATG
GCATAGCTGGAGTTTAAGGTTCAAGCTTTGTATCCTCTATATATAATGTA
TTATGTTTTTCAAAAACTTTTTATTAGGAAAGCTATACCAGAGGCATAAT
CACTATACAATGATTAAACATTACCTTTACAATTTATAATCACTGAAATT

>uc003dih.1|56736085|56736485|56736584
agttcaggaccagcctaggcagcatagtgaaacttcaatctttacaaaaa
atttaaaaattagccagatgtggtggtgtgtacctgtaatcccagttact
tgggaggctgaggcaggaggattgcataagcccaggaatttgaggctgca
gtgagctatgatcacaccaccacactccagcctgggtgacagagtgagat
cctgtttcaaaagaaagaaagaaaaaaaaaaTGAGTTCTGTGAAAGTTTT
GATAGATCAAATAAAAGCATTTGTATCAATCTGCATCCTATTTTAAAGTT
TGTATTCAGGAACCACAAACAAAAATTTCAGAAAGAACCTCCCCAGGAAC
ACAGCTGAAACCTGTATTTTGTTTGTAGGACAAACACTGTACACATGGAG
GATGACTTAATAATGTAATTTATTTGAAATACTTCCAGAAAAGTTTAAGG
CCATTATACAAAAACATTCATTTCATCAAAACATTCATTGACCACCTTCC

>uc003dfm.1|52703143|52703543|52703642
GAGGAGACTACAGCAGGTGAGGCAGGCAAAAGGGGTTCTAACGAAGCAGC
ATGGTATAGAATCACTTTTACTTTTTGAAAATCTCTTTATTTTCCTGCAA
TATAGGTGAACAGTCTACAAGGTCTTTTATCTTGGATAAAATCATTGAAG
AGGATGATGCTTATGACTTCAGTACAGATTATGTGTAACAGAACAATGGC
TTTTTATGATTTTTTTTTTAACATTTTAAGCAGACTGCTAAACTGTTCTC
TGTATAAGTTATGGTATGCATGAGCTGTGTAAATTTTGTGAATATGTATT
ATATTAAAACCAGGCAACTTGGAATCCCTAAATTCTGTAAAAAGACAATT
CATCTCATTGTGAGTGGAAGTAGTTATCTGGAATAAAAAAAGAAGATACC
TATTGAAAAATGTAAGTTTTATTTACAGATCAGGCCACAGGTTACAAAAT
TAAAACCAACAGCAGTTTTGAATTATCTGTACCAGCTAGCTGAACTAGCC

>uc003cpr.1|46452099|46452499|46452598
ctgtacttcttcccctaaggtagctttggaataaaagtcactttatacca
aacctagctcttgttaattagactctgcaagtgatgagcaactgaaccta
catttcagttataATTCCTATGCTTGCTCTTCCTGCCCTGCCTTGGGGAC
ACGCACACACTCCCAGGCACATACATGCACGTGCACTGAGACAGCTATGT
GAATAACCAACAAGATCCCCTTAGGAAAACCGGTGCTTGGCCTGGCCTTA
AATTCCAGACCCTTGGGCATCATACCCAAGACTGCAAGAAAGAGGAGGGG
CTGGACCTGAAAAACTTGGAAGGGAAGGTCCAACTGTACAGGTATTTTGT
CAGGCATGTGATTTCAGTATAAAATTCTAGAAAAGATGAGTGACACTTTA
TAAGGAGAGAATATCAACAAAATTTCTCATTTTACTTCTTGCTAAGACGA
CAGCAGGGAATTGTAAGCAGATGGATGGGCAATCCCCACCTTCAGCAGGG

>uc003lwh.1|156278447|156278947|156278946
AGCTCTCCAGTACTTCCCAGCatgcttagagcaatagcaacattaatgga
ataagcacatgtttctccaaaggtaaccatctttTGGATTTCTACTCTCT
TGACATTACCTTTAAGAGAGAAAAAAAAAAATCAGTCTTATTGACTGATG
GAGCCTATAGATTTTTTGTCCTGTTAGTTCACACAACACTGATCCGGCAG
TTAATAAAGGAGATGTTCTGATAGGCATAAGGAGCTCaactatgacctat
gggcagatgtcatccggagacagattttgctataaatatttcttaatctc
agaactgctctgagattgaatggactcccttgcgtgtggtaaggagttca
ctgtcactgaaagtgttcaagtgtactgtgaaagatcacttagcggtgat
tctacagagatgattagagcatggacagagaagttgtggtctctaaagta
cccttcATTCATGAAACTAAAGCAAGCCTGGATCAATGACATCCATGGAA

>uc003jmk.1|41177692|41178092|41178191
gCTCCAAAGATGCCTCTCTTCTCCAATTAAAATTGACACCCTAGCCTCGC
TAATAAACTGGTTTCTGCTTTGTATGGCCTAATGAAAAGATATGACTTAC
CTTAAAAAATTATTCCTTCAAAATTCTCTGACAATTTTCTATCCATCACA
CACTTCAGCCTAAAACTTTAAGGTGCACTTTAGTTGAGGCAAAGGGAATC
TCTTTTCTACTTTCTGAGAGAATAGAACTCCAGAAGTTTATTCTTAACAA
CTTTAAACAAGATAATTTCCACTGGAGCTCAATCATCCTTACAGCGATGT
TTATTGTTATGGAATATTTCCTTGCATAAGATGATAATTAAGGATGGGAc
tcacccttccgtgttgtattttctccaaaacaattatcaccatcaaacat
gctacatattttacctgtttatttcattttttgtgtgtctacccctgaat
gaatgtatgcttcatgaaggcaaaggcttttgtctgttttattatctgcc

>uc003pgu.1|74134600|74135000|74135099
ATTACCAGCTtcaaagtgagagcctcagataagctgctttagtagtatgt
gtgagctcatcagaaatgaaattttaagccccaccccaaaagtactgaat
cagaattctctggagaaggagccaaggaaattgtgttttaacaagctccc
aaggtgatttcttacaagctttaaagtttgaggaccaATTATGTAAAAAC
AAAACAGATCACCATTTGTGAGGTTATCTGCCCCTGCATATCCGCTCCCT
GTGGGTGAGGGCCTCTCTCTGACCAGAAAATCATAAAAGGATTAGGAGTT
TCAAAATGATGGGAATTCAGGAAAAAAAAACAAAAACAAAAACCTACAAA
ACTATCACCTGCCCACCCTTCATATCAAAACATGAGTGGGAGTCAATCTT
TTATAAATTTGCTTTATTATAAGTGTGTGAAGATCTTAATGCTTTTGGCA
AAATAGCCATTTCTTTATTAGAATAGTTCAAACTCACTCTTGCAACAAAA

>uc003pbs.1|53239754|53240154|53240253
caacagggactgtatgtcctgcaaagcctgaaatattttccaactggttc
tttccagaaaaaaattttgcagaAGACCTATGGTCTAGACCTAGGAAAGT
AATTCTAACATTCTCAGGGTAAGGGGAGAGATTGGGGCCAATGGGGAGGA
AGGACAAAGGAGCATATTTAGAGCTGGAACCTTTAGTGGGATTACCTGGA
GGAGGCAGAGGGGACAGCATTAGGGTGGAACCACCACTATGCCTTATTAT
GCAGGGTCCTTCCTCATTGAGAACTAAGCAATAATATGGCCTTCCTAACT
GAATTATTTATATCCATTTGTGTAAGTTCCTAGACAGTGAATTAAGTGGA
TTTTTCTCCAGTTCTTCAGAATTGCCAGCACAAAAAATGTAAAATGCAGG
CACAGGTAATCAAAAATGTTTTAATGATTACTGTTTAGACATTTAACAAT
GTAGGTATATCCAGGTGAGCTAAGCACACTTTGACAGCACACTATTGAAT

>uc003oce.1|32916071|32916471|32916570
TTATTTGGGATAAATGGTATGGTGTTTATATGATTACCATATTAAAGTGA
AGTGGAAGCTTTTTCATCCTACTCTATAAAGTCAAAAACAGTTATCCTAG
GTGCCCTACTCCCTGTTCCTCAAACCATTAACAATGGAACACACAGGAGT
CCCCAGGTGCCTCTCTATGGAAAGGACCCTAACCTATGTGAAATTGCAAA
CAAGTGTCCATGGACAGCAATGAGCAGCCTTCCTGAGGTCTTGGAGAGAT
GAGTGTGGAAGGAAACCCCAGGAAGAACTATGTGGTGAGGCCACATTTCT
TAGATAGGGGTCTGAGCCCCTTCTCCAGAAAAAGCGTCTCTTTACTTTCT
GCCCCACCCAACAACCACAGGCCCAACCCCATTCAGCCACAAGACAGAGG
TATTTATAACCGTTTTTCTTTATTCTACTTAGTGGGGCACCCAGAAACTT
CCCTGGGGGAAATGCTTGTTCAAATAGAGAACACGCAGAAGATGCACTTC

>uc003wjc.1|150408704|150409104|150409203
ATGACTCCCCGGGCCCTGCGCAGGTCGCTCCCTCAGTCGGTCTCGGGGCC
CGGGGGCCGGGTTCCCCCCGCGGCCTCCTCATCGGCTAGCCACCGAGTCC
GCCATCTTCCCAGCAGCCCCTAGATAGCCGCCCGGACGCCAATCCCGAAG
CAGCTATCGGTCTTCGGAGACGTGGCTCCCGGCAGGCACTGCGAGCCAGG
GAGCCGCGAGCCCCGCCCGCGGGAAGTGCGCGCCCGGCGCCGAGGGCGGG
GCCACGGAGGCCGGCGCCAAAGCCAGAGCAGAACGCTGGGGAGAAGGGAA
GGCGGAGGGCCAGACCCCAGGCGCAGTCCGTGCCCTTCTCTCCCAAGGGG
CGAGGACTCCCCGCCCGCCAGCCCGCACACACTCAGACACACTGCAAGAG
TGAAAACTTCACAGTTACTTTAATCTGCACGGGTTCCGGGGAACTCCTCT
GCCCCTCCCCGCTCCCCTTCACCAGCCTCCCACCGACCTGGCGTCCCCAA

>uc003whw.1|150118908|150119308|150119407
GTTTATGTGTGTGTGGAGACAGGAAAAGAGACAGAACCAACACTAATTAC
TGCAAAACGAAAAAAGAGAAAGGAAGGAAGACAGGGAGGGAGGGGGCAAA
AATCTCATTCCATGCTCCACACAGTTCTCTTAAGTCTACAGGCCGAGGTT
GTAGGAGCCTAGACAATCTCAGCAGGTAAGAAGATTCTAGGCCCACTAGA
CTTACACTTTACACTGAATTGAAGAAAATCATAAAAAGGGGTTTTGCCAC
CTGGATGTACAGCAGAACATAATTAAATTTAATCTTCTTGGGACAGTGTT
TTAATGGGATAAATCAGCTCCCATTTAACCTCATACATAGCGACACAAAG
AAAGGCCTTTCATGGCGCACGAGGTGTATAAACAAAGGGAAACCATATCT
TTCTGGGCAAAACTGCTTTTCTGGATTGTTTATTATGTTTAATCAGCATT
GTGGAAAATGCAACAATATCTGTTCATGGACTTGAGAACCCCAGAGTGGG

>uc003whu.1|150118908|150119308|150119407
GTTTATGTGTGTGTGGAGACAGGAAAAGAGACAGAACCAACACTAATTAC
TGCAAAACGAAAAAAGAGAAAGGAAGGAAGACAGGGAGGGAGGGGGCAAA
AATCTCATTCCATGCTCCACACAGTTCTCTTAAGTCTACAGGCCGAGGTT
GTAGGAGCCTAGACAATCTCAGCAGGTAAGAAGATTCTAGGCCCACTAGA
CTTACACTTTACACTGAATTGAAGAAAATCATAAAAAGGGGTTTTGCCAC
CTGGATGTACAGCAGAACATAATTAAATTTAATCTTCTTGGGACAGTGTT
TTAATGGGATAAATCAGCTCCCATTTAACCTCATACATAGCGACACAAAG
AAAGGCCTTTCATGGCGCACGAGGTGTATAAACAAAGGGAAACCATATCT
TTCTGGGCAAAACTGCTTTTCTGGATTGTTTATTATGTTTAATCAGCATT
GTGGAAAATGCAACAATATCTGTTCATGGACTTGAGAACCCCAGAGTGGG

>uc003urs.1|99083352|99083752|99083851
CAGTCATTCAGTTCTATAGATTTCTCTTTAGTGTGCAGGATGGCATCAGA
TAATATTTTTGTAAAGGGGATTTTATCACTTCGCTTAATATAAAACTTAT
AGAATATTACAAATAAAACGTGATATAAATGTCACTATTAGAGTCATCAT
GATAATTCTTATTTTTCTTAAAAGTTATGGATCAAATTGTTGAGAAATAT
TTATTCTCTGATGAGAGCTCAGGAGGAGTTGATAATGCTAACTAGAGGTG
GGTAGAGGTAGTCCTATGAGAAGCAGAGAAGCTGAGTCTACCTATCTGTC
ACTTACCTGGTCACCTCCTTTATACTACATAATGCACAACACTCTACACA
GACTCTGGGAGAGCTCAATGAATGTACAAAATCACCAACTACTCATGCAG
TACATTAGATTAAGCCCATCTTTATTTCAAGGTTTTATTGACTAAGTTGA
AATCTCTGGTGTTCTGGGGCACAGCTTTCTTGAAGACCAAAGTAGAAATC

>uc003urr.1|99083352|99083752|99083851
CAGTCATTCAGTTCTATAGATTTCTCTTTAGTGTGCAGGATGGCATCAGA
TAATATTTTTGTAAAGGGGATTTTATCACTTCGCTTAATATAAAACTTAT
AGAATATTACAAATAAAACGTGATATAAATGTCACTATTAGAGTCATCAT
GATAATTCTTATTTTTCTTAAAAGTTATGGATCAAATTGTTGAGAAATAT
TTATTCTCTGATGAGAGCTCAGGAGGAGTTGATAATGCTAACTAGAGGTG
GGTAGAGGTAGTCCTATGAGAAGCAGAGAAGCTGAGTCTACCTATCTGTC
ACTTACCTGGTCACCTCCTTTATACTACATAATGCACAACACTCTACACA
GACTCTGGGAGAGCTCAATGAATGTACAAAATCACCAACTACTCATGCAG
TACATTAGATTAAGCCCATCTTTATTTCAAGGTTTTATTGACTAAGTTGA
AATCTCTGGTGTTCTGGGGCACAGCTTTCTTGAAGACCAAAGTAGAAATC

>uc003zeb.1|145985457|145985957|145985956
AGACACCTGCAAGCCAGGTATCCCTGGCAGTGACTTAAACACACTGACAT
CAGCAGGGCTGTAGCCAGTATGGAGGGAAAGGGTGTCGCTAAAAGACCCT
GGGCAAAGGACTGCCTCAGGTGCTGAGAAAGTTAGCAGGGAGCTGACAGA
GTGAGGGTATGGTCCAGAACACCAGGCTCAACGATTGTGTCCTATTCTGT
TTCCTGATACGTGAAATGAGTGTTCACATCCAAGCACTGCAGGCCATGGG
ACTGAGTCACCCACATAAGTGTCAGGTCCTGGATGCCACATTCTTGGTCC
CCTCTGTGGGGAAGCAAGGGTCTTGCCCAGGGTACCTGCACCCCGTTTCT
AGTTGTGGACTTTCCCTTCAAGCTTCTACCACTCACTGGTGGTCTACTTC
AGTAGTCTAACTCCCTCCCAGTACCAACCAGGGGGATCCCACAGAAATCC
TCCCAGCAGGGACCCCTCCCTTTGAAACCATGGGGGTGGGCACAGCCAGG

>uc003yqi.1|124400771|124401271|124401270
gtcccaactactcaagaggctgaggcgggagaatcgcttgaacctgggag
gaagaggttgtggtgagccgagatcatgccattgcactccagcctaggcg
acagagcaagactctgtctcaaaaaaggatttcctacatataaaatcatg
gcatttgtaaataaagagaatttcactttttcctttctgagttccttttg
tttttcttgcgttaactgcactTTTGAGCAACAAATGGGAGATAACATTC
AACACTGCAATTTCAGCATGGTTTTCAAACTCTACATAGGAATGTAGACA
TAACACTTCTAAAATCTGTAGAAGACATTTCAGGAAGCACTTTAGTCGTT
GTACCTAAAATACATGTACCATATAAAAACATTCCAGTGTCAACAGCACT
TTAAATTTTCACAGTAATATATGAAAGAACAGACTTTACACTTCTTTTGC
ACAGAATTATCTTTGCTATGTTTTAAAATACTTAAGAAATAGAAACAAAT

>uc003xkx.1|38139514|38140014|38140013
tgagacggagtttcgctcattgcccaggctggagtgcaatggtgcaatct
tggctctccgcaacctctgccttccaggttcaagtgattctcctgcctca
gcctctcaagtagctgggattacagcatgcgccaccacgccctggtaatt
ttgtatttttagtagagacagggtttctccatgttggtcaggatggtctt
caactcccgacctcaggtgatctacccgcctcggcatcccaaagtgctgg
gattacaggcatgagccaccgcccctgccGAACATTTGTATTTCTTAACA
GATACAAACATGGAAACAGGAGAGGACCCCTGAGATGACTGGAATAAAAA
TATTCCTTCCTAAGTAGCCAGCTACTTGAAACTGTGACTGAAGGGGGAAA
TCCCAGTATGTGGACTGCTTATACCTTTGAGAGCAGAAACTTAATTAATC
TATTAATCTATTCATTACAGGTAACTCAAACTTGGAAATAACATGACACT

>uc003xgt.1|28258620|28259020|28259119
GTGACTTTATTTTCTCCCATGTCACTTGCTTGCTCCTCAAAAGACTCAGG
AATGCAGTCAAGAATATGCTCCCCTTTGTCAAGAAAAGCAGCAGAAAATG
CTGCCTGGAGTGctgttatttcccagtttataaccttgagcaagttattg
aacctctgtgcctcactcttctcatctgcaaaatgggaacaataacagca
ctctctcatagggttatttataatagggaacccatgtatacacttggcct
agtCATTGGGAAGCGTTACCTACTGTTAGTATAAGTGAATCAACGTCATA
CTTTGCTACAGTGTGATATGCTACCATTTGTGTAACACCAAGGACAAGGA
CAGTGATAATCTTATTTGTTGCAAGGGAAGGGGCAAAGGACAGGCACACA
TTAAATCAGACAAGGTACCATTTTATTCCTTATAAAATATATTTCATATT
GTTGCTGTAAAAACATTACATTTCACATTTTTAAAAAATTTTTTAACAGT

>uc003xfz.1|27509967|27510367|27510466
GGATATAAAggcctggcacggtggctcacgcctataatcccagcactttg
ggaggctgaggcaggcggatcgcttgaggccaggagttcgagaccagcct
ggccaacatggtgaaaccctgtctctactaaaaatacaaaaattagccag
gtgtggtggtacgtgcctgtagtcccagctactcaggaggctgaggcagg
agaactgcttgaaccttggaggtggaggttgtagtgacccgagattgcac
cactgcactccagcctgggcaacagagtgagactctgtctcGGGGGGCGG
GGGGGGGGGGAAGCAGCAACCAAAAAACCCACTGAATATAGTGAGTTCCA
GAGTCTAGCAACATAACAGTGGAAAAGAAAAAGTAACTTTTGAAACAGTG
TGACATTAATGTGACAATGTGACATATACTTTACAATTATGATCACTTAA
GCAAATACCTCTGACCCCATAATTCTAATTAATGTATATCATTAAGTGAA

>uc003wzf.1|19305551|19305951|19306050
AATATTAAGCAcagagttgaaaggggccttggaaatcatttctcaatttc
ctctaatgAAAACAGACAAGTTAATGTATTAATAATTCAGGTTTTTCATT
ATGGTTCTCTTCTCCCTCTAGCCCCgtggttcttaaccaggggtgatttc
ccctcagaggacatttgagcatgactggagacaatctgattgtcaaaact
gggtgggagatgctcctggcctctagtgggtataggctcgggatgtggtt
aaacatcccacagtatagaagacagccctccacagcaaagagttatctag
tctaacgtgtcagtagtgccaaggctgagaaaccatgGTCCATGCACAAT
ATACTATTTCCAAAAACTAAACAAAATGACATTCTTACTCCACAAAGCAG
TCATATCCACAAATCATATTTTATTAGCTGTGCAATACCACCTTCCATTC
ATGGCCTGTGTTTTAATTAAATTTCATAAACTACCAGTACAAATCAATAC

>uc003wso.1|9030776|9031176|9031275
TAGGGTGACTATCCGCTACCTATCCGGGGCTGTTTTGTTTTGCTGCTTAG
TTTGTTTGCTCAAGCAGTTAAAAGCTATGGTAGCCATTTATAGTTTTCCT
GCTTTTGTTTGAATACGTCTGTCTGCACTGTACTTCAAGTGCAAATGACA
GGGTAAGAATGCCTATGACCTAGGATCATTAAAAATGGGTGCAGAATAAC
ACTAGCTCCTGTATCTCTTCCCTAGCACTTACCTTCTCAGCTATGCTAAA
GCAATTAACTCCTCTCTGCCTTGCACATTTAACTCAGCCATTGACTGCAA
GCTTTTTCTTTGGAAACCTAAGATCTACATGTGGAAACATATCGATTTGA
AATGTTTCTCCACTTACTCTGGCTCTAAGAATAGAAGGACACTTTCAGTT
TTGTTTTGTCTTCCTTTATTACATTTTTGCTTTTGAGATACAAACCAACC
TCTCATACCACACAAAGAACATCCATTCTTGGGATTTTTAAAGTGCATTT

>uc003wrj.1|7295095|7295495|7295594
ATGGACCTGCTTACCCCCTATTATACACACTATCAGCTTGTTGTATTAAT
AAATTGAAATAGCGTAAGAGTAAATGCTTGAAAACAACACTATCCTACTG
AAATGTGACCTGTTGGTGTTATTGCTTGAGGAGGCATAAAGGGAAAAGGG
ATAAGGTGCATTACCATCTGGGTGAATAAGCAGGAGAAGGCTAGTGCTGG
GTGTGGTAAGAAAGATGTCATCAGAAGGAAAACAGAGCAGCAGATTGGTT
GCATTTATGTCTCTCTGAAAATCAGTTTGGAGCTCGGTTTCTAGTCAGTT
CCCATCTCCAGATACTTAAGAGATATTCCCTTGACTAGGAAAGGAAAGTG
GAATATCACAAAATTCTGAGACCCCTTTGAAAAGGCAGTACATGGAGAAG
TAAGGAAGTTAAAAAAATGTCTTTTATCAGCTCTTCACCTTTGGTGCTAA
attcattcaacaaatatttattgaacacctactataagccacacattcct

>uc004ceo.1|135518104|135518504|135518603
TGGTGAGCGAGGGGCTCAAGGGGAAACTGAGGCAGGAGCTGGCACTTCTG
TGTGGGTGAGGAGGGCACCAATCTGAGGCCCCGCCCGCTCCCTGCTTCGG
CTCCTCTGTGTTCCCGGGCTGCCGACTCTCAGGAGGCTTTGCCACCTGAA
GAACAGGGAGGTCGAGCAAGGTAAGAAGAGCTTTCCAGCTCCTGTTCCGA
CCTGAGAGCCGAGAGGCACCATCCTGAAGAATGGCCTTGGTCCCAGGcct
ccatgtgcgctgtggcagacaatgccagtcgatcacctctctttcctgac
ccagacacagcctcatgctcttcagccaagtgccccagggaagcccgcca
ccgatcagtcaagcctggagtaaaagatgaagcctatttgcTTCGCTGTT
TTCACGTGGGGCTTATCAAGTATTTACTAAGCACCTTCTAGAAGCTTGGA
AAGGGCTACAAGCCATGGTCCCTGAGCCCAAGACACTTACAGGTTTGCTT

>uc004bnj.1|124719798|124720198|124720297
TTCTGATGGCTAAACTCTGAAACAAAATTCAGAGACTCCCAAATAGCCTC
TTTTTAGAGAGCCCACTATACTTTAGCACATTTTTAGCGTGCCTGGAGCA
GTCCTGATCTCAAAAGCATCAACAAGTTACACATTAATTATAAGCATATG
GCCTCTTATGGGACATGCTACCAGAGAAACCGCCCATGTAAGTGCTGTTG
TATAAGTGTACTTCTATCCCTGTTGATTATGCTCCTCATGGTCATCCCTA
ACTATCTGCCTGCAGGTGTTCCTCAAGAGAGAGTACTCTGGTATATGTGA
ACAATTCAATGAGATGAAGTTGGGCTATGATACTGTTGAAAAGAGTACAT
AACAAACCAGCATACTTCTTTATAGCCAGCTCCAAGACAAGTACAAATGG
TAGGAAGCAGATTCATTTATCAGACATGGAGGAATAATCAATAGGCAACC
AGAAGTTCTATCACATTTTCAGGTCAATAGCAATATCACCTTATATCTCA

>uc004bgz.1|115098793|115099193|115099292
ATGGCCTGGGATGGGAGTTAAACTTTTGCCTGTGTCCAGCGTTTCCATCT
TCTTGAAGCTGGAATTATGGAGCTTGGGGGAAGGGAATCAGAACTCTACC
CCATGTCCATTCTAATCAGGGCCTCTGTATCTGCCGGGAGGAAGAAAGAC
CTATTCCTCCAAATCCCAGACTTCCCCTAGTCCACTGATCTAACATCGTT
CACCTTTAGATTTCACCTAACACTCCATGAACTACATGCTGGCAAGAGGT
GGTCTCATAAAAGCAGCAGCTGAATGAGCACACCCCTTCCTGCTAGTGAG
GGCCATCTGCCACCCCTGGATAATCCTACTCTTCTCTTCCCTcagttctg
gcactcagcaccagcccagtaaatggtcgtggaatgaataagtGAATGAA
TTAATGAATACAGAACACTTTTACTGCAACCAGTGGCAAGACATTCAAAG
AGAAACAAACACACATTTACCCACAGAATTGAAGCTCACTTCCCAATTTT

>uc004bfi.1|113364672|113365072|113365171
ctAACTTttttttttaatttaattttattttattttcagttccgggataa
ttgtgtggaatgtgcaggtttgttacataggtaaacgtgtgccatgatgg
tttgcttcacctgtcaacccatcacctaggtattagcccccgaaggcatt
agctatttatcctgatgctctccctccctcaccccggcttccacaggccc
cagcgtgtgttgttcccctccctatgtccatgtgttctcattgttcagct
cccacttatgaatgaaaacatacagtgtttggAAAATTTTCACACTTCAA
AGCCATTATTTTCTACCACAACTCAGAAGAAGCTGTAGTGAACAGTGAGG
TGACTGGTTGTTGTTGACTTTGAAACTTCCATCCTCCATCACTAATTACA
TACCACTTAAATGTATTTTATTAAGTAGCTCAAACTCATTATGAGTACTA
TTTCTTAAGACATTTAAGGTAGTATACATTTTTGCTAAATGGTGAAAAAC

>uc004ajk.1|76526830|76527230|76527329
TGCCCACTGGCAGATAGGATATGAAACACATTTCTGAATTTGACATTTGG
CCAGAAGTTAAATTTCTTTAGCATTAGCTAGAAATCCAAACGTGGAACAA
AACAAACAAACAAAAAGAAACATGAGACAAagctttctgagggcaaaaac
atgccatgtgcaccactacatcctcatcactaacgcagttcagagaaggc
acttaatatctgttgaataaaATCAACCTACTGAATGAACACTCCACCCT
TTTGTGGTCATGGTTCACTCAAAGTCAAGACTGCCACACTGGTATTTGCA
TGCAAGTATTCCCACAACGACTTTTGCTCAGCAGTTCATCTTTTTAAAAT
GTTATTCTGTTGATTTTTCTTAAAACAAACAAAAGAAAAGGCACACCACA
GAAATTTGAAATCCAAATGTATTTGCTTTCAAGTTCCATTCCAGGTAACA
AATATTTGACCAATGAACTGATGTCTTTAGTTTGGCAATTGGGCAAGCAA

>uc003ziq.1|4700757|4701157|4701256
aaattagccaggcatggtggtacatacctgtagtttcagctacttgggag
gctgaggtagaagaattgcgtgagcccaggagttcaacgttacagtgacc
caattatgccactgcactctagtctgggcaacagagtgaggccctgtcta
aaaaaaaataaagaaaaaaGTTGTATTACAGTCATATTCATTCCTAAAGT
AATGAATGTATGTGCAAAACTTTGGGCTAAGTGTTTGCGGGTGGGGAGGG
AATGGTCACAGGAAATAAGAGTCTTAATTCTCATAGCCATGTTCTTCCAC
TGCTCACTTTGATTTCCAAATCCCCTAAGGGTATTATGAAGGCCGGTATG
GCTACCATAGCAGGAGATGAAGTATTGCATAAACTGAAACCAGCCTATGG
ACTGTTTTAAGATCATTTATTAGAACAGTCATTCAGAAGCCATTGAGACA
TCAGGCAGCAGAAAGGAAGGTGGGATGGAGCAGGCCCTGTGAAGGACCAA

>uc001crz.1|2842328|2842728|2842827
CAGAAGGGGGGGCTTGGCCTGGGGTAGAGAGGTAGCACCTCACTCTCATG
GGGCTGGGTTTCTCCTCACCAGCCCTGTTTTGGAATCCAACGCACAGTTT
CGGAGTCCCAACCCCTCTCCTCCCCTTCCTGAAGCACCAGAGCTGGGTCT
TCCAGGCCTCTAGACTCTGCCCCTTCTCCATCGGCTGCCCTGCCCTGGTG
GGAGAGGGATAAAAGGGAGGGTGGCCCAGGGCTGCAAAGGTCAGGGGTCA
GAAGGCTGAACCCTAGGTGGAAGCAGGGGTCGGCGTCAGCCCCAGGTGGA
CAGGACCACGCAGTCTCTGGCTAGGCCAACATCCAACCCCCAACCTTAAC
CCCCTCTGGACCCTTGCTTTCCAGTGTCCCCAGGCATGGGAAAAAACAGA
CACTGGAGAATAAATAATTTATTGAAATTGGAGGAATAAATAAGATATGT
GGGCAGGGTTACAAATACCTATAAAAATCATTAACATTTATATACACAAA

>uc001jjo.1|68790957|68791357|68791456
agactccatctcaaaaaaaacaaaacaacaacaacaaaaaaaAAAAACAA
AAAAAAACAAAAAACCAACCCCCTCCCCCACAAAAAGCCCATGTCACTGT
TTCTGTGCCTcaaccctctaagagtggcaggatacccattttacagagca
ggagagggaggcacagaacagctaagcgaccaagtgccaagggcttccaa
gagatggcagttagggacacctgagtccccagactctgaagGGGCCTGCC
CAGGCAGACAGCATCGCAGGAAGGGCGGGTCCTCACGGACAGAGAGACAG
AAGCCACCTCAGGCCCCCCTGGACAGCTCTAGGACCTGGGTCCAGACCCC
ACCCCCATCCTGAAATAGCCCTCCCAAAAAGCAGAGACAGACACCAGGCG
TGCTTTAGGGCTTTTTTTTTAATGTTTCCTCACTGTTTTGACAATATCAT
GAAAAAAATCAGTTTAGAATCTGGAATTGGCCTGGACGGGATTCGAGGGC

>uc001kbl.1|81827905|81828405|81828404
gcccagcaaattttttgtatttttagtacagacggggtttcaccatgttg
accacgctggtctcaaactcctgacctcaagtgatctgcccgactcggcc
tcccaaattgctggaattTATTCCAACACCtcattcattcattcattcat
tcgagacagagtctagctatgttacccgggctggtctcaaactcctgggc
tcaagggatctttctacctcagcctcccaacgtgctgagattacagggac
acgccaccgcgccAGCCCGAACATCTTTATCTTAAACCCAGAAAAGTGAC
AGGAGTGTCTCCCCTACAAGATGATGACCAGCCCTCCAGACCTGAGCCCA
GGTGTGATTCCAAGGCCCCTGTACTGGGGCCAGACAGGGAGACTCGCTCT
CAGGGACTTCCCAACCAGCACCATCTTCTCCCTGCGGGGATGGCGAGGGA
GCGCGGGCCGGCCCCGGCCCTGCCTCCGCGCTCGCGCTCGACGGTGTCCT

>uc001kwj.1|104603608|104604008|104604107
ttctgattcTTTTTAATTATTTGTATTAATTTTAAttttattttattttt
aaagagatggagtttcgctatgttgcccagggtggtctggaactctcagg
ctcaggtgatcctcctgcctgggtctcccaaagggctgggatttcaggcg
tgcgccgccatgccctgccGCAGGCTTTCCGATTCTGAACCATAGAGTCA
ATGAAACTGTCCTCCATCCCCTCCAGAGATGTTTGCCTGGACCCTGTTTT
CCTCAGGATATCAATGAATAGTTCATGAGTTTAGTGAGCAAAGGTCAACC
TCCATCAGGCGCATGCGTCCCTTCCTTTTCCCATGGAGGAAGAGACGCCT
CTTTTCCTTCCGCTTTGCTTGTCTTTTGGCCCCGGCGACTCACCATCGTC
AGTGCGCAACCGTTCGCTAACTGAAATGATGGCGACTGGAACGCCAGAGT
CTCAAGCGCGGTTCGGTCAGTCCGTGAAGGGGCTTCTCACGGAGAAGGTG

>uc001kwk.1|104618799|104619199|104619298
acgaagaaacttgtgggccagagctattttggtctccgttttggtgatgt
atatacgtttgccagagttcacagaactgcacactgaagaaagatggatt
tcacggaatgtgaattatatctcaacaaaCTTGACTTCAAAAAACAGATC
GAGAAAAGATGATTCTATTCCCAAAAAGGGGGAGGGGGGAAGATCATTAT
ATAGGTGAGTGTTCATTTAAATCAGAGTACGAGATTTATCCGTGAAAATC
GCAGTGGAGCGAACAAGGGGGATGCTGATACCGACCTCCTGGTTGGAAAG
CCTGTAGAGCAGCGCGGATGACAGTGGAACAGCGGGTCAGGCGGTGGGCG
CCTGAGCGAGGGGCTAGAGCGGGATGGGCGGGCGGAGCAAGCCTGCCAGC
CTGGGCGGGGCCTCGGCACAGGAGCTGGCTGCGGGAGCCCGCCGTCCTGA
GTCGCAGGCCGAGGAGACAGTGAGTGCGCGCCCTGAGTCGCAGGCCGAGG

>uc001kzs.1|114123505|114123905|114124004
CTCTCACTCTGATCTCAAGGAGCCCTTTTTCTTCTAGTAATCTAGACCTT
CCTCTTCCTATCACAGTCTCAAGGATTGTGCCCCCAAAGCAGATGCAAAG
CCCTGTCTACCCCTTCTCCTTCCCCTGAGGTAGAGCTTTATCGAAGGTTT
CTCTTGGTAAACGTTAGCTTTCTGAACTAAGGGCCGTCTTTTTTTTTTTT
CCCGCTTAAGCCCATTGCATAACAATCTCTTGTTTTAATCTTTTGCCCAA
CACTGCTTTTCTTACTGTCAGAGGTTACTACAAGTGTTTGAACAGGTAAC
TTCTACCTTTGAACTTCTGTTGTGACAGATTCAAAGGTTCCAGGGGAGTG
TGTTGGCCACTCTCAGGACAGTACACAGTAGCTTCGGGTGTGTCCCAGTC
AGTCCTAGGAGCTGTGGAAAGAGTAGAAGTGCCTGAATGTGGTGCTGAAT
CAATACAGCCAGCTGTGAGGGGAGCACTTCCTGGACCCAGGAAGGGAGAG

>uc001nen.1|16546317|16546717|16546816
TAATAAGGCAGCTGGGGGCCAGGGCCATGGGGTGGCCTTTCAGACACACA
CACACAGCTCTGAGCCTCTGGGCCATACCTTGTAAGAACTAGGTATTTTG
TTGAGGTGGGGGTAGTCACTGAGACCTGTGCTATGGGAGCCTCCTACAGA
GGGCTGCTCTCTAGGCCAGGTAAAGTCTGGGTGAGACAAGAAAACATTCC
TTAATGTGGCCCTGAATGAATAAAATGTGGAGGTCCTCCCAAATGCAGCA
GCAGGCTAACAGGTGGACTGCAAGGCTGTGCCCTGCCCTGTCTCCCTGCA
TTGCAGCTGTTGGGGTCTGGGTGTTCCTGGCTAATAATCCACAATCCAGG
AAAGGGCTGATTTGGTTGTGAAGGTCCAAATGAGAAAAGATTCTCAGACT
GGTTTGTGCAAATGGTTTTTTTTTTTTTTTTATTTCCACATTTATATCAC
AAGGTGTCCACTTACTGGACCAAATAGCAAAGTTGCTCCCTTCTGCGTCC

>uc001owd.1|74548091|74548491|74548590
CAGGCAACCGCCTGCCCAGCCCAGGTTCAGTCCCATGGCCGTCCCATCCT
CCTGTCAGGGGTGGCCCCTGACAAAGGCCCCACAGCACAGGGCAGGGTCT
CAGTGCCCTTCCACAGGAGGACACGCAGTCCTGGACTGGACCATCCTTCC
AAGGGGAGTTCCGCCCTGAGTCAGGGAGGCGAAGGTTTGCTGTCAGCGCG
TCAGCAGAGACCCCAGCCCACAGGAAAGGCTCGGAGGGGGTGGGCAGCCT
GCCTGACAAGCCCCATTCAGTGACCAGCTGACCCCCAATACATGACTCGT
GCTCCTCTCAGAACCCGGAGGAATGTGGCCAGTGCTTCCCTCCCCTGCCC
AGAGGCACAGGCTGTGGACTTTGCCCTCCACAAACAGCCATATCTCTAAA
GGATAAAGTACTCCCAGGAAGGCTTTGAGCCTTGGCAGAAAAGGCTGGGA
TTGAAGCTTCAGGGAGAGCCAGAGGTGAGGCTGGAGTGGGAGATCACCTG

>uc001qsa.1|6925600|6926000|6926099
TGAGAGGCTGGAGTGGGTCCCTCAGCGCCCTGGGTGGGTGGGCCTGCACA
GGGGGTACCTCCTTCTCTGAGGAACTGGGCTGTTAGGGATTTTCCTTAGG
CCCTTTGGTTTCCGCCTACGGAGAGGTTTCCCCCATTGGTTGCTCTTCCT
CAGCCAGGGTTACTTCCTGGTCTGTTCCCCTACCCAATACCCCGCCGCTC
TGTCAGCTTgagctccaggtggagctccaggtggCTCCTCCTCTCCCGGG
GGAAGGCGGCCCTGGACCAGCAGGCGGGCCTGCTGTACTCCCGCTTTGGG
GCTGCAGGGAAGCTGGCCGCTGTGGGCGGTCTCGGGCCAGCCCCGCCCCA
CCTGTCCTTTTCCTGGAGACTATTAGTCCAGGGTTTGTCCCTGCAGTGCC
ATTGGCCTGGCAGGCAGGATCGAGGAGGAAGTGGCTGATTACTGAGCGGT
TCTTCCTCACCTGGCTTGGGCCACTGTGCACAGCTGTGCCGCTGGCTCAG

>uc001rdf.1|16390942|16391342|16391441
TGAACTTGTCCATCACATCCTAGAAAGTTAGTCCTAGGGATATCCTTTAA
AGCCTAAAGGAGTAAATTAAGAGCAAAAAAAGGAAGTAGACCTTGCAACA
GGTGGTGAGTGTCTGAGATATAGCACTAGGAGAGAAATAATATAGATTGA
AAACAGAAATCCTTAAACATTTCTCATATAAACCCATGAAAGATAGATCC
ATAAATATTGTGGGGACTATGGGGACTAGGAAGCTTGGAAGTATCCCTAA
TCTAGATAGTGATGGTAGGCTAAATATCTACGGCTTCCGTAAACGTTCCT
CTAAACCTCCCTGTAAAAAACACACTAAGCTGATTGTGTAATGAGCTGAT
CCAGTACAATTGCCTCCAATTTCATTCTGGACCCTGAACAGGAGGGGACA
TCGTGACAAAGCAAATTGTCTGGTATCATGAATTTGGAACACCGTAAGTG
ATCTTTACTGAGGGTTACATTCTGTCATTGTCAGCCTTTTAAGGAGGCCT

>uc001shl.1|54400087|54400487|54400586
TCTCCCAGGCTAACTCTAAGCAGTGTCATGAGTCTGAGCCAGGTGGGAGA
TTAATTCCTGGGGGCACTTCAGGGCTGAGAAGGGGGAGGAATGACAGGTC
CAGTAACCGTTACCAACAGAGCAGTGCAGCTGCCATCCTTGACAGCTCCC
TCCTCCTTGGAGACCATGACATAGATGGTCAGGAACCCAGGCTGAGAAAG
ACAGCCAAGGGGTGGGGGGAGCCTAGGCAAATCTGGCCTCTGCCAAGTCC
TGGCTTCAGCCAGGCAAGCTCCAGCCTCCCTGGCTCCTCCTCCTCCTCAG
TCCTATCCCCACCCTGTCACACATACACTTAATACGCCTGGCATCCAAGT
CCACCCACTCCGGACTTTGGCCTTAGCAGTAGTTAGTGTGGGAGGCTGGG
AAGACTGGGAGCAGTCTCTTAAACAAAAGCAAAAGAATAAGCTTCGGGCG
CTGTAGTACCTGCCAGCTTTCGCCACAGGAGGTAAGTGGATACTGGGAGC

>uc001snh.1|55909418|55909818|55909917
GGTCTAGATCTCCTGGAGTCTAATAATGCTAGCTAGATATTCAGTAGGCA
CCCTATAAACGTTTGTCTTGACAACAAGCAGAGAGAAAACCCTGAAAAGC
TTCAAGATAGTAAGGAGAGGGGGCGGCACTGGACCTCTGTTTTTGTTTTT
TGTTTTTTTCCCCCCAGGCAAGGGCCTCTAACCCTGGGGCTACAGACGGG
AATCATAAAGAAAAAAGCGGTGAGTGGGCGAACTACAATTCCCAAAAGGC
CACAAAGGGGCCACCACTACGCATGCGTAGATCCCTCCCGTTAGCTTTGG
CGCCTCAGCGAGCTCTTCTCGCGCATGCGTTCTCCGAACGGTCTTCTTCC
GACAGCTTGCTGCCCTAGACCAGAGTTGGTGGCTGGACCTCCTGCGACTT
CCGAGTTGCGATGCTGTACTTCTCTTTGTTTTGGGCGGCTCGGGTAAGAA
TGGGGCTCCAAACGCTGGGTAATCAGTGGAAAGGAAGCTCTTCTCCTACC

>uc001sni.1|55909735|55910135|55910234
CTCGCGCATGCGTTCTCCGAACGGTCTTCTTCCGACAGCTTGCTGCCCTA
GACCAGAGTTGGTGGCTGGACCTCCTGCGACTTCCGAGTTGCGATGCTGT
ACTTCTCTTTGTTTTGGGCGGCTCGGGTAAGAATGGGGCTCCAAACGCTG
GGTAATCAGTGGAAAGGAAGCTCTTCTCCTACCTTAGTTCCTAGTCACAA
ACTCTGGGGTTCTCTTGGCTTTTCCATGCACGTGGATTGGGGCCTCAGGG
AGCGGACGTGTAACTGGGGAATCCCCAAGACCCCTGGGCGCGCGTGGAGT
TAACTGCGAGCCTGTCCTCATTCTGGCGATCAGACGCCCCAGGGCCTCGT
GACCGCCCATTTCACGTGGCATTAGGGGAGAGGACAGCCCCGGATGCCCC
GCGGACCCGGTGCTGGCAAATGAGCGGAGTTTTCGGCCTGGTCTCACAAG
CTGAGCCTTTCCGGCCAGCTCTGAGCCCTGCAGATGATGCAACCGAGCTT

>uc001tcw.1|92487328|92487728|92487827
tataaaaagggccagaggtccaaagagggtaagtgccttgtgcaaaatta
ttcaactactttgtagaggattttaactagggttcagttagctccgccca
cactATAAAAGGCTCTTTCTAAAAAACGAAACATGATTAAGGGCACACGG
CTCCAGCGTTAACAAAGCTCTTTGTTAGCTGGGAAATGCCCCCCTCCCCG
ACTCATCTGCTTATCATCTGCATAGAATTATGTACTCAAAAGCAGGAAAA
TTATTGAGAAAACCATTGGTCCCCGGCTGCAGACCCCAAGGTTGGGAGCT
GGTTCCCGTTTCCTCCCAGAGCCGGCAGGGGGGGCACCAGGCAAAGTTTG
CAAGACGCGCCTCCCTCCCACCCCTCCCCCTTCCTCGCCCAACTTCCCAT
AGCCGCGGCCTCAACTAAAAGTGGCCATTGACCTTTCAAGCTTTCGAGCA
GTGATGCAATAGAATAGTATTTCAAAGAAAAATGCTTATCGAAATTTTGG

>uc001tcx.1|92487905|92488305|92488404
GGTGCGCAGACAAGGAGATGAGTTTCCACTAAGGCCAGGGGGCCTCCAAC
GGGGTTGGAGGTGAGAATCCCAGGTAGGGTAGAGGTGCCGAGATCCTTCC
GAATCCCAGCCCTGGGGCGTCAGCCCTGCAGGGAATGGCAGAGACACTCT
CCGGACTGAGGGAACCGAGGCCAGTCACCAAGCCCCTTCCGGGCGCGCAG
GTAAGGGCGCCCCCTTAGCAGCCGGCGCAGGTGACCCGGGCGGGCCGCCG
GGTCTACCGGAGACGTTGGAGCAGAGGGGAGGAGGAAGGGAGGAGCCGGG
TGGGTGCGGGTGACAAGGAGCCGGAGCGCCAGGGGGAGGGGACTAAGGAC
GGCCGGCGCCGCTTAAGGAGGCGCTGCTCTCCCGCTCGCTGCCTTCCAGG
ACCTGATCAAGGGGACCGCCTCCGGTCCCCGGCCGTGGGCACCGGGACGA
GCACGGCGTCCCCACGCCATCGATGTGTCTTAGAGCCGGAGAGTCTGGTT

>uc001thq.1|99391409|99391809|99391908
GCAGAGGGAAGGGTCAAAAAGGCTCCCAGCTTCTAGTTCAGTCCCGGGGA
AGTGATAGAGCTATTCAAAGAAGTTGTAGTGAGAGAGAGGGAAGATGACA
GTTTGGTTTTAGTTGATGTGTACAGAAATACGGGTGCCCAGGAGCCCACA
AAACGGCCAGAGGAGAAATGCTTTCAAAGGCAAGCTGCAGGGCTCCTTGG
TTTTGTCACATTCCTCATTCTGGGGCTTTGCGGTTTTGTCTTGGGAATCT
CGAGGCTCTCCCAAGGTTCCTTTCTATGTTTATATCATTTAGCAGGGAAG
GATTGTTAATGACTAATCTGTGTCCATGAGGCACAGAGCCAAGGAAGAGA
TGCTGCTGCTAGCCCAGAAGGCCGCCTGTGATCATGCACAGTACACTGGA
ACTCTCTCCTCCTCCTCACCTCATTGTCTCCCCGACTTATCCTAATGCGA
AATTGGATTCTGAGCATTTGTAGCAAAATCGCTGGGATCTGGAGAGGAAG

>uc001ths.1|99420768|99421268|99421267
atcagatcttgtgagacttactcactaccacgagaacagtgtgggggaaa
ccaaccccatgattcaattatctcctacaggatccgtcccacaacacgtg
gggattatgggagctacaattcaagatgagatttgggttgggacacagcc
aaaccatatcaAGCATTATGCTTTAAATTCTTCCATTTTAAATCATACCA
TTCCATTTTAAATCATACCATTCTGCCACCTTTTGATGGGGACAAATGTC
AGGACCCGGAGCATGGCACTTGACCTCCAAGTCCAGTTTTAGAGCCAGTG
AACAGAAACCCACCCTCTAAAAGTTCTTAAACTGGAAAAGTACTCCCCCA
AAATGTTTATCTAAGAGACTGGTTTCCAGCTTACTAGGCAATTTGGCATT
AAGAACTTTCCTCATAAACATTTACAAATATTCTGCTCCGTAATGAAGTT
AATCAGTAAACCACACAACCTCTGTCCTCTCTCACTCCTTACCTAGTCTC

>uc001vhx.1|59484361|59484861|59484860
GCTGAAATACTCCATTTACTTTAAACCACTATCTGAGAAACACAGGAACA
ATGGAGAAAGTATGAGGAAAGGCCAAGGGCCCAAGAATATGAATTTTGGA
GAGATTACTCTGTCTTGTTAGTAATAGGGAAAAGTTTACAACAAGACAGC
TAAACAGTCAGGAAATACTTACTTTTATGATAGCCTGGGCTATTACCTAA
CTGGAAAAAGAATGAAAAGGCAGGCACAGGACCAGAAACTACAATATGCC
TTGCTAATCATTCCAGGGAATTGTCAGGTTTATAAAGTACCACTTAGATT
CAATTCAGAAAGTCAGTCAATGATTACCAAGTACACAAGAGCTGGCTCTG
TCCTAATAAATCTGGGAATTGAGTAAAGCTTGCCTCTAGCATTTCCCCTT
CTTTTCCCACCTACCTGGTTGTCCTTAGCTAACACCTGCCCTTCTAGAAT
CAGAATCCTGTGACTCCTCCAGCCACCCAAGGTGACTCATGCTGACTTCC

>uc001vya.1|20226371|20226771|20226870
GTACAGTGGAAAAGCATCCTACTGGAAGACCATATCTTACTCTGTGACAT
CTTCCAAGGCAGTTCTTGGAGTTGGCCCAGGGAGATCAGAGATGCTATCT
TATGGATCCAGACTATTATGTGTGAATAGGGAAACCTCAGTCCTGCCATG
AACAAGAGTAAGCACCACAGACAGCAGAAAAGGGCAACTTTTGGACAGAA
GGCCATGTTTCTCAAACTTTGTCTTCCAGAACAAATCTCTAATCCATTCA
GGTGGGTTAATATCTAACCCAATCATGCCCAGCGAAAAGGTGAATGACCC
TCCTCGTTTGTTCAAGAGCAGTGTCCTTGGTTTTCATGTCCCTGCCAGGA
CTGGGACACTATATATTAGGAACACTATATAATCAGAACCTGGAGAGGCC
TCCAGGTTCACACAACTGGAACCCATCTCCAGGAACAAACAGCTGGAACC
CATCTCCCGTTGAAGGGAAACTGCCAGATTTTTGTAAGATTCTTCCTCCT

>uc001wta.1|34661026|34661526|34661525
ACCACCATCTTGATCGAGGGCGGAAGTCTTGGCTAAAGAGGCAAAAACAA
TTACTGTCACTGCCGCGGAGAATACCGCTACCACGCTGACTGGGGGAAAA
AACTATGAAAGAGATGGAAAATGGTTCTCCTTCAGAGGCGACCCAAGCTC
ACCAAGCCGGATTTTAAAGGCCACGATAAGCCCGCGTTTTCCTTTATCGT
GTGCCTTTGGCGCGTGCGCACCACGTGACCCAGGAGTTCATTAGTTCCGG
CTTGAGGGAAGCGCCTTCTTTCACAATTTCTTTTCATTGTTCATTGCGGA
TATCTGGAAGCCTTCCAGGTCCCCTGAATGTAGTAGACACTTCAGCAGCC
GTCTCCTACCCCTTTTGCCACTAAATGCTTCAAAACTGCCTTTTTTCCTC
GCCGCCGGGCCAGGCGGAACGCCTAAGTCCGGGTCAGTCTCGTCCGTCGG
TCGGGGCTGGCGCGGTGCATCGTGGGCACTGTAGTTTCCGCCGCGTTTAT

>uc001ycf.1|60223020|60223420|60223519
GCCATGATCCTCCCTGGGTCCCAAGTTTTGCTGGGGTGCAACCCTGCTCC
TGACCAAGAAAGATGAGGCACCTGTCCTGGGGGCAGGAAGGCTGCATGTC
TGTGTTCTCAGGGCCAGAGCGGGCCCCTCCTGTGCAGGGCGTGGGCTGCA
TCTCCTCACCCGCCAGCCAGGTCTTGAGAAGTGCAGGGGTCTGGCGGTAG
GGCACATGAAACCCTTCTTGGGATTAAACCCTGGTGTGGCAGGCTGGTCT
TTCATCCCCACTGCAGTCCCCCGACTTAGAAGAAAACACAGAGCCCTCAT
CCTCACGCCTGCTTCTCAGTGGTTTCTGGACTCCCTGGAGTCTCTCCTCA
AAGCACGAAGGCTCTGAGCACCCCACAAAGTCCTCAGGAATCAGCACCAA
TAAAAAAATACACTTTATTGTGACCTCACGGTTTGCAGGGCAGCGCAGCG
GGCACAGGCAGAGGAGCATGCAGAGCGCGTGGCACGGGTGCACAGCACAT

>uc002fhc.1|82543927|82544327|82544426
GGTGCAGTGAAATCCAGGTGGAATGCGGGAACTGGACGGGGTTTCGCCAC
TTAAAGGTACTGTTATTTTAACTGTGTGCGGGACAAAGCCATCTCCTCTT
CGCTTATGGCAAAGGCCAGGCTGGCTCATTCAGAGGTCACTGGTTCCTCC
TCCAGAGACTGAGCCCCAGGGATGGGGGTCTGGCTAGGGGGAGGTGGCTG
GGAGGGAGCGCCACCCTAGGCCCCCTGGCAGGCCGCCCAGCAGGGGCCCT
TTAAGGCTGGCCATGAGGCAGGCAGCGTGACACCCGCCCAGTGTGCAAGT
TCATTCATCACGGGCCCCTGCTGACTCACGCTTATGAAAGTGATTTTCCT
GGCCCCGCCCACTGCCTGCGCCGCCTCCTCCCTCCCCGTGAAATACCCTC
ACTTCCCTCTGGCCTCTCAGAGCCTCTTGGATCCCCACAGGGTAATGGGT
GTCCCGATCTCGCGGGGGACTCTGTGATCCGTGTTCCCCTGACCCTCCTA

>uc002fth.1|1566179|1566579|1566678
CTGGGTGTGGGGGTTGCTGCACGAGGGGGAGCAAATCACTGCGTCCGCTC
CCCACGGCCGGCGGCGCTGTCTCTTCTCGGCACCCAGCACACACCGGCTC
CAGGCTCCGATCAGCTGGCGGCGTCGTGACGCACGAGCTGCGAATGCACG
GCCCGGGGCCAATCACCGCCCACTGCTGGGCAACGTGGCCCCGCCCACCC
GGGGGCCGACGGGGCCTCGCCCTGGTCCCGCCTCTCCGGGCGCCCTGGCT
CTGATTGGCAAGGAGGCCACCCTTTTGCCGGGCGGAATTGCACGAAGCCA
CGCCCACCCACTGAGGAGCCGGCCAATAGACGGACAGGTGTGGCCCAGCC
CTCCGCGTCAGCGACCCGCTTAGAAAAGCGCTACGTCAAACGAGAGTCCT
AAAGAGCAGGCGAAAGCCACGGCGTCTGCGTTTGCAATGCATGCTGGTCC
GTGTAGTTCTCAGCCTGACACCGTCGTTCCCAGAACCCAGCGCGCTCTGT

>uc002gzj.1|22822662|22823162|22823161
aatcgagcttggtgtggtcaagggccaggaggaggctggtgtgcctggaa
cacagtgtcaggggaggatggttggccttggggtcaaggaggtaagcagg
ggCATGGGGCTGTTTTTTCAGTGCTGGGCCGCAGGAGAGAATTAATGCAC
CAACTCAGCAAACAGGTGTCCTCCTACTTCCCCCTCCGCCCTCCTGGCCG
GGTTTCGTGCCAGGCACTGTTCTGGAATATAAGAGTGAATGAGAGATGTA
TTGTGCTCCAGAAAGCCAGCTTAGTGGGGGAGTTTGTGGATGAGTAAACT
CATAGAAGGTGCTGGTGAGGTGTGAATGAAGGCTCATCAGGCCGCGCAGC
TGACTCATCTCTGTACTGAGGTGTGTAGGGACTTGGGAAATGTGTCTTGA
TTTGCACGGAACTGTGCTCTGTGCTGTCAGCCTTCACCGTGGTAACTGAA
ACTCAGTTCTCTGATGTAAAGCCTGGCAGTCCCGGCCTGCTTGGGGGCAC

>uc002itk.1|46585518|46585918|46586017
ccctcccagaagctccaagagagcatactgttttatccctagggcctaga
ataatgcgtccacgtagtaggtactcaaaattttttgcttgaCAGGCTAG
AAAAGGTGAATAAACACAAAGCGGGAGCGAAAAGTCTACTTCTAGGTCAG
GCACTCTTTGGACTTCACGCAACGTGTGAGCGCCACCTCTCGGGAAGCCA
ATTTGCTCGCGAACGAAGGAAGTGAGTCAGAGAACCCGGGGGTGGAGAGA
AGAAAGCAAGCAGCTAACCGGAAAGGTCTGAAAAAGCTAGCGCCGGAAGT
TAAACTGCAGAAAGTTGTTCCCTAGAATGACTGCCTACTCCCAAGAGGAA
GCGTGGGCGAGCGGTGTTCTGCAAAATGGGCTCTCCGGCAGCGGATCTGC
GCAGAAGCGTTCCGTGCGTGCAAGTGCTGCGAACCACGTGGGTCCCGGGC
GCGTTTCGGGTGCTGGCGGCTGCAGCCGGAGTTCAAACCTAAGCAGCTGG

>uc002iul.1|51182954|51183354|51183453
CCTTAGGATTTTTCCAGCATTTCTACTCTGCCCACCTCTCCTCTCATGTC
TACCAAAGAGACTTTCTCTACTTTATTCAGAAAGGTAAATGAGAGACACT
CAAACAGGTCTGTAGGTTATGGGAGTAGCAGGGAGTATGGGATAGGCTAC
TGAGGAGCTGTTTTTGAGGTGACATCACTGTCTCCCTTCCTTTTTCCCTT
CCCTCTGGAAGCCTCCTTACTTCTCCAGCTCTTCCTTCCTTCCCCACATC
AAGTCCAATTTTTCTCCTTTTACTTCTTGTCTATCCTCCTCACTCCTTGC
TCAGCCCCGCCCGCTTTTCTAGGCCCGCCCCTCCAGGGCCCCACCCTCAG
GCCGCTCCTCCAGTCTAGGCCCCGCCTTCTCCTCAGTTTCCTGCCAATGA
CGCTggggcagccggggcagccggggcagccCGGTCACCCCGCCCCCAGG
CCCACACTAAGGGTGTCCGCGGCCTGCCCTCCAGGCGGAGGAGCCCGGAC

>uc002jtt.1|72795167|72795567|72795666
gggcgctgctgagtgtcaggttctgtTTGCCTCCTCTCCTGTACGCTGGA
GGCTCTGGGCACCAGCTCTGCAGGGTGGCCTGGCCTTGGGTCTCCAGGGT
AGAGCATGGCACTCTCTGCTCCCAGCCCAGTTTCTCTCTGCTTTATCTCC
CTGACCCCACCCTGGGCATGGGCCCATTTGCAGCCCCTGTGAAGGGAGAC
ATTGAGCTGTTGCTGGCAGAGGAGGGGCGGCTCCTGGGCACTGCTTGCCA
ATGGCCTCTCGGCAGCTCTGTGACAGCTGAGCTTTGTTCCCAGCCTAATC
TGACCTGGTTCTCCAAAGCATGACTGTTGGCAGCCTGAAAACCTCCAGGA
CAGGAAACAGGAGTGGCGCAGGGAATGTAAGATGATCCCAGCTTCAAGTC
ACTGGGCGGCCCTTAGACCCAGGCTGCCTGCTGTCTCTGGCAGGAACTCA
AGTCGCTGGTCATCCTCAGAGCGGTGTTGGCCCGGGGCCTTCAGTGGCCT

>uc002kub.1|18968125|18968525|18968624
ACTTTCCTGAACTTGAAATGGAGTGGAATTTCAATGTAGAGTTACCCATT
AGCTCCAGGGCTAAATTTAAACCTTTAATTAAATTAATCCGTTGATCTGA
AACACATTGCTTCTCCCTCAAAAGTGCAGCAGGTTTCTTAGGTGTCACAG
AGCTTAATTCAGTGTGGCAATTGTTCCTTACTGCATTTGTTAAGTTGCCC
ATACCGCCTGGGGAAACCCGCACACGTTTTCAGATCCCTCCAGGTGAACT
CCTCCAccctgtccccgcccccgcccccacccccAACCAAAACAAGCATT
CGTTGTGGGTGGGGACTGCGACTCCTCCCAGATTCAGAGCTACTGCTCTG
GGAGGGCCGTCAGGAACCCGTATTTATAGAAGACATGGTAGGTGCCAAAC
GTGCTTATGAGATAAACGACAGGGTAACTGTCCACATTGGTCCCAGTTTA
TGAGGGAGAAGAGATCATAATCTACAAAAATTTGCAAGGTGACCAGGGGA

>uc002lsp.1|1388862|1389362|1389361
cgagtagctgggaattttttgtactttttattcttttatgtccgtgtgta
cacaaatttttgtatttttttgtagagaggcagtctcactgtgttgtccT
TACTAACTTTATATACAAAATTTTATCTGTTAAAGCCGGAATGGTTCTTT
TCAGCGAGGCCCTGTCCCTGCTCCAGTATCTGTAATGAATTCTCGTGTTC
CTCCCACAGTGGGACCTGAACCGCCAAaccgcacctacgagcaaacggta
ggcgctccataaatacttgttgatgtgggtgccatcgtgtagatgacgga
gcacgaacccgaggctcagacaggggcggcgacttgtccaaagtcccacT
CCGTGGAGGAAGCGGCTCTGCAGACCTCAGGCGGCGGCTGCTCTAATCCC
TGCAGCCTGTGTTTTGCCCTCCAGACGGCAGAGGGCGCGTGTTCGCCGCC
GGGAAAGCGGAAGCGCGTGTGCGCGCACGGCCGAGGGGGCGGGACATGCC

>uc002pju.1|53819060|53819460|53819559
TGTGTCTGGATCGGATCTCTGGGCCTTTGTTACGCGTGTTAGAGTCTCTG
TCTTTGCAGCTAAAGACCTCCTCCCTCACGCCCCTTTTCTTTTGTGAATT
CAATGGATGAGACAGGCCCACTCTCCCTTAACAAAGATGGCGACAACGGC
GCTGTCTATGGGGCCGCGACGTCGTCTCCGCTGCGCGTCGGCCCTCACCC
ACGATGGCGGCCAGTCTCCCGAAGCGCGAGGCCCCGCCCAGCTCTCGGCC
TCTCCCGCGGCCGGTCCCTGCACCAAGCTCGCGAGCTGACTGGCTCCACC
CCCCGCGCCCTCGTATTGGTGCGGCCCAGGCCGGCTGCACGGCCATTGGC
TGAGCGGATGCACACCCTCCCCCCACCCCTAGGTCTGATGGGGGCTGTTG
GTGCTGACTTGCGGGACCGCCTGGAGGAGGACCCGGCGTGTGAGGAGGGT
GCGGGGGTCGGGGCAGGGACCGGAGTCTAGGGGACTGAGGGACCAAGAGG

>uc002qgv.1|59927295|59927795|59927794
actgcattccaaactgggtgacgaagtgagattgcgtctcaaaaaaaaaa
aaaGTTCTAAAAGTTGTGACTTGGGTGTGGCAGATTGTGACATACTGcca
gctgctagaaatgctggggcaggaggattgcttgaactctgaagtcaaag
aacagcctggggaaaatagcACATGAAGAAGAGTTTGAATCTCAGATAAA
AACAACAAAAATACATCAAAAGTCTTTAATGTAAGCCAAGCATTCAGTCA
TCTCCTGTATGAGAGATTGGATCTGAGACGTGTTTTGAGTTGGTTATAGT
GAAGGATGCAAGGTGTCAATTCTAGTTGGAACAATTTCCAGGAAGCCATG
TTCTGCTCTTGACCAAACAGCCACTGGGCCTCATGCAAGGTAGAAATAGC
CTGCATACGTCATCCTCCCATGATGTGGTCAGCATGTAAACTGCATGAGC
CCCTCACAACATCCTGTGTGCTGCTGAACTGAGCTGGGGCGCAGCCGCCT

>uc002wyf.1|30830918|30831318|30831417
GTGCCCATAATGTTGCAGGCAATGGGCCAGCCCAGAGGTTATAGCCTGCC
AACCCATCCGTATGGCCCTGGCCCTGTGTGTTAGCTGATTTACCTGACCA
GGAGGGGCAGCAGTGGGGAGGCCAAGTCCCAGAGGTGAGGGTGAGGCTAC
AATGGATCTGGGGAGTCCCCCTCCTGGTAACTGCCCCCAGGCTTTCTGCC
TGTGCCTCCATCCTTCCCTCCTTGGGAACTTGGGACTCTGAGCCCCAGCT
GGTGAGGGAGGAGGGGAGTGAGCGACAGGCCAGCAGACCAATGGGCCCTG
GAGGATGGGGTGAGGCGGGGCTTGTGCTGCCATGGAGAGGAGAGAAGCGG
TTCTGTGGGGGAGGAGGGGGTGGGTGGGAAGAGGACCTGGAGATTGAGGG
GAAGGGAGAGAGCAAACAAAGGGGTCAGGAGGGAAAATAATGCACTGGCT
TCCTGAGCCCCTGCAGAGGCTGAGCAGGGAGAGGGGGCCAGGGCCAGAGG

>uc002xle.1|41977795|41978195|41978294
TCCGAGTAGGCTGCGGCCAATCGAGGCCTGTGTCCTCCCGGGAGCGGTGA
GCCGGCGTCCCTCCAGGCTGGGGCTGTAGTGCCGGACACCCTCCCTCCTC
CATGTTTCCAGGATCTATCCCCCCACCCCAGCCAGGTCCCAGCTGCGCTG
CGCCGGGCGCATTCCCAGTGATGGAGGCTTGCGTGCCTGGAACCCCGAAC
CCGAGGCGTCAGGTCCCACTGCCGGGTCTGGCCCAGCCTGGATGGGTTGG
GTGCCTCTAAGCAGTCCGCGTCCCCTTCGGTCGCCGGAGAGGGAACTTTC
AAACTTAGTTAGGAAGCCAGACTGTCCGCGCGTCCGCCAGTCGGTGCGTC
GGTCCCGGGCCGGCTGGAGCCAAGCGCGGGTTTTCGTCACTCGGAGCCCG
GATTGAACAGCGCGCGTGGGTTTCCCGCAGCCCTGGCGCAGACGCGTGGG
CTCCGTGGCGATGCGGGGTGAGTGCGCGTCCAGTGGCTGGATCGGCGCCC

>uc002xma.1|42462837|42463337|42463336
TCCAGAAGATTGGCATCTGGGGCCTGGGATTTAGGTTTCTAAATCGTGGG
CCATGGGGCAGCCTTATCTCTGCAAAAGCATTGAGGGTAGAAGTCAATGA
TTTGGGAAGTTATTGAATTAGGGGATCTCGGAGGTAGGCTGTCAGTGCCT
GATAGTATCAGTTAGAATGCCTGACTTGGGGTGACAATGGCTTGGAGGGG
TGGGTGAGTCAAGGGTCAAATGAGTGCCCGTGAGTCATGATGCCTGCCTT
GTACAATTGATAACTGAACATCGGTGAGTTAGGGCCCCAGCAGTTGTAAT
TAGCACCCCGGGTGTCAGCCAGAAACCAACAAACAGCCAAATCCCTGCAG
CCCCGCCCAGCCTATCCACCGGCGGGGGACCGATTAACCATTAACCCCCA
CCCCTCCCCGGCAGAGCCTCCACCCCTTCACAGAGGCTAGGCCAAGACTC
CCAGCAGATCTTCCCAGAGGACGGTTTGAAAGGAAGGCAGAGAGGGCACT

>uc004dzf.1|70351386|70351786|70351885
TACAGTTTTAGAGGCTGGGAGCTAGAAGGGTTGACCAGGATGGCAGCCTG
TACAGGATCCCTCTCTGCAGCTTGCCCGCACTGTGGATCTGCCTAAGGCC
AGGGCATGGGGGAAGCCTGAGGGATGCTGAGGAGCACAGGTCCAGCTCAG
TCTCCCAGAGAGACTAAACATGGGTGGGTGACAATGATGCCTCTCTTCCT
CTGGGACAAGGCAGTGACTCCAGGCTATGTGATCTGTCTCTCCAAACCCA
TAGGGAGCTCAGAGGATCAATCTTGTTTAATGATTGTATGTGGGAGGAGG
TGGGGCTGGTTAATGTTTGTCTGGTTCCTCTTGGGCTGTGGGCCATTTCT
GGCTCTGGCCCTGGGTTCGTTGTCCCTCCCCTGGGCTGGGCTGACAGTAC
CTGGTGGCATAGGGCAGACACGCCTGCAGACATTCTCTGGGAAAGGGCAG
CAGCAGCCAGGTGTGGCAGTGACAGGGAGGTGAGGAGACTGGGGGCTGAG

>uc004emk.1|105823323|105823723|105823822
AAAAAAGCAATAAAATTCATTCTACTAATGCCATAGCAATTAAACTCATG
GATCTTAACTTACTCCAGGCTGAACTGGTTGATAGCATATTTCAGCAGGG
CTTGGCAAACCAGTTTAGTGTTTTAGATATTCTGAGAGAGGTAACTTTCA
GCCTTGTCACGTGGGATTCCCCAGAGTCCAGTTCCTCTTTCCAATCCACT
CCATGTTTATGAAAGTGCATTAGTTGGAACAGTAAGAAGAAAAAAAAATG
TACTGCAGGAAGTCATCCAATCCTAATAAGTTGACATGTAGAATAAAGTT
GATGGTGTTATTTATTACTAAGGTAGTCCTGGTTAAGGGTTACCTGTGTG
TACAGCTGGAGGAGGGGCAAGCAAAGGGGAATGTAGATAACTAAAGTGAA
ATAGAGCTGATGTATCCAGAGGTTATGTTGCTAGAGGTGAGATCAGTTAC
CTACGTGCAACTGAAATTTCAAACTTCTGTTCAGCAGGGACGTGAGTGGA

>uc004eml.1|105856149|105856549|105856648
CCCCCTCTAGAGAATCAGTAAATAGCCTGATTCTACTCAAATTCCTTCCC
TACCCAAATTCCCTTGACTACAACTCAGACCCTTTGGATCTGCGCTTTTT
AGAAGTACTGTACTTCACATTCTGGCACCGTAAGCCCGAAATGTCCTTTA
GGCAAATGTTAGGAGGGAAAAATGTATTCTTGCAATTCAAAACCGACTCG
AATCCTGCCAGAAAGCTTTATGTTTGCGGACTTTATCGTTCCTCGCCTGT
CCGTTTTTTATAAAACGACGCGACACACCTAGCCACACAGCCTCAGATCC
TATTCTAACATCGATCCATCCTGTTACCCTTTTAAGAGGCGGATCCCGCA
GTGTCCTTTCCTCCCTCCCAGCCACCTCTACCCCCAGTCGGCTGGGCGGA
GCTTCACGCTAAAGCCCCAGAGCCCGACGCGGCAGCCGCGGTAGCGGAGA
AGACTGGAGCTCCGAGGAGCTGCATCTGCGGCAACCTGTGTGCTGACGCT

>uc004emq.1|106029649|106030049|106030148
GAGGCTGCACCTGTCACATTTCCCCTCTAACCTGCATCCCTACTCCCAAC
TTACAAGCTGCCCTTTGGGACCTTTTTGTTCCCTTTCCAAGCCATCCTTG
CAGTTTAATCAAGTCTGATTTCACAAATTGATGGAGAGGGCCTGGCCCCA
TGCTGGGTCTCCAGCCCTACAACCCCATGAAGAAAAACTTGTCAACTGAC
CTCAGGTAGGAAAAGCAATGAATTGGCCTTGAGCTGGTCTCTGAACCTCT
GCCCATGGCTTCACAATATGGGCAGAGTTCAGTTAAGAAATCAGCACAGT
TCCAAGAAAAAGGAAAACACCATCCAGTTTATTTTTCTCCTGATTCATCT
CATGCCAACACACAGACTTCAATGGACAGCAGGCAAAATGGGGAGGCATC
CCCAGAGCAAGCCGATTCTCTACACACTGCCTTCCCTTCCTGTAAGACTC
ATCAAAAAGGCACCCCAACCTTGCATGGATCTGCTGTTGGTATTCCTTGG

>uc001fka.1|85996863|85997363|85997362
GGACACTTAAAAAAAAAAAAATACAAAACTTggccaggtgtggtggctca
cgcctgtaatcccagcactttgggaggctgaggcgggaggatcacctgag
ctccgaagttctggaccagcctgaccaacatggagaagcccaagtcttta
ctaaaaaatacaaaattagccgggcgtggtggcgcatgcctgtaatccca
gctactcgggaggctgaggcaggagaatcgctggaacccgggaggttggc
gtgagctgagatcgtgtcaccacattccagcctgggcaacaagagcgaaa
ctccatctggaaaaaaaaaaaaaacacaaaaCACTTGGCAACTTGATTGA
GAATCAACAGATTTAAAATGAGGTATCCCTGCTGTAAATGTGAGAGGCTA
GAAAGGATGGAACCCCTAGTTTGGAGATTCAGACTGATGTGAAAAGGTGT
GTGCTTCATATTCTGAGACAAAGACCTAGTGAAATAAAACAGCCTTTTTT

>uc001fbb.1|70320005|70320405|70320504
ggctggagtgcaatggcgtgatctcggctcactgtaacctccgcttcctg
tggtcaagcaattctcctgcctcagcctcccgagtagctgggattacagg
catgcgccaccacacgtggctgattttgtatttttagtagagacagggat
tctccatgttggtcaggctggtctctaactcccaacctcaggtgatccgc
ccacctcggcctcccaaagtgctgggattacaggcgtgagccaccgcgcc
tggctACAAGTTTTTAAGTGATTCAAATTCCTCTCTTGGTGAGACTTATG
TGTGAAAGGAATACTAACAGGTCAGTAAGTTAGCTCAACCTCTGGAATAA
GAATTCATCTAAGTCTTCTAATCCAATTGTAAGAAGCAAGGAAGCAAATT
TTAAATCATTGGGTATTGACTTTTTATTATTAGTCACTGTTCATAATTTG
TTTCAACCAAAAGACAGTACACACAGCAGAATTCTAATGCATCCCATGTA

>uc001bek.1|76849622|76850022|76850121
CTGTATTAGATAAAATGGGTTTCCTAGCTTTGGAAGGTATCTGCCCAGTT
CTCCAGTTTCACTTTGTCATCATAATAGCATTTGAAGGAATGCTCAAATG
TCTGTATCTCAGATTCCCAATTCTGAGACCCTGAGGATACTGAGTGTCAA
CAATGGGAAGACTGAGGGGAAAAGGGGAGAACTAAGAGACAAAGGGGGAA
ACTGAGGTGTGGGGAGATCAAGGAATGGCAGGGGAGACCAAGCAGGGGGA
GGAAGACCGAGGGGCGTTGGTGGGGGGGACTAGGGGGCTGGGGGGAGACC
AAGGAATGGTGGGGGAGACCGAGCTGTGAGAGGAGGACTGAGGGGTGTGG
CGGGGGTACTGGAGGGCTGGAGGGAGACCGAGGGATATGGTggggagacc
gaggggtatggggggagaccgaggggtatgggggagactgagaggcatgc
ggggagactgaggagtatgggaggagacagagggccagaggggagactga

>uc001keh.1|88799822|88800222|88800321
AATAGTTGTTACATTCTGTGGCTAAATTATTCCACATTAAATCCCCTTTA
GTGAAAAACGGCACTAAAAGTTACTTCACTATCAGCTTTCAACATTAGAG
CCTCTTTCTCAAGAACAGCTGTTCatattatttaataaaatacaaaataa
ttCGAGAATAaagactatgctttcagggatcatttctatagttcgttact
cgggaagtttctctgaacgtgtaaagcaccgaaCAAAAAAAAAAAAAACA
ATTCAAGAATAAAATCTGGGCAGCTCACAATAAAGTGGAAGGAAATGTTA
TACAGGTGGTCGCTATAAACATTTCAGAAATCCAATTGCAGTATTATAAC
TTATGAAAAGAGAAACTACCACATGTAAAAACACAGAAAAGAAACGTAAG
TTTTGGAAAACGTAGACTTTTAATAACTGCTTTTATCACCAGGTTAAGCC
ATGCAGTTACAAAGTAGTTAGAAATTTCTGAAGGGTGTTAGAGTTAAAAA

>uc001jsa.1|73141064|73141464|73141563
GGTCTGGAGAGGAGCTTTGGAGGGTGAGAAGACCTACCTCCAGTGAGCGA
CAGCACTGCCACGTATGGTCAGCTGGCCTGGGGAAGAAGGATGGCGTCAC
CCTAGGTCTCCAGGCTACTCCAGCTGCCTGCACCACCCCCTGGGGTGACC
ACTCTTGCCTGGACATGCAGCGCTGGTTACAAGCTCCTTCCTCCAGGGAG
GACAACCCAAGAGCTGCCTGGGGCTGAGTCAGTGCCCCATCCTCACCACC
TCCCAGCCCTGGGAGGGTCCTGTGGGAACTGGAGGGACAGAGTCTCCGGG
GACCTTAAGCTTAGATCCCAAGCAAAGCCCGTGTTCCTGAATGCAGAGGG
GACGtttgtttgacctatccaatattttataaagaatgaccattagttgt
gaaagtttaaagatcaggagattttatttaaaagctcagatgttcaattt
ctcatgagaaatcagaagatctggtgtctctgggcccacattctgcctgt

>uc001jlv.1|63622558|63622958|63623057
GGCATGGCAGGTTGGAGCTGGGTTGTAATGGTTTCTGTAAACTATGGAAG
GGGATTTGAAATTTTTATTCTGCTCCATTGGAAGCATATTTTAAAAGAAT
TTTTTAAAACTAACTGAAAATACCTGAAGAATCTAACACACTATGTGTAT
GAGTATGTATGTATGTATGTTATATCTATAGTATTATATTTTATATACAT
AAAACACACATTTTAATATTTGAGGTAAGTGAATAATTCCTCTTACTACT
ATTCTCCCTGttaatataaaattataaaattGCTACAACTAATTCAGTTA
AATGTTTATTAAGATTAAGTTCTACAAAAATGCATCCATTCATAATTTTG
AGTAGATAAACaaaatataaaaatatttttaaGCAAGACACCAAAAAGTA
TTCATTTTCAACAAAACAATTTATTTTGATATCTTGAACCATCTGACATA
ATTATGTATATACAAGATCTTTTCAATCTACCTCTCCTTTAGTAGTTACA

>uc001ppv.1|116211178|116211678|116211677
GCAAACTCCAAGCGCTTCACTTGCACCCGGGACCAAACCCCAATCCCAGT
GGCTGGCTCCCTGAGGCCGCCCCGCTCCGTCCCGCCCCGCTGACAGCGGC
TGGGCTGGAGAAGGCTCTATACGGACACACCTCTGGGGACGGGGAACCCA
CTGCTCCCAGCTAAAGCAACCCTGTTTCCTGGCCCGCCTCAGACAGGGCT
GCAGGCCTTGTTTGAGCCCCTTTCAGGGCACCTGGCCTTGGATTGTCTGT
GGCTTTGCCTGGTCCGCTGTGACTTCCTTTCTACTTGAGCCTTGCTAAGG
CAGACTCTACTCCCTCACTCGTAAGCAGCCAGGCGTCCAGCAGGTCCTCC
AACGTCGATCTTGGCCCTAAGACGTCCAGTCTGGGCACGGAGTTGTTGAG
ATCCGGCAGGAAGTCCCTGCTCCAGGGCCAAAGGCCCCACCCGGGCTCCC
CCGGATGTCCCCGCACCCCCCTCTATTCTCCCAAAAGAAAGAAGCTGCTT

>uc001ppu.1|116211178|116211678|116211677
GCAAACTCCAAGCGCTTCACTTGCACCCGGGACCAAACCCCAATCCCAGT
GGCTGGCTCCCTGAGGCCGCCCCGCTCCGTCCCGCCCCGCTGACAGCGGC
TGGGCTGGAGAAGGCTCTATACGGACACACCTCTGGGGACGGGGAACCCA
CTGCTCCCAGCTAAAGCAACCCTGTTTCCTGGCCCGCCTCAGACAGGGCT
GCAGGCCTTGTTTGAGCCCCTTTCAGGGCACCTGGCCTTGGATTGTCTGT
GGCTTTGCCTGGTCCGCTGTGACTTCCTTTCTACTTGAGCCTTGCTAAGG
CAGACTCTACTCCCTCACTCGTAAGCAGCCAGGCGTCCAGCAGGTCCTCC
AACGTCGATCTTGGCCCTAAGACGTCCAGTCTGGGCACGGAGTTGTTGAG
ATCCGGCAGGAAGTCCCTGCTCCAGGGCCAAAGGCCCCACCCGGGCTCCC
CCGGATGTCCCCGCACCCCCCTCTATTCTCCCAAAAGAAAGAAGCTGCTT

>uc001pib.1|104318403|104318803|104318902
acccataggtggagtttctggagcatatggtaagtctacttctaatttta
tgaggcaataccatactgttttccaaggtggctgtaccatttgaaattct
caccaatagagcacaggattccaattattctacatcccttcaaacccttg
ttattttctgttttttggggctttttttgatgggagtcattcaaatgggt
atgaggcagtatctcactatagttttCGGCAACATCTTTCATCCTATTGT
TGGGGATAAATCAGTCAGTTTTCTTCATCAGCCAAGTATAGATATTTCAT
GAGCCATAAAGCTCGAAAATCCAGTTAGCTTCCTCCACTTCATTTCCACT
CACCCACCATTTTCATTGAGATTATATTCTCTATTAGAAAAAGACACAGT
TCGTTTGTCTTCACTTTTATTGAAATACAAAATGTTAAATATGCAAGCTG
TACTAATGAAGGTGCTCCTTGAAGTTGATTAAGGAGGGCTGGGCTGCTTG

>uc001oqc.1|70026048|70026548|70026547
AGAGGAGAGATGGGTGTGAGACCCCAGCCCATGTTTCCAGATATGGGAAT
AAGGCTAGCAGTGGCCCTGTGGCTGGCAGGTGGGTCTCAGGCTGTTTGGC
TGCGGTGGTCAGGGATTGTGCAGGTGTGCTTATGATGGGAAAGGACAGGT
GCTCAGGAGGATCTTGCCATATCCCTGAACTGCAGTGCAGGCCCTCATGG
GTGGGCCTGGGCAGGGGGAGGGAGGGGACAGGGCACTGAGTGGGAAGCCT
GCGGAAGGGACGCCTGCTAGTGACTAAAAGGGCACTCCTGGTGGGACATG
GATGATTCCGGCAGCGTGTGAGCCCCAAGTCATTGTCGTGGGCTCTGGCG
GTAAATTCCAGCCTCACCCCTGTGCCTGGGCTCTCAGAAGTGTGGGATCA
GCTGGAGAGAGGGCCCACTGCCCCCCAGCTGTCCTGCCCGCCCCCACCCC
CCCCCCCCAGTAGGGCCCCAGGCTGGAGCTGGGCGATGTGGGGCATGTAC

>uc001mvp.1|34456517|34456917|34457016
TGTGCACCAAACAAAAATGCATCTGTAGGCTATGTGCGTCAATGAACTCC
ATTTTGTCATGGGAACCTCTGTCTTATGATATTAAAGGTGGAGGGTAAGA
TTACTCCATATATTTCTTGCACCTTTTTGGGCTCTTTAAAAATCTCCAGC
CTGCCAGGTGTGGTGTGGATTTAGCAAAAGTTCATAgtaatccaggtact
tgggaggttgagacgggaggatcacttgagcccaggagttagaggacggc
ttgggcaacaagcaagaacccatctccaaaaataaaagataaaTCTCCAA
CCACACCTGCTAGGAAATGGAAGAATCACCAAAGGTTTTACAGGTTGTCA
GTGTTTTGCTGAGGCTACCATGCTGAATTGAATGATACACAGACAGTTGA
ACATGTTAAATACTTTATTCACATTGTTTACAAACTATATCCACCTGGAA
AACACATGAATCCAAAATAGATTATTTTACAGTAATTCATATTTTTTAAA

>uc001sab.1|50965563|50965963|50966062
TTGGTGAATCTGATTTTCATGATCCATCAGTTTGCAGATATGCATGAGAT
GTTTTCTgagagacagctgcagtttagtgaaatgagcactagcgacacac
acagggcttaaaccccagatgaaccacccaactaagtgggtgaccctgcc
ccaattattgagtgcctctgagttctggcttcttcatctgcaaggtgtat
cattagggttgtgtggataaagttacatcaaataggggcctagcacaact
cttggcTAAATCTGAACCTTCTATGAGGCGGGGGATAGAAAACTGTACTG
GAGACCCTTGGCTTGGCCTTTTGCTGCTCCATGTGACTTTGGGGACCCTC
CCTAACCCCGACCCCTGAGGAGGGTAATAGAGACACACACAAGACCCAGG
TTGGCTACATTAATTTATTGAAACACAGATCAAGAGCAGAGGAGGAAGGG
GAGAGGCAGGAAGGCAGTTGCCGTGGGCAAGGTTCTGGTCCTGGCCCTTC

>uc001usz.1|29930478|29930878|29930977
ttttttgagatggagtcttgctctgtcacccaggctggagtgcagtggca
caatctcggctcactgcaacctccgcctcccgggttcacgccattctcct
gcctcagcctcctgagttactgggactacaggcgcccagcaccacgcttg
gctaattttttgtatttttagtagaggcggggtttcaccacgttagccag
gatggtctcaatctcctgacctcgtgatctgcccgccttggcctcccaaa
gtgctgggattacaggcgtgagccactgcgcccggccTCTCCTGTAGTTT
TCAACATAGTTAAATCCTACAATGTCTGAGCAATGGTTACAATTCCTTAG
GTAGTAAGGGAAATACCTGTTGAATGGCAGTTTGTGTTACATGGGCGCTT
TTCTTATCTTTATCATTTAATCATTACCCCTCGGGTACACAGGACACACA
AATTTCATTTTTCAGATTTCACTTTAAGAAAATTAATAAATACAGCAAAC

>uc001ycu.1|60395230|60395730|60395729
TCAGTCCTCGCCCCTTCTCCCAGCTGCTATTCGGGGCTCCCGAGGCGCTC
AGAGGGGTCGACTGCGTCCGTGGGGCACAACCCAGGGGCCAGGCTAAGAC
GCCACACACGGCAACGACCCTCAACGACAACGACCCCCACGACGCCCCGC
GCCCCAGGGCCAGCAGGCTGGGGTCCGAGAACCTCCTTGCCGGAAGCGGA
AGTGCGTCACGGCGACGGCCGGCAAGCACGCACCGCGCAGACTCGCTGTG
GTGGCGTGACCCGGAAGCGCTCGCCGAGGCCCCTCCTTGCCCGCCGATAT
CTCTGCCGGGTGACTAGCTGCTTCCTTTCTCTCTCGCGCGCGGTGTGGTG
GCAGCAGGTGTGGCGCGCGGCGCGGGCTTCgggctcagggctggggctgg
ggcgggagtgggggcttggacgcgggggacggggtgcggggtgctgggtg
cggctggggccgTGACCCTAGGGGCCGGTTTGCGCCGGGAGCCGGGGCAC

>uc001yct.1|93819002|93819402|93819501
cctttgtaaaatgaaggtattgaactagatgatctGTGATTCAGCCAATG
CCTCTGCCAAGCGATTTGATGCACCATGGAAGCAGATGCTGTGATCAGGA
CTGGTTAGAGCTATTTTCTTCTGATGTCAGTCAGCAAGAAATGACTCCGT
AATAGATTAAAATAAAACACTTATTTTGCACCAGAGAGAAGGAAAGAGAG
AGAAGCACATGACTCAAGGAGAATGTTTACATGTGTTCCTCCCAAAGGCT
TTATCTTGACATAGTGTTCTCATCTGCAACTTTTTAAAAATGAAAATATG
TGAGCAACAGAGAAAAGATATTCTACCCAGCTAGTCTTTAGCCAAGTAAC
TAAGGTTCTTAGAAACAAGCTTAAAATACCAGACAGATTGCACAAACATC
TTAAAAAATATGTATCAATTTAATGCTTTTGTagtagtcctcccttatcc
atggttttgctttctgcagtctcagttaaccatggtcaaccatggtccaa

>uc001xjk.1|67006335|67006735|67006834
CACCCTGCTTGGTCCCTCCTGCCTCATGAGATGTCTCAGGTCATGGCTGG
TGTTTCCAGGAGGAGCTCGTCTCATGGGCAACTGCAGCCAACCTGCAGTC
AACCTGGATACTGCCTGAGATCCCCCTCTGCCTGGGAGCGTGGCACCAAA
GTAAGGCCTGGATCACATTATGCCACCTGAGAATTGGGGTCAGGGTGTGA
ATTCAGGTTACCAGAGAGTGTCAGAGTAGAGACAGCAAGAAGGATTGGCA
GGGAGTGTCACTTGCCCCCTCCACAGGGCAGCCCCGCCCAGCAGCCCTCT
TAGTTCAGGAGGGCATGATGCCAGGGTGCAAAGGGCCTGGCCTCCAGGAG
CCCCTGAGAAAGTGGCTCCAAAAGAGGAAAAACAGATGGGCCAGAGCCAG
TCCTGGAACACAAACACCAGTATATTTTATGTGCACAAATGTGAAAAGGA
AGAGACAGAGGGACCAACGGAGACACAGAGCAGGCAATGGGCGCACAAAC

>uc002clr.1|1409354|1409754|1409853
caggctggagtgcagtggcgcgatctcgactcactgcaagcttcgcctcc
agggttcacgccattctcctgcctcagcctccggagtagctgggactcca
ggggcccgccaccacgcccggctaattttttgtattttttagtagacaca
gggtttcaccgtgttggccaggatggtctcgatctcctgacctcgtgatc
cgcccgcctcagcctcccaaagtgctgggattacaggcgtcagccaccgc
gcccgaccGGAAAAGGAAACTTTTAAAAATAGCTGCTGGTGCAACTAACT
TACGTGCTCTGGTAAACAAGAAGAGATTAAAATAAAAAACAATAGCTGCC
CAAATACCCCCTTTTTAAAAACTAGATGCAAAAAAAGGGAATCATCTAAT
CCCatattataaaattaaaatttattttCATTTGTTGTTGTGTAAAACTC
ACATGTGGAAGTGTTCCTTGCACAGGCCGCAGCATGCAATACAGTTTCAC

>uc002jib.1|64753985|64754385|64754484
ACCAAATCCTTCTGTCATTGCTGTTGTTGTTGTCTAATACAATAATCACA
CTCTCAATATATTTGTTTTATGAAGTTAATACTTTCATTTGGTTGAAATG
TAATGTCAACTAGCATTATTTACACTATTTTATACCTTGAGCCAATACAT
GGGTTGTACAAGGAAGTATTTCTAAGAAAATATTAGCCATGCCTTTAACT
CTATCAAAAATGAAATTCTGGTTCTTATTAAAAAGAAATAGGCGCACTGC
ACTTACAATTCTTAATTTAACCCTTGAAAGAGTTTATTCATATCCTACCA
TGTTCCAAAGTCAATGAGGTAAGTTACTAAATAAATCTACACACTGATCT
ACTTACAATTTTATAGAAGAGATTCACTAAAGTTTACCAATAAAAACAAA
TACCCAATAAAATATTTTATTCAAGAACAAAATTAAATGTGCCCTTTGCA
AGGAAGATGACAAAAAATTTATATGTTCCAAGAGTGATGAAGGAAAAGGT

>uc002grk.1|17349201|17349601|17349700
CCATTCATTTAGGAATGACAGTGTCATCTGCCCAGCTAGACTGGGGTGGC
CAAGGACAACATGCCCACACCTCTCCACCCTCATGCTGACGGACACGGGG
CTGGATCCTCCAAGGGAAGAGGCAGCAGAGGGGCTGTCTTGGGTGTGCTG
GGGCAGGGGTGGGAGCAGGTGACACAAGACACCAAGTCTCCTGGAGATGA
AACCATGGCCATGGCCAGGTGAGCCCCTGACGCCTCCTAAGTACCTTACT
GGGAGGCCTGGAGAGAGGTGCCCACCCCTCAGCTCTGAGATTTCAAGACA
GAAAGGCTGGAGCCAGCCTTGCTCGGGAGCTATTTGACCTGATATTCGTG
CCCCAGGCCTGCTCCTTCCCCACACAGACAGACAGAGGCTGGAGCAGATG
TTGGGGTCAGGGTGCCTTTATTGGTGAATGGGAATGTGTGGGTTGGAGCT
CAATGGCCATATGTCGGCACGTCCAGGGTCCCCAAGGCAGCAGGTTCCAA

>uc002qsd.1|63549583|63549983|63550082
tacaaaaaataAATAATAGAAAGAAAAATGTGAGTTggccaggcatggtg
gctcatgcctgtagtcccagctactcaggaggctgaggtgggaggatcac
ttaaggccaggagttcaagacaagcttgggcaacacagtgagaccctgtc
tacaaaaaataataattagccagacgtggcgatgcatgcccaggctccca
gctacttgggaggctgaggcaggaggatcgcttgagcctgggaggtcaaa
actgcagtgagccggactgcaacactgcactccagcctgggtgacagtgt
gagaccctgtctcaaaaaagaaaaaagaaaagaaaaCTGTGCTCTTAAGA
GCCAGTTCTCCACTCCTCTACCTCAGGAGCCACCCCAGAACCCATCCACT
TTGAGGACACGAGATCCCAGCCCACTCAGCCCTGGGAGTCCAAAGACATT
TTAAACAGAGCCTCTCTTCACATTTATTAATTCCTGGGAGGAATGAGGGA

>uc002mtw.1|12432597|12432997|12433096
ggattaagaaaatgtggcacatatacaccatggaatactatgcggccata
aaaaaggatgagttcatgtcctttgtagggacatggatgaagctggaaac
caccattctcagcaaagtatcacaaggacaaaaaaccaaacaccacatgt
tctcactcacaggtgggaattgaacaatgagaacacttggacacaggaag
gggaacatcacacacgggcctgttatggggtggggggaggggggagggat
agcattaggagatatacctaatgtaaaagacgagttaatgggtccagcac
accaacatggcacgtgtatacctatgtaataaacctgcacgttgtgcaca
tgtaccctagaaattaaagtataataataaaaaaaCTTAATCTGAAAATC
TATAATTGCAATGGAATATTTTAATATATCCTTGCAGAAAATTAAATAGA
CAAGTGATAGCATACAAGTTATTTGAAAAGTTAATAAAATATTTCTAAGA

>uc002mat.1|4479038|4479438|4479537
agcctcctgagtagctgggactacaggcgcccgccaccacgcccggctaa
ttttttgtatttttagtagagacggggtttcaccgtgtgagccaggatgg
tctcgatctcctgacctcgtgatcggcccgcctcggccccccaaagtgct
gggattacaggcctgagccaccgtgcccggccGCCTCCCTGCTTTTCTGC
TGAGGTGGGGGTAAGCCCATACATTCTTCCAGTACTGTAAGGCCAGAGTT
GGACATTCACATGGTCTCCAGGGCCAGGCAGGTACCAAAAACCATCAAAG
TAGATATGACATAAACCACTGGGGACTAGTGGAGCTGAGCAAACCATCTG
AAGGAGCAGACAATATTCTGGCTGTGTCTAGtttttcttttttttttttt
gaaacggagtctcgcactgtggcctgggctggagtgcaatagcgcgatct
cagctcattgcaacctccacctcccaggttcaagtgattctcctgcctca

>uc002xai.1|32331336|32331736|32331835
tcccaggcagatcacttgaggtcaggagttcaagatcagcctggctaaca
tggtaaaaccccgtctctactaaaaataccaaaaaaaaattagctgggtg
tgatctcaactactcaggaggctgaggcaggaggatcgcttgaacccagg
aggcgaaggttgcattgagctgagattgcatcactgcactccagcctggg
tgacggagcgagactctgtctcaaaaaaaaacgaaaGAGTTCCCTCTTCA
CTTTACCCATTCTTTCAAGCCTAAGGACCACAGACAGCCGTTCCACTGCA
GAGTACCCCGTGAATGCTTCATCAGCACAACTATAACCCCCTATTCATGG
CATACATTGTTGGCAGAGGATTATCTATAAAATAAAGGCTCAAAATTCTT
CCAGGCACCAAGATTTTTATTTACCCACCTTCCTGCTTTCTTTTAACATT
ATAGGCCAAATTATTCTCTTTTTGACCCAGGGTTGTGAAAGGAACCATCT

>uc002yua.1|34740357|34740857|34740856
TCCCTCCTCTGTCTAGACAGTGCCCACATTCCCTGCTCCGTCCGGACGGT
GCCCACATTCCCTGCTCTGTCTGGACGGTGCTCACATTCCCTGCTCTGTC
TAGACAGTGCCCACATTCCCTGCTCCATCCAGACGGTGCCCATACTCCCT
GCTCTGTCTAGATGGTGTCCACATTCCCTGCTCCGTCTAGACTGTGCCCA
TATTCGCTGCTGGCTGCAAATGCGAGGAGTTGACAGCAGCCTCCCCTTTA
CAAGGCAGGAGGTGCCACTGTTCGCCATTGTCTCCACCTAGGGCTTCACT
TGCTTTCTATCTGCAGACATCAGAGGGACCCACATCTCTCTGTTCTGACA
CGCTGTGTGTTGATGGCAGAGTTTAATTATCCACATGCAATCTTACTTTC
CTTATTCCCAAGTCCGTGGGGCTGCCTCATCAAAGCATTGTAAGAACTGA
TAACCATCTTCTAGAAGTATCATAGTGATATTAAGAACACACATCACAGA

>uc003aik.1|29302211|29302611|29302710
CAGGAAGTGATATAAATCAGTTGGTGTTTACCAAGTACTTACCACACACC
TGATATTACCAAGTCCATAAGGTCTGAGACTATAAAGTTATCACAGAACC
CTCAACACATCCCTTTCAAAGAACAGAATCTCTACCAGTAACTGACACAT
GAGGAAGCAGGTGCAGAGGGAAAATGCCTGGGTTAGAATGTGAACCATGG
TCAGACAGGCTGTGAAGCCCAGGTCCAGAACCTCTGCACCTACCTTTTGG
CATCCCTGGACCTGGAGGGGTCCTTGGACATCCAGAGAGCTCTGAGCAGT
GCCCAGCTCTGTCTCAGTAAATACCCAGGGCTGGCCCAGCCTGCAGCATA
GAGTGCTAGGTAGGCCTCCTCCAACCCTAGGAAGGCTCATGGACACAAAA
TGCAATTGGCACAAAAGTCCAGTCATTTAATAACAAATGCTCCCCCTACC
CTCACCCCATCACAGCACCCTGAGAATCACGGGTCCAACTGTGTGGGAGG

>uc003afs.1|28233755|28234155|28234254
agcagtaagtaactactaatagcatactactggtcaacagcaggctatta
gttaagtttttagggagtcaaaagttatacacggatttttcaactgtgca
gggcagggggtgttggtgcccctaacccctgagttgttcaaggatcaact
gAGTTTGTCTTCTGTTTGCACTGCACTGTCAGACATTTATAACATCCAAC
GATCAGAGACAATTTGTCCATCGGCAACCCTGACAGGACTAATGGGAAGA
GCGGGTGGGGAGGGAAGAGTTTTGCTTTTTGTGCTCTGCTGCCTTTGGCT
TCTCCTACCACCTCTTAACAGCAGGAACTTGGGATAATAAATACAAGATC
ATGAGGACCTCACCCCGCAAAGCACAAATAGGGTGTGCGTAGACAAGAGG
TGAGCATCTCTCTGCAGAATTGGAATCTTTTTCCACTCTGCTTTTATTGG
CTGCTGAGAAAAAGTCTCTCTACAAATGCTTTTTCACACTGTGTCACAGC

>uc004ewx.1|131343386|131343886|131343885
GCACATCTAATGTCCATATGAGAAGGAACTTCTGATGTAATCACTGCGAA
ATGATAAGGATATCCATGTCTTGGAAAGAAATGTGATATTTTGTTTTCTC
TCCAGTGGATCTGAAGGTAAAGGTGATGACTGTACTAAGCCAAAGTTTAA
ACACAATAATCAAAAATGGCAGTGAAATAAATTCTCTTGACCAATGAGGA
AGCATTTAAGTAACATTAAGTATATACATTTGAGGATTGGTGTGTTACCA
GTAATTAAATATAGAATATCAAGAGCAACATCTGGTAACCAATTAAAAAT
GAGCAAAACTCCTCTGATTCATCTTGGGATGAATAGCAAAGCACATATAG
CATTCTAGAATATACACAAAAATAAAAATTCTAAATGTGACAATGGCTTA
AGAAACACATAAGAATCTCACCAATCCAAAAAGCATATACTGTGCATTAC
CAAAACATTGTAGTTATCTTGATCTGAACAGCTTAAATAAATGGCCAAAC

>uc004ept.1|111939277|111939777|111939776
TCTGCAGCCAGAGTCACTAGTTCAGGCCATAGGATTAGCTCCCCTTGCAA
TCTGCTGCTGTGTAACAATAAATACTAGGGAGCCCCAGGTACAGGTGAAG
TATTCCAAACACTATCATCGATCCTGCATATTAATCCCATCTCTACCAGA
GCCAACACACAGTTTCTTCTAAGAAAATCCCTTCAACATGAAGGGACCTC
ATGTTCAGTAAGCCTCTTTATTTAGATAGCAATGACACTAGCAGGGATTT
CAAGGGGCTTCTCTAGTTTAATGCTGAAGGACCAATGTGATGTGACGAGA
TGTTGTGGCAAGCAGCCTTCTTGGCTTAGGAGGAAAAGAACAGAATCTTC
CAACTTCATGCCTGAATAGGAAAAACAATCCTTAGGTGATATTGACTCTG
CCCTGGCTGTTCTAAAAGGCTAAAGAGAACAGTGTAATCTTTTCACGCAC
CTTGCTCCCATCCACACGTTAATACCTGTTTCTGCAGCTTGCAGACTTAC
