# Supplementary material for: MatrixCatch - a novel tool for the recognition of composite regulatory elements in promoters
Source: BMC Bioinformatics. 2013 Aug 8;14:241. doi: 10.1186/1471-2105-14-241 (PMC3754795; doi:10.1186/1471-2105-14-241)
Supplement: Additional file 2 — Dataset of tissue specific promoters. [file 1471-2105-14-241-S2.zip › 500/Muscle500.seq]

>uc001cxv.1|54953728|54954128|54954227
acccctgacaaactcttacatctcaactattgtcgtttcctccccactgc
cttagcaactcctagagggcagagatttcatctgctctgcccaccgctat
atagccagccactagaacaggccggaagcgcagaaagagctaagtaagta
tgtgttgactgactgaCGAACAAATGAATGAAGTGAGATGGGGGCTTTGG
GGATTCGGGTTCACGCACCACCCCAAAAGCATTCGAAGGCCGGGCGAGGC
CAGGCACTGCCGAGGAGGGCGGGCCGGGGGAGGAGCGTATTGGCCACGCC
CGGCCACGCCCCCAGGCCGGCGGAACCCAAGGCGCGGGGACCTGCGCTGC
CGGGAGGATTGAGGGAAGGGAACCCGCGCCGCCGGAAGGAGCCGCTCGCT
TCACGGCGCTGGGACCCGGGCTGGAAGGCAGGGCATCAGCTATGGAACAA
CCTGGGCAGGATCCCACCTCAGACGACGTCATGGACTCGTTCCTGGAAAA

>uc001gxz.1|200584058|200584458|200584557
CCAGTCGTTTAGGTACTTAATGTTTAGTTCTCTCCTCCAGAAAACAGGAA
TAATTACCGCCTTTTTTCCACTCCAAAGAATTGATGTGATAATTAGGGAG
ATAAGATTAGTTACTAGTCATAACAAGAATAAACTACAACTCCCAAAATG
CCCAGAGGAAGAGGCTGACGCCAGTCCAGGAGACAGTTCCAGCTTTAGGG
CAAAGGTGACCCCACTGGGTCCCGTGGCGAAAGAGAGAGCCGCCGGTCCT
CGCCTTTTTTCTGATGCATCCAGGGATTTGTAGTTCCCTTACGGCCACCA
AGTGCACTTAGGGCAGGCCTCTTACTACGAGTCCCGTGATGACCCGAGGC
CGGGCAGCGCCTGCGTATTGAAGCCGAGGGAGCGTGCGGGCGGTACTACT
GGCGGGAGGAGTAAAGATGGCGGCGCGAGGGTCTCCGCCCTCTGCTCCGG
GCTGAAGCGCTCTGAGAGAGGCGGCAGCGGCAACTCGAGCCCCAACAGTA

>uc001hsp.1|226531563|226531963|226532062
CGAGTTCGCGGATCAGGGAGTGTATGTGTGTGATGCCCATGATGCCCAGA
GCTCTGCCTCCGTGAAGGTACAAGGTGAGGGCTGCGTGGGGCATGTGGGG
CATGGCAGGTATGGGCACCTCCTCCTGTCCTCCGTGTCCCCCAGCCAGGG
GCTTGGCAGCTCTACTTTCACCTGCACAACCCTTGGCATGCTGGGGCACT
GGGTGGGGGGTGCTGGGAGCAGCTCTGTGTGTCCGGGTGTGGCAGGGCCT
CCCTTGCCACCCTAGGCCGCAACATCCAGATCGTGAGGCCCCTGGAGGAT
GTGGAAGTGATGGAGAAGGACGGTGCCACCTTCTCCTGTGAGGTCTCCCA
CGACGAAGTGCCTGGCCAGTGGTTCTGGGAGGGCAGTAAACTGCGGCCCA
CTGACAACGTGCGCATCCGCCAGGAAGGTTCGAGGACAGGCGGCTGTAGC
AGGCACGGCCCGGCCCCCAGGTCTTCCTCTGCCCCCGCCCATACTGAGCC

>uc001hwb.1|232575497|232575897|232575996
gatcttttgggtccaggattttgaggctgcagtaagccgtgttctcacca
ctgcactcgagactgggcggaagagcgagacactgtatcaaaaacaaaac
aaaacaaaacGAGAAGGCATCGCGGCTCTGTAACACTCCGTCCAGCTCTC
GCACTCTCAGATGCAAACTTCCACACAAACTCCTCGGCTCGCCTTGTCCC
GCGGGACTAGCATATCAAGCCTTCCGGGACACACCGTGCGATGATATATA
CGTATATACCCCTCTTGCCCTTGAAGGCCGGAAGTCGGTCTTACAGATAA
AAGCGAAACAGGAAGTCCCGCCCCTCTATGGAAAGTAAATGGTAGCTCGG
AAGGGTCAAAAGAGTCCGCGGTTTCGCCGCGTGAGTTGCTTTTTGCGGCT
GGGGAGGTCTACGCTTCTAGAGCTTGAGCCAGCGGGGCGACCCTGCAGTG
GCAGGACTCGGCACCGCGCCCTCCACCGCCGGTTGGTGGCCTGCGTGACA

>uc001tdt.1|107805450|107805950|107805949
ATAGTGCCTGGAGCTAGTTACAGTTCTACCCCAGGAAGAGAAGGGCCAAG
CCCTGCCTTCCACACCCAGTCTATTCTGACAGCCTAATATTTCATCCTGT
ATGCTTTACCTGGGCCAGCCTCTGAAGAAGCCATTGGGTTGCTTCTTTAG
TTTTATTATCTTCCTGGTTATTGATACTCGTTTTGCCCTGAAGTGGCATC
CATTGGATCATTCTCAGCTTCAAACTCAGAAATCCTGTCACCCAAGTAGA
ATGTCAGTTGTCCCCTTGACCAGAAGGAGATTTCAGACAGCAGGAGCTAC
TCATCAAGGAATTTGAAGGCTCTGTAACCACCTGTTGCCAACTCCCACTC
CACCCCCCTCCATCTCTAAGATAGAGAGGTTAGATTAGGCAAAATCTAAT
CCACATCATACAACTCTGTATGATGCAATTAATCAGTGATTCTATGATCT
CCCTATTAACAAATTTATGCAAATGGGATTCAAAGTAAAAGACTCACCAA

>uc002rmc.1|28624470|28624870|28624969
GCTGTGTTCCATGTCACTGTATTTGTGACCCCGTGAAAGACATGAGACTT
GACCCAGGCCCCATAACTTGCTTCACTCAAAGCTGTGAAAGCAGTTCTCA
GGGAACAGAGGGTTTCCATTCTCTATTGTGCGCAGATTTACCTACATTTG
GGTTGTGGACACAGGCTGCGGGGAGGACTTGGGAAAGAATACATGCTTTA
TGTAAAAAGCGATGCATTTGCCCTTCCTTCCCATACTGGCTCTCCTGTCT
AAGGGAACTTGAATCAGTGAGCCAGAAAGTAGCTGGGCAGCAAGGAGGGG
ACAAGAAGCCAAGCTGGATAACCGGCCCCCACGTGATCAGAAAGCTGTGT
GACCCATTGCTAGATGTTTGGTTGGATGCAGGACACCAATGTTGGAGTCC
CAGCTCTGTCCTGGCTGGCTGGGCCCCACCTCAACCTCTGCTGTGCAGCT
TTTCCTTCTAGGAGAGGTAGACTAGGAAGTCCCTTCTATATATATATATA

>uc002scm.1|63922117|63922517|63922616
GCAGCGTAGCCTTCGGCCCCTACCGAGAAAAAGCTGCGGCCGGGTTTCAC
TGCTCGAGGCGGGAAGGCGGGGAGCTGAGGCCCCGACCGGTCGGCCAGCC
AGAGCGTGGAATTGGTAGCGCCTCCTAGTCCCAGGATGTTTATGGCTGGT
GAAAATGGTTGCACTGCCCCCGCTGGCCGGCCTCGCCCGCCTCCCCGACC
CCTGCTTGGGCGGGAGCCGCTGTTAACCGGGGTTTTCGGGGGAGGCGTTT
GGGGCCTGGACGGCGGCGCGGGGAGGGGGCAGCTAGGGGCGCGGCCTGCC
AGTGCCTCCTGCAGTACAGCCCTGGAGGGCGTGGGGACTTGGGGGCGGTG
AAATAGCCGCTGTAGGTCCGCCTCTTTCATTGAAGAAATTTAAGTTCGTG
TGGTTTTACCTTTTCCGGGAGTCTCCAGCTGGCCCTCATTTGTGTCCGGA
GCTCAGGAGTTCCCAAACCGACTCAGTCGCACCAAGTTTCCGTCTTTTGG

>uc003car.1|16190787|16191187|16191286
GTGGGAGAAgaagggacttgcaagatcatctcccttagctccctcatttt
caggaggccagggacagtggtccccaggaagggaaggagagtccaaccta
gtttgcctgatcccccATGGGAGGCTGAGGTTGCAAACAGACAGCTGCAG
CTCCTTGCAGCTATGCCACACACACAGCCTTTCTGAATCAGAGGGTATTA
GTCTTTCCTTCTGAACTCTTGGGATATTCCTGTTTTGATTTGGCTCTAGC
AGTGACCACACCGAGTTGTGCAAAGCCTGGGAACAGTGAGGGCATTAGGA
CCAGGAGTGACGCGCACGCTTGGCTCTGGGTTGTGTCTGGCAGAGGGCTC
TCGGCTGAGTGGAGCTATGTGTGAAAGGAAACCAGGCACTGCCTGCCGGC
TTTACATCTGTTGATCTGACCTGACTGGAAGCGTCCAAAGAGGGACGGCT
GTCAGCCCTGCTTGACTGAGAACCCACCAGCTCATCCCAGACACCTCATA

>uc003doa.1|69895151|69895651|69895650
TCTAGTCTTCATATGTAAGGTGTTGAATTTATTTAATGTTATTAACTGAA
TCTATAGATAAAGAGGTAGTTTTGGAGCCAAGTAACCTGTTGATGTAAAG
TCTATTTTACCTTTTATGATTACCATCTAGCACCTCCCTCCTTCCTGGCT
GAATTCCCTGTCATTTTAAGTAGGCAGCAATTACTGGTTTGCTAAAGAAG
CCAGCTCCTGCTGCCAAGGATCCTGTTAATTATCACTCTATCTCTAATTT
AGCCTTCCTAGTGTTGAGAGAAGGTGCACGTAAGCGTGTGGCAGAACGTC
TGCAATCGCATCTTTGTAATAATCTCCTTTCTGAGACGGTTCAGTGGACT
CAATGTTCCGCCAAAGGGCCAAGGCAGCCCTGGTGAGTGTTTTCAGCTCT
CTTCTGTAGCTTGTTTGGTCAGTCGAGTTTGGTGTGATTGTCCTCTCCTT
TTGCTTCTGACCTAAGTAAAAGCTAATGGTTGGCATTAATCTTGGGAATT

>uc003euz.1|143824633|143825033|143825132
gcacataccactgtgcccagcTCAACATTGCCATTTTAAAATTAAAGTGG
CAAAGGAACATTTATGAAAAGAATATGGAAGCTCATAGGGTAGTCCCATT
CCATAGGAAGAAAACCTGCTTGGGTAAAATCTAAGGGGTAAGGTGAATAC
CACAATGTATTTTAAGCTCCCCAGCTATAATCAAATAGAATGATGATGAC
ATCCACATTTTTGCCTCTTGATTTTTTTATGGTTCTGAACCACACCCATG
TTGCAGATTGGCCTTTCTACTGAGAGTAAGTTCCATCAAGATTAATATCT
GTAGTAATAGGCAGAACACTTCAGTGTGGAATTGCTTCTTTTCTTTGGTC
AAACACTAACTTTGGCAGAGGATAGACACAGCTTAGGAAGACTGAATTTT
AAGTCTTCTGAATTGTTTTTCTGGACTTCCAAATCTCAAGTGATAAGACC
AGCAGAAGCAGGTATACAAAAATTTATCTCTGTCAATAGCAGTAAGACAG

>uc003ezk.1|153498960|153499460|153499459
TTAATATTTAATGTTTCTGCGATGGAATCACTTTCTCCCTTGAGGTTGAC
TTCAGATTTACCAGACACACTGACAACACTGTACTCCTTATTTTCCCCAC
ATGACCTCAGCTTCTGCTTTAAAAATGTACGAATAAAGGATGCTTTTGTT
CATATCTTGCCTGCCTGTGATATATTGACAAAGTGTCTGCGGGCTCAATG
GAATAGTTTTACAGTATGAGTGCTGTTTTCAGTGGAGGGGCAGGACTTGG
GCTTTAGAAGGAAGTGAATTGGATAGGTCAGGAGAATGTACCATTTGTAA
ACACCCCTTTCCTTTTTTATTCACGTGTCAGGACAGCAGGAGCAGGCTGT
TCAGTGCCCGTCCCTGCGCAGAGCCGGAGGGAAAGCAGCTTGGAAGTCAG
CTGCAATTTTTAAACCTTGCTTTTTATTCCCTGGTAATGATCTTCAAGTG
CTTAGACTTGTCTGAGAAGCTGTTTTGAAACTAACATGGTTTAGTCCACT

>uc003frx.1|190831409|190831909|190831908
ATAGATGAAaaaacaaaacaaaacaaaacTTCCCTAAGCAGCTCTACAAA
ACATTTTAGCCCCAGAAATAGTCACAGAAATCCTCAAATCAAACCAGTAT
CCAGATACAAGGAAGTGTTATGTAGCTGGAGCAGGGTGGACACTCATCAG
CTCAGTTCAGTTACAAAAGTCCAGGCTGCTGAAATTAAACTCTGATGCCA
TTCATGCCAGCATCCAATCACGACAGAGATCAGAAGTTCAGAGATGCCTC
CAGCTCCAAATTGCCAACAACAAGTGTGGCTACTATACGTCAAGGACTCT
GAAGCCGTGAGAGAGGGGGAAGAACAACAGTAGAGAGGATGCCCAGCTGG
TAAGAATCGAGTGTTTATGAAGTTTTAGTCAATTGATGAATCTCATTGGC
TAAAATCAAGAAACGCTCCGCCTCTTTGCAAATATGTATGAAGGAGAGAA
GTGCCTAAACTTCTATGTCTGATAGCATTTGACCCTATTGCTTTTAGCCT

>uc003hjo.1|77214486|77214886|77214985
gaggtacctgaaatatagtaagcTAGTTGAGCGAATGGTGATAGCTGTCA
CCATTGCCAGTGATTAACAGAGCAAGTTTCCCTAGTTATGTGAATCACTT
AGCCTAGAGTAAAATCCATGCTTTAGTTTGATATCTCAGTGTCAAAGGAT
TAGGAATGGGAAGTCATTTCTCTCTGAGAGAAGCCCAGAACTGTGGGCTC
AGAACTGAATGTGCTGTGTGGCTAAAGGGAATTGCTATGGCTTTACAAGC
CTCTTGGAGATTTAAAGTGTTAACAGCAGTGATTCCAAGGCATAGTGTGG
GGGGGCCAGATATAAATAGCAGAACACAAGTAGCGTAGTGTGCCACTGCC
AAGCTACTGCTGGGGGTGTTTATAAAAAGAAAAGCATTCCTGTCTCAGCT
CTCACTGTCAACAACATCCCATCCTGAAGACTTGCTTACCACAACTGAGA
GTGGGGAGTCAGTTTGAGGCCTAGCATCACTTAAACTTCCTCCAAAGGCA

>uc003kul.1|127012211|127012611|127012710
CCTGGCAACCAACTGCCCAGCTAATTTACAAGCAGGTGACAGGTGGTGAA
ACTATGATTTTGATATTTTTAAATGGTTCTTTCCTTCCCATAAATGCTGC
TTTTTGGAAAGGTCACTTTAGTTTTCTTTAGGAAAATGAGCCTTTTCTCC
CTCTCCCAAATGCTAAGTTGATGCCCTTCCCCAGAAGTCTTCCTGTTAAT
TGAGTTGGCCTGAAGGTCATCAACAATAATCAATATGAAGACTTGCTGCG
ACGTGCTAATTGACACTCCCAAAGAGGAATAGTGTCAACAATCAATAAAG
AGGACAGAGCACTGGTAGATTTATGGCTTTGATTTTGAAAAGGTATAGGA
ATGCCTGTGATGTTTCCCCACCCCCCAACCCCGTACTCCTTTTGAATGTT
AATGCTTTCTTGAAGATGATTTCAGACACACTGCTAGGATACTGCCTCTA
CTCGCTGAAGCAGAATCCTCTGAAGAGTTGCTGAGGCAGAACTGAAATCA

>uc003pcg.1|53991272|53991672|53991771
AAAGTAATACAAACATATCTACAGTACTAGGTTGCAAATTGGAATTTGGA
AGCGCTAGATCTGCTGATTTTATTTGCTATCTGACTATCACATTTGTTCT
TTTTAACTGATTTATTAGGTCTGTATTCTAGAGTATATTTTATTCTGTTG
CAACAGCTATTAATGAATTCTTTGATCGTGGATTTTTGTCACATACATCT
GTATTGGTTCAGGGAGCCTAACCTGTTGGAACATTCTGCTGAAGAGTTTG
CTTTTATATCTAGGGACATTTATCATTATCTAAGGCCAGCTGCCTGACTT
CTCTTCAGTGCTCTGTTTATAGGGTTTGAACATCTATAAATGGAAACACT
AGCTAACCAGAAATTATCGCTAGGGCTCTCTGATAGTGTCCTAGGCTCTC
ACAACTTGGAATGTCCTGCAATATCTAACATGTAAGCACGTCGAATCATT
TTCTAGACAGAATCTGAACCTCTGTGTCTCTCAGTCTTTCTCTCTTTCTC

>uc003pch.1|54055794|54056294|54056293
ATTTCTTCAGTTCCTGGCATATCCACCAAAACTGTCTGAATTAATTTGAG
AGTACCAGTTAATTTAATGTAGAAGCTATTGTAAGGTTGAGTTTCTTACT
TAAGGCTTTCTATTTGAAGGCATTTCTGTCAACCCTAAGTCATGtaatat
atacatatattaatatatactaatatacatattaaatGTGACATAGTTTT
TGTAGCCAAGTCAGATTAGGTCCTTTTTTAACTTTTAAAATAGAGCTTCC
CTCAATTTCCAGGCAAAGAGTTTCTCTTAGAACACTGCTAAGGTCAAGAT
AGGTTAATATATTCAGATGGGATTGAAATAACAGATGCATTGCTATTTCC
AGTCCAGAGTTGTTGGGGAAGCAGGGAGGAAGGAGGGCATAATTTGTACA
GTGCTTTGTCATCTTTGCAGCTCATCAATATCAGCAGCTGACACAGGCAA
GTGTTTGTCAATGAGTTCTATTGGCTGACACTGACCTTGCCGTTACAACC

>uc003pmv.1|89846815|89847215|89847314
tccccctgccccctcccttccccacccccatcAACAAACTCCGCCGGGAC
ATTTCAGTACCACCACTCCCTAGCCCGGCGAAGCGCAGGGGCGTGCTGGG
GAGGAGTAAAGAGGGTGGGGCGGAAACCCAATTTCATTGTTCGCGGGACC
GATTCTTCCCAAAAGAGCTCGCTGGCAGCGCCTGCGCAGTGCGCCCTCTT
TGTGCCAGGCTGCAGCAAGCTGGTTGTTTGTGTGTGTCTACCCGAAGCTG
CGGAGGCGGAGCGAGGGGGCGTGGCCTGCCTTGTCGCACTCTAATTGGGC
TTTCGCAGGAAAGTGGGCGGGCGCGGGGCGGAGCTTCCGATAACAACACT
CGGAGCTGGGGCTGTGGCTATTTGTTGCTGCGCCGCCACCGCCCGAGTCA
TGTTCCGCGATCTTCTCAGGCTCTCCTAGCAGCATCCATCGCCGCCACCC
TATCTTCACTGGCTTCATTCACCTTCTCCTTCTCTCTTCGTTGCTGAGCG

>uc003tbz.1|30975272|30975672|30975771
CTGCCCGGATTTCTTCTCTCACTTCAGCTCAGAGTCAGGTGAGGGGTGCT
GGGTGTGGCGGTGGGAAAGGGAGGTGCTTTCATCTGGAAGTGGCAGAATC
ATcactggatttgggggcaggctaacctgggtttgtataccaacttcccc
tcttctggggtgacctcgggccagtcagtctatcctgatctctgcttcct
gagctgtgaactggggagaacaaGAGCATTAACTGTGCAGGAAAGTATTA
GAGTGCAGAACCTGTAAGTGCTGGACCTGGATGCCCTCCAGGTGTTAGCA
GAAGCCTGGCTGCAAGGGTGGAGGAGGGCAGGCCTGCCTGACTGCCAAGA
CACCACCAACTGCCCAGGATGGAGAGGGTGGGGCACTCTGCTGCTCTGCT
TCACTTCCCTGGCCTAGGTGCTGGGACAGTGAGGGCCTCTTTTCTCCCTA
CTGCCCTTAGGATGCTGGCAGCCCAGCTCACCACTCCTCACCCCTCAGGG

>uc003vku.1|123028756|123029156|123029255
AATAGTGTGTATTAAAATATGTCAAAAGTGGATTAGGCTCTGACAACACA
AAGACTTACAGATTTGTCTCTTGAACAAATACCTTTAAATTGTGCGTTAA
TTCCAAGTGGTTTGGTTTTGTTCCATCAGTAGCAACACTCCCTGCAGCTG
AATTGGCAGGTCCTTTGTTTTCATAAGAGTTCTTTGAACCAATCAGGACA
GAGATAATCTTATTATACCTCTGTAGGCTTGCGTTTCTTTTGATGAGAGT
CTAGAGAAGTCATGGGTAATACTTTACCGTGTGCCAGAGACCGCTTATGT
TTCAGTTGTACAAGGTCAGGTCTTAATTTAACCACCAACTGGATACTTAA
TTTTAGATACACAGAAGCACACATTGGCTCCAGGGCACTTCCTCTGATTT
AGGAAGGCAAGTCCCTGGATAAGAATGACAAGATGATCATTCCAAAAGGT
GAGATTATGAAATATTTGATCTGTACCTCACCAACTAGCTTATTGAATAG

>uc003vkw.1|123035947|123036347|123036446
AGTAAAATTACCTGTGACTGTGGGGTAAAACCCAATTCTGACAGTTACAC
TTCTATCTGAAATTTTTGGGGAACTAGTTGATTCTGTTGTTTAAATCATC
CTAACGAATCCATTCATGTGATTTGCCACTTTGTGCTATGCAATTCTTTA
AAAATAAGCATTCAGCCACCAAATAAAAAGCAAAGTTATAACAGAATTGT
ATTTATATTGATTTCTCCACATCTTTAAAAGTATGCATACAAATGATCAA
AGTGCATAAAAATGAGAATTCGTATTGTTTGGTATATAACAACTGTATTT
TTTTTACCGTACCaaaaaaaaaaaaaaaaaagaaaaTGTCTTTTAACTCT
TGCCCTTCCTCTGATAGGATAAATCCTGATGATTCTCTCAGGGACCTCTA
GTAGATTAGCTCAACACTCGAGAATCATTGCAGCTTCAAGGTAAAAGAAA
AATTCCCAGGGAATCAGTGTCCCCCATTCCACACAGCCGAAACCTGCATC

>uc003voi.1|128365106|128365506|128365605
CGGATCTGCAGTTGCCAGGTCAGTGCGGGGCCCGGAGTGGATTCGCGGGG
CGGGGCGGGGCACTGCCCGCGCCCGGAGCTCAGCAGCAGCTGCCCAGGGG
CGGGGGCGGCAAGACGCGGAAGTGCCCGGCAGGTTGGCGGACCGGCGGGA
GGCGCAGCCTGGGCAGAGCTCAGCTTGGTCCCGCCGCCCGGCCGGTGCTC
CCTGGCGCAGCCACGCAGGCGCACCGCAGACAGGTGGGTCCCGGCCGCCG
CGCTCTCCTCTCTGCGTCCGCGCCCGGCGCGCCCCGAGGGTGGCGGGAGC
GGTGCCGGCTACTGCCCCCAAGTCTAGGCCTAGACTGGGCCCCGCGCCCC
CCAGGCACCTGCGGGCGGCGGGATGAAGACTGGAGTAGGGCGGGGTCCGC
GTCCAGCTGCGCCTGGAAAGCGAGCTCGGGGGGGTGCCTACAGCAGGGTG
CGCCCGGCCGGCCTGGGACTTCCAAAGCGCCTCCCACGCCCCGATCGGTT

>uc003znx.1|19387306|19387806|19387805
CCATCTGAACGGAGTTGGGGGTTGGGGGAAGGTGGGAGGTGGGCTGTCCT
CATTGAATAAGAAGAAGCAGAAGGTCTTGGAAAAGGAAGAGATGCCAGGA
GAGACAGAACAATACTTGGCTACTCCATGCCATCCCTTCTCTTCAGGCAA
AATGAAAGATCTTGAACTTTCAATTCTATCTCTTCTCATCTTCTTCAGGA
TTTAGTTTAATTAATTACCCTTTTATATTTTTTGTTTTTTTTTAACACTA
GATTATACTGCAATAAGTTACGCTTTTTTCTTTTTACATTTTGAATATTT
CTACTCAAGCTCCTTTTCTTTAGGCTTACATTTGCTCAAGAATCTCTTAT
ACCAAAGGAGCATCCCATAACCTGTCTTCAAGCTCCGGCCCAATCTATGT
ACCTTTTTTTTTCTGCCATGTAAATGTCATCTGCCCCATATCACACTTTG
CCCCAACCTGGCCTTCTCCCTCTTCATTTCCTTCTTCAATGCCACCTCCA

>uc001hud.1|229039088|229039488|229039587
ATGGAATAGGACTGACCGGCCATGTTTTATTTTGTATTTCTATTCCCCAT
CCTCCCATAAAAAATCAGCTTTGACTAGATGCAACACGAAAGCTTTCAGG
AAGGCAGCTTTTCAGAGCCAGTCACTCAATACAATAAGCTTGTCTGGAAA
GGCTTGCCAATGCTTCCATTTCACCCGAGGGCTGTGCAAGTATCCCCCAA
GACAGAGCCCACCCCTCCTGCTAGCAGCCATCACCTCCCACAAACCTGCA
GAGAGGACCGCACCAAGACTGCAAAGCAGGCTTCCGGAAGTGGCTTAAGC
TAGCTTTCACTAGCACAAACCCCTTTTTCTCTTTTGTGTTCAACTGCAAT
CATCTCCATAGGCTTCCTGACACCAGCAGAGGCCCATCACAGACACAAAT
AGCATTTTTTAAATGGCTTTATTAAAGGCTACAAGTATAAAATATGACTA
AGTTACAAGTCGTCAGTAAGAATTTATTACTTTTGAAAATGTTAATTAAA

>uc001fpe.1|154699743|154700143|154700242
AATCCACCTGTGCCTAACATAGTGCCCGGGCAAGTCTCTGCTGAGGAAGG
CTTTCAGCAGTCAAAGGTCCTCACCGTGCCAACTCCCACCCCCAACACCA
TTCTGGTTTGAACTCAACCTTGGGTGGCATTTCTATTTTTGTGTCCCAGA
ATCCCTCCTGAGGCTTCTAGCTGGGCAATCCCTCCTTAGTGTGGGCTGGG
GCTGCCTCCTTCTGACAGAACACTTAGAAGAAATTCTCACCTGAAAACCC
CACCTGAGACATGTGGAAGTGCCCCGCCCTGAAGGCCGCCCCCCATTCTT
CCCTGCTGAGATGAAGCACTGCCTCTCACCCTGATGGGGCCACACCAGTC
CTTCCTTCCCATCCTCGCGGCACCAAAGAAACCAAAACCCACGCCGAAGT
ATCAGAAACGTGTATTCTTTTTCTTTTAATAGTAAACCTCTTTACAACAA
ATATAGTGAAAGAGTTTTCAAACAAAACTCATAAGAATCTCGAGGACTTT

>uc001fec.1|152400513|152400913|152401012
GAAAGAAGGATGTTATCAGGATCCtttttttttttttttttttttgagtt
tcactcttgttgcccaggttggagtgcaatggtacgattttggttcactg
caacctccacctcccaggttcaagcgattctctcgcctcagcctcctgag
tagctgggattacaggcacccaccaccacgcccaggtaatttttgcattt
tttttttttagtagagatggggtttcaccatattggccaggctggtcttg
aactcctgacctcaggtgatctgcccgcctcccaaagtgctgggattaca
ggcatgagccaccgcacccagccGCGTTATCAGGATCTTTATCCCTCAAA
GCAGCCTGGTCAATTCTTTTCCATTTAGGGAAGAAATAAAGAGACAGAGA
AGGAGTGAGAGCATTTTATTGCCTGACTAAATCACAGAACACAGAGTTTC
CTAGGAATTGCATGAGGTCAGAAAGACAAATGCAGCTGTTCTCTCACTTT

>uc001exd.1|149408586|149409086|149409085
gcccacctcggcctcccaaagtgctgggattacaggcatgagccaccgca
cccagccACGGCTATCCATACTTCTAACCCCTCCCCCACCTCCTACCAAA
GCCATGCCAAGCGTCAGCTGCATCAGCCTGGTGCCCTATTAATAAGACTG
TCAAAAAGAGGTCTTTGCCCTTCATGTTGTCTGCCTGCTTCTCCACTACC
ACTCAAAGTCCTTTCCCCCTTCAAATCACATAAGGACTGCAGGTAGGCAC
TAGGGGGACCTGGCCACATCTGGAAACAGGGCTGTGGCTAAGTTCCCTGT
GAAAGTAGAAGAGTCAAAAGGCATTGGCAGGGTTATGGGGAACACCAAGG
GAGGGAACACCCCCACCTCCTCCTAGTAACCTGAACCTCCCTGCCTGCTG
ATCCCCAGAGTATAAATAATCCCCTGGTGAACTGGCAGTAACCCTTGGGG
GTTAGCGCCAAGATTCTCACCCCAAAGCCCAAGGAAGGAGGCAGGCAAAA

>uc002vct.1|208808797|208809197|208809296
tggtctcgaactcctgaccttgtgatctgcctgccttggcctctcaaagc
cactatccattttttatcaaagtttcccagagtgctatttttaaaaataa
aaatatgatcaagtcccttatttcttaaaagtcttcattggctccctaat
catttataagataatgactaaactccttaGCATGTGCATAGACATAATCT
ATTCTCTAATATTCCTTAATTCTTCCTGTAGTTCCCTCTTTGGTCCTCTT
TCCTTTCACTGCAGGATCTACATCTTACTATTTACTTATCTATTTCCACC
ATGGTAAACTTTTTAAGAGCAGAGAATTTTTTCAGATTACACTCCTATGG
CTAGGATGTAGCGTGGTGCTTGGCATCCAATAAACAGAAACGCAGAAGAA
TGGTAATTAGCACTTAATTTTAATTAAAATCAACAGTTCAGGAGAAGATA
AGATAGTGTTTAATATCAATTTCTGAGAAATCACATTTATATAAAAGAAA

>uc002txr.1|152049698|152050098|152050197
CAGACACATTAAGAAGCTTGAGGCAGCATTACTACGGCTGTAAAGTTACA
GGGACTTACCTACCTTCTAGGAAGAACAGTCTGTAAACTTAAACATTAAG
CCATTATGGTTGCTTCTTCTCCCTTTGCCTTTGCCACATGCTGCCATCCT
ACTGGATACAGATGGGAAAGATGCCCTTGAAGTTAGGATTGGAGTCCACA
GATGTTCTTAAAACTGTAATAGAAGCTTGCTGAATGCAAGTATAGATAGA
ATTTTGAGAATGTCTACTCTTAGGCATAACAGTACattttttaaatttag
ataattttttagtaattttatGTACAATTTGCTTCATTGAATTTTTATAG
GTAGATATTAAAACCATTAAACATAAATAATGCTCATTCCATCCACAGAG
TTGCAGAATTAGAGGTTTTATTAGTTGCTGGTTTGTATTGATTATAAGTT
TATAACTTCAGAACTGAATTAGAAATAATAAGCATTAGCAATCAGCAAGG

>uc002scf.1|63201638|63202038|63202137
agtaaccagggtatcggcatttttttcttttcttcatggattctctgagc
cctattcctatagagcaatgttaagagggctagatgacacctgcacactc
aatgggcagtgtaaaggagaggcattctgagtttaaagaactcaaatctc
atataaaagttgataagcatgcctgcccctttctccagagggaaacagta
tctgtgttctaaggggcagtcagggcaaattactcatagcagtaattcga
gagaaccatggagaattgtcttctaacaATGGATCTGGGCTGAAAAATTT
GCATAATAAATACTGTATTTGTAATGTAAATTAATAATGTAAACAAGAGC
AGAAGAGGACTTTCTTTCTTTCTtttctttcttttttttttttttttttt
ttggagacagggtcactctctgttgcccaggttagagtgcagtggcgcga
tcacagctcactgtagccttgaactcctgggctcaagcaattcttctgcc

>uc003csa.1|47866789|47867189|47867288
CTTATTGCTGGGGAACGGGCTGGCTGTGGCCCCAAGTCTTTTAAGAGAGA
AGGGGGTTGGAACCTCCTCCCTTCACCAAGAAAGAGCATGAAGCAGCGGT
GCTGTTAACCACCCCAGTCCCCTGGCACAGCTGCTGCTCTCGGTACCCAC
CACAGGAAGCCTGTCAGAACTGTCACTGTCCTTGTAGTTTTGGACAGTAA
GTAAGCAAGTAAGTGTCAAGTAGCCCTTTATCAGGCAGACTAGGGGAGAG
TTCCACAGGTAGCCAAGGCGCAGGGCTATGTGGCACAGTGGTCCTTCCCG
TGTCCACATCCACAAGTTCACAGCTGAGGGGCTGAGCTGAGGGCAGGAAG
ATCCAGGGAGGTGGTAGATGCAAAACGAGACAGAAGCACGAAGCCTGCGT
GATGGGACATCAGGCAGCTTTATTTATTTACTCTTAAAACTGTTACAACA
GAATCATGGACTGACACAGGTAATGGCTGAGCCATAAGCAAATCGAGAAG

>uc003clx.1|42708658|42709158|42709157
GGACTTTTGGGCAAGGGTGAGAAACTAGAGGCTTCTCCAGTGTTGCCATA
TCCCCCTAGGTTGTCTTGATCCATGAACCAGAACCACAGGGCGGTATCCC
AGGCCGTGTGCTGGCCCTGCCCCAGCCTAGCTGAGTGTGCTGGCAAAGTT
CCCCACAGGACTCAGCCTTCTCGTCTTTCCGATGGGAGCATCCCCATCAA
GTGCAGTGTACAGTGCAGATATGTCTCCTTCTTTAGGAAGAATAAAGTGC
CTTCTGAGCAAGCAGCTCAGGGTCTGCATCAGTGCTCCAAGAGTCAGTGA
GCAGGTGTGTTGAAGACTTGGGGCTTCAGTGTTCTGCTGTTGGGCTGCCA
AGGTCGATGGTCTCTGCTCTCCATCTGGTGTCCCCTCCACCCTATGGGTG
GGAACCCTCCCCTGCCTGAGGCCTAGAGCCTCCAGCTCCTCAGCCACTAT
GGACGTGGAGCCAGGGGACTGTGGGAAGAAGGGTCAGGGAACAGCCAAGC

>uc003iuq.1|177371421|177371821|177371920
AATTACTTTTTTAATCCAAAAAAATTGTTTCAACAGTGTCTATCTACAGT
TATTGTTTTACTAAATTTCTTAAATCTTATGTCACATAGTAACTATTTTG
TTTCTTTTACTTTGTGAAATTTTGTCCTTGAACTTTAATGTGTGTGtata
catatatgtatatatgtatattatatgtattaaatatcacatatattata
tgtattatatgtcacatatatataAAATATGTCTTGGATTAGAAGGTCTT
TGAGGTATCTATTTTTTATTCTGTGCTACTCTATCTTAATGCTCATGATT
CAGTGATTTGGAAACTGGTGGTGAAAAAAATTAGTGCAACTGAGTCACTC
CATGACTTTTCATTATAAAATAAAATAATGAGACAAACACAAAGTGTTTT
ATTCCAATGAATAATAATCACACTTTAATATAATAACAAACATACAATAC
ATTAAAGTTAGAACACTACTTTGATAAGACAATCATACTCAAGCTAAGAT

>uc003iup.1|177371421|177371821|177371920
AATTACTTTTTTAATCCAAAAAAATTGTTTCAACAGTGTCTATCTACAGT
TATTGTTTTACTAAATTTCTTAAATCTTATGTCACATAGTAACTATTTTG
TTTCTTTTACTTTGTGAAATTTTGTCCTTGAACTTTAATGTGTGTGtata
catatatgtatatatgtatattatatgtattaaatatcacatatattata
tgtattatatgtcacatatatataAAATATGTCTTGGATTAGAAGGTCTT
TGAGGTATCTATTTTTTATTCTGTGCTACTCTATCTTAATGCTCATGATT
CAGTGATTTGGAAACTGGTGGTGAAAAAAATTAGTGCAACTGAGTCACTC
CATGACTTTTCATTATAAAATAAAATAATGAGACAAACACAAAGTGTTTT
ATTCCAATGAATAATAATCACACTTTAATATAATAACAAACATACAATAC
ATTAAAGTTAGAACACTACTTTGATAAGACAATCATACTCAAGCTAAGAT

>uc003iac.1|111757628|111758028|111758127
CACAAATATTTCTCCAGAACAATTTGCTAGAGGTGTAGGTTTCCCCGTAA
AGGAGTAAACTTGAGAGTCATTTTAAGCTGATGGACTTGCTAAATTTCTT
TCTTCTTTTTTCTTTTTCATATTATTTGCTAGCCATAATGGAATCCTCTA
GGTTTAAGCCAAAGAAAAATTGGAGAGACAAAATTAGATTTTGTAGCCCT
TTTCCCCCCCGGGAATGCCTTTTTTTTTCTTTTTAGTTTCTGATGAATGG
CTATCATTTATTTCTACCAAATTTAAATAAGGACTGCTGCCTTGTATGTT
TAACTAGGCAGGCAGAGGGAACTGGTTTGTTTAGGAAGCAGTGACTGAGA
TGTCCTGGCCAAGTTAGTGACAGAGGAGGGGAGAAAGAATCCAGACCAAT
TTGTATGCAGTATATTTTACTCCCATGAAATAAAACACATTTGTTTCATA
TTTGCTGAAAAGTAAAACAATAATATTGTACGAAATGTTATACACAGGGT

>uc003kjm.1|88051521|88051921|88052020
CAGCATTAAAAATTCACTTTTTCTTTGTTGCTGAGGCAAATTGCAGGTTA
AAAAACTAATATGGCTATTTCTTCATATTTTCATGTAATGACCCTTTCCC
ACCCACTGGTATCTACTGATATTGATATACTAAAGTATTTTGAAATGACA
AAGAACATTTGTGAAATGTTTGCATATTTTATACACATCAAGTTAGAAGG
ATGGGTTGTAAGGATGGGATCAAGTCTATGGTGAGGAAAATGATTTTCTT
ATTTTATTCCCCTGTGCGTGTGTGTGTATGAGTGTGTATATTTTCAGGGA
TGTTTTTGTTTTTCCTCTGCATAAATGTTATTCTTTCATGTTCCATGGAT
ACCTTGAGTAGTGGGATATATATGAAATGGTTGATAGatttttttttttt
aatatataaaaCATTAGTACAAGGCAGGCTAGCATCCTTTATGGATACAA
CCAAAGGTGCATTGTGGTCTAATTGTGGATTTCAGATCAAGTTAAGAAAA

>uc003psu.1|109413937|109414337|109414436
AGCTCAATAAATGTTTTGAGGAGTAACTAACAGAGTTATCATCACAACAG
CTTCAGTTAAACTTAGAGCTATTTCTACTTGTCTGATGAGTGTCATTTTT
TGTTCTGTAGTCTCTCCCTAATGAATCCTTCTTTTTAGTAATTCTTAAAA
TTCTATTGGAACTCTAAAACAGTTGAAAAGAGAGCAGGCATAGGGCCATA
CCAGTCATTTCCAAGATAAAAATGGTCTCAGATAAGATTCTAAAGAAAGT
CCACTCCTCTTTGTATGTTTCAAAATGGCTTCAAGTGTTGTTTTGCCATT
TAAGTGTGAATGTACTTGGCTTATGAAAGTAGATAGAAACTCAAAATTAT
TACTAATAGTGAAGTCATGATTTTTTAAGAGATTGAGACAGCAAATAAAA
TTGGAGAAAAATTCTTCTTTATTTAAAAATACCAGTAATACTGACAGACT
TCAAAAGCAATTCACGCTTCCAGAATACAAAGTACTTAATACATATTTTC

>uc003neo.1|24912091|24912491|24912590
AAAATAAAAGCAcgagctgtggtggctcacacctgtaatcccagcacttt
gggagctcgaggcgggcagatcacctgaggttgggagttcgagaccagct
gatcaacatggagaaaccccatctctactaaaaatacaaaattagcaggg
tgtggtggtgcatgcctgcaatcccagctactcgagaggctgaggtggga
gaatcgcttgaactcgggaggcggaggttgcggtgagccgagatcgcacc
gttgcactccagccggggcaacaagagcaaaacttcgtctcaaaataaat
aaataaaataaaataaaGGTGAAAATGAGGTGCAGTGTGTTCTGTAAATA
CCAACTCAGAAAGGGCATGTGAAAAAAAATAACATCAGACTGCACATGAT
GCTAGTAATTCAAAAATAATTTTTATTTTAACTTACATGACTGAAAGATC
AATGAATACAAATGCCACACAACTAAAAGCACCCCTCAACCAAACATAAA

>uc003nep.1|24947173|24947573|24947672
GGTCACTCATGTGGAGAGTTTTATCTTCCTGGAAATGTGTACCAGGTCCC
CTCTGACAGTAACAAAGAACTACTGTATCAGCTGTGACAGGAGAAATATA
AGGAGACACTAACTTCAGACTTACCTGTGTTTCTCAGTCTCAGTGTCTGA
AAATACTGAGTCAGCACCTCCGCCAACATTACAAACCTCATCACCATCCT
CCTCCTCGTCAAAATCAGAGGTGTTCAGGAAATCAAAGCTTTCTAAAGCA
CTTTCAACTGTGAGACTTAAACTGGAAGACCTGCTGCGGCTTACTGCTGG
CTTGCACTGTAAAGGCAGAAGGCACCAGGGAGAACATCAACATATCCGGA
AAGAGAAACCAGACACACGATGCTCAATTGGAGATGCCACACTTTTTTTT
TTGTTTCAAGTTTTTATTTTTTGTTAGCATTTAAAAAATGCATTTAAAAA
TCTTTATATCCAAAAAAGAAGTACAACCatggataaaatggcacaatatc

>uc003ujr.1|87671967|87672367|87672466
TCAAATATGGCCCATATCCTTCAGCAAGGGCCTTCTCTACTGCTTATCCT
CAACCAGGAAATTACCATTTCCTTAAACTATGATTTCCTCAGAGGACCCT
GGTGAGTTGAAACCAAACAGCAGGTGCTAGGACACTGAAGGTGAGCTCCC
TGCCTCCTAATCCTCTGAGCCCCTTTTTGGCCCTTTTCTAGATAGCCCAG
ACTCAAGCAGAGCTTTATGGCCTCACAGACAATATACGGAGATGATGCAA
TCTATAGTCACTGTGTAATATATAGCAGGCTGCTTCACATTCTGATATGT
AACCTGGGCTAACTAACTTGCCATAGTTATATGTTAGGTTTGaataatat
atattttaacaatattttaaaaaattaataGTGAAATGAGGCTAAAGATG
CTTAGAGAAAATGTTTTATTTTCATTAGTTGACAACTAGTTGTTCAGTTG
AATGGTAAGTTTCACACTGCATCCTAAAATAAGACAGATACTCTGCTGGC

>uc003zec.1|145985457|145985957|145985956
AGACACCTGCAAGCCAGGTATCCCTGGCAGTGACTTAAACACACTGACAT
CAGCAGGGCTGTAGCCAGTATGGAGGGAAAGGGTGTCGCTAAAAGACCCT
GGGCAAAGGACTGCCTCAGGTGCTGAGAAAGTTAGCAGGGAGCTGACAGA
GTGAGGGTATGGTCCAGAACACCAGGCTCAACGATTGTGTCCTATTCTGT
TTCCTGATACGTGAAATGAGTGTTCACATCCAAGCACTGCAGGCCATGGG
ACTGAGTCACCCACATAAGTGTCAGGTCCTGGATGCCACATTCTTGGTCC
CCTCTGTGGGGAAGCAAGGGTCTTGCCCAGGGTACCTGCACCCCGTTTCT
AGTTGTGGACTTTCCCTTCAAGCTTCTACCACTCACTGGTGGTCTACTTC
AGTAGTCTAACTCCCTCCCAGTACCAACCAGGGGGATCCCACAGAAATCC
TCCCAGCAGGGACCCCTCCCTTTGAAACCATGGGGGTGGGCACAGCCAGG

>uc003xvp.1|66793466|66793866|66793965
GCTTTGGTGGCATCCAAAGAAGAAAAAGGCAAACCAGGGGGAAAGAGCTG
CAGTCTAAAGTTTGATCTTTAAATTTGTTTGAGTGGTTCCTTCACAATCA
TGCTCCAAGGCAATTTAGAACCAATATTTTCAGAGTTGATTTGTAAACAT
TGTCTTGCCAGAGGCAGCAGAGGCTGGGCACTTCACATTTCCATTTTCTC
AGAGAGAACTTAGTGGAAGGTACAAGATACACATTGTTGCATCAGACTGG
TTAAATTCCAAGAGATTGTTGCTGAACAATTCAAGTTTCACGTTTTGAAG
ATTAGATGCTTTGAAAAAGTCGTGGCACATATCAAAACTTCCTTTGTTAC
TCCTTTCGGATTCTCTCCTGCTGGGCTTTGCATATTCAAGGTTTCACATG
AAAGCCAAATTCATATTGCTGTATGTTCGGGTCTTGCAATTAACAAGTGG
GTTCAAATGATCCAACAGAGGAAATCTTGGAAATAAATAATGCTGGCTGG

>uc003xhm.1|29249136|29249536|29249635
TTATCTCTAGTTGTCTGGTTTCCCCAATGGCTGGCCTTGCCAAATGATTT
GCTGTAGGAAAATTTGAACTGCACCCAATTTTCCAGGAGCACCTTAGTGT
AATATGGCATATTGATCACAGACGATAGACAAGTCTTAGGCAGGTTTATG
CAAAAAATGCTGCAACCACCCAGTGATCATCGGAGGGAAAAAAGCTTGAC
TTACTGTGGTCTAAAATTGCTTCGGTGGCCTACATGCCCATGAACCAGCT
TCAAAAGCAATTCACATTggtcatgatgacacacacctgcagtcccagct
actcaggaggccgaggtgggaggatctcttgagcccaagagcttgagatg
agccttggcaacatagtgagatgctgtctttTTTTTTCTTTTCTTTTTTT
TTAAAAAAGCAATTCAAACCTAATTCTTCCCTTTCTTCCTCCTCCCACCC
AACCCGCCTGCTTCTCAAGATGAGCCTTGGCAACATAGTGAGATGCTGTC

>uc001jkc.1|69720790|69721290|69721289
gccgggagctcccgagggcagggacggcgtcttatttctctttttaagtc
cacagggcttgcacaatagatgcccaaaaaatgagagtgaatttagaatg
agtgaCCGAGTGGCTGAAGATTGCCTCCTTCCTTTCCCAGTCTGTCGGTT
ACTTACCCTGTGACAAGCCCTTGGGACGGGCAGTCGCCCCTCTCTGGCCT
ATGACTGCTGGCTGCCCCCACTGACACCTTATACCCTTGATCTGATCATA
AATAAGAAGCAGCCCGGGGACCTCGAGACTGAAACTGATTTAGAGACTTC
TGGGAGCTTTTTTCACTTCCCTCCTCCCATCCGGCCAGGACAGATCCCCG
CCCAGAAAGGGGCTGTTGACTGCAGCGGGCTGCGCGCCCAGAACTGGGAC
TGGGATCGCggcggggcggggcgggcgcgggcccagggagaggcggggcc
gggggcggggcgggcacggggcCCCGGCCGGGAGGTGAGCGCAGCTGTCG

>uc001jlu.1|63478575|63478975|63479074
TAAGTGCTTTTCACCAAAATGCTAGGAAGGGAAGATCATAGTAACAAGTC
TTAGAACAGAGGGGATATTGTTTTGTTTGTTTTAATGAAATGCCTGCGAC
CTGCTACCCCAAGTTTTGTTTGTCAGCTTTCTGCTCAGCTGTTATTTTGA
TAAGGGACTTGAAAGTACATCCTTCCCTCGCGGTCATTAAAGTCTTAGCA
CTTGGGTCAGTTGTGGAAACACTTCTGTGCTACACAAAGTCTTCTAAACA
AAACAAATAGTCCATGCCCTGGCTCCAGGCTGCGGACCGTGTCAAATTCA
TGGAACGTGGCATCGTGCTCTGACAAGGAGAGCAAGAGGTCAGGATCCAC
AAAACAGGCCGGATGAAATCACCATCTCCGTGCGGGGAGGTGGAGAGAGC
AGAGCCCTCCCTGCCAGTCTGGCAACTCCAGCAAAGTCCTCAGGCTCATC
CCACACACTCGGTGCTAGTCACTGCTGTGTGTTTACATGAGTAATGGAGC

>uc001pop.1|113435240|113435640|113435739
CCCCTATTAAGGATTCTGAGTCCCCATGCACTCCTGTCCTCTGGCTCCTT
CCTTCCTCTCCGCTCGGCCGGTGAGAGGCGGCCGCCGGCGCCCCAGCAGC
AGCTAGATGTCAGGCGAAGCCCGGAGCGCGGAGCGCggggaagggagggg
aagggaggggaggggaaaggaggggtggggcggggagCGCGCGCGGGCTC
GGCCAGTGCGGGGTGGTGGGCGGGCTGAGCCCGGGGACGGCGCGGGAGGG
GGGAGGGAAGGGGGGCAGCTGTGGGCAGGGAGCCGGGCTCGGCCGCCAGC
ACTAAAGATGGAGAGGCGCCGGGGCCTTGCAGGGGAGGGGGCTCGGCGTT
GACGTGGGACGCGGCGGAGGCGCAGCAGCCGGTGGTGATTTGCTAACCTC
GCAGCAGAGAGGAGTTGAGGGCGATGAGAGCGGGTACTGCGAACTGCCGG
GCGATGCTGTCGCTGCCGCCGTGATACGGAGAGCAACAGTTCCCCAGCAA

>uc001qjj.1|1596082|1596482|1596581
AGCTGCTTGGTTCCTCTTCTCTCAAAGGATTTGGAAGGTCTTCCCCGCAC
AATCAAAGGAGCAGTTTGAGACACAGGGGCGACAGCTGGGGACAGCATTA
GAGGGACCCACATTACTTAGAGCTACTGGTTTCCCCCCAGATAAAAACCC
AGGTGTCGTTTCTGCATGAGCAGTGAGTGACGAGGAGAATTCGCTTGCAG
CCTCTCCGCTACGCTCTGCCTTTAGAGTCCCTCTAGCCGTGGTCCCTGTG
TTGCCGCTTGCCCCTGGGTACCTGACTGATGAAGACAGGCTCTGGGGCTC
GCCGTTGAAGGTGCTGTGGACCCAGGGGTGCTGTCCTTCCGCTGTTCCAT
TCATTGCAACATTCATCTCCTGCCTGTTTACAAAAATGAAGCAATTATCC
TATTCTTCCAAATGGAAACTGCTAATTTTTGAAGCAGAAGGTTGACAGCT
TCAGTAAGATCTCAAGAGAGCGAGAAGACTGGAATCAGGTGAGGCCATAA

>uc001qop.1|6513517|6513917|6514016
CAGGCCGCGTGCAGCCGCGAGCGGTGCTGGGCTCCGGCTCCAATTCCCCA
TCTCAGTCGTTCCCAAAGTCCTCCTGTTTCATCCAAGCGTGTAAGGGTCC
CCGTCCTTGACTCCCTAGTGTCCTGCTGCCCACAGTCCAGTCCTGGGAAC
CAGCACCGATCACCTCCCATCGGGCCAATCTCAGTCCCTTCCCCCCTACG
TCGGGGCCCACACGCTCGGTGCGTGCCCAGTTGAACCAGGCGGCTGCGGA
AAAAAAAAAGCGGGGAGAAAGTAGGGCCCGGCTACTAGCGGTTTTACGGG
CGCACGTAGCTCAGGCCTCAAGACCTTGGGCTGGGACTGGCTGAGCCTGG
CGGGAGGCGGGGTCCGAGTCACCGCCTGCCGCCGCGCCCCCGGTTTCTAT
AAATTGAGCCCGCAGCCTCCCGCTTCGCTCTCTGCTCCTCCTGTTCGACA
GTCAGCCGCATCTTCTTTTGCGTCGCCAGGTGAAGACGGGCGGAGAGAAA

>uc001qxt.1|10256255|10256755|10256754
GCTGTTCAGGAGCGAACTGCGGCACCGCCCAAACACTGTGACGCCAGCGC
GGGAGGAGGGCCGCGGGAGGGGCAGCGGAACGCGCAGAGGGCACGGTGCA
AGCACGGGACAGCTCTGCATTGGCCAAAGGGATCCCAGGAGGCCTGGCCC
TCTTTTCTCCTGAGGCTGGATCCCAACCAGCAGGAAAAGGCTGGATTTTC
GCCTTTTGTATTTGTTTTGGGGCCCAACCAAGAAAAACAGTGGAGGGGGA
ATAAAACATGTTTAAATCTTTTTTTTGTCTTAAAACCATCTTTAATTTCA
CAGTCACAAAATAAAACATAACTCGAATGTTTTGATGTTTGCAGTGACAT
CGATTGTGAAAAAGGTTAGCCAGAAAGGAAACGCAGTGAGACAGAGCGCT
CGGCCACCCCCTGCCCTGGGCGCCTGGCGCATGGGGGGCGGGGCGGGGCT
CGCGGGGTGACGTCACAGCCCGACGCGCCACCCAGCTGTTTTTGTGCTCC

>uc001xun.1|77939445|77939845|77939944
TTTAAAGATTGTGGCTAATAGTAGAGTAGATACCCCTGGTATTTCCCAGA
GCAGAGCTCGCATTCTGGGAATCTTAGGTCCATGTGACTTCCTGAGTCAG
TGATTCACACTGAGAAAAGAGATAGGTTTGGCATGACACAATCTGCAGAT
TCAAATAAATCCCCTGGGAGAGGATGAGGCTGCTGAGAGTCCTCTTTGCT
GGCTGAAGCTCCCAGTGTATGCACAAAACACCCTGTCCCGGGCCCCAGAT
GTGTGCAGGTTTCTAATTGCCGGTGCTGCACTAAGATTTGAAGGGTGAGA
GAGTTGCAAAATCACGAACACCGAGGGCGGTGTTAGGAAGGCAGCTTCCT
GCACACTGTTGTAGGTGTTAGTGAGATTATCAATTGCTCCGGGAGAGACA
CAGGACTGGAGGGCTTGAGGAATGTGGTGGTCCCTCTCTTCGTTGTTTCT
GCCCCCTGAGGTTGTGCTTTCTCAGGGATATGCACTCTGCACTTCCATTC

>uc002blx.1|84020871|84021271|84021370
gtgagggagaagagagccagatataaaatcctgaggaacatcaCTACTAG
ATGTTTTTAGTATACTTTTAAGGAAGAGAACCCCAGGTATGAATTGTGAT
CATTCTTATTTTCATAATCTAACAGGTATGTATTTATTAGCCAAATTTTT
TAGAAACTGCATTAGAATTCTGTATATTCAGAAATGGAGATGAGAATGTA
AACAAATTATTACATCATTCACCTAGACAGCATTTCCCGGAACCGCATAG
GCCATTGACATTATGCTGTTTCCCCATGTGCTGAAGGCCCTGGCATAATC
CGAGCATGCTCTAATGTCTTCTGTGAACCTCCTTCTCAGCTCAGCAGCAG
ATGCGGCCAGCAAGGCGGATCTCCATCAGCATCTCTCCGCTCCTCCTTAA
GTCTAAAACTCTCTTTTCTCTTGGCTCTTCTTATTCGAGTGATGAGGAGG
AGGAGTTGCATAGTAAGTAAGCAACTTTGGTGTCCAGTGACTGTTCTTGA

>uc002ddo.1|15435425|15435825|15435924
ATAGGCATCCACTGTCGCACTTCAAATTAAACAGACGCACACGACAGATA
TTCTCACAGAAAAGCAGTCAGCCAAGCCCAGAACCCATAGATCTAGGTCC
ACACTCACGCCTCTGCATGCTCCCCAGAAAGACGGATGCATCGCCCGCAG
GTAGAGACGGGCTCACCAATCCCACTCAAAACCCGCTGCCGGCTTACAGC
TCGCAAGCCGCCCACAGTGCCAGCCCCATGCCAAGCATCACTAGGGGCTC
TAGAATAGGCAGGGGCCTTGTTCTCACTTCCTTTGTGTTGCTTTTATTTT
AGTTGTTTTGTTTGTTGTTTTTCTTAGAGTTATCACCTGCCCCTCTGTCT
CCCTACCCAGCCCCCAAGCCTCCCCTCCAAGCCTCCACTGCGCATGTGCC
GTGCATCCCTGCCCCTTCTGGGTACCCGTAGGCGCTCCCGGGCGCTGGCG
GCGGCGGAGGAGAGGGAGCAGCGTCACGGGCGCCCGGCCCGTTAAAACGC

>uc002dro.1|28796909|28797309|28797408
AACAGGCTCCGGGCAGATGAGGCAGGAAGGGGGGTGTGAGGAAAGGGACA
GGTGAGGCCGGGGATGGAAGAGGGCTCCGGGAAGAACTGGGGGGATGAGT
TTGGAATGGGAAATTCAATGCAGCTGGGGAAGTCGAGGCAATGGGGGGGC
AGGGTCAGTAGCAGATGACAGAAAGTGAAGTCTCTCCCTACCCCACTTCC
CTGGGGCTGGGGCTACCTTTGCGTCCCTCATGAGTGACATCTCAGGCTGC
AGCCCCACTGTTCCCCCTCTGTCAGCAGAAATATCTCTCTTTTCTGACCA
CCTCCTGCTGGAGTCTCAGCCAGCCAATCCCTGATCTGGTGGAGGGGGGA
GCCCGGCCTCCCCCTGCTCCCTCATAAGGACCAGCTGGGGGCCGGGGGGT
GGCCGGCTGCTCAAGTGGGACGGGGGTCAGAGCTTTGTGGAGGGAAGAAA
AACCTGGAGGGGGCAGGAGAGTAAAAAGAAGAAACCCAGGCAGACAGGCA

>uc002dwa.1|29983073|29983473|29983572
AGTGTAGTGCCAGTATCTACTCTCCTTCTTAAAAAAAACCAGGGCTCCAG
AGAATCAGAACAGCCACCATCACCGCAGGGAGTCAAGGGAGGAGGGAGAT
TAGAGAAGGAGCCAGGGAGGGTGGCAGGGAGGCCACGTGATCCGAGTCCC
CTCACCCCTTTCCTTCCCACAGGTCCCTGGCCAAAGATTTATTTCTCTTG
ACAACCAAGGGCCTCCGTCTGGATTTCCAAGGAAGAATTTCCTCTGAAGC
ACCGGTGAGTGGGCAGGGGCTCCCTCCCCATCAATAGGGCCGACCCAAGT
CTTCCTCCCCCTTCCCCCATGCCGGGCCCCACGATAGTGTGAATGTCAGG
GGCTTCAGGTTTCCCTAAATATAGGTCCCTGCCAGAGGATCCGTGGCGGG
AAAAGGGCAGGGGTCATTAGAGAAGATCGGGGACACATGTGGGGCGGGCA
GGAGCTGCCTTATAACCAGCCCGGGAACCCCTAGCTCACTCGCTGCTGAC

>uc002inc.1|43480733|43481133|43481232
AGCTCTAGGCCGGCCGGCGGTGGCGGCGGCGAGGCCGGGACTCGGGCTTA
GGGCCTGCTGTGGAGGCAGCGGCGGACGCCGAGCTAAGCAGTGGGTATCG
GGCACATTCCTTTCCCAGAAGGGAGGGTTGCAGCGCCGCGGGGCCGAGGC
TTATGGGGCGACGGGATGGTGCTGAGGTGCAGGAGGCGGGGGCCGAGCGG
GGTTCCCGCCAGAGCCCGGCCCTGGGCCTGACAGGGAGGGGCCCCGCGCG
GGGCCGAGAGGAAAGCTGGCTCCGGGGTGGGATGGACTGGGCAGGGTTGA
GGGCACGAGAAGGCGTGGTGTGAGGCCTGGACTTGGGAGTGGGGTGGGGC
CATCGGGACGGAGGGCGGGGTGGGGTTTGCTGTAAGGGTGGGTCAAGGCC
AGGGAAGTAGCACTTGTTCGCTGGCCGCCCCTGGAGGCTAGAAGCTCCGG
CGCCGAGAGTGGGCATGGCGACTTGGTCTCAGCCGGACTCGGGTATCCGG

>uc002pjr.1|53813959|53814359|53814458
acttcctggctttgtaaacccagtcatatcagcctccgagtacctccact
tggtcatctactaagtgggggcggtaGGCTATGACTGACCCATCCCTGCT
TTCCTGGCCCCCAGAGTAGGTCCCCAGTATCGGGAATTGCTCCCTCCGGG
CAGCCGCAGACCCCCTGCCGCCCTCCAGCGTGCCCCTAGCCCAAAACCAC
GGCGGATGGCAGCGGATTATCCAGCCCCGAACGCCGCAAAGCGAGCTCAC
CATGATGGCGCCTCCTGCTCGGCCAGGTCCGGAAAGAGAGAACGGGCTGG
GGTGGGCGGGGAAAGCCTCAAGCGAGTGGCGCCGCCGTGACGTCACATGG
GTGCGACGCGGCGCTCTACCACGATCCGGACTTCTCTGTGGTGAGTTGGA
CGACTGACTAGCCGGGCGATAACGGCAGAGAGCATAGAGCGCAGGAACAA
GCGCAACGTCCAAGAGGGAAGGGCCAGCACGTCGGGGGCCTCTCTGGCCC

>uc002yya.1|39745149|39745649|39745648
GGCTATTTCCCTACCTCCCTGGATGTCAGTGAAACTTTAGATGGCCCATG
GCTGGTCAGTTTCTGTTCTTTAGGAGAAACAGGTGGGAAAGAGAGCACAC
TGGAAACAGCCACTCTTAAAGGCATTTCTATTGTATGACAGTTTACTTAA
AAAATTTTTTTTAACCTGCCAGGAAAAAAAACAAAGTTGCTCTTTACTTA
AAGGCCTCTGTGGCTATTCTGACCCTTCCAGTTTATTTGTTTGCCAAAAG
CCCTTTAAACCCAGCCTCCTCCTAGACTGAGGTGGTGTTTTCTGGGCTTT
TCCAGCTCCCAAGAGCTCCTCCCTCACTTCTTTCGCCTCCTGCTGCTCTG
TTACCGGGGCCCCACCTCCCTTGGCCCCAAGGCATCTCTGCACAGGTCTC
CGATTGGTGCACAGCACAGCCTGGCCTTTTAGGGACTGTTGTCGCGCGTT
TAAAGTGATAGGGAAAGGGTCCAGTGGCTGCTTTTATCGACCAATCAAAT

>uc004evz.1|130019496|130019896|130019995
GATAACGCTCCGCTAAATCGTGGAGTTTTCTAGAGCCTGGGATACTGTCT
CGCTCTCAGATCTGAGGCTCCCTGGGACAGGTGCGCTACCTCGCCTTCAA
ATTCCAGCCTTTGGGGGCAGGCCTGCTTTTATGTGCCCGATCAAGGGCTC
CTGGGGTGGGGCTGGGGGACAAGGACCTTCCCTCCCTCTCAGATTTGGGG
CTCACCAGGGCTGAGATGGCGTCTCCCCTCAGACTCTGGGCTCCCTGGGG
TAGGGGCAGGGTCCCGCCCTCAGAATCAGCTTCCCAGGACAGGAGCTGTG
TGTCTCTGCCTCCCTTCGCGTGGGGCAAGGGGCTGCGGGACCAGCGGCCT
CTCTTCTGGCAGGAGGGGGGGTTCCCCGGAGGCCCTGCCCCCTTCGTGAC
ATGCTCGAGGTGTCCGGTGACCGAAACACTCTTAGCTGGGTGCAGGGTGC
GGCTCAGGGCGTGGTCACCGGGGGCTACTTAGGGCCGCCGGTGCGGGGGA

>uc001exc.1|67934260|67934660|67934759
CTGGATTGGACTAAAAGCACTGATCAGAGGCCACGACATAAAAATTCAGT
CCCTTTGTCCTTCCCCGTGCCTCCCAAAGTTACTTTAAGATCCTTAGAAT
ATTTCTTTAAATATTTTATAGACAAAAAATTTAAAGACTATCTGTATTGC
AAAATTAAACTATTTCTTTAATGAATATATTGCTTATTTTAAGTTCCAAA
GGTGAAGTCTTTAAGAATAAAACATTACCAACTCCTGCTTTTATATGTAA
GCAAACTTGATTGTGGCCTTTTTCAACTCATCTTCCTTCTAAGGTTTTCT
GTTAGCCTCTAAGTAGACTCAGTGAAGGCTAAGGGACTGCTATATGATGA
ACAGTATTTTGATGCATACATTTAATACATACTTCTTCAGAACTTTTTCA
CTGTTATGATTTTATTGCCATTTTGCTTTTTTAGATGTGTGCAGCAGACT
AAAACATTAATGAGATAATTGATTTTTGTCCCATAACATTACAAAGCTGA

>uc001lcs.1|118413386|118413786|118413885
CCTTGGGAGACTCTGCGCTTCTAGCCTTCTGCATACTTTGCGGAGGACAG
TGGCTCTAGATACATCTTCCCACTGCATGGTATACTTGGCCTCTGAGCAC
AGCCACATGTCAGCGGAGTTTTGGGGTCCTCTCTCAGGGGCCTTCCAAGG
GCAGGGCAGCTTCCATCTAGGAGAGGAACCGTCCGTGTGAGTTGCAGGGA
GCTGGCCCAGCTAAGCAGAAAGGCCACTGCAAACATTTCATCCCCTTTTT
AAAACGGTAGTAGGAAGGAAAGAGACATTTCTCCTCACCTGGAATAGAAA
AATCGGGATATTTTGGCAGCAGCTCTTCATGCTGCAAAACTTTTGGAGAC
GGAGCAGAAGTTTTTGTGGAGCTAACTCCATATATTCTAAAACAAGAATA
GAAGTCACAAAGTTATGGACCTTTTATTAAGAATAGAATAATAATAAATA
GAATAAAATACAATACATAAATATGAGTAAAtatatgaacatggtatgtt

>uc001jmx.1|70637517|70637917|70638016
TCCTCTGCTGTCACTCAATGATGGGGAGCCCTACCCCAGAAGTGTATCCC
ACGAGGGCATCAGGGACGCAGTGAGTGTTGCTCAAGGGAGTCAGGAAGAG
ACGGCAACGTAAAGGATGTGGCTCCATGTCCATGGTGCCCCCTGGTCAAC
ATAAGGAGCGTGGGATCCGATGGAAAGGTGGAGCTCAGGGAAAATGGGGG
TCCTTGCCTCTCGTGTACCCCCTCAAGGCTGACCCCTTAGATGGCCCAGG
AATGGCAGGTGCTACAAAAATGGTACCCACGTGGGCATGGAAATGGGGCA
GATTAGGGGACCACTGGACTCAGAGGGGAGGGAAGGGCTCATCAGCACCC
GCTCAGGGAGCCTGTCCCTTTATGTTCCCAAATAAAGGGTCCTAGAAGAC
TAGAAAGCCAAGGTCTTTTATTAAAGGTCCCGACTGGTTTTCCCACTGTA
TTTCCATGCCAGCCAGGGTCCAGGGACAGCCTCTCGGGAGGTACCGGGTG

>uc001jhl.1|64022156|64022556|64022655
AAACAGTATATGACCCTGTTGTTAAATTAGTAAACTTTTAATTCTAGGGT
AAGGTTAGCTGCTCATCATTATCTCTGTTTGCTTTACTTTACATAAAGGT
ACCATAATTCGAATCCTCTAAAATCCATTAAATGCAATTTATCCATTAAA
TGTAATCCATTAAATGCAATTTATCTATTGAATCTTCATGCAAGTTTGAA
ACTTAAGTGTTTTAACATTCTCCTGTCAAGATGAAGAAAATATTTTGACA
ATTTTCTGTCCAAATGTTTTACAGTTTATGTGGTAAGAATTCTCCCCTCC
CCCAACTAAGGATTTTCCTTCTTTTACCACTAGTGTATTATCATTTAGGG
GTGGAATCTGGCAAACGAGTCTGGAATAAAGGTTGCTTTTAAAACTCATC
TAATTTTCTTGTGTGTTTTTAAAAATTTTGATTATGCTAGTAGTTGGCTA
ATCAGATCCTCACTCCAGTGGTTTGCTCTGTGACGTTAGGATACTCCCAT

>uc001iut.1|29785882|29786282|29786381
tgttggccaggctgctgttgaactcctggtctcaggtgatccgcctgcct
cagcctcccagagtgccgggattacaggtgtgggccacctcgcctggccC
ATACAATTTTTTAAAGGGCATTGAGATCCTAAAATTGAAATTGTAGATAG
ATATAGCTGTGGGATAAAGAACTTCTGCTGAATGATGATTTGCAAAAGTA
TGTCTTCATTATAGTACTGAGTACTAATTTTATGGGGCAAATAACTCTGT
ATTTAATCTTATGACCTTGTATAAAATCTTGCCCTAAACTAAATTCAAAT
GTATAGTCATTTATACTTAATTACAAAATTTGGTGCTATGTTAATATTTA
CCAAAAAAAAAAAAAATTCCAGAAAGGAACATGCTTGGAATTCAATGTGA
ACCAGTTAATTGTTGTGTTTATTCTGATACTTTTATTTGGGAGTCCTATA
TCACAAAATGACATGTGTACTGTTTACAACCGGTATTAGAAATTGAGATG

>uc001inb.1|14900856|14901256|14901355
ccgcctcagcctcttgaagtgctgggattacaggtgtgagccactgtgcc
tagcAAACAAGGTGTGTTGAATTAATTAATTTTAGTTAATTTCCAAATAA
TTTTTCTACAGCAGtttttaaagatattatgtacatacaataaaatgccc
agatcttaattatcctaccagatgacaatgttattaacccatgtaatccc
catgtcaatcaagatataggacattcccatcactccagaaagttccAAGG
AAATGTTTTTTCAGTATTCCCCAGCTGTACCTGCCACACAGAGGCGGACA
CTTCTACTGTGGGTTTCTTATTCTTATGTGGCCAGAAAATGGAACCAAAG
ATGATTTTACAACCGAAAGCTGATAAAATAGCATTAACAATGGTAAAGTT
CCAAGTTGCCTATGAGTGTTTTTAATATGCTTTAATCTTCCATCAAAAAC
TTGTCTGATATGTGACTGTAAGGAATGAAAAAGACCTTGAGCTTGGTTCA

>uc001imf.1|13359401|13359801|13359900
ttttttttttgagacagggtcttgctctgtcacccaagctggagtgcagt
ggtgtgatctcagctcactgcaacctctgcctcccaggttcaagtaattc
ttctgcctcagcctcctgagtagctgggattacaggtgcatgccaccacg
ctcggctattttttttttttttttttgtatttttggagagatggggtttt
gccatgttggccaggctggtcttgaactcctgacctcaggtgatccaccc
acctcggcctcccaaagtgctaggattacaggcgtgagccactgcacctg
gccCTTGTCTTCATTCTTCAGGAACAGAGGAAAGGACTGGAAAGAACAAG
TCTTCTTGTTAAGGGAATGGTTGGGTTGAAGAAATCACAGGAGAAAGCCC
TTGTCCGAGCAGGAATATCCACTTTATTTGGACTCCATGACACCGTTCCT
ATGCCCTTGACTAGATGTGAATGTATTATACATTGTTCTAGATTTGGGGG

>uc001oqf.1|70191191|70191591|70191690
GCAGGCCCCAGAGGTCTCTCCCCGCTGGCAGGCCTAAAGATGCTCCTGGT
GTCTGCCTCGCAAGACCACAGGTGGCCACACACCCTGTGGCTTTTAGCAG
TGGCCCGGGTTCCCTTTCTCCCACTGGGCGCCATGACAGACTCACAGGGA
AGGCTGCACTTTCCCTGGTCCAGCGGGCAGCAGGTGCCAGTGATGACAGT
TGGCGTTTAGGATCTGTCAGTCACTTTAACAAGCTCCCTTGGCAGCAGCA
CCTGATCCTCGAGGTGATGTCCATTTGGAGGCACAGGAAGCCAGGCCTGA
GCTGGCCCAGACGTATGGGCCTGAGGGGCTCTGGGTGGCTCTGTGTGCCT
CCCCACACATGGGGTGGATAGATGTGGACATTTTAACTCTGAACACCAGT
GTTATTGGGGTAGACCAGATGGCTTTACTCATAGCTCTCAGGATCCCAGC
TGGGTTGGTGGCCCCGTCTGGTGACAGCTTTAGTTCTTCCGTGACCAGCT

>uc001mmm.1|16765385|16765785|16765884
ATCTATCCCAGGCCATCTTCTCTCTCCCATCCATCCACCTCAAAGCCCCA
AATGGTCCTGATTGTCTTTGATGCCTCAAGTCCCTCCAGAACCCCAAACC
CAGAGCCATATTCGCACATTTCACCCATTCATGCACAAGCTCTCAATGAC
TCCAAATCAATGTAATCACTCTTAGGTGATGGTTTCCAACTATTGTTGGA
AAGGATTAGGCAACTGAAGTTCCAAAGATGAAAAAATCAATTTAATGATT
CACAAAGAAAACACTCATTTCCTTACACGCTCACAAATGCTCCAAATAGA
GACAAGTCCTCATTTAAACCCAGCCTGATTGTTTCCACAAACAGGAAAAG
TTCACTAGACTCTATAAGGTATCCTGGGGAAGAACCACGCCAATCCATTA
TTATTAAGCAACATGTTTATTGGCGTTGATGCAGAGACTTACACAAGTCT
TCTTTTTTAAGAGAAAAATTACAAGGTATTCAAGTTACGATTTTTAGATA

>uc001mmi.1|9799167|9799567|9799666
CTGCAGAACTCGTCCCCCACCCCCACCCTCCGCCCTTGCTCCTAGTTGCC
GCTGCAAGAGGCTTCGGGCTCAGGATCAGGAGCTTACCCCTACTCCCGGG
ACCCTCTGGCGTCCCCACCATGTGACCGAGTCTCCCTGCAACAAACAATG
ACTTCAAACGAGCTGGGCGCCGGCGCCTGACCTCTGACTCTCGCTCCACG
CCCCTTCCCTGGCCACAAACCCGCCGAGGCCCCCCTCTCTACCCGGCGCG
CCTACCACAGGCGCGACACCTGTCAAGCCTTGGGACACCGAAACCGTACC
TGGGAACAGCAAACACACCACAGACTGCAGACCCGGAAGAACTTGTCCCA
GTGTTGACCACACCCCCTGGCTAGGGGCAGGGCTTCCGGCCTCGAACTTT
AACTTCCGCTTCCGGTTCCTAGCGTTAACTGCGACCGGGGTTCAGCGCTC
GGGTGAGGAGCTGGTGGCGTCGGCAGGTTCGAGGCGATTCGAGGTGAGGG

>uc001sve.1|68322906|68323406|68323405
GGGAACACCATGACTGTGTACTTCACCCAGAGAGGCAGGTCAACAAGAGA
AAAGCATGCAGGTTTAACGTGTCTGAGTGATAGCACGGGGCTGCTGGAAG
TTTATAGAAGTGAGCAGAAAGATGATCTGAGAACTTTAACTTCTGTATTT
TCTTATGCTTTCCCTGAGTGCATTTGTGGAACTCACAGTGGTTGAGGTCT
TCATGGAGCCGGTGATGCTTTAGTAAAAGAAGTAcaaactcaagatacct
atgagagccaggtaggcaacaaatgagtgaagcaggcctagtgtaggacA
ATAGGGAGTGGCGGAGACTGCAGTAAATTGGAGCATGTTGGCCAAAAAAA
CAGAGCTATCTGAAAATCAGATTCAGACTACCAGCCACCTTCCCACTGCA
GACCAAAATTGTATATCTAATTGTGTTTCAGACTGCTAAATTAAGAAACT
TATTAGTAAACATTATTTTGCTTAATGTAAAAAAAAAGACAAAAACTAGA

>uc001svf.1|68333255|68333655|68333754
TGGAGCAATGCCCTTCTCTATGAATGCATAAAAGACGCAGGTAGACTTGA
GCGGGGAGGACCCAGAGAGGCCCTTGAGGCTGGAGAGATTTAGCCTGAAT
CTGTGAGTTGGGCATGCCTCCCTTGGGGCATCCTCCAGAATGCTGGGCAA
ATTGCTGGCAGATTCAGGGCCTTACACATAGCACAgggcagtgagaaagc
atagtggttaacagtgtgggctcttgagtcagataaacctgggtttgaag
atgaacactgtcacttctcggctatgtgattttaggcaaataccttactt
ctctaaagcctgtttctctcgtctttaaaatggaaataacagtatatcag
tctcataagattcgctgctgcctggaacagtgtaagcactcaataaatgg
tagttttGAGGGTTATTTTATTTCTAAAGCCATATGTAGTCAAGTGCCAT
CATATGACAAATGGTAAGTGCAGCAGTCGTAAGGCATGGCCTAGGCACTT

>uc001qyh.1|10455780|10456180|10456279
TACCTTTTTCAGAGTCTCTTACATGTTTAACTTCTACATTTACACAGGGT
GGCTAAAACTTGGGATTACGTACTTCTTTATCATATACCCCTATAATATC
ACTGCTAATATGACGataaatttttaaaataataatCTTACCAATAGGAA
TTTAATGTATTTGTCACTAATTATTCTGAGAAAATACATTTCCACTTCAT
TGTAATTGACATCAATTCTCAAAGTTAAATTCCCAACTTACTTTCTTGAT
AGTTCTTAAAATTCTCTCATTCAGTTTTTTAAAAATAAATTAATCAGATA
ACTCTCATTGAAATATATGTCTCTGGGAAGaataaataattaaaaaatat
tGTACTATATCACCACGCCAGAGATTGAAATATATAAAAACCACTCATTA
TATTGTTCATTGATTTATTTTCCAATCATAACGGTCTGCATTTTAATATT
AATATTTGTTGTAAATGACTAATGCTTAAATCAAACTATATAGAGAGGGA

>uc001uvq.1|35806657|35807157|35807156
aacttccagtatgacaaccaaaaatgcctccagacattgtcaaatgttct
ctggggaggcaaaactaccctgggttgagaacaactgTTCTGGACCATGG
GCTCGGTCTCTCCCAGTTCAGACCCTCAGCTGAGTCTTGACAACATTTGT
GAATATTTACAGCTATACATCCACAGGAATTACATAAATCCCTTTCGAAA
TTAAACTTATTAGATTTCTTCTTCAGATAAAGAATTAAAAATGTAAGGAT
GACCACTCTTCTCAAGTTTTATCATCACAAACTTAATACCaaaataaaac
tattaatatatcttttttaaaaaaaGAAAAAGACAAACACAAACATGTTC
AAGGCTCATAATTTCATGGAATATATTTAAAAACAAAGTAGAATTTGTCG
TTATCTTTTTGCACTTATACTGGACACATAAACATTAACAAATAAAAATG
ATGTAGTCTACACGTATTTCAAATTATGCTTTCATTTTTCTTTCGCTTAC

>uc001zpx.1|40491912|40492312|40492411
ACAAAAACAAAATCTTGAATTTTGTAATCATGCCTATTGCTATTTCTTGA
GCATAAGAATGGCTCAGATACTTTCCAAGACATAAAAGGAAGGCAGAGGA
ATAGTTGTTGCTGTAAAAGACATCAAGAATAAATGGGTCATGTACAACGG
GAGGGGCCGGTTACCTGAATAATGGAGTGGAGATTGAGCTATCCTAGCTC
CTCTGCTCACTAACTGACCTGTCGCATGACCGTGGACAAAACCCTGAACG
CAGCTGTTTGTTTGCTAAACTTCTCTGGACCATGGCCTGCGGCATATCTA
TAGGCATCCTGTGTTTTCCACCCAGTTTCCTTCTTCCTCGCTAAGCCAAC
GTGGAAAGGGCTGGCCGTGAATATGCAGACAAGGTAACGAAAGTAAACCG
TCAATTAGTAAAAGTACTTTATTTTCCTCTTGTATTTGCTTTATATCTTG
CTTTACAAAGTTACGAAGTTCACAGCTTTATACCAAAATGTAAGAAGGCT

>uc001zpv.1|40491912|40492312|40492411
ACAAAAACAAAATCTTGAATTTTGTAATCATGCCTATTGCTATTTCTTGA
GCATAAGAATGGCTCAGATACTTTCCAAGACATAAAAGGAAGGCAGAGGA
ATAGTTGTTGCTGTAAAAGACATCAAGAATAAATGGGTCATGTACAACGG
GAGGGGCCGGTTACCTGAATAATGGAGTGGAGATTGAGCTATCCTAGCTC
CTCTGCTCACTAACTGACCTGTCGCATGACCGTGGACAAAACCCTGAACG
CAGCTGTTTGTTTGCTAAACTTCTCTGGACCATGGCCTGCGGCATATCTA
TAGGCATCCTGTGTTTTCCACCCAGTTTCCTTCTTCCTCGCTAAGCCAAC
GTGGAAAGGGCTGGCCGTGAATATGCAGACAAGGTAACGAAAGTAAACCG
TCAATTAGTAAAAGTACTTTATTTTCCTCTTGTATTTGCTTTATATCTTG
CTTTACAAAGTTACGAAGTTCACAGCTTTATACCAAAATGTAAGAAGGCT

>uc002dlt.1|23440434|23440834|23440933
ggtctccaaactcctggcctttgacaagcctaccacctttgcctcacaaa
gcattaggacgtatttgtccttttgtgactgacatttcatttagcatgaa
gtcctagaggttcatccatgttgtagatataccagaatCGACTTAGTATT
TTGACCACTCACTTTGTTAAAAACACTCACTTGACCATGAGCCAAGAAGC
TCCTTTTAACCATTCTTAATGTCTTAGAAACAGATGCTCTGACAACACTc
agtagatcagagttaagcttggactctggatcggcacagatctgagttta
aatcttggttttgcctcgtactataacctcggaagttttagttaactttt
cagaacctcggtttccatatctgtaacagaaaaaaaaaatactgcttctc
tcatagtgttataaaaaaaatttactgagatgatggactaaggcatttac
gagcattatctgacacctgggagagggtgaggctcatataagcgcacaat

>uc002jcj.1|59302703|59303103|59303202
GAACACAAGTAATTCTATGCCATTGTTTCCTCACCTGTTGGGGAGTTTTT
GCCTCTGCACTTAATAGCCCATCTTGTTTTCATTTCTTCCCGCTCCTGGA
GGGCTAGGTTTGGTGTTGCTGGTGATGGTGGGGGAGGAAGAAATGCCTTC
AAGTCATCTCTGGGATGACCAATGAGCTGTGACCAGCAAGCTGGGACCAC
TGAGCTGGTGGAATGGCCTTAGTGAGTAATAGCGGTGATGTGTCAGCCTT
TTTCTGGCCCAGGAACAGCCAAGCCTCTTATATTTCAGCGGCCTAGTTCC
CAATAGACCTTGAAGGCCCTCCAGGTCTTCTTTCCACCTACCCCTTGCTC
CATACCACCACCTTCCACCCCATAATATTATAGAATGACACCTAGTCAGA
TGAAATGATACAACTTAATTTTATTAGGACAAGGCTGATGGGCACTGGAG
TGGCACCTTCCAGGGCCAGGAGAGGCACTGGGGAGGGGTCGGTCACAGGA

>uc002hel.1|24965499|24965899|24965998
CTAGACCCAAGTAGACTGGACACAAAGGGCTCGCCCAGGGCCCTGGCGCC
ACCCCCACCCCTTCCCACCAGCTGCTGCTAGCCTCTGTGGTTGTACATCC
CACTTGCCCCCACACGGAGACTGACTCTAAAACCCTTCATCCAATGGTGC
TAACCCCCGGCTCTCCCCTGCCCCACCTCACCCACCCAGAGAAGCACAGA
CCCCGCCAGGGGCAGGGGCCCACCGCACACCCTTGTCCCGGGCCTGTCTG
GGACTGGCCTTCCCGGCTCAGCCAGTGAGGCTCAGAAGGGACACAAAGAG
GGATGGAAGAAAAGAACAAAGAGAAACTGTTCCTCCCACCCCCTTCCCTG
ATGCCAGGGGCACCAGACTGATTCTGAGGCACAAATAAAAGAGGCTTCAT
ACCGGAGGCTTTTGCTACCTAACTTTACTTGGGGGGAACGCCTACGGTGT
GGGTTGGGGTCCTTCTGAACCTCAGAGTGGAGAGAGCTCTAGGGTAAGAG

>uc002gok.1|15073420|15073820|15073919
TCATACCTCAGGGTGAGGGATCTGAGATGCTTCTGCCAACATTCCCAGTA
TATCAGGGCAGCTCATGACATGCCTCCATGTTTTCCATGTGGGTCATCAA
ACAACAGAGCACCAgagagggttgaactaaatgaatactcaagtgccttc
cagtccATTTACAGCCTCCATTTCAGCTGCAATTCCCAACTGTCTCCAAT
TAGCAAACCTTTGCACAGACATCATGAAGGCATCATGTGCTCCCTGTAGC
TTGTAAAACAGCTATGATTTTGGTGCCTTAGCACCATCTTGTAACCCAAA
TCTCCAGCTCAACTTTGCTTTCCACTGAAGCTCTTCATCCTGCTCCAACA
GGCACCTTGTACCCACACCCAAGTTCCCACAAAAACTCAAGAGAGACCAG
TGAGTTACTCTGATGTTTATTTTAATGCATCTTAGTCCACACAGTTGGTA
TAAAATCAGAAAATGCAAAGCAAAAACAAAAGGTCTGGAGTCTTAGCATC

>uc002fro.1|381882|382282|382381
agcctcccaagtagctgggattacaggcatgcaccaccacgcctggctaa
ttgttttttttttttttttttttttgagatggagtttcgctcttgttgcc
caggctggagtacagtggtgtgatctcagctcactgcaacctccacctcc
tgggttgaagcaattctgcctcagcctcccgagtagctgggattacaggc
gcccaccatcacgcccggctaattttttgtattattagtagagacagggt
tcaccatgttagccaggctggtctcgaactcctgacctcagatgatccgc
ctgcctgggcctcccaaagtgctaggattacagacgtgagccaccatgcc
cggccAATATTCCAAGTTTTTTGCTAGtttttttgtttgtttgttttttt
gagatggagtctcactttgtcacccaggctggagtgcagtggtgtgatat
cggctcactgcaacctccacctcccgggttcaagtgattctcctgcctca

>uc002lkz.1|68651854|68652254|68652353
TGCTCATACTCTCCTATTATCTCAGGTTCTCAGTAGTGGGGTGAGAACCA
GAAGAGGATATGACTCAGGGATGGCATGGAATTTTTGTCGTGCATATATC
CGCTGACTTTCAAAAACTGAAAAATTAATGCCTTCTTTGGGGGCCTACTA
AACTAGTCTTCATTTTAAAACAACTGTGTACAACTGAAGACTCTAAACGT
CCCTGCACGAAATAGCTGGTGTAGCATCCCCATACAAAACATTATTATAT
ATCTCATTAACTAGCTCAATTTCTTTCTTGAAAATATGTATTTTCACACT
TACGACTTCCACCTCTTTAACATTCCTATGATAAATTAGCAAGTCCAAAG
TGAATACAACATTTTAACACCCAACCTACAAGAGACAGATATATTTTCAT
TTAGATACTCGTTTTATTATTTAAAGAAAGGCTTAGTTGTGTTACTTGTA
TTATTGTCTTGGCAGACTTTAAAATCAATACTCTGGTATTTAGAGCTTCG

>uc002lex.1|46575087|46575487|46575586
cttggctaaatggcagagccaggCTGCATTCTTCCAGCAGCTCTGCTCTA
CCTCTGAAGAAGAGGGCATTTGGAGTCAGTCCAGGGAATGGCTGATAGAA
CCAAGGAACTGGAAAGTATTCCAGACAGTAGGAATCGAGGAAGCATCATG
GGAAATTCTAGGTTGGTGTTTATTATAAGGAATCTTAGAAGTCTGGCTTG
GGAGCCTTAACTCCCAAGTGCTTAACTTGGTAAATAATAGGTGCCTTTGC
ATATCAAATCATCCCTCCTCAGTAAATTAGGATGTGTTGGCTTTATCTAG
AACCCAGGGTTTTCCTGAAACCATTTAACATGTAAATAAAGGAACAAAAT
ATTTACTCTACTGTGGTCAGACAAAATTAATGTAAGTTCAGTCACATAAA
TAAAATGATAATCAATCATAAGTCATTTTATTTGTTATCAAGTTATATTA
TCAACAGGTTATTGTCATCAACAGATTAAAACAAAATGTCTCAAAAAGAC

>uc002qsf.1|63551143|63551643|63551642
GAAAACGGTGCTCCTTCATGGAGGGACCAAAAAAGGACATACAATCTATG
TCAATAGATGAGGGTTTTCCCTCCATAAGTTTAACTTTAAAAGTGTATTT
AAGGTgccgggcgcagtggctcacacctgtaatctcagcactttgagagg
ccgaggcaggcggattgcctgagctcaggagttccagaccagcctgggta
acacggtgaaaccccgtctctactaaaatacaaaaaattagccgggcgtg
gcagcgtgcgcctgtaatcccagctactcgggaggtggaggcaggaaaat
tgcttgaacctgggaggcagaggtttcagtgagccaagattgcgccactg
cactccagcccgggtgacagagtgacactccgtctcaaaaacaaacaaac
aaaacaaaaCTGTAAGGAATCAAATGTTACAAAATCCTGGAAGATTTTGG
TAATGCTGTTGATAATTTCAGGGAAATTAATGAAGTACATGTAAGTGCTT

>uc002pva.1|56207411|56207811|56207910
caggtgtctccatttcacagagtgaaaactgaggaagagacagcattcaa
gtaatttgctcaaagtcatacagcAAAGtgattgaaatgcatttccttct
ctacctggtgaactcctacttatcctttaaactcctgcacaaatgtcccc
tcattgagaagcctttcctgactccttcaggcACAGCCTGTGGACTTGGT
GTGGTGCACCCCATACCCCCTTCTGTTACAGCACTGATCTATTTGTGTTA
TGTGTTCACACAGCAACGGgggtgacttctgtgtgccgggcacaatacag
gagcttagaaaatcacagtgaacaaatatctgaatcactgccctcacgga
atttgtggggaagggtgacatagaccattatcaagtaaacacaaatgaga
taatttcaggtataataggtgctattaaaaaaaaaaacaaacaaacaaaa
aacagagcatcgggactggatgaccaaaagtggactcctatagcctgggc

>uc002okb.1|44097346|44097746|44097845
ggcatgcctgaggaggagcaggtgcaggccaagtgatcagaggaccaggt
agcttccctgagtttgggatgcccactgggcccctacctggagctgcaga
agggacagctgcatggggagctggggactgaggggtgaggctggggctgg
ggTCAGCTCGAAGGAACCCTCAGAGGGTGACTCTGTTCTGGCTTGTCCCA
GAGGAAGGGGAGAGAATTCAGCATCCTCTCAGCAACCCTGGTGGCCCCAG
GCCAGCCTCCATGTGCACTGGGGGGTGGCTAGGCACTTCCAGCCATGGTC
TTTGCAGCCACAGACCCTTTGAGGATAGTGCCTCCAAGCGGCTGCTCAGC
AGCTCCTAGAGAGCCAGGCATCTCCCTTGTTCACAGATCCACAGAGGCCT
TTGTCCTGACCATTTATTGGGGACTTTTTGCTCAGCACTGTAGGAGGAAA
GAAGGAAGGAGGGATGGAAGCCTCTTCCTCTGCTTCTCCTGTCCCTAGAA

>uc004dre.1|52907782|52908282|52908281
ctaaaaatattaagagttgtatgccagtatacagggtagaggaccaaata
tatatttatatatttcataatatcacaAGTGTGTGTACCAGTGTAATCAG
AATAGAAAATTTCAAAAATGATACttttccttttctttttttaaacagag
tctcactctgtcacccaggctggagttgcagtggcctgaacataactacc
tacatcctcgacctcctgagttcaagggatcctctcaacatagcctcagg
agtagctgggactaaggctacatatatacatgcatacattcatgcattca
tgcagtcattcatttattttgcagtgagggggtctcactatgttgcccaa
gctggtgtcagtttcctgagctcaagaaatcctcctgtctccgcatccca
aagtgctgggattacaggcttgagccaccacacctggccACCATTTTCAA
TAGTACCAAATATTTGGGAATAAAATGAACAAAAAATGTGCAAGACTTCT

>uc004dda.1|31046865|31047265|31047364
tttatatatttaaatgaaaagatttcttgagtccatatttaaatttaaac
aaacaaacaagtaaggtgcataactgggtgcagagaatgctatatcctat
gaaataataataggaaaaaaataaataggaacatatatattattttaact
gcttatataataattaataaagaaagaccctctggaagactaaataagaa
attaataaTGTCTACTCATAGAGCAATGAGGATGATTGATTGATATGGGG
GAAGGGGTAGTTAGGAGTGTTTTCACTGTCTTTCTGGATTATAGTTTTTT
ACTCATATGCATGTATTACCTATTTAAAAAGTAAGTAAGTAAGTAACAAC
AACTAAATTAAAATAAAAACAAAGTACTGCAGTCCAGTCAATACTTTTTT
GTAACATAACTGCGTGCTTTATTGAGATACACAGTAAAGCAGTACTATAA
TACAATAGTAAGGCATATATTTGGTGAAGTCTGATATGTTGTGAAAATGC

>uc004cwo.1|15211047|15211547|15211546
tatatatatacgtatatatataCAAAAAATCAAAATTATACCAGATTTAT
TCAAGGAAAGAAAGAAAAAAAGTGGGGAAGGGCTGAAGGAAGGAACTAAA
TCAAGAACATATCTTGGAATACCTAACATTTGTTATAATCTTATCCACCT
GAATTTATATGTGTCTATACAATATTCAGAATGTTGACTTTTAGGTACAA
GAAGATCCCGAATCATCAAAAAACAGCCTATTGTTTTCACTCTACTTCAC
AGTTCTTTTAAGTTTCTTAACAACAAGAGCTAAAAGCTAAATGGTTTCTA
CTTGCCCCTTGGTTAATGAGAACATTAAACTAACCAGGAGTTTCCACTCC
TCAAGTGTTCTAGCTCATGGGGGATTTACTTCGACTGAGCTCATTTAAAG
ATACTAGGAGTCTAAGCTGTTGAGCTTCTACATTAGGTACTCTAGGTACA
GCAGACAACAATCTGTGTCATTCCAAGTATCTTCCCAGGAACACTTAGGA
