# Supplementary material for: MatrixCatch - a novel tool for the recognition of composite regulatory elements in promoters
Source: BMC Bioinformatics. 2013 Aug 8;14:241. doi: 10.1186/1471-2105-14-241 (PMC3754795; doi:10.1186/1471-2105-14-241)
Supplement: Additional file 2 — Dataset of tissue specific promoters. [file 1471-2105-14-241-S2.zip › 500/Pancreas500.seq]

>uc001tnu.1|127521676|127522076|127522175
cagctactcaggaggctgaggcaggataatcgatggaacccaggagcggg
aggttgcagtgagccaaggtctcgccattgcactctagcctgggcgacaa
gagcaaaactctgtctcaaaacaatgaaacaaaataaaataaaaaggtca
cttaggatagcactcagcagatTTCTCGGACAGAGATGGCTCGCCAAGCC
CCTTCACCCAAGCCCCCAGTCCCTGACCTCCAGCTGACCACCCCTAAGAA
CCCCAGGGGACAGGGGCTGAAGCCCTGTGGTGCACCAGCCCAGGGCAGCG
GGCCTTCGGGGGCAGACCATCTCAGTAAGAAAGCCACAGATAACACGGTT
CCATCCGCACTCACGGACAAGAAGAGGGAGAACAAATACACACACGTTTT
CTGAGAGTTTTTATCATTTTTTTTTTGTTTCATTTTGTTTTGAACACTAA
GATTTATTTTCAAACAGCACACAGACCGTCTGCGGGGCAGAGCCAGGCTA

>uc002rvx.1|47449570|47449970|47450069
CCTCCACGTTCCTCTATCCAGTTCCCGCACCCTTCCCCCCAGGCCCCATT
CTTCAAGGCTTCAGAGCAGCGCTCCTCCGGTTAAAAGGAAGTCTCAGCAC
AGAATCTTCAAACCTCCTCGGAGGCCACCAAAGATCCCTAACGCCGCCAT
GGAGACGAAGCACCTggggcggggcggagcggggcgcgcgggcccACACC
TGTGGAGAGGGCCGCGCCCCAACTGCAGCGCCGGGGCTGGGGGAGGGGAG
CCTACTCACTCCCCCAACTCCCGGGCGGTGACTCATCAACGAGCACCAGC
GGCCAGAGGTGAGCAGTCCCGGGAAGGGGCCGAGAGGCGGGGCCGCCAGG
TCGGGCAGGTGTGCGCTCCGCCCCGCCGCGCGCACAGAGCGCTAGTCCTT
CGGCGAGCGAGCACCTTCGACGCGGTCCGGGGACCCCCTCGTCGCTGTCC
TCCCGACGCGGACCCGCGTGCCCCAGGCCTCGCGCTGCCCGGCCGGCTCC

>uc002uqe.1|188865234|188865634|188865733
GGGGTGGACAGCTCCGGCCACCAGTGCCCGGGAAGGAGGGCGCGGGGCTG
CGCGTAGCCGCTGGCCAGCAGGTTGTAAAAAATTAGGACAGCTAAATGCT
CAGGGAGTCGTCCAGCACTAAAGGAGGCTAAGACCTGTTGACGCCTGCTA
TGGCAGCGCTTGAGAAATGACTGGGGGAGTCCAGCGAGGTCGGGGACGCA
GCGGTCTCCGGGCTCCAGAAACCTCCTTAGCCTTTTGTGGTAACTTTGGT
CCGGCGGCGGGGGGCCGGTGAGCAGGAACTGGAGGGAGGCGGTGGGGAAA
CCGTGGATCCGTCCGGCTGAGGGTGCGTGGATCAGACTGGGCTGAGCAGG
CAAGTCATCGTCGGGTCACAGCGAGGCGACCCAGGAGCGAACTTCCAGGG
CAGCCTCCCTTTTGTTGGCGCTGGGAGAGAATGTGGGCATGGGGGTGGGG
AGGCGCGAAGCTCCGAGGCCGGGCCGCGGATACTTTAAAGCTCAGAGCTG

>uc002uss.1|191835569|191835969|191836068
GCTATGTAATGCTTCTCTCTCCCCGCCCACCCATTCCCACCACTCTAACA
CCTGTGAGCTCCTTAGGTCTGACTCCTAGTCTAGCCTTGGCTTACCTTTC
ATCCCAGCTTCATTGTTCATCAGGCTCCTATACCGGCCGTCCTCTGCTAC
CATTCTGCCAGGTCACCGTCTTCTGAATATGTTTTTTATTCTTGCTTTAA
ACTTCTTTTCTGCTTAATCACATCCAACTCACCTTTCATGGTCGAGTTTC
ACCTCTTCAGCTATCCTTCTGTGATTCTCCTGCTGTATGATAGTAGCTGT
ACCTCTAAACAGAAATGTTCATCTCTATATTCCTCCTTTTGAGGTGAATC
GCCTGCCCTATATGAACATATTATACTGGTTATCTTACTCTTAAGTATTC
TTTCCTCAGTTAGATTGCACATGCATGAGAAGCAGTAGATGTGTCTCTCA
TTCTTTCTTCTTTCATTGCCTGCTAAGTACTGTTTGTATACCAGTAGCAT

>uc003dyr.1|113312490|113312990|113312989
taatcccagtactttgggaggctgaggtaggcagatcatgaggtcaggag
attgagaccatcctggccaacatggtgaaaccccatgtctactaaaaata
caaaaattagctggacgtggtggcgcgtgcctgtaaacccagctacttgg
gaggctgaagcgggagaattgtgtgaaccagggagtcgcaggttgcagtg
agctgagatcgcaccattgcactccagcctgtgacacagagagactcAAA
CAAGACAAAACAAAACAGACCCAGTGTACATGGTACTTACGGTGACATCT
CTGCACTTTATTTCAAGAAGTCCAGGCAGAGGTCCTAAAGTATTGAATTG
AGGAAGAAAAGCCATTGCTTCCCAAAGGGTGCTGCTGCACATGGGTGGGA
GGCGGCTAAATCCCTGGCACATGCATTTGTGTCTACAGGGGCATTGTGAC
CTCAGCCCTGGACTGGCCCAGCTAGAACCTGGAAAAATGCCCTTTGGTTT

>uc003gnp.1|15038365|15038765|15038864
TACCTCCAAAACTCTCAAATATAAAATGGCTTTTTTCTCTAAGTTAACAA
CTAATTTCCAGTCAGTGAGTAATTTTTTTCCTGAAACATTCACTCAGTGG
AAAACAAATGAAGAGGGAAAAAATTAAGTAAACAAATCTGAAAAAGAGGC
CACAACACACAGAGATGGAGAAGCTCTAAACTTACCACTGAAGGAAAGCA
GGCACTTAAAGTTTATCCCAAACAAAACTGTAATTTTAACTGGTCCCCGA
GTTGAGCCTCACTCGATGAATGACTTCCAGGGCCTTTGGCTCTTTGGGAC
TAAACGAGAAAATTATTTTTAGCACAACTATTTGGAAATCTTTGAGAATT
TGGATCTGTTATTCTGTCTGGTACCAAAGCAAGTTTTTCACTGAGCTCTC
ATGAAAGATCCTCAGTCTCTTGTGGATTTAGAATCCTGCAGCAGCCCACC
ATCTAAGAGCAAGGTATGGTGTTTACTCTTTTTTTTAGAATTTTGGCAAA

>uc003ifb.1|124539732|124540132|124540231
gcacttgggggggccgaggcgcgctgatcacctgaggtcaggagttcgag
accagcccgaccaactgatgaaaccccgtctttactaaaaatgcaaaaat
tagccggccgtggtgacgcgcgactgtagtcacagctactcgagagactg
aggcgggagacccgcttgaacccgggaggcggaggttgcagtgagccaag
gtcgcgccactgcactccagcctgggagacaaagtgagactccggctcaa
aaaaaaaaaGTGGGGAAGTCCGCCCTCCTGAGCTCATGGTAACCTCAGCC
TCCTCCCCTCCTCCTACCACAGAGAGAGGGAGAAAGAACTTGTTTTCATT
CATAACTTTTTCCTTTTCCTTCTTCCGTCAACTATTTATTCAGTGCGGAT
TGCAGAGGGCGCAGCTCCACCGTGGTAACTTGCAATGTGGCCGCCCCTGC
GCTGGCTTCTTTCTCCTCGGCCCTCGGTGAACCCAGCTTTTCCTTTAAAG

>uc003ojp.1|34590241|34590641|34590740
CACCCAGCAGCAAGCGCTTAGATTTTAAGGACCCAAGCAAAGTGCATGGA
AAGGTGCAGCTGTCTGGAAGGACGATTGGGAGGTGGGATCTTGGGGAGAA
AGGGAAGAAAGGGGATGGAGCAGGGCTTCCCAGTCGAGGGCGGCGGCCGA
GCCTGTGTCCCCACCAGCGTCTCTGTGGCCGTGAAGTGTATGCATGCGTG
CCCATGTTGATGCGGCGCCGTGCGGGAGGCGGGCATCCCCTGCTGTACAT
GGGAGGGAGGCTGTCTGTGCAGAGCATTGCCCAGTTGCCATAGAAACGAG
CAGAAGGAGGTGGGTGGCTGGAGAAGGAGGCGGGTCGGGATCGGGGAGTG
GGGAGGAGGCAGCGGTGGAGGGAGCTGGCTCCTGCAGTTCTGGCGCTGCT
GCCTTCCTGAGTGAGCGGTGGAGGGAACCCTAGAGGACAGAGCCCCCAGC
CCGGCAGCAGGCCCCCTCTCCGCCCGCCACCACGGAGGAGAAGGAGGACA

>uc003otr.1|43115992|43116492|43116491
CACAGACACTTCTGGCATTGCCCCTTCATAGTAGAGGtcctcattctcct
cctcttcctcctctccctccGCCACATCCACCACTGCTGCTGCCCCAGCT
TCCTCTTCCTTCTCGCTCTTGTGCTCCTTGCCACTGGCCCCAAGGCCCAC
CTGAAGGAGCACAGGGTTCCCAGATGCCATGGCCTCCTCCAGTCTGCTCC
ACGCCCCTCTTCCCCCTACCCTCTTATTTGCTTATCCCTTCCAAGGCACT
CACCTGTATTTTCTTCTCTGTATCCTCCAGCTTCAGGAGTTCCTGATCCA
GCTGCTGGAGCTGGTAGACGTGGAACTGGCGCTGCAGCTCCTTAGAGGTG
CTCAGGCTCTGCAACATCTGCTGGGGGAGGCGGTTGGGGAAGCAGGGACC
GATCTGCTCCAGCACGGCCCCCTCCAGCCAGCTCGAGACCACGCCCAGGA
GACGGTCCGCCATGTAGTGCCTGCAGTGCATGCAGCCCGGGCCAAGCCTC

>uc003pzb.1|122972675|122973075|122973174
AAAAAGTTGTTTCCATTGCATATTGCTTCCTAATCTGTTAAAATAATCTG
TTAACAAACTCGAAGACCCAGATTCGGGGCGTAGATAAGCCTGTGTACCT
TCCTACCTTCTCCAAACAGCCAACATTAGATCAAAGGGCAACCTTAATGA
CACCTGGAGCACAAACCCTGCTCAGGGCGCGTACAACCGGAGGGACAGAA
AACACGATGCGACGTCGGAAAGCAGGAAGGGAATTGAAATTCCCGCAGTC
ACGTCACAGAAATCTTAGCAGAACCTCATCATCGCCCAAGGGAACTGGGA
GTGGCGGGCGGGGAGGACGCGGGTTGTGTGACGATCACCGATAATTAGTT
GGTGGTTAACGCACAAGTAGGATAAAAGAGCTCGCCCCAGGCTGCCAGCA
GAAAAAAGCTACCGTGGCACGTGCCCCGGGGAGTGATGCGGTGGCCCGGT
TTGCACGGAGAGCGGGACACCGCCTGGGGAGCCGCGCTCGTAGCCTGGGG

>uc003qcm.1|131612796|131613196|131613295
TTAGCCTATCATTTCTATTGTTCATGCAGTTTGCTAGGTAGTTAATGGTA
CTTCATACAAGTTGTGATTCCAGTGTTCTGCTATGTTGGGTTTTCTATTC
ATAAACCACAATCTCCTAGGGATAAAAGAAGGCTCTTCCTCTTTAAGTAG
CAGACAGAAAATATGGTTTTTTTGGGGGTTTGAATTTTCATGTGTAATTA
CTGCAGTTGTCTGTAGGAGAAAGGGCTCATTGTGGTTTTTCTCGACTACC
TTTCTTAAAGACATATGCAAATAGCCAGACAGAACACATGGCACTGACCT
ATGGCCAGGGACTCACAGTTTTGTGAGAATACGGGAGCGTATAGCCACTT
CCTTCACTGAATGCCAGTCCCAGAGCAGTTGCATTAGGCTGGAGGACTGG
AGGTGGAGCCTTTTTTGCTCACGGCAGCAAGTTCCCTTCTCCTTTCTCTC
CCCCGGCGGCGTGTGCATTGGCTCTTCAAGCTGCCTGTGCTGCTCCGTGG

>uc003thm.1|40140599|40141099|40141098
GGGGTTCCCCGGAAGCTGCTTCCGCTACCCCAACCTCCTCCACCCGGACC
AGGGTAAGGAGGAGTTGGGGGCCGAAAATTCTGTCGCTGCATATCAGGAG
CCAAAGCCGAAAACCTCGCAGCCGCGTTCTCCCACCGGAACTGTATCAAC
CGGCCCTCCGCAGAGAACTGCTAGTCCTTTACCAAAACAGTCCTCCGACC
GCAGCCACCCTACGGCACATCAGTTCCGGCGTCACAAAGGTTCCGCCAGG
GGCGGCGGGATTACCTAAATCACTGACTTGGCGAGAGACTCAGTGGATTT
AAGTGAAAAGAGGAAGAAAAGGAGACAGGAAAGGACGGACACCCAAGCCC
AGCAACAACCTTTCCAGTCTGAGTGCCCTTGGTCTGACCGACAGACTAGA
AGCTGGCCCAGCAGGCGACTAGTGCTCAgccccgcccggcgggggcgggg
TCTGCGGCGTCCGTGGGCGCCCCCCAGTGGCGGCGGGTGGCGCCGCACGG

>uc003tjk.1|44044794|44045294|44045293
GATGCCACACACCTGGCTTTCTTCTCTGACCCCGGGGGTACCTCAAGTGG
GCTCCAAGGAAGGGGACAGGTGCCTCTAAGGTGCCCCACTTGCCGGCCTC
TCAGAGCCCCACTTGCCGGCCTCCCTCCTTACCCACCTTGGAGCTGGGCG
TCTTCGCGAAGCTGAGGGCCTCGGTAGTGAGGGAGAAGTAGAGCTTCTTG
AAGGAGGAGGACATGAGGGGGCCCTTGCCCTTGGTCCTGTGGATGAAGAG
TGGCCCCTCCTTCACAGGTGGCGCCTGCAAACTCAGCGTCCGCTGCAGGT
CCAGCTCTGCCAGGCCAGGGAGGGAGGGGAATAGAGAGCCCAGGGAATGA
GGGCGGGACTGGGGGGGGGGGGCGGAGCAGTGGGCGGGGCCATGGGGCTC
AAGGGCTGAGCAAATCTGAACAGCAGGCAGTGGACGTAGTCATGGGGCTC
AAGGGCGGAGCAAACATCAACAGCTGGTGGTGAGCGGGGTGACAGGTGGA

>uc003wal.1|142136392|142136892|142136891
GCACACTGACTGGAGAGAAGCATCTTCATATTCACAGGAATGAGCCTTAG
ATAAGACTTTGCTCCTCTCATGTGGGCCCCAGGAAACTGAAATCCAAGCT
TTTTACCAACGCTTGCCCTTCCTTAAGTACATTAAATACATTCCCAATAG
GTGGAAAGATTTGTAAACAGCTAGGCCATTCTCCCTCCTTCTAACCCTCA
TCTCCAGGGCCTAAGAAAGCCCAGCTCTGTTATCTGGGGCTTGACTTTCC
CTGTCTTCCCCATCCCAGTATCCTTGCAGGAAACAGCCGGTCTCGCTCTC
TGCTCTCAGAAGGCAAGTTTCCTTATCACCTGTGAATCACAAACCCAGAG
AGTGGCCAAACATAGCCAGGCTGATGCAAGACCCTGGGAAGAGGAAAGCT
GCAGGTGTGTTTGTGCTGGGAGGAGTGGTGACCCTCACCTCACAGTCACC
TCCTCTCTGGATCCTCGTGAGGTATAAAGACGAGTCCTCCACCACCAGTC

>uc003wap.1|142178277|142178777|142178776
TGGAGAGAAGCATCTTCATATTCACAGGAACAAGCCTTAGTTAGATAAGA
CTTTGCTCCTCTCCTGGGAGCTCCAGGACACTAAAAAGCCAAGCTTGCTA
CCAACGCTTGCCCTTCCTTAAGTACATTAAATATAACCCCAATAGTAAAA
TATATTCCTAAACAGCCAGGCCATTCTCCCTCCTTCTAACCCTCATCTCC
TCGGCCTAAGAAAGCCCAGCTGTGTGATCTGGGGCTTGGCTTCCCCTGTC
TTTCCCATATCAGCATCCTTCCAGGAAACAGCCGGTCTCCCTCTCTGCTC
TCAGAAGGCAAGTTTCCTTATCACCTGTGAATCACAAACCCACAGAGTGG
CCAAACATACTGATGCAAGACCATAGGAAGGGGAAAGCTGCAGGTGTGTT
TGTGCTGGGAGGAGCAGTGACCCTCACCTCACAGACACCTCCTCTCCCCA
TCCTCGGGAGGTATAAAGACGGGTTCTCCACCAGCAATCAGGCACACTCT

>uc003wuc.1|11598725|11599125|11599224
ATCGAGAGTTGAGCCCAAGAGGTCACCTTCTTCTCTACTGGCCCCGCCCC
TCGCCCGCCGCTGCGGGATGAGGACCACAGGAAGGGGGGGCGGGGAGGGA
GAAAGGGAACTCATTAATAAAGCTGACCCTGGGCACCACAGCGAACCCAA
TCGACCTCCGGCTGGGTTGCGGGTGATTCCCCGCTCCCTGGCGGTAGCAC
TTGGGCATTTTCCGCGGAGACCCCAGAGCCTGGACTTTGCCTGCTGGGGG
AGCTTTCCGCACAGTCCCGCAGCCTGCGCCCAGCGGAGGTGTAgccgggg
ccgcgcacccccgccccgcccTTGCACGTGACTCCCACAGGCCAGTCAGC
GCCCTAGGGCCGAGTTGCTGGGCCGGGGACCCGAGCCGCGAGCTGGGGAC
TTGGAGGCGGCCGGCGCAGGGGCCGCGAGAGGCTTCGTCGCCGCTGCAGC
TCCGGGGGCTCCCAGGGGAGCGTGCGCGGAACCTCCAGGCCCAGCAGGTA

>uc003zcg.1|145567833|145568333|145568332
TGAGGTCGTCAGTCCAGCAGTAGCCTTGCTGGCTGCATGGCATGCCCGGG
CCTGGGCCCCTACCCAGCCAGGGCTGTCACAGAGTGAGTAGCAGCAGCCT
AGGGCACTGCAGGAGGCTGTGACGTCACTGACGTTCCCATAAGAAGCTAA
GTGACAGGGACCAAGGGTGGCTGCAAAGTGAACCCCAGAATCTGAAGCCC
TGGCCCTGGGAAGGTCTCCCCATGGGCACGGGAGCTGCTCCAGGACCCCT
TTGGCCACTCTCCTGGTTGTCTTCCAGTTCCCAGTCAGGGGCGTCATCTT
GGCCCTCACACAGGCAGGTGGTGAGTTGGAGTCCTGAGGTTAAAGAGATT
CACGCTAATCACACTATAGCACGGAGTGTTAAAGAGAGGCGGATACCGGG
CCGTGAGGACCTCAGGAAGCCCTCAGCCCTCCCCGGATTATCCACGTGCT
TCTCACAGCGGTCCTTCCGGCAGGTGCCTGCCCGGGGAATGCGCAGTGCG

>uc003zgf.1|204464|204864|204963
CTGCCTTCTTCGAGAATGGTGTCAACCCTTAATAACACCTAGCCTTACGA
ATCCCTGGGGTGATTCCCGACCTCGCCAGCTTTGTGGGGCTCCCCCGACT
TGCCTACATTCCCTGGCAGCCTCGCAGCTTCGGGCAGATGGAGCTTCCGG
CCTGCGCGCAGTGGTCGCCTGTCGTCCGCCCGCGCTCCCTTCGGCCGGAG
GTCGGCGGCCCCGGGCAGAGCGCGCCGTCTGCCCCAGTATCGGGAGGCCA
GTTCCGCGCTGGGCCCACGCCCTCCTCGCCCGCCGCTGCCTGCGCGCCAG
GCCGGGTGGCGGAGCCGGCCGTCGCTGCTCCGAGCTCGGACCCTCCCCCG
GGGTGATTTCGGCTTAGAAGGTGGAAATGCGGAAGTTTCCAGCGCCGACC
GACAGACGAGGTTTGCGCTTGGCTGGGCATGTTCCGCGGCTACTCTGCGG
CGCGCCAGGCCCCCGCTTTCCGCACCCCGCGACCCTAGAAGCCACCGAAC

>uc001grb.1|183029474|183029874|183029973
GTTATAGGTCACCATCCGTTAAGAAGAtgtgttttgtctatttccattaa
aatgtaagttctaggaggaaggaacaaagttgtttttcgccatggtatcc
ccagtgcttggtatataacagagactcaattagcttgctgaatgaCCAAA
CAAATGATTTCAGCTTTTGATAACATCTTTGGAACTTGAGAGCATACACC
TTGGCTTTTGTCtttattcatttatttatttattcattcatttTGTGCCC
TTCTGGGAATGAACCAGGACTATTTGAATGGAAAGAGAAAAAAAAAAGCT
GTCATAGTTTAAAAATTGGCATATGTTCTCTTCCAGATTAAATTCCCTTG
GACCTTTTAATTTATGCTagaacaagcacttatcttttcttttttttatt
actaagcccaacacagtgcgtggcatgcagtaactgttcaaataatgttt
gtttaatTGACGGGTTTTAAGCTCGATAACTTAGCTAAGCCCTTTGCACA

>uc001bpl.1|28348048|28348448|28348547
AATTAGGGACTATTGTTGAGACAGAAAGAGGAGGTGGGCATCTCCTTCCC
ACTCCCCCAGAGCTGACTGGACTAGAGGCAAGGCCTTTGCAGACAGACAC
GTCTGTCTTGGGAAGCAAGCTCTTGTCCTAGCTTTTGGTCTGTTCATGTT
TTATCTTCTTTGGTCACCATTAGGGACAGGTTGCCAGATGAGTCAGAGAA
GGTTCCATCAAGCCCCTTCCCCTGAGAAAGGTCACAAAGACCTTGTGCCG
GAGGGTGGAGAGAGGATGGCAACATCTTAGCTCAAAAGTCTGCCCCAAGG
TAGTGCCATACAGTGAGGGCAGTGTCCTTTCCTAACCCAGTCTACCTCTA
TCACTTGAGAGTAGTTGCCCAAAGCttttttttttttttttttttttttt
ttgagatggaatctcgctctgttgccaggctagagtgcaatggtgcaatc
taggttcactgcaacctctgcctcccaggttcaagcgattctcctgcctc

>uc001rge.1|25357424|25357824|25357923
TGGGAAGGATGGTGTCTTCTCCCTTTCCTCATCTGTTTCACTCCCCTCAG
GCCCTTCCCACTCTCGGGAAGTATCAGAATATGTGCAAGAGGCCTAGACA
ATTCAGGACCCGTCTCCGCACCAAGTCCCATTCCAggacagcggaaaata
gtagaaaggcacaagaccaggactgaatgagccctggatctgccacttaa
ggttggggctccatgagcaagtcacatcattgttttaagcctcaatattt
ttctcctgaaatgaggataatcatatctcttgaataagattgttagagga
gtaaataaaacaactaatacagattccctctgtagtgttctgcacatagt
gggagcatcatacatatttgtcgaataataaatGAATAAAAGCTTCTTAA
TAAGTTTGGAAATTTGTATTCTGGAAATGTTCTCTATCCTGCATGAACAT
TAGGTTGGATCCATGCAAAATAAGTTACGCCAATTAATCAATTTACTCAT

>uc001vpe.1|228044785|228045285|228045284
tgaggtagactgggctagactatggagcactttttacggcacggtgagga
atttggaattatactcaaagcagtggaaagcccttgaagagttttaaaca
gaagggGAaggtaacccatgtgaaacgctttgcatatataagcgctcaat
aaatactgtctattattAATATTATTATCACCATTGTGTCTACCCTACTT
GGCTCCAGACCCGGCCCATGCCTCAGCGAGGCCGCAGTGACTCCTCCTGG
CCAGCAGAGGGCGCCAGCGGACACTTGGCTACCGGCCGCCCAGGGCGGGC
CTCCTCTTGCCGTCCCCTTCCTCGTCTTTTCCCCTCAGGAGAAGTCGGGA
AGGTGGCGGCGGCGGCGGCGGTTGTCCCGGCTGTGCCGGTTGGTGTGGCC
CGTCAGCCCGCGTACCACAGCGCCCGGGCCGCGTCGAGCCCAGTACAGCC
AAGCCGCTgcggccgggtccggcgcgggcggcgcgcgcagacggagggcg

>uc002vor.1|227818169|227818669|227818668
ggtaggataATTAGTAAATTATATGGTAagtcggccctccatatccagtg
attccacatccatggattcaaccaaccaactgtagatcaaaaatatttaa
aaaaaaacaataaaaattgtacaaacctaaaaaccattacactataacaa
ctatttacatagaattcacattgtattaggtattataagtaatctagaaa
tgactttaagcatacaggaggatatgtataagtcatgtgcaaatacggta
ccattctatataagagacttgagtatctatggattttggtattcataggg
gtcctggaactaacccccacaggtgctgaaggaAACTATATGTTACAAGC
TgatagaataggataggatagggtagaatGAAATGATTGTATTTAATAGC
ACAGAATAATAAAATAGTTTCATCTGTGCACACTTTCCTCTTCTTTTTCC
CTTCCTTTCTCCCCAGCTTAAAACAGCATGTTAAAGGACTCTTTTATTTT

>uc003fet.1|168642016|168642416|168642515
AAAACCATAAATCAGTAGAAAAAAAACTGGTATGTTTCAAAAGGTACTGA
AACAACATAAATATTAAATGTAACATGTCAAATAACAAGTTAAGATTAGT
GAAATACCCAAAGCTCCTCTATTGCAAGGAATACTGGATCTCTGTGTCTT
GAGTGACACCCCAGAGAGGCATGTACCATGGCCATTGTCTCTTTATCTTA
TTTCCCCATGGCTAGAAAATGGTACTATGCCTGAATCTAATAGTCTAGTA
TTTTAGGGAATAATAAATTTGCTATCTAAGACAAGAATTTGGTATTTAAG
ATATTATAGACAGGATTGTTCTAACATATGAATGGTAATATTTTACGTAC
GCTCAAGGTTTTAGATGCATATAGATTTTCTAAAACATACAGAAGGAATG
GAAACAAATGCATACCTAATTTTACTTATTCATCAAGACAGATATCTATT
ACTACAGGCACAGTTTAAAACAGAAAAGACATAAGATATAGAGCAAATAT

>uc003fes.1|168642016|168642416|168642515
AAAACCATAAATCAGTAGAAAAAAAACTGGTATGTTTCAAAAGGTACTGA
AACAACATAAATATTAAATGTAACATGTCAAATAACAAGTTAAGATTAGT
GAAATACCCAAAGCTCCTCTATTGCAAGGAATACTGGATCTCTGTGTCTT
GAGTGACACCCCAGAGAGGCATGTACCATGGCCATTGTCTCTTTATCTTA
TTTCCCCATGGCTAGAAAATGGTACTATGCCTGAATCTAATAGTCTAGTA
TTTTAGGGAATAATAAATTTGCTATCTAAGACAAGAATTTGGTATTTAAG
ATATTATAGACAGGATTGTTCTAACATATGAATGGTAATATTTTACGTAC
GCTCAAGGTTTTAGATGCATATAGATTTTCTAAAACATACAGAAGGAATG
GAAACAAATGCATACCTAATTTTACTTATTCATCAAGACAGATATCTATT
ACTACAGGCACAGTTTAAAACAGAAAAGACATAAGATATAGAGCAAATAT

>uc003fbm.1|158659708|158660108|158660207
CAGTGGCCTTAGGGTCTGCTGGGCTCGCATGGTGGAAGAGGACAGCACCC
CACCATGCTATGCCAGGAAGCATGGACAAAATAGCAGTATGGGCTTGGGG
ATTGGTCTGGATACCTTGGGAAGAGAGCACACATAGGACACCCTTGGGGA
CCCTAAGAATTAATTGGACTGTGAGCACTTTACAGAGGGTTGACGATCAA
CCTTATCATGTGGTGGGTTATGGCAGTAAACTGTGGGCTGAGATACTCAT
GGGCCTCATGCATCTTTATTAATGAGAAATGGGGACATTTGGATGCACAT
CAATTAATATCATGTATTGTTCTCTGACTTCAAGTTCAAAAACATGTTTT
TTGATTGATCTGAAACCAAAGAAAATAAAAGAAGACAAGGAGAATATTTT
GCATGAACTAATTTGAGCTTCTTATTCATTCAAATGTTGTAACAATTAAC
AGAGGTGTACTATTTGGCTTTTTATGCTAGTATTTATGCTTGTTATCCAA

>uc003iex.1|124032848|124033248|124033347
CGATTGGAATCTAATAACTACAATACTTACCGGTCAAGGAAATACACCAG
TTGGTATGTGGCACTGAAACGAACTGGGCAGTATAAACTTGGATCCAAAA
CAGGACCTGGGCAGAAAGCTATACTTTTTCTTCCAATGTCTGCTAAGAGC
TGATTTTAATGGCCACATCTAATCTCATTTCACATGAAAGAAGAAGTATA
TTTTAGAAATTTGTTAATGAGAGTAAAAGAAAATAAATGTGTATAGCTCA
GTTTGGATAATTGGTCAAACAATTTTTTATCCAGTAGTAAAATATGTAAC
CATTGTCCCAGTAAAGAAAAATAACAAAAGTTGTAAAATGTATATTCTCC
CTTTTATATTGCATCTGCTGTTACCCAGTGAAGCTTACCTAGAGCAATGA
TCTTTTTCACGCATTTGCTTTATTCGAAAAGAGGCTTTTAAAATGTGCAT
GTTTAGAAACAAAATTTCTTCATGGAAATCATATACATTAGAAAATCACA

>uc003hgl.1|73382314|73382814|73382813
gcttcagttttgctaccactttaacagagataacaacagtaccaactgcg
tagggccattgtgagtattcatgcattgatatataaagcatttagaacag
tatctggTTTCAAATACATAGCATAGTCAGTTACACAGTCATGTAACCAA
TAGCTCTTTTGTTATTAACTCTGGTAGAAATGCAGAGAGATACAGAAAGC
AAAAGTAGGTAAGAAGAAAGATGAGGACCAGAGTACACTGAATTTGGGAG
AGTTTTGGAGTTTGGGAAGAATAAAGTGATTAAGGGTACCACTACAGTAA
ATGCAAGACAAAGGACCTGAGAGAAAAGGGCAAGAGGATTTTAAGGTCTG
TCACTGTTATGAAAGGAATCCTATGATTTGGTGATTCTGAGATTTCAGTA
AAAATGTTTTGTATTGATGTTTTGATGGTTATGTTTGGTGTTTCTCAGAT
TGTGGCCTCGATTAGAGACAGCAATAAAGGTAGAAGCAAGATTGGTTTTT

>uc003lmp.1|141952905|141953305|141953404
AATGTTATGCTTGAGTTTGATTCATACAATAAAAAGTATGGACCATTATA
ATTATCTTAGATTTCCTCTCTGGGTATCTTTTTCTGGCCAAATCTTCATA
CTAAAGAGACGTTAAGCCACACTGCATTTTCTCTAACTTGCCTGCAAAGA
TTTACTAAAATAAAACAGATTGATCTTATCCAAGTAACAAAAACAAAAAA
GTTATGAAATTATTTTGCTGCACAAATCTAAAATACTATTATTAACCATA
ATGTCAGCTTACTTAGGTCAATTCTTCAATTGCACTATTGCTTTGAACTT
TCACAAACTGTCATTTTCCTTCCATTCTAAATATGACAGTTCAGTTACTA
AGGAATTGTTTTTAGTTAACAATTACTTCAATTTCATATGAAACAGGAGC
TAACACTCTCATCAATTTTTATTCACAATTACCATTGCTTAAGAGTTCCT
ACTTTCAAAAGAAAATTTGTAATAGCACAGTGGAAAACAAAAATCTCATT

>uc003xhm.1|29249136|29249536|29249635
TTATCTCTAGTTGTCTGGTTTCCCCAATGGCTGGCCTTGCCAAATGATTT
GCTGTAGGAAAATTTGAACTGCACCCAATTTTCCAGGAGCACCTTAGTGT
AATATGGCATATTGATCACAGACGATAGACAAGTCTTAGGCAGGTTTATG
CAAAAAATGCTGCAACCACCCAGTGATCATCGGAGGGAAAAAAGCTTGAC
TTACTGTGGTCTAAAATTGCTTCGGTGGCCTACATGCCCATGAACCAGCT
TCAAAAGCAATTCACATTggtcatgatgacacacacctgcagtcccagct
actcaggaggccgaggtgggaggatctcttgagcccaagagcttgagatg
agccttggcaacatagtgagatgctgtctttTTTTTTCTTTTCTTTTTTT
TTAAAAAAGCAATTCAAACCTAATTCTTCCCTTTCTTCCTCCTCCCACCC
AACCCGCCTGCTTCTCAAGATGAGCCTTGGCAACATAGTGAGATGCTGTC

>uc004ayl.1|99925896|99926296|99926395
tacaggcatgcaccaccatgcctggttaattttttatttttagtggagac
ggggtttcaccatgttggccaggctggtcttgaactcctgacctcagaag
atccgcccagcttggcctcccaaagttctgggattataggcgtgaaccac
cacgccctgcctaatttttgtatttttagtagagacggggtttcaccatg
ttggccaggctggtttctttcttttttttttttttttgagacagactttt
gctcttattgcccaggttagagtgcagtggcacaatctcagctcactgca
acccccgccttccggtttcaagcaattctcctgcctcagcctcccaagtc
gctggaattacaggcgcctgccaccacgcccagctaatttttttgtattt
ttagtagagatggggtttcaccatgttggtcaggctggtctcgaactgct
gacctcgtgatccaccagcctcggcctcccaacatgctggaattacaggc

>uc001lap.1|115429015|115429415|115429514
GCAGGAGGGCGCCCCCCGCAAAGCAACGTCTAGGAGACCACAGTGGATGC
CACAGCGGGCCCGAAGCGGATCAGCCTTGTGGGGTACGCATGCTAATGTA
GGCGTGGAGTCCCCCAGGGGGACGCCAGCAGTTCCAGCTGGGATCCAGGT
TTCGCTAGGGGAGAGCCTCTGGCTATGGGAAAGGGGTCTCCGAGTTGATG
TGAAGGCCCAGGTCGAGGTGTACACTGGGGGCGGGGAAGTGGAGGTGACC
ACACGAGCGCCCCATCACTGAGCGCCGCCGCGAAATCTGCGCTCTTTGGG
TCACTTGGAGCGCGGCCAGTTTGGCAGATTTGTTTTTTTCCCGGAACAAC
CCGCGGCGGCTCGGCTGTCCCGGGAAACTGCAAACTTTGCTGTGCGCGTT
CTCCCGCGCGCGGGCTCAACTTTGTAGAGCGAGGGGCCAACTTGGCAGAG
CGCGCGGCCAGCTTTGCAGAGAGCGCCCTCCAGGGACTATGCGTGCGGGG

>uc001ptr.1|117982022|117982422|117982521
ATATTACTGTTGTGATCTGCCTCATGAAGGTTCATCAGAATTACTTTCAT
GACTTCAAACAGTATGAAGAGAGGAAAAACTAGAGTCTCGCTCCTCAAAT
CCTAGGACTTCCTGGTACCCACAGCATATTCTGGATCTTGAGTGTTCCAC
CTCCATTAGCTATAGCAGGTGGCAGCAAAGGGCGGCCTCTCCCCTCCCCC
TCCTTGTCTGCTGCTTGGCCCCGGTCAGCTTCAGTCTCCAGCCGTGGGGG
GTCCCCTGCTAAGGCCAGCCCTGTCAATGAGTGACCAGAGATTCCTGTAG
TTCAGCCTCCTGCTGTTCCTGGGTTAGGGAGAGACGGCACAAACTAAACT
CATTGAATTAGAACAGCACTTGTCCATCTCAAAGAGGATAAATTATTTTT
TGCTATCCACCCCAGCTGGAATTTAGACCAGACTTACAGGCTTTCTGCTC
CTTCCTTCAGTGAAGAAGAGTCTCCAGGGTCCCTCTAGTGCAGGTCAAAG

>uc001qjk.1|1608272|1608672|1608771
CTATGGCCACTCAAGAATTGGCTCGCATCTGTCTGCCAGGACAGAGAGCG
TCCTGAGGGGGCTGgtgtgtgtgttgtgtgtgtgtgtgtgcacgcgcgcg
tgcatatgtgtgtatgGGGGAGTTCAGTTTCAGGTACCACACATCTGGAA
GTCAGAGAAAGAAGCCACTGCACATGTTAGAGCCATTTTGGGGGGCaatt
tttaaaaaaaaaaacatttttaatGGGCTGAGAGCCGCCTCGTGGAAAGC
CCGGGGCGGGGGATGGAGTAGAAACAGCTGCGGGAGTGATTCTTGTCTCC
ATATATGTTTATAAGGCACTGAGGGCGGGATTAGCAGCTCCTGGGAAGTC
TGGCTCTAGTTACCGTGTCAGCCTGTCCTGGGGGCAGTCACAGCCACAGT
GACCATTAGCAGGCACCCAGGCCTGTCTTTGGCTCGGAAACGGTGGCCCC
CAATGTAGCCTAGTTTGAACCTAGGAACTGCAGGACCAGAGAGATTCCAC

>uc001vhx.1|59484361|59484861|59484860
GCTGAAATACTCCATTTACTTTAAACCACTATCTGAGAAACACAGGAACA
ATGGAGAAAGTATGAGGAAAGGCCAAGGGCCCAAGAATATGAATTTTGGA
GAGATTACTCTGTCTTGTTAGTAATAGGGAAAAGTTTACAACAAGACAGC
TAAACAGTCAGGAAATACTTACTTTTATGATAGCCTGGGCTATTACCTAA
CTGGAAAAAGAATGAAAAGGCAGGCACAGGACCAGAAACTACAATATGCC
TTGCTAATCATTCCAGGGAATTGTCAGGTTTATAAAGTACCACTTAGATT
CAATTCAGAAAGTCAGTCAATGATTACCAAGTACACAAGAGCTGGCTCTG
TCCTAATAAATCTGGGAATTGAGTAAAGCTTGCCTCTAGCATTTCCCCTT
CTTTTCCCACCTACCTGGTTGTCCTTAGCTAACACCTGCCCTTCTAGAAT
CAGAATCCTGTGACTCCTCCAGCCACCCAAGGTGACTCATGCTGACTTCC

>uc001xox.1|73388026|73388426|73388525
TCACGGACTGCTAAATGTGAACTCACTGGTCAAGGCTGCAAGATTTGCTC
TTTGGGTCAAGGCAGTAGGGGCGGCCACAAGGAACCAATCTCAGTTAAGT
TATTAATGCACTTTGCCCAGACTAGTAACTCTCCCCTGACGTTCCGCATT
TCCCTTGCTTCTCCCGGAAACGTGGGGCGCCCAGGAATCCTAAACTTCCA
ATCCCTAAGCTTCCAAACCCCGCCCCTGGGAGGGGAGGGGGCGCGGAGCC
GGGCCTAGTCGCGCGCCTGCGTACTGCGGTCAGAGGGCCGAGGCCTGGGG
GCGAGCTGGGGTCGTGCAGTACAGCCTCTTTCCGGCAAATCACGCGAGAT
TTCGTTCACCCGGGCTCCACAGGGTCAGTGACGCGCGAGCGGCTCCCGCG
ACTGTGGCTCCCGAAGCTGCTTCGGGCCCCAGCGGTGAGGAAGAAGACTC
TCAACCAGGGTGACTTCTAGGCGTCCTCCCGGAGCTACCGGGGACACTGG

>uc001ycp.1|60313256|60313756|60313755
AAATTTCCAGGCAGACAGACATGCTGGCCCTGGTTCTAACGATGCCCAGT
GCCCTCTCTCTGCCCCTTGCCGTGGGTCACTGAGGCCCCCACAGCAGAGG
CAGAGGCCCCTGTGTGGCttccctgctggtgctcacagaaacgaagcatc
ctgctcacactttccacagtcctgccccttccctggcagtgtgtcctgga
ggccaggggtgtcagtgcccagggtttctcttacccacagctgcagagcg
tcttttgggtctagaggccgctgctcattctgccatctgtcagtgaccat
tgagcttgttgccgttttttgtgctgttacaggcagtgttgcaaagaatt
tcccggtacacagatcattttccataagccagtatcatctgtaggtgaaa
actggtggcgggcctgtggtcaggaagcgtgtgcatgcgtTTGCAGTGTG
GAGAGAGAAGGCCATGCTCTCTGCCAGAGGTGGAGCTGCTGTCCCCACCC

>uc001ztt.1|42506882|42507282|42507381
AGTACTAAGGCCTTGTGTTCAGTTTTTCTCCAGGATTCAGACTAGAGAGT
TTCTTCCGGCGTAAGGAACTTCAACGCTCTTCACGGAAGTAAAAGTGTTT
TTTTGGTTGTTGTTGCCGTTGTGGCTGCCCGCATTCCTTCCCTCCCACCT
CGCGGAATTGTGGCGGGAGGGGGAGGAGGAAGTCAGGGCGCCTGCGCGGA
GAGGCCGCTTTCCATCCGGGTCCCTGTCCGTGCGGTGCAGCAGGTCGGTA
GGCGGGAAATGGCGACTGGCTGAAGGAGCTGGTTCTGTTGCTGCTGCGGG
GTAAGCGGGAAAGACACCACACATTGCGCAGTCGGGACCATCGCCGGAGC
CTGAGGACACTTCTCTGTCGTCACAGTTAGGTAATCCCCTTCGTCCAGAC
GCCGCCGCTGCTTCCAATCTCAGTCCTCCTCCTCTTCCAGGGCCGTCTGC
CGGGATCTCCTCCCCTTCTAAACCTGGTCCTCCAGCGGCTCTGGCGCCTT

>uc002app.1|64372313|64372713|64372812
CAAATAAATAAATTTTAAAAAGAACATGAAAggccaggcgcagcagctca
cacctataatcccaacactttgggaggccgaagcaggtggatcgcctgag
accagccgggccaacagagcaagacctgcccccctcaccctcccatctct
acaaaaaaagaaaaaaACTTTAAAAAAAGTACATGTAATTTTAAATGAAT
ATAACTTTTTAGAAATGTTCGGCTGGCAGGGTTGCCGGCTTATGTGCTGA
GTCTTTTACCTCGTTTGGAGATAGCGAGAGCAACGAAGAGAAAACATTAA
TTACCCGGTATTAGTATTAATACGGCGGCTCCATTCCCACATGGACCTGG
GGGGGACAAACAAAGTCTCCTAATCTTGGACAGCTGCGCCCAGCCCTTCT
TCACCTGCCGTCCAGGTATCATCCTAGTCTTCCCTCCGTCTCTGGGGTAG
GTCGTTTCCACCCCTCCGCCCTGGTCCAGGCCACTGAGGGAAGGGAAGAA

>uc002gzl.1|22911069|22911469|22911568
TTAGGGGATATTGGAAGTGTGTGTGAGAGAGGGGCAGGAATTCCAAATGA
ACATTAGAATTGTTTAAAGGAAAATAAAACTAGCAAGAAGGCTGCATTCA
CATGGGGATGGGCTGAGAGTGACGGGGTGAGGAGCGCTGCCTCCCACGTG
GCTGGAGGGTGGAAGGGTCGGGGATAGGAAATGAGATGGGAGGGAGCTCA
GAGGCGGGGCCCTGCCCCGCTCCCAGTCATTTGGATTTGCACACTATGGC
TGTTTCAAGCGGCCCCCTGTCCCACAAGTTACGTCTAAAAGTCTCAGCTT
CATATTCTGGCAGCAGCTGGGGAAATGATTTCAGAGCCTGCTGGCATGGA
GCCATTTTTTTTTTCTTTAGCAATTTCCCGGTTGGAAGTTGTTGAAAGGA
AGTGGCAAGCGCTGCCTGAGCAGTTCTAGCTGGGAGAGGTGGGTGCTGCA
GAGTCTGGGATTCCAGGGTGAAAGCCACAGGTTCCCCTGAATAAGCTCTT

>uc002qpx.1|62884768|62885168|62885267
acaggcgtgagccaccgcgcccaaccCCCTGAAATAATATTTGTTTGCCT
CTAGGGGCACCCTGAGCTTCGTGGAGTCTGAAATAATGTCTCTAAACACT
TAAGTGATCAGTTACGGAAAACACTTCCCAGAAATCTGGGAAAAGCCCCT
TTAAGAAGGAGTAAATACCTCCTTCTCCCCTAGAGGCCGAAGTCGCCATT
TCCCTGCACGGGGCACAGCACCTCAGAATACAAGTTCGCAGAGGTCAAAG
CAGTGGACACACTCCGAAGAGCTCCGTGGAGTTTTGGAAACTACATTATC
CAGAGTGCAGAGCGCAAAACGGCGGCGGAGTTGAGCCAATGACAGCCCAG
GATAGCAACACTTCCGCGCACGCGCAGCGCGACGGGCCGGAACTTCCGGC
GTCCTCCTCGTGGCGGTCATTTTGGCCTCTGTCCTGTTTGTCCAGCCCGC
CAGTTTCTGCAGTGGAGGTCGCGACTGAGGGACGGGACAGAGAAGTCGCG

>uc002wpk.1|16677504|16678004|16678003
CTTCCAGATACTATTTCTCTGGCTAGTGCTCAAGAAGATTATAATGCCCC
GGACTGTAGATTCATTAACGTTAAAAAAGGGCAGCAGATCTATGTGTACT
CAAAGCTGGTAAAAGAAAATGGAGCTGGAGAATTTTGGGCTGGCAGTGTA
AGATAATTTAAACACCTATTGACGAATATTGCTCTTAACCTTTCCTTGAT
TACCTACCTTCAACCTATTTTAATGCTTAATACTAGTTGTTAAGAACCAT
GTAGTGATTGTAGATGGAAATGCAAAAATTCAGGTATATTTGCTATTGCA
TTTTAAAGAAAGAAAGATCAATTTCGTAACAAAACCAAATGTAGGTTAAT
GTGATATTTTGGTAAAAAAAGAGTCAAATACATGGGGGCTTAAACATCCC
AAAGAATTTGAATCTTATCCGAAAACGTCTGAGAAGATTTGCCAAGTAGA
AGGCATGTGTGTTGGCAGTGAGTCTAAGTATCAATATTCTTTTAGGAAAC

>uc002ywv.1|38550133|38550533|38550632
TGCCCATGTCTATTCAGCTtatatatatatatatatataATATTTATCAG
GGAAAGCAGGGCAATAGAAAAAAATCAGCTCAATAAAGGGGTTGAGCTAA
AAACATGAGTTTTCCTCTGTGGCATTTTGCTTAGGTATGTTTGACATAGG
TATAGTCTGTATGGATTCATTCTGATTCCACCAGGAGGCAAGAGATTTTG
TTAATATTCATTTGGGGAGGAGAGAGGAAAGAGAAAAAGAAAACATGGGA
TAAAGGAGAGATTGTTAGAAAAGGTAATCTGGTTATTTATTTATAGTTTA
CTTAGCCAAAGGGACCTTAAAATGCTTTGATAAGAATGGCCAAAGTTTCT
TCAAAGATTAACTGGCATTCTTTAAAAAGGCATCAGTTTTCTTTTGCACA
GGTGTTTGGAGAGCCCGGACTGGATGCCCACTAGAATCCTGTGCTGGTTT
GTAGATTTCCTTAAGACCTTAAGACATGCTGACATCATGGTCTCCTTTCT

>uc004dkp.1|48508484|48508984|48508983
AAAATTGGCCAATTCACAGGACTGGGCCTCCTCTGTGTCTTGTCACTTCT
TGGAAAAGAGATGAATTCTATTTAGGGAAAAACAGGGGAGGGCATTGTCT
TGGTCTCCACTCCCCTAATCTTCACTTCTGGAAGAGGAGAAAGGGAACAA
GAAggctgggtgcagtggctcacccctgtaatcccagcactctgggaggc
cgaggtaggcagatcacttgaggtcaggagtttgagtttaagaccagcct
gaccaacatagtgaaaccccgtctctactaaaaatacaaaaattagctgg
gcgtggtgacacacacctgtagtaccagctactcagggggctgaagcagg
agaatcgcttgaagctgggaggcggaggttgcagtgaggtgagattgtgc
cactgcactccagcctgggcaacagagtgagactctgtctcaaaaaaaaa
aaaaaaaaaaaaaaaaagaaaaGGAAACAAGGAAACAGTGGAAAGTGGTC

>uc004dwm.1|65298987|65299387|65299486
AGCAGAGGCCTTATCCCTTCCCCTCCCTGTCATAAATGCCTTAGAGCTTG
GACTTGGATCTCAGCTTAATCAGTTTTGTCTCCACTTCCCCTTTCTTGCT
TCAAGGTTCACATGTGTGCGAGGCAGATAATTCTAGGGGCTGCCATGGCT
TGGCTAAGCTTCCCTTGACCACTGAGCATTTCTAAGGGAGTTGAGGCTGG
TGGCTCCTCCTTCCTTCCTACTGGTGCTTCCACCTGCCTTGGTCTGAGTT
GCAGTCCATGGGGCAGCGCCTAAGTGTCTGAGCACACTTAAGAATCTCTA
GTGGTTTATGACCCAGACTTTGCCCTACCACCTCAGTCTTCTGAATGTTC
TCTTCCCTGGACCCTGCTCCAGACACTTTAAATTCAGAAGAGGAAAATGT
GCCCAGCCTGCCTGGAGAAAAGTGTCTGCTCCTAGCCAAGATCTCCTCAT
CACAAAGTAAGAATATCAGGTGGTGGAACCCCCATCATACCTGTCCCCTT

>uc004eoy.1|110134681|110135081|110135180
TCCATTTGGGCTTTGGTGATAACTAGAGTATTCTTTAGTTGTTAATCAGA
GTGAACACAATTCAAAATGTTCTCGACTCGTGGGTCAGAGGGAATGATCT
CATTTGGCACATTATTGAGTTTCTGAGAAGAGGAAAGATACTAACAGCTC
ACAAATATTTTGTTATTGACTAACTGCAAAGATGCATCTGTTAAAGCAAT
CCATCTGAGTTGGCTAGTTCTCTCGAATATTAAAGAATATCAATATATAC
TAAAAGCAAGTCAATTTGTCAAGCATTTACAAAGCAACTTTGAAGCCAAA
TGATACCTTTTCTGCCTTCCCTTCTCTTCTAGAAGATACTCACAAACACA
TACAAATCTGGACTAAATTCCCTCTAACAGACCCTTTGTAAAGAAAGCTC
ACTTTCTTTGGCTGCAGTGACACAGATGTTTGGGTGGGAGGGGGTGCGGA
GGGTGGCGGAAGCATGCTGGTTCAATGCTTGAGAAACAGTGCTGCACCCA

>uc004eoz.1|110225630|110226030|110226129
TGGCTGACAGGTGGTGTCCCAAATCGAAACCGTTTTTTCCCCCGAATAAA
GTGTGCCCGTGTAGCTGTACAGATTTCGTCCCCTGAAAATTCATCTGAAA
TCTCAATTCTCCTGAGGGGAGCAATTAAGGAAGATACATGAACTCTCCCC
TCCTCTCCATCCTGTCAGGTGCCCCTCTTTTTTGATGGCCCCACCTCTGT
CTAGACAACCCTGACAGTGTAGAAGTTTCCATCTCCTTTCCCTTTCCCTC
TCCATGTTCCCTCCCCTTCAGTTTTTTCCCCCTCCCAGGCGCTTCCTGCC
TGGAAACAAAAGATTGGTCCCCAGTAGCCCACTCAGGGCGATTTTAGTTT
TATGCTCACCATCTGATTGGCCTAGGTAAGGTGCAGAGCTCGGGTGACGT
AATAGCAGAGAAGGGCTAGGGAGCGGTTGCCGAGCAGGGGCTCTACCGCG
GGCGGGCAGCTGTGCCAGCTAACCGTCTGGGATCTCGCACTGGGGGCTGC

>uc004ffa.1|150831616|150832016|150832115
CAGCAACTCGAGATCCACGGAGGGAAGCAGGCGCAGGCTCTGTGAGGAGG
CAAGGTGGGGGCAGGCTGTGCCAGGCGTCAAAGTCAGGACCCTAAGAGAG
AGCTGAGGGTTccccacccccattcctatcccccaccccattcccattcc
cttccacactcctaacccaatccacaccctcatcccctaccagcacccca
tcctccccaaccccgtgccaccctcatacccccatccccaattcaacccc
cgcaccctcatcccccaccccacacctgcacccccacccccCAACACCCA
TACCCCCATCCAGGCAGGATCCCCGGTTCCGCCCCCGCTTTCAACCAAGG
AAAGCCCCAGCTGCCCGGATGTGATGCCACTGACTTGCGCACTGGGGGTT
AGAGACAAGCGAGCTTCTGCGTCTGACTCGCAGCTTGAGACTGGCGGAGG
GAAGCCCGCCCAGGCTCTATAAGGAGACAAGGTGAGATGCTGAGGGAGGA

>uc001kyg.1|106061488|106061888|106061987
TGTCCTTAGTGGAAAGGCCAAAGTCCCCTAGAGGACTCAAAATCCTCTAT
TTAAAATACAATCTCTTTCTTTAAAACCCAAAAGCTTCCTGTTAGTTCCA
GCTCCTATATTTCTCGCTGACATTAGCTCTGTGAAATAAGGTCTTAGGCT
GGAATCCACCCTACAGCCAGCTTTCAAAGGCCCTTTCTGGAGCCCTGCGG
GCAGCACACAAGTTGCCTCAAAGACAGGGTAGAAATGTTCTGTTTTGTTA
TTTTTTAAAGTCTCCTGAAAGTGTAAGAATAAAAAGGGAGTGAAAGCTTC
TGCTTTGTCAATAGGAAATCCACCCCCCTGTCCCCAACTCTGCCCTGGGA
GCCTCACAGATTTCCTGAAGTTAAAAACAAACAGTGACCATTTCTACTCC
TTGCAAGATTTAATTCTTCCTTTAATATAAATAAGGCAGCATGAAACACC
AAGAGCCCCACTGCTTTCTGCTTTAGAAGCAGCTTTGGTGCAGAAAAGAT

>uc001nki.1|56930602|56931002|56931101
aactagtgactcagagtggttaaggggcttgcccagctgctgaggggcag
aattgaaactcaaactaggaatttctgattccaTCCAGCGCTTCTAGCTG
GGGGTGTGTAGTGAGGAGTAGGGTTCTGCTAAAGTTAGTTAAGGATGTGG
AGAGGAAGAGGAAGCAGAGGGGTTCCTGGGGGAGGAAGTCTCTGGGCCCA
CATCCCAGGACCAGCGGGGTGAATCATAGTCAGGGTTCCTGCCCCACCTC
TGGGTCCAGCTGCCACACTAGATGTGTAGCCAGATTCCCTACCCTCTCAT
GCCAGGGTAGGGCCTCCTCAGAAacatacacatacacacaaacacacaca
cacacacacacacaGCCCCGGCCCAAAGCCTAGAGAGATGGAAACAGTAG
TTGCCTTAGACACAGAAGCTTTATTTTTCTATAAAATTATTCCCGAGAGA
AATTTTCTTTTAAATGCCCAAAGTAAATAACTTATATCCCTTCTTGAAAA

>uc001swk.1|69804743|69805143|69805242
AAAGAAAAAAAAGTTACAACTGTTGTGTCTGAGAGGAAGATCCAGATGGG
TACCAGAGAAGCAATGGCTGGGTGCTGGGCACTCAGACCTTTTTGTTCAT
ACAATAGATATGCAGCAAAAGAGAGACATACTATTAGTAGCTTTGACATA
AATAGAAAAGAGATGGTGACTCTTTTACCTGGATCATTGTCAATTATTTT
AACATTAGACTTGATTCAGTCTTATCACCAATGGTTGATACATCATATAA
AAGAGTGTCGTTTCTGAAAAGCCCCAGATCCACTGTCTTAACTATCTATG
GCCCTGTCACCTTAGAGATGATTATTCCACTGGGTGGCTCCAGAAGAACA
TTTTAAGCACTGTAGCACCTGAATACAATGATCAGACATAGAAAAGCACC
AACGTAAACAGTTACTTTTATTTTGAGTAAAAATACACATTCATATCATT
TTCCCTTATATCCCTCAAATCTTAAATGTGTTCAATATGTCTAGAAGATA

>uc001sta.1|64546350|64546850|64546849
agatgatgatttcaagccttataagagcaaagaagaaaagtgaaccaagt
taatgtaatggagagtattggagtaggcgaggctgctttagatcagagag
tctgggtggacttgatggaggaggtcatggatagccttgcagctggtaga
cctgTGGGCAACATTAACAGCAGATAGGACAAGAGGGTTAGGGGCTAACT
GAGCATTCACCTTTGTCTTCTTTTTCCCCTCGGTTATGAGTGTGACAAGG
CGGAACATCCAAGGGATATGTTGCAGGTGTCTTAAGAGTCAGGTAAAAGG
CAAGATGATTCATTATATCTGTTCTTTTTGTGATACCCATGTAACTACCT
ATAAGCTTCAAAGTGAAATAAACATTACCTCTTGTACCTTAGCCCGCTTC
TCATTCTTCATTACAAATTTAAGAAGGCAGTTATTAATGTGAATAGTCAT
TCTTCTTTTCAGCAGTGCCAACTTTAAAAAAAAAAATCACTAACACTTAC

>uc002bbo.1|74022498|74022898|74022997
AGAAAGCATTTTCATCAATATTGAAAGAATGATACAGAGGTATCTATCAG
TCAGCGCTTTTTTCTAATTGCCAGGTGAAATGTCTTCTCAGTTTTTTCAT
CAGTACTTGCAGCTTCTCAGATAACAGCAGGAATGAGGTGGTTTTGAAGC
CACTAAGCCAGCTACTCCTTGCATTTAAAGGGTTTTCATCCTTTTTCATA
AGATCTTCATATATCCCTTAGGGTTTCTCTCTAGGTGTGTGAACATTTGC
CTCTGGTTGCTTCAGCACATCAGCTTTCTGGGGAGAGTCATGTTGAACCA
ATGTGACTTCGAATTATACTGGTATCACCCCCTACTTAGCAGTTGCCGAT
GGACTGATGCACATTACAGAAGCACACACACCTTGCAGCAGAATGGATTA
TGGTTCATGATACGAGTTACACAAGCGTTTTATTTAAGAAATAAAGGATT
AGATTTTTAATTCTTTTACCTAGTGGTGTTTCATTTTCTGCCTTTGTAAA

>uc002bbn.1|74022398|74022898|74022897
AGTTACTTGCACCTAGAATTAGTCAATCTTTTGCAGTCAAAATTTTGGGT
TTTTGTTTCTTCCTTTGAGAGACAGATCCTTGAAATCAGTCACTTCTAGT
AGAAAGCATTTTCATCAATATTGAAAGAATGATACAGAGGTATCTATCAG
TCAGCGCTTTTTTCTAATTGCCAGGTGAAATGTCTTCTCAGTTTTTTCAT
CAGTACTTGCAGCTTCTCAGATAACAGCAGGAATGAGGTGGTTTTGAAGC
CACTAAGCCAGCTACTCCTTGCATTTAAAGGGTTTTCATCCTTTTTCATA
AGATCTTCATATATCCCTTAGGGTTTCTCTCTAGGTGTGTGAACATTTGC
CTCTGGTTGCTTCAGCACATCAGCTTTCTGGGGAGAGTCATGTTGAACCA
ATGTGACTTCGAATTATACTGGTATCACCCCCTACTTAGCAGTTGCCGAT
GGACTGATGCACATTACAGAAGCACACACACCTTGCAGCAGAATGGATTA

>uc001zid.1|32309088|32309488|32309587
gtgtttagctaagattagctactgcgcctggccTGGAAGTTCTTTTTTAA
GGATAGGCAAAATAGAGCTTGTGGTTAAAGTATTAAGTAATTGATTCAGG
AAGTTATTTTAACACTCATTTGCCACTCACCTATTTATTCTTTCTTTCTT
CTTTCAGAGAATGGAGTTCAGTGGTGGAGGACTGCTTTTGTGAACATGAG
AAAGCAGCGCCTGGTCCCTATGTATTTGGGTCTTATTTACATCCTTCTTT
AAGCCCAGTGGCTCCTCAGCATACTCTTAAACTAATCACTTATGTTAAAA
AGAACCAAAAGACTCTTTTCTCCATGGTGGGGTGACAGGTCCTAGAAGGA
CAATGTGCATATTACGACAAACACAAAGAAACTATACCATAACCCAAGGC
TGAAAATAATGTAGAAAACTTTATTTTTGTTTCCAGTACAGAGCAAAACA
ACAACAAAAAAACATAACTATGTAAACAAGAGAATAACTGCTGCTAAATC

>uc002jul.1|73620193|73620593|73620692
ACAGGTGCTGGTTACCTATGCCTGGGAGGCAACTGTCCCCACAACTCATT
TGCAACTGATATGTCTCCCCTCCAAGTCCCTCTCTAAATTTGTCTCCTGC
TCCAGTAGATGCTACAGCATCACCCAATGGTTGACGCATCGCTCTGGTCA
CAATCCGTGCCTGCTCGGCTCACTTGTGCAGGTGTAAGCCCCTCCTGGGC
GCGAGTTCAGGCTGGTCAAAGGCAGCAAGCGAATCAAGCCCTGGCGCGGT
CCAGCCCCTGCCATCTGGGGCTTGGCCAGCAGAGGGCGCCCCCACTCCAG
CTGAGGTTCCCAGGACCCAGACCTGCGCCTGGAGGTGGCCCCAGGGCAGC
GGGAAGCAGGCCCCGGGTGTGGTCACAGACACAGAGCCCCAAGGGACAAG
CCCATTTGCAAAACCCCTTTAATCAGAATAAATAGAGTCCCAGGCAGGGC
AGAGTTCATTGGGGATGCCCAAGCCGGATTCACCCACCCTTCCAGCTCCA

>uc002hrj.1|34472581|34473081|34473080
gaacaatttggtcaccctaTCGGGATAATGAAAGAGAAAGGCATGCTTTG
GTCTAAGTTGCTGTGTGACCTGAAAAAGGACCAGGCAGCTGATTGCTCAG
GTCCCactttagaccagttagtctagtacctcctatttcacaggggtgga
agccagcccagagaagtccagtgacttgtccacatcacccagctactcag
gggcagggctgaggccaagctcccaccttcccactccccgtccagctcag
caccttctccatcagttcacgttgtcttctctTAACACATTCCTCTTGAT
TTGGCGAACACAGCATGTTTATTTATAAATTGGCTTGTTTGGAGCCTGAA
ATGTGGCATCACTGATTTTGGCTGTGAGGTGTTCACATTTTTCCTCTCTT
TGTTTTGGCTCGCTAAACCATGTTTTGTGAGCAAAACCACAAAGTAATAA
AAACACAATGAGGCCGCTAAAGTTGTTCAAATGCAAAGCATCCAGAAATG

>uc002qfm.1|59556646|59557046|59557145
agacagggacagagacagaCAGAGCAGGGAGAATGTGTCCCACGTGAAGA
ACAGGGAAAATCGGTCACAATGTTCACACAAGAAAGCAAAGATACAGAGT
ACAGCACTGGGAAGCAGATCCCAGGAGGAAATTAAACCTGAGCACAAATA
GAAAATTAAAGCTCAGTACAAATTAAAATTGGGTAGGCCAGTCAGGTACC
ACCCTCTTTGAACCAGCACAGAAACCTCCCAGCAGACCGAGCTGCAGCCC
ATCCCGGggttcataatgtggagtcaggagcctcaggtgggtctgaagcc
cctgtctctgagacttggccgaccttggacaggttacttcatgtctcggt
ccatagtttctgtttttataaatgaggaaaataatagagcacgctgtgga
gggtttgtaggagaatttaatgtgtccacgtttgcctagaactaaattag
caactgccccatagaaagagctGGCTGAGTTTTTGCTGAATTCTTAAAAA

>uc002wmq.1|6003091|6003491|6003590
AGCAAAGTGCCCTCAACACTCAGCCATCAGAATCAGAGGCTTCTGCTGTT
CTATTGCCGCTGGGGATCTTTGCTTGCTGgtgtgtgtgtgtgtgtgtgtg
tTTTAATATAGAACTGGAAAGAGACAAAAGAGCTCATGATAAGGCAGGAT
ATGCCAGGAAATCTGTGACCAAGTCAGTGAGAAAGGAGTTGAAACCAGCG
GGTAAGTGAGGTTTCTAAGGGGCTCTCTGAGGACCCCTGGAATCTGCCAC
TCCCCACACCACGGGAGGGAACGACCCGGAATCTTGGCGCTGTGAGGAGA
GACACATGTTAGACCTCAGAGTTGCAGTCCCTTTTCATAAGAGAGGAAAA
AGTCACCTTTTTGGAGACAGTAGGTTGGAGAGGACACAACAGGACCGTAC
TCAAATCCATATAAATCTTTTACTTAAAAGTCATATAAAAGAATAAAAAA
TGCAGATTTCTGAATCAACTGTAGATAAGGAAGCAAATGATGTTGAAAGG

>uc002yjv.1|14779019|14779419|14779518
gaaggccatgaatatgaaagcatttgtagaggtaggatccatagggcttg
attacttattgaatttgtatgaggaggatatatgtgagatgaagcaagaa
gtgattttctgctttgatgactggctgggtgatagtagcagtaaagagga
gttggcaataaaaaagcagaaacaaatttgtagagaaaatcgatggtttg
gttatgttgaattgaagtttcctgagggtatcaagtgagtcagataaaca
tcactggggttcaggggacagatgagtttgagGAGGTTGAGATTATTGCT
ATGGGATGCACTTATATTACAAAAAGTGAGGGGTGTCTGGGAGGAGATAT
TTTCTCTAAAGTCCAATATTAAAACCCTTAAGTAACATTACTCTGGAAAA
TGCAATATGCAAATAGTTCTTTTTATTATTAACATTAGGGTATGTCAAAT
TTTAAAATATTTACACTTAAAGACAAAACATTTCCACAATTATTACAATT

>uc003aed.1|27520147|27520547|27520646
ggcagagttgaaaatagggagtttcagtctagaaaatgctcttaattccc
ataataAGGGCAAGAGAATCTCGATATGTGATGGTGTGTCCTTGTTTAAC
ATTTATAAGATGGTGTAGCAAATAGTggttagggttctagctcttccact
tactagctgtgatattggtcaGTTAGGCTCAAGAATCTGTCTCAGAAAGA
CAGTAACTGCTCAAATTATAGCTTATATCACTTATGGCAGTCCAGAATTA
AAGCAGGCAGTAATTAAGGTGGAAAAGCCTTCAGTCACTTTAAAAAGCGT
TAGGCTCACTTCAGTTGGATTAATTCCTACCACAGCACACAGATAAACAT
CTGGAGAGAAAACAAGACTTACGGCCCTAGAAGAAATCAAACAAGGATGC
TGCATTGTACCTTTTAATTGCATGGGTAGTTTTAAATAAATGGAGAAAGC
ACCTTTCAGAAGCTACACTAGCAGGAAAAAATTCCATCAAGCATTTACAT
