# Supplementary material for: MatrixCatch - a novel tool for the recognition of composite regulatory elements in promoters
Source: BMC Bioinformatics. 2013 Aug 8;14:241. doi: 10.1186/1471-2105-14-241 (PMC3754795; doi:10.1186/1471-2105-14-241)
Supplement: Additional file 2 — Dataset of tissue specific promoters. [file 1471-2105-14-241-S2.zip › 500/Prostate500.seq]

>uc002uum.1|198088164|198088564|198088663
CAAGGCCTCCCTCACCCCAGATAAAAGATTCAAGGTTTCTAAGCAGGAAA
AAAAGTTTGCGAAAATGCTGTGGTTTCTTAAGAGAGAACACTTAAAATTT
GCAACAAAGGAAATGTGGAATCCTGTAAGATGTAAAACCCTCACCACCTG
TCAAGGACTACTAATTTCCTCCTCCTGCTTCTGACTTGAAAAACACGAGC
TAAATCTGTCTGCCTAACGCACAAAACCAGATGTCCACTCTTCATCTCAC
ATAATTGACATCTGCGTCTTTTATCTACGTAAACAAACTTGTCATTGAAA
AAGTCCTTGGCTTTGAAGTCGCCGGATGGCGTAAATAACACTGACACTCA
AATCCCCCGTCTGATTTCAGATTGGGTCGATTTCACGCAGGTTCTATAGA
ATTTGCCAAGACTGCTGGCCTGTTTTCTACCCTGATTCCTTAGGTGGCTT
CTGGGACAGAATTACGGTTCTCTAAGTATTTGCTTGCAGGTGGGTTTACT

>uc003edg.1|120948675|120949175|120949174
ATAAGCTCCTACCTAGAAGACATAATACTGAATACCGAAGCGAATACTGC
AGAAGAACAAGCCAGGGCAGAAATAGAGAAGATGGCTGAGAAAATCAATG
ACATTGCTTATGAAATGGAAAGCCGGTGTGTATCAAGAGAACAGATTGTA
GAATGGACAGCCCATTTGCTGGTACTCATATATATTTTTTCAAGAGCTTA
CAATTTCACCACCAAGTAGAAACAAATAACTCATACTTCAGCGTCCATTG
TTTTATTAACATTAACTCTTGAGAAGCCAATATGTGTATGCCTCCGTATG
TATTCTCAGTTATCCTCTGCAATCTGGATTACTCTCATTACTTACTTTAA
GAATACTCGGAAGCATGAAAACAATGTGAATACGTGTGTGCAACATTACT
GGGACTTCATCCCAAGGTTGCTGGCTTCTATGTATAAGCTGTGTTTCCAA
CATTCCCTTCCTGGCAGGCAGGGTAACTGAAGGACAGGGTCAAATCCAAA

>uc003fsb.1|190989742|190990142|190990241
TAGATTTTAAAAAAGAAGCCTTCTAAAAGTTTTCCTGAAGTTTACTTTTC
AGTTACAAAGAGTAAAATAACTTTCTGAAATGCCTTCTGTAAATCGTGGT
GGTGGTGCGGTTTGTTTGGGGAGATTTGTTTTGTTTTTAAAAGACAGTGC
ACTTTCTTATGAAAGAGACAGGGAAAGTTTTACCTGTCTGTCTCCTGGGt
ttgttttttttttctttctttctttttcttttAAAGATTGGTGATAAGGA
ATTCTAACTACTTAATGAGATGGGAGAGGCCTCACTCCATTGGAGTGGAG
GAGTCCAGGTGGAAGTTGATGGATTGGACAGGTAAAGAGAAGAGTCCCGC
CTCCTCATGCCTATAGTTGGGTATATATTAGGAAACCTTAAATTATGTAC
AGAGAGAGAAAGAGAGAGAGGGACTTGAGTTCTGTTATCTTCTTAAGTAG
ATTCATATTGTAAGGGTCTCGGGGTGGGGGGGTTGGCAAAATCCTGGAGC

>uc003gno.1|14950309|14950709|14950808
CGTTTAAACATAATTTCACTAGCATCACTTTTCCATAAGTTGGGGCATAA
ACTTTCCTATGTACTCTTTTTGCTTCCAGTGAAATGATATCATTTGGTCT
TTAGGCATCACTTTAAAAGGCAAAGCAACTAGAAGTAACATGGTAAGAAG
AGCAATGGATAAAAGAGAGAAAGAGAACTGTTTAGATACCTGAGACTCCT
GCTTTTCATTTGCCTCAGTCTGGGGTTTGCAGAAGAACACTACCCACTCC
TACTTGTTCTTAACTAGTGTATATATTAAGCTCTTTGAAATGTGAGTATT
ATGGGAAGGATCGCAGTTGCTTTAAATTATAGAAGTTGGCAAGTCCCTGG
GAGAAGGAGTGGGAGGTTGTTTAAACTGAGAAAGACAGTTGCAAAACTTC
GTACAACAGCATGAGCTCCAAGCTTCAAACGCATTCTCATGCTCAGACGA
GCACTTTATTTTTCATCAAGTTATTTTTTGCATTGTTTTGGAGTAGCTTC

>uc003jwu.1|68823474|68823874|68823973
CCAAAGAGCCATAATAGTTTAAATTTCCCGGTCCTCAAGAGCGGACCGGG
TGGGCAGGAGAGGACCCTGGGGTGGTGATGTGTAAACTGTATTATGCACT
TTAGCCTGCTGGATGGCAACTAACACCTACAGTAGTTCACCCTCATTTTA
ACCCCTCTAAGTAATTGTCTCTTATTCTGAATCTAGAGATTCAGAAACAG
CGCCAATGTTTACACACGACTTTTGAAATTTTCCCAGGAGTCTTTCGTTG
GAGCAATACATCTAGATGCCTTTTTCCAGCAACAGTTTAATCAAATTCTG
GAAGCAGAAAAGTGTCCTGTGAGGACGTGCCTTTCCTATCAAAGTGCTGA
GTGCCTGGACCCTCTTTCCGGAGGAAACAGTCCCCTCTGGACCTCGTTCG
GCCTCTCTCCATCAGACACCCCAAGGTTCCATCCGAAGCAGGCGGAGCAC
CGAACGCACCCCGGGGTGGTCAGGGACCCCCATCCGTGCTGCCCCCTAGG

>uc003xye.1|70541012|70541412|70541511
TTCTGCTCTTAGCTGCGCCCCCACCCCCTCCTTGCCAAGAATGTTGGAGG
CAGCCACGATCTAATCAAAGAAAGGTAGGAGTTTAGATTTCAAAATGTAG
ATGTCACATTTCAGTGCCAACTACTCCTACATTAACCCTTTATCAGCAAG
TCAAGATGAACCTTTTATCTCCTATGGAAGGGAAAACGTCTTGCTGAGAT
GGCCCTTCCATAGACGGGCAGTAAAAATGTTTAGGGTTTCTGTGCATCCC
ACTGAGGGTCCCCATCATCTCAGGGGGAGCACGAGGAGTTGTGAAAAGTA
ACGCACAACTGGTCATCAGAATAATTCATTCCCTCCACCTTCTCTGTAGC
ACCTCCCACTTCTCCTCTTTTTATAGCAGTCCTTTCTCTCTGAAAATCTC
AGGTTACTTGACTGGGAGTTCTCAGACCTCCAGTTTCAGCCCTGCCCTCA
GCCTCCAATCCGTAAGAGACACCCAGCCCCAGCAATTGGATTGGGCAGCC

>uc002tah.1|99565191|99565691|99565690
gCTCTTCCCCTGGGGCGTGCTGGAATCACCCGAGATCACTGGAAAAGGGG
TGGTGGTGGGGGTCCCCCACTGCAGCTGCGACACTGGCCAATAAGGGCAG
AGTGGGGGCCCTGTAGCTTTCAGTGTGGGGTTTCAATCCCAGATTTAACT
CTGCCCTGGGATAAGAAATTTTTCCCAACAGAAAGATTGGTTGGTTCAAA
CTCCTAATTTACTTTGTCCCGGGATGGTATTACTTTGAGGTCTTTTCTTT
TCAGAAGGAAAAATAAAATCTTGCCTAAGCAACCGAGGGTTAGAACTCTC
CCTCAGGGTTCTTCTTCCCCGCTCTCTGTTGGGACAGTGAAGGGGGCTGT
CCTCTGTTGGGTCTTCCTAGAAGCGGGAGGCATTCAGGAATTCTCAAGGG
ACCTCAAGCATGTGTTCAGACTGTGCTAGGTTAGAGACAGAGCTTGGGGG
TGCTCAATTTCATTTTGGTTTTAATTGGGAAAGGAAGAGCATCAACAAAC

>uc003qcg.1|131201780|131202180|131202279
GTGGCCTAGTTTGCCTGATATACAGAGGGCCAGTGGACACAAAGTAAAGA
AGGACATGAAGCAGAGGAGCAAGATTCAGATGGTACAGCTAAAATATTTC
CTGAAAACAAAATGAAAAATGCACAAAGAAAACAAGCAAAAATATCCCTC
GGAGAATTCGTAAAAGCTGGAATGGATTATGTAACCAGGCAGAAGGAATC
TGGCACTCTCAACATTAGATTTACAAACTTTCAACGTCGCTTTCACCGTT
TCAAATAGTGATGTTGGCAGCATCATCAAATTACAGAAGAGCTGAAAACA
GATTTTGAAATGCTACTTTTCACAAAATACTAAGACTTCTGATGAAAAAT
ATCACTCAAGTTTGTTTTTTTAACCCTTTAGAAAAAGAGAAGTGACAAGT
TTAGAGAATAAACAAACTTTATTTTATAATAGTATTACAGGAAGCAAAAT
ATCATTTAATACAACTTGAGGCTGCTATAAATCTAATCTGGCATCGTAAC

>uc003sli.1|1821553|1821953|1822052
GGGTTTGGTGCTGCCAGCCGGGTCCAGGCCCTCTCTTGGCCCTGGAGAGA
TGGGCACAGAGGGCAGTCTCCCCTCGATGCACCCTTATCTGTGAGGACAG
TCCCCCCAGCCCCTGTGCCTCCATCCGGGTTCCATCAGCAAAGGGAAGTC
CTGGAGCTGGGGCCCGGCCTTGAGGCAGAGCTGGAAGCTGCTACGCGGAG
GGGCCTCAGCCCATGGTGGTGGGGAGGGCACCCCAGCCACCCTTGGTCCC
AGCTGCCACCTGTGCACTCCCTGAGCAGAGATGCCTGACTCACCCTAACG
TTGTCCGGGCTGCAGATGGCGGCGGCTGCTGAGGGAGCTCCTTCCCCTCC
TCCCGCCCACCCTGCTAGGGCTAGGCCACAGATACACAGGGCGAGTGGGA
GTGTCTAGGGGAGAAGATTTTATTTCACAAGGTGAGGAACCCAGGCTGGT
GGCCGACGCCCACACACCAGGCTCCGGGACGCATGGGGTCTGCACGTGGA

>uc003zwl.1|35093717|35094117|35094216
AATACAGTCCAGCAAACAGCCTCAACGTTCAACCTTGTCTGGAGCATGTC
ACCTTGCCCACATCCCTAATGCTCTGGTAGTCAagagacctccgtagtca
cctccattttacatatgagggcactgaagttctgaggggctaaagtcatt
AATAGAACCAGTATTAGAATCCTGATCTACAATTCAGAGTTCAGCTTCTA
CGGCTGAACTTTACCCACCAACCCCTCCGAAAGGAGAAAAACCAGGCCCC
AGGAATCAGCAGGGACTAGCCTAAGACCTCATGGGCCCAGGCCTGTTGCC
TCTCTGGTAGAAAGGGCTGAGTCCCAGCTCCAGGAAGGCCCTCCATCCCC
CTTCACACCCTCTCCCcaacaacaacaacaacaacaaAAGTAGAGCTTAG
TTCAAGTTTCCAAACAAGAATTTATTCTTTCTTTTTTAATCTTTTTTTCT
AAAAAAAAGTACCAGGTACAATTTTTTCCTGTTTTTGATTTGCTTTGTTT

>uc001iia.1|5444117|5444517|5444616
TAGAGACAGTCCCGGGAACACACTTGCATAACCTTTGGTAATTGGAAATA
TATCTCATATTGGCCACGTGCACAATAATTCAGTGTGAATATGGCCAATA
AACATGCCTTGTTTACAGGTCATTAGTTTGGACCTCTCTTCTCCTCAAAT
GCTAAGAAAGATCTGGTGAATTAAAATGCTTCCAGTCCATTTGCCTTGGC
CTGTAGTGAAAGTCCTAATGAACAATGAAGGAGGTACCGGGCCTTAGGGA
CTCAGGGATGCGCTCAGGAGTTAAGGGCAAATTTTCCTAGGTTCTTTCCT
AGGCAAGTAGATCCCGGGAGCGGTGGAGGGGCGGGACTCCACGTCTCCTA
GGAACCGCTGCGCGCTCACTGATTGGCTGATCGCTGCTCAGCCGCCATTT
TCAAATCCCCGGATGACGGCGGTGGCGGCTGCAGTCCGCTGACAGGCGCT
TTCTGCCTGGCAGAGGCTGGCGGGCATCGTGCCCGTCCCTGCCGGTCTCC

>uc001lwy.1|2879699|2880099|2880198
ttctctccccgcccctgcctcccctccattctctccttccctccacctcc
cggtcccatcccctgcccacactgcccctcctcAGGCCCAAAGTGGACAC
CGGTGCTGCCTGAGGGTCAGAGTGTCCACCTCCAGCAGCCCGGGCACCGG
GCAGGATTCAAGCTGGAGGGGGCTGGGGCGGGCGAAGCCGGGCACGGGGC
GAGCCCGCTGGTGGGCGGGGCAGGGGCGGGTCCTTCGAGGGGAGGGGCGG
GCTCGGCCAGTGAGAGCGCAGAAACCGTGGCACGGGCGCTCCCGGAACTG
GCGATTGCAAAGCGCGAGGGCTGGAACTCAGACCCAGAGGGGCGGTCCCT
GTTGCAAGTCATCTCCCGAAAGGGCGGGGCCGGGGCTCATCCCGGAAGGA
CCGGTGTCTAGGTCACCCTGGAGCGCTCACCCCACCGGCACCCGTGCCCA
AGCCCGCCCCTGCAAAGGCAGGTACTCGAGCACACTCCGGAGAGGGCGGC

>uc001wpn.1|23978424|23978824|23978923
GTTCTGCTGCAGCCTGATAAACTGGGACCACTGTGTGGTTAGTAATGCAC
TTGCCATTTGGTGACACAGACTGAAGGCTATCCTACACCTGGGCCTTACC
TCTTCCTCTACTGGCATCCTAATGGCACTCTGACAGCATCCAGGGTGACT
ACAGGGCCCATTGGAAATGGATCATCATTCTCTCTTCTAGTGTCTATCTT
TATCATAACCTGATGTCCCAAACTTGTGACAAGTTCTTTTGGCAACTGAA
GGACCAAGAAGGGAAACGGTGATGAGAGAGACTGCTCATTGTAACTTTCA
AAACCCCGTCTTTGGGGAAGAATCATCTAGGGTGACATTCCTTGAAGTAA
ATCCCAGGAGAATCTAGGCCAAAGAGATGAGCCAAGGTTAGTGAGACAAT
TTATTTTTATTGCCTAAACTGCAGAGCATTCTCTACACAGCGTAAAGGAG
AAGTGGGGCAGCTGCAGGACATGTAGAGAAACCAAACTGGGAAATCTTAC

>uc002eby.1|31353859|31354259|31354358
ccgggagatggaggttgcagtgagcagagatcatgccactgcactgcagc
ctaggcaaaagagcacgattccgtctcaagaaaaaaaaaaaaggagagag
aaataaTCACTAATATTAAGATAACACAATATTATTCCTGTCCACACCAA
GAATATACCTTGTATATTATTGTTACTTCGATAATATACCTTGTATATTA
TTGTTACTTCGATAATATACCTTTGCCTACTACCTACCTAAATCCttttg
ttattttagttattttagagagacagggtctcactctgtctctcacgctg
gggtgcagtggcctgatcatagttcactgcagccttgaactctccaactc
aagcgatccttccgcctcaccctcctgagtagctgggactacaggccagc
gccaccacaccagctcgttttatttttatttcacagagatgcggtctcgc
taggctgcccaggctagtctcaaattcttcgggctcacgcgatcctccca

>uc002did.1|20851476|20851976|20851975
ggggaaggatagcattaggagatacacctaatgtaaatgatgagttaatg
ggtgcagcacaccaacatggcacatgtatacgtatgtaacaaacctgcac
gttgtgcacatgtaccctagaacttaaagtataataataaaataaaaTAA
AAAGAATGAAATGCCTTTTggccaggcgcggtggcgcctgtaatcccagc
actttgggaggccaaagggggagtggattgcctgagctcaggagttcgag
accagcctgggcgacatggcaaaagccctgtctctactgaaaatacaaaa
aaatagcctggcattgtggtgtgtgcctgtaatcccagctactcaggagg
ctgaggcacgagaatcacttgaacctggaaggcggaaggtgcagtgagct
gatttcatgccactgcactccagcctgggtgacagagcaagactgtctca
aaacaaaaagaaTGAAATGCTTTTTATTTTCTGTCTTGAGACAAATGCCA

>uc004env.1|107285092|107285492|107285591
TTGATTTTAATGACTTTAACATTCTCTACTTTTGTTTTATCTACAAATGA
TCCTAAGGCCACAGAAGTATGAAAATGCCTTTCTTGAACTCtttttttat
tcaaaaaatttatttatttttatCAACCTACATCATGCTTTGATATGTTG
AACTCTAGCGTGTGACAGGGATAAAAGCAGGCATAGGCTTATCTTGAAGC
AGCTTATGGGTTTGTTGACTGTTTGTTAGAGGACTGTTTCAGCTCTTTGA
CTTTGATCATCTTCTAATTTTTTCCTGCCTCAGTGTTTTGTTACAGAGTT
CGACTTGGCAGTAGCAGAAACCTCTCAGGCTCTGAGAGGGACTCATAAAT
TGCAGTGAGATGGACATTAGAAAAGTTTTCATAAAGGAACATCAAAAGAG
TCACATGTTCAGATTTCATTTATTTTATTTGCTATGTACAAAACTGACAC
CATGCTTATTACTCAGGAGGTAAAGATAACAATAATTCAGATTATATTGA

>uc004dpe.1|50350986|50351386|50351485
catttatttatacacctacccttgtgtctgtaccacactgtcttgattac
tgtagttttgcagtaagttttgaagttgggatgtatgagccctccaactg
ttctttttaaagattgttttgactgttccaggtcccttgtaattccatat
gaattttagaatcagcttgtaaacttacacaaggaagccactggaattct
gataagcactggattgaatctgtagatcaatttggggcacatttcatctt
aacaatactaagtcttccaatccatgaacatggagtgtctttccatttat
tttgatcttctctaatctctttcaacaatgttttatagttttcagtgtaa
aagtttcgcacttcttttgttaaattattcctaagtacttttttcttttt
gatgctattgtaaatggaactgttttctttctttctttctttctttcttt
tctttctttctttctttctttctttctttctttctttttgagacaaagtc
