# Supplementary material for: MatrixCatch - a novel tool for the recognition of composite regulatory elements in promoters
Source: BMC Bioinformatics. 2013 Aug 8;14:241. doi: 10.1186/1471-2105-14-241 (PMC3754795; doi:10.1186/1471-2105-14-241)
Supplement: Additional file 2 — Dataset of tissue specific promoters. [file 1471-2105-14-241-S2.zip › 500/ProstateNot500.seq]

>uc001bqc.1|28704682|28705082|28705181
tgtattttttgtagagacggggtttcgccatgatgcccaggccggtctcg
aactcctggcctcaagcgatccgcccctcacggccttcagagctgctgta
atcacaggcgtgagccaccgcgttcgactCTTCCAAAAACTTTTTGGCCA
GTTTATCTAAGGGCATATCCTACAGACTGAGTCCAGTGATTGCACAGAAG
TAAACGTCCTCTGCAGCTACATACCTACAAACCTATTTCTGTAACGTACA
TTCCCCAGCAAGGTCCCGCGGGAAGGATCCACTACCGCGAGAGGCCTCCC
AGCCAGGAAGGGGTGGGGCTCAATCTGCAGTAGATTCCCAGAAGCCTCAG
TGAGTTTCTGATTCTCTAACTGCGCATGCTTCTGCGCACGCGCAATAGAC
ATTCCAGGACTTCCGGGCACTTCGTAAGGTTTAAAAAGGATGCTTCGCGT
TTTCTCTCTCCTTTTTGGAGACAGATTCGCAGTGGTCGCTTCTTCTCCTT

>uc001bsr.1|31542117|31542517|31542616
TCATGCCGCTGCCGCTTGACTGGAACCAGCGGCAACTCTGGGCCCTTACG
CTTCTGCTGTTCTATCATGGCGGCAACCGGTCTCTTCAGCGCCGCCACTG
ACCGCGCTGCCGCTCTCAGGCGCCACGCAATTGGTTCCAAATTAGTCCTT
CCTCCACAACTTCCAGCTTGGAAGAACCAATCGGCTTTCAATATTTCCAT
TTGCACCGCCCTCGGATAGTCTCTTGTTATTGGGCATATCTTTCTGACGT
CATGAGAGTGCGATACCAGGATTGGTGGACGGAGCTGGCGACCGCCCTAG
GCGCGCTGGGTCTTGTGGGTGGAAACGCGCTGGCTGACTGGGGTCGGCGT
TTAGTTCAGCGCAGCGACTCGGGGACCTGGAGCTGACGCCTAGTACGTAT
GAGGAAGAACGGGGTGGGTGGCTGCCTGAGTCTGGAGGCGACGCCTCGGT
TGTGCAGTCTGAACCTGCCCTTCTCAGCTGAGGGTGCTGACAGCAAGGGG

>uc001bxt.1|34415457|34415857|34415956
AGGGGCTCCCTGGGAACGCCCAGGCGAGCGCCTCCTGCGGGGCCCCGCCC
CCCGAGTGCCTACAATGGTGCCAGGCCCGCACCCAGTCCTCCGCGTGGCT
TAGCGGGACAGCATGGGCTGAGCCCAGGCGCCGAAAGTTGTCACGGCGGC
GTCGCAAGGGGGCAGTGCCAGGGACTGTGGGGAGAGCCAGCCCTCCCCTT
CCAGCTGTTCCCAGATGTCATTCTGCCCGCCCAGGCGCCTGGTTCCTGAG
CTCCGCAGCATTCCACTGTTCCTAAGCTACTGGTTTTTGTTGACTTTTAA
ATATTTTCTTCTAAGGGAGAGGGGGAGGGAGGCAAAAGTCAGGAAAGAGC
AAATAAAAACAAATCAAAATAAGCCCTCCCCTCCCCAAAAGAAAGCTGTC
CTCCACCCACCCCTCCCACACAAATAGAAGGCCTCTGAACCTAACCACCT
TGCTGGAGCGAAAGCCAGACAGAACTGACCCACTTCTGCCAAGCCCCATC

>uc001cfj.1|40611814|40612314|40612313
GCCCACCCCTTCCCTCCGCCCCCACCCAAGGCCCGCCCCCCGCTTCTCCA
CGGATTGGTTCCCGAGAGGCGGAGCTGAAGGAAGAGCCCAGTGCGGCGCG
GTGGGGGCGGGGCGCATGCGCGAGCTGGGCAGGGTGGAGGTGGGGAGGAA
GAGCTGCCGGAAGTAGGCGGTGGAGGTGGTAGCGGAGCTGACGGCAGCTG
CCAGGGAAACCGAGGCGCGGGACGCAAGGCCAGCAGACAGGCCGGCCAGA
GGGTCATCTGCGTCCGGCACCCAGGAGGCTCGTGGTCCGCCTTTGCCTGG
GCTGAGGGTCTCTGGCCCCGCAGCCTCTCTTGGAGGCGGGCCTGTCCCTA
AGCCCGCCAAGGGGCGCCGCGCCGAGGGGCTGCGGAGTGGGGGACGGACG
CCCCCGACCCGGGAAGGGGCGTCCGGCGGGGCCGGAGGAGAGGGCTCTCC
CCGCTCAGGAGGTGCCCCTGGGCGGGGGACCGGGAGTCCTCAACCCCGGA

>uc001cfk.1|40612435|40612935|40612934
GCTGCTGGAGGAGGATAACAAGTTTTGTGCAGATTGCCAGTCTAAAGGTA
GCGCATCCCACCTGGCGGGCCAGGGGTCCAGCCGCGCCGGGGTGGTGGGG
GTGGGCTGCGTGAAGAGGCGGTTTCTGAAGCTTAGGCCGCCCAACTCGGC
TTATAAGTGGTAACGCGTGCTGCGCTTGCAGTGAGCCTACTGGGCTTTCT
GCAGCTGGGGGATTGGTATGGGTAGAGCTTGCGAGGGCGAGTCTGTGTGT
GTCGGGGAGGGTGGAGGTGATGGTGCGGGTGGAAGTTGCCTGGCGTGTTC
AGGTGAGAATGTCTGTATTTGAGGGCTCTGAATGAGTTCTGGGCCGGCTG
TCCAGAGAGAGCTCCCAGCATGTCACTTGCAAAGCTGGGGATGAACTGCA
TtgcgtgcgtgcgtgcgtgcgtgtgtgtgtgtgtgtgtgtgtgtgtgtgA
GAGAGAGAGAGAGAGAATGACGAGGAGGAGGAGGAGGGAAGTGAGATGGC

>uc001cpt.1|46579594|46580094|46580093
ACCCCTCGGAAAATACCATAGCGACCTTGCCTGCACTCCTGGGTCTCCGC
CGCCTTGCAGGAAAGGATTCAGCCCCTTCCTCAACCTCGAGCTGCCTCTG
GCGACCGGGCAAGGTTACAGCGACCACCCTGTCCATACTGCCGGCCCAAA
CCCTGGCAAAAGGTGCAACGAATCCTCTCATCCTCTGGACTCTCCTTGCT
TCTCCAGAGACCCTTTTTCTTGCCTCACTGGAAGCCCTGGAATTTCTTCT
ATGACCGGCACGCCCCCCTGCCCACCCCAGCCGATTCCCTCGCCACCTCC
ACCATCTCTTCCACCCCCACAACCTTCCTCGCACTCAGGGAGATGGTCTT
TTGAGTCCTCTTCCCCACTCCTGGAAAGGACCTACTGCCGCTAGCCCTGC
CACTCGGGTTCCCCACTCTCCAGCCCTTATTTTGAGCAGTTCAGCATTCC
GGGGTCACCCCCTCTCTGTCAGCGGACACCTTATTGCAGCTGGATGAGTC

>uc001cxq.1|54879531|54880031|54880030
GCTTTTCTTATCAAAAGATCTAGATGACACTGCTGTGCCCCGGCCTGCCC
CACCCTCATTCCTGCCCTGCTCCACGCACTTATCTGTGCCTGGAACagga
gttagggtggagtaggaaaaagatcaaggatttgagtgcacaaggacagg
caggcatcctagctcctgaccttgggccaatattttctcgctatgggtct
cagttgcctcatcACAGACCACCTGATTTCAAAGCCCTTGTCACCCTGAA
ATACACAGAGGTCCAAGGTCATATGGTGAGGGGTTTTTATGGGAAGACTT
GAATTCTGGATGAGAAACTCAGTGTTTATTAGCAGTGAAGTCCTTTCCGG
GAGGCTGAAGAGAGTCTCAGGGCAGGTAGTTCTTTGAAAAGACCCCATCT
CTTCTCCCCACTATATAGGTGGGAGCAGGGGTCTCATTGGCTGAGGGACT
TCTGGGTCATGGTGACCTCATAAAGCCCGTAACACTGGCCTGGGCTGGGG

>uc001cxv.1|54953728|54954128|54954227
acccctgacaaactcttacatctcaactattgtcgtttcctccccactgc
cttagcaactcctagagggcagagatttcatctgctctgcccaccgctat
atagccagccactagaacaggccggaagcgcagaaagagctaagtaagta
tgtgttgactgactgaCGAACAAATGAATGAAGTGAGATGGGGGCTTTGG
GGATTCGGGTTCACGCACCACCCCAAAAGCATTCGAAGGCCGGGCGAGGC
CAGGCACTGCCGAGGAGGGCGGGCCGGGGGAGGAGCGTATTGGCCACGCC
CGGCCACGCCCCCAGGCCGGCGGAACCCAAGGCGCGGGGACCTGCGCTGC
CGGGAGGATTGAGGGAAGGGAACCCGCGCCGCCGGAAGGAGCCGCTCGCT
TCACGGCGCTGGGACCCGGGCTGGAAGGCAGGGCATCAGCTATGGAACAA
CCTGGGCAGGATCCCACCTCAGACGACGTCATGGACTCGTTCCTGGAAAA

>uc001dcj.1|65763612|65764012|65764111
TGGGGGGGTACTGCCAGGGAACTCGCGGCACCGCGTGCTTGCTGAGTTCG
CCTGGGCTCTCGGCCTCCCTGCGGGCAGGGGTCCTCCCTCCCCAGCGCCG
GGTCTCTCCTCCCGCAGGCCCGCGGCCACCCGCAGCGGCATTCCCCGCCG
CCGCCCCCGCCACCTGCGCGACCGCCCTAGCCGCTCGAGTCCGCTCCTCC
CGCTCAGGGGCGGCTGCGGAGGGCGCGGGGCGCACGCGGGCGGCCACCCG
ACTCTTCCCTCCCTTCTCCCCACCCCAGCCTGCTCCTGCTCAGCCCCACC
TCCCCACGCACTCGGCTGCCCTCCTCCTCTCCTGAGAGTTGCCCCGCACC
TTGGGCGAGGAGTTCGGAGCGGCCCCATCGCAGAGCCCACGGCCAGCCGA
GCGCGCGCGACGCAGGTGCCCGAGCCCCGGCGCCGCCGCCATCTCTGCCT
TCGGTCGAGTTGGACCCCCGGATCAAGGTGGGACCTGCTTCCCTCTCCGA

>uc001dcn.1|66030380|66030780|66030879
TGATCTGACCTGTTGGTTCAGGAGCACTGCGCGTATTCACTCTGGCGCTC
CTTTGTGCAACAGGAGACCAGAGGACTCCCACGGTCCCACTGGCTCCTTC
CACGTAATGTGCCCCGCTGGCTCTCTCGCCTCCCCCAACCCGGGGGTCTG
CGTCCCCTGCGCCCCAGTCCCTCTTTGTGCAGCCAGTAGCTGCAGAGCTC
TTCGTCTTGTATTCATGGCAGATGCACAGCGAGTGACTGACACGTTCCAG
GGACGGCGAATGGGAAAGAGCGCGGGCGGCCGGGGGAGGGTGTGTAGTGG
CAGACGGCCGCTGGGATTATGAATGGGGGCTGGGGGGCCGGCGAGTGTGG
GGTTCAAACCAGGATTTTCGGTCTCTGGCTTTGGATAGGCACGCAGGGCT
GTGCGTAATCCTTCAGCTCTGGTGGTAAGGGAGATGCAGTGAGCTCCCGG
CTGGGAGAGAGGGTTATTTTGCAAAACTCCCCTGGTACCGTGCCCGCGGA

>uc001dco.1|66031043|66031443|66031542
GTCACATTGTTATTCCCCGCACCCGGCTGAGGAGCGCAGCGCGGCAGACC
AAGTGGCACCGGCGAGCTGTCTCTCTTCCGGGGGGCGGGGGTGGACAGTA
GGGAGAGGGGGTTTAAAGGGCCAGAGGACGAGAGAAGAGCTGAGGGGCGC
GTCGCCAGCGCCTGTGTCTCCCTGGCGCGGGTTCCCCAGGCTAGCCCGCT
GGCCCGTccgcgcgcgcgcccccggcccgcgcgccccTTCCCGGGGCTCC
TGGCCTCGCCTCAGCGGCTGCAGGCTCTTCGTCGCGGGCCGGGCTGCACG
CGAGCGCCCTCCGGGCAGACTTTCGTCCCCCACCCCCGGGAGCGCGGAAG
GCTCACTCGCAGCGCATGGTCTACCCGCGCCGGGCGGAGCCCCGGCGTCC
AGAGCGCTGCGGCCGCGGCGGTGCAGCAGAGGCGCCTCGGGCAGGAGGAG
GGCGGCTTCTGCGAGGGCAGCCTGAGGTAAGGGCTGCCTAGGAGGCTGCG

>uc001dev.1|70468148|70468548|70468647
AAGGTTTTGTAATGTATAGATAGATAAATTTTTGAGTTAGTGTGTTTTGG
TTAAGCAATTTCTTTTATGTCAGTGTGCCTGTTGTAGGATAAGACCATCA
ACAGAAAATTTACAGAATTCAAATTCAGGATGAATAAAATAGAGTATAGG
TCTTGGAACAAGGGTCAAATCATGTGAGTAATATGTAAAACATTTTGGTT
AGCCTGTAAATTTAAATTTTTTATTGGCTAAGTATTATAGTTCCCAATCC
CTGAACATAATACAGTATATCATATAAATGACTTTCATAAATATTTTCAG
GCCATAGTAATTTTTCTAGACCTATTTTTGGAAGTGAAGTATTTAGGAAT
ATACAGTATATAGAATTAGGGGAATATTTCATTCAGAATTCTATTGTTGG
TGAATTTAATTCTGGTATGATATGCTGTATTAATGTTACCTCCAGTAAAT
ACAATTCCCTCCAGATTTAGCTATTACACTTCGGTGTTAGCTCTTGGTCA

>uc001dgf.1|74473172|74473672|74473671
CATACAAACATAATTATGTAGCTCTTATACAGGCCAAACCTGCATTCATT
TCTATTAGTTATATGCTAGAGGTAATGAATTTTTATTATTTATTTATGTA
TGTAGACACATTCTATTACCACTCTTTACCAACTGCCATTATTTTGGCTT
AGGAGAAAATGATCTTGAAAACAGGTCTATGTAGTTTTAACAGCTCTTTT
GTGAACTTCGGATGTAACTGAATCATTTTCTAGATTTATCTGTTAAATAA
ATGGTCCATGAAAGTATGTATGGGTAGATAATTGATGGAAGCAAATAATC
CTATTGAAACATTTGCTATTTATTTTTGATACAGTTCTTTTAAACAGACT
GATTAGTTCCCTTTATGATTTCACCCTCGAAAGCACACACGATTTTGTTC
TTTATCATTGTTGCATGACATTCCATTTGGCAGTTGGGCTTATTTTTAGC
CAGACTATCAAAGTATTTTTCAACTGGACTGTCACTGCACTTGAACTTGG

>uc001dho.1|77520474|77520874|77520973
GGCTGCACCGCTGCTCGGCGCGGACTCTGCCAGCCCCAGCTTCAGCCCCG
GCTCAGGTCGCCGCAGCCCGGGAGCCTCCCCGCTTGCGCCCCAAGGCACG
CGCGGCACAGCCATGAACACCAACGATGCCAAGGAGTATCTGGCCCGGAG
GGAAATCCCTCAGCTTTTTGAGGTAGGGCTAGAGCTGGCCGACGGGCGGT
AGCATCCGGGGACTGCATCTCAGGGGTTCGGGTTGAGGCAGCCGCGCCCC
GTCCCACCTTCCCCACACGGGGCATGTAATGAAGGGGCTTGTAGAAGCGC
ACTCGCCCGCTCCCCCGAGGGTAGTCGCCTTTCCCGCGGGTTGCCAGGGT
CCTTGTCAGAAGGCTGGGCTTAGAAGCCTGCATCTCACAGATCAAGTTTC
AGTCTTCCAGCAGGGTTCTGAAAGCAGCCTGCTCCCATCGCGCCCCTCGG
ATGTGGACACCCAGGGTGGGCTGCAGACCGCGGCCGGGCCGCACTCTCTG

>uc001dis.1|81544032|81544432|81544531
TGGCTCTTTGAAAGTTAACAGGGATTAATTTTCTTTCAAAATAAATATTC
CACTTAACTAATTGTCTGTGTTCTTTCACTGCTGTCTACGCCATTCAAGC
CAAAACACCGATCTCATTCAAAACTCAGAATTTCATCCAAATTTGTGTAC
CTGGCCACTAATAAAAGATTTTTGGTATGCTGTCTAAAATCCTAATGACA
AAATAGGGAGAATCATAAAATGTTCATAAAAATCGGATGGGATCAAACAT
CAGCTAATCTGAGTATATTTTTCTCTATGATTAACCAGTTCTTAATGACA
ACATTTCTTATCTTACAACTGTGACATGAAGAGGGAGCTGTAGCTCTTCT
GAGACACAGTTCTGCAAGAACCAGCTTATCCACGCTCTCCGATCTCGTGT
CTGTTTCTCTTTCTCTCTCCCTCTCTTGCGCTGTCCCTCATTCATGCACT
CTTCCATCTTTTTGCCATTGTGCCAGCTCAATTTAAATGTATCTGCTCTG

>uc001dsi.1|100087827|100088227|100088326
GCCAGGCCCCTTATTTTAGACACTTAGAAATCAGGACTCTGAGAACTTAG
GCCAAGTAAAAATTATCAAAACAAAGAAACAAAACACGTGGTGGCACAAA
AGACACCAGAAGCCAGGTCGTTTGCCCCTCACCATTCAGCCCTTCCCAGC
AAAAGATCCTACTGTGCAGCTCAACCTAGCTCGCAGCCGGTACCGCGGGA
TTTTAATGTGCAACTGTGAGCTCGCAGGCTGTTAAAGGAAGGCCGCGCCT
TGGCCGGTGCACCTTCCCCAGGGCAAGGAGAAAGCGCCGCTCCCGGCCTC
AGCCGCAGCAGGCTCCAGGTCCCCCGGCCCGGAGCCGACTGAGACGGTGC
GGTGCCCACGCTCTCGCGAGACTAGCGGTCGGGGCGGGCGGGTCGAGCCT
CCCGGAAGTGGGCCAGAGGTACGGTCCGCTCCCACCTGGGGCGAGTGCGC
GCACGGCCAGGTTGGGTACCGGGTGCGCCCAGGAACCCGCGCGAGGCGAA

>uc001dsj.1|100088232|100088632|100088731
AAGTGGGCCAGAGGTACGGTCCGCTCCCACCTGGGGCGAGTGCGCGCACG
GCCAGGTTGGGTACCGGGTGCGCCCAGGAACCCGCGCGAGGCGAAGTCGC
TGAGACTCTGCCTGCTTCTCACCCAGCTGCCTCGGCGCTGCCCCGGTCGC
TCGCCGCCCCTCCCTTTGCCCTTCACGGCGCCCGGCCCTCCTTGGGCTGC
GGCTTCTGTGCGAGGCTGGGCAGCCAGCCCTTCCCCTTCTGTTTCTCCCC
GTCCCCTCCCCCCGACCGTAGCACCAGAGTCGCGGGTCCTGCAGTGCCCC
AGAAGCCGCACGTATAACTCCCTCGGCGTAAGTGCTAGGAATGCCGCTGG
CCTCGCGGGGAAACGCATTCTTTCTATCTATAGCTCGCTCTGTACATCTT
CTGTCTACGGCAGCTATTCCAGAGGCAACAACTGCTTCCCTCTGTTCTCA
TCTCCCCATTGGTGGCTGGCGACCCGAATTTGGGAATGGGGAGATTGCCC

>uc001dyi.1|109999825|110000225|110000324
GGACCCAGTCTCAGAGCTGGGGAACTGGCCCAATGCAAAAGGGTCGGGAG
CATCTGCAACAGAGACTGAGCTCTATCAGCTTCGGTGACATAGCCTCCAT
TCACGCTCCCCAACTCAGCAGAGAGAGCACACCATCAGACTTCTAAGACT
TAGTAGCCAAGAAGTGTTGAATTAAACTCTCTGAGACCTCTCTTTAGTCT
GACCCTGGCAGCCTCAGTCTCCCAGAGCCTGTGGGAACTCGGCAGCCGAG
AGGCAGAAGGCTGGGCGACGTCCGGAGAAGAAGAAACGGGGGAAGAACTT
TTCTCTTACGATCTGGCTTTACTCTCACGCGCACAGCCGAGTCCCTGGGG
ACCCAGCAGAGGTCCGAAGCGGAGCGGGGCGGGGCGGGGCTACGGAAGCT
GGCGAGGCCGAGCCCCTCCTAGTGCTTCCGGACCTTGCTCCCTGAACACT
CGGAGGTGGCGGTGGATCTTACTCCTTCCAGCCAGTGAGGATCCAGCAAC

>uc001eaj.1|111483955|111484355|111484454
ACCCCCGCAGCTCCCGCCCCAACCAGCCCCCCTCTGGCGCCTGGCATAAG
GTAGCCCCCGGAGGCAATGAGGGCCAGCAGGAGTCTCGCGCGCCTGCGAC
GCGGGTAAGGGGGCTCCAGGCTGCGCCCACTTCCCCGAGCTGCCAGATCC
CACCCTCTGACGCACCCTTCTAGAGGGAGCGGGCTGCAAGCGCTGGGGCC
TGTCCCTTCTCCCCTACTTCGACTTACCTTACCAGACCGACTAGCGCTGG
CCGCTGGCGCCGAAGCCCCTATGCTAAAAGGAGACAGGGCTGGGCCACGG
GGCGCGCTCCCGAGCAGAccggccggccccggggcgcgcTCACGGCACCG
AGGAGCGCGCCTGCGGCGCTGCTCGTTCAAACCTTGTTCCCCTTTACGGC
AATCGCGAAAGTGTCGTGAACGTGCTGCCGCCGATCAGTCACCCAGTCGG
CTGGAGTCGGAGGCGATATTTCTAGGGGTGTACTTGTTGGGGTCAGGGTA

>uc001fnf.1|154318592|154318992|154319091
CCCTCCCCAAACACCCTGTAACCCGACTCCCCTCGCCCCAGCCCCCGGGG
TGGGGGTGGGGGGAAAGAGAAGCAAAACCAAGAAAGCAGATCTCCTCTCC
TCTCCGGGGGTGACGGGGGGCGGGGGGCTGCAGGATCTCTGCCCCCACCC
CTCCCGCCTCGGACCTGGGAGTCTCTAGCCCCCGCTGTCCAGGCGCCCCC
GTTAGGCTCCCGCACCGAGCCCCAGTCCGGGAGCGGCGCTCAGTGGCCCC
CAATAGAGCCCAGCCCCTTCCAGCGCTCAAACTCTTTTGTTTTAAATGAA
CTGGATGGAGCAGCATGAAACTGACGGGAggggggcgcgccgggggcgcc
cggggcATGCCGGGAGTTGTAGTTTCCCGCCCTTGGGGGCGCGGGGACAA
ATTCCTTGACCCGAGGAGGATAGGGATGTGGCCTTCGGTCTTTCCTCGCA
GCTCCGGGGCAAGCTAGGAGTGGGATGGAAGTCGAGGTCCCTAATTTTTT

>uc001fnj.1|154362203|154362603|154362702
gaccagcctggccaacatggcaaaactccgtctctactaaaaatagaaaa
attagctaggcatggtggtgcaggcctgtaatccagctactcgggaggct
gagaagcaggagaatcacttgaacctgggaggtgaaggttgcagtgagat
cacctgggcgacagaatgagactccacctcaaaataataataatagtaat
aataataaatgaaaaattttaaaattaaacaattaaaaaTTTTAAATTAA
AATTAAACAAATTAGATGCCCAGGAGGATACAGGAGAGCATTTGCCACCA
GGCGGACTCCCTGTACCCACCCGGCCACAGGGGGCGATGTTCCTGGGAGA
CAGGAAATGCCCAGGGGCTGGGAGACCCTCTGCTCTTCTGCTCCCTTCCT
GTGTGCTGCCTGGCAATGGGGAACTCTGAGGGCTGGTGAGCAGGGCTGCT
GAGGAGTGGGTCTAAGGAGTCCCTGCAGGGCTGGGCCAGCTCCTCCACCT

>uc001gee.1|165456366|165456766|165456865
AGGCGCCCGGGATACTATATAATCTGGTTCTGAGCTAGAGGGAGCGCATG
CGCCGGCGACACTTCTGGCGGCAGGAGAAAGGCGCGCATGCGCAGAGCCG
AGACGAAAAATGAAGCCACAGGGTGCCTGGCTGATTGAGGGCGCTGCTTT
AGCTACCGAAGGGCCACAGCGCCCCGAAGGCGCGTGCGCAGAGCGCGGGA
AGGGGGTGGAGCTCTTCTGAGGGGGCCGGGGCGAACAGAGCCGGCCTCGC
GCGCCCCCTGGCGCGCGCCCGgggagaggaaggagcgggagggggcggag
aggagggaggaggcaagcagggcgggaggggggaggggagccagagcgag
ggagggTTTATCGACCGGGCGATTTTGGTTAAAATATTCAAAATGGCGGA
CGGAGGAGCAGCGAGTCAAGATGAGAGTTCAGCCGCGGCGGCAGCAGCAG
CAGGTAATCATTACAGCATTTTACATATTCATATTCATACTCAACCCCGG

>uc001gef.1|165564586|165565086|165565085
CACTCAGGAGATAATTTTTCCCTTCATGCACTGCCAATTAATATGCAAAT
AGCCTGATAAATATTTATGCAACGATTTAAATTATGCAGGGAGTGCTTTC
AGTATATTCTGTAAATGAATTGTTCATGGACTTCAAAGTGCTGGCTGCTG
TGCTAACGAGGAGAGATTTGCATAAGGCCCTAATCACGCGCATACTGATT
AAGCTTCATTATGGAAACTGCCAGCTGCAATCTTTGTTTCTATTTTATTA
CAAAAAGAGGAACTTTTTCATGCTTCAGTTGCCTTGACAATGTCAGTCCT
AGCTGGTAGGAGAGACTAAAACTCCTCTGAGCAACTGAAGTTTCCTTATT
CAGTTGAAGATTGCTATGGTGTAACAGAAGTTGTATTTTGCTTTTCCCCT
TAATCCACTTTCCACCCTACGCAACCCCCCTCTTTTCGCTTAAGAACATA
CTGTAGATTTGTTAGAAATAGTAGTACCTTCTTTCCCCACCCCAAACTGC

>uc001gfl.1|166516401|166516901|166516900
CTGGAGAGTAGCTTATAGCCTGGGCATCAAGTTTGTCGATTCTCCCCAGG
ACCCTTTTCTTTATAGGTGCCACATGTCATGATTTATGCACAAACATGAT
TTGCCTGACAGTGCAGTCTGGGCCTGGAATAATTTTAATTAATGGGAAAA
TGGTCCTCAATACACCGATTAGACCTCTTCAGGTACAACAAGATAAAAGC
CTGATAATTTGGATGGAGTACTCTTCTTAAATATCTACTCTGTGCACGGC
AGCCAATGGGAAAGCCAGGCTCTCTCCCACCTGATCCAATGAGTAATTAA
GAGAGGGCTTTTTCTTCCCTACCTCTCCCCTGCCTCCACCCCGCTCCCCA
ACTAAAGCTTAACAGGTTGGTGGCATAATGTGGAGACTTTTAAGGGGTGT
CATCCTAGGAGCTTAGGCAAGAGCCAGGGTATCTTCTCTCCGCTCCCCAA
GCACTGTTCAAGTGGGTTTGAAAAGCAGGCAAGTGAGGGAAGGAAGAAGC

>uc001glq.1|176329752|176330252|176330251
GGCACTCGGAGCTTCTGAGGCGGCGGCGGCGGGAGCCGGTCAGAGGGGGC
GGCCCCTGGCGGCGACGCCCCCAAGCCCAGCCCTGCCCGGCCCCGCTCCA
TCCCCAGCCAGAGCCTGGTCTGACCGCGAGAGACGCCGGCGGGGCTGAAG
AAGGCGGCTCCGAGGAGGTGGGAGGGCGAGCCTCCCCTCCCGGGTTCTTC
TGCGTCCTCTCCCGGGAGGGACCCACACACACCTGAGCCCGGACCCACCC
TTGGTCGGGGCCACGCTGGATCCTCCTCCCGGCCTGGGTCCCGCCCGCCG
ACTGCAGGTGGGCTGCATCGCCCGAGCCTCGGGCAGTGGGCGACGGGGAA
GGAGGTGAGAGGTGTCCGCGCCGGCTGCCGCTCGGGTCCCTGCCCTCGCT
GCGCGCTCTCCTCCTCCCCTTACCGCAGGCAGGGCGCGGAGCCGCGCGCC
AGCCCGCCCCGAAGCCGCCGCCTCGTCCCCCTCCCGCCTCGGGGCACCAT

>uc001grq.1|183969905|183970305|183970404
AGCCATTGTTTACACTAGCGTTTTGCAGGTTAGGAACGGTGCCGGTGGGA
ACCGAGCTGACACCGTAAGCGCTTCCCTGGGACTGAATTGACCCTACAAT
CAGTGGAGGGAAAAGTCACCCTCCGGGGGGGCCTCCAGAGCAAAGGAGGG
AGGACGGCAACTGGCCAATCAGGAGGCGAGGCCGAGCCAGGCTTCCCCTC
GTCGCTCGTGAGCTGCAAACAGTGGAAAGTTGGGAACCTCAGTCGCTGGC
CCAGGCGGAGAGCAGCGGCGGCGGCGAGGGCAGCGGGATTCGGGCCGCGG
CGCCGCAGGCTCAGAGCTGCCCCCGGGGCATGGACCCGACGCGCCGCCCG
CACTCCGCCACAGGCTGTCCAGGGCCCGCGGGCAGATAGCAGTCCAGGAG
GAAGCCGCATCCAGACAAAAGCTGCCGCATCCCTGCCCTGCCCAACCCCT
GGAGGGATTCGAGTTTGGTGCTTGTCCCCGTCTGATTCTCAGCGCCAAAC

>uc001grr.1|184192423|184192823|184192922
attgattacatcacgggccatcagtgatcatcgctgccttcatctcctct
cccttccctggattttgagggtggggttggaagttccatcctgccttgat
ctttctggtgaattagccccatcctgaagccctctggggacccccagtca
ccaatcatcttattagcatgcaaaagaaacttttatcactactgagattc
caaggattttagtagctgtatgtcaggaaatgggacaaagacaaaatata
tatttcacgatatcacaTTGTCATTTTTTAAACCCATAGTGCCTTGCACA
GAGGGAAAAACATAATTGCACCCAATAGATGTATAATTCCTTAATTGCTG
AATAAACCTCAGTGTAACAATAACACTGTAGGGAAGTCTGGGTCATTACC
CTTATCTATCATGTTTCCATGTTAACTTCAATGGGTTATTTGAATCACAT
CAGCAGTTAGAAATGTCATTATGTAAGTACTTTCTTGTCCAGTTCCAGCA

>uc001gsw.1|191295179|191295579|191295678
AGCGCGGGAGGACGCTCTAGCCACCCTAGAGACATCGAAACTCTTCCCAG
GCCTTGCAGCACCCGTAGCGGATTCGGAAGGGCTGGGGCCTGAGAAGAAA
GGGCGGTGATTCACAGCGCCGAGGAGGCAACATCCGGGATCCTCGCCCCT
CTGGGGCGGAGGCGGGGCAAAAGAAGAGGGGCAGGACTCGTTCCCGGGAA
CCGAACCTGGAATCCCCGGCGGCAGTGGGGCTGTTGCTGTTGCTGTGGCT
GTCGCTGCCCGTCAGGCTGCCTTCTTTTGTCGTTTCCCAGCGCTGCGCAG
GACTTCTCCTGGCGGCGCTGCGGATCCAGGGGGTCGGCTGCCAGGTACAG
GTGAGGACATTGCGGGAGGCCGGCTGGGAGCCTTTTGTGCGGCCCCAGGG
ACGCGCAAATTCTGACCAGTCCTCCATGTCTCTCACCCGCATCCCAGGGG
TTGAGGCTGGGCAAACGCCGCGAAACTATCGCTCTTCCCCGTCCCGCTTC

>uc001gua.1|195503530|195504030|195504029
GAATAAAATGAGCTCTGGACTTACGACAAAATCTGCCCCTGAATGATCTT
CAGAACTCTGTTCATTTTATGCAGTAGTTTAAGTTTTCTTCTGTCTTGGC
CCAACTTACAAACAGCAGAAATCTGAGTTGTGGGAATATAATTTATGAAC
AGAAAAGATTACTTGTCTGTGAATTATTTTCTGAAGATGAAAGTAAATAT
ACAGGAACATACGGTATTCCTTTAAAAGTTGCCAGATCATAATTGTGTGG
CAAGGCAGTTATCAGAAATTAATCCCTCTATTGAGAGCAATTGAAGACAC
TATTCTAATGTAGGCCCTTTTGAGGAGGCAGCATGAACAGAAGAAAACTC
GCAGCAAAGGCTTGAGGGGGGAATGAATCCAATCCAGCCTGAAAAAATCT
GCACCAGGTTTGAAAAATCACCCCATCCTCCCGTGTAAGTGATGCTAAGA
AGCACAAACTGCATTTTGAATCTAAGTCCCTGTATTTTCTGTGAAGGAGC

>uc001gub.1|195649081|195649581|195649580
GAATTTCTCTGAGAGCACCACACAAGTAACTCTTGCCACAGTCTCAATTA
ATAAAAGCCTTTACTCTTTTTTCTTAATTTTTCTTTCCTTTCTATCCCTT
GCATAGATACTTAATAGATTTGAAGTTGCCATTAATTTCTTAACCACTAT
TCAAAAGGAAAACAAACAAAAGAAAACAAAAACAAAAACAGCATTTCCTT
TGTTGTAAAGCAAAATAAAATCAGGCCCTAATTTTCCACAACAGAAGTTG
TCCAAAATACTTATCTGTGTTTAGATTTCCCAAAATTCATTTCTTCATAA
TAATACTGTCAGCGTTCAGTGTTGTGATCATAACATTCACTAGTGTGACT
TAAAAAGGGGAGGCACCATGTGTTAAGCAGGGATAGGATCTAAGAATAAC
AAATCTGCCTGGTAAGCAGCACAAATGAGTCTTACACTAAGCCACACTGA
TCCAGCTTGGAGGGAAATGAGTCAAAACCAAGTCCCCATACTCTCTACCT

>uc001gxz.1|200584058|200584458|200584557
CCAGTCGTTTAGGTACTTAATGTTTAGTTCTCTCCTCCAGAAAACAGGAA
TAATTACCGCCTTTTTTCCACTCCAAAGAATTGATGTGATAATTAGGGAG
ATAAGATTAGTTACTAGTCATAACAAGAATAAACTACAACTCCCAAAATG
CCCAGAGGAAGAGGCTGACGCCAGTCCAGGAGACAGTTCCAGCTTTAGGG
CAAAGGTGACCCCACTGGGTCCCGTGGCGAAAGAGAGAGCCGCCGGTCCT
CGCCTTTTTTCTGATGCATCCAGGGATTTGTAGTTCCCTTACGGCCACCA
AGTGCACTTAGGGCAGGCCTCTTACTACGAGTCCCGTGATGACCCGAGGC
CGGGCAGCGCCTGCGTATTGAAGCCGAGGGAGCGTGCGGGCGGTACTACT
GGCGGGAGGAGTAAAGATGGCGGCGCGAGGGTCTCCGCCCTCTGCTCCGG
GCTGAAGCGCTCTGAGAGAGGCGGCAGCGGCAACTCGAGCCCCAACAGTA

>uc001gyb.1|200698093|200698493|200698592
GCCAACACCATCTCACTTCATTTTCCAGAGATAAGGGCATTTGTCATGCG
TTTCTCAGCCCACCACTTAACAGTTCAGGAGTGGAAGCTTAAAGTGTTTC
CCCCTCCCCCTCAGGACACGTGCATTTAGAAGAAAGGACAAGAATCCATT
TCCTTATGTAGCAGAACCTCTGATAGTTCTATCCCAGTTCCCAGCCACTT
CAGAGTGAAGACAGTCACCCAACACCTGCTACTAAAAGCCCTTATCAGCC
ATGTTTTTGCGGTTAATCTCCTTCTGATAAAGTGGTTCATTTTTCAGAGC
TGTGAATATTGGTGACATGTAGGAGGGACCAAAATTTTCAGCCCTCATTC
AACCCTCCCTTGTTTTTTATCAGTTGATTTTCCCATGTTAGAAAAGGACA
GTTGCTGGTACAATCTCATAAAATGGGCTCCAGTGTTTAGAGAAGGACAG
TCAGAGGAGTGGCCACCTGTTTGTTGAAAATTGGGCTTCTGGGAAAGTTG

>uc001haa.1|202000559|202000959|202001058
TGCAGCCTCCACCCACTGAATCAGAAGAGGGTCCCGGAGATCTGCATTTC
ACTCTAAAAGGCAACCTCCAGTGCTCCTTAGACTTGCTTAGAAAATACTG
TAAATCTGAAGACTTATACAACTCTAAGTGTCTCAGAAACTCAGGGTGAA
GAATCACAAGTTCTCTACTACCCTGCCCCATTTTTAATCACACTCATCAC
AGACCACAGAGCACCTGGCAAACCCAGGAACGGTGGGTTGAAGATATGTT
TTCTTCTAGCAGATTAAGAGCTGAGCAGAGTTTCCTGTGCCCTGTGCTTC
ATTAGCACATTGGTGGTGTCGTTTCCGGTGACTGACTCTCTGTTTCCATT
CTGGCAAAGTGGTTTGCTCTTTTCACTCTGCTTTGGGTGTTGAAGGAAGA
CGAGCTTCTCACGGAGCCTCTCTTGAGCCTCTTGGCAGTTTCCCCCTCTG
TGCCCCTCACGTTTCCACCAGAAACGTGAAGGCAGAGGCCACAGATTCTC

>uc001hef.1|204796714|204797114|204797213
TATTGATTTTTTTCTTCTCTAACCATTCCGATTGACCCGGCTCCCCCACC
CAGCGAATgggggagggagggggtgggggtgaggaagtggatgggggaga
agggaggaggGATGGTGTTGCCCTTATAGCTAGCACCTTTTACTCCGTGG
AACCTGAGTCACCGGGGCTGATGAGAATGGGCTCTTTCCAGAAGCAAGTG
CATGATGAAGAAAGAACAGAGGGAATGTTCCCCCTCGGGTCCATCCTGGT
CCCTTCTTTCCCTGCATCCCTTATATGACCTGCAGTTCCCTGAGTCCACT
TGCCACCGGGGGCGGGTGGCACCCAGGCGGCGGGGAGGCGGGGGAGGGGC
GCAGTGACAGCCGAGCCGGCTTTGAGGAACCTTGCAGAGGAAGTGGCTTC
AGAACTGCTTTACGCGAGGGGCAGGAAAGGCGCGGGAGGCGGGGGAGGTG
CGGAGATGGCGCTCTGCACGGCGGCGGAGGGAGGGCGCTGGCGCCGGGGA

>uc001hfi.1|205328434|205328834|205328933
tttgggggtggcatatcctgattcctttcagGAGAAAGACATAGATTAAT
CATCACAAACAGTAGTAATGGATGGAGAAGAGAAGAACATTTGCAACCTT
ACTGTGTCCTTAATGCTTTATTATTCTATTAAAACCTGAAATTTTGTAGG
AATTTTTCCCCAGTTTCATAATTACAGCACAGAGAACCAACCAAGGGTTA
TAGTAGTCACAAGCAAGATGATATGGGATCCCTCAAAACAATTTTACATG
CCTTAATTCCTGAGACCAAAGCATTCTCCTCACCTCTCTCTTTACTCATT
TGGTTAACTCTGGACTCAGGCCAAATCCTGTCCCTGGAAGAGCCACAAAG
TAGGAAGCCTGGGTACAGGCCTGGCAAGCGAGAACAATGTGTCACTGCAG
GACTTTGGAGCTCTCAGCTTTGGAGTCAGTTAAGACCAGTTCCTTGCTGG
GAAGCCCTAACTCTGGAGGGACAGAGACAGGTAAGGTTAGTTTACTTCCT

>uc001hfm.1|205328850|205329250|205329349
GCTTTGGAGTCAGTTAAGACCAGTTCCTTGCTGGGAAGCCCTAACTCTGG
AGGGACAGAGACAGGTAAGGTTAGTTTACTTCCTTGAGCTTTCGTCTTCA
GTGCTGCTTACAGCCTTAGGATATCTGGTATTCAGGAAAGGAGGATGAGG
TAGCATTCAAAATTGTGTTCTACCTGGGCAAGAACCAGGGATTGACAGCC
CGTTCTCTTTCCCCAGTGCTGGCCAGAGTTACAGAAGTTGGACTGTAAAC
ATTGGCAACTATTGACAGAAGTCAAGGTCATGGCAAGACCATTTGGCCCA
TGTTTGTTGGGGAAGGATAAGCCTGCGTTTCAAAAAGACTGGTCAACTGG
ATTTGCATTCCCAGAAACCAGGAAATTTCTGAAACTGAGTTTTAAACCTG
GCAACTCTTTTACCATCCCTTTGTATTTTTGCAGTTCCTCCCTATACCAG
CTTCCTTACAGCTGTTCTGATTTCCTGTCGTAAGATTTTTTCTTTTCATT

>uc001hih.1|209566179|209566579|209566678
agagggagagagaCAGGCAGACAgcagacctggattcaagttccagctgc
agagcttgctgagcgtgtctaaccttgggtacgtcactccacgttgctgc
tctggccctcagacagctcatctgtaaaatggggatgaccaggcctactt
caccagcttgttttgaggaccacaggagatGTTTGGGAAGCCAACCGGGG
AGCTCTACAACTCTCAGAGATTGCTGGTGTTAGGCCAACAGCAAGAGGAG
GGCTGGCAAATTTGTGCTACCCTGAAGGAAAGTCCAGGAAGGACTGATTT
GAGCCAGATCTCAAGCAAGGCCTTGAGCAAATGGGTCAACACAGGAGAGG
ACGGGCTGAGCCTTGTTGTGCCTGACGGAAGAGCAAGACGGCCACAATTC
AGACGCACGTGAGGGAAATCAGATGACTGGACTTGTAGATACTAACGGTT
CTGAAGCGGGTAGGTTAGCTTTCCAACCGCCTGGATGACGGTCTCAGCCT

>uc001hke.1|211312502|211312902|211313001
actctgtctcaaaaaaaaaaaaaaaTAGATTTAATACTATTTTCCTGATG
GGTTTTAAGACAATTCATTCCCTACCAGGAAACAGAAAGAATATTGTAAT
ATTGTTATTTTGAAAGAAAAAAATGTATACATACATATATATGTATCAGT
GAAAGTAATTTGCACCATTGATTAAAGTACTTTTCTGTCTTTACTTGTAT
CAATTGATGAGTGTGAACTATTCTTTAGATTTCTAGTTTACAACTCTTAA
AATTGAAAATGGGTGTATTTCCTTTGAATGCATTGTCTGATTGCTGTGCT
GTAGTTTGTAGCTTGATGTTCCCATTTTCCAGGGAGAATCCTGAACCAAC
CTATCCATGAACATACTCTCTGCCATTTTCTTAGTCCTTTTTTCGGGAAA
ACTCTTTTATAATAACAACTGTTGGTGAACCATTCATCTGAAAACTCTTG
TAAGTGTCTTTTAGTTAGACAATTGCATGGTTCTTTGTTAGAAGTGGTAT

>uc001hnm.1|220883886|220884286|220884385
AGTAAGCAGAGGACTGAGTGGGCAAGGAAGAAAGGCCGCGCACTGCAGTG
GCGCCCCATCTGAGCGGTGGTCCTTCCACGCTGTGACAGGAAGGGCCAGC
TCCGGGCCGGCACGAGAGACCTGCTTTTCTCCTTTTCCCCAGCTGCCGCC
CACAATCCTCCTCCAGGTAAATCCCTGGCCTCATTACTCTGGGGCTCTTT
AAGTCGCCGGTTCCTGGCGAAAGCGCCAGTCACTTCCGCCTCTTTTTACT
GGGATTCTTCCGCTCTAGCCCTATTCGCTCTTCTCTCCCGTCCCCTCGAT
AGTTGGTTCCGTCCGCTCTGGCCCCGCCCTCGCCGGCCGGCTCCTTTGGT
GCCTTGAGGTGCGCCAGGGGCAGTGGCTGATGACGTGTTTTATAGGCGGC
ATAAAGCGAAAGTGCAGGCAGCTGTGGAAGGCGAAGTTCAATCCCAGAGT
CCGCCCCCTGAATTGGGGCCTTTCCGGAGGAGGAAGCTCTGAAAAACAGG

>uc001hrs.1|226336583|226336983|226337082
ACAGGGCCGGGGCACGTGGACCCGCGCAGCCTGGGAGCCAGGAACCCCAA
CCCCGGCGAGGGGCGCCTCGCACCCCCGTCCTCACGCAGTCCCCGAGGCC
TCCCGGTGACTGCCGGGTGTGGGAGGAGGAAGGTGGCAACCAGCCCCGCA
GCTCCAGTTGCTGCAGGAGCCCCCCGGGCCTCAGTCTCCAAATACGCCAA
ACGGGCGGGAGTGAGCCACAGGCTGTCTTCGCGGAAGACTCACAGGCGCA
GGCGCAGACGGGTGCGCGCCCCTAGGGTGCGCGCGAGCTAAGACCGCGGC
CCGGGGCAGGGTGTCCCCGGCCCCGCCCCCTGCAGCCCTACCGGAGCCAG
CGCGCCTGCGTCGCGGGCGCACGGTGGGCGGAGTTCCCGGCGTCTCCGCC
CCTTACCCGGCGTGCCCCGCGCCCGGAGGCGCTGACGTGGCCGCCGTCAG
AGCCGCCATCTTGTGGGAGCAAAACCAACGCCTGGCTCGGAGCAGCAGCC

>uc001hrv.1|226337073|226337473|226337572
AGCAGCAGCCTCTGAGGTGAGGGCGAGGGGCGCGGGCCGGTGTGGGCCGC
AGAGACGTTGGAGCCGGCGGGGGCTGGGGACTGGCCTCGGGGCGACTTGA
GGTTCGCGAAGGGCACGTCGACCCCCgcggcggcggcggcgacagggccg
ggccgggggcggacgcagacgggccgggctgaggctggggcccggccgga
gtcggggctgggcggacgggcgggTCGGTGAGCTCCTCGCACCCCTCACA
GGTTCCCGAAGTCGCTCGCGGCCGCTTGTCCTCCTCTGCCTGTCCCTGCC
CCCGCCCGTCGCCCGGAAGTCCGCTTGGACGCCGGGCTCTTCTCCAGGAA
ACCTGGGCTTCCTGCTTCCCTCGCCTCTGCCTTTCTCGTTTCCCGAGGCC
GCCCGCGCGTGGACGGTTGGGATTAGCGGCCGCGGGGGCCGGTGGGGGTC
GTGGGGCCTCCCCCACCCGAGTACAGGCGAGCGAGCGGCATCCGGGCGGA

>uc001hsp.1|226531563|226531963|226532062
CGAGTTCGCGGATCAGGGAGTGTATGTGTGTGATGCCCATGATGCCCAGA
GCTCTGCCTCCGTGAAGGTACAAGGTGAGGGCTGCGTGGGGCATGTGGGG
CATGGCAGGTATGGGCACCTCCTCCTGTCCTCCGTGTCCCCCAGCCAGGG
GCTTGGCAGCTCTACTTTCACCTGCACAACCCTTGGCATGCTGGGGCACT
GGGTGGGGGGTGCTGGGAGCAGCTCTGTGTGTCCGGGTGTGGCAGGGCCT
CCCTTGCCACCCTAGGCCGCAACATCCAGATCGTGAGGCCCCTGGAGGAT
GTGGAAGTGATGGAGAAGGACGGTGCCACCTTCTCCTGTGAGGTCTCCCA
CGACGAAGTGCCTGGCCAGTGGTTCTGGGAGGGCAGTAAACTGCGGCCCA
CTGACAACGTGCGCATCCGCCAGGAAGGTTCGAGGACAGGCGGCTGTAGC
AGGCACGGCCCGGCCCCCAGGTCTTCCTCTGCCCCCGCCCATACTGAGCC

>uc001hwb.1|232575497|232575897|232575996
gatcttttgggtccaggattttgaggctgcagtaagccgtgttctcacca
ctgcactcgagactgggcggaagagcgagacactgtatcaaaaacaaaac
aaaacaaaacGAGAAGGCATCGCGGCTCTGTAACACTCCGTCCAGCTCTC
GCACTCTCAGATGCAAACTTCCACACAAACTCCTCGGCTCGCCTTGTCCC
GCGGGACTAGCATATCAAGCCTTCCGGGACACACCGTGCGATGATATATA
CGTATATACCCCTCTTGCCCTTGAAGGCCGGAAGTCGGTCTTACAGATAA
AAGCGAAACAGGAAGTCCCGCCCCTCTATGGAAAGTAAATGGTAGCTCGG
AAGGGTCAAAAGAGTCCGCGGTTTCGCCGCGTGAGTTGCTTTTTGCGGCT
GGGGAGGTCTACGCTTCTAGAGCTTGAGCCAGCGGGGCGACCCTGCAGTG
GCAGGACTCGGCACCGCGCCCTCCACCGCCGGTTGGTGGCCTGCGTGACA

>uc001hwc.1|232575551|232576051|232576050
actcgagactgggcggaagagcgagacactgtatcaaaaacaaaacaaaa
caaaacGAGAAGGCATCGCGGCTCTGTAACACTCCGTCCAGCTCTCGCAC
TCTCAGATGCAAACTTCCACACAAACTCCTCGGCTCGCCTTGTCCCGCGG
GACTAGCATATCAAGCCTTCCGGGACACACCGTGCGATGATATATACGTA
TATACCCCTCTTGCCCTTGAAGGCCGGAAGTCGGTCTTACAGATAAAAGC
GAAACAGGAAGTCCCGCCCCTCTATGGAAAGTAAATGGTAGCTCGGAAGG
GTCAAAAGAGTCCGCGGTTTCGCCGCGTGAGTTGCTTTTTGCGGCTGGGG
AGGTCTACGCTTCTAGAGCTTGAGCCAGCGGGGCGACCCTGCAGTGGCAG
GACTCGGCACCGCGCCCTCCACCGCCGGTTGGTGGCCTGCGTGACAGTTT
CCTCCCGTCGACATCGAAAGGAAGCCGGACGTGGGCGGGCAGAGAGGTCG

>uc001hwv.1|233557975|233558375|233558474
AGGACGGCGGCGATGGACCCTCTGCAGCTCCCTCCGGGCAAAGGTCCAGG
CGGTGGCCGTGGCGGCGGCAAGATGAAGCTCAAGAGTCTCCCTCCGCTTC
GGCGACCGAGCTCCTCACTCCGGACTCGACTGACGGGCAAACATCGCTTC
CCCCCCACCGACTCTAGGTTCCCCCCCTTTCTCCCCTCCCCTAGATTTTT
TTTCCCCCCCTCCCCTACCTCTTTCCCGGATGGCCTCTTAGACGACCTTG
GATTGGTTAAAGTTCTTTAGAACCCGCCTATACACTGTTCCTATTGGTCC
CTGGATACAAACAACGACGCCATTTTCCCACCAGTTCTATGGAAACAGAA
AGTTACGCCTCAAGGCTTTCTGGGAAATAAAGTCCATACTCTGGGGCCAA
CGCGCAAATCCTCGTCCGCGAGAACTGCAAGGCCCGCAATGCCCTGCGCC
TGCGTGGACCGGTGCGGGGGCGGGGGGGAGGTGAAAGGGGCGGGGCAACA

>uc001hwx.1|233558091|233558491|233558590
ACTCCGGACTCGACTGACGGGCAAACATCGCTTCCCCCCCACCGACTCTA
GGTTCCCCCCCTTTCTCCCCTCCCCTAGATTTTTTTTCCCCCCCTCCCCT
ACCTCTTTCCCGGATGGCCTCTTAGACGACCTTGGATTGGTTAAAGTTCT
TTAGAACCCGCCTATACACTGTTCCTATTGGTCCCTGGATACAAACAACG
ACGCCATTTTCCCACCAGTTCTATGGAAACAGAAAGTTACGCCTCAAGGC
TTTCTGGGAAATAAAGTCCATACTCTGGGGCCAACGCGCAAATCCTCGTC
CGCGAGAACTGCAAGGCCCGCAATGCCCTGCGCCTGCGTGGACCGGTGCG
GGGGCGGGGGGGAGGTGAAAGGGGCGGGGCAACAAAGCAGTAGGGAGGCG
GCAACGACGCCTGCGCAGTGTGACCGGGATGGCGCATTTTCTTGCACCAA
CTAATGCGGTGTCGCTGGCGGCTGAGGAGGGCGGAGAGTTCTGTGGTGAA

>uc001hxy.1|234752961|234753361|234753460
AACAGAAAATAAACAGTAAGCAGCCAGCCATTCCAAGTGGCTGACATGAC
TTTGTTTAACTTTATTTGTATTTCTGGCTGGTGTGTTTACAGCCAATAGG
TCAAACTATCAGTCAGTGTAGGGCCCTGAGAAGTCGGGTATTTAAGAGCA
TCTAATAGGCACAGAATTGTGCTCCATACTGCTTAAACTGTTCCCTAAGT
GTCCAATTTGGAGAAAACACCCACACGCAGGATAACTGGCGAGTGACGCG
GAGTGGCTGCGAGTCCAAGTTATCACTAACGGATGGGGAGCTTGGGCTGG
GCACAGTCCAGCGTACTGAACCCTTCCCCCACCGTTTCACCTGCATACAG
AGGTGTGTACTGTCAAAAAGCAGCGCCTCCAAGTCTCTTCTGGCACTGTC
TGGACTTGGATCCGAGGCAGACGAGGAAGCTGAGAAAACCCTGGCGTTGA
CCCCGTGGACCTGGGCGCCCCGGGAAGGCCAGCGCTTGGTCCAGGCAGGC

>uc001ibf.1|243384509|243384909|243385008
CGCGGCCCCCGGGCTCCAGGCTCGCGCAGCGGCGTTTCATTAGAgccccg
ggcccgggccgcgcgccAGGAACTTCCCCGCACGCGGCGAGATCGACGAT
CCCCCGCCCCCAGCCCCAGCCCGGCTCCAGGCCTCGCAATGTCAGGCACG
AGCGCCGCCACATAAAATGGATCCCGGCCGGCGCGGCGAGGGCGGCAGGT
TCCCGAGGCTCCTCCGCGCTGCGCCCGGGCGCACACGCGCGCTGTGACCG
CCGACCGCTCCCGGGCCACGCGGAGCCGCCCCTCTCCCGGCCCTCGCGCA
ACTGTCAGGCGAAACGGGCCGGCGGATATTGGCTCGGCGACACGCCGAGG
CTCCTCCCCGAGTCTGGATCTTTATATTTTGGGAGAATTTCTTTGAACTC
AGTTACCAAGCTCGGTGAAGGAGACAAGTTCCCACAGCTGACTCGGCTCG
GCTCTCCCACCTTCCCGGCAGCGGCCGCGAGCCCTGATTGTATCCCTCGC

>uc001ibg.1|243740526|243740926|243741025
ctctctctctctcttcccctctctccctgtttcacccctccctgcctgcc
tgcctctgcccctccctccctccctccctctctctctctGAGATAGCAGA
CACCAGAGTGAAACTGGTGCAGCTTCCTTTGAGAAGCGTGCTTGCATGTG
CGGATTGGCAGGATTGTGTGAGCTCCTCTCCCATCCATGCACTGTTCTTG
GAGGGAAATGCAATGTTGGAGCAGGGGCTGAGCTGCACTGGGAAGGTGGC
TGGGAGCTCAGTGAGGCCAGGATCATGGTTTAGCCAAAGGCTGGAATCAC
AAGAATGTTTCACCAGGGTCTGCTCTGAGAGTTCTCAGACCCCCATGGAT
TTTAGAATTTTCCAGCCTTTCCTCCTTCACCTTCGCACAATTTTACTTTC
TCCTGAGATGGCCCCAGATCTGCAAGAGACATTTGAGAGAAGCTATTTAT
TAGCAGACGTGAAGAAATGGATTCTGCACTTGATTATTTAGCCATGACTT

>uc001rau.1|10840567|10840967|10841066
GCCTGTTATGAAAATCTACATGTCATACACATTAAAGCACAGCAAGGAGA
GGGTTGGAGGGGTGGACCACAGCTACGCAGAGCAGAACGTACGCTCAGTG
CCTGGCGAGCTTCCTCAAAACTAAAAGGATAAGACAGGAAACTAGTTTAT
GCACTTAGAGCATTACCATGTCTTCTTTTGTAGGCATCTGTGGAGATCCC
GGGACTGCAACTCAATAACCAAGACTATTTTCCTTATGTCTACTTCCATA
TTGACCTTAGTCTTCTTGACTAGAAAGGCCAGCTGGCACCTCTGTCTCAT
GTTCGTGCAGATTATTACAGACACCTCTTTCCTTTAGCCAGAGAATGGTT
CAAATGTCTTACAGAACTAAGATCTTTTTCAGAGAAATTGCTCACAAAAG
TTAGTGACAGTTGTATTTATTTTTTTAAGTTACAATAAAATGCTCTCAAG
TCCTTTGAATGTTCCAACAAATTCAAAACTTCATTTTCTGAATGTTTTAC

>uc001raw.1|10840567|10840967|10841066
GCCTGTTATGAAAATCTACATGTCATACACATTAAAGCACAGCAAGGAGA
GGGTTGGAGGGGTGGACCACAGCTACGCAGAGCAGAACGTACGCTCAGTG
CCTGGCGAGCTTCCTCAAAACTAAAAGGATAAGACAGGAAACTAGTTTAT
GCACTTAGAGCATTACCATGTCTTCTTTTGTAGGCATCTGTGGAGATCCC
GGGACTGCAACTCAATAACCAAGACTATTTTCCTTATGTCTACTTCCATA
TTGACCTTAGTCTTCTTGACTAGAAAGGCCAGCTGGCACCTCTGTCTCAT
GTTCGTGCAGATTATTACAGACACCTCTTTCCTTTAGCCAGAGAATGGTT
CAAATGTCTTACAGAACTAAGATCTTTTTCAGAGAAATTGCTCACAAAAG
TTAGTGACAGTTGTATTTATTTTTTTAAGTTACAATAAAATGCTCTCAAG
TCCTTTGAATGTTCCAACAAATTCAAAACTTCATTTTCTGAATGTTTTAC

>uc001ris.1|27177084|27177484|27177583
tgtgaggataaaatcatatataaaatgcccagcatgatgcctgatgtgta
caaggctctcaaaaagttctagTGATGATTAATATTACTGGGGATGGGGT
CACCTGCCCTGAGCTGCAGGAGAGCATGGGGTGTCTGAACACCAGGTGAG
GGGGAACCGGTGAGGGTTTGGGGCCCAGGGATAGACTGAGCTTTCCTCAC
TGGGTCCTCTGCAGCCGGCCATGGCTAGCACCATGCGCTCTGCTGCCGGA
GCACCGTGAGGCCCAGAAACACTGGGCAGGCGGCATCCCTGTCCTTTCGG
TCCCCAACCCCGTTCCTCTGAGAGGGTCTGGGCAGGCTGGACGGGTAGAG
AGGTGGCCGGGGGGATGAATTCATTCAGTTCTTTATTGGTAATCTGCCCC
TTAACTTAGGGTCTCCCTGAGCTGCACAGAAAGACCTGATACCTACTGGG
ACCAGGCAGGGGGCACAGAGATGGTCCTTGTCCCAGCGTACATTTCCCCT

>uc001ruy.1|46592089|46592489|46592588
catcaagcatcccttacaaagcatacatccaaagttgaaattaggaattt
cagggcagcaaatacagatcactaatccccaggtgcggggcccttctgag
cttggcccctgtgtgactgtgctggttggatgcacatgaagttggttctg
GACATGTGAGGAAGATCTCTAGACCTCATTAAATAACATAAATTTGGGTA
CTGAAGCTGAAACAAAAGAAAAACACACTTCATATGCATATTAAACTAGA
GCACCCAGATTCACAGGCGAAGAACACTATTCACATCTCACACATTCACC
ACCTGAGGCCAAGCTGAAGAGCAGATGTCATCACTCCCCTTATCCCAGAC
TGCAGAATGGACCAGAAGCTGTGGCATGTATGGATGAATTGGAATTTGAA
TTCTGAGCATTAATTTGGGCTTTATTTCAAAGTTAACACTTTAGCTATCC
AAAGGGTATTTCGTGAAGAAAAACAGAACAGTATCAGAGCATCAAAGAGG

>uc001shj.1|71016005|71016505|71016504
tggcactgaggctgaCCAGGAAATAATTCTCTACAGATGTTCAAAAAGAT
GACGATGGAATTGTCAGGGGGCAGAAGTATCCAGGTATAGTCAGGGCAAG
GAGTGCAGGGTAAGGTCAGGTTGCGAGAACAGTGAAGAAAGGGCAGCCTG
CCAGAAGTTGGGTGTGGAGAGACCAGAAAGAGCTGTGGTGAGGGACGAGT
GTGGGAATGTTGACAGCACCTGATGGTCCAGGGGAGGAATTGAATTCATA
CAGTTTGGGGTTGGCGGGGAGGAACCGCCTAGCACAGAAGAAGGAAAAAG
CCAGCCCTCCCCTCTTCCCTTCTCCCTCCACATCCTCCAGCTCTCAGGTG
ACGGGGGCCCCTCCCAGACCTGCACAGCTTGGTGTGGGGAAAGCTTGGGA
GCCAGAGCCCCAGGCTTCCTTGTTTACTGTCAACCTAGAggaggaggaga
gggaggggagggggagaggggaggggTGGCTGCAGGGGAAGGCTGAGCAG

>uc001skp.1|74301568|74302068|74302067
gggttcatgccattcccctgcctcagcctccctagtagctgggactacag
gcccccaccaccatgcccagctaatttttttgtatttttttagtagagac
ggggtttcaccatgttagccaggatggtctcgatctcctgacctcgtgat
ccacccgccttggcctccgaaagtgctgggattacaggtgtgaggcaccg
tgctgggccACAACGTTTACTTTCAATTTTTGTTCTACCTAATCTTTTAT
AAGAATTTCCTTTACTAAAGTTGAATACCTTTGTGTGTTGTAACCATGTT
GTTAAGTCAGTAAGAAGACATACTTGTTTCTTGGCCCTGAATGATGAGTC
AGGTTTGTCAGCCTTTGACTCCCAGTTGGGGGCCAGCAAGGGCCTTCTAC
TGAGAGGACAGCTAGCTTGGGAAATCCTAGACCCTCCACCTTCCCGGCCA
TTTCCTAGTCTCTTACCTAATACGCAAGGAGTCTACCTAACAGTGTTTAC

>uc001tdt.1|107805450|107805950|107805949
ATAGTGCCTGGAGCTAGTTACAGTTCTACCCCAGGAAGAGAAGGGCCAAG
CCCTGCCTTCCACACCCAGTCTATTCTGACAGCCTAATATTTCATCCTGT
ATGCTTTACCTGGGCCAGCCTCTGAAGAAGCCATTGGGTTGCTTCTTTAG
TTTTATTATCTTCCTGGTTATTGATACTCGTTTTGCCCTGAAGTGGCATC
CATTGGATCATTCTCAGCTTCAAACTCAGAAATCCTGTCACCCAAGTAGA
ATGTCAGTTGTCCCCTTGACCAGAAGGAGATTTCAGACAGCAGGAGCTAC
TCATCAAGGAATTTGAAGGCTCTGTAACCACCTGTTGCCAACTCCCACTC
CACCCCCCTCCATCTCTAAGATAGAGAGGTTAGATTAGGCAAAATCTAAT
CCACATCATACAACTCTGTATGATGCAATTAATCAGTGATTCTATGATCT
CCCTATTAACAAATTTATGCAAATGGGATTCAAAGTAAAAGACTCACCAA

>uc001tje.1|113647630|113648030|113648129
TCTCACTGGGTGCCCTGCAGGGGACCAAGAGCCAGAGCAAGACTGAGAAC
CTGGGGCAGAAGCGCAGGGAGGAAGGAGGTGGGGCCTGCTTACCAACCAG
GCCTCGGCCCCTTCCCCTTTCAATCCCAGGCCCCTGCATGGCAGGGAGAG
GCCAGTTCCACCATGGCAGGTTCTTTCTAGGCTGGTGTGCAGGGTGGGGG
CCTCCAAGGAGCAGGGGCATGGGGAAAGGGGCTGCAGGCGCTGGGCCTAG
GAAGAGAGGCTCTTATCTTGTGGGCAGGAAGTGTGAGGTGTTGAGCAGCT
AGGGAACCCTGGGGAGGCGGCGGGGAGCAGGAGGGGTGTGTGTTGTGGTG
AGGAGGAGCGGAAGTCGGAAGCTCCAGCCGTCACAGCCACATTCACTGGG
CAAGCCGACTGTGAGCCAGGAAGTGCTCTTGGGGAGCCCAGGCCAAGCCA
TCCATTCTTGGGTCCTTTGGAGGTGAGCTAAGTGGGTCTGCCTAGGTTGG

>uc001tji.1|113679473|113679973|113679972
tcgagaccagcctggccaacgtggtgaaacccagtctttactaaaaatac
aaaaaatagccgggcatggtggcacatgcctataatcccagctactcagg
aggctgaagcaggagaatggcttgaacccaggaggcggaggttgcagtga
gctgaggttgcgccattgcactccagcctgggtaacagagcgagactctg
tcgaaaaagaaaaaaaagatgaaaTGCCTTGAAAAAGTAAGGCCAATGGG
TAGGGTCAGAATATGGCCTGCAaatgcactgtactatttgtgtaacttat
atgtaaatctgaaattatttcaaaataaaTACAAAAAGAAAAAAAGGCAA
TATCCCAGAACCTTGTGAAAACCTGGCCGTAGCAGGTCCTTTTTCCTCCT
GCTGAGCTGAGCAGGCATGCTCACAGATCCTCAAGGTTTCTTGAATGGCT
ACTGTCCTCCCCACTGGCCCCTCTGCCAACACCTCTGCCCCTCAGCTTTT

>uc001tnu.1|127521676|127522076|127522175
cagctactcaggaggctgaggcaggataatcgatggaacccaggagcggg
aggttgcagtgagccaaggtctcgccattgcactctagcctgggcgacaa
gagcaaaactctgtctcaaaacaatgaaacaaaataaaataaaaaggtca
cttaggatagcactcagcagatTTCTCGGACAGAGATGGCTCGCCAAGCC
CCTTCACCCAAGCCCCCAGTCCCTGACCTCCAGCTGACCACCCCTAAGAA
CCCCAGGGGACAGGGGCTGAAGCCCTGTGGTGCACCAGCCCAGGGCAGCG
GGCCTTCGGGGGCAGACCATCTCAGTAAGAAAGCCACAGATAACACGGTT
CCATCCGCACTCACGGACAAGAAGAGGGAGAACAAATACACACACGTTTT
CTGAGAGTTTTTATCATTTTTTTTTTGTTTCATTTTGTTTTGAACACTAA
GATTTATTTTCAAACAGCACACAGACCGTCTGCGGGGCAGAGCCAGGCTA

>uc001ujt.1|175646751|175647251|175647250
AAAACCAAAAACAAGAGCTAATTTCAAAAATTATTAGATATTTGATAACC
CTGTATCATACATTATATAATTTCATATTTTTAGCCTCAAAACATAGGTG
TAAAATATTGAATTTAAGACTTGAAAAATAAAATCATTTTTGAAATGCTG
AAAATTCTAAAATTTGTTTACTTAAAATCTTAAATAAAAAAGGAAAATGA
TTATAAATGACCTTGATTTAGCTTAACAATGTGCATAAAAGCACTGTATG
TCTTTACCATGTTTTCACTCACTTAAAAAAAAGTGTTCTTTAATGTTTTT
CCTTTTGCATAATGTGCAAAATAAAAGGCAAAAAGATTAAAAGCAAATTT
CTATCTTTCTCTTGCCTAGTGCTTTTATGACTCCGTTAACATTACAAAGT
CAACAGGGACTATGCAAAACTTTGGTATAAATGATAATACTACTACCGTC
ACAGTTGAGGGTTAAGGGGTGGTCAAAAGAAATGGAAGTGGGAAGAAAGA

>uc001usm.1|191602150|191602550|191602649
CAATACCTGTAAAATCAGTGCAGTTTGCCCAAGATACCACCAGGAATGAC
TCTGGATCCCTCCTCCTTTGGAACCAGCAGCTGTTGAACCCCATAGTTGG
AATAACGTTGACATGGCACTAAGGAGGCTTCATAATTCAACCCTGGATGC
CCCGTGAATTTCTGCTAATGTCCCATCACGACTTTCCTCTTGGATCTACT
GTGATCACCATGCCTGCTAGCGTTCATCATACTGATTGGCTTATTTGGCT
TTTCCCTCACGCCTTCTTGCTGAGGTGTAGGTGTGACTTTATTATTCTTG
ACCTACCCTGAAACATTAACACTTACATCTTCTAGCTAAAATCGTAGTAA
CACCAGAGAGACAAAATGAGAAATAAACCAAACACAGGCAAGCGAGTCTT
CTGTTAATATTGTTATTAACACTGGTTTCTTAAAGTTGTCTTATCTTGCA
AGTTTATCTGAAGCTTTGGTTTCAAGCATTTCAGTCACAACACTCCCAAT

>uc001vao.1|205118360|205118760|205118859
CGGGGCACGTCGTCGCCCAGCGTgcggcggggcccgggagcgccgcggcc
ccTTTAAGAGCCGGGCCCAGGCCGTCGCCGGGACCGCAGGAGCCCAGAGC
GCGGGCGCCGCAGAGGAGTTGGGAGCCGGCGCAAAAGTTTCCTCCCAACT
CTggccccgtgcgccgccgccgccgccgcccACTCCAGCCCCCGGCTTGG
GGCCGGCCCTGCCAACGCCgccagggccagggccagggccaggaccagcg
acagggcagggccGGCAGTTTCGCTTTGGTGGGCGCGGAGCAgccgcctg
ggccgggcaggagtaggagcgggaggaggaggaggaggagccggtgccgc
ggagctgccgcgtcccgggccgccgggcacctgggaggtaacccctttcc
gcggccgcccctccccGATTCCCGCCACCTGCCGCCTGGCCAGGTGGAAG
GGGCGCTGCCGCGAGCCTCCGGGCCTCAGGGTGTTCCGGGGAGCGGCGCC

>uc001vhy.1|218972321|218972721|218972820
CGTGATTCTGAGGTTTGCACAGCTGTTTCGGGCCAGCAGAGCCTTCGCTG
GCTCTTGACGTCCTTGCGAGGTGATCTCTGCGACCACCAGACAGGAGAGA
AGACCCATTTTACAGATGAGGTAGTGCTATCTCCAAGTCCTCAACGAGGA
AACCGAGAAGCCTCTAGTCCCGGGTCTTCAGAAAACGCAGAGGTGGAGCC
GCGCCGCACTCGGGCACTCCCCGGCGTGGGCGCTCCCGGCGGGCGGGCCT
TGGCCGAGGGCGCTCGGCGGCCTGGAACGGTGAGCCGGGTGCCGGGCCTG
CCACGCAGCCGCAGAGACTCAGCCCCGCCGGCGGGCGGCAGGAAGGGAGG
CGACGCCCCCTGGAGCGCGGCAGGAACCCGGCCCGGCCCGCCTCCCAGTC
CGCCTAGCCGCGCCGGTCCCAGAAGTGGCGAAAGCCGCAGCCGAGTCCAG
GTCACGCCGAAGCCGTTGCCCTTTTAAGGGGGAGCCTTGAAACGGCGCCT

>uc001vhz.1|218974664|218975064|218975163
GGCGCCATCCCTAAGGTGCGTGGGGGCCAGGTGGGGCCACGGGGGCACCT
GGACTCAGTCTTCAGGGCTTTAGGGGAAGGGGCTCCTGACTGAGCTTTTC
AGGATGGACTTGCAGACCTGAAAGGTGCAGAGTAGGAGGGTGGCAGCCTC
CCCTGCCAGGCCCTGCCCACTGTGGGGAAACTGAATTCTCCCTCATAAGT
GGAAGCTTTTTCCTACCTTGGTTTTTAGAGAGGTCTCAAAGAGCCAAGAG
GCCTACCCAAGCCCTAGAGCTGGCAGGGGCAAAGCTGGGAAGGGGGAAGT
ATCTGTTCCTGGGGCCTGGGGTTCCTCTGGAGACGGCTAGGGGGAGAAGC
CTGCGTGGGAGGAAGGACCAGGCCCGGAGAGAGGCACCCCAGCCAGCCCC
GCCCTCCCTACAGCAGACCCCAGTCCAATACCTGCTCCCTGAGGCCAAGG
CCCAGGACTCAGACAAGATCTGCGTGGTCATCGACCTGGACGAGACCCTG

>uc001vib.1|218996223|218996723|218996722
tggtggctcacgcctgtaatcccagctatgcgggaggttgaggtaggaga
atcacttgaacctgggaggcagaggttgcagtgagccaagatcacgacac
tgcactccagcctgtgcgacagagcgggactccatctcaaaaagaagaag
aagaaaaaaataaTATGGAGAAAGGGCTGACATGAGGAGAAAAGCTTGGG
GAGGGGGGTTCCTTCCAGTTTAGCGGGCAGAGAGTAGTTCACAGTGGGAG
GGTTCACTCTGTTCATTCATTCATCCATCTCTCACTCCTTCCCTCCCCCT
CTCTTCCTTATTGAGCAAagtcactgtgctagacactgcggatttggtac
taaacaagcggaaatggtccctgAGTGGGGAGTAACCCTCTGTGCTCCCC
CAAGCCCCTGAGCCTGCGACCTCCTGGCACTGTTGGGAGTTCTCTAGGGG
CAGGCTGGAAGGGCAGCATCCGAACTCAGGGTGCCCCTGCTCCCAACGCC

>uc001vsq.1|232951191|232951591|232951690
AGCAAGGGGGTGCCAGGGCAGCAAAGCCCCCCACGTGCCCCTTTCCCACA
GGGCCCAGGCTCCTGGCATCAGGAGGCTGAACCCAGGCCCTGGCCCAGAC
TGTGTGCTTCCAGCCTCCCCTCCTCTCGACACCAGAACACAGCCTGGCCC
CAGCTTCTGGGAAATATAGAAAAAAATGGGTGAATGATCCAGTGACAGGG
TGTCTTGTTCCACACAAGACACAGTGAGCAGGGGTTGGGGGAGGGGCTCC
TGGCTGCGGGAGGCACACCACACTCACCCAAATGGCATCTGTACTCAATA
CCGCACCCTTCCCTGGGGGACACCTGGTCCCAACCTGAGCTGCCTTTCTC
AGGACcccagccccagcccggcccagcccagccACACCCTGCCACTCCCT
TCAGCCAGTGTGGCTTCAGGTCAAGAGGCTGGGCAGGGTCAAGGTGGCAA
CGAGGGGAGAAGCCGGGACACAGTTCTCCCTGATTTAAACCCGGGCAGCC

>uc001vxy.1|238797999|238798499|238798498
GGGAGGATTAACTAGATGTGACAAAGTCCAGTAACATGTGAATGGCACAC
TCAGGTGGTGGGTGTATATCCAGACGCGCAATGTAAAATTCCCGCATCGC
TGCTGAGAGCCGGCAAATGTCCGTCGCCAGGTGTTGGGGGCGAAGGGAGG
TCTAGGCCTCTGCTCCTCTGCTTCAGATGCCGGCAGGCCCCGGAGGAGCG
CCCGCGACCCCTCGGAGGCTCTCCAGGTGGGCGGCTGGGGTAAAACACAG
TATCCTGAGGGAGAAGTGGCCAAGCCTTACGGGGGATGGATCAAGTTGTG
GAAAGAAGGGGCAGAGAGCAGAATGTGGCACTGGGCGAGGGGAGACACGG
AGCGTCCTCAAAACAGGGGGTGCCTGGCCCAGGACTTCCTCACCCACCCC
CGCCCCCCACCGAGTCTGTCCTCCTTTCCCCTCCACTCtgtcaagcacaa
ggcaaggccaaggctgacagattggccggtgaataaattgaagacctttt

>uc001wbo.1|242082704|242083104|242083203
CAGCCCCAGGGGCCTGCCCTGCAGGTCACAGCTAAACAAGTCTGGCAGAA
GCCACGCTTGTTCCCCATGTACCTCTAGAGAAGCAGAAACCAAAGTCCCC
CTGTGCCCTGGGAGGGTGGGGCCGTCTAATTTATTACTGCCCAGCATTCC
TTCCAACGGGAAGTAGATGGGCGACTGCTTTGTTCACACACATTTGATTA
AAAATAAACAAACAGCATCTCCCCACCTGCATTCTCCTCTGCCTGCTCTG
TTCTTCCGGTGGGCCAAGCAGAGCCCAGGAATCCGTCACAGGGAAGTTTC
GAAGGGGGGCTGGGCTGCCGTCTCTGCGTGCTGTGATGAGGACTCGGGAC
CAGGGACGCTGCAGCCCCGCATGGCCCGGGCCCCACCACACACACCTGCA
TGTCTCCAAGTCAGGTCTTTATTGAAAGTGGCAGGGGCCTCTCAATGTTC
TATGAAAACTAACATATTAACCTCAGAATATTTCAGGAAACAAGTAATTC

>uc001wcm.1|242398560|242398960|242399059
gatttcacttcaccctcagtcagtgctgaacagttgtcgcggaggcctgc
gtgagtgaggcctggcgtgccCTGGAAACATTCCCCTGAGTTGAAGAAAG
ACTCACAGTTTTCAGCATCCAGTTACCCTCTGAGCATCAGGCAGAACCCG
CCGGCCCCAAAACCAGGCCCCCTTGGCACATGTGGGCCCGAGTGAGTCCA
GCATGAGGAGGTGCCGCTTCTGAGCAGAGCTCAGGTTGTCTCTGGGAGGA
GGAGCGAGCGTTGGGTGCGGTGGCCGCTGCGTTGGCAGCCCTGTCCCTGA
GCGGAACGCAGGTCGTCTCTGGGAGGAGGAGCGAGGGTTGGACTCAGTGG
CCGCTGCGGTGGCAGCCCTGTCCCCAGGCGTGGACTCTGCCCTCAGCTTC
ACAGTCACCGAAGAAATGAAGTTACAGGAGGGGCACACCGTCCTTTTGTC
TCTGCCTTTGAGGTTGGCGGGAACTGAAACTGGTACGGTCTTTTTGAATA

>uc001wct.1|242594150|242594550|242594649
TGGGGACGTCTGCACTCACAGTGTCCTCGGCACTGCCCTCCGTGGGGACG
TCTGCACACACACTGTCCTCGGCACTGCCCGTCCATGGGGACGTCTGCAC
TCACAGAATGTCCTCGGCACTGCCCTCCGTAAATGGGGACGTCTGCACTC
ACAGTGTCCTCGGCACTGCCCTCTGTAAATGGGGACGTCTGCACACACAC
TGTCCTCGGCACTGCCCTCTGTGGGGACGTCTGCACTCACAGAATGTCCT
CGGCACTGCCCGTCCATGGGGACGTCTGCACTCACAGTGTCCTCGGCACT
GCCCTCCGTGGGGACGTCTGCACACACACTGTCCTCGGCACTGCCCTCCG
TGGGGACGTCTGCACTCACAGTGTCCTCGGCACTGCCCGTCCATGGGGAC
GTCTGCACTCACAGTGTCCTCGGCACTGCCCTCCGTGGGGACGTCTGCAC
ACACACTGTCCTCGGCACTGCCCTCCGTGGGGACGTCTGCACTCACAGTG

>uc002qzo.1|9480818|9481318|9481317
AGCCCAGGCATCCCTCCTCCGCCCGCCCCGCGGCCCCACCCATCCTTCCT
GGCCGTCCGCGCCGCTCTCGGGACCGTGTTCCCGTCAGGCCTCCGCGAGC
TCGGCCCCAAGCGGGACGAGGGCTGGGCGCTCACCTCGCAGCCGCGGGCC
CATCCCCGGGTTGCGGACTTCGGGGTCCGCGTGGGAGTGCCGCGGCCTTT
GGCGCCCAGGCAGCTACTCCCGTTCCCGCTCCAGCGCCGGCTTTTCCAGC
CCTCCTGCCCACGTCCGCCGGGCCGCGCCTCCAAGACTATGCGCAGGCGC
AGTCCTGACGTCCTACCCCCGGTTCCAAGACCCCAAGTGGTGGGAAGCCT
CGCGAGCGGCGTCCCCCGACCGGAAGTCGAGGGGAGGAGTCTAGTGCCGC
GGGCTCCGGAGTGACGGAAGTTGTGCTCTTGGTGAATGGGGTTCTTCCTT
TTTTATTTACCGGTGGCTGTGCTTCCAATTTAGGAAGACCCCGGCGACCT

>uc002qzp.1|9481063|9481463|9481562
CCAGCCCTCCTGCCCACGTCCGCCGGGCCGCGCCTCCAAGACTATGCGCA
GGCGCAGTCCTGACGTCCTACCCCCGGTTCCAAGACCCCAAGTGGTGGGA
AGCCTCGCGAGCGGCGTCCCCCGACCGGAAGTCGAGGGGAGGAGTCTAGT
GCCGCGGGCTCCGGAGTGACGGAAGTTGTGCTCTTGGTGAATGGGGTTCT
TCCTTTTTTATTTACCGGTGGCTGTGCTTCCAATTTAGGAAGACCCCGGC
GACCTGTTCCTCACCCCCGCTTCGCCCTCACACTTTCGGGATGTCTGCGA
TTCCTGCTGAGGAGAGCGACCAGCTGCTGATCCGACCCCTGTAAGGGACC
AGCGAGAGAGGGAATGAAGCCACGGGCTGTGAGGGGCGCGAGGGGTAACC
GGAGACTGGCCTCCTCCGTCGCCCGCGCTCCCACCTACCCCGGCAGCCTG
CCTTTGGTCCGCGCTTGCGGGCCAGGCTTCTCAGGCTCGAGGGGTTGGAG

>uc002rbk.1|11591292|11591692|11591791
AGAAACAATGAACTAGGGGTGACTGGTGTGAAATTCAGTTGTGTGGACCA
TATTTTCTAAACTAGAATCTGCACACCATGCTCTCCCGCCATGTTCTCCC
CTAGGAGAAAATTGTAGCTTGCAGGCAGAAATGTAAACACATAATCAATT
CTACTATAACTTGATATATGTGTTCCTAAAAATTATTGCACCATGCAAGA
TTGGGCAATAAAAACCGCAGGGTTTATGACGAATACAGGCTTAGGGCAAC
AGCTCTCAAAAACTTCATCAATGACACATTTTTTAAAAAGATAAAAACCT
AATAAAAAGGGCAGCACCGTTTTACACATGCTAAATGGTTAAGAGATACA
TAAATACTGCAGTAGAGATGGGATTTTACCTCAAAGTGCAAAGGTAAATG
AAATAAAGTTTTTTCAATGGAAGGCTTGCAGCTCTTGAGGACCTGCCAAA
TGGAAGAAGGACAGAGACCTGGAGCCCTATGGAAAGTTCTGACACCATGT

>uc002rbl.1|11597130|11597530|11597629
CTGACCCTTTGTTCTTTGCACAGCGTACTGTGGCTCCAGTCCAAGTACAC
AAACTTCCATGTAGTTTAAAAAGAATCAGTTTAACTGTTGGTGGTTAGAC
AGATTGGTATGTACCTGTGTGGAGAGCACTGTGACCCAGCAAAACACTTC
AGGGCTAAGAAGACACGAAACGGTGGCATTTGCCATCTGACCCGGCAGGC
GCTGGGGCAGATGAAGCTCCAGTTGGAAGGGCTACTGCTGAAtttttttt
ttttttttttttttGGTTGTTGTTGTAGCTCTGGGAGCAGATACTAGCTC
TGAAACTTTTCCCCTGGCTGGCTTGGCTGCCTCTCCCTGCCGGGCAGGGG
CCAGGAAGCCTGGGTGTCAGGCAGACCCGAGCCAGGCTCTGCACAGCAGG
GCATTACGCGCCCCACGCATCCTCTTCCATCCCCAGGCACAGATCAAAGG
CGCAGCCCAGGAGGCGGGAGCCCCTGCACACTTTCCACCTCTGCTGGGCT

>uc002rcu.1|17798494|17798894|17798993
CCGCGTGCCGGCCGCAGGAGAAGGTAGATTCCCGGGAGCCCCGGCGCCCA
CCGCGGTACTAACCGCGCCTGCGCCCCGCCCTCCCTCCCTTCGGGCTCCG
CCCGCGCCTGCGCAGTTGCGGGGTTTCGCGCCGCCGGAGTCTGAGAGGCC
GGAAGTGCCCCTTAGCGGGTGGGGGAAGCTGGTAGGCACGGGCGGCTCCG
CAGTGACCGGACTCGGGGGAGGTGAGTGATTTGCCTAAGTAAAAGGGAAA
GATAATTGAGCGCCCCCGGCAGCTGGTCTACGCATGCGTCCGCTAGGCCG
GCTGGGAGCCGGCAAGGGAAAGCCGAGCGGGCCCCATTGGGGGAAAGGGG
TCAGTCACTTCCCGGAAGAggcggggccgcgcgggcccggcgcTGGATTC
GAAACGCTTCCTGGTGCTCCTGGGCCTGGCGGTTGAGCCCGGGGAGCTAG
TCTTTGCTTGGGTAAAGAAAGAGGACTTTCCTTTTTTTTTTTCCTTTTGA

>uc002rem.1|24003158|24003658|24003657
GACGGAGTCCACGCCGCGCCCGGGAGAGCCGAGCAAGGCCGGCCCGCCGG
CCGGTCAGTCAGGGCCAGCGGAGCCGAGCCGGGCAATGAGAGACGAGCCG
GCCCGGAGCGTGCGGAGCGCAGACGAGCACAAGAGAGAGCCGGGCAGAGG
AAGGGAAGTCGGCGTGAGCAGGCGGCGTGCGGGAAGCGGGGGCGGTGCTG
CAGACCGGCAGCACAGACACTCCGCCGGCTTCGCCCTCCTCAGCGGGAGC
CGAGCGGAGCCGCCATTTCTACCCCTTTCTCTCCCGTTCTCGCTCTCGAG
CTCCGTGCGTCAAGGCTCCAGCGCCGCAGGGCCAACGAGACCGCTTCCGG
CCGCAGCCACGGCGGGGCGCTGCGAAGCCGGCCAGCCCTTCCCGGCTGCT
CGCTCCTCTCCCTGCCGCCTCCAGCTGCCCCGCCCCCGGCGCGGCGTCAG
CGCTCGGCGGCCGGGGAGCGACGCTCTAGGCTGTCAGCTCGGTGGTTTCC

>uc002rmb.1|28571985|28572485|28572484
GTTTCACATTTGGAGGTAGGTTTATGGTTTACATTTGTTACAAGGTACtt
ttgatctcctggcttacaactgagaaagctgaggccacgttaagggatac
acccaagttcccacagctgtggttgatttggaattccgaccagcacctgg
gattcccaggcccacgttcttcccagcagaccCGAACACCGGCAATTTCT
GGGCACCCACCATCATGGAAGGCTGTATGGAGGCAGCTATGCGGCCCTGG
TCTGTCAGTGTCTATGACTAGAACATGCTACCCATCATTGACTCATCTGC
CTTAAGAACTCTTCCGCCTAAGTGTTAATATTTATCATTTACAGCCCGCC
ACTACCCCCTTTCAAAGGTGAACACAGTAAAATTTATGACAGGTGCTCTA
TCAGAACACAGAGGAACATAAAAGCAGGAGGAGGTGTGATAGCCCATCCA
TCTGCTGGAGCAGCTCTTCCAGAGGCCCGAGTCACCTGGAGCATTCTGGC

>uc002rmc.1|28624470|28624870|28624969
GCTGTGTTCCATGTCACTGTATTTGTGACCCCGTGAAAGACATGAGACTT
GACCCAGGCCCCATAACTTGCTTCACTCAAAGCTGTGAAAGCAGTTCTCA
GGGAACAGAGGGTTTCCATTCTCTATTGTGCGCAGATTTACCTACATTTG
GGTTGTGGACACAGGCTGCGGGGAGGACTTGGGAAAGAATACATGCTTTA
TGTAAAAAGCGATGCATTTGCCCTTCCTTCCCATACTGGCTCTCCTGTCT
AAGGGAACTTGAATCAGTGAGCCAGAAAGTAGCTGGGCAGCAAGGAGGGG
ACAAGAAGCCAAGCTGGATAACCGGCCCCCACGTGATCAGAAAGCTGTGT
GACCCATTGCTAGATGTTTGGTTGGATGCAGGACACCAATGTTGGAGTCC
CAGCTCTGTCCTGGCTGGCTGGGCCCCACCTCAACCTCTGCTGTGCAGCT
TTTCCTTCTAGGAGAGGTAGACTAGGAAGTCCCTTCTATATATATATATA

>uc002rrq.1|39516781|39517281|39517280
ATTTATCTTCCCACATTTAGAAGTGGTCCCTCTACAACAGGAATGCTGTA
CCGCTACTGGACTTTGAATTCTAACCTTGTCAAACCAGTACCTTCCCTAA
GTATTCAAGTCACTTTTTAAAAAACAAGTTTAAATGGCATCGCAGTCCAA
TTCGACTTAGAGAAAACAAAGTTGCTCTTTCCAAAAAAAAAAAAAAGTCA
TTACTCTGGAAAATTAAAAGAAACTGACAGGGGGATGAATAAGGCGCTAA
AGGCTGAGAGCTGTCGATGGAAGATGGAGGTCGCTCAGCATAGTATAATA
ACTACCACCGAGGCCTGGTGGGCAGCAGCTCCCAACCTAGAGCGGACGAC
CCCAGGTTGGCGTGAAGCAGGCAGGTTTGACAACACCAGACCCCTGCTGT
CCGGTTCGTCGCGCTGACCCTGCCAACGCAACAAACGCCCAGACCTTCTC
TGCACTATGGATGAGCAGTGTGGCCTGCTCTCGTTCTGCCCTTCCCTGGA

>uc002rso.1|42574812|42575212|42575311
ACCTCGGGCTCCCCGCCTCGTGACGCCGTCCTCCCCCTCCGCTCCGGCCC
GTAGTGGCGGGGAGGGGTCCGCAGGGCGGGGGAGCGGGGAGCCCAGCGCC
GGGATGCCTGCTCCCGCGTCCTGCCCTGGGCCATCGGGATGAATTGGGCA
GTCCCCAGGGCCCCTTTTAACAGCCCTGGTTCAAAGCCCAGTGTGGACTC
GGGTGCGGGGACAGACGGCGTTTGGAGAGCTTTTTCCAGAAACTGTCCGG
AGCCCAGCTCGGGTTCTGACATCGCCCCTAAGGATTTCTCAGGGAAGGCA
TCCCAGCCACGGCTTTTCCTGCCGACTTTGCTCTTCCTACCGCCGCGCGG
GGCGACCCACGTACCGCGTGCTCAGAGGGCGGCTACACGCCCCATCCCCC
AGCCTCGGTGCCGCCTGCCAGCCCGCGGAGGGAAGCGGTCCCCGACCCGG
CCCCGGCCCCCACGTTCTGGGGCGCGAGTCCTGAGAAGGCGCCTAACGTG

>uc002rsp.1|42648288|42648688|42648787
TGTTTTTTTTTTTTTGTATCTGTGAGAGTAGGAAGGCCGTGAAAACAGAG
GTTGTTTAGAGAATTGGCCTGGGACAATAACCATTTAGAAGCTTTAGGCA
CGTAACCAGTTAAGTGTCCATCGACATGAAACTGATTGAATACAATCTCC
TCTGTTTGGGGGTGGTGGTGATTGTGAACTGTAGGGCCCTGTTCCCCCAT
GGACAAAGGAAGCCCCTCACTCCTAAAGGTCCCTTTTCCCAGCAGAACAG
GCCCTGCATATACAGTGCCCGTCTAGAGCCAGGGCCTCCATCTGGGTGTT
GGACAGTTGGTTCTGCTCAGCCCAGTTTTGGGGTAAACGATGACGCAGTT
AGGGTGGCCTAGGAAGGGAGTTTTTCTACCTCTGTCCCCAGCTGGGTCTC
TGGCGAGGCGGGAAGCACCCGGAATCTTCCTGGCCCTAGAGCCTGCAGGC
TCCAGGCCGGCCCCTTGAATCTCACCGCGAGGAAGGCACCCTGCTGCCTG

>uc002rut.1|45732146|45732546|45732645
ATTTCCTCTCGACATGCATCCCTCCGGATAGACTGAACATCCCTCCGTTC
ACCCCCCCGCCCCGCGCGGTCAGAGGCAGGCGCTGAGTGTGCGAAGAGGA
TCCGGGTTGAAATCTGCGCCCCCGGTTCTCGTCCCCGCCCCGTCCCACCG
CCCCATCCCCCTCCCGGAGTCGAAATTTCCCGGGATTATGTTTCGGAAAG
GTAGGTAAGCGCCGGGCGCGGCGCCCGCTTTCCCGCAGTCCGGAGCCGGA
GAGCCAGCGAGGCGGCGAGGCAGCCCCCGCGGCTTGCAGCGGAGCCGACA
GCTCGTCTTCTCTTCTGGAGGTGCAGCTGGTGGTCGGGGGGAGAGACTTG
CTCCAAACACGGACATCCCCCAGCTCTCCCCCCTCCCTGTTTTCCGTTAG
GAACCCGGCGAGGAAATACATGCACTGGCTGAGAATCGCCCGCGCCAGGG
CGCAACGCCACAAGGTGTAGGGAGTGTGCGGGGTGGGGCGAAAGGGGACC

>uc002ruu.1|45756876|45757376|45757375
GTTTGGCTCTGTTGACCTTCCATTGCTCACCTGTGCTTGTTCCCCCAGCA
GCCTGTTTCTTGTAACTATTTGCCTCATAATGCAAGTATTCTAGTGATTG
AAGTGTTGCTGTGCAAAAGAGATCTTTTAAACTGAAACCAGTGCAACAAA
ACAATTTAAAACATTTTAATAATTTCTTAAAGGATACAGAGCCTTTTCCT
CTCTTAATACATGCAGGTCAGAATGACGTCAATAAGGATTATATTTTTGC
ATTAACAGGAAAACTAAGTTTATAAGACTAGAGTATGGATAGAGAGGAAG
ATGGTTCTATTGGGATATAAACTCTGATCCATACATGGAAGTAGCCCAGT
CCGTACAAACACCATTGCCTGTTTCATTCTTGACTGGACATACATATTGC
CCCATTGTGATGAAAGGTTGTGATAATGAAGAGAGTAATAGAAGGCTCAG
CTCAGGTTCTAAGGAGGGAGCGAGTAAAGGCCATGCAGGCCCATCCTTCT

>uc002rvw.1|47425400|47425800|47425899
CCTATAAATAAATAGTACAAATACCTTTCCAAATCTGAGAACTACTAGTG
AGCATCAGTTTTAGAGATAAATAGAACAAAGCTCCTTTTCTGCAGTAAGA
ATATATTAGCTTAATGTTGCTTTTTAAAAAAGTTTCCACTGACCTTAAAA
ACACTGAAATCCAAGAAATTGGATTCTGGAATCTGAGGGCGAGGGAATCC
CAGGGTTGTGGACACGCGGTCACATCAACAACAAAAACAAAAAGGAAATG
AAAAAAAAAAAGGGACAGCAGCCTGAAATACTAAGAATCCAGGTCCCTGC
AGGAAGCCCAGGGGACTGCCAGGAACACAGCCCCATCCCGGCCACGTGAT
CATTCTCTAGCCTTCCCCTGGGGCCTGGAGACAAAGGAGAGGGGAGGAGA
CTTGGGGACAAAGAGCAAGAGCTGTAGAGTCTAGCCCTGGGGTGAGGATG
CCACGGCTACCCGGCTGTGAGTTTCTGCCTTTGTTTTTTGATCTTTCCCA

>uc002rvx.1|47449570|47449970|47450069
CCTCCACGTTCCTCTATCCAGTTCCCGCACCCTTCCCCCCAGGCCCCATT
CTTCAAGGCTTCAGAGCAGCGCTCCTCCGGTTAAAAGGAAGTCTCAGCAC
AGAATCTTCAAACCTCCTCGGAGGCCACCAAAGATCCCTAACGCCGCCAT
GGAGACGAAGCACCTggggcggggcggagcggggcgcgcgggcccACACC
TGTGGAGAGGGCCGCGCCCCAACTGCAGCGCCGGGGCTGGGGGAGGGGAG
CCTACTCACTCCCCCAACTCCCGGGCGGTGACTCATCAACGAGCACCAGC
GGCCAGAGGTGAGCAGTCCCGGGAAGGGGCCGAGAGGCGGGGCCGCCAGG
TCGGGCAGGTGTGCGCTCCGCCCCGCCGCGCGCACAGAGCGCTAGTCCTT
CGGCGAGCGAGCACCTTCGACGCGGTCCGGGGACCCCCTCGTCGCTGTCC
TCCCGACGCGGACCCGCGTGCCCCAGGCCTCGCGCTGCCCGGCCGGCTCC

>uc002scm.1|63922117|63922517|63922616
GCAGCGTAGCCTTCGGCCCCTACCGAGAAAAAGCTGCGGCCGGGTTTCAC
TGCTCGAGGCGGGAAGGCGGGGAGCTGAGGCCCCGACCGGTCGGCCAGCC
AGAGCGTGGAATTGGTAGCGCCTCCTAGTCCCAGGATGTTTATGGCTGGT
GAAAATGGTTGCACTGCCCCCGCTGGCCGGCCTCGCCCGCCTCCCCGACC
CCTGCTTGGGCGGGAGCCGCTGTTAACCGGGGTTTTCGGGGGAGGCGTTT
GGGGCCTGGACGGCGGCGCGGGGAGGGGGCAGCTAGGGGCGCGGCCTGCC
AGTGCCTCCTGCAGTACAGCCCTGGAGGGCGTGGGGACTTGGGGGCGGTG
AAATAGCCGCTGTAGGTCCGCCTCTTTCATTGAAGAAATTTAAGTTCGTG
TGGTTTTACCTTTTCCGGGAGTCTCCAGCTGGCCCTCATTTGTGTCCGGA
GCTCAGGAGTTCCCAAACCGACTCAGTCGCACCAAGTTTCCGTCTTTTGG

>uc002seq.1|68609776|68610276|68610275
AGACAGCACGGGTTTCTTCCTTGAGGGGGGGCTCCAGACAACAGGAGGCA
GGACCCTCTGTGGGGTGCCCGTGTTCCAAGGGATAAGACACAGCCTCATA
AGGGTGCCGTCCCACCTGCCTGGAAAAGAAGGCCCAAGATGTCGCTGACG
GTTGAAGAGGAGTGGGAAACAGCCAAAGAGTCCTGGGGCAGGCACAGGTG
CAGGAGCCGCGGGGTGAGCCCGGCCAGCTGGGAAGGCCTCACGGACAAGA
CGAGCAGGTTGCCGATGGCATGGCCAGGACCTGCGGCGGAACCAGGAACA
AAATACGCTTAGTGAGTTGTCCATTTTGAGCGAGTTGTGCACAGACGAAA
CTAAGGGTCAGAAGCGGAGAGGATACTCCTAAGTCACCCACTTCTCTGTG
GCTGGGTGCACACTGGGCATCTGGGAGTTTATGACATCACCATGGGGCTG
GTGACAGAGCCAGGGTGTGGAGGAGTGCTTAGGAGCCCAGCGAGGGTGCC

>uc002sjs.1|73909193|73909593|73909692
AAGACTACCAATTTTTGTGTAGAATGTAATACAAGCTAAAAAATACATTC
GAAAGACTTTCTGTCCCCCAATTTATAAATCCTGGTTAGTTTAGCTAAGT
CTGCAGTTGTGCTGGGATCAGCAATCCCTCCTTAAATGCAGGAGTATTGT
GAGTGTGATGAGGGACTACCCCAAATCAAAATAATTTTAAAAGCAAACCT
TAGCTTGCTAATTGGTTCCACTTTCTTCCTTGTTCCTTTTCCTTTACCAA
GATGGCCGCTGTGTCGTTCGCTCCTCATTGGTCGGATTTTCCGCAGGTGC
CGATTCTAGCCCCACCTACTAGCTCTCCGTTCCAAGTCCTAAATCACTGG
GAATGTAATAGACAGACGAACGGGAGTGGGCGGAGCGGGCGCCGGATGTG
ACGTTTCCGGAACCTCCGGGTGTCATCCGCGGGGAAAGGTGGGGAAGGGT
CCCGGGAACGTGGTGGGGCAGGGCCTCCGAGCGTGGTTGGACTTTGAAGG

>uc002sju.1|73909234|73909634|73909733
AATACATTCGAAAGACTTTCTGTCCCCCAATTTATAAATCCTGGTTAGTT
TAGCTAAGTCTGCAGTTGTGCTGGGATCAGCAATCCCTCCTTAAATGCAG
GAGTATTGTGAGTGTGATGAGGGACTACCCCAAATCAAAATAATTTTAAA
AGCAAACCTTAGCTTGCTAATTGGTTCCACTTTCTTCCTTGTTCCTTTTC
CTTTACCAAGATGGCCGCTGTGTCGTTCGCTCCTCATTGGTCGGATTTTC
CGCAGGTGCCGATTCTAGCCCCACCTACTAGCTCTCCGTTCCAAGTCCTA
AATCACTGGGAATGTAATAGACAGACGAACGGGAGTGGGCGGAGCGGGCG
CCGGATGTGACGTTTCCGGAACCTCCGGGTGTCATCCGCGGGGAAAGGTG
GGGAAGGGTCCCGGGAACGTGGTGGGGCAGGGCCTCCGAGCGTGGTTGGA
CTTTGAAGGGGATCGGCCGCCGTGAGTGTGGGGCCTGCAGCCTACTCTCC

>uc002sma.1|74594236|74594636|74594735
GCCTCAGTGAGGTCCCACGTGTCCCCCGTGGCGAGATTTCGCCCTCCCGC
CGTTGAGGAGGAAGAGTGTGAGAACAGACTTCCTAGGCACAGAATGGAGG
GGCAGAGTCCTGCATTGAGGACTCCCTGCACTTGGGGTCCGGGGGTAAGT
GCCAGCCCCAAGAACCCGCCGGCCTGATTTGGCCCGGGTTGAGCCATGGT
CCGTTTTACACGGATTTTGGAAAATCGAAATTCTAGGAAACACAGGACAC
CAATTACCGGTGCGCATGAACAGGGCTGGGGGGACCTACAGGAGAGGCCA
GAAGGCGCACCACGATCGCCAGCCCAAAGCGGCCGTTCCCCGCCCTTAGC
CCCTGCCGTCCCCTTCCCACACCTGTTCTCTTCCTGGGCCTGCAGCTCAC
CGGGCGCCGTTCCCCAGCCGCTTCTTACGCAGCCGGGAAACCACAACGAG
ATTTGGTCTTCGAGAGCATTTAGGCGGGGACCACAACGAATCCGGGAGTT

>uc002suq.1|95375994|95376494|95376493
CGCCGCGCCTAGGCCAATGAGCGCGCGGGGAGCGGCGATGGAGGCTGGGG
CGGCCGGGAGCGCCCGGGAcccccgccgccgcgccgccgccgccgcgccc
ccgcgccccggcgccCGCGGGGCTGGAGAGGGGGCGACAGAGGCGCAGCG
CCCGCGCCGGGCATGGAGGCGCCGCTGGCCCGCGCTGGCCGTCCGCGCTG
CGTTTcgcgccgccgccgccgccgcgccTCGAAGTTTGCCGGCTGACTCG
GAAAGTTGCGCTCGGGCTCGGCCGCCGCGTCCGGTCCCCGCGTCCAGCCT
CCGGCCTGACCCGCTcgccgccgccgccgccctccacggggccccggccc
AGCCAACCCAGCAGCCCCGCCTGCCGGGGGCATGTGAGCCGTCGCCGCCC
CCGAGAGGCCGTGCGGGCTGCAGGGGCCCCGGTGCCTCCGAGGCAGCGCG
TGGGCGAGGGGTGCGCCCGGGCCCCAGGGCCCCAGGCAGCCCGGCTTGCC

>uc002syd.1|97696062|97696462|97696561
CCTGCCTGTGGAATAAACAAATCACTCCTCTGGGTTGTCTAGCTGGTGCA
GGCCCCAGGGCGACGCCCCTTTGAGGGGAAAATGGGGGCATTCCAGTTTC
CATGAGCCCTGGGACTCCCCTCCTTCCCACCACTGCTGCCTACCCTCCGG
TTCCAGGTATGCAGGCTTCCTCCCTTCTGACGGTTCCTGCTGCTGGAGTC
GTCCTTCCTGAAACCCTGCCTTTGCTTAGCCTCATTCCCATCTCTCAGTC
CCATCCTGCAGCTGGGCAGGCAGTGCTGGGCCCCGGAAATGCCCTCTGCC
TCCCTGGAGCACGTGGCCTGTGATTTTCCTTGAGCACAGCACTTTGTGAC
TTTGATGTAAACATCAAACACAGCCCCCTTTCCTGTCTTCGCATCCAGGA
AATAGGTTAGTTTCAGACAAGCCTGCTTGCCGGAGCTCAGCAGACACCAG
GCCTTCCGGGCAGGCCTGGCCCACCGTGGGCCTCAGAGCTGCTGCTGGGG

>uc002sye.1|97706955|97707355|97707454
CCCTTCTTCTACGGCAGCATCTCGCGTGCCGAGGCCGAGGAGCACCTGAA
GCTGGCGGGCATGGCGGACGGGCTCTTCCTGCTGCGCCAGTGCCTGCGCT
CGCTGGGCGGCTATGTGCTGTCGCTCGTGCACGATGTGCGCTTCCACCAC
TTTCCCATCGAGCGCCAGCTCAACGGCACCTACGCCATTGCCGGCGGCAA
AGCGCACTGTGGACCGGCAGAGCTCTGCGAGTTCTACTCGCGCGACCCCG
ACGGGCTGCCCTGCAACCTGCGCAAGCCGTGCAACCGGCCGTCGGGCCTC
GAGCCGCAGCCGGGGGTCTTCGACTGCCTGCGAGACGCCATGGTGCGTGA
CTACGTGCGCCAGACGTGGAAGCTGGAGGTGAGAGCGCAGCCTGGGGCGC
GGGGTCTGGAGGGGCGTGGCCGAAGAGGGGCAGTCGAGGGTTTTGGGGGG
ATAGGAGGGAGGAAAAGGTCGTCTTCCCCATTCAGTCCCCTTTGGAAGCT

>uc002szr.1|99137449|99137849|99137948
CCTGTATGCTCAATAAAAAGTATTTGCTGGTACTCCTTCCTGCCCGTCGT
GTGACCTGACTGCTCTGGGCTTCTGGGGGCTCCCCCTAAACTCGCTCCAC
GAAATGACCCCTCCAACCTGGCACGCCCGCTCTCCTACCTTCGCCCAGGG
CTGGCCGTTATCTCTGTGCTGTCACGCGGGGAAGTCCCATCTGAACTGGG
GCCTTATGACCTTCGGTACTTTTATTCGAACGTAGCCTGCGTCCCTGCCT
GGAACCTGGTTCCCGCCCTGAAGGACCCTTACTTAGCACTCCTGCGGGCT
GCCGGGACCCCACGGCTCCGCAGGCGGAGAGACTAGGCGCGATCCCTGCG
CGCCCCTCCTTCTCTTGCGCTTCAGGGGGCCGGCCCTCAGGGGGCGGGGC
AGCATCGCGCGCAAGGCCTGCCGGTTGCTCGGGGTCGTATGACGCACTTT
TCCAGCTCGAGCCCTCACGAGGCCGTGGGTACGACCGGAAGCCGCAGGTG

>uc002tbv.1|102319748|102320148|102320247
TGAAACTCCTGGCACCAATGCTGCCAAGGCTGGCGGAGCTTTCCTGAGTG
GTGTCTGCCAAATGAGGAGTCAAGGAATATCTGGAAAGGCAGCCTCCAGG
TCCCCGATGTCAAGACCATTTAGAACTGAAAGTGTCCCAATATCGGGGTA
CAGGCAATAAGCATTAGTTATTAATCAGCCTGAGAAGTTGATTCTAAAAT
AGGAGGAAATGATTCAATTATTTCCTCTCAAGGGATTACTCAATGTTGTT
TTTATGTTTAAATATTTATTTGTCAACATCAAGAATTCTTAGTACATGAT
GCACCAGCATTTTTGAACAAGTCATAGATTTGGCCACAAATCAAATTTCA
GGATGGGAGGAGTGTCTCCCCTTTAAAATAGAAGAGAGTGAGTAGTCTAT
GAGGAGGGACCTACAAAGACTGGAAACTATTCTTAGCTCCGTCACTGACT
CCAAGTTCATCCCCTCTGTCTTTCAGTTTGGGTAAGCATCAATTACTTAT

>uc002tin.1|113388740|113389240|113389239
CTGTGTCCACTCCAGGTGGAACCACGCACACAAGCCTCTCTGTCGGGCCT
GTCCTGACTTCTCCTTGTCAGGGCTGGGATCTCCTTCAAATCTGGCGGAa
gtggttctccaagtctggtcctcaaacgtcagcagcatcagcgcctagaa
gtgttaggaatacacattcccaggccccaccacagacctcctgcctcaga
aactcagggcgctgaggctctaggggctgctttaacaagacttccaggtt
atcgtgacgcaccttgaaagtctgagagctactgCCCTACAGAAAGTTAC
TAGTGCCCTAAAGCTGGCGCTGGCACTGATGTTACTGCTGCTGTTGGAGT
ACAACTTCCCTATAGAAAACAACTGCCAGCACCTTAAGACCACTCACACC
TTCAGAGTGGCCTTGAGAAAGATTTGGGGTCAAGGATCATGAGCGAGAAC
ACCACTTAAGAGGATAGTGAACTAGTCTGCATGTGAGACGCTGAGATCCT

>uc002tka.1|114057199|114057699|114057698
AACGGATTCCAGGAGGGACAACTGCTGGACTTTGGACTGATGATGCTCTT
TTTATATATTTAACTTTTTAAAAAAGCCTCTTTTCTTTCTTTTTACCAGC
TTTTCACTAGCtttttaaaaattggggtaaaacatacataacctaaaatt
caccgtctaaaccatttttcagcatacagttcagtgggattaagtagatt
cacaccgttgtgccgccatcactaccactcatttccagcacctttccatc
accccagcctgaaactctacccattgaacacgagctgcccaactccgcct
tgcttccccattcctggcgaccactgcttctgtctctgtgaattctgact
actctaggcacttcacaaaagtggactcatacgatatctgtagttttgcg
tctggcttctctatttaATTCTTAAAGGGGGGTGGGAACTAAACAGATCA
CAAGGGAGCTGCCCACAGAGGTAAAGACAAGGTCAGATAGGCTGAGAGAC

>uc002tlv.1|119840573|119840973|119841072
GGTCTCCTCTAGACCCCAAGGGAGGAGCGGGTCCCGCCCGCCATTCCCAG
GTCTCAGAGTTTACTTGTCCAGAGATGCAACTTCCGGCCTCTTCAGGCCG
GGCAAGATTTAAGGAAAGAAAAGAAACATAAGGACCTCCGTTCTTCGGTC
TCCGTCCCCTCCCCTTCCCCCGCGTGCCGTCCCCACAACGGGCCAGGACT
GAACCCAACTCTCGACCAACTCCCGGCAGCAAAACTAAGCACCCTACTTC
CGTTGTCCCCACCTGTTCCCGGCGTCCCCTTCGGCTACTCCCGGCGTTTG
CGCAAGCGGTCCCACGTGGGCTCGGGCGGGGCTAGCGCCGCGGCGGGGGC
TGGGCACGCCCCTAGCGCATAGCTGGCTTCTGATTGGCTTTCCGGTGCTC
GCCCGAGCAGGGTTGGGGCGAGTGGACCGCGCCTCTAAAGGCGCTTGCCA
GTGCAATCTGGGCGATCGCTTCCTGGTCCTCGCCTCCTCCGCTGTCTCCC

>uc002toq.1|128093626|128094026|128094125
tgtcgtgtcgcagttgacattggctttggtgggaacatgtacaccacaga
aataagcaaatgctgtgaattgggcttttcttcttgggggagctggttga
taaacatttaccagcacaccactgAGTATTAGGGGAAAGATGCTGGCCTC
TGGAGATGTGGCATTTGAGGTGTTAATGGGCCACTTTTATAACATGATAG
AGGCTTGAGTCCATGGGGAAGGACGCAGGAGAGAACCGCCCCCAACACAC
CCCCACCAGGAGTGGGGAGGCTCCACAGACCGTGGGAGTAGGAATGGTCA
GGAGATGGGGTTGAGTGGCTCCCATGAAGTCCTCACTTTTCTCTCTGCTG
TGGAGGGGAGGGGCTGCATTCAGGGAGGGAGGTGGGGCCTCAAGGCAGAG
AGAGAAATGACTGTAATCACCGTGAGACTGGGGATCCCGCACATCTGGGA
GCAGATGGGCTGTGCAAAGGGCGCGGCTGCTGAGGACAGGGCTGTGGCTG

>uc002twe.1|145496708|145497208|145497207
GGGAGTTTGACTTCTGCCAGCTTGATCATGGGATCCACATTTGATTCTAG
CTCATTGATGTTTACAAAACAGTTCTGTGGGGGGAAATAGAGTTGGAATT
ATATCCCTTGATTATCCTGGGTGATTTTCTCTCCACACTACATCTTTTCT
CATTCACGATGATTTTGGTCTCTTCTGGAACTCATTGCAAGAAACTGGCA
TGTGGCTGGTTTGCTTTTTGTTTCTAATCTGCAGTATCTGGTATTTTTAT
CATGTGATTCCTTTGCCCTCACAGTTATGTAAATCTTGAGGCAAAGGAGT
TAAAAGGAGTTTCTAATTTTATACCTGAAAATAGCTTTCACTGGATGTTT
TTTCTCAAGCTTTATAATTAAGATTGGAGATCTCGTGGGTATTTTAATAC
GTACTCAAATATGTCCAAACAGCCAGAGGGGAAGTGAATGACCAACTGGG
TAGGCTGATGAATATTTTCCTGGTAAATGCATAACTTTCCCCACAACTGT

>uc002twz.1|149931971|149932471|149932470
gttagccaggacagggatctcatctgaaagctcaaccgggaaagatccac
ttccatgctcccatggttgccgcataatccagtttgttgagggcttttgg
actgagggcctcagttcctaactgctttggaggccaccttcagttcctgg
ttatgtgggccttctcaacattggaacttgcctcctcaaagccagcaaga
gatagtctgctggaaagacatccaccatctttgctatattctgttggtta
gagagtcactagaacagccgacactaaagggcaggagattacacaagcgc
attaacaccagatcgaggggCACCTTAGGATCCTAGGCCAAGGAGATATG
TGACTCCATCCCAACAAGCCTTCAGGATCTTAGATTCTTTGAGGGAAGAG
ACCTTTTTTTCGTAGTTAAAATATTTACAAAACCTTTGTGAGGTCATAGC
TAGCGCTTTGTGCTGAACTGGATTGTGGAGCCCTGGGCTAGCACTGTGCA

>uc002tyn.1|153282875|153283375|153283374
CCAGGTAGAGAGGTGCCCTTAATGGGGGAACCTGGAGAAGAGTGTGAGCG
TAGTGGGGAAGAAGGGAGAAGACAAATAGGTTCGGGAATGTGTCTCCGAG
GGCGCGAGCGGGCGCTAGGACCCGGCGTCGAAAAGATGAGGCTTTGGGGC
TGTCGGGGCGCGCGCTCCCGTTGGTGACGCGGGGGTGGCGGAGGTCTCCG
GCCGGGACGAAGCCCCGCAGGGAGTGGATACTCGACAGCCTTCGGCCTCC
GCTCGCTTCTCCCTGCGCGCTTTCCTGCTCCCCTTTCCGGCTACAGCCCT
GGGGTCGAGCTCTGGTCGAAGCGCATTCCGCCTCTCCTTTGGCCCTGCGG
CTTCCTTTGCAACCCGCCGCCCACCCTTGCTCTCCGTGGTTTACCCCTGG
GCTCTGAGGCCTGGTGGTAGCGGCCACTGCCGCGGATTGGCTGTTGCGGA
CCCGGGGCGGGGCAGGTGGGAGAGGCTCGTTCTCCGCGGGTTTCGTTGTG

>uc002tzd.1|157000745|157001145|157001244
CCGGCATCGCCGAGGCACAAAGCAGGAACTGCAGCCAGGGGCGAGGGCCC
TTGCGTGTGGCGCTGCGCGACCCCACCCGGCGGCAGGACCCGCGTCCCCG
TCTAGTCACGTTCATTGGGCCACGGAGACCACCTCGCTCGCCGCCCGCTG
TTGGCTTTTCCCTCCCACACCCCCGCCAACCCCGGCCCCGGTTCCCGCCC
CCACTTCCGCGTTTCCCCGCTGGGCCGGAGGAGCCTGGGCCCGAGGTATC
CGGGCAGGAGGTGGCGGCCTCGCCGCCCTGGTCAGGCCTCCGGGAGGGAG
CAGGCGCGGGAGCGGGAGGAGGAAGTCGGGAAGAGGGAAggcgggggcgc
ggcccgcccggcgcTCGAGTTACACCCGCCCAGCCCGCCTCGAGTGACAG
CCCCGCGCGCCTCGCTGGGAGCACCCGGGCCGAGGCTCTGATTCTGGGGG
GAGGCCGACTCCACCCTGGCTGGAGGAACTGGGTGCTCCTGCCCGCTGGC

>uc002ubq.1|161701311|161701711|161701810
CTATAATCAAATTTGGTTTTTACCTCCTGTTTATAAACATGCTTCTTAGG
TCAAAAAGCGACTTCTTAAAGGTTAAAAAGCCACTTATCAAATAAACTGA
ACTTTTAAATTTTCTTACATAAAATGCTTAATCCAAAAGTATTTTTGTGT
TTACAATTCCTGGGgtttttgttgttgttgttgttgttAAAATGCCTTAA
CTATTCACATAAAGTATCTTGCTTCAAAAGGAAGTCAGAGCTACAGTCAC
GAGTGGTTTACAGAATATTTTCTGATAGTCTTTGCTTCATTTCAGTATCG
TGCCATGATTGGCTGTTGCTAGCTACAAATAAGGAAGTCTTCAAGTTGGG
GGATTTCTCAGTGGAAGTTCCCACTTCAACATAAGGGAGAGCTCTGGACA
GTTTGAGCAGCATTGTTAGAGCCTGTGGAAAACACTTTACAACTGTGTAA
CTGTCTTCATCTTTACAGAGGAATAGTCTACAAAGGAAGACTTGTAACCT

>uc002udf.1|166034002|166034402|166034501
CCCTCCTCTGTCTGCATATCAAAATGTATAATGAGGAGGTACACTTTTTT
CACTGAGAAAAATCAGTGGGAACTAAAAAACAGGCAATTTACCTAGGTTT
TACTATGAGCATTTTGCTTTGATTTCAGGTAGGTGAGGCATTGATTAACT
TTATTTTTCTAAATCCAAAGCAAGACTTTTTACTTCAGCTGAGGTCATCT
GCAGACATTTTCCATAGTTGGGAGCTATTTTTTGAAATATCTTGCATCTC
TGCTTTTCTCTCCATATTTCTTTTCTCCACTCGCTTCCTCTCTCCCAGCT
GCAGGGATTCGTCCTCTAAAAGAGTGGAGGTGGGAGGGAACAAGAAATGG
AAGCAAAGCAGGGAGCATGAGCTAGAGAATGCCAGGATCTGGCTTTTGTT
ATTGGTTGGCTGCCGCCTGATGGATAGACGAGGGAGGAGTGTACTCTCTT
CAGTGTGTTCTGACGGAGCCGAAGTACAGAAACCATATTTACAGGTAAGA

>uc002udg.1|166136735|166137135|166137234
AAATCATTCAGTAGCGCAAGGCTCTTTAATAACATTTGTACAAAAGTACT
TTCAGAAAATATGAGATAGGAAATGGCTTTTTGCAAGTTCTCCTTCCTTA
AATTATTATTCAACCTCTTATTAAAATAAAATCTAGTTAACTTCTTTTGG
AGCTTGCTCAAACATTTTCTATAATAAAAAAAAATCTTGTGAAGGGATTT
CCATAAGTTGTGCTGCATTAATGACTTAGAGCAGCTTCCTTATCTGTTAT
TCCTTCCTCCTAGTAGACCTCAGATGATAAAAATATCCATAGACACAGTG
AAGTCAGTGGCACGCCTGGCTCTCTCAGACAAAACTCCATGTGATCACAT
ATAGGCAGCCTCAGTGAGGCTGATGCCGTGCAGCAAGCAGTAGGTAATGA
GTCTTTGTGCAGAGTGAAGCTCTTGTTGCTGAACAATAAAGCATATGGTA
CAAGCAATAAAACACAGGGCTGGGAAATTTAAGAAGATTCCTCTGAACCA

>uc002uez.1|170148695|170149095|170149194
tcttccctgagcctcaatttctttatctgtaaaaCAACAAAGAACATCAA
AGCTCTTTGTAATTTCTTCCTCTTTCCTCAAATAACACTTTGCTCATTAC
TGCGTTTTTAGAACTTATATCCTAGCGTTAAGTGGAAGCTTAACTGGAAG
CTCCATGAAGGTAGGCCTTCCTTTCTGATAACCTAGCGTAAGATCAATAA
ATGTTTATTAAATGAGGCACTTTACTTCACAAAGGATATGGCATTTTAAC
GGTTACAAGCGTTCCCAGTCAACGCATCCACAAAGCATTAGGCCACCTAT
AAACTAGGAATTTAAAAGGCACCAAAATCCTAGAAGTCCTAGGAGGGCGT
GGTGACGCAAGCAGGTGAACGCTGGCCGATGCTGACAACCCACTCCTGAC
GCGCTTCCGGTGCGACGCTGTCTCTCCATGCCAGGACTGAGTTGTGGGGG
AGGGAGGCGGTTAGCGGGCTTTAGCGCCTTTTCTGGCGGCGGTAGATTTG

>uc002ufc.1|170149002|170149402|170149501
GAATTTAAAAGGCACCAAAATCCTAGAAGTCCTAGGAGGGCGTGGTGACG
CAAGCAGGTGAACGCTGGCCGATGCTGACAACCCACTCCTGACGCGCTTC
CGGTGCGACGCTGTCTCTCCATGCCAGGACTGAGTTGTGGGGGAGGGAGG
CGGTTAGCGGGCTTTAGCGCCTTTTCTGGCGGCGGTAGATTTGAAGCGCT
TCAAAGGACCGGACCCAGAGAAGAGGAAAACTCTACCGGTGCAGGTAAGT
GGTATGAGGCTCAAGTTGTTCTGGCGGCGTCATTTCAGCAGTCCCTGCGT
ACGAAAGCGGGAAGGGCCTGGGAAGAGGGGCGGAGCCGGCGCGGCTGACC
GGGTTGGGTTTACCGTCTTTCCCTCGAGGTATCGGGGCTGCTTGGGCCCA
GAGGAAGTCCCTGAGGACCGCAGCAGTGCCTTTGCCGCTGTTGCAGAAGG
AGAAGGCTTGCAGTCGAGCCCCGGGGCCTGGGGACGGTCCTTCCTCTGCC

>uc002ufi.1|170298276|170298676|170298775
TTCTCTGTCCTCACGATTGAGTCTGGGCTGGCGAAGCCTACTGAGGGAGG
GGAGTGTacacacatgcacacgcgcgcgcgcgcacacacacacacacaca
cacacacTCATATATGGTGTTATTAATAATTCAGGACTCAGAGTTTATCT
AAGAGAAGACGCTCGACCGGGTGTGAGAGAGCGCGCGGGACAGAGAGCGA
GCCAAGGAAGGGGAAGGCGGCGGCGCGCGCTGTCTCCTGGGGAAGCAGTC
CCACCTGCTGTGGGGGGCGCCGCTGGGGAGGGGCCGAGCCGTGCTCACGC
CTGCACGCCCCGCCCCGCTCGCCGCACGGCCCGGCGACGGGGGAGTTCCC
GCGAGTGGCCTCGCGCCCAGACCGTGCGGGGGGCTGTTCGGGTGGAGGCG
GGGGAGCCGCCGGGACACCAAAATAGGAGCTGCTTGTGGGGTGGAGCGGC
ACTAGCTGGCGGCTTCCGAGCGCCTCTTCCAAAGATGGTCAGAGGGGCCG

>uc002uha.1|172251827|172252227|172252326
CACATGAAGCCTATATAAGACATTCTTTCCCTAAAACTTACATATGTATG
TACATATATATATATAATGTTTTACATCCTAAACAGTCTACTTCACGTCT
TCACCAAATGTGCAGCAGCGTGATTCACAGGTTCACCACTGGAAAATAGA
CCTTAAAATTCCGCCAATATTGGGTCAAAGATCTTACACTATAACACATA
CTACACTGTGGGCACGGATCAACAGACGAGAATACTTTATACAGAAGCTT
CTCGACGGAAGAAGGCCTTGGAGTGGGAAATCTAAAGGAGGGGACACACT
ACATGTCCCAGCACACCTTGCGACGCCCAGCGACCACAATTCCCAGAACG
CACTGCTCGTCGCACGCAGGTTTTCCTTGTTGCCGGGGTTTGTAGTTCTT
CTCGATCGTGTCAGTTTGTAAGGCGAGGGCGGAAGTTGGATTCCTGGCCT
GAGAATATTAGGCGTAGTTTTCCAGTTTTTGGCAAAGCGGAAATACTTAA

>uc002uqc.1|188864240|188864640|188864739
TGTTTTAAGGCATAACAAAGTCCAGAGATTAAGGCCGAGTTAAAAAACAA
ATGAGGACAAACCAATGAGGACAAACCAGTCCGCTGAGGTGCGGCCAGAG
CAGCAGCAACTGTGGCTGCTTTCTTGATAAAGGCTGTGAAGACGGCACGT
TTTACTCTTATTCGTGTATTTCTTTTGACACTTTACCCCTCTATGAAGCC
TCAGAGGTGTTTTAAAATTGTGTTAGGAAACACACAGAGATAAGAAAAGG
CAAATGGTCCTGATCTAGTGTCTCAGGGAAGAGGCTGGAAAGGAAACGCG
GCGCGAGTGGGGTGGGAGAGGGGGCCTGTGGTTTTGCTTCTGTCCGGGCT
GAAGACTGAGTAAGGTAGGGCCCCTCCTTCTGCGGATGGGTTTCTCTCTC
ATTCCACCCTCCACCCACCTCCGGTTCCGCGTGCACGCGCGAGATAGTCC
AGTGGGCCCACAGATAACGACCATCAGAGATTAAAGAAGGAAAGTCAGCG

>uc002uqe.1|188865234|188865634|188865733
GGGGTGGACAGCTCCGGCCACCAGTGCCCGGGAAGGAGGGCGCGGGGCTG
CGCGTAGCCGCTGGCCAGCAGGTTGTAAAAAATTAGGACAGCTAAATGCT
CAGGGAGTCGTCCAGCACTAAAGGAGGCTAAGACCTGTTGACGCCTGCTA
TGGCAGCGCTTGAGAAATGACTGGGGGAGTCCAGCGAGGTCGGGGACGCA
GCGGTCTCCGGGCTCCAGAAACCTCCTTAGCCTTTTGTGGTAACTTTGGT
CCGGCGGCGGGGGGCCGGTGAGCAGGAACTGGAGGGAGGCGGTGGGGAAA
CCGTGGATCCGTCCGGCTGAGGGTGCGTGGATCAGACTGGGCTGAGCAGG
CAAGTCATCGTCGGGTCACAGCGAGGCGACCCAGGAGCGAACTTCCAGGG
CAGCCTCCCTTTTGTTGGCGCTGGGAGAGAATGTGGGCATGGGGGTGGGG
AGGCGCGAAGCTCCGAGGCCGGGCCGCGGATACTTTAAAGCTCAGAGCTG

>uc002uqv.1|190248926|190249426|190249425
tccccttccgccatgattgtaagcttggtctcacaagaagctgagcagat
gctggtgccatgcttgtacagcctgcagaattgtgagccaaataaacctc
ttttctttataaattatgcagtctcaggtattcctttatagcaacacaaa
cagactaacacGAACATATACAAAAGAATGCCTCTCCAACAACAAAATAG
GTATGTAACAGTAGCTTCTCACAGATAAACTTAACGTTTCTTTTTGACAT
ACATCTTCTTGTCTTTTGAATTCTTTGAAAAGCAGAACATGGTTAATGAT
AAAGGttttataattttaattattttaattCAAATTTCAGTTTTCATATA
CTGCAGTTATTTTTAATTTGAAAACTATAATGGTTGACCATGAAAAATTA
ATCTTATGTAGGTGAAAGGTACAGATTTATTTCTAGACAAATCCAGTTTC
ATTGGCATGTCAGATTTTATTGATAATCTTTTCCTTCTTATTCATTGCAG

>uc002uss.1|191835569|191835969|191836068
GCTATGTAATGCTTCTCTCTCCCCGCCCACCCATTCCCACCACTCTAACA
CCTGTGAGCTCCTTAGGTCTGACTCCTAGTCTAGCCTTGGCTTACCTTTC
ATCCCAGCTTCATTGTTCATCAGGCTCCTATACCGGCCGTCCTCTGCTAC
CATTCTGCCAGGTCACCGTCTTCTGAATATGTTTTTTATTCTTGCTTTAA
ACTTCTTTTCTGCTTAATCACATCCAACTCACCTTTCATGGTCGAGTTTC
ACCTCTTCAGCTATCCTTCTGTGATTCTCCTGCTGTATGATAGTAGCTGT
ACCTCTAAACAGAAATGTTCATCTCTATATTCCTCCTTTTGAGGTGAATC
GCCTGCCCTATATGAACATATTATACTGGTTATCTTACTCTTAAGTATTC
TTTCCTCAGTTAGATTGCACATGCATGAGAAGCAGTAGATGTGTCTCTCA
TTCTTTCTTCTTTCATTGCCTGCTAAGTACTGTTTGTATACCAGTAGCAT

>uc002usw.1|192250706|192251106|192251205
CTCGTGACCGAGGGACTAAAGGGCCCGGGCAGGGGCTCAACTCTGAGAGA
AAAAAAGGCAAGAAAACTCCAAAGTTGGACAGCAAGCGTCAAAAGACTGC
ACAGCAGGAAGGCGAAACCGAACAGAACTGCTGCTGCGCGGCGACAGCTG
AAGTGGGTGGAGAACGGGAGGGCGGGGGAGGCGGGGCCGAGAGCGATTGG
AAGGACGAGGGGGCGGAGCCCGCGCTGACAGCCCCCGGGGAGGAGCGAGG
GAAGCTCTGCGGGCTGCGGCGGCCGGGTCCCGCCCCTTTGCTTCCCCTCC
CCAGCACCAGGCGGGCGTGGCAGCAGGCGTGCCGACGCAGCGTGACTTCA
CAAGGGGAGGGGCGGGCCGAGGGTCCTGCCGGCGCGCGGGCGTGTTCATC
AGTCGCTGTTTGGGACGCTGGGTGTGCGGTGTTCTGTCTCCGCTCCCGTT
TCGCTGTCACAGCCCGTTCCTTCCCGGAGCCCGGGACAGGCTGGGCGCGC

>uc002usz.1|192251002|192251502|192251501
CTCCCCAGCACCAGGCGGGCGTGGCAGCAGGCGTGCCGACGCAGCGTGAC
TTCACAAGGGGAGGGGCGGGCCGAGGGTCCTGCCGGCGCGCGGGCGTGTT
CATCAGTCGCTGTTTGGGACGCTGGGTGTGCGGTGTTCTGTCTCCGCTCC
CGTTTCGCTGTCACAGCCCGTTCCTTCCCGGAGCCCGGGACAGGCTGGGC
GCGCGCCCGTGTGAGTGAGCGGGACTCAGGGCAGAAGTGTCCCCTCACTG
CGTTTTTTTTTCCTTTTATCCAAAGAACGGGGCAGTTAGTACGCTTGCCT
TCCTGTCGCCCGGTTGGGAGCGGGGTTGGTGTGCGGAGTGGTTCGCCTTT
TTTTCTTTAGAACTTGTGAGCCttttttttttttttttttttttttcttt
ttttAGGCTCAGTGCTGTCCGGGCTGGTTTGCCCGGTCCCTGACTAACGG
CTTTCTGCCCCTTCTCTCGCCACCCCTGCCCAAGGTCGCCCCTCTGCCTT

>uc002utg.1|196229376|196229776|196229875
GCTTGGCTGGATCGGGATTTTTTTGTCATAGAGTGTTAAGAAATAGTCGA
TCAGTTGAGGAGTAGAGGAGTGAAGACCTTGGAAAGTTGCCAAAAGCCTC
GAGAATTTCTCTACATGTGTGACATGTTCTCAGGACTCAACTTTTTCTTT
TAGGTTTGGAAGACCCGCAGTAAGTGTGCTTTAGAATTAAATGGGTGGGA
AGGGGAGCTAGGCAAAACACCTCGCACTTAGCACTAAATAAAGTTCGCTG
TTGCCCTAAGAGACTGAAAAGGTTACTTTAACAAAGGGGGCGGGGTTAAC
TTAACGTAGATGTTTAACTCGTATACAGATGAACATTCCAGTTGATCACT
CTGAAGCTTTTTGGCTAAAGCGTTTGGGTTTAGAGCTTCCATTACTCATT
CGCCTTGCCCAAGGCCTCAGCAACCGACGTTCGAAAGCCAGGAGAAAAGG
CGAATGATAAAGGGCGCTCCACGCATGCGTTAAGAAGCCGCCCCAACTCC

>uc002uxd.1|201691231|201691631|201691730
CTTGCTTCCTTATACCGGTTTCCAAGGTGAAGCCATTTGCAGGGTCGCTG
GGTTTCCCCCTCCCCCCGAAAGTCTTGCGCGACCCGGGGTGGGCCGGATA
GTGTGCAGTTTTTTGAGCCTTGGGCTGGGGACCTCCAGGAAGCTGAAGCG
GAAATTGCCTAGGCCCCTGGGGCATTGGAGGTCCTACCGCAGCTCCTAGT
AGGTGGTGGGGGCGCAGCGGCTGTCCCCACTCAGTCCTGGTGGGGTCGCA
CGTAACGGTCCTGAGCTATGCATAAGCCGTTTGACCACGCATGGAGAATT
TTACCACCCAGAGACACGCGAGTGGCCCTGTGCAAGTTTCAACTGCGCGG
GGGGCGGGGAATTCCGCAGACAGGATTCTAGAATTTATGTCTTGTGTGGT
AACATTTCAGCCGGTGGGTGGCGGGGATTAGGCGTGAAGCGGTTCAGCAG
GCAGAGGTTCTCGGACGCCCTCCGGCGAAGCCACCTGTTGATGCTTTTGA

>uc002uyt.1|202379083|202379583|202379582
TATTTTCAACTTTTTTCCTGTTTTATGATTCTGTGGTTTCTTTGACTACT
AAAAGTTAGCTAGGTAGCAAATTTGTTTTAAAGTCTGAAAACCAAAATGC
TTTCAGATAAAAGGTAGGGAGAAAAATACTCCTCAACATGTCCACTTTAG
CACCAGGAAAACCTAATATCAATATCACCATCAATGATATCATATAAATA
TCATTGCATAGATAAGCAATGTCAATCCCTAAAAACTATGTATACCAATA
GCACTAACTTGTGGCCAGAACAAGAACCTTAACTGTGCCAAATTTTATTC
TATTCAATAACAGCTGCCTCGTTTTCAGTTGTGCACATCTGAATGCAAGC
AATCCCTGTCTGATGTGGAGTTTCTTGCACTGATAAGGAAAAACTGCTGA
AGTTGTGAGGCTGCTCCAGGCAGAGCCATCATGTGAGTCATATGAAAGCT
CCACGCTGCTGACCTCTGGCAAAAAGGGAGAGAACAAGGATAGGAGAGGC

>uc002vfx.1|216654641|216655041|216655140
ACGATGGCCACTTGGCCCTGCAGCAAACCAGGCGCCAGGTAGCTCCTGCC
CTTAGCCCAGGAGGCCATCCCTGCAGCGGGGTGCCAGAGCAGCTGAGCGC
AGGCCCTTCTGGGTCTCAGGGACATTCGAGGCGGGCGGGCGGACAGGGCG
GTGCTCGAGCCCACGTGACCACCAGAACCCCGCACCCTccccggcccggc
cccgccccgcccgccggccgcggcAAAGCCGCATCCTCCCGGAGCAGAAC
CGCTCCCCGCCGGCTGTCCGCAACCTCCGCCAGCGTCGGTCCCTGGGCAG
GTGTGGGTGAGACTGCTCGTTCGTTTCTTTAAATTTCGATGCCATTGGGG
AGGGTGGAAGGGAAATGCAAAAAAAAAAAAAGAAGAAGAAAGAAACAAGC
AGGGTGTGCTCTATTTCAAAAATTCAATCCTCAGGGCTGAAGCTCTCACG
ATTAATTAAAATTAAATCTCCAGTGCAGCTGGAAAAAGAAAGGCTGCTGC

>uc002vgc.1|216984981|216985381|216985480
tgtagtgcggttaaatgaggtaactcatatttatgctaaacacaatgact
gATGACTACAATGATGACGATGATGGCAGCCGGGCGCAGCGGGTGGGGCT
TAAATGGCAAGTATAGCAATACCAGGAATGGATGCCCCGGGGAGATACTT
TTTATTAAGAGCTGCCAAGTTAGTATGGCTGTCTGGGATGTCCTCTGGAG
ACAGCCGACTCCGGGTTTGGAAACCTCAACGTCCTAGGCTTTCAGGACCT
AGTGTTTGGCTAAACCTCTGGAGAACTACAACTTCCAGGGTGCACCACTT
TCGCCCCGCCCATGACGTTGCAGCTCCCGTTTCTCGCCAGGCTCCCGGCC
CGAACTACAAATCCCAGAAGACACTGCAGCCCCGCTCGCGTTCTCGTCTC
ATCATTCTTACTTTTGGAAGCGAAACTGCGGCCGCGTTGCCTGCTGGGAA
ATGTAGTTCAGCGGTGGCCTAGCCCTTCAGGCCTGGCCGCTACAATAAGG

>uc002vup.1|234190529|234191029|234191028
ATGGCAGAAGACAACCAGCAATGATTATGCATTGCAGAGATGCAGGTGAG
CCCCAATTTCTTGCCAGCTGGGAAGTCGGTGCTAAGGGGCCTTGCTGTCT
TTCCTTGGAACATAGGATACCAATTTCTTTCTGGACAGAGAGTATTTGGT
TGGCTAAAGTTAAAATCTAAATTTTGCTTTGGGATGAATTCCAAAAATAT
TAGCTTTATTCAAATTTACTTTCACTTTATCTTTCTGAATCTTCAAGGTC
CTAAAGCATTGCTTAGTAATTTTGTTTCTAAACTCACGTTACAGCACTGG
GCATGATCTGTCCAAGGCAGAGACTATAAGCTACTCTTATAGTACTCTTA
TGAGATACATACAAGTAGGTATCTCAAAAAATGATACTCATGTATTCCTG
TTCTTATGAGTAAATCATTGGCAGTGAGTGTGATTTTTTTTTTTTTTATG
ACAGGATAAATACACGCCCTCTATTGGGGTCAGGTTTTGTGCCTGTAGTT

>uc002vuq.1|234209361|234209861|234209860
ATGGAAGAAGACAACCAGCAATGATTATGCATTGCAGAGATGCAGGTGAG
CCCCAGTTTCTTGCCAGTTGGGAGGTCAGTGCTAAGAGCCTTGCTGTCTT
TCCCTGGAACATGAGATGCCAATTTCTTTCTGGACAGAGAGTATTTGGTT
GGCTAAAGTCAAAATCTAAATTTTGCTTTGGGATAAATTCCAAAAATATT
AGCATTATTCAAATTTACTTTCACTTTATCTTTCCGAATCTTCAAGGTCC
AAAAGCATTGCTGAATAATTCTGTTTCTAAACTCACTTGCAGCGTGCTCT
CCCTCCAAGGCGAAGACCATAATCTACTCTTGTCTGGAAATCATACAAGT
AGGTATCTCAGCAAATGATACTCGTGTGTTATCGTTCTTATGAGTAAATC
ATTGGCAGTGAGTGTGATTTTTTTTTTTTTATGAAAGGATAAATACACGC
CCTCTATTGGGGTCAGGTTTTGTGCCTGTACTTCTTCCGCCTACTGTATC

>uc002vvi.1|234502699|234503099|234503198
TTGGGAAGATAAGGCACGTGGTCACCCTTCTCTGATACCACAGGACTTGC
AGGGGCAGAAGGTGAGAAGGGAAGGGGGCACATTGTGAACTTCATTCCAG
GAGAAGGGACATCCCCCTTTGCAGTGCATGGCTGGTGGTAGCCTTGCTGC
AGGGCATAAGAAGTCAGGGCTGGCTCTGGTGCCAGTGGCCTGTCTTATGA
GGCCAACTGTGTGTAAAGTTGTCTGAGAACTCCAGCTGCCAGTATCTGGT
GACCTGTGGGAAGTGGCACTGGATTGCTGGGGAGAGGAAGTTCCTAGCAG
CCCCACCTCCCCAGGGAAAGGCAGCCCTCTGAGGCTGAATATTTATCGCC
AGGCAGCTTTGCCAGGCATTCTGGGTGTGCAAGTCATTCATGGGGCAATT
CTGCCTTTCTCCACCAGAGACTCTTCCTCAGGGAGGTAACTTTACTGGCA
ATAGTGGACAATATTCAGGAACGGTTGTATCTGTTTACTGCTCTCCCctt

>uc002wcl.1|242398460|242398960|242398959
tcgtcatgcttcaaggcccaagaaagccctgggcaaaactcttgatgggc
ttttgttacgtcccagccctcgtgtgagggcgctggctctcagctttcag
gatttcacttcaccctcagtcagtgctgaacagttgtcgcggaggcctgc
gtgagtgaggcctggcgtgccCTGGAAACATTCCCCTGAGTTGAAGAAAG
ACTCACAGTTTTCAGCATCCAGTTACCCTCTGAGCATCAGGCAGAACCCG
CCGGCCCCAAAACCAGGCCCCCTTGGCACATGTGGGCCCGAGTGAGTCCA
GCATGAGGAGGTGCCGCTTCTGAGCAGAGCTCAGGTTGTCTCTGGGAGGA
GGAGCGAGCGTTGGGTGCGGTGGCCGCTGCGTTGGCAGCCCTGTCCCTGA
GCGGAACGCAGGTCGTCTCTGGGAGGAGGAGCGAGGGTTGGACTCAGTGG
CCGCTGCGGTGGCAGCCCTGTCCCCAGGCGTGGACTCTGCCCTCAGCTTC

>uc002wco.1|242400345|242400745|242400844
AGGCTGCCCCATCAGAACTTACCGGGGACCTGTGGCCTCCTCTGAGATTC
TGGCCTGGGCAGTGGTCATTTGAGCATTGGTTACCAAGGCTGCCTCTGAA
ATGGCAGGCTGGGGGCAGGCCAGCGTGAAAGGGACTGGCAGGAGTCCTGT
GGGGACAGGCTGGGGGCAGGCCAGCGTGAAAGGGACTGGCAGGAGTCCTG
CGGGGACAGGCTGGGGGCAGGCCAGCGTGAATGGGACTGGCAGGAGTCCT
GCGGGGACAGGCTGGGGGCAGGCCAGCGTGAATGGGACTGGCAGGAGTCC
TGCAGGGCAGCTGTGCTGGGGAGGGGTCACCCTGGGCCCTGAGAGGCACA
GGACATTGCGATGGGGTGCTGGCCTGCCAGGAGCACAGATACAGAGCTAG
AGCCCAGCGAGGCCTGTGCTGCGAGGGGCTGTGCTGTGCCAGGGGAGGCC
CCGCACCCGGGAAGCCCAGAGGAGAGTGTGCACTCACGGAGCCCTCCTGG

>uc003bou.1|213249|213649|213748
TTAAATGTCGCTTTTGCAGATAAACGAGCAGGGATCCTACCTCTTTTGAC
CGGAGATGTTGAAAAGCACGACCAAAGTTTTTGGCTTGGTCTCTTGCTTT
CCACAACGAGATAAAGTCTGAAGCCTGTAACTCTCCCTGTCCCGCGGGAG
CGTGCAAAGGGAGGGAAGATAAGCGGCGTGGGTGAGGGGTGGCGGCGCAG
AACCCAGGAAGGGAGCAGAGGCGAGAGCCAGCCTCCGGCAGGAGGGCGTA
GACCCCGGTGCCAGCCAGAACGGCTCCAGCCTTCCCGCGGCCAGAGAGCC
AGCGGCGGGAGGGGACGGGCGGGACCTCCGCGGACAGCCCCGGGTGCGGA
CCAGCGGGCAGCGGCCGGCGAGACCCTCCCTGGATCCGCCCAGAGCTTAC
CGGACCCTGCGCGCCCCCGTCCCGGCTCCCGGCCGGCTCGGGGGAGAAGG
CGCCCGAGGGGAGGCGCCGGACAGATCGCGTTTCGGAGGCGGCGCAGGTG

>uc003bpc.1|2116846|2117246|2117345
AGGTGTGTTGGAGGTTTATTTGTAAGAGGAGTTCCTGAAAGGAATGTCGT
GGAACTTTTTCTAGTTTTCCTGCTGGAATCAACATAGGGGCGGGCACATG
TTTGTCAGAATAACAGTGGCATTTAACTGCATGGGAAGCTCTTTCAATTT
TCTGTAGTGGGAGCTGGATAGTTCAAGGAGTAACTCCACATAACTGAGTC
GTTTGGATACCCACACAAGATAATTTGGAACGCGCTTGTATTTTTTTGTT
TTTTGAGATTTCTGGTTTATGTCCTTTAGAGAGTGGGGTAGGAGCGTAAA
GACTGTATAGGTTGCCTATGAGCAGGTCCATACAATAGCGTTCCCAAGTC
TGCCTAATAGCAAGTTTGTTCTCTCTTTCTCTCTCTCTACCCAAGTGGGT
GAAAAAGAACAGTGTGTCATGAAGACAGGCACCTGGAGGTGATTTGGGTG
GCATTCATGAGAAAATTCACGTTACCCGTAAGTTTATTCTTGCTATTTTT

>uc003bzc.1|14835409|14835809|14835908
TGAATGGCAATAAAGTTAATTGTACTTTTTCTCCTTTTCTCTATTTTTGT
CATCTAGATTCACCAAAACCACCTGTCGCTCCCAAGCCAAAGACTACCAG
TCCACTGACGCCAGTGACCGCGCCCAAATTCCCTTCCTCAGCCAGGCCCG
AGAGTCTTCACAGTCCAAACTCCATGTTCAGGGGTCCGAAGCCCCCCATT
GCCCCCAAGCCCAGGCTGACTGCCCCAAACGAGTGGAGAGCCAGTGTGTA
CCTGAATGACAGCTTGAACAAATGCAGCAACGGGCGGCTGCCCTGTGTAG
ACAGGGGGCTTGATGAGGGGCCCCGGTCCATCCCAAAGTGCTCTGAGTCG
GAGACCGACGAGGATTACATCGTGGTCCCCAGGGTTCCGCTGAGGGAGGA
TGAACCCAAGGACGAGGGCAGTGTGGGGAACAAAGCCCTGGTGTCTCCCG
AGTCCTCTGCGGAAGAGGAAGAGGAGCGTGAAGAGGGAGGCGAGGCATGT

>uc003caq.1|15910172|15910572|15910671
gccactgtgcttggccAGGAATGTGTTTTTGTGCTCATCTGGAACTTGAG
GACTGGAAGGTGAGTCACATGTCTAGGAATACATAACACTTCAAACAACA
AAATGATGCCACACTGTGAAAAGAGATGGGAAGCTATTGAATATCCCTGT
CCTGCCCTGGCTGGTGACCCCTCCCCAACATTCAGGCTGCAGGAACACCT
GAGCTCTGGGGCTCTCTGCCTGATACCCAGTGGTGGCCTTATTTATTCCA
CTGCCGAGTTCTTTCTGGCAACCTTGTACCATTCTTGGGAAAGGTTGGGG
AAGCAATAGGTAAATGTTGTTTTGGTTTGTAGACATCTTTTGGTGGGGAT
GGGGGAGCAGCTGTGCTGGAACTGGGGGAAGGGGAGCTGTGACTCAGGGG
AAATTCTAAGTTGCTACAAGCTGCAGCAAGTGTGTGTCAGTGGGAGGTGA
GAAAGGCAAACAGAGGGCTGAAAACTGAGCCAGGAACCTGCCTAGTGGAT

>uc003car.1|16190787|16191187|16191286
GTGGGAGAAgaagggacttgcaagatcatctcccttagctccctcatttt
caggaggccagggacagtggtccccaggaagggaaggagagtccaaccta
gtttgcctgatcccccATGGGAGGCTGAGGTTGCAAACAGACAGCTGCAG
CTCCTTGCAGCTATGCCACACACACAGCCTTTCTGAATCAGAGGGTATTA
GTCTTTCCTTCTGAACTCTTGGGATATTCCTGTTTTGATTTGGCTCTAGC
AGTGACCACACCGAGTTGTGCAAAGCCTGGGAACAGTGAGGGCATTAGGA
CCAGGAGTGACGCGCACGCTTGGCTCTGGGTTGTGTCTGGCAGAGGGCTC
TCGGCTGAGTGGAGCTATGTGTGAAAGGAAACCAGGCACTGCCTGCCGGC
TTTACATCTGTTGATCTGACCTGACTGGAAGCGTCCAAAGAGGGACGGCT
GTCAGCCCTGCTTGACTGAGAACCCACCAGCTCATCCCAGACACCTCATA

>uc003cdq.1|26640761|26641161|26641260
CTAGGGATGCTTCTCCAAGCTCTAAGAGGACCATAGTCTGCTCTCTTCTC
TGGCACCCGCTTGCTTCTACGCTCCTTCACCTCTGCAGCCAGGTCGGTAG
ACCCACGCCCACCTTCCCTGCCAGGCACTCAGGAGTCAAGGATGTTTCCA
CAGCCGCAGTGTAGGAAGGGGACTCCTGCCTCCCAGGGGGAGACGTGTGT
GCGGGGTAGAGGGGAGTCCCCAGCGCGCGGCGAGTAAACAGGGGTCCAAA
GTGGTTGGAGGAGAGCGCAGGAGCGGAGGCTGCGGTGGGAGCCACTTTCC
CCCGCCCCTCCACAAATCGCACCTGGGCGGAGCGAGGGAGTGGGGGGAGC
CCTGTGCTGCGCCCGGGAGGCTGGGGAGCGCAGAGCTGGAGGGCGTGCAG
GGAAACGCAGAGCTAGGAGGTGTGGGCCTCGGGTGAGGGGAGACCCAGCT
CTTAGACCTGGGAGCCCAGACAGAGGTGGATCTGCCCACCTTGCAGCTCC

>uc003cky.1|42107349|42107749|42107848
GAGAGTAAACACAGACACTCTTATGCGTTTAAGGGATGGGCTGTCAGGTG
ATGGAGAACATGCTCGGATTAAAGTTTTATTAGGCAGTCATTGAAAGGAA
GACATTAAATGGAAAAAAGTTCTCCGAGAGACCTAGACTATCCCCAAGAA
TGCATCTGTGGCCTCCCAGGGCTTTGCCAAGTGCAGTCTCAGGACACTGC
TTGGCATTCAGCCCTTGATAAATTCACTCCTCCCCCAGTTCCCAGCAAGC
CCTGAGATGAACAGCAGACTTTTTGTTCCACTTTAATTTTTAGGCAAAAC
CGAATGCCCATCACAAAGCCCCGTTCTCCTTGCTACTCCCCTTCCCCCAA
CCTAGAGGTATCACATTTTTGGGTGCGTCATTTTCTGTTTGGGGTGGCTT
AACAAGATGAGCTGATAGGGTTCCCAGGCTGCCTGGAGTTACATAACCCA
TTGTGCTTCCAGGACAGCTCACAATCTTAGGATTTGCCCTAACAAGCAAA

>uc003ckz.1|42165429|42165829|42165928
GTGAATAAGCTTGTCCTTACGTTTCTTGAAGGTGATGATGGTGCTGACCC
CTCTGTCTCTCCCTTGCCTGTACCCTTTCTTTTCCCTGCCTGGCATCTCT
CAGCCTCTGCTGCCAGCATCCTTGGAAGACATTTCCTCCATCTCTGCATC
ATTTTTCAGAGCCGGCCAGTTTCTATGGCAACGGTTAGATTGAAAGATGA
GCGGCGAGCAGGAGACGAGGCTTGAGTGAGACAGCCAGTGGTGGTGTGTG
TCTCTGACGTCACCCTCTAGGCGTCTGGATAGGACGATCCTGGCTACTCC
CATTCAGGGCTGCTGTCCAGTGCTGCTTTATTGGCAGTGCTGCCAGGGTC
TCCGTTAGCTCTCTGCAAATTGCCTTCCTTTCTGCTCCTCCTACTCCCTC
CTTCCCCCATAGAATTTTTCTTTTCATTGCCCACTTTACTGTTTTGGCTC
CAGACTGTCGTTAAGAATGTACAGCCTAATTCTGGTGTGTTTCGGGATAT

>uc003cnb.1|44354214|44354614|44354713
ggtaaggagtttctgcctaaggatggtcggcttcatggccaccaggtgat
ctttgctttcAATTCTATTGGCTTGATTTCATCTGTGGCAGTTTCTGGGG
GGAATCAAAATTATAGGAACAAAATAAAACTAACAGTAAAACTTTCATGC
TGACTGGGGAATGCTTAACGTTTAAAAATAGGTGCTGAAGGGTCCAAAGC
AAACAACACAAGCCGGAAAAGAAATGTTTAAAAGTTAGCTATATTTATAC
AAGGAAAACCAAAAGAAATACTTAAATGAGACTTTTAAAATTCGAGGCTC
TCCACTGAGACTTGTTCCCTGGCGCCAGCTCCGGGAGTTCCGCAGAGCCT
CGCCCCCTGCCAGGGCGCCCGGGGCGAAGGACCGCACGGCGCATGCGCGC
CTCCTCCAGCAGTCCCTTTCCCCTTCTTCCCCAAGATCCAGCGCGTGCTC
GGTTGCCCTTCTCCGTTCCTTGCAGGCCCTTGGGTCAGGACCCACCACCT

>uc003cnd.1|44354547|44354947|44355046
GGAGTTCCGCAGAGCCTCGCCCCCTGCCAGGGCGCCCGGGGCGAAGGACC
GCACGGCGCATGCGCGCCTCCTCCAGCAGTCCCTTTCCCCTTCTTCCCCA
AGATCCAGCGCGTGCTCGGTTGCCCTTCTCCGTTCCTTGCAGGCCCTTGG
GTCAGGACCCACCACCTGCCGGACCATCATTTTCCGAGTCCCTCCGGCCT
AGTCGGAGTGCTCGCTCGCGCCTCCTAAAGCTCTCAGCCGAGCGCGCCGA
GACCCCTCAGGGCGGCCGGTAAGAAGGCGGAGGGGCGGGGGCTCAAAGCG
CGCGGCGAAGGTGCAGCAGTTACCAGGGTGCTGACGTCAGCTAGAGGCAG
GGCACCGCGGAAGGTTGAATCCACGCCCTGGCTGTGCGCAGGCGCCGTAG
GGGGAAGGCCTGGCACGCTCCAGCCAACCAGGGCGTCACCTGCAGCTCGT
CCCCCTGCCCGGGCTTGCCTCGAGCGCCCTGCCGCCGCCGGAGCGGGGAG

>uc003cny.1|44815214|44815714|44815713
AAGGGAAAGCAAattaagtatgtgagtctttcttcctgccaacagccaat
caatcagttctgcagcagacatcagctgagtgtcttctgattcagttcca
tcctgacactttatgtctggagatagggtgagatctcacaggttcagggc
tcagtcctacaagactgcgcccaacttctgatgccaattgcaagccccag
cttgtcctatctgtgctttcagaccaactggctgtaaatcaggaggtcca
tgttgcccctttccctgggtAAATCAGAAGACTATAGATCTAGTCATTTA
TTTTATTTCCTTGGACTATGGAGTACTAGTAAGATGAGGAGGAAAAATCA
TTAGAGCTTCCTGACCCTAAGTCTCTTAAGATTTACTAGAAGTCTTTGGA
GATATAGAACTGCAGCAATAATTAGAATTATGAAGTCACTGATGGGACAG
TGATGTCAGAAGTGCAGTAGTACCTTGTAATGAGGCTGGCCATAAGAATC

>uc003coh.1|44991353|44991753|44991852
CTGATGCGACCATCATAGCTCTAACCACCATGATCTGTGGTTATGTTGGC
CCTGGAGCCTTCATCTGCCCAGGGAACTTCTCTGGGCATAGTATGTTTTA
CTTGTCTTGTGTTCTAAAGGTAGCACAAAGCCTATCTATAGTAGGCTCCC
AATAGTTATCTGAAACTGTATTTGAACCCACTATCTGATAAATACCATTT
TTTTTTTTTTTTGGCTGAGGGTCCTCAAAAATGGAACATCAGGAAAGTCA
TCAGAATTGCTTTAACCTGCCCTCCTTGCTTCAACTAATTTGGGTTAACT
TTCTCCCATTTATCCACACGGCTCCTTTAAAACTTGCACCATACTTTGTC
AGCCCCGCCTTAATGAGTTCCTTTGGTGACCCCAGCTTCACCTTGCAGAT
ATCCTCTCCGGGTATCCAATGCCCATACTCCCACTCGGCCATCGCAAGGG
GTTGGGGTTGGCTTTTTTTCGGGCAACTGCTCACAGCTCCCAGTAATCAC

>uc003cqp.1|46995776|46996176|46996275
AAGCGACAGAGTAGCACCTGGCATTTGATAAGCGCTACAAGGGGTCGTCA
TGGTGGTGGTGGAGATTATTGTTGAAGGACCCTCGCCACCTCCACGCGGC
CCGCCGCCCCTTCCCTGAATGGCGGCAAATGCAGTCAGGCGAGCAGCGTC
CTGGGCGGATTCAGACCCTGGGGAAGTCTGGAATTCCTCACCCCGACCCT
CGTCCCGGAGGCTCAGGCTGGCCCTTCCAATGGCACTGGTGGGGCAGGGC
AGCGGGGCACCCTCCCGGGCCGCCCGGCCCATAGGCCCCTCCTCCTGCCA
GGCTCTCCGCCCTTTACATGGTCCCAGGAGAGGCGGGGCGGCGGTGACTG
CAGCGAAGTGCAGGAAGCTGGGCGGCGGCCGGCAGTGAGGAGGAGGAGCG
AGCAGACTTGGGTGGCTCTGCGCCGCGGAGGCCACAGCCGCAGACTTCCC
CAGTAGTACCGCGCCGCTCCGCCCCGGAGTGACGCCCTCCGCCCATGGGC

>uc003cqq.1|47003988|47004488|47004487
ATTAGAGCAGATACGGGCTAGGCTAGGATTTATCAGCTGTGTTCCTGAGC
GAAGAGAACTGCAGAGTTCAGATGAGGTGGCCAGGACATGGCGGGCGGCG
GGGCGGGACAAAGGTATGGCTGAGTCTTCTACATCGACCCCTGTGGCCTG
AGGCCTTGCGCGCAGGTCAGGGAGCTGTGGGTGCCTTAAGTGAAGGGTAC
TGCAGCAGCAGGATCAGAACCCTCACCTGGATAAGAGCTCTTCCAGGCGC
CAACCTCATGCTTGTAAAACTAGTCTTGGCCCACAAGCCCCACCCAGGAC
AGGTGACTCCACCCCTCTGTAACAGGTCCCACCCTCTGTGCAGGCCAGGT
CGCTTGCAGCCTCTCTCACTGGGGCCCAGGGTGCCCCGGCCCCCCCACAT
CCCTGCGGTCTGCCGGGAGGAAGCGGTCCCCCTCCCCCACCGTGACTCTG
CGCTTCCTGCCCCAGCCCCGGGGCGGGAGGAGACATTTCCCGTTCACACC

>uc003cru.1|47819254|47819654|47819753
AAGACCCTTCCCGCTTTCACACTGCAGGCAGCTAAGTCGCCGAGAAAGGC
AGCAACTTGACGCCCGACCCCGCCACCCAAACCCGCTCGCTCTGCGACCC
CAGAGCAGCCGGCGCCAACCCGTCCCCTTCGCGACTCCGCCGGAAGTCCC
GCCTGCACCGCCGCCGCGCCCCATTGGGCCGGGTGCTGGGGCATCCCGGG
CGCTGGGTGCCCCGAGCGGCTACGACGAGTCCCAGGTGGGGCCGGGCTCC
AGGCCCGCGGGGGAGCGGAGCCGTGCGCCGCAGGCGGGCTCCGTGACGCC
GGGTGGGGAACGCCGGGCCGGTGGCGGGACTTCCGCCACGGGACTCGGAA
GGGGCCGCGCCGCCGCTGCTGGGAGTTGTAGTCCGGCCGTGGTTGGGGGA
GCCGCGGCTCATGCGCGGTGCACAGAGGCTTGTTTCACATCTGTAACAAC
AGGTGAATTGGGCTTTTTATTCTCCCCTTTCGTGCCCTCTTGAGGAGCCT

>uc003cvp.1|49033221|49033621|49033720
CCCAGGAGGAAGACCCGGGAGTAGGTTGTGAAACGGAGTCTAGAGGGAAC
AAGACGCTCACCTGGGCCACAGAACAATAGAAGGGGAGGTGGGGGCCTCC
CCTGGGACCGGGTCCCGATCCGGATTAGATCCGTGGGGCAGGATTAGCCC
TGTTGGTCCCACGAAGCCTGGGCCACTGGTGCGGTGACGGTGGTGGGGCG
GGCTTCGGAATCCGTCAGGAGGGAAGCGCGCCCGTGGGGCCGGAGAGGAA
GTAAACCCGCGCGTCCACCTCGGGGACACCCCCGCGCTCGGTGGCCTTTG
TCCGGTGACGCTGCCAGCGCCCGGAGCACCAGGGGCCGAAGGGGTCCACA
GAGCAGCCGCGGGACCCCCGGAAACCCATTGCGACCGGCCCCAGGAGACC
CACCACCAGGCTCCCACTGTGCCGAGCTTCCCGCTCGCCCGGCCCCGCGG
GTAGCGAAAGCGACAATGTTCCCCTGAGGCCACGACAGAGCCGGCGTGCC

>uc003deh.1|52499729|52500129|52500228
GCCTCCCTCTGTCCCTTTCTCCATCACACAGATTTCTGGCATCAGAAAAA
CACCGACTACAACAACAGCCCTTTCCACATCTCCCAGTGCTTCGTGCTAA
AGCTTAGTGACCTGCAGTCAGTCAATGTGGGGCTTTTCGACCAGCATTTC
CGGCTGACGGGTGGGTGACCCTCTGTGCTTTGTCCTATTTCGGGTGAAGG
CCAGCATCACCAGTGGGCTTCCACCTTCCGTACGTGGGTGGGTTATCATA
GACAGTTATCTCTGTGCTCAAGAGCCACTTCTTAACCGGGGTGGGAGGAA
GCAGCTTCAGGAACTGCTGAGAGAGCAGAACTCACGCTCCAGGGCTCAGA
GCAGGAGGTAGGGTGTGCGGCAAGCGCTGGCCCGGACAGAAGCAGAGTGG
GCCCTGGTCTCGGGCAGGATGTTTCTGACTCACATTTCCTGAGGAGAGAA
AGCTAAGCTCTTTGCCTAATGTCTCTGTCTCCCCTTCCAGAAAAATGCCT

>uc003djl.1|58038622|58039022|58039121
GTTGTAATTATTCCCACTGGAGGGTTTAGATTGATGGGTAGAGTTTGCTG
GTACACACTCAGTAGAAAGACCAGAGTCAGAGTTTACACACACCCCCTAA
AGTTGATTTTAATAAAAAAAAAAGGTATTAATCATATTTTCCATTTACTG
TGTATTCTGTATTTACTGGGCACATTAGTATTTAGTTAGTTAGTGGTTCT
TGACATACTCAAAGCAGAACTAGTGTCAGTTGGGTAGGGGAGGGCTGAAG
GCCTCATTCTTACTTGAGAGCCTATAAGTTGGTGTCATCCAGGAAAAATT
CAAAGTGCAGCATTAATTGATTTCCTAATATCCTCTTCTTTACTTCCATT
TAAGGACACATTTTAGGATACCTCTTTCCAATTTAAACCTGGGAGTTTTT
ACTCTAGTCCTTTACCTCATGTGCTTACAAAGGCTTTTAAGATAATTCTA
GGTTTGTGCCTTTGAGCAAGTGGATTTTTGAATCACACAGGATGCTATTC

>uc003dlp.1|63238633|63239033|63239132
atgaatgaaAGAGCCAACAAATAGttatttttttatttttatgtatttat
cattattattattttGCTGTTTGGAAGTCATCAGAACTCACACAGATGTC
TCAGGTAAAGTGTGGGTGTCTTCCTCCTACCTGGAAACCCCTTCTTCAGG
TGGACAGCCGTCTTGCTGATGGTGCCAAGCCCGCTTTCCCAAACCAACAG
ACCCAAAGTTTCCCCGGAGCCAGAGGGCACCGGGCGCACGGCTGAGCCTG
CACCAATGTCTGTGGGCCCTGCCTCGCCCACCTCCTCGCCCTCCCCTCTG
GAGCGCGGCTGGCCAATGACAGCCTTCCCCTGGCTCCATGGGTTTCCCCC
TCCCCTGTTGTATCTACCCTGCCCCAGCTCTTCCCTGCCCACCCCTCGCT
GACTCGCTTCGCTTCCCCGACGCGCTGGGTTCCCGGAGCGCAGAGCCCAG
CGTTAGCGGGTGGGCTCCCCGAGGCCCCCTGCCCTCGCCGGGCTGCTCCA

>uc003dlq.1|63403563|63404063|63404062
TTAAAATGAGGGCAATTTATTTAACAAACATAACAACATTTACTTAATCT
ATGCAAATCTATTCGTAAGATTTTATAAAACCACCATTTTTCCCCATACC
CTTAAAACACAAAATTCTGGCTTTAAAAAAATCTCCTAGTTTGTTTTTAA
GCACTGTGCTTGCAGGAGGAGGGGGCTGGCAGAGTAAAGGGGAGATGGTG
CCTCTGTTGGTGATGCAGCCTGCTCGTGCAAAGCAGTCCTGCACTTCCAG
TTGTGAGCCAAGAGCCAAGTGTGGGAGCTCACCATGGTGGCAGCCACCTC
CCCACCAAGCAGGCAGCGTTCACCAGAGGGGAGTATCAGGTTCCTGTACT
CAGCTGTGGGTTGTCACTGTCTAATAATATGACCGTTTTGCCATCTCTCT
GCAAATGAGGCTGAAGCTGCTATCTGATTGGTATAACATCTCACTTTCCC
TCTGCATTGATTTTCTTCTTCTCCTCCTTTGCTTCATAAAAAGAGGGACA

>uc003doa.1|69895151|69895651|69895650
TCTAGTCTTCATATGTAAGGTGTTGAATTTATTTAATGTTATTAACTGAA
TCTATAGATAAAGAGGTAGTTTTGGAGCCAAGTAACCTGTTGATGTAAAG
TCTATTTTACCTTTTATGATTACCATCTAGCACCTCCCTCCTTCCTGGCT
GAATTCCCTGTCATTTTAAGTAGGCAGCAATTACTGGTTTGCTAAAGAAG
CCAGCTCCTGCTGCCAAGGATCCTGTTAATTATCACTCTATCTCTAATTT
AGCCTTCCTAGTGTTGAGAGAAGGTGCACGTAAGCGTGTGGCAGAACGTC
TGCAATCGCATCTTTGTAATAATCTCCTTTCTGAGACGGTTCAGTGGACT
CAATGTTCCGCCAAAGGGCCAAGGCAGCCCTGGTGAGTGTTTTCAGCTCT
CTTCTGTAGCTTGTTTGGTCAGTCGAGTTTGGTGTGATTGTCCTCTCCTT
TTGCTTCTGACCTAAGTAAAAGCTAATGGTTGGCATTAATCTTGGGAATT

>uc003dtz.1|101693752|101694152|101694251
AGGCGCGTCTTATTTTCAGCCCCCAAACGGCTACAAATCATCCGCCTTAT
TTTCAGCCTCCAAACGGCTACAAATCATCCTGTTTAAACAAAGCGGTCTG
TCTAAAAGGAGGGGCATAACAGGGCCGGGGCAGGGGCAAGACCTGGGAGT
AGGCAACCTCCCTCTCTGCCCCGAGCCGTCCCGGCCGCGCAGCCGCCGAG
TGCCACATCAGCGACGGCGCTGCACTTCCACATTCCCTTAGGATGCAGCC
AGCGGGCCTGAGAGAGGGGCGGGCCCGAGGCCCTCCGGAGTGGCGGGCCG
CCCGGCCAATCGGCAGCAAGTGAAGAGCTGCGGCCACCAATGAGCTGGGG
CTTGTGCCAGCCGCGGCCGCCGAGGCCCGTGCCCCGCGGGGGGAACAGAT
GAAGCACATCTGGACAGCTGTGCGGCCTCCTCGCGGGCCGACGTCAGCCG
AGCACGTCCCCCACGTCCTCTCCTTCTCGCCACTTATTATTTATTCGTTT

>uc003dua.1|101720353|101720753|101720852
CCTGTTCCCTGTGGGAGGCTTTACTTTTCCATGCTTACACACTGAACACC
TAAGCTGGCTGGTCAAATAATCAAGAGGCAGACTTGGTAAAAATGTGAAT
AAATGAGTGTAGTTACTATATAGCCATTAAAGAAAAATCTGCTAATGGTG
ACTCAGTAGTGCCTCCCTGATTGTAAAGGACAATGTCTTCTGGTGAGCTG
TGAGCATGTTCCATGGGTTGACAATCAGATTTACATGTCTGATGACATTA
ATTGCAGGGTGCTATGGGCCAGGTTTCTGAAGTTGGGTGGAGGTGGAGGC
CACCGGCAGTGAGTACAACGCCCAGGGGAAGCATGTGAGTGGGAGGAAGA
AAAGAGAGTTTTCTGGAGCTGTTGCAATGTGTATGCTGGTGAAATCTACT
TGAGCATTAAGCAGTATCTCCCAGCATTGTTAGCTACTGAGTGGCACATC
TTCAGTACGCATGATTCGTGGGGGACTCAGGCAGAGGTAAAAGTGTGGTA

>uc003dxd.1|109790873|109791273|109791372
AGTCAGGAGCAAGGACTTCAAGCAGGCAGTGGAGTCCATTGCACCGGCCG
CGGCCCGGCTTAGGGACCACCACCGCCCAGCGTGCGCCGGCCTTTAGCTT
TCGCCGCGCTTTTTTTGATTTTCGGCCCCACCCCCTCGCTCTCAGAAGCT
TCCGGATCCGGTCGGGCTCCGGAAGTCCCTAGGCACCCTAGGGGACCGTT
CTCGGTGACGGCCGGGGTGGGCCAGGGGTCGAGGTGATTTGTGGGTCCAG
GACGGGGGTTGGGAGCTGCCCCCGCTAACCCACCCTCGTCTGAGAGGCCG
CGAGGTTTCGGCCTGAGATCCCGTGAAGGCGAGAAATCTCGCGATTTCTC
GGGAGAGGAATCGGTTAGGAGAAGGGGGATTCCTCACTCAGCTGTGCGCT
CTGATTTCGTGCGCTTCCTCGTCCTTCATGTTGGATGGCCAGTTTTTCGT
TTGTGCGTCATCCTCTACCTGAGAAATGGTCGCTTGCCCCTAGTCTAGAC

>uc003dxe.1|109791191|109791591|109791690
TCCCGTGAAGGCGAGAAATCTCGCGATTTCTCGGGAGAGGAATCGGTTAG
GAGAAGGGGGATTCCTCACTCAGCTGTGCGCTCTGATTTCGTGCGCTTCC
TCGTCCTTCATGTTGGATGGCCAGTTTTTCGTTTGTGCGTCATCCTCTAC
CTGAGAAATGGTCGCTTGCCCCTAGTCTAGACACGGTGAGGAGCTCTGAG
GAGAAGAATCTTGGGCCCTAGATTTTGAGGCGGCCTGGGAGGGGCCTCGT
TTTTAAATCTCTCCTACACCCGCCCCTTCTGCCCGGGGATGGTAGTTTCT
CAGAGTCAACCTATTGGCATTATGTGGCAAATTAGTCATGCCCTGACCAA
AGTATTTGTCACATTTATTCGAGAAGACTACCTCCTGCTGACCCTGGGCC
AGGTATTGCTCCGGAGGGTGTTACTCGTTAGCGTCAGTTTTTGTAAGTGA
AGGTGTCTGTTTCTCTCTGGCATGATTGATTGTTTTATAATTCTCGATGT

>uc003dyr.1|113312490|113312990|113312989
taatcccagtactttgggaggctgaggtaggcagatcatgaggtcaggag
attgagaccatcctggccaacatggtgaaaccccatgtctactaaaaata
caaaaattagctggacgtggtggcgcgtgcctgtaaacccagctacttgg
gaggctgaagcgggagaattgtgtgaaccagggagtcgcaggttgcagtg
agctgagatcgcaccattgcactccagcctgtgacacagagagactcAAA
CAAGACAAAACAAAACAGACCCAGTGTACATGGTACTTACGGTGACATCT
CTGCACTTTATTTCAAGAAGTCCAGGCAGAGGTCCTAAAGTATTGAATTG
AGGAAGAAAAGCCATTGCTTCCCAAAGGGTGCTGCTGCACATGGGTGGGA
GGCGGCTAAATCCCTGGCACATGCATTTGTGTCTACAGGGGCATTGTGAC
CTCAGCCCTGGACTGGCCCAGCTAGAACCTGGAAAAATGCCCTTTGGTTT

>uc003edj.1|120981620|120982020|120982119
AACAGTGCAGTGCTAGACTAGAGAGGCCTGGCACTCCTACAGCCTTCTCC
TGTCTTCTAGCTGGGACTTCACACCACAGACCCAAAGGAAAAGAGACCCA
AAGATCCCTGCAGAAACCTGAGAATATTTCCTTTACCTCAGTGGTTTCAT
AATCTGTTCTTAGTTTCCTGTTTCTGCTGTAAATAATTCACTATATTTTT
AAGAGAGAGAAGGTCAGGCCCTTGTGAGCCAGAAGGGATTTGAGAGATGA
TGAAAGCTACGTATGTTACCCATAACCTAAGGACTTCTGGCAAGGTGGCC
TACCTGAGCTGGAGTCATGCCTTTTTTCCCTGGACTTGGAGATACCTGTC
AGTGCAGAAAGGCCTACTTTTGATCTTGGAAATAAGTTTCCTGGGGTGAG
TTCTTAACCCTTTCCAGCTTTCCCACCCTCTTTGGCTTTAGCCATGGCCT
TCTGATCTGTGTTTCTCAGGGGACCTGCAGGCCCCAGATATAGCCCCATG

>uc003edk.1|120983746|120984246|120984245
GTAAAGCTACTCCTTGATCGATCCTTTGCACCGGATTGTTCAAAGTGGAC
CCCAGGGGAGAAGTCGGAGCAAAGAACTTACCACCAAGCAGGTATGGTTT
TTCTTTCTTTCTCTTTTGCTGGGGGCTGACCGCCCTTCAGCTCCAGCCAA
AAGATGTGTGTGAACACAAATATACCTTCTGTTTGAGGTCAGCATCATAG
TGGGTCGTGAATCATGTTGGCCTTGCTGCTGTCTCCTCATTTCTAGGGTG
GAAAAAAAAAAGCATGAAAACAATCACTTAATGTTGAGCCCCATTACTGA
TGCTCTCTGGTCCTGCACTAGCCTCCTAGAAAAATCACCACAGGAGAAGC
CTTAACTACTGCATGAGTTACCACAAGTCACACATACAACCAGCTCCCTG
TTACAGGGCTGGAGTCCCTGGACCCAGGAAATACCACCTCCAAGGACTGT
GGGAGCTGGGGACTATGGGAACTGGGATCAACTCAGTCCTGATTCCTTTT

>uc003eet.1|123256510|123256910|123257009
CACTTTGGTTGTGGAAATTGGCAGGGTTAGGTGGCTACTCACTCCCAATC
CACATCCACAATAAATCACTTTTTATTATCTTATCAAAATCTGTAGAATG
CCTCTTTATTCTATTTTGTTGCTGCGGAGGTTTGTTTTCTCTTTCTAATT
ATTTTATTTTCTAGGTTTTTTGAGGGAATTTCAAGAGGGGAGATTTTTTA
TTCAGGCTCATCTTAACGTCATGTCTGGAACTCAAGCTACTGAATTATAT
ATTCTTTAATACATATAGACCTACGTCAATGAGTTTAAACTGCAAGGAAA
GGGTTAAATTTCTTCCTCAAGTGTGGTCAAAATCTGTAGAGAAAAGAGGA
ACAGCTTCTCTTAAAGAAAGTTAGCTGGGTAGGTATACAGTCATTGCCGA
GGAAGGCTTGCACAGGGTGAAAGCTTTGCTTCTCTGCTGCTGTAACAGGG
ACTAGCACAGACACACGGATGAGTGGGGTCATTTCCAGATATTAGGTCAC

>uc003eeu.1|123279039|123279439|123279538
ACATGGCCTCTCTGCCCTCACTCATTGAAGGCTGTCTTCTGAAGCCCCGT
GGAGCTCAGTGCCTGTCACATGGTTGCCCACATTTGTTGAACTGAACTGC
ATTTTCATCTATGGGCTTCAAAGGCTGTGTGTACTCTGGGATCTCTGGGA
ATCTGTCAGGGAAGGTGTCTTTGTCATGTTTGTGGATGGGGCTCCCTTTG
GGGGTTTCCCAGGGCTTTACACTCATGCTCCGAGGGTACGTTTGTAGTCA
TTCTCATCAGTGGAAATGCCCACCTGCCGGCAGAAGTTATTTGGAACCAA
GCAAGAGCACTGTCCCTGGCTGTGGTGTTGTTTCTCTAGTCAGTTCCCCT
TTCTGTATTTGAGTTCTACCGTCAGTCCTGGCATTATTTCTCTCTCTACA
AGGAGCCTTAGGAGGTACGGGGAGCTCGCAAATACTCCTTTTGGTTTATT
CTTACCACCTTGCTTCTGTGTTCCTTGGGAATGCTGCTGTGCTTATGCAT

>uc003efo.1|123795660|123796060|123796159
tgagtgtattttcttaactgctatgTACATCCCCTCAAATTGCCAGTGAG
TTTTAATAGTGAAGCTATATGACATGGCTGTTGTCAGggatcacttgagc
caaggagtttaaggttacagtgagctatgatgggacactgcattccagcc
taggcaacagaAAAACAACAACAACAACAAAGAATCAGATATTTATGACT
TTATAATCATGACATGTCCAAATAGATATCAAGGTATGGGTAAGTTTGTA
TGGGAGACAAAGATAAATCAGATTGAGAAAACAATATTGTGTAACAATTA
TTACTATTATCATATTACAAAGTAGCTCCATGTCCTTGATTACACTTGGA
GAGGTAACTGTTGATCCTGTTCCTCAAACGATCTCAAATTGGAAGTCATT
GTTAAAGATTGCTGTGTATTCAGGGTAGGCAACGTAGGGTAAGTTGAAAT
TGATATAGGGTAGGGGAGGTTGAAATTGACGTTGTGAAATCTAACTTTAC

>uc003ejy.1|129116607|129117007|129117106
AGACTAACGGGAACACCGGCATTTTTCAAAGCTCGATTTCCAAACCTCCT
TTAAACACTTGTCCCCATCCCCTCCCCGCAGGCCTTCAGTCGCTCTGGCA
CGCGGGCCAGCGCGGGAACACTCTGCGCAGGCGCACAGCGTTCCGCGGGG
GACGCTCAGTAGGGTACGGGACGCGCGCGGGGAGACCCTGTGCAGCGACA
CCGGGGCTGTAGTCGCCGTCTGGAACCAGCGCGGGAATAGGTGCGCAGGC
GCACAGTGGCTGGAGGGCAGCGGCGGCGTGGTCTCGGGCCACTTCCAAGC
AGAGGGCAGCACCTGTCCCCTCGGAGGCGCTGCCAGCGCCCTCCCTCCTC
CTCCGCAGGGCGCGGGACCTCTATTTATATCGCCCAGCCAGCACAGGCCC
ATATTGGGCAGTGGCCTCAGTCAGGCCCGCTGGCCGCCCTGCCACACGGT
AGCGTCCAAGCCAGGTCGTGGCCCAGCGAGTGGGGACGCGCCCCGAACCA

>uc003ejz.1|129124091|129124591|129124590
ACCTTTGGGGTGATTTTGCATCTCCTTGGAGAGAATATTAACTGATGCCC
CTATACCCTCTGCCTGCAGGTCAGCTGTATTTGGTAACTGGAAATGGAAT
TGCAAAATGTGCCCAGCTTATCACTTCTCTTTCTATACATGTTGGGAGGG
AAATCTTTGCAGTCCTAGAAAAATCTCTGCCACTGATTAGGAGAATTTGT
CACAGCAGTTAATTTATTACTGTTTACGTAATCAAAATTAATATTTTTAG
ATACAAAAGTAGTTGTCTTAAACTGCTCTGCTTGGAGTGAATAATATCTG
TTTATAAATACTTTTTTTAGAACTAATGCTGCATATCTAAATTATAGAGA
ATTTTTTCTTAGAAGGAAACTGCCTTTTTTCTTTCCCTTAGAAATGTTTC
CTGACATCTTTGTAGCTTCATGAGTAATCAGACATGCAAATAGCCCCTCA
GGAATCAAGCTACACTTAAAGAAGACTTAGTTGGAAACTTTGGAGAGTAG

>uc003emv.1|130749518|130749918|130750017
ACCACAGCAAAGGGTTTTCCCTCTGCTGGCACCTCCCTGAGCAGCCATGT
CCTCCGTTTCAAAGGGGAGAGTTTCATCTTTATAAGGAGGCTCCAAAAGG
GGACCCATGCCAGGTCACTCAGAGCTGAGGCAGGTCTGGGACAAAACTGC
ACCCCAACATCAGGACTGTCATCAGCCACCAGGAATACCTCAGGGACCAG
ACCCACGGCCTGACTTGTCATTGCTGGGTCCCCTGCATCTTGCCTAACTT
CCTGCATGTAGCAGCTGCCATGACAGTTGCCATGGAATGCTGGGGAACAT
TCTCAGCCTACCCCAAGCCGGTCCCTGTGGTTACCTGGTGACAGATCACA
GAAAGTCCCACCCTGGTAGAACTCCTGGGCGTGGGTCAGAGCCTGGACTT
GCGTCACAGCAGGACCAGGCGGCTAAGCAGGGAGAAGAGCCAGAGGGGCG
TCAGGTGTCTGATGCGGTGTGCTGGCAGTTGAGGGGTGAAGGTAGTTTCT

>uc003epj.1|134325960|134326360|134326459
GCTGGAGTTAGCCTAGGGTGAGACCCTCAGAGCTGTCTGTTCATGCCATT
GCCTCAAGCCTGTGGACGTTTTTTCACCCTGGGGCAAGAAGAGGCTCCAG
TTTGCCCAACTGCTGTGTGTGTTCCAGGCCAGTGTCCAGTGAGGCTGACT
TGGCAGCTGCCCTTTCCACAGCCAGCCAGCCAGCCCCTGAGTGTGTTTTA
AAAGATAAGCGACAAAAAGCCAACCCCTTTTAGAGGGGCTGGAACAGGCT
AGTAGTTGCTAGGCAAGTTAAAGTAATTCAGCGTCCTTGCCAAACGTCTG
CCAGGCAAATAGGGAACTTTCAGAGAAGGGGAGTGAGATGGTGGTGTGTG
TTGGTTGCCATAGGAATGTTTCCCTGATTGGAACAAGACCACAGAGTGGG
GAGAGCAAGACGGCAGCATCTACGGTTCTTTCTGCTCAGGAATGGGAACC
CAGAGTGGGCAGTAGAGCGGAGGCAAGCCATGCAGAGGCAGGAGCAGATG

>uc003eqn.1|135687186|135687586|135687685
TTGTTCCTTGCTAGAAATGAGCCTCGCAGGCCACCACCATCCGCACCGTA
CGACAGGCCGTCCCTCAGCTGCGGCTTCCTGCCTCAGGCAGGATGTACCA
AACGTGGAAGCGGAGACGGGGAGGTCTGGGGGTGCCACGCAAGTCCCTTT
CCTCCCGACACGAGTGCAGTAAAGAAAAACGGTTATGAGCGTAAAGTGAC
AGCCTCGGCCGATGGGAATAGGGGGAAGTCCGACACTGAGCAACGAACGC
ATTCCCGCGCCTCCAAAACCTAGGCCGGGGGCGCTGGAAACCCTTACCGG
CACCCGGCCACCGCGGCAGACGCTTGCTCCTGCCACGCCCCCCCCCCCTC
CCCCGCATCACGTGTCTGCACTCGCTTTCCTCGGATTCCCGGATGTGGGT
GAGTTCATTTGCTCGCGTGCAGGGGAAGTCTGGAGAAGGCATTGTTTCAA
TTATTAAAAGTGTGGGGGCAGTGGGCGGAACAAACGCGCCGACTACAGAG

>uc003eso.1|139809831|139810231|139810330
ttgcagaggccctgggcgagaagaaacctgcatcctttaaggacctaaat
gaagccaAGCAGGCAGAGGCTAGATCACACATGGGGGCTTCATGCCCACC
TTAAGTAGTTTGGGTCTTTAAAAAAGGAATGAGACTCATAAAGAGGTTTT
AAGGAGCGAATGCTATTGCTGCCATGAACAGATATTCCTTCCCCATAGCT
GCAGAGCAGGCACAGGGCTGTTTTTGCCCGCCAGTATGTCCCCACCGTCT
AGCCCAGAGCGGGGCCAGCGGCCGGCTCCTACCCACACTTGCTGGCAGGA
AGACTGGACGCACTGCGGGACATGGTGATGTCCTGGGTTGGGGCTGAGGA
AGGCCTATGCGCGGAGGGTGCGGCCTTCGGCTAAGGCAGAGGACCAGGGT
TGGGTCCGTGGCGGCGGGAGGGGTGGCCTCCTGCGCTGGTCGCCCCAGGG
GACCTGAGAGGCGCGACAAACAGTCGGCGCGTTTGGTACTCGCGCCTGCA

>uc003euz.1|143824633|143825033|143825132
gcacataccactgtgcccagcTCAACATTGCCATTTTAAAATTAAAGTGG
CAAAGGAACATTTATGAAAAGAATATGGAAGCTCATAGGGTAGTCCCATT
CCATAGGAAGAAAACCTGCTTGGGTAAAATCTAAGGGGTAAGGTGAATAC
CACAATGTATTTTAAGCTCCCCAGCTATAATCAAATAGAATGATGATGAC
ATCCACATTTTTGCCTCTTGATTTTTTTATGGTTCTGAACCACACCCATG
TTGCAGATTGGCCTTTCTACTGAGAGTAAGTTCCATCAAGATTAATATCT
GTAGTAATAGGCAGAACACTTCAGTGTGGAATTGCTTCTTTTCTTTGGTC
AAACACTAACTTTGGCAGAGGATAGACACAGCTTAGGAAGACTGAATTTT
AAGTCTTCTGAATTGTTTTTCTGGACTTCCAAATCTCAAGTGATAAGACC
AGCAGAAGCAGGTATACAAAAATTTATCTCTGTCAATAGCAGTAAGACAG

>uc003eva.1|143858028|143858428|143858527
ATTCCAGTTAAAGAAAATCTGATAAAAAATGGACAGGTTGATATGGAATA
TGAATACTTACTTTTTCCAAAATGAATGATACAGCTCCCTGTTGTGAAAT
GTTGTTGAATAAGGAGATTGCTAGACATATAGATGAAAATATTTTCCAGG
TTTTCCTTTAAACTAGAAGGAAAATTCTTCAACTATTTCATAGCTGTTTT
TTTTCACATAGTGATTTATTTCAGTGACCTTGTGATCTGTAAACTTGTAA
TGGAGGGCTGAAAATGGGAAGTAACATAGGAAAAGGGAAGGGCTGTGGTG
AGAGAGACAATAATTTGCAAAGAAGAAGAGGACATGGGGTACCAGTAGAA
CTTCTACTCACCAGAGATACTGAAATATTCTAGAACCTCTGATCTCAGTC
AATTCTCCATAGGAACACTATCAAGTCTTTTTCCATAAAAGTCAGATAAA
AGAAAGATCACATTTCTTGATATTCTTTGAAGCAACTTTATTTTTATTGT

>uc003ezh.1|153468118|153468518|153468617
TTAACGCTGGGAAGAGGCACCATTTAATTAATTAATTTGTTCTGGAAGGG
ATCAGTGTACAATTTTAACTCAGTGCTTTGTGGATCTAGCTAAAGGTCAA
GAACTAAAGTCGGCTATTAGTGCCTCTGGAAGATATTTCTGCACTTTAGC
ACCTTTCTGATGTTTTTCCTTCACCTCGAGCTGGCCTCACTCTCTTCAAC
AAAACCGAACCTGCAGGAAGAATGTTGTACCATATCCAGCATTTTTGTCC
CAACAAACATGGGACAAACGTTTTTCACTAGAATCATCCTTGAACAAGTT
ATCCGAATTCCTTACATTCAAAGGAAATCCTGCCCCCAGTCTCCAAAACT
TCATCACATCACAGACGTTCAGGATTCTTTCCATTCAAAGCAAAGCCAAG
TTACATCTTATAGCACCCAGTGAATTATGATATGGGGCTGCGGTTTATTT
GCTCTGGCGACAATATGGCTTACTTGCCGTGGAATATCCCGGTATTTCAG

>uc003ezk.1|153498960|153499460|153499459
TTAATATTTAATGTTTCTGCGATGGAATCACTTTCTCCCTTGAGGTTGAC
TTCAGATTTACCAGACACACTGACAACACTGTACTCCTTATTTTCCCCAC
ATGACCTCAGCTTCTGCTTTAAAAATGTACGAATAAAGGATGCTTTTGTT
CATATCTTGCCTGCCTGTGATATATTGACAAAGTGTCTGCGGGCTCAATG
GAATAGTTTTACAGTATGAGTGCTGTTTTCAGTGGAGGGGCAGGACTTGG
GCTTTAGAAGGAAGTGAATTGGATAGGTCAGGAGAATGTACCATTTGTAA
ACACCCCTTTCCTTTTTTATTCACGTGTCAGGACAGCAGGAGCAGGCTGT
TCAGTGCCCGTCCCTGCGCAGAGCCGGAGGGAAAGCAGCTTGGAAGTCAG
CTGCAATTTTTAAACCTTGCTTTTTATTCCCTGGTAATGATCTTCAAGTG
CTTAGACTTGTCTGAGAAGCTGTTTTGAAACTAACATGGTTTAGTCCACT

>uc003far.1|157320530|157321030|157321029
TCACTGACATTCAAAGaaatataaaataaatttaaaatGTTCAGGTTTGC
ACAAGAGAAATAATCTTTCCCTTGCATTGATACTGTTGAACTTATTTGAG
GAAATTCACATTAAAACTTTTAAAACTCCAAAGGGACTCTAATCAGGAAT
GGCTAATGAGCCTCCAGAAATCTTTTATAACTCTAACATGATTATCGAAT
GTAATTTACCAAACCTATATGACCAAAAGTTCAGAGTTGTCACTATTAAA
TAAAGCAAAAGTCCTAACTTTGCGGAAGAAACAGCCACTGCCAAACTTCA
GTATTACAAAGTTGTTGGGAGTTGTTTTTAAAATTTCCGTGTTCGAAGAT
ACCACAGGTATTGGCCAGCTTACCTCTTCACTAGGAAAGGTTAGAGATAC
ATTTTCATCCCAAGCCACAGACTGGGCTCAATTACAGCTTTGTGGCAGGA
TAAGGTTAAGAGAGGTGGAGTGGGCAGGGACGAGGGAGGGAGGCAGAAGC

>uc003fct.1|160473737|160474237|160474236
ATCTGTGAAAGCCACAGAGCCTGATTTCTGCTGTGATAATCTTCAGCAGA
CCGAGGCTGGGGCGAGAATGAGGCAGACCTGTTTACATGGTGTGTGCAGT
GCCTTGTGGAATTCTTAACTCTATTTTATTGTATTATTTTTAATCGAAAA
GTAGATCAGATGATAGCATGAAGTGAATCGGCTGCTTTGGACTAATGGGA
TCTTCTTTTCTGCATTAAGATCAAGAACTTTTCTGGAATCCTCTGTTCTC
CGAGTAGCCTTGTCTTCTCTGTGTGTTTTATCAATTTGAAGAACACTGGC
AAAAATCAGCAAACTTCATCTCCCAAAAAGCTCTCGCTCTTTTTTGCCAA
TACTTGAAGATTTCTGCTCCAAAATCTACTTTGAGCTGCTTGAGCATGGT
GGTTGATAACCGAAGGGCAAAAGCATCACTTATTTAGTGTGTGTTATAGA
AATTTTTTAGACAACCTTACTAGCTAACCCAGGTGACCCTTTACGGATTT

>uc003fgx.1|171618958|171619358|171619457
CCCTTGGAGTGCTCGCAGCAGGGAAGAAGGAGCGAGCAGGGAGGAGCTGA
GGAGGGTCGGAGCGGAATGGACACCCAGAGACTGAGATGAGAGAGGGGCT
ATAAGAAGAGAAACCAGTCGCAGGAAAACAGAACTCTCGACAAACGCACG
CCCTCTTTGCGCTCTCCGTTTCTCTGGACCTGGATGGAATTGTTTTACTT
TGCATCGCCGGACTGCGCTGCGGACGGGGTGGGGCGGCCCAATGGCCCCC
CTGGGGTTACTCTGCTCCCCTTCACGCTTCCCTcccggccccgccccgcg
attggccggcgcgccccggggctgccgccgATTGGTGCTCGCCGGCCGGA
GCCGCGGGGCTTAAAGAGGGGGCGGGGGCGCGCTGCCCAGCAGCGCTGCT
GTCCCCGCCGTGCGCCCTTCGCCGCTGAGCTCGCAGCCTCCGGCGCCCAC
CTCCACCTCCAGTGTCCCGCCTCGGGCCGTCGCCCTCCAGCGGCTCGCGA

>uc003fgy.1|171621321|171621721|171621820
aaattgctagcctcagtgaaccacggttgtcttcttttaaaagttaaaat
cagatcaaccacccatctttcacgattatttgaggattaaatgagataag
aaatgtaatctcctttgagatagtagatgcttcatgaatggtacctatag
tattTTATTAAAAGCTGGGCATGGTATTTGTAGGGATCTTTGAAGCATAA
AATTAACTTTGTTTTCTTCTCCTGAAATTAACTTTACTGAGCATTCAGTG
CCAAGTGGTTTGTTTTCAGAGAACAAAGGCTGTCCTCCAGAGGGGAGTGC
ATACTCTGGGGGTGGGGGGGGGGTGGGGGGCGGCGCTAGTCCTTCCTGCC
TTCCCCCTCCCTCATACTTTGGGTGGAGGCAGGAACAGTCCTCTGTCCCT
ATCTTTTGGTGTCCGGACATGGCCTTGGCACTGTAGCATGTGGACAGCCA
GTGCCATGGATTTCAGAACCTGCATTGCCAGTTGACTGCCTGCTTTGTGT

>uc003fir.1|175638556|175639056|175639055
TCCTGAAATTAGTTTCCAAAACTGTAAATTTGCTGAGGCTATTTGGCTGT
TTAACTATTGCTTCTTTTTATGCAGTGATTTAGCAACAGGTAATGTAACA
ATGCGGCAGGAAATCCTCACTACCCTGAGGTTTTATATTAGAGAGAAAAA
TATCTTTTGAAATCCAAACAATCTTTTCCAATATAATCGTCTATGAAATG
TTAAATGGAAATCAAATTAGCACACTAAGGCTAAATTCAATTGTATATAT
AAATTCACTTGTAATATCATCAAATTCACATATTTATAGCTTATATTCTA
TCTATAAAACACCTGGAAAAGCCAATCACtatttaataaaatattaactt
aaattattaaCATAATGAGTGATGGATTTAAGTGATTTAAAAGCAAACAC
TTACTACTCACAATCCACCTCTGGATAAATTCACATGATCAAAACCTGAG
TCAAGGTTCAGTTTAAAGAATGCCAAGTCCATCAAAAAATTGCACCCAAG

>uc003fit.1|176059304|176059804|176059803
attttatagtttaggaaactgagtctcaaagaagttatattctttgctta
cagtcacacagcaagtaTTAGAGATAATCCAAAACTTGTCTTCACACTGC
TGCACAAAACTGACTCTGAGCTGTTCCTTATTTCCCTATGGTTTAAAAAA
TAAATGTCGTGTAATACACTTTAAATTTGATTTCTGTAGGAAAAGTAGAT
TAGAAACACTCAAAAACAAAGAAACCAAACTCTGTGAAGCTTGGTGTACT
GGTAATATCAATGCTCTTTTAGGGGAAAATATAAATATGTTTCTGGACTA
AAGTGAAAGTAGAGAATTAAAAGTTTATATCAAAACTGAAACAAAGCAAT
GTTTTGTGAAGTACACTTTAATAGCCATACAGTGGATCAAAAGATATGAT
CTCACTTCATAGTAAAACAGGTCCTGCAAGCCCAGGTAACTCAGGAAGCA
GAATGGTAATTATTCACAGAAGAAAGCAGGTAGTATACTGTTACAATACT

>uc003fjd.1|179736517|179736917|179737016
TTTTCCTATTTGGATTGATTTTCATACCTAACTCCAGAGAACACTTATTT
TTGTAACTGGGAAGAGCAGGAATCCCTTACTGGGAGTGAGAAAATTGTTT
GGAGAATCCTAGAGTGTTTACTACCAAGTTCGCTTTCCATATAGAAAATA
TCTATTTGGCTCTCTCTCCTATAGTTAAGGAGGATTTGGAAATCTGATCC
AGTGCAGGGCGATGTCGGTCTGGGAAGGAAGACTGTGAGCCCTCTCTCCC
TTTTTAATATGAGAATTCGAAAGCAGTGGGGAAGTGATGTTGGACCTATC
ACAGCATTGCTAACAGACAGCCTATTACAGTATTTAATAAAAACAGAAAC
AGCATGCCTATCATAGGCTAATAAATCCTACCTCCTGCACGCTTTAAAAC
AGTATGAAGCAGCTTTAACGGAGCTCCAGATAACTAATTTCAAGCATGGC
TGTCTAGCGTGCCTGTCACTCCTATTGTCCTTCCAAACTCTTTCAGACAT

>uc003fkv.1|182763702|182764202|182764201
CATGTGTATGACTTGCATTGTCCTGTCATGTCCCTTATCGTTGATTTGCT
CATCTATAAAACTGGTTACCCTGCCCTGCCAACCTCATAGGATTGCTATC
GAGcatacacacacacacacacacacacacacatacacacacacacacac
tctgtctctctctctctctctctctctctTTTAGATTGCTATGTTTTACC
TTGTATCCTTAGCAGCATTTTTAATTTTTTGCCATATAATCAAACTTTAC
CTTTACGTAGAACTAAAAGAAGCATTCCATGCTACTTTCCAACAACGTGT
AACATTTTAAAACAAGTTCACTTACCAAAAGGGAGACAAACTGAAAGAAG
TAACACAAAAATACAAATGCAAAATTGCTTTTTTCTAGAAATGGTCTAAA
ATTTTTATTGTGAGAGAAAGAATAACAGGGAACACATTTGTTTGTTTCCT
TTGGGACCTAAGACAAACGTATTGAATATTCTGGTACTTTCCCCTCTAGC

>uc003fkw.1|182810344|182810844|182810843
AATGAAAATTACTTTGCACTCATGCCTTAGGTTCTAATCTTGGACACTTT
GAAATAAATAACTTTCCAAGTATTTATTATGAGAAATAGAACATACAAGC
TAATTGTGAACACTGTTTTTAAGCAAATATTTACAGATAATTTAATTTTT
TTGAACCTATGGAAGTTTATATAAAGGTTAAGATAAGAGCAATTTAAAAA
ATCATTAACTTGCATAAAAGGCAAATGGCACACTTAGGGACTTAGTGCTG
TAAGCAAGATTTCATTTTAATTTATCCTATTTTCCTAAGAATGGCAATGT
TATTGATTTATTCTGAGAGAGTTCCCCACACACATAGTGATTTTTTTTTT
TTTTTTACCGTGGTAGGTAATAAAAAGGATTACAGGCCCCCAGAAGGATG
AGATATCATCAGTTTGTAATCCAGCCCATGGTTTCCTAGATACCGTATTG
TCTATTCTGTTCCGCTATGTGAAAAATGTTGAATATCAACAATGGGTTTC

>uc003fph.1|186528995|186529395|186529494
tgctgggattacaggcgagagccactgcAGGTGGCTGGGAAAGTTTTATG
AGAGGAAAGCAAGATATTTGAAGCTCAGAGGACTATCCTTTTCTTTTTTC
TTTTTTCCAGGAACATATGGGAAAGAAATCCCCTCGGAAACCAAAGCCCA
GCCATCGGAGATTTTAAGATTTTTCAGGCTTTCCTTATAATCTTCCTTAC
ATTTGTCTCTTTAAACACATTTAAGTCGACCTTTGAGAAGTTGCTGATAA
GCAGTTATCAAACAAGAGTTAGAGTAACAAACCCTCCCACCTCGCTGTGT
TGGTTGGTAGCTTCCAAGGCCACTGTAAATGTGTATCAGTGTGAACCTGA
TCCAGAAACAGCCAGGAAGGGAGCAAAGTTTAGTTTAGTCTGTGAGGAAA
CTGGCGGCTGCTGGTAGTTCCATGCTGTCTGTTCAGACTTCAGCTTGGTG
TAAGTAGTTTTTTTTAAAAAAAACTATTATGACATTTTCATATAAAAAGG

>uc003fpi.1|186563263|186563663|186563762
AAGAAAAGGGTTGAAGAAAAGAGTTCTAATGAATAAAAGATGGGATTTCT
TCTATATGCATTTTTGTTATCCTTGATTCCACAGAAATTCTATTTTGATT
CCTTCATTCAATAACAATAATAATGTTTTTATGACTATCACAGCTTGAAa
cacacacacacacacacacacacacgcacacacacacacacacacacaca
cTCAAGCTGCCAGTCTGTCTTAAGGCAGTGGCAGATGCCTGATTGGCGGG
CTCTGTTTATTCTGTGACCAGATTCCTTCTAAAAGAAGGAAGGCCATGTC
TGCCTGAAGCCTATTGGCTGGGCCTACTCTGGACCCGCCCCTCTTTTTTT
TTTCATGACACACACCACAGCGAAGTCTGTGCGGAATCCTAAACCAGCCC
AATTTACATCCATTCATGAATCTGTGACGTCAGCAAGCCTTTGGGCTCCT
TTGCGGTGGGCTGGAGGATTGTGTGGGTGGAATCCCCCTCCCCTTTATTT

>uc003frx.1|190831409|190831909|190831908
ATAGATGAAaaaacaaaacaaaacaaaacTTCCCTAAGCAGCTCTACAAA
ACATTTTAGCCCCAGAAATAGTCACAGAAATCCTCAAATCAAACCAGTAT
CCAGATACAAGGAAGTGTTATGTAGCTGGAGCAGGGTGGACACTCATCAG
CTCAGTTCAGTTACAAAAGTCCAGGCTGCTGAAATTAAACTCTGATGCCA
TTCATGCCAGCATCCAATCACGACAGAGATCAGAAGTTCAGAGATGCCTC
CAGCTCCAAATTGCCAACAACAAGTGTGGCTACTATACGTCAAGGACTCT
GAAGCCGTGAGAGAGGGGGAAGAACAACAGTAGAGAGGATGCCCAGCTGG
TAAGAATCGAGTGTTTATGAAGTTTTAGTCAATTGATGAATCTCATTGGC
TAAAATCAAGAAACGCTCCGCCTCTTTGCAAATATGTATGAAGGAGAGAA
GTGCCTAAACTTCTATGTCTGATAGCATTTGACCCTATTGCTTTTAGCCT

>uc003fyr.1|199161048|199161448|199161547
TGTCTATTGCTGTGTGTATCGAGAGAAAAGCACCCCACTGTTGGCAAATC
AATCTTACAGTCAATCATTCTTTAGGCAGCGGGAACATCCTCCACTCAGG
GTTCGCCTTTCCACCTACGGCGTCCGGGGACGCAGGAAGTAAACTAAGTT
GTTTCTATGGCAACGCACAGCTTTGGCGGATTTAGCTGGCTACCATTTTG
CCTTCCCTTGTTCCCAAGTAGTACATTTTGCAGCCTACCAAGATGAAAGG
ACTTAGGAAAATAATTGTAAGAGTGCTATTGAATGTGGCTTATTTCAGTG
CGAAGCCGATTTCCGAGGATTGTTTTTCTGGCGTTTGGAGAAGATGCCTA
AATTGAGGGCGGAGTCGAAAGATGTTTAATCCCACAAGGCCACGCGGCGG
GGCCTCGTCCTTCTCTTACCGCCATCTTGGCTCCTGTGGAGGTGAGTGAA
GGGTCTGCTGCTGAAATTTGGGGGCAAATAACCGGAGTAGGTTTGTTCCT

>uc003fzt.1|42826|43226|43325
TTGTCATTATATCACTTCCGTTTGTGAAAAAgtgtgtgtgcatgcatgtg
tgcatgcgtgtgtgtgcgcgcgtgtgtgtgcgcgcgtgtgtgcacgtctg
tgtgtAAGTGTATTTTACAAGTGGACATAACCTTACACACAACAAGGTTA
AAAAAAACACCCCTGGGCTGCGTCAGGCCAAGCCGGGAGAGAAAGCCCCG
CCTGAAAGGGCCTGGAGGCCCCAGCCTGTCACTCTTGCCACATCAGTGGA
GTGTATGGTTGCAAATTCTGTTACTCAAGGCCCGAGGGCGGGGATTGGAG
TAATATCCAATCAGAGTGTCGGAATGAGAACTGCCCAATCAGGCCCGCAG
CCAGAGAGGAGGGGTTGGCTTCCGGGATCTGGCGCGGCGTTTTCCTCTGG
CTCCTGCGAGGGCTTGGTTTAGGGCTTCAGCTCTCTGCGTTCTCGGCTCC
GGGAGGCCTCGGTGATTCAGCCACAGCCTCTGCCTCCCGTTGCTCTGTGA

>uc003fzw.1|114001|114401|114500
gtgaaaccctgtctctgctaaaaatacagaaattggccgggtgtggtggt
gggcacctgtaatcccagctacttgggaggctgaggagaatcgcttaaac
ccgggaggcagaggttgcagagagccgagttcgcgccactgcactccagc
ctgggcgagaagagccagactcaaaaaacaaacacaaaaaaCCTGCCTCA
AAGTACCAGGAGGCCAGAGCCTGTCACTCTCGCCTCATTCAGTGCTGTGT
ATGGTTGCAACTTCTGTCACTCAAGGCCTGAGGCGGGAGACTTACAGCTC
TATCCAATTAGAGCGCTGGATTGACAACTGCCGAATGAGGCGCGCAGCAG
AGAGGAGGGTGCGGCATCCGGGATCTGGCGCGGCTTTTGCTTGTAGCTCC
AGCCAGAGCTCGGTTAGGGCCTCATCGCTCTGCTCCCGCTCCTTAGGGAA
GCCTCGGTGATTCTGCCACAGCCTCAGCCTCTGTGGCTCTGTGACCTGCC

>uc003gfc.1|2440580|2440980|2441079
AGGCGGGCGGCCAATGGGGACATGATGGGGGGCGGAGCCGAGGCCTCCGA
AGCGGAAGTGGGTTGCTGTTGAGGCGGCGGCATCTTTCTCGAGGAGCTCT
CCTGGGCGGCTGAAGAAGGAGCTTCTTCTCCGGAGTGCGCCGGCGGTGGC
GCCTGCGGACCTAACTAGCTCCAGGTTAGGCCGAGCTTTGCGGGAAAGCA
GCGGTAAGTCAGGGCCTTGCAGATGCGAGGTTTAGGCAGCTTCGCGGCCT
ACAGAGGCCTCGGCCCGCGCCTCTTGGGGGAGCCGCGCTGCGCGGCTTGA
CCCAGCCGAGGCTTTGCAGCCCGGGACCTCGAGCCAGCTCTGGTCGCTCG
CACTGCCGTCCGCGCGGGCGCACCGAGCCCGGCTTGGCGCGGGCAACAGA
AGTTAGGAGGTCTGCGTCTGGGTCTCGGCTCACCCTGGGGGGCCGCGGCC
ATGGGGCTTAGTTCCTAGCCTAGGAAGGGAAACTGAGACTCTGGGAGGGG

>uc003gkx.1|8251459|8251959|8251958
CCATGTGTGCACACACTTGTGCTTGTGAGTCTCTGTGTGCCCATGCATAt
gtatgtgtgtctgcatgcacatgcgtgtgtgtgtgcatgcatgtatgtgt
gcaggcatgcgtgtgtgtgtgtgtgCAGTAAATGGAAGAGGAACAGAGAT
CAGAGCTGAGGCTGGCAGGGCTGAGGCAGCCGGTGGCTGGTGGACTTCCC
CAATCCCAGCCTGGCGGGGGACTGGGTGCCCCTAGCCTCTACTACAGAGC
CTGGGGGCTGGGCAGCGGGCAGGCAGGACAGGGCCTGGACCTCGTCCAGG
AAAGAGCTAATGATCAACCGGCTGCGGTGTCTGTGCAGCCGCCCTGGGCC
TGCCTCTCCGTCACCGGCCCTCAGGCGCAGGGAGGAAGTAGGGCAGGAAG
CAGGGGGCGGAGGCCGCTGTGCAGTCAGCCTGGCTGTGGGCGGCCCCTGC
CTGCTCCGTCCAGCTGGAGACAGCCCCGTGGGGCCAGCCAGCGCTGGGCC

>uc003gnp.1|15038365|15038765|15038864
TACCTCCAAAACTCTCAAATATAAAATGGCTTTTTTCTCTAAGTTAACAA
CTAATTTCCAGTCAGTGAGTAATTTTTTTCCTGAAACATTCACTCAGTGG
AAAACAAATGAAGAGGGAAAAAATTAAGTAAACAAATCTGAAAAAGAGGC
CACAACACACAGAGATGGAGAAGCTCTAAACTTACCACTGAAGGAAAGCA
GGCACTTAAAGTTTATCCCAAACAAAACTGTAATTTTAACTGGTCCCCGA
GTTGAGCCTCACTCGATGAATGACTTCCAGGGCCTTTGGCTCTTTGGGAC
TAAACGAGAAAATTATTTTTAGCACAACTATTTGGAAATCTTTGAGAATT
TGGATCTGTTATTCTGTCTGGTACCAAAGCAAGTTTTTCACTGAGCTCTC
ATGAAAGATCCTCAGTCTCTTGTGGATTTAGAATCCTGCAGCAGCCCACC
ATCTAAGAGCAAGGTATGGTGTTTACTCTTTTTTTTAGAATTTTGGCAAA

>uc003gof.1|15292126|15292526|15292625
GCTGCTGCGCCAACCGAAAGGCCTCCTTAATCCGCAGCAGTCTCTTTTCG
CTCCCATGGCTCTGGGACTCTGTCCGGACTAGCCCTGTCCGCGCTCGGCT
ACATCCGGCCCGCCCACCAGCTCAGAGGCAGAGTTCTCCGCGGTGTCTCC
TAGGGTTTCTTGTCAGAGGGCCCCAGGCGCCTAGGGAGTCGTTACCGCCC
TGGCATTCAAATAACTCCCGCGAGAGGCGGAAATCCCGCGAGACTGCCGA
CAGAGCGTAGGGAAGTGGAAAAGTGGAGCCTGCACCGCCCGCTCCCGGCA
CCCCCGGACACCGCCCCGGTCTCACGCATGCGCAGAGGGCCGATCCAGTT
CTTTTCGGCTGGAATGGGGAATTTGTGAGGTAGGCCGGAAGTGGTGTTGC
GGAGGGAAGTGTGGGGAGAGCAGAGGCGCAGCTCTGCTGGAGAGACCTGA
GGCTTGCAGCGCTGGGCCCGGCCGGGTCGCTGCGGCTGGGCTGGAGGTGA

>uc003gpu.1|20306502|20307002|20307001
tcaataaagttggCATCAATTCTATAAAATATTCTAAAATAGATTATAAA
CTAATGTCATAAAATATTTCGTAAAAACAACATTTCCTGCTACCCCATGA
CATTTTTTCCATGCAGACTGTAGCTGAACTATTTTATGCTTACTGCCTCA
GGGAGGAGTTGTCATCATAAAAGTTCTCATGCTAAAAGTTGAATTCTTGA
CTTTGGACTTTCAAAAGTTAAGGTCAAGACCAGCCATTATTTGGAAGAGC
TAGAAGAATATGTCATCAGTCAGAGTCAAGGTCTAGATCTGAGAGCAAAG
AGACAGTATGCTCTGTCCTTCCCATCCTCCATCCTCCCCCCAGGGCAATA
CCCCAGAGCTAATAAGCCCCTAGATACCCCTGAACCTAGGGTATAGGATG
AGAAGAAATGGCCTTGTAGTGTGTCTAGACAAAAGACTCTACGGCAACCT
CATAGGTTCCCATGGTTTCTACAAGGTAGAAACCAACAGCTGAATTTCTT

>uc003gpw.1|20310639|20311139|20311138
AAGAATGCAATAGCATATGAGATTCATAAAATACGACAGGAAACGAATTT
CCACAGCTAGGCTTATGATTTAGCCAGATAGAACAGGAAACTACAAGAAA
ATCCCACAGCTGGGCATGCAGATGGCTTCGGCTCTCACCCCTGAAGACTC
GGGGGGAGGAGTTCACAGTCTTCAGTTCTCCGAGTATTGAGGGTAAGATA
GCTGAGGAACAATGAGTATTAAGTGTGCGAGAAAAGCGTTTAGGAGTTAA
GCACATGGACTGAAGAGAGGCTAGGGCGCAGGCGACTGGGAACCCGTCAT
CGTCCCTCTGCTCTCCGGACCTCTTATTCGAAAAACATCCTCCACCACGT
GCCCCTTTGTCGCCAGAGACAGCGCCTGCAGTGCGTGAGCTGCCCCCTGA
ACTCCTGGCGCCTGGTTGCCTGGGCAACCCTCTTCTGGGGCGCCTCCGCG
ACCTCTTACCATTGGTTTAGACGACGCAGCGTGCGTCTGACGTCATTGCG

>uc003gsv.1|36011012|36011512|36011511
GAACCTCAGTTTCAGAAATAACTGTGTATATGAGATATGACTTGACAGAA
TTCTGTATGCAGGGGAGTTAGGATGGTTTTACCTAAAAATGCATGCACAT
ATTTTATAAATTTAGCATAAAAATTCATtaaatatatatgaatgtattaa
atattgcatgttaagtatatcatatgtaatataaatattacacattatta
tatagcataattatatatagtacatgttacatatatgtgaaatatacaaa
tatatatcatatCATACACTGAGAGCTCTAGTCATTGGGGCCAGCAAGTG
TTTAGAGTTGAGCACCGAAGTTCCACTCCTTAGATGCATGATTATGTCTG
AAGGAAAAAAGTTTTAATTAAAAAAAAGAAGGCCTATTTTATTTAGTTCT
GTGGCATATCAGGGCACAGTCAATATTACTTTAATGTCATGTGACATGAG
GGGTAGGAAGCCACTTCCTTTATCCTATCATGTTTTACCACACAGCTCAC

>uc003gvy.1|41082176|41082576|41082675
GTTTTGAGTGATACAGAAATCATCATCATGGGTTTCCTTAAATTTCTGTG
GCAATGGGCTTATTAAAAATGTAATTTTGTGCATGGTGATTTTTGGAGGG
ATATCAAACTTATCCTATGGGTGTTCAGTTTTGTCAGAGAGTTATGATAC
ATTTTATTCTGCATATTAAAAATGTTCCAGAAAGGAAAGCAAAAAAATCA
CCATGGCAACTCAGTAGAATGCCCTTATTTTGTTTTTCTGAAAGGAAAAT
TCTAAATCTGAGTAAGAGGTATAAAAAAGAGCAGTGCAGATTGTGTCTCT
GGCTTCCAGGAAGTGAGCTCATAAAAGAATGGGTTTGATGCCCTGGGTGA
CTCTGTGTTATTTAGGACCCCATTTGTTTTTTCTCATAAGGAAGAGCTAT
AAAAAGGTGGCGTATATATTGACACTACTAAAACAGATCTGCCAAAGAGC
CTGTTGAATTTTTCTTTGTAATGCAACTTTTTGGAGCCAACTGTAAGTGT

>uc003han.1|54789620|54790020|54790119
ACTATATAGCCCTTCCCCTAAAAGACCCCTAGTTCAAAACGGCGCAACCG
CTTGGAGATTTCTCCCGAGGGCCCTATTTCTCGTTGGGCCGAGTTTGTAG
AAGGGACATTTCTTGATTCTAGATTTATATTCTCTCTGGGTATTAAATGC
AATTTTGTATGTTCCTTTTCTTCTTTTCAAAGAGAATACAAAACTATAGC
AGTCTAAGAAAATAACCCCAAAATGGGGAGGCAAACTCATTCTGGAAATG
ATGGGCTGTTTGTAGTTTCACAAAACCTCTTTCCCGGCAGAGCACCAACA
CCTCCCCCTTCCACCACCCCCCATCCCATCTGGTCTGCTTCTCCCCGCCC
CCCAGTTGTTGTCGAAGTCTGGGGGTTGGGACTGGACCCCCTGATTGCGT
AAGAGCAAAAAGCGAAGGCGCAATCTGGACACTGGGAGATTCGGAGCGCA
GGGAGTTTGAGAGAAACTTTTATTTTGAAGAGACCAAGGTTGAGGGGGGG

>uc003hgy.1|74515218|74515718|74515717
AAATTAAACAAATGGAGGGATAGTTTGTTCTGCCTAAAAGCAGTAATAGG
AGGGGAATCTAGAAGCTGGGTCTGGATGGGAAGACATTAAGAAAGGAGAG
GGAGAGAGAGCAAGCAAGAAGGAGGTCGGTCAGGGCTCTACAAGAAGAGA
GTCAGGTGGTATTGATACGAGTGGAAAAGATCTTTTTATGTTTTATGCCT
AGTTCCTTGATACAAACTTGTGGTGGGGGGTTCTTGAAAAAGTGATTGGG
GACTATCTGATCTGGGGTTTAGGGCAGGGAAGAAACAGCATGTAAAGGAG
AAAAGACAGAGCATTTGTTAAAGAGAATTTAACAGCAAGAGGAAATAAGA
ACCAATGATACCAAGGATAAACGCAGTCCTTAACTCCCCTATCACTGAAT
TCTTAGAAATATGGGGGTAGGGGTGGTGGTGGTAATTCTGTTTTCTCCCC
ATAGGTGAGATAAGCATTGGGTTAAATGTGCTTTCTCTCTCTCCCTCTCC

>uc003hgz.1|74520296|74520796|74520795
CTTAGGGACAAGTCATCTCTCTGAATTTTTTGTACTTTGAGAGTATTTGT
TATATTTGCAAGATGAAGAGTCTGAATTGGTCAGACAATGTCTTGTGTGC
CTGGCATATGATAGGCATTTAATAGTTTTAAAGAATTAATGTATTTAGAT
GAATTGCATACCAAATCTGCTGTCTTTTCTTTATGGCTTCATTAACTTAA
TTTGAGAGAAATTAATTATTCTGCAACTTAGGGACAAGTCATCTCTTTGA
ATATTCTGTAGTTTGAGGAGAATATTTGTTATATTTGCAAAATAAAATAA
GTTTGCAAGTTTTTTTTTTCTGCCCCAAAGAGCTCTGTGTCCTTGAACAT
AAAATACAAATAACCGCTATGCTGTTAATTATTGGCAAATGTCCCATTTT
CAACCTAAGGAAATACCATAAAGTAACAGATATACCAACAAAAGGTTACT
AGTTAACAGGCATTGCCTGAAAAGAGTATAAAAGAATTTCAGCATGATTT

>uc003hjk.1|77150980|77151380|77151479
TCACCATAGTTACCCAGGCCAGCATCATTTCCCTGGGAAGACTTTCCTGA
ACCCCAGAGGGGCTCTCACCGCACACTTGCAGAGGCCTTGCTGAGCCCGT
GTCCGCAGCAACGCTACGTTTCCCTGCAACCCTATGGTTAACATTTCCTT
CCACCACTAGGCAAGGAAGGCCTGCGACGCTCCCCGTCTGAgcatggtgc
taaacacagtgcctagcacccagtaagcgcacaCGCATGAGGGAAGGAGC
TGGGAGCTGGCTCGGCAGGTCTGGAAGTTGGATAGGGTCTGTAAAGGGCT
GCCTGGCTCCAGGGGCCTCACACGCAGCGACCTCAGCCGGGCCCAAGGTG
CGTGTACTGCGCATGCCCAGCCAACTGGTCTTCCAGAACCTTCTTCAGTG
AGGAGGTTATACCCGGAGGTCTCGACGCTCGCTCGTGCTGCTCGTGTTGC
CGCTGGGTACGTTTGCTGCCAGTGCTGATCCAGCCGGAGGCGAAGAGAAG

>uc003hjo.1|77214486|77214886|77214985
gaggtacctgaaatatagtaagcTAGTTGAGCGAATGGTGATAGCTGTCA
CCATTGCCAGTGATTAACAGAGCAAGTTTCCCTAGTTATGTGAATCACTT
AGCCTAGAGTAAAATCCATGCTTTAGTTTGATATCTCAGTGTCAAAGGAT
TAGGAATGGGAAGTCATTTCTCTCTGAGAGAAGCCCAGAACTGTGGGCTC
AGAACTGAATGTGCTGTGTGGCTAAAGGGAATTGCTATGGCTTTACAAGC
CTCTTGGAGATTTAAAGTGTTAACAGCAGTGATTCCAAGGCATAGTGTGG
GGGGGCCAGATATAAATAGCAGAACACAAGTAGCGTAGTGTGCCACTGCC
AAGCTACTGCTGGGGGTGTTTATAAAAAGAAAAGCATTCCTGTCTCAGCT
CTCACTGTCAACAACATCCCATCCTGAAGACTTGCTTACCACAACTGAGA
GTGGGGAGTCAGTTTGAGGCCTAGCATCACTTAAACTTCCTCCAAAGGCA

>uc003hjv.1|77353816|77354216|77354315
CCTTCGGCGCCACGCCCACGCCCTCCCGGCGCACGGTTCGTGCGCGCAGC
TCTGGGCTCCGCGGCCTGGCGAGCGCGGCCCCGGGTGCACCGGGCGGATG
GGGCCGCGGAGGGACGGGCCCGGACTCGGTTTCGGTTTCCTTCGCCGGGC
AGCCGTGGCGCCCGCCTAGCGCAGCTCGGGAGAGTGCAGGGAGCGCGCAG
GGACGTGACGTTCGCGGGCCGGGCTCGCCGCAACCCCGCGAGGCAACCGC
CGGCGACTGCGCGGGGAGGCGGGCGGGGGCGGAGGCCGCAGTCATGTGCC
CTGCGGCGGCGGCAGTGATTCGGCCCGCGCCCTCCCCGGCCGGTCCCCGG
TGGCCCTGAGTGGCTGCGGCGCCTGAGCCAGGCCCGGCCTGGCCGCTCCC
AGCGCCCTGCACCGCAGGCCCAGCGCTCGCCCCACCGAAATTGCCGAACC
TGGTTCACACACTCATTTACTCATTCCGCAGATAGGTCTGAGGGCCTCCC

>uc003hke.1|77574876|77575276|77575375
TTCTTTTCATTTAAAGAGTGGATAACAATCTTGGAGTAGATAACAATGAA
AACCTAGAAAAAAAAACCCACCTCCTGTTTTTATTGAGTCAAACAAGCAG
AACTTTGATTGGAAAGTCCCATTTCATATATTACACTGGTAGTATTTTCT
TCTAACGAAAAAAAAAAAGCCCTTGTGCCACCACCTTGACATGTACTTAA
ACGTTTACCCAAATCACTTAGGcattgcttctcaaacttggctgcatagc
agaattgcctggagggtttttaaaaacacaaatgcctatgtctcactccc
tgaaattctcctttaattggtacgaggcggggcTATTCTAGGAACTATTT
TCTATCCCTTGGCAATTAGCCATCTGTATAGTATTTTTAACTTCCTACGT
GTTATTAACTGTAAGACTGTTTGAATTGTCAGGTCTTTGTGGTGAGCTGA
ATTCTGCATGGCAGTGCTTACTGTGCAGAAAGGTTGCAATGCCTCACTTT

>uc003hkf.1|77855777|77856177|77856276
TCATTATAAAAATAGTCTGATGTAATTATTAAGCATTTACCCTTATATGG
GGATCTCGGATCACCATGCTTCATAAAGTAAATCAAGATGAATGGATAAT
AGAAGCTCAGAATCTGACTCCTCTAATTCATTCTCAATTGAACAGCAAGG
TTAGTTCTGCGGTGCTGTCCCTTGGCAGTGAGTTCTGTCCCTGTGCTGCT
GACTTAGTGTTTTCATGACAGTACATCTTAGGAAGATGCGGTGAGATGTT
GTTATAGAACCACTGCTTCAGTCGACTCCCTAACTATGGGAGGCTTAAAG
CAACTAGCACTTTTGTAGACAGTGGCATTTTTGCATATGGAGGAGGGCAT
GTGTTTAGCAGAGAAGATCATTTAAGGAGACTTCCTGATTTCAGTTTGAT
GCATTCTATCATCAGATGATTTTCCTTGCTTCCCTCCTCCTCTTGCCCAC
AAAAATAGAATTCCAGCATTTCTAAGCTATAGGCTATTGTTCAAGATGCC

>uc003hpk.1|86614907|86615307|86615406
TTAGCGAGACAGAGTTGGTAGAAGCAAGTAAAACCGGTGTATGGGGTTTG
GCCAATGAAATGCAGAGCTCCTTGAGGGCAGGAGACATGTATTCACCAAC
CTTCTCGCGCCCACAGCCCCAGATCTGTGGCCAACAAGTATCTATGATGC
ACTTGAAAGGAACGAGCGATGCCAGATGCGGAGGAACCAGGCAGGGCGCA
TTCTGTCAGTGGCGCCAGGCGGTGTAGCTCCAGCTCTCAGATAACCCAGG
CTTTGGGAGGGCGGGGCTCCTGCCGGCCTCCCCTGTAGTGCGGCTCGAGT
CCTGTGAAGCTACCAGTTGCCAAATGAAATCTGAAACCTCGAGCTGTGTC
TGAGGGTTGGCCCCACTCAGTTGTTCCAGCCTCTTGTACTGTATATTTAC
ACATTCACACACAATCACCCTTTCTAACTTCTGGGACTCTTTGCGCAACT
GCTAGGATTTCTCAAGTGCATGTGGCAACACAGCCCAGCTCCGGGTGGAA

>uc003hpl.1|86918474|86918874|86918973
TTCTCTGAGACAGTTCTCACATCCTAATTGTGTTACTGCTCCCTGCCAAT
TCCTTTGCTTATTATGCAAGGATATAGAGGAAAAGGCAAACTATTTCCCC
TCAGGTATGTTAGTGTagtggaaaaagcattgaagcaggagttgtgaaac
ctggttatttgttaactgtggcactaactagccgtgtgagtgaccttata
caaatcatatttttctctgggtttcacttcccttatctacaaaatgggtt
cacccggctaaattatatttaaggtcctgatgagctttctatgattcCTA
TTTCTTATTTTGTTTTGTTTTGTTTCTAAATGCTCAAATACTACATTATT
TAAGGTATATTTCCTTGTAGGTTTTTTTTCCCCTCTCTGTCTCTTTCTTC
AATATATGGGATGGGAGGATACTGACTAAGTCTGAGAAGGAGGAGAAAGA
AAATTAGCTACAGGAAGAGTTTATATCCCCTTCTACAAGAAAACTTAAAT

>uc003hsu.1|91267308|91267708|91267807
TGACCTGCCTATGCACTTGAACTCCACATAAGCACTAGGATGGACTGGGG
GAAAAGGCCAGGTCAGCACGGTGGGATACTGCTTCCCCTAAAATGAAAAC
TCAGCAGCGGGCCAGCAGTGGGTGTGCGCGCGTCGATGCCAGAGGATGCG
TGCGTGGAATCCGGCGGACGCAGTGGGCCGGGCACCGCCCTCCAAGCCGC
CCCGCCCAGCCCACCACACTCCTCCTTGTATAAAGGCCGCGCTTGGGCCC
GCCCTCCTCACAGCCCCGGAGCGCGGCCTGCCGGGGAGGTGGATCTCGCG
CTCCCCACACAGTCACACTCCGCGCACTCACACACTTGGAAGCGCCTCCC
CACGTCCCTCCCCTGCCCTCCTCTTGCTCTGCTCTTCTCTCCCTCACCAC
AAATAGTCGCCGACCTACTGCCAATCCGCCTCTCCTCTCTCTCTCTCTCT
GTCTCAACATGACTGACTGGGAAGCGGTGGCTCGGGCAGAGCAGCTCCGC

>uc003hsw.1|91374804|91375204|91375303
TTTTCAAGCTGATCAttattgagtccctattatctgacagatactctgct
aagttatttatttaaattatctcattaaacattatcacaatcatattaga
tggggactgttattatttccatcttatacacaataaatttgaggcataga
gaggttaaatttgagcagtgtcactgtaactcacttttaaaaactgtgtg
ataattaaatggcagtccttagttttaacccagttatggctggctgtaag
ttccatcccgtcatgaccattatgttTCCTCAACTTTTCTATTTTCCTAC
TTCCTTTGCTCTGCTCTCAGTCACTGGGAGACGAAAGTGCTGCTGGTTAG
CACAGAAGAAACTGCTGCTGCTGCGGCTTCTACTGTTGTCTGCCATCTCT
GTTACCATCGAGACCGGGGCTGTGTATGCTCGAGGTGCAGGGAGCTAATG
TATAAGGAGTTAAATGAACTCTTGCTGCTGCCAAATATGTTGTTATCACT

>uc003htb.1|95347381|95347781|95347880
TTCTTATCCGTCACTAATTACCTATACATTTGCAGGTCTCAGTTTCTTTG
CTTTGTAAAcataggcttcttgtaaggattgggattatacactgaaaaag
cttagcacagtATTATTACTATTATGCTATCTACATTATATTATAGGTGA
AACACTACAGATTATAATACATACAATATATACTAATTGTATTATATATT
GTTATTTTTTGTCATTATGCTATTTACTATTGTTCTATTTAATAACTCTC
TAGATAATTTAACAGGACAAAGGTACAGAACAATCTGGCCCTTACAAGCC
GGCGGAGACGGGTACGAATTACCATGACAACAGCGCGCGCCTCGACATTG
TCGGCTCGCGCGTTGTTTGGGAAGAAAAAGCCTAGGCTGCGTGTTGCGTC
ATCATTACGCGCTCTTAAGGTTTCTCCGTGGTGTTTTGGAAGGTCCCGGC
ACGGCTACCGTCGCCCCACGCTAGGAAATTTTTTTTTTATTTTCAACCTT

>uc003htd.1|95347638|95348038|95348137
TTTAACAGGACAAAGGTACAGAACAATCTGGCCCTTACAAGCCGGCGGAG
ACGGGTACGAATTACCATGACAACAGCGCGCGCCTCGACATTGTCGGCTC
GCGCGTTGTTTGGGAAGAAAAAGCCTAGGCTGCGTGTTGCGTCATCATTA
CGCGCTCTTAAGGTTTCTCCGTGGTGTTTTGGAAGGTCCCGGCACGGCTA
CCGTCGCCCCACGCTAGGAAATTTTTTTTTTATTTTCAACCTTTGTTACA
TAGCACTGAGGCTACAAGATCGTAAGTACTGAGGGAAGAAAGAACAAGCG
AGCGATTGAACGTTAAAAAGATGCCTTAGCATGCACTCCACCTCTGAACC
TTCCTGTGTGTTCTTAATCCTATCAGCTTCCTCTCAGCTGGGATCGCGCC
GCGTCAACTTCCGGGCGGATGCCCGCCAGCACGGCCTCCGCCGCTCCCCT
TCTTTGGCCCCTTTGTGTCCCCGCAGTGTCGAGGCGCGGGCCCTGGCAGG

>uc003hug.1|100162443|100162943|100162942
AACAGAGCAGGGCCAGGAGATGGAAGGGGCCTCCCTTGCCCTCAGGAGTC
CCTGACCAGGGAAGATCCCTCCATGCTCTCTGAGGGTGGCGGGGCTCCAA
AGATCCTGGCCAGGAGTGCTTTGTTGGAGTGGGCCTTGTCCTAGGCAGTT
GCCAGGTGAGCCCATTCACACCCTACTGGCTGTGCTGCTTTCCGGGCCCT
CAGTTCCTGCTCAGTAGGACGTTGGGCAAATGTCCAGGAGCCATCTGGGT
GAGCAAGATCCCCATCAACAGCAAGAAAGCATTGTCCCCATTCCACACTT
TGAAGATAGAAGATGGTCTCACACTTGGCCTGAGTGACCTCCACTCTCAG
GTGCTGCCTGTGTGCACACCTGGCGCTCAAAGGCAAGGTGCTCGCTGTGG
TGGGACCAGGTGAAATGGTGCAAGTACTTGAGATTCCATAGGTCATAATG
GGAGGGGCTGCACCTGTGGGTACCCATAGGCGTGTTGTGTAGACTGGCCG

>uc003hvy.1|102930386|102930786|102930885
GGGTATTTAGAGCCATAAATAATTTTTTACTGGGTCTATTTTTGAGTTGG
AGCAGGAGTAAGAAATACATTTTATATGGAATTTTAAATCACTTTTCAAT
TTATGAACCTAGCCTAGAAAGTCTGTGTAAAATGAAATATTTTAAAAGTT
ACAGTATtatctgtatcttcatttctatatgtatgtatctatcatctgtg
tacctactcatctatctatctaattatTCTTTCTTTCCAGCAAATGTTCA
CTTCTGGTTTCCCTACGTCTGCCTGGAAGTGGGGGCAGTATGGCAGTATG
GAAGACCTAGAAAGGGACAAGGAGAGCTACAATAACAGCGGTCTAAATAT
ATCCTAGGATGAAAAGGTGAGGAAGGAAACAGGCGCAGAAGTGTTATAAG
AAACCAAAGCGGCCTTTTGAGAAGGGATGTAAGAGCAGGCCCCTGAGCAG
TTTCACTTCCTCTGGGCGCCCAGCAGAGCGGAGCCCTGGCCTTGCGGGCA

>uc003hyg.1|107455901|107456301|107456400
tgccctcaaagaacttaGAGTTTTAAACGACTCGAATGGGGAAAGAAAGT
AAAAAATAGGGCAAAAGACGCCGATTTTATCATGAATAAAATTTCACATT
TCTTCAACAGGAAAATGATACTAATTCATTTATTTTATATATACATTCTC
TCAAGAGGTTATTTTTGTCTCAAATAGATAGAAACCAGGACAGGGATCCT
TGAAAAGCAGCCACTGACAATCCTCAAGTAACTTCCTTCCTCTGCTTCAC
TTTCTCCTACTGCTCAAGGGGGTGTTACACTTTGACGACTGACTAAACCT
CGAGGGCCAGAAACAAACCAAAGCAAAATTCTGCCTCCAAGGTGAGTAAT
GGAGGGGCGGATTCTAGATTCTCTAACCTCCTTTAGCCTTCCTTTGAGGC
AGTGACAGAGCGATTACTAAGCCTACGGTTCCCAAACGACTCAGGTGAAC
CTGATTTACAGGAAAGGCGGGCTGTAGCTAGGGATGGAGACAGTACCTAT

>uc003hyh.1|107456723|107457123|107457222
GAGCCAAGTCAGCCAAGGTTAACCTTCGCGGAACCCGGCGAGGAGCGCAA
GCCTGGCCTTCCCCAAACACAGATCCGAGCTTTTCACCCTCTACCCTCCC
CTCAGCCTGGCCTTTTCTTCCGCCCTCACAGCCACCGCGACCCAACGCTG
AGGAAAGACCCCGACTTGTGGTGTCCTTCCCCTTGCCCAAACTGGCCACG
AAAGGACATATAGCGAGAGAGAAAGAGGTGCGGGGGGACGGGGGGGGTCG
ATTGAAAATACTGGGTGAGGGAATGGAAGACGAGGAGCGTGGTATGGCAG
GTTAATGGGACTGAGCACAGGAAGAGGAAGAAAGAATTGAGGGTTGAATC
TGTAGAACACTCAGGCTTTCAGCAAGGACACCTCATTGGGTCCTTTCTCA
CTGCTATAGTACGCGGGTGGCTGGACCTACATGCTTCCTGCTGTGGCTGT
CTCGGAACCCGTGGTCCTCCGCTTCATGTGAGTGACGTCGTGGCGGGTCA

>uc003hyn.1|109033477|109033877|109033976
gtgattttgggaccccgagatattttcctttcaAAATAGGAATGAATATG
TTGTGATCATTATCTTGATGACAAACATTTCGTCCCAAGATTTGTTCACA
CATGATGAATGTGCTATGTATATTTAATCTTAATGAAATCCCAAGGAAAA
TATTAATTTTAACACTAATAACGATAAATGGGCATTGTACTCACATAGTG
TTCTTACTCCCAGGGGCACAaagctcttcacaattaattatttcagtcat
tctcatagcagtcccatgaggtgggtGGCTGAGTGTGTCCTCTTGGAAAA
AAAAAAGAAAAAAGGTTACTAATTGGATTTTCTTCTGTTCCACATTCTGT
GTTCTAGAACCGAGTAGCTACCTTATAAAGACCATCTGTACATCCACTGT
GAAATGGAGTTTCAAAATCACAAGCTTCTTTCCCACATGAACATAAGACT
AGGAGCACATATGGAAGAGTAAAGTTGAAGGGAATTTGGATGATGATTTG

>uc003hyq.1|109129988|109130388|109130487
TTTTAGGGGAAACAATCACTGTCCACGGGATTAAAATAATCCCGAGTTGA
TTATTTGGTGACATCAACCAACGGTGCACATTTTGGGTCCATTACCAACA
CAGCCAAGCAGCACATATTTCTTCAGAGCCTAGATATGCACATGTCATCA
AAGGATAGCATTTTACAGAGTCAACACCACTCACTTCATAGAACAAGGGG
CCAGTGGCTTTTCAGAAGAAGGGTCTGTTCTCGGCCCCACACCAGAACGC
CAGCCGCCAGGTCCCGCTGCTCAGCAGGTCTCAAGCCCGCGCTCACTCGG
GCTCCGGCTGCTGACAGCTGCGAGCCCGCGCGTGTATACCCGCTCAACGC
TGGGACGTTACAGCCAGGGCCAATGGGCAGAGCGGGACTCGAGGCCCCGC
CCCCGCCTTGTGGCGTCACGGGGACGCCGGGGGCGCGCGGGCTGCAGGGC
CGCGTAGGTCCCCGCCCCCAGAGTCTGGCTTTCCGCGGCTGCCCGCCTCG

>uc003ibd.1|113958287|113958687|113958786
AAAAGATGATCTACTGAAAGGCGGTGGGGTATGGTGGTGGTAGTGATTTA
TAGATGAAATCACTCCCACGGCATTGGCATCTTGGCAGTAGCTTATTCCT
CAGCTTCTCTGAACTAGGCGTGGAACTCCAGTTACTTCCCATATATCTGA
TACATTTAGGCTGCAACAAATTCAAGTGCTTTTCTTGCTTATTTTTCCCT
TCTTTTAGAACAGAAGAAACCAGAAAAAAAATATTTTGTGAGAAAACAAC
AGTTCCTTACTCTGTACCACCTGCTTAAATGCAAACCAAAGGCACTCAAA
TGATGCAACCCAAGAGTGTGGAAGAGGCTGGCGGATGGGCTGTCACGTCT
GGCTGATCTGATGTCAGAGCAGATCATGTGGTGCTCTGTGGGCAGCTGGG
ACTGGCCCGCCGAAAGCACATGGATTACAGTCTGAGGCTGTAATGGGAAA
GTCGGTTCCTGGGCTGCTGTCTCATAGACATCAGCTTGCAGGGAAGCTGG

>uc003ibf.1|114189733|114190233|114190232
AGGCTTTATGACAGAAGTCATCCTTGAGTGTAGTTTCAAAAGATTATATT
TTAAACCAAGTGAATGACATCTGAAAAACATAGCTTTCTTATATTCACTT
TAGGATATTAATAACCAATCCTTTTCCTTAAGTAGCCTCTTGACTGGCTA
AATGTACCTCTTCAGGTTCAGAGACACATTCTAGAATGTTACAGTTTTCT
CATTATGCATTGTATCTGTTCCGTGTTGAAGTACCTGTAGGAAGAAAATT
AAGTACAGGTTTTGTGTGTAGGTTGAGAGCTGATCCTATCAAGGGTGTGT
CAGAAACCAACCAGCAGAGTCCCCAAATCATTCGAGTCCCTGGCATTCTT
TTTTCAAGGCTTTCTTCATTGTAACCGGTTCCTGATGGTAATTGGTTGAA
TCAGATTTAACAATGCAGTCAGATAAACAGTTGTGGCAGCTGCTGCCATG
GCAACGTCACCGTCCTTACCCTCCCAGTGCGCGCCCCTTCCCCACCCCTC

>uc003ieo.1|123519217|123519617|123519716
ccagtatctgggaataccagtgcccaccaccatgcctggcttccttcttt
tttttaaaaaaaaagatttacatctgacttaattactgagaaaacttatc
cctataaaaaggtagatggacactgaaattttgttataacaaagttactc
catcctttggattactttttgtttacatgccgaaatttgttgggtgactt
agtattcttattttccacgaactatcacctaacacctcgagtagggcctc
cttcaacctttaggagagcaaagaattgaaaacatccacactggatttgt
catccggatagcagagccatttgctctcaaAGACTCCATCTGTTTTCATG
ATTGTTCGCTCACTGGCCAAGCTTCAGGACGTGTGAGGTAGTTTTTCTGT
AAACAGGAAGGCCACAGTGGAGGCCAAGCCTTCCCCATGGGCACCTTCTC
AGATTGCGATTGTGGATGAAATGAGGGATTTTCTTGAAACAACCCTCACG

>uc003iep.1|123519698|123520098|123520197
TCTTGAAACAACCCTCACGCAGGTACCCCTTGGGCAGCCTTCAACCGCTC
TGGGGAAGGAGGCCCCAGGCATAGACAACTGCAGTATAAATAATCATCCC
TACAGTGCTCTGTCAGGGCTGTAGGGGGGCACGGGACAGTAAGGGAGGAG
GCTGAACTGCGCGATTTTACCTGGCTTCTCCAGAAGGGTAAGGCGGCCAG
TTGGACCCGGTCCTTGTGTTCGGAGAACAGAGTCACCCAGGCCTCGAACG
CCTGCGATGGTCGGCGTCTCTTCCCTAGGTGACGCAAGACGCGGAGCTCG
GCTGCACGACGCTGGCGCAAGCGCGGGGGCAAGAGCGCCGGCCTCCGAGA
CGGTTAGTGATTGGACGAAGCAGGGCGCGGGGGCGCAAGCCCGGGTCCTG
CAGGGGCGACGCGAGGCCTCTTTTGAAAGATGCGGCCCTGACCCTGTGAA
CCTCGCGCAGAGCGGCCTGAAGCGAGAGGTTGAGGCTGGGAGGTGGGAGC

>uc003ifb.1|124539732|124540132|124540231
gcacttgggggggccgaggcgcgctgatcacctgaggtcaggagttcgag
accagcccgaccaactgatgaaaccccgtctttactaaaaatgcaaaaat
tagccggccgtggtgacgcgcgactgtagtcacagctactcgagagactg
aggcgggagacccgcttgaacccgggaggcggaggttgcagtgagccaag
gtcgcgccactgcactccagcctgggagacaaagtgagactccggctcaa
aaaaaaaaaGTGGGGAAGTCCGCCCTCCTGAGCTCATGGTAACCTCAGCC
TCCTCCCCTCCTCCTACCACAGAGAGAGGGAGAAAGAACTTGTTTTCATT
CATAACTTTTTCCTTTTCCTTCTTCCGTCAACTATTTATTCAGTGCGGAT
TGCAGAGGGCGCAGCTCCACCGTGGTAACTTGCAATGTGGCCGCCCCTGC
GCTGGCTTCTTTCTCCTCGGCCCTCGGTGAACCCAGCTTTTCCTTTAAAG

>uc003ikd.1|146623006|146623406|146623505
CCGCGCTCCCCTTCCGCGCGCTCCTCACATCTCTCCCGTGCTGCCGCCGG
GCCGAGGCCCGTTCGCGTGGCCCGCGGACCCATTGTGTCCCCCGCGCCGG
CGGGGCGACCCCTGCGGGAGCTGGAGGACGACCGCTGGCGCTGCTCTCCA
AGGCGCCTGGTGGAGCGGGTCTcgcgggcgggggaccccggcgccccggg
ccccTCCACATCCCGCACGGGTTTTCTTCTCGGCCCCAGCAAGCCTCTTT
GGGGTCGAGGTCAAGGAAAGTTCGCACCGAGATCCCCTCTAATTTATTCA
AAGGTTTGGCGGCGGCGCGTAATTTTTTCCCCCTCTTCCGCCTACACCCG
CTGCGTCTCCTGGTGTCTCGTTCCTTTCCCTTTACCGGAGTCGATTGCCT
CACTGCATGTGTATTCGTGAGTTCGCGGTTGAACAACTGTTCCTTTACTC
TGCTCCCTGTCTTTGTTAGTGTTTCTCGGGGTTGTTTCTGTAGGAAGGTG

>uc003ing.1|154293319|154293719|154293818
CGCAGAATATCCCACCGATACCCAGAAATCCAGTAGAAATAGGGACGAGT
GTTGCTGCGAAAGAGCCTTTTGCATTTGAAATGCATGTTAGGTTAACTGG
AAAGGCGCCTGCCTCTTGTTTTGTTTCAGAAATACTGTTGGGAAAAGGAT
CCGATTTCTGCTCGGAGTGAAGGAAGTGGTCTCTGGAGAATTCCTAGGTC
AAGGCTGGCATTTGCACCTTTTCATGGTCTTTCCCTGCACAGTCACTTCA
GCGGCGGCGTCGCTGGGGCTGAGGCCGGGTGACTGCGGCTAGGCATGCGG
ATTTAGTTCCCCGCCTGTCATCTTTGTGGCTCCTTGTGGGGGAGGGGCGG
GCGGTCTGACACAGTTATTAAACCTGGCAGCTGCGCTGGCGGCACTGAGG
AGCATTTTGAGTGAGCTTGCAGAAAATGAGGGGCTTTCAGCTGGTCGCCT
GCTTGTCACCTCTCGCTGCCTGAAAGGCAGCTCTCAGAGCCCTTTCCTGT

>uc003inh.1|154344667|154345067|154345166
ATGAATACCACATTTATTAACCCCGGAAGACAACAGATAGCTAATGCAAC
ATAAATATCTGTGGCTTTAAAAATACATATTATTATGTGTGCAGTCTACA
AACACTTTCCTGAAATTGGTCTTCTGTGGGCAGTGATTTAAACTTTTCAA
CTTGGACGCTTTTCCTACTGGGGGCTGTAAAGATGATAACTCAGCCCTTA
CTCTTCAGTGTTTCTCATTCCCGTCTCCCCTACTTCGGAATGAAACACAA
TATCTTAAGCAAACAGAGCCCAAAGAGGCTGATCATTGGCTCTCATTGTC
CCCTGATACTGTAGCCCCGCCCCTTTGGCTTGTGCTGACTAGCTGTTTAT
ATTTTAGTAAGGGCCACCCTTTAACTCGGCAGCTTGATGACTATAATGGG
CCCAGTTGTCTGCGGGCTGCGGGGAGCTAAGTCCCCAGATTGGAGGAGGC
TGGCTCTGGTCTTCGATGCACAGGAGTGGCCGTTATGGAACGCAGGTAAG

>uc003ipu.1|159312353|159312853|159312852
AGATGTATAGATTTGATAGTCACTTGAAAGTAGTGAAAACAAGCCACAAA
AATCCAAGAGTGTTTTATAACTTGTACCTAGAGTCATTTAAGTTGACTCT
GAAGCAAAAGCGTTAAAATGTGACAAACCTGGGCTTTTCCTTTTTGAAAT
TCAGAAAGAACTTAAGACAAGTAATAGATAATTTTTTAATACTCTATACC
TATACCATTTTTATTTTTTAAAGTCCTGAATTAACTAAGTACAAGCAGCA
AGTATTAACAATAAAATTTAGAAACATATTCTCTTAGTCTAAAGGTACAA
ATTGTACTTCATATTAATAATATGTTCCATTAGCTTACATTGTTAGTATA
ATACAAAGCCATAAATGTCCATATATCTTGGAAGCAGTTGCATTTATTCT
GTTtctctctctctctctctttctctctctctcACACACATACACACACA
CAACACAACACAACTCTGACTGCTTTTTATTTCTTTTCTTTCCACCGAAG

>uc003iru.1|169654391|169654791|169654890
TTAGGGTAATCTAGCACATGACCAAAATTTAAATGCACAGAACAGAAGAT
CAGAGTAAGAAGAGCTTCCATTTGGATTATCACTTTTTCTACTTGGAGTC
ACATACTGTACTTTAAATTGATTAAGAACATGTTAAAGGTCCAGGTGGTG
ATTTCCAGCTACAAGTCCAAAGTATAGAAGAATGTGTTTAAATCCTACGT
TTATCAGATCCATAAATATAGTTCCTTCTATGTTAAGTGGCTTTATTTCT
AAGAACCCAGCCCTCGGTCCTGGGGGTGCTTCCCAGCCCGCTGCTGGAAT
TCCTGATCGTGGCAGTCTGCTGAAACATGAGCTCAGTTACCAAATATAGC
TGAGTGGAGTAAGAGGACAGATGAGAGTCTGAGGCCACAGTTGCCTCAAA
GTGACCACGGACCAGGCAGTCTCTAATGAATAGGCAAGGCCACAACCTCC
ATTCTCCCAGAAAAGAAGAAATGCTCATCTGAAATTCATCACCTCTCTGG

>uc003isi.1|170777896|170778296|170778395
CGCTGTGGTCTCTCGCTAGAGTGGATCCGAACTCTGCGTGACGCTGGGAA
CGGCCAGCGTCTGTTGCCTCACGAAAACATCTCCCACAAGGTGGCCGCCT
CGCGCGAGGTCAGCAGCAGGGCAAACAGGGATGCGTGAGTGACTGACGTG
AGCTAATCGCTAATGACAGGCTTCACAGCCCCGGCGGCCCTCAGAGCCAG
GCACCTCGCACCCCTCCTCCTCCTCGAGACCCAGTCCCGGCCCGCCCACC
GTTCCCACGCCGCCCAATAGGCGCCGACGCTACTCAGCGAGTGGCCGGAG
GAGGAGGTGTTGGGACGGCCGGACGCTGAACGGCCGTTCACGTCAACGTA
GTGACGTCACGCGTCGACGCTGGGGCGTACCTTTCGGGCTCCTGACTCCT
GCCGCTTCTCTTCCCCTTCCGTGGGTCAGGGCCGGTCCGGTCCGGAACCT
GCAGCCCCTTTCCCAGTGTTCTAGTTCGCCCGTGACCCGGAATAATGAGC

>uc003isj.1|170817387|170817787|170817886
TCAACTCTTCAGTTATTCGGTTTTTAAATCCTCAATGAAAGGCTGCTGTA
TTATAGAGtattttttttttatttttaataGACTTAGAACCAAGTTTCTT
GAGAAACCTTTGGCATATTGTAGTTTTTTTATGGCTATGACTCACATGAC
ATTACTGTATAAAACTAGTACATTCTCTCGTAAAACCACACAAACTTACT
AGAGTGCTGCTCTCATTTTTCTACATTAGAAATGAAAAAGGGCATTGTCT
GCATTCAAAATTTCCTTTTTACATCTCTGTATTACTTTTTCCCCTTTATA
TTTATCTTAAAACCAAAAGAAATAATGTTTCTATTGTTTTACTGTAGTTA
CCACTGATGCTACCGAAGCTGTATTGTGAGTGTTTCAAAATTCTCAAACC
AGTTTTGTGTGTTGTACTTGGAGCTTAGTCATTGTCATACGTAGCAGGAC
CTGATTAAGAAGGCTGTGCCGCCTCTAAGCCTTGCTAGATTGTAGCCACT

>uc003ivk.1|184351345|184351745|184351844
CCTGATGTGGATCTTGTCTCCATGCTACTGATAGGATTTTCATGATACCA
GTATTTGAATCTTGGGACACATTTTTCTTTTTAATGGGGTATCTGTTTCA
CTgcagagctagagctagatcccaagcttcctcactctcagcttggcgtt
ctccctgATTTAGGATGCCTTTATTTATTTAGTGTATAGATTTATCTCCA
AATATTAAGCAGTGAACTTTCAAAAGGGTATTACGACTTGTCCTACTTTT
TTGGATATATACATCTGTATTTTATCCTTGGTTTTTTTTTTTCTTTAAGA
TTTTAAATGCAACCTAGACACTTGTGGTTAGGGTGCTGAATTTTGACATA
TGCGGTTTGACGGAAAGAATCACTGGTGTGTCAATTCTGGTTTGTTGTAG
GTTAACGAAGCCCTTGTCATTTGCTGATTGTGTTGGGGATGAGCTGCCGT
GGGGATGGGAAGCAGGGTTTGACCCTCAGATTGGTGTCTACTACATCGAT

>uc003ixs.1|186587138|186587538|186587637
TACCCTGAACTTCTCAAAAGAAGGATTTGTTTATAATACACCGTACAGTA
ATAATTTTATCATTTCCAACAGATAAATGGCAGTGTAATCGATGAGATCT
TGTACATTCCTTTGTAATTTGTGAGCACTTCATACGGAGAGTCAAGGGGG
AGGGCTCATCTGGAGAATTTTGAATCCCAGTATTCTCCCCCACCCCGCAG
AGTAGGTTCTTTCCCCATGGAGTATGAGGCTATTGTTTTGTAGTAAACCT
TAAACTCTCAGACTGAAAGTAATTAGAACTGGAAATTAGTAACCACTTTT
TTCTAAACTTTTCCCCTTTATTTTTATTTTCAATGTAAAGTAGGACTTTG
CTATAAAACACGTGACCCTAGGGAAACTTTTGAAGTTAGCGGTATAGAGA
GTACCACCACCAGACGCCACCATGCCTGCGGAAGGAGGAAAAACGGACAT
GGAAAGGATTGGCCTCTTTAGTGAGATGGAATATATTACTGTGGGTGATA

>uc003ixt.1|186587038|186587538|186587537
AAGCTGTTATATTTTCAACATAAGGGACAATGCAGGATGCTGAAATCATT
GTATTTAAACTGTAAAAATGTCTGCCTTATATAATTATGATTTTAAAATC
TACCCTGAACTTCTCAAAAGAAGGATTTGTTTATAATACACCGTACAGTA
ATAATTTTATCATTTCCAACAGATAAATGGCAGTGTAATCGATGAGATCT
TGTACATTCCTTTGTAATTTGTGAGCACTTCATACGGAGAGTCAAGGGGG
AGGGCTCATCTGGAGAATTTTGAATCCCAGTATTCTCCCCCACCCCGCAG
AGTAGGTTCTTTCCCCATGGAGTATGAGGCTATTGTTTTGTAGTAAACCT
TAAACTCTCAGACTGAAAGTAATTAGAACTGGAAATTAGTAACCACTTTT
TTCTAAACTTTTCCCCTTTATTTTTATTTTCAATGTAAAGTAGGACTTTG
CTATAAAACACGTGACCCTAGGGAAACTTTTGAAGTTAGCGGTATAGAGA

>uc003izo.1|189558383|189558883|189558882
ttgcagctatctacttaggaacaaaatggaaggcagtttttgcatgatgc
agttactgagcttcacttttccctttggcatagtgagtttggggtcctga
gatttttatattcctttcacaGCCTCACTATACTTGAATTAAAATACAAT
CTACATGTTAAAACTGACCACATCATTCTTTCCTGTGTGTCTTCAAAGGA
TTTAAggcccatccagataatccaagatgatctcatttcaaagccttaat
tatatctttgatgactctttttccaaataaggtctcaattagaggttcct
ggaataagacacggactcatctccctgggggccaccattcagcctGATCC
GGAAGGAAGGCCATGATTTCAGCTCTCTGGGATTTGAGACAAAGAGGCCC
CTTTTCTTTCATTTTATCTTTTCATGTCTCTTCTTGCCATGTACCCACAT
GATTGAGTGTGGGCTGAGGGTGAATCCAAGAAGGGCTTTGTTTTGTGGTC

>uc003izp.1|189613228|189613728|189613727
acccactcaccccataatgaatttactcctgtgttcaacacataaacttt
tggagacacattcaaaccataacaTGTACTATTGAAATGGAGCTCTGACA
GGAGACACCTTGGGTGCCTCAAGCTGGAGATTCTGCTTTGCATCCCCAGT
TAATAATTAGTAGATAAAAGAAAGAGACTCTTTGGGCACTGGGACCTGGG
GTCTATGAATGTTGAAAAGGAAGAGCAAACCATGACATCAGGACTTGAGT
TTCTCACACCCCTTTCTCCCACCCCCACCCAGGCAAAAATAGATACAAAA
GAAGAAGGAATTACAGAAGAAGTCACATAACATTATTGCCTACAACTGAC
TGTTTACCTTGAATACTTGAAGACCAGAATGAAGATTCTTGGGGTGAAGA
ATTACAGCCTTAGCATGGAGCAGGCCTCGGTGCATCGGCTTTCAGCTAGG
CATGCCTGCCAATGTTCAACGTCCTCCTGGGATACGGAAGGCACCGTGAT

>uc003joe.1|43638147|43638547|43638646
CTTCATGATGATTAAGTTTTGGGCAAGTGAACCATTTTACACTCTATTTT
TTATTCCTCCCACTTTTAGTCAGAATACACCTGCAGAATAAGTAACAGAA
CTGTGTGAAAAGAACGACTAGGTCATTACGGTTAATAGTTTTAGAAAAAC
AGCCGAGGCCTGGTCTGGAAAGCTCACAACCTCCACCCAGATGCTTTCCA
GCCTCGGGGATATTCGTACTAGCAGTGACACTAGCCAGCTTCCTCTAGGC
TGGCTCTGATGTTGGAAGACAAGCACGCAGATGTGTGTTACTTTTCAAGC
CTGGACATCGTTTCTGAGGAATTTAACTCCACCTCTCCTGCCAGAATGGA
AAATCAACGCCCCCCATTCCCGCCCTTCACCAACCCCTCTCCGCCTGCCC
CTTTCCCTTGGGTCCTCTCTGTTACAGAAGTTCTGATTTTTCCTAGCGAG
CTGGAGGAAAGGCAGGTACCCGGAGTGGAGTTATATTACCTGTTTCTTTG

>uc003jtb.1|61735233|61735633|61735732
AGACCTGACCCGACCGACCCCAGCTTCCTCGCGGGGATCCGCACCTCCAG
CGCTCTTCAGCTCCCGGCGCTGCTCCTGCCGCCCGCGGCGGCGGCCGATG
GCCCCCGACTTGACCTTCGGCATCTCGGCAGAAAGCGGGCCCACAGGCCC
GGGACGTCAAGGAGGACCAAAGAGGGCTAGCGTGAGAAAGCCACCACGTG
GGGATCGCCGCCACGCGCCGCCCGCACCACTCTGGCCCAAGCGCCGGAGG
GGCAAGGGTCCGCCCCCTCCCGTACGCTCTGAGCTCCTCCTCCAGAAAAA
GGGCGGACCTTGGAGCCCACTGACTGCCGGGAATTGGAGTCACAGAGGGA
GGAAGGCCGAACCGCGGGAGCCTACAGATCCCAGAAGACACCGCGCTACC
GAGGACTGCAGTCTGGAGTTGGAGCCCTTGTCCCAACCAGGGCTGGATAA
GAAGGTGTTGGTGTGGTGCTCTCGGTGTTGCGAAGGCTGTTTAAGTTATA

>uc003jtc.1|61743950|61744350|61744449
AATAAATATTTGCGGGAGGGAGGGTGGACTGATGGGAGTAAGATTCTTTA
AATAACTCTTCTCTGCTGTGACGGATCCGCTATTGATATCTAGAATATAA
AGCGTGAAATGGTTCTGATTGAAGCTTCAATCAACGCAGGAAACAATTGA
GCTCCCTGGGAGTCGGAGAAACCAGACCTATGGTTTCCATGGTGACAGAT
CCGGCTAGTCCGGACTCCTGGCTCTTTATACTGCGCAAGCGCACTGCGCA
AGCGCACACAACTGATTTGGATACCCCGCGCCTTTTGGTTCAAAGACAAA
GCCCCTCCTTCCCCTTCCCGCCGTTCGCCTATCGCCTTCTCTCTCTGCCG
GTCGCATGCGCGCTGGTCTCCTGTGACGTAGTTTTCGCGCGTCCGCGTCG
TTTGGAGCTGCGACGCCAAACATGGCGTGTTCCTAGAAGCCGCTTTCGGC
ATCAGTAGGCGGCGGCGTGGGGTCTGGCAGCGTGGGGAGAGGGACCAACC

>uc003juo.1|65476018|65476418|65476517
TGATTCAGGTGACGAATCTGTCGTCGGCGGTGACCAGCGAGCAGATGCGG
ACGCTTTTTTCCTTCCTAGGAGAAATCGAGGAGCTGCGGCTCTACCCCCC
GGAGTAAGTGCTGGAGCTCGGCTGGGGGAGGGGCGCGGGCGCCATAGAGA
CCTCGGGAGCCGAGGCGTGGAGGAGAGCGCGGACGCGGGCGCGCGGTGCA
TGTCACGTGATCGCGCCGGCTTACCTTGGTGCCCATATTTGATTAGGGCA
CCCGGGTTCCGCCGTCCTGCTCTCCTTAGTCGGATTTGGGGGGTTAACTA
CTGCACGGAGCCCTTACCAAGGATTTAGAATGGTTGCCCTTTCTGTGCCT
CCGGGACTTGTGTTCGCTGCTGGGTCTTCGAATTCCGTGCCCCCACCCTC
TTATTTCCCCCCGAACTTAAGATGGCCGCAGGTGGGCCCGGAACAGCCCT
CATGGCAAACGTCTCAGAGCGTTTTTCCACTCTGAAAATCGCGGAGACCG

>uc003kcg.1|72179375|72179775|72179874
CTTTTTAGTGCCTTATATATCAAATTGAAATGTAAACATTTTTATTGCTT
CTAATTATTGCTGAACTGTCAGGGAAATTAACAACCTTTTTACCCTATTT
CAATCATTTTTCGTTAATTCACCATGTGTATGTAAAATAATATACCCAAA
ACAGATCTCTTCAGGTGTTTCGCAGGGGTTTTGATAAGGACTTGACTTTT
TATTAGCCCTTAAGTCAGTAGTAATCTGGACGGAATTAGAGATGGGTTGG
GTTGGAGAAAACTGCGTGGCACTAGGACCCAGGGGGCTCCCGTGAGCGGA
TCTTGGGGCCAGATTGCAAATTCGCGGTGACTCAGTCTGGTCGGCTCCTT
GCGCTCGGCGGCCGCGGCGGCAGCAGCAGCAGACGCTGGCGGCCGGGCTG
CCAGGAGCAGTTCCGCCGGGTTTCACTGTCCGTGACTTCCTTCGGGGCAC
CTCAGGCAGGTCCGCGGCGTTTGGGGAGCGCTGGGGTTGTGGTGGCGGGG

>uc003koq.1|108112168|108112568|108112667
GGAGCAGGTTACCGAGGCGGGGAGAGCGGCACAAACGCGCAGACCTCGGG
ACTCCACCCGGGCTGGTGAGCGAGCCCAGAAAGCGGCGACCGCAGCTCCG
CGTCTCCACTCCCAGGGCCCGCAGCTTGGGCTAAGCGTGCGCCCACCCAG
CCTAGGGCCCAAGTCCTGCCCCTTCGGGGACCGGGCCAATCGGCCGCTCC
CCGCCTCCTGGGAGGTAGTGGAGGAGGGGGCTGAGGGCCGGGCGGCTGCG
CCCGCCTTCCGCTCTTGCCCATTGGCTGAGGCCTCGAGGGTGCCCGGAGA
CCGGAGTGCAGCGGGATTGGTTGCAGAGGTTCGTGACAGTGGCGCCTATT
GGCTGTGGCAGCCCCCGTGACGCGGGGTGGTGACTGGCTCCGGAGTCTGA
GGGGTTCGGGCTTGTCAGGTTCTAGGTAGGTGCGTTTCGCGCCGCCGGCG
GTAGGCGCTGTTGCCCGGGGCAACGCGGGGGGAGGGGGGAAGAGGAGGGA

>uc003ksj.1|118815646|118816046|118816145
ggtaagcagtgggggtccaggactctgcattttgacagtcccctgatgtt
tgcatgtagaagtgcagggattaTTACACTGACAAATCTTTACCATCCCT
AAGGGGGACTTTCCTTCCCAGGGGCTATCTCTGGAAGCCCCTCAAGGATA
GGGGCCGCATGCTGTTTCTCTAGGTCAGCAACTAAACCCAGAAAACGTTT
ATTGAGTGAATGATGAAACGACAGGTGAATAGATGAACGCAAGGTGTCGA
GTTAACTATTCTTCTACACAAGTCCTAGCAGCTCCCATTGCTTCCAGCCG
CAGAAATGGCCCCTGGAAGGCAAGTCTTCCAGCGAGTGGAGTCACTCTTA
ACTACATTTCCCAGGATTCCAAGGGAGCCGCGCGCTCTGCGCTCATCTTC
CTACCAGAAATCGGCAAGTCACTGACCCTCGTCCCGCCCCCGCCATTCCC
CGCCTCCTCCTGTCCCGCAGTCGGCGTCCAGCGGCTCTGCTTGTTCGTGT

>uc003ksk.1|118815946|118816346|118816445
CAGAAATGGCCCCTGGAAGGCAAGTCTTCCAGCGAGTGGAGTCACTCTTA
ACTACATTTCCCAGGATTCCAAGGGAGCCGCGCGCTCTGCGCTCATCTTC
CTACCAGAAATCGGCAAGTCACTGACCCTCGTCCCGCCCCCGCCATTCCC
CGCCTCCTCCTGTCCCGCAGTCGGCGTCCAGCGGCTCTGCTTGTTCGTGT
GTGTGTCGTTGCAGGCCTTATTCATGGGCTCACCGCTGAGGTTCGACGGG
CGGGTGGTACTGGTCACCGGCGCGGGGGCAGGTGAGCATGCGAAGGTTGG
AGGCCGCGCCCCTTGCTGAGGCGCAGCTGGCTGCTCTTTTCGGGCCGGCA
TACGCGCGCAGCCGCAGCTGAGGTCACCCCGCTGAGGTGGTGGGGAGGGG
AATGGTTATTCTTGAGGCACCGCATCTCTTGAGGAGGAAAGAGCCGGAAA
CACCTGGTCTCTCAAGCAGGTACAGCCCGCTTCTCCCCAGCACCCCGGTG

>uc003ksr.1|119980281|119980681|119980780
TATGTCTATATTAATAACTCATTGGGCTGCAAGACAAAAACAATATTGAA
TGATGAGTCAGTGGTAACCTACAAAGCATCCAGTGATTTGCTATGGTATA
CTGTTTTCAGAAAGAATATGTACTCAGTAAATGTTCTTGAAGACTTGATT
GATTGACTGATCAATACTCATACTTCTTATGTTTTCACTCACAATACGTG
GTCTTTCACATGCACTTCCTTCCTAGACATGTTCTGTGTTCACTCTTCTC
TTCCATCCATGTGTAATTTCCATCAGTATATCCTATTCCTTCATGACGAA
TGCCTCCCCATCCATTCATAACCTCCTGCACCATGTCCAGTCCAGTGTTT
TTTGGAAAGTCTAAAGTAAATGAACTATTTTTTAAAGTTTTCTAATTTTT
TTAACAGAAGCTCCATTACCTACTCCCACCTCCCCACATGATGAAACAGG
GAAACAGTGCTGCAGGCATACAGTGACAACAGGACATCAGGAAATGCCCA

>uc003kul.1|127012211|127012611|127012710
CCTGGCAACCAACTGCCCAGCTAATTTACAAGCAGGTGACAGGTGGTGAA
ACTATGATTTTGATATTTTTAAATGGTTCTTTCCTTCCCATAAATGCTGC
TTTTTGGAAAGGTCACTTTAGTTTTCTTTAGGAAAATGAGCCTTTTCTCC
CTCTCCCAAATGCTAAGTTGATGCCCTTCCCCAGAAGTCTTCCTGTTAAT
TGAGTTGGCCTGAAGGTCATCAACAATAATCAATATGAAGACTTGCTGCG
ACGTGCTAATTGACACTCCCAAAGAGGAATAGTGTCAACAATCAATAAAG
AGGACAGAGCACTGGTAGATTTATGGCTTTGATTTTGAAAAGGTATAGGA
ATGCCTGTGATGTTTCCCCACCCCCCAACCCCGTACTCCTTTTGAATGTT
AATGCTTTCTTGAAGATGATTTCAGACACACTGCTAGGATACTGCCTCTA
CTCGCTGAAGCAGAATCCTCTGAAGAGTTGCTGAGGCAGAACTGAAATCA

>uc003kum.1|127016205|127016605|127016704
GGAGAGATGGAAAGAAGGAGAGGAAAGATGCTTGCCTCATAGTGCTTGCC
TCCCCTCCTCTCCACAGATGGAAAGAAGGAGAGGAGGCAAGTATTATGAG
GTAGGAAACCTGGAGGTGTTAGAGCACAGCAGGTATTGGATCAAGCTGAA
AAACAGACAAAATGAGGACATTCTCCACAGGTGTCCACAGACTCAGTTAC
ACGGAAGTTTATTCTGATCAACACATTGGCCATTTTACTGAGAACTAAAT
GTGATTTGGTGTTGACTCCTTTCTAAACTTATAAAAATAAAACTCAGATC
TTAAAAATTCCATTGTCAGCATAGGTCCTAATCTGTGGTCCGGAAAACAT
CTGGGCATCAGGCCCACAAGGGGGTTAATGGGCTGTGGACACTGGGGTGC
AAAGGTTTTCTGAGGGGAAGAGTGGTGAGATCTGGGCTTAAAAAGATGAA
TCGAGATGCAGTGTGTAGGAAGCATGGGCAAGGGATGAGGAACGCCACTT

>uc003kzx.1|134208868|134209268|134209367
CATGGGGGAAAAGGGCAAGCATCCTCCTCTAGCCTCTTCCCACTGCTTAA
TAAAGTGTCTCCCTTTCAGTAGCTGCCCTAATTCTGGATCCTCTCCATTC
TGACATCTGGAAATTCACAGGAGGAAGGAGTGAGGAAATGAATCCCTTCT
AAGTGGGTTTGTGTGAGGTGACTGATATGTCAGATATCTCACAAGAAAAA
CATAATAGCGGTAGTTTGTTGTTCCATCCTTTCCTGTGATTATGGAATAA
TGAATGCGACAATTCCTGGGGCGTGGTGGCTTACGCCTGTAATCTGCGTG
GATCATAGGATGTCCCATAAAATAAAGCTTTTCATTATCACATGATCCTG
GGCATGAAGAGTCCCAACTCCCCTGACTATCATTTATTTGTCCTGTATCT
AAGAAATGGGGTCAGCAGGAGTTCCAGCATCTCAGAATTGTGGTGAAAAC
CAATACAAGTAAGGAAGTTATTAATTCCCCATTTGGTGGGTTCCTCAACC

>uc003ldl.1|138238840|138239240|138239339
TGGGTGGCTTGTTGCAGAGAAGAGCTCCTGGAGCAGCATGAGTGCATTTA
CTGAAAAGCTTTTCCGAGAAACGGCACAAGAATGGATTTGCTTATGTGCT
GCGACCACACAGAACTGTATATAGGCTGACGTCACCGGATGACGTGTCTT
TTGTTTGGGTTTTCCAGAAGCTTTACTGTTATAAAGCACCATGCTTTGTA
ACAGCATCGGGGTCGTTGCAGGACCCCCTGATTACAATAAAGCGAGAAAG
AAGAACTCCTGACTTAAAAACATGATATTCCTTCAGTGTAGGAAGCAGCA
GTGAGGTTGTAATAAAGGCTGCATTCAAGAAGACCCATCTGAACAGTGAG
TTGGGTTAGCAGAGTGATGATTTTTAATGCTTGTGAGAGCCAGTGTTAGA
CTGCCGATTCTGCATAGAGAGATCATCTAAATGGGCAGAAGCCTGCACAA
TTTATGAAGTGCTGATTTAACACCAGCCTATGCAAGGTAGTGTCGCTGCA

>uc003led.1|138705017|138705417|138705516
ATTCTTGGGGTGTGTATGGGTATGTGTGTGCTATGTCATTACCTAAATAT
TACGTTTTTGGGGGGGTGTGTGATGTCTGTGAAAGTCCACGCCTGTGTAT
CTTGTCAGGGTGCTCTTCAGTCCCCAGCTGCCTCACTCATTGCATATCAT
CATTCTCGGAAGATGGGCGGGTGTGGGAACAGTGGTACGCCCCCATTCCT
GCCTTCCAGAGAGAACGTGCGACAGCGTTCCTGCTACACCCGGCAGCCGG
CCGTAGGGGCGCGCTGGAAAGGCTGCTGCGCGTGCACACGTGTGCAGCCT
TGGAGACAGACTTCGGGGTCGCGCGTTCTCGCGCGCGCTCTCTAGTGGCT
TCGGAGGGCAGAGCTGACAGAACAAGAGGGCGGGGTTGGCGGCGACGGAA
GTGAAGTCACTTCCGGGCTGGGGTGTTTGTTTGGACTGGAGAAGGGAGGC
GGCGGGCGAAGCGCACGTCGAGCGGGGGAGCGGCGCTGCCTGTGGAGATC

>uc003lee.1|138705629|138706029|138706128
GCGACGGCAGAGGGGCCTAAAGGGTTCCCTGGGTGGTTGGCCACCGAGTC
CATTGCGGCCTCCGTTGTTCATTGCCTCTTTCCACCAAGTCTGAGGGATG
AGCTTGGGCCGACTTCGTCTCTGTCTTCTCCGAGACATGGCCGTCGCTTT
TTTTTCATTGTCATTATTAATGATTTGGATCTCGCAGCTCTCTATCCGGG
TCCTCAGTGGCGCGAGGGTTGCCGGGATAGCACTTTCTCCTGTTCCTCAT
TCTCCCGGTCCTTTATCCCTCCGCCGGGTACCCTTTCCCCTGCCCCCCTC
CCACCGCCTCGGCAACAAAGCTTATTGTTTCTACCCACTTTACGCCTGCG
CGTCGCCACGCGCAGCCCCTACTTGCTGCGCGTGCGCGCCTCAGCCGAGG
CTGGGGTTTGGGGAGAGAGGGGCGGAGGGACTGGCGGGCTCTTGGCGTCT
TGGGGGAACGCTGCAACCGTCGACGGGCCTGATCAGAAGATCGTCTTTCT

>uc003lha.1|140145559|140146059|140146058
TATTTTAAAACTTTGACATTCAGTTGCaaatatttaataataaaaatata
taaGCTGATAAATCGTTTTAAATAAAATGATGTAAGGAGAGGTTAAGTAG
ATCTTAAAGTTTCTAATTCAATTGTAATATGTTTGTAATCATTACTAAAA
GAAAATACTGGATTACACACTCTCCAATGAGATTTGAAATGTTCTGGGTC
TTAAAAGGACATAAAATTGAAAATGATTGCATTTAACAAATTGCAGACGG
ATATAGATTGCATTTTGAAAATCAACGAATGGATCTAAAATTTACATTGG
CCACATGATGTCGCTGTACACCACAAAGTCTTGTCAATAGAAGGGAGCTA
CTGATCACTAAAAGTGAAGGAGGAAGCTCCATTTTGTCACCGCCTGAGAG
AAGACAGAAACGGTAAAGAGATAAATGATTGGAAATATTAGATAAAATGG
CATGATTTTGAAGTAAGAGGAGAGCATAAGAAAGGTGTAGTCCTTTTGCA

>uc003ljk.1|140698137|140698537|140698636
AAGAAAACGTAGCTAACGTTTCTTAATTGATCTTACTGCTTCTGATTATA
CAATAAGAGATGGAAGATGTTTGGAGCAAGGGCAGTGGTGGCATTGATTA
ATGCCTTGAGCAGTCAATAATACTTTCCTAGCAACTATTATCAAGATCAT
GTTCATTTATACCATTCTTATTAATCCTGATAAAAAGATTCCTGTTTTGA
AAGATCTAATTCTAGGGTATCTTAGAGCTGTAAGATTCTTTAAAGCGCCT
TGAAAGTCAACAAAGGCAAACAAACAAGAAGTAACTTAGGTTTTCCTGAG
CAGGTGCAGAAATTATTTAGGCCTCTGAGCGTCGCTGTTGACCACCTAAG
GAGTAAAAGGCAGCGAGACATCCAATCCAGCAATACGGCTCCCACAGCAC
AAGGGGGTGGAGGTTTGGCCCTAAAGCTTCAGGACACCAAAGAAATTCAG
TCGAACAGCCCACCAGTTCTCTCCATAGGGACCTGGGTCCCGTGAATGCT

>uc003lsp.1|150000012|150000412|150000511
CCGGAAATCTGAAGGATTAGGGCATGTAGAAAGGATGTGAGACAGAGGAG
GGTTCCCGGTAGAGGGGGTCTGTGCAAACGCTGCTTTGCAGGCAGGAATT
CATTGGGCAGCTGTGGGAACTGCAAGCCACTGAACTCCCTCCACTGTTGC
TGAGGGCACAgagagaaggtgagtgagctcttgggcaggccccgatagca
ggggtttgaatgccaggatgaggactctcctcttgatcctccatgtcctg
gggaggcagcagagggttttgagcaggagagaggcatgagtggagcccgg
agggaggaagatgaatctggcagcgtggggcgggtagattggcgggggag
agactgggggtggagaggccatttaaaaggctgttgcaaaatcGGTTTTC
CTGATAAAGAGCTGGGCTGAGTCATCTGTGGAGGAGAAAAGTCACATCCA
GCTCCTTCATGTTGCTGCCGATGTGGGATTTTCCTGGCTTCGTCAGCCAA

>uc003lub.1|150796345|150796745|150796844
Agtgtaaccttgaacaaatgcctctgtctctctgaggctcagtttccaat
gagtaaaatgaatgaattgccatagaccatctcaaaTAAATTCTAAACCC
TAAAGCCACAGTATCATATATAATGATACATTATATATGTCCTAGGACTA
TCCAGTCACGTTTGGTAGGAGAAAGGTAGCTGAAGCTGGGAAAAGGACTC
tcagagttgcaagatctgagagctgaacttctcctattcatttcattggt
gagaaacagaagcccaaactgacgggacctgctagtaagtggcagggctg
gtctcagactttttttttggctcctacatcctcactttttcAGTGGCAAT
GGGTGGTTCTCCTCTCATCTGAGCACTCCCAGGCCCTTTGTTCCCATTGT
GAGGTAACACTGAGGTCTGCCCACCCTACAGATGGGGCTTTGGGGGTTTG
CTCCAGAGCTCTTCATCCGCCTGGGCCCAACCCTGGAACTATTCCTTTCA

>uc003luc.1|150806955|150807355|150807454
TTCCATTTCCAGTAGCAACCACAGATGATAGTTTGTGTATGCTTCTGAAA
AATTGGAAGTTTTAAAAATATGCATATTTCTTATTATAAAAGCAATACAA
ACTCATCGAGATGTGTAAAAGAAAATACAGCCAGTGTAAAAATTAGCAAT
ATTTCACAAACCCACAACTCAAGGGACAGTGCTCTTCGACTGGACTCTGC
CCCATGCCCAAGATCAATGCCCTGTTCAGTTCCTATTCGCAGTCCCCAGC
GCCCAGGAACATAGTCCTTCCAGCAGTGGCAGTAATAGGTCGCCAGGTGG
TGCTGTGGAGCAGAGCTCCGGAGCTCAGTGAGAAAAAAGGCGCGGCCGCT
CAAGGGAGCACGTGACCTCGGCCTCTGGCGTGGGCGGTGGGATCACGTGA
TGAGGTCCGGAAGCGGCTGCCGGGCAGCAAAGGAGGATGGCGAGGGGCTG
ATACTGAACCCGGGAAGGGTGGGCTGTGCTGAAGCCAGAGCCGGAGCCGG

>uc003lwa.1|155114855|155115255|155115354
ACATTTTCCTAGAATATGGTGCATTTTCTTTGTGATTCACCATGAGATGT
TATCATAGCTTATGGAGAAATATTATTAACTTTAATTTACTGAAATTGAG
TGCTCTATGAAACATTGAATCAAGCTGCTTTCTCCTTAACTGGTAAACAC
ATTTATTAAAACAAAAAGATTAGTAATTTATTGTGCCCTACCTGGGTTGA
TTCACATAAACCACAAAAATAACATTTTCATAACCTAGGACTTGATGTTT
TATTTCTGTTTGTTTGTACTGCTCTGAGACCTATGCTAAGAGACTAATAG
AACTATCAGACCTCTCAAATCCAACATTATAAAACAATTTGTCTTGGAGT
CATTTGCTTTGTGGAGGAAAACATATATTGGCTCTTTGCTGTAAATCAGA
ATATTACCCAGCATGTTGTCATAGCTGAAGGTTTTCTCTCTAGTGCATAG
TGATGGGTAAGTTGAAAAGGACTGGTTCTTGGGATTCTTTCTTTTATGGT

>uc003lwd.1|155685944|155686344|155686443
TTTTCTATTTTCCATAACCATAACACACATTCCAACAGCCTATAAAATGT
TACATTTTTGGACCAGCACTGTTGCAGAACAGAGAGCAACAAAAGTGCCT
GAAAAATAATTGCATTATTTTTAGTTGCTGCAGCAAAAAATGTACATATC
AGGTTGAGGGGACAGCTCCGAAGAACTGTACCAGTGTGGAAATGCTAAAA
ATATTGCTCCCCCTCAAGCAATTGAAATTTTGAGCAAAGATTTAGGAAGC
GGCAGGTAGGGAGATCAAATTAGAATTTACATCTCTCAGCTGTAATAAGC
TTGTTATCAGGACTGGCAAGAGCTCAGGGGGCTGACAGGGGTCAGCTGGG
GACTCAAGTGTAAGGAGCAAGTGAAAAAGGAGCAGTGTTGAGCAGAAGAA
AGAGAGGACTTATCTCCAGCATCTAGCACTACAGAGCAGAGGCTGTGTGG
AGAATGGCTGAAAAATCAGAATTGGTTGTAGAAGCAGTTTTCTTTCTGGT

>uc003map.1|169712958|169713458|169713457
AGGAAAGAGTGGGAGAGCGAGTGTGGGAGGCTGTGGGGCTGAGTGTTTTC
TGCGTAGCAGTCCCCTCCCTTCTGACTTGAGTATTAATTGCTACATTACC
GCTGCCATGTAAGAAAGACAGTCAGCAAAGCCTGGGAGAGCTCCAGCTCC
TCCCTCCCTGCTCTGCTCAACTTCACTCTCCTCCTCGGTTCCCTTGGAGT
ACCTTGTGCCCCGGCAGTGCTGTCCCGGCCCTGGCATCCTGAGGTCCTCC
CGTGGTGAGGACTTAAGTGGACAGCAGGAGTGGGTGGAGAGAGGGAGGGA
GAGTTTGCCCTGCAGGCTCTCTGGATGCAGAAGCCAGACTCGCTGCAGAG
GCAGCTGTGCTGTTCCCGGAGCCTGGCTTCAGGGGTGCATCCGTCACTCA
GGGTTCATTCACCCAGGCAGGCTCCAAGTTCCTGGGGTGCACAAGGTGGG
CACTGTCCCTTCTGGGTGCTGACAGCAGAGCCTGGCTCCCCTCCGCCACC

>uc003mas.1|169863225|169863625|169863724
TAAGATTTCCCTTGAAGTCGAATGAAATCACAATGCACcacacacaggga
cacacacacacacacacgcacgcacgcacatcacacacacacacacacac
acacacacacacacacacacatacacacacacaGTCTCCCTGGGGCCAAT
CTACTGCCCCCTGAACCTCACCCATCAGCCAGGTGCCTGGCCCCGGGTCT
GTCTCTTAGGGTTACATGCTCCCGGGGCTCCCGCACATACCCCGGCAGAT
GAGGGTGCGCAGGGGTGAGGGCGCAGGGCTGGGCGTcccccgcccccacc
gtgcagccctcgcccccgccccgcccctccgtagttgcccgcccgccgcc
ccctccgccgccccctccgccgctccgactctcgccccGAGCGCTGGCAG
CAGGCAGCAGGCAGCAGGCGGGCGCGCTGTGGCTCCGCGCCGCGCGGTCC
GGGCTCTGTTCATTCATGATTGGTACTCGGCCCTCCGAGACCCAGCCCGA

>uc003mbb.1|170502475|170502875|170502974
agtgtttcagaccttgagctcttaagtacagagGCACATGAAAATTGAAT
TATAGGCATTTACATTATTTTTCTAGGCATAAGTAATAAAGACCTGGTTT
CTTAAAAGATTAATAAACAGTTTGTTTTTTATTTTTAAAATCTATTTTAT
CCATTGCAGTATTTTGTACCTAAAATTAATGATTGTCACAAATCACCTGC
TCTTATCTGGTAAGCTAGTGGGATAAACAGCTCCATGATCACTCACTGTT
GTGTAGCACAGCTAGTCCAGATTTGATACCTCCACAAAATAATCCACTGT
GGGAAAACAGAGTTCCAAATGGAAGTTTTTGTTCCTAAAGGATGACAGAA
CAAAGGAATTTTCCACTTAATAATTCTTGTATGTGTTGCTATGAAACACT
ATTGAATAACATCATGGAATCAGAATACTTGAACTGGAAGAGATCATATA
ATATATAGTCTAGTAGTTTTTCTGTTTGCTCCGTGGTTGGGGCAGGGAGG

>uc003mcv.1|173332890|173333390|173333389
TTTCCTTCTTAAAGGGGAAGGGGGGAGATGAAAAGGGACGACTTTATCCG
GGAGCTGTGACTGCCACCTGGTGGACAATGTCAGCTGAGCAAGACAAAGG
CTCCCCGCTTCCAATCAGCCCTTCCTGCATTCTTCACTCTTCTGGTCGAC
TGTCTCCCTCCGGGAGAAGCTCCGTGGAGGGGAAGAGAGAAACAACCATA
ACACAGTGTGACGGATGCTGTGATTGgcgcggtctcgaataggggctcag
gctgtggcagccagagccacacagcctgggtttgagtccctgccccggga
cttccctgccgtaactttggctgagcgacttaacctctcctgtgcctcct
ccttcttatctgtaaaacgaggctcacggcccctacctcacagaattggc
agttcctgtctcctaggtcgtaaggatggaataacgcactccatgtacat
accgagcacgggtctggctcagagacagggctcagaaattggCTGGTAGC

>uc003mcw.1|173348305|173348805|173348804
CAGCAGCGTGCCCTTCCCCTACTCCTGCAGCCCACGCAGTGACCGGCTGC
CTCGCTCCTCAAGCCCAGCTTTCTCCCTCCAGCCCCCCAGCAGTGGTCTG
GCCCTAACTTCCCTGCCCCACCCTGCATGGTGGTCCCCGCCACCCCCACG
TGGTGATCCGGCCTTAACCCCGTCACCCCATCCCTACTGGGTGGTCCTGC
CCTAACCCCACCACCCCCATCCCTGCGAGGTGGTCCGGCCGTAACCCCCT
CCCCCCATCCCCACGCGGTGGTCTGGCCCTAACCCTGTCACCGCATCCCT
AGGGGGGTGGTCCGGCCCTAAACCCGTCCCCCTCATCGCGGTGCCATGGT
CCGGCCCTAACCCTTTGTCCCCCCCATCCCCACAGGGTGGTCTGGTCCTA
ACCCCCCCCAATCCTCACGCGGTGGTCTGGCCCTAACTCCCTCCCCCCAA
TCCCCGCAGGGTGGTCTGGCCCTAACCGCTCCCGCATCCCTCGCCTGCAC

>uc003mde.1|175155815|175156215|175156314
GCTAGTGAAGGATCTCGTCAAAAAGTTAGTTTAGAGAGCTTTCTCTGGGA
CATGGTAAAAGACAACCTGGAATGAAGTACTAGCGGCAGTCAGGCCAGTG
AGTGGGGTTGGCAACAGAGCAGGTAGGTAGACCTGCATTTGGTTGCTGGT
CACAGAAATGGAGAGTGAGAGATATTTCTAAGTCAGGATGCCCTAGTGGC
AGACCCCCAAGTCCTCGAACTTCAGGGCAGAACTGCCTGGGTGGGAACTC
TCCCATGTCTCCTTGATTTCACTGCCACCTCTGCTGGCGTCCTCTCTCAT
CTCCGCCGCCAGCCCCCGCCTCCTTTCTCGGGAAGCTTGGGTCTCCCTGG
GAGCGGGTCTGCCCTTAGGGGGAGGCCTCTGGGCTCTGTGCCCTGCAGCT
CGGCAGGCATTCGAGGCGGACAGAAACGGGGCTTGGCGCCCCCCGCGTGC
ACGTGTGCTAGCCCAGGCAGGAGGGAGCGCCTCGGCGGAGGAGTCAAGGA

>uc003mdf.1|175230706|175231106|175231205
tggagaaaccaaggagggctttcccaaggaggtgaactttgagctttgct
ttaaagaacCCTTCCTCCACCCCTTGCCCCCACCACTCCTCAGGAGCAGC
AAGCTTGTGGGCCTGGAGCTGTGGCCAGGATGTCTGGTTGCAGGGAGGCG
GCAGGGGCGTCTGCGAGGGGGAGGAGAACAGTGTAAGGTGGAGGAGAGAG
GGGAGGGGAGCGAGAAAAGAGGGGGAGGAATGgagggagaaggagacggg
agggagggagagagggagagaaggaggggacgaggggggagggagggaga
gaaagagagagaggagagagagagagagagagagacagagagagagagag
agagagagagagagagagagagagagagagagagagagaTTTGAATTTCC
CATCTGGAAGGGGAGCGGTAGAACGTCAGGGCCCGGCTGAGGGGCGTGAT
TGGAGGGCGCCTTCGGCAGCCGCCCGCGGCAGAAGCCGCGGCTCCAGCTC

>uc003ndk.1|21953252|21953752|21953751
AAGCTCCAGAATGCCTTTAGCGGCTTTGCAGGAAGCGGTGACACAAAGTT
CCAGCCAGTCTCCCCCTCCTTCCACTTATTGTTTCAGAATTGTCAGAAAA
CAGGCTGGGATGAGGAGGAAGAGCTACTGTGAGGGCTTTTTTTTTGTTGT
TAGTTTGGCTGCTGAATGAAAGCAAGCACTTTATTTAGAAGTGAGTAGGG
AGGGAAATGCAGCTTAGGGTTGACACCCTTCTGGTGCTTATCCATAAATA
TGAAATGGTGTTAGAACACCAGACACCAGAGAGCTTTCTGATTGGCTGTT
GGTGATGTCATCATGTCATTAATACTGTGCTCAGAAAATAAACTGATCCG
CCTGTtttccttctttctctctttctttctttctttctttctAGCTGAAA
TGTATGAAATCCATTTTGTAATCTAAAATGAGGTGCTTCAGTCAGGACAT
TTCGAAAGAATTATTATGTTTCTCATGTGTTCAGAGTCATTTTGGTATTC

>uc003nhq.1|26490932|26491332|26491431
gagagaaaggaagagagaggaaggaaggaaggaagaaaaaagaaagaaag
cgagaaagaaagaaagaataaagtgagagagagacatatgaaagaaagaa
agaaagaaaaagagaatgagaaaggaaagaaggaagcaaggaaggaagga
agaaaggaaggaagaaaggaaaataaaggaaaaaagTCTTGCTTCCAAAG
ACAGAAAAAGGAAATAGAAATACCTAATAATCCCAAAAGGTTATTTGCTG
CTTGAGATTTTTGGGGGGTTTTTGTGTGTGTATTCTACCTAGTAACAGCT
GAGAAATAAGGCTCGAGACACCATTGGTTGGTTCAGCCTCACTCGGCCAA
TCCTGGGCTCTAAACTGCTCAGTGGAAATCTTGGGACTTTTTGGACACCC
AGAGAACAGGTCCCAGATACCGAGTCCGCAACTCCAAACATCGCGATTAA
TAGGAGGTGAACACAGCTTTTCTCTTCTCTTTGGGATGCTTTGTTGTCTG

>uc003nhs.1|26491010|26491410|26491509
gagagacatatgaaagaaagaaagaaagaaaaagagaatgagaaaggaaa
gaaggaagcaaggaaggaaggaagaaaggaaggaagaaaggaaaataaag
gaaaaaagTCTTGCTTCCAAAGACAGAAAAAGGAAATAGAAATACCTAAT
AATCCCAAAAGGTTATTTGCTGCTTGAGATTTTTGGGGGGTTTTTGTGTG
TGTATTCTACCTAGTAACAGCTGAGAAATAAGGCTCGAGACACCATTGGT
TGGTTCAGCCTCACTCGGCCAATCCTGGGCTCTAAACTGCTCAGTGGAAA
TCTTGGGACTTTTTGGACACCCAGAGAACAGGTCCCAGATACCGAGTCCG
CAACTCCAAACATCGCGATTAATAGGAGGTGAACACAGCTTTTCTCTTCT
CTTTGGGATGCTTTGTTGTCTGGTGGTGACTGTGCCCATGGGTGAGTTGT
ATCGGAAAATCGTCATGTGAGGATCAGAGGGGAAAAGAAAACAGAGGTTA

>uc003nmi.1|29533808|29534208|29534307
CTGCCTTTAATGTCACTAAAAGAGAGGTTAACTTACTGGATTGAGGAAAA
GAAGTCGTTAGCAAGAGTTCCATAGTAAAGCGCTAACTCTAGCTCATGTG
TCTGGCAGAGCAATGGTGGAATgtggttagcgcatagcttcttcagccag
cccacctgggttaaaatttggtctttggtgcttactagctatactttcca
gaacaagatattcaacctctacatgtcttcaattattgatctgtaaggga
aggtaataatagtacccaccttttgaagttataaggagccgtaaatatga
agcgcttttttgagtgcccatggaagtaagcactagcaatcaatACTCTT
AACTGAAATCCAAGTTCCAATAATCATCAAGAGTATAACATTCCTCTTTA
GTTTGCTTTTAGTTCTCATTGTGAGATCACAAGTGGAGGCTCCAACCAGT
CCAGAAGTTCCTTTCTATGGGGAAGCTGTGGCAGCAAGGCCGTGAAGAGA

>uc003nvk.1|31727799|31728199|31728298
GGAAGGAAGCACGAGACCAGAGACTAGTGTCATCACCGGTCACGGCAGGA
CAAGCGCCCCAGAGGTCGGAAAATCCTGGGACAACGCGAAAGCGGTGGTC
GCCCCACACTCTGCGGAGAAAGTGGTTTCGCGCACGCGCGCCACGCCCAT
CGAACCCTCCTAACTCACTATAGACCCGAAACGGCACTCACGGGGCGACA
GACCTGCTAGCTGACTGCCCGCGTCTACTGCCTTCCCACGGTGTTCCAGC
AGAACGGCACAACTAACCCACAGCCAAacacacacacacacacacacaca
cacacacacacacacacccacCACCCCGCGGCTCCGCCCCCGACTTCCCC
ACGGACCGTCACTTCCGGTCTCCCCCAAACCTGCCACCGACGGCCACTTC
CGTTTCCCCGATAGTATTTGGGGATCTCGAAGCGATACTTCCGGCTCCCC
CCAGGTCCCCAAGCTTTACTTTTGTGGGGCACGACGAGAAAGTCCGCAGC

>uc003nvl.1|31731149|31731649|31731648
GCAATCCACCGTGCCCCAGCACCTGCATCATACCTGTTCTAAAGCATTta
ccaagttgtattgcaatggtttgtctacacagctagttttccctctaacg
acttcttcaagatcaggggctatgtcttattcgtttttttatgtccccgg
ggattagctagttcttgggaaacaactgggacttgggattcaaaacagtt
tgctaagtgaatgaatGAGAGGCCCAGTCAAGCTACTTCCCTTCAGTGCT
GCACAGTGCAACAAATAACCAGCTCAGATACAGGTTCAAAGACCACAGGC
TTCTCCCTGGACAGCTCAGCTCTCCTCATAACTCCTGAGAAACCCTGGAC
ATGCCAGGGTGTACTATGGAGTGGTTGCATCCGGAAGAGGGGGAGGAAGT
CCCAAACACTAAGTAATCCAGGTTTGGGTTGGAAAACAAGGTTGAAGTTA
CTCATTAGCAGGTGAAAGGGTCAAGGGTCGAACGCAAGGGAGCTGAAAGC

>uc003nwb.1|31782162|31782662|31782661
ctgggattacaggcacatgtcaccacgcctggctaatttttgtatttttt
gtagagacagggtttcgccatgttggccacgctggtctcgaactcctgac
ctcaagtgatccacccaactcATGGCTGACCTTTCTTAGGAGTGAAAGAG
ACCTCAGAATGTACTTCCAGACTGACAAGAGCTAGACAGGCAGGACCACT
TCTCTGCATGGTTTTTTGCATGGAAAGTCTTTATTTGAGCCCCTTAGCTG
ATGTGGAATCAGAAGAGCAAAAAGGTCATCTTCAGAGTGGCCTGGGCTGG
GTCCTTTTCTCTCCAGGATAGAAAAGTGGTGGTCACTTTATCCCTAGTAG
ACATGCTGCTGGGCTTTATCGCCCCAGCATTCCCATCCCCTCCAGAGCCC
CTTGTCACTCCAGACCAGCGAGTGTGGGCCTTTATCTGGACTCTGCTTCC
TCCCTGGGGACACCAGGTCTTGGAGCAAGAGAACTTGGCAGGCTCTCCCC

>uc003nwf.1|31790611|31791111|31791110
tacagttttgtgaaaaataactattatttctccacagcacagtgagaagc
tgagcattgctttacatttttgtgaatctagtgtcaggcttcgtgggaga
tgcctgggttttcctatctgcttctgcattcagtctgttgggatatgttg
ttttcgttgaagtccagtatatgaagaaaatctgaccttacacagatagt
tgcaaaaggaggaCcctcaaggaccctgtgaaagggtatcagggatcctc
aggggttcttgTTGGTCCACAGACTGCTGCTGAGGATAAAGGAGTTTGAG
GACTCCAGAGGATGCTGAGAGCATGCTGTGGGGCCCCTCCCTGTCCCCAC
TGGGGCCCTTGGTGCCTGCTGGGGGAGACTCTTTCTTCCTTTTTTATAGC
CCTATAAAGCTCAAGGCACGGGGGATATAAGGCAGGCAGAGCCGGGCTGG
GGAGGGGGGTGGGCAGGAGGTAGAGGCGGTCCTGACACGGGCAGACTGCG

>uc003nyc.1|31973142|31973542|31973641
GCTCCTGGGGCCCCGGCGCCCGTCGCCCACTCAGGGGCAGCCGGCGGCTG
CACGCGCGCCTCCGTGCCCACTCCCCCCACCTCCCACACCCTGGTCCCCT
CATCCGCCCCCGGTGCTGGCCCCCTGGATTGCTGCAAGTcccgcccgggc
cccccggccccgTTGCACCCCCGGAGCATTGCACGGGCGCGCGCTTcccc
cgggcgcgcgcgcgggcATGCACCCGCCTCTCCCCCTCCCCTTCCGCACC
TCGGCGgccgccgccgctgcagctcccgccgccgccgccatcgccgcTTG
CGCTgggggccgagccggcgcgcggccgccccgggTCACGTGGGCGAGGG
AGGGAGGGCGAGGAGGAGCCTTAAAGGAGCCGCTACATGCTTTTTGGCCA
TTTTCCCCTGAGAGCGGCCTCGGAGATGGCTGTGACTGTCCTAAGCTGGG
AGCTGCAAGGGAGAATTCCTGTCATTCCTGGCCTCAGTTCTGCAGGGACC

>uc003nyg.1|32002972|32003472|32003471
AGTTTATCTTCAAGAAGACAGAACTGTTCTAGGCTCTCAGGAAGTAAAAC
CCACTTGGTACAACCCAAAAGAACACTAAAACTTTACTTAAATGAAATAT
TTTGCAATATCTTGGATGGTTTGTGGGTTTGTGTGCTTTAGACTATTGAC
TATTCACACAAGAGCAAGGTGCATGTGTGCACACACGAGCCCAAATATGT
GTTTGCCTGCGTGTTTGTGAGCATGCGTGTATGGTGCACATGTGCACGCA
TGGGTGGGTGGAGCGTGGGGGCAGTACACAAAGCCTGTGGGGGAGATCTA
TTGACCCTATAGATATATTAGCATCAGGGAGACAGGGCAAAGGTTTCACC
CTTCAGTTCAGTCCCCAATCCCTGCTTATTATTTCCCTAACAGAAGACCA
TCCCCCTTGCCACTCCCTGGTTTTTCTTCTCTGGCAGCAATGAAGCAGCT
GCTGACCCAGCTCTAGTTTTCGGGAAGTCAGATGACCTTTTCCCTCCCGC

>uc003nzw.1|32228878|32229278|32229377
CGTGAGCGCTCAACCCCTTACCGCCACCTCATCGTCACTCTACACCATTC
TGAGCGCAAAAATGTTTTGATTGAGACAAATTTAGACCAAGCAATGACCT
TGTAAACAGAGAGAGGGGCTCAGACATGCTGAGAAATCCTTATCTCTAGA
GAAACGTCTTTAAATGCTAAGTAAAAGCCCTAGCAAGTAAAAGCCCTGAG
GCACTAGGGTGTCGGTTAGGGGTCACAGGCGGAGAGGTGGGGCGCCTGGG
GGTTTCGGTAGGGAGCCACCCACAGATAACTCAGACAGCCAGATTCTGGG
GGTCGTTCAGGTTGAAAGACTGGTCGAAATTACGCGGGCATGAGTCAGCG
CATCCCTACGCGCCCTCCGCCCCTTGAGGGTGGGTCGCTTATAGGGAGGG
GAGTAGAGTAGGGCAGGAGAAACTGGGCCAGGCTGCACTTAGCTCAAGGG
GCCTCGAGGACTCTCTGCGTCTCTGGAGACAAGGGCACTACACGCACTTC

>uc003nzy.1|32229099|32229599|32229598
GTCACAGGCGGAGAGGTGGGGCGCCTGGGGGTTTCGGTAGGGAGCCACCC
ACAGATAACTCAGACAGCCAGATTCTGGGGGTCGTTCAGGTTGAAAGACT
GGTCGAAATTACGCGGGCATGAGTCAGCGCATCCCTACGCGCCCTCCGCC
CCTTGAGGGTGGGTCGCTTATAGGGAGGGGAGTAGAGTAGGGCAGGAGAA
ACTGGGCCAGGCTGCACTTAGCTCAAGGGGCCTCGAGGACTCTCTGCGTC
TCTGGAGACAAGGGCACTACACGCACTTCAGAATGAAGAGTTGTAAGTCG
CTGACCTGGGGCGGACTGGAGGGTGGGGTGGGGTGGGTGTTGAGGGGCAC
GCCCGGGCTGGCATCAGCCCTCCAGGCCACCCTGCCACTCACCCAGCACA
CGGCAAAATGCAGAGGACTACCTTTCCCTGGTCCGCCCCCTGGCCGCCCC
TTGGGGAATGCAAACTTCGTGTTCTGCTGCGGAGCCAGACGCCTGTATTG

>uc003ojp.1|34590241|34590641|34590740
CACCCAGCAGCAAGCGCTTAGATTTTAAGGACCCAAGCAAAGTGCATGGA
AAGGTGCAGCTGTCTGGAAGGACGATTGGGAGGTGGGATCTTGGGGAGAA
AGGGAAGAAAGGGGATGGAGCAGGGCTTCCCAGTCGAGGGCGGCGGCCGA
GCCTGTGTCCCCACCAGCGTCTCTGTGGCCGTGAAGTGTATGCATGCGTG
CCCATGTTGATGCGGCGCCGTGCGGGAGGCGGGCATCCCCTGCTGTACAT
GGGAGGGAGGCTGTCTGTGCAGAGCATTGCCCAGTTGCCATAGAAACGAG
CAGAAGGAGGTGGGTGGCTGGAGAAGGAGGCGGGTCGGGATCGGGGAGTG
GGGAGGAGGCAGCGGTGGAGGGAGCTGGCTCCTGCAGTTCTGGCGCTGCT
GCCTTCCTGAGTGAGCGGTGGAGGGAACCCTAGAGGACAGAGCCCCCAGC
CCGGCAGCAGGCCCCCTCTCCGCCCGCCACCACGGAGGAGAAGGAGGACA

>uc003olw.1|36318522|36318922|36319021
CAAGTTAGTATTAACTGAGGGATTAGACTTTGCCTTGCCCTGAAAGAGAG
AAAAACAAACTGACCACCACTCTAGAGACTGTTTAGTCTCAAAAGTCGGC
GCAGTAacacacacacacacacacacacacacacacaACCAACCAACCAA
AAAAAAAACAGGTAAaggcagacaaattccaacccatcccctatgtgctg
tgccctgggcaaaccctctgacatccttcagactcagcttcttcctctat
gaaaagggacaataacacttacctcttgtgggtgtggggcagatgagggc
caatgttaataaaccactcaCATTCATGCACTCACTAATCAAAGCTTTCA
TTGTTATCAAGGATAATTCTAATTCAAGTAAGCTATGAAGATGGCATGAC
AGACACAAAATCAGCCAGGGGGAGCCCACATTGGAGGGCAGTCCACAATG
GAAGGCTTCTTGGAGGAGGAGATGATTGAGCTGCTTCTACTAAGGTAGGC

>uc003omv.1|36947223|36947623|36947722
TATGAAAAACTCTACCAAGCCTAGGAGTAAAGGTTGGTTTCTGGTCAATT
CCACACATGTGTGTTTGAGGAAGGCAGGCGTTGTCACCAGAATCAACCAA
CACAGACCTTAGTAAGTGGAAAAGAGAGCTCTGGCTGCCTTATCACCTAT
TTACGACAGAGACTTCAGAAACTAATGCTGGCTTTAGAAAAAAAGACGAA
AAGGAGAAAAAAAAAAGAAAACATAAACTAATGTTGGCTTAACTGTACCT
GTCCCTGTTGGGTCACCTCCTTGGATCATGAAGTCTTTGATAATTCTGTG
GAATTTTGTGCCATTGTAGTAACCTCGACGAGCCAACTCAGCAAAGTTCT
TACAGGTCTTTGGAGCATGCTTCCAGTACAGCTCCAGCACAATGATTCCC
ATGCTGCAGAGGGAGAGGACAACAGCTCCAGTAAACAAAAAGGTCAGGGC
AGACAGGAGTATTATGGAACTGCTCCAGGACTCTTGATTTTCAAGCTTGT

>uc003oow.1|39867719|39868119|39868218
TTCCTTGGCACCGGGACCTTCACCTCCGAGCCGGCCTCAGACCAGGCCAT
TTGCCCGTAGCCCAGAGGAGGAGCCGGGGAGAAACCCGCTGCCCAGGTGG
CCACTTTTGCCTCTTTGACCCTTCCATGTTTCCAAAACAGAAGGGGCCCT
GAGAACGCTCCCTGCCAAAGTGGGGAACAGCTACCCTCATTGTACGCCTC
GCCCTGCCGGTGGCGCTCTCCCCCCGCCTGCGTTCGGTCTGAAAGTGTGA
AAATTACAAATCCCAAGAAACTGCAATCAGAAGTCTACCTAGGGAAAATT
CAGAGTAACCTTGCCATAAATATCCCGCTCCAAGACGCCTGACGTCAGAG
CGGGGCGGGCGGACGGGCGCGAGGCCGGGCCTGGAGGGGCGGCAGCCGCG
GCTTCCCGGGGATAGCGCGGAGCACGCAGCAGCGAGCGGAGCGCGGGCGG
CGGCGCCGTACCTCGGGCTGCGGGAGCGCGGGCGCCCTGGGGTCCTCGGA

>uc003oox.1|39868370|39868770|39868869
TTCTCCAAAGTGTTTGCAGGAGCCGCCGACCCCGGAGTGGGCTCCCAGGG
CCtgtgtgtgtgtgagttgtgtgtgtgtatgagtgtgattgcgtgtgtct
gtACTGGCACATCTGGACATAGGAAATGTCTTTGGAAAACTTTTTAAAAA
TGTTTTTTGCGGCTTTGAAACCTGACCCCTGGTTGTCACAAGTGGACAAA
CACAGAAGATACCCCGCAAAACTGACAACTTTTTGGTGGTGGCTTTTCCG
GGTTCGGCTTGAACCTTCACTTGGCTGGGCTGAAGTCTTCACAAGCCCCC
AGCTCCCACTTGCAGGCCTGGCCTCTGGCCAGTGGGCAGGGCAGCCGTAA
GGTTCTTGTTCTCAGTGGCAGTGGGACCCTGGGCGGGGGAAGGAGCATCT
CAGGAAAGGGGTCCCCGGACTCTGGGGCTCTCAGCACCTGCGGTCGCAAA
CCAACCTCATGCCCTGACTTTACCAGGCGTCGGGACTCTGACTTAACCGG

>uc003osf.1|42639535|42640035|42640034
GGGCAGAAAAGCCCCGCCCGCTTATCTGCCATTTAAGCCAGCGCCCCTTG
AGAATGGACTACAACTCCCACAATGCATTCGAGGGGCACCGTGTTAGGGC
GCCACCTTTTTCCCGGCTGTGCTGTACCTACAGCACCCAGAACTACAGTA
CCCAGAAAGCTCCGCTTCCCCTCCTGGGTGTTATTGCCCCTTTCCTGGTG
CAGGACGCGGTAGTGGCCAGCGAGAGTGTCAGGCCTGGGGTTTTCTGTGT
CCTTCCCTGGGTCAGGGACGAGCCAGTGACTTGACTCTTGGGCGCTAAGC
TTGGGAGGGAGCGCAGGAGGCCGCTGTCCTTCCTTTCCGGTTCACGTCAC
CCTTCTCTCCCTCTGTTGCTCCACCTGCAGCCACTTGGACGGCTCCGGGA
CTGATTGCCTGGGGCAGGGGTGGCAGTCGAGGCCGCCGGGGCCGAGGTGA
GGCTGCAGCTCTCCGGGCGGCGGTAGCGCTGGGGAGGAGGAGGAGAGAAG

>uc003osh.1|42692332|42692832|42692831
AAAACATGTATTTTGCTTTTTTTTTTTTTAAGAAACAAGGTCTCTTCAGA
ACTCTAGGTTATTAATATAGTTAAGTTCTCCCTTTTAGCAGCATGTGCAT
AAGCTAACCACTTATTTTTTTGCATTCACCTGAATTACGAAgtatatgag
aatcacttggagagctctttcaaaatacatgtgttgtgttccattctcaa
atctactgaaacagattcaccaagaatggcggcccaagcatgtatgcttt
ggaagagtcatcagatgattctgatatgATGCAGAAGTAATGAAAGTCTG
ATTTCATCAGAAACAGTGTAATGCTGCTGTGGTTTAGCTCCACCAGCATA
CAATGACATCTTGGGAGCTTAGTAGCTGTTACTGCCTATTTGGGCTGGTA
AACTGCCATTGTGCTCCAGAAGAAAGAATCGATATTTATACAGGATTCCA
CAGTTTCCATAGTGAATCAATATCTATACAGGATTCTATTGGTAGAAATC

>uc003osn.1|42857367|42857767|42857866
GCACCTCGTGGATCTTAGTAATTGTTTTAAAGCCAAATAAAACTGTTTCT
TGAATAAACCAATACATTTCTGAAGTTGAAAAGAATCCCAAAGGAAACGA
ATGAACATCCTTGCAGCTTGATTTTCCaaaaaaaaaaaaaaaaatttttt
aaattaaaaaaatCCTAATCTCCACATTTTTTGCCAGGCGAGAACCGAAG
TTTGGAGGTAGACGAGCAGGCGAGCGGTTTGCCCGGGCGCAGAGCATGAA
ggccgggcgggcgcggggagcggcgccccggcccggcgcgggggTGAGCG
AGAGAGAGAGCGGAGCGCGTGTggccggcgccgctcggccgggagctccc
gcgctccggcccccggccccgcgcccgccgccgccgccgccgccgccCCT
GTTGCGATGGCGCAGAAACCCCGTTGACAAGGCACTGCTTTTTCATGACG
GTGAGTTTCCCTTTGAGTGTATTATAATTTTGTGATAAAAATTTCAAGGA

>uc003osp.1|42896371|42896771|42896870
GATTTCACTTAGCCAGCTGCCCTTGTCAGTTTCAGCCTTGGGAGTCACCT
TTTGGTATCTTTTCCCACTGCTTCTTCCTCCTTTCTCAACCATCATTTCT
CCTCTCCACTGGATTCTACTCACAGGGTTTGTAATCTCCCAGATCATTCA
GCATCTGAATGAATTCAGCCGCCAAGGGGAAGATCACTGGCAGATCCCAG
TGGGGGTACTTACCCCTTCCAGACTCTTCCTGAGGAAAGCAAGTTACCTT
CCATGTAGCAGGAGTACATTTTATACTAGTTTGGCCTTGTGACTGTTAGA
GTGGGAAGTCTGAGGGAACTGGAGAAGAGATGCAGTTTTAACAGAGGAAA
AACATTTAGTAGAGACTGTCCCTTCTGCCTTCGGGCGTGTCCCTCTTCTG
GGCATCTTTTCAGGATTTCATTCCTACGTCCAACTGCCGTTCACAACTGC
CCTTTCCAACTGCTCCAGAACTCTTGGCCCTGGCATTCCGTGATGTAAAT

>uc003otr.1|43115992|43116492|43116491
CACAGACACTTCTGGCATTGCCCCTTCATAGTAGAGGtcctcattctcct
cctcttcctcctctccctccGCCACATCCACCACTGCTGCTGCCCCAGCT
TCCTCTTCCTTCTCGCTCTTGTGCTCCTTGCCACTGGCCCCAAGGCCCAC
CTGAAGGAGCACAGGGTTCCCAGATGCCATGGCCTCCTCCAGTCTGCTCC
ACGCCCCTCTTCCCCCTACCCTCTTATTTGCTTATCCCTTCCAAGGCACT
CACCTGTATTTTCTTCTCTGTATCCTCCAGCTTCAGGAGTTCCTGATCCA
GCTGCTGGAGCTGGTAGACGTGGAACTGGCGCTGCAGCTCCTTAGAGGTG
CTCAGGCTCTGCAACATCTGCTGGGGGAGGCGGTTGGGGAAGCAGGGACC
GATCTGCTCCAGCACGGCCCCCTCCAGCCAGCTCGAGACCACGCCCAGGA
GACGGTCCGCCATGTAGTGCCTGCAGTGCATGCAGCCCGGGCCAAGCCTC

>uc003ovu.1|43704856|43705256|43705355
CTCCGATACCCGCGAGTCCATCCGCCGCTGCCGCCAGCCCCCCGCCCGGC
CCCTCCCCCGAccgccgccgccgtcgccgccgccCTTACTGCCACTGCCG
TGTCCGGCCGGCCTGAGCAGAGTGGGGTGGGGCTCTGCACAAGCTACGCC
CCCCACCTCCCTGGCCTCCGGGTCGCGTCAGAAACAGCCGCGGGGCACCA
CGGGATATAGAGTCCCCAGGCCTGGGAATTCACTTAAATGACACGTCGCC
GCCCTACAACTCCCAGGAGGCATCGCGGCGCAAGTGGCCGCGGGAGTCGT
CGGAGGCGTGGGGAAGGAGCGCGCCTTGGCGCGCAAAGGCTTAAGGGAGC
TGTAGTCTGACTTCCAGTCCTCGCGCTATGTTCTTTTTCTAGGACTTGGG
GGGAATTTAGAGCCTCGAGGCCTGGGGTGGGGACGCGAGGACACCAGCGT
AGAAGAGCTTACATCAGAATCGAGCTTTGTGGGCGCTCCGGGATTTGGCC

>uc003pbk.1|53037354|53037754|53037853
ACTAGAAACTTTAAAAACTCAGTAAATGTTTGCTAAATTAAAGTTATAGG
CTATGAAGCCTATCAGTTTTCACAAAACAGGCAAACCCGTAGTTAAAAAG
ATTTAAATTGTGTAAAAGCAAAGTATCACCTTATGAACAAGTACATTCAC
TCAAGAAGAAATCAGGTAGTTTGGGCTTTAAGAGGTGGGGCCGAGGACCA
AGTGTAAGTTCCGGTGCTCAAACCTGAGCGGCCGACTACAAATCCCAGAG
TGCCTCGCGGGCGCCGTCTCCACGGCACTTGGGTTTCAGGGCCATGGAAT
CGCAAGCCCTTTTCGCACTGCATTATGGGATCTGTAGTGAGACATGCCTT
GCGTTGGCTCTTTCCTCCTGCTGGGCGCCAAAGCGCGTCTTTTCCTCAAT
CTCCAGTCTGTCTGTGCTCTCAAAAACTTTAGTCGTTATAACAACTGTGA
CTGTTGAGAAATTTCACTGTTTTCCTGCATTCCTGGCGCGGGACTCTAGC

>uc003pbm.1|53037815|53038215|53038314
TTTCACTGTTTTCCTGCATTCCTGGCGCGGGACTCTAGCCAGAGGCTCCG
AGGACTTTGTAGCGACTGTCCCAAGCGTCCAGTTCGATGCTTCTCAGGGC
GGCTTGCTTTAAGGGCCCACCCCTAAATTTGGGTTGTAAAAATTTTTGAG
GTAATGCTTGTTCAAGTTCGCTTAAGTGTTCACTCAGCCCAACACGCGGG
TTGGGCTTGAGGTTCGGCACCCGGGCAGCCTCACCCCCCGCGTCAGGCGC
GCGCACACAGTAGGTCCGCGACCCTTAGCCCTCCACTAGGCAGCCCGCGG
GGATGGGTGGCCGGGCCGCCCACACGGGCAGCACCGGCACTGCGCATGCT
CGGCGCGTCGGCGCAGGTTTCCGCAGCTGAGGGGGCAGCTCCGCGGCGGC
GTCCGGGGTCTCCAGTAGGGCTGACGCTCCGGTGCTCGCACAATCCCCCG
CCTCGGCTGGCAACGGGCGTCCCTCCACTCCCCGAGTCCCCGGCAGCCGC

>uc003pcg.1|53991272|53991672|53991771
AAAGTAATACAAACATATCTACAGTACTAGGTTGCAAATTGGAATTTGGA
AGCGCTAGATCTGCTGATTTTATTTGCTATCTGACTATCACATTTGTTCT
TTTTAACTGATTTATTAGGTCTGTATTCTAGAGTATATTTTATTCTGTTG
CAACAGCTATTAATGAATTCTTTGATCGTGGATTTTTGTCACATACATCT
GTATTGGTTCAGGGAGCCTAACCTGTTGGAACATTCTGCTGAAGAGTTTG
CTTTTATATCTAGGGACATTTATCATTATCTAAGGCCAGCTGCCTGACTT
CTCTTCAGTGCTCTGTTTATAGGGTTTGAACATCTATAAATGGAAACACT
AGCTAACCAGAAATTATCGCTAGGGCTCTCTGATAGTGTCCTAGGCTCTC
ACAACTTGGAATGTCCTGCAATATCTAACATGTAAGCACGTCGAATCATT
TTCTAGACAGAATCTGAACCTCTGTGTCTCTCAGTCTTTCTCTCTTTCTC

>uc003pch.1|54055794|54056294|54056293
ATTTCTTCAGTTCCTGGCATATCCACCAAAACTGTCTGAATTAATTTGAG
AGTACCAGTTAATTTAATGTAGAAGCTATTGTAAGGTTGAGTTTCTTACT
TAAGGCTTTCTATTTGAAGGCATTTCTGTCAACCCTAAGTCATGtaatat
atacatatattaatatatactaatatacatattaaatGTGACATAGTTTT
TGTAGCCAAGTCAGATTAGGTCCTTTTTTAACTTTTAAAATAGAGCTTCC
CTCAATTTCCAGGCAAAGAGTTTCTCTTAGAACACTGCTAAGGTCAAGAT
AGGTTAATATATTCAGATGGGATTGAAATAACAGATGCATTGCTATTTCC
AGTCCAGAGTTGTTGGGGAAGCAGGGAGGAAGGAGGGCATAATTTGTACA
GTGCTTTGTCATCTTTGCAGCTCATCAATATCAGCAGCTGACACAGGCAA
GTGTTTGTCAATGAGTTCTATTGGCTGACACTGACCTTGCCGTTACAACC

>uc003peo.1|64403944|64404344|64404443
CTCTTCGGCGGCGGCAGCGTCCACCATCTTCCTCTTGCTGCCAGTGGTAG
CGCTCGTCTGGCGGAGCTGGGTGAGTTGCGGCTGTGGCCGCGGCCAGGGA
GACGGGCAATCCTCCCCTCCCCCATCCCCTTCCACACGCACAGCGCCTCC
GCGGGCCTCTCCGCCCCTCCCGCGGCGGACTCTCCGCGCTTTTCTCCCGC
GCAGCCGAGAGATCGCCTCTCGGGCCTCTTGCGCAACGTCCTCGGCCTAC
CTGGGCCGCGCCGCTGGCGCCTGTGGACCATTTGGACCGCGGGCTGGGGA
GGGAGTCGCAGCGACGCGGTCGCCAGGCGGAGGGTCGGGACCACGGCCTC
TCTCCCGACCACTGGTACCCAGCCGTCTGCTGCGAGGGCGCCCCGCCGCC
GCTGAGGCGCGGGCGCGCAGGCCCGAGGCACGGCGGGCGCTGCCTGGAAG
GCCCGTCTCGCAGGCCCCCGGATCCGGCCGTTGGGGCCTCTTCCTTCTCA

>uc003phc.1|74228127|74228527|74228626
TCACCAGGAAAGTAGCTCCAAACCGCCAATCAGCGGCGACGCTGGACGTA
GACGTCCTACCCCGTGATATTAAAGCAAGATGGCCGCGCCCTGCAGATTG
TCTCTTGTTGCGTAAGTTTTTTTGACCGTCACTCGTGTCAGCTTCAAAGT
CAGATAGATTTTTCTCCCAGCATGTTCTACTTCCGAGGCTGTGGCCGTTG
GGTCGCGGTTTCCTTCACCAAGCAGCAATTTCCGTTGGCACGGTTGAGCA
GTGACAGCGCGGCGCCCCGGACTCCGCACTTCGACGTGATAGTCATTGGT
GGAGGACATGCCGGGACTGAGGCAGCCACCGCCGCCGCTCGGTGCGGCTC
TCGGACTCTGCTCCTCACTCACCGCGTGGACACGATCGGTGAGGAGCGCG
GGTGCTGTGGAACTTGGCGTAGGACGCAGGCTGCTTCCTTCCCGCCTCCC
CCGGTCTGAAGCGGGGGACCTCTTCCTTTCCTCAAAGCTAGTGAGAATCC

>uc003plw.1|88174039|88174439|88174538
AGACTTCCTTTGAACAACGGGACATGAAATAAAACCTCGATACTTTTTAC
TTTTGTTTTTTAAAACTAGATACTTTTACAAGAACTCTATTTGCCCAGGA
TACAGCCCTTCCGTTTTCCCAGCCTCTCCAACTGGCTCCTCCCTCTCCCC
CACCCCGCTTTCAAAGCCGCCTCATCATTCCCACGCTAGCAAGTTAATAT
CCTTATTTACGAGAACTTGTGTTTCACAGTCTTAACCACGGAGGTTAAGA
TGTCTCTGCCTGAAATTCCTTTGTTTTTAAAGTTTTTCCAGCCCATCTTT
TGGGGGAAAGACCCTCAAAGTGGGACCCCGCCCCACCCCCACCTGGCCCC
GCCCCCTCTGGTCCGGAGCCTTCCATCTCCATGGTTACGCGGCGGTGGCT
GCGAGCGCCCAACTGCTCCGACCGTCGCGGTGAGGGCCCCAGGACAGAAG
CAGACAGACACGGCTCCTGCTGTCGATTCCGATCCAGGTCAGCCTACTCG

>uc003plx.1|88202662|88203162|88203161
taggcggacaccatcacgcctggctaatttttgtatttttagtagagata
cggtttcaccatgttggcaaggctggtctcaaactcctgacctcaggtga
tccacccaccttggcctcccaaagtgctgggattacaggcgtgagccacc
acgcccggACTTGTTTGCTATTTTTATCAACATTTTAACTCTAAAGCAGG
TGGGCTTTGTGCCATTGACCTGGCCAGCAGAGATCCAAGCAGTAAGTAGT
GAGAGGACTGTTGGGCTGGTGACAGAGGAGCACAGAGGATGGTCTGAACA
CACAGGCAAGAAGACCAGAAACAAGCTAGGGACTAAGTCATCTGAGGAGG
GTGGGGGGAAGTATGGTAGTCAGGACCATGGACAGCTCAGTTGGTGCTGC
TATTCTGACATCGTGATGTGCTGTGTTCTGACATTGTGTTATTCTGACAT
CGTGATGACATCGTTGATGTAGCACTCCAGCTCCCCTTTCCAATGAAGCT

>uc003pmv.1|89846815|89847215|89847314
tccccctgccccctcccttccccacccccatcAACAAACTCCGCCGGGAC
ATTTCAGTACCACCACTCCCTAGCCCGGCGAAGCGCAGGGGCGTGCTGGG
GAGGAGTAAAGAGGGTGGGGCGGAAACCCAATTTCATTGTTCGCGGGACC
GATTCTTCCCAAAAGAGCTCGCTGGCAGCGCCTGCGCAGTGCGCCCTCTT
TGTGCCAGGCTGCAGCAAGCTGGTTGTTTGTGTGTGTCTACCCGAAGCTG
CGGAGGCGGAGCGAGGGGGCGTGGCCTGCCTTGTCGCACTCTAATTGGGC
TTTCGCAGGAAAGTGGGCGGGCGCGGGGCGGAGCTTCCGATAACAACACT
CGGAGCTGGGGCTGTGGCTATTTGTTGCTGCGCCGCCACCGCCCGAGTCA
TGTTCCGCGATCTTCTCAGGCTCTCCTAGCAGCATCCATCGCCGCCACCC
TATCTTCACTGGCTTCATTCACCTTCTCCTTCTCTCTTCGTTGCTGAGCG

>uc003pmx.1|89847873|89848273|89848372
TGAGGCCGCCAGGGGGCCGTTGGGGAGTCGGGCCCTTAGACGGTCGCGGC
CGAGCTCTGGGGCTGCAGACCCTGCAcccggggggtcgggcgggtggggg
cggggtggggggggcggcTGTTTACTCGGGAGGGAAGTTTCCGTGACGCC
CGCTCCATTCTTGCTTTGGGGGAAGAAGGGGGAAGGGGAGGCATGCGCTG
GCGCTTCTGATTGGCTCCCAGGAGTCGGCCAATGAGAAGCGCCGCTGCGC
CCCAGCAACAGCCCCGATTTAGAAGGCTGGCGGCGTTCCAGGGGGTTTCG
GCGTTCCGGGCGCGCGGCGGGGTGGGGGCAGGGACAGGGCCCGCGGGAGG
GCTGACGTCAGCGCGCGCTACGTGCCCGGCGCTCCGGCGCCCATGAAGGA
GGCGAGGCCGGGTGGGGGCAGCTGGGGAAGGACTGGGCCCGGCTTTCGGC
CTCCCGGCTATCGGGAGCCCCAGTCCTAGTCGGTGAAACGCGGAGACGGC

>uc003pyz.1|122834360|122834760|122834859
GACCCAAAGCTCTGAAGCTGAGTCTGAGTGACGAGAGGAGACGGGAAGAA
AACGGGGACAGAGAGGGCACTCCCTGTTGGGTGGGGCACCACATTCCCGC
CGGGCTCACCCAGCCCCGGCTCGGATCGCCTTCTCTTTGGTCTCTCACAC
TAGCACCCCAGAGGCCGCAAAAAGCACCTTACCCAGCTCGCCATGGAGCA
CAGCCCCAGGACGCTCCCCATCTCCACAACGTCACAAGAGCAGCGGATAC
AGACAAGATGGAGACAGCTTCTTTCTCGCCTTTCCGAGATTATTTACTAT
CTGCGAGACACTTCCGGACGCACAGCGCAACCCGCCCCTCAGCCTCGCGT
CACTTCCTTCCAGGCCTGGGTAGGATAAAACACGGAGCGCGCAGCGCTGA
GACTGCGCATGCGCGTCACTAGACGACACGGCTGTCTTCTTTCCTGGAGA
ATTTCTCAAGGACTGCTGGCTGGAAACTTAACGGCTAATGTGGATCTGAC

>uc003pzb.1|122972675|122973075|122973174
AAAAAGTTGTTTCCATTGCATATTGCTTCCTAATCTGTTAAAATAATCTG
TTAACAAACTCGAAGACCCAGATTCGGGGCGTAGATAAGCCTGTGTACCT
TCCTACCTTCTCCAAACAGCCAACATTAGATCAAAGGGCAACCTTAATGA
CACCTGGAGCACAAACCCTGCTCAGGGCGCGTACAACCGGAGGGACAGAA
AACACGATGCGACGTCGGAAAGCAGGAAGGGAATTGAAATTCCCGCAGTC
ACGTCACAGAAATCTTAGCAGAACCTCATCATCGCCCAAGGGAACTGGGA
GTGGCGGGCGGGGAGGACGCGGGTTGTGTGACGATCACCGATAATTAGTT
GGTGGTTAACGCACAAGTAGGATAAAAGAGCTCGCCCCAGGCTGCCAGCA
GAAAAAAGCTACCGTGGCACGTGCCCCGGGGAGTGATGCGGTGGCCCGGT
TTGCACGGAGAGCGGGACACCGCCTGGGGAGCCGCGCTCGTAGCCTGGGG

>uc003pzs.1|125345812|125346212|125346311
CATGAAAGGGAAAGAAAAGGGAAGAAGCACATATAGGTGTCACAGTAAAA
GGATCACTTCATAGAGTAATTTGTTTTAAGGAAAAGCTTTCTATATATTT
CTTCTTCAACGCTCCCCCCTCAACCACAAATAGAGGTTCTTAACTTGAGA
GTCTATTTATTTATTTATTGTCTTCAGAAGGGTCATAAATGCTCAGAAAT
TTTATGTAAAATCAATTTTTATCTTATGAGTGGGCCCATAACATTTATTA
AGTCTTTGGACCATTACCCAAAAAGGTTTAGAGCCACTGGTTTTAAAAGG
CTTTTGTGTCTTGTGATGTAGAGACAATCAGATTCTGGTAATTATTTGGT
TTTCATGGTAACTAAGATGTGGGATAGAACTCCGACTGTGTACTTTATTT
AGTATACAGAGGAGGACACAAACATGAGAAGATTAAGGTAGAGAGTGAAA
TATGGTCAGGACAAATGTGAATTTAGAGCCTGAGTGATGGTTTAGTGGAT

>uc003qae.1|126143599|126143999|126144098
CATTTTACTAAATCTAACGATAGATTGCCACCAGCTGAGAGCGTTTCTCG
GCGAAGAGCCGGAGCGACGCGCTGTCCTGGGTGCAGAGCGCGTGCTCAAC
AAATATGGGTGATGAAGGGTCACGTAGCCTCATAGCACGCGGTTCTATTT
TATTTATTTGGCACACGCAGGCTAACGAGGCTGAGAGAGCTGTGGGTGGT
ATGCCTAGTGAAGGATCAGGACATCTGCCCAAGGCTCCAAGCAAGTCCTT
CAAACCCACTGTGTTTGTTATCCTCCTACTTTCCAAACTGTGTTATTATC
TGGGCAATTGCTTCACTTCTCCGCGTTATATACTAGACACGGCCAGGAAA
TGATGCAATTACCAAAGGAGTCAAGACACCTTACAGCCCAGCCTTAATTC
AGAAACCCTCATAAAGTAGATGCAGAGGGCAGTAAGATATAACTCAACTT
TGAAAATGTCAGCCGTTATAGTTGAAGAAATCTGACCCAAGAGACTTCGC

>uc003qaf.1|126153293|126153693|126153792
CCGAGGCCTGCGGAGGCCGCACGCGCAGCTCTCCGGGGCGGAGCCGCCGG
GATCGCGGCAGCGGAGGCTGCAGCAGCCGCGGGTAGCCGGGGTGCCCAGC
CTCCCAGCTCGGAGGTCGCGGGGGGCGGGGAGGATGCCGCAACTGCAGTC
CGAGCGGCAGAGCCCGGCGCGAGCTCCCAGGCCCCCGCAACCGCTGTGAG
GCGCAGCGCGCGCCACTGGCCGGGAGGAGCTAGAGGCGGGCGTCTGCACA
GCGTCGCGCCACCCGTGACTGCCCGCCTTCAGCCGGGCCCGGGACCCCGT
AGCGGCCCATGCCCTGACGGGGGGCGCAGCTGCGGGGCTGGCGAGGCGTC
GCGCGTGGGAAGAGGCCTAAGACACCCCGACTGCGGCGGCTGCGCACACC
CGATCCGGAcgcggggccccgcgggcgcgcgccTCGGAGCTCCCGCCTCC
TCCTCTTGCTCCTCCTCGGCGTACGGTCCTCCCCTGACCCCTCCTTCCAC

>uc003qck.1|131507653|131508153|131508152
ATAATGATGGAGAGAAACAACTTAAAAGTCTTTATTGAAGAAAAAATTAT
AGGCCAGAACTTGTACAAATAAGAACACATAAGTGATATTGCTAAAAATA
AGAATGAGAATGACTGACAAACCTTGCTGGTTGTTTTAAAAGGTACGTGA
AAAAACGTAGTTTTAGAATTAAAATATAGCTGTAAAAGATCTTGAGGATT
ATTGATTGACTCAGTTTTCATCTAATCATACATTGAATACTGTGTTTTAG
AAAATGATTAAAGCTTTATAAGTGTACAAAAATATAGAGTGTGGTATAAA
TGTTTATATAAATAGCTTTATGATATATTTGAACACAAGTAGTACATTTC
TTAACAGATGTTAATTTATATTGAAATCAGTGAGCTGAGTTATTTTCATT
TAGGATATGTTTAAATAATGACAAGTTAAATAATCCTTTTTTTTCTGTTT
GTGATATGTTAAAGGAGGAATTAATTCCAATGAGTGTGAAAATGTATCAA

>uc003qcm.1|131612796|131613196|131613295
TTAGCCTATCATTTCTATTGTTCATGCAGTTTGCTAGGTAGTTAATGGTA
CTTCATACAAGTTGTGATTCCAGTGTTCTGCTATGTTGGGTTTTCTATTC
ATAAACCACAATCTCCTAGGGATAAAAGAAGGCTCTTCCTCTTTAAGTAG
CAGACAGAAAATATGGTTTTTTTGGGGGTTTGAATTTTCATGTGTAATTA
CTGCAGTTGTCTGTAGGAGAAAGGGCTCATTGTGGTTTTTCTCGACTACC
TTTCTTAAAGACATATGCAAATAGCCAGACAGAACACATGGCACTGACCT
ATGGCCAGGGACTCACAGTTTTGTGAGAATACGGGAGCGTATAGCCACTT
CCTTCACTGAATGCCAGTCCCAGAGCAGTTGCATTAGGCTGGAGGACTGG
AGGTGGAGCCTTTTTTGCTCACGGCAGCAAGTTCCCTTCTCCTTTCTCTC
CCCCGGCGGCGTGTGCATTGGCTCTTCAAGCTGCCTGTGCTGCTCCGTGG

>uc003qet.1|134800046|134800546|134800545
AACTATTGCAAAATGATGCAAGACTGTAAGTACTCTCTGGAGTTTGGGTG
CATTATTTTTGTAATTCCTTTTATGTAATGGAACTATTTCTTTTTCCAGG
GCCATATAAACACCTGAAGAGAGGACGATGTCAGGTCGACAGATTGTGGA
ATTTAGATTCAGCACCTAAGCTATTTGAGGTTGACACTCACTGAAATCTT
GAGTGTTTGCACCTGCTGTGGAATAAGTCATTGTCCTTGGACACCTTACA
AGGTGGAGTTTGTGCACATTTGGGAAGAAGGAGGCGGCTGGCAGAGTGAC
TTCCTTATCGACCCACTCACCAGCATCTCCATCTCCCTCAGGGGGTGCTG
TCCACCCACCGTGTTTTGTTTACATCAGTAGCAAAGACATATGAATCATC
TTCCACTTTTTAGCTATGAATGAAGAAGTAACCTCTGACACCCACTAGTG
CGACTGGCCCTTACATGCTGGTATATGTCAGACTCTTAGCATCACTCTCA

>uc003qhr.1|138229873|138230273|138230372
cggggcagcggggcggggcagggaaagggggcggggcggggcCCGCAGGC
CCGGTCGGGCGGAGGCCGCGCGCGCCCCTCGCCCCCTGCGCCCTCTGGCG
GCCGGCTGGACGCACTTCGCAGCCCGACCCAGAGAGTCACGTGACTTTGG
AAAGTCCCGTGGAAATCCCCGGGCCTACAACCCGCATACAACTGAAACGG
GGCAAAGCAGACTGCGCAGTCTGCAGTCTTCGTGGCGGGCCAAGCGAGCT
TGGAGCCCGCGGGGGCGGAGCGGTGAGAGCGGCCGCCAAGAGAGATCACA
CCCCCAGCCGACCCTGCCAGCGAGCGAGCCCGACCCCAGGCGTCCATGGA
GCGTCGCCTCCGCCCGGTCCCTGCCCCGACCCCCGCCTGCGGCGCGCTCC
TGCCTTGACCAGGACTTGGGACTTTGCGAAAGGATCGCGGGGCCCGGAGA
GGTAACCGCCGCGCCTCCCGGAGAGGTAACCGCCGCGCCTCCCGGAGAGG

>uc003qhz.1|139053997|139054497|139054496
GTAGATATATTCTGATTATGTCAACAACCTTATGAGATCACTTTGATTCC
TCCCCACTGATTTTTTTTTCTTGGAGGGGGACGCTCTCCCAGGTTGGGAA
CTGTCCACAATTCATATGAATGTGTTGACGGCACAATCAAAGAGATGAAC
GCAAAAATGTAAAACTGCCACGAATTAATTATACAACTTGGAGAAAGATG
TATTATAGCAAGCAATCTCACTGAAATTAAATAATTGAAAATTTTGAACT
CTTAGGCTGTAAGGTAGTTAAAATATAGCTAAGTTTTTCTAGCTAGCTGG
AAAACGAGCTATTCGAGATTGCATATGAAGTGATTCTAGGAGAAAAAACT
ATTTCATCCAGAGCTGCTGAAATCTAGGCGTGTGTTACATCAACATCTCC
CCTCCCACCCAGCAATCCATCAACCATCTCCAATTTATTCTTTACACTTA
GGATTATGACCAAGTTCACGTACTTAAAAGGGAGAAACCACAGAGACATC

>uc003qjq.1|143970609|143971009|143971108
AAATTTTAAATTGAAAAGTTGCCCAGTCATTCAGTGAGGTCAATGATAAA
GGCTGAACCATATTTAGACAAACCCCAAGGAAAGGATAATGTATTGTATT
TTTAAATATTCCTTTTTACCTTTTCATGATCAGTGCCTCTTCCTGCTCCT
GTTTGCCCTGGCATCTTTTGGAAAGCTCTGTGTTTTGCATAGCATGTGCA
CTTTTTTTCCTGAAATGTGCAACACATTCAACATTGCAGTGATTTTTTTC
CCCCTCCTTAGCTTAGAGCAGAGGTGGAAACCCCAGGGGATTCAAGTACC
CACTTGATAGGCTCAGTCTCTCTTAATCAGCCTGTAATGGAGCTAATGGC
TGTTTGTCATCCTTGGAGATATAAATTTCCTGGCGGTGTCTCCTGCAGAC
AGTGCATGAAGTATGCTCAGTGTGCCAGCAAGGGCTGATAATCAGCAGAA
GGACAGGGTGCTTCGTTAGTCAGAAGAGCCAGGGCTTCCCGGCTGCCAGG

>uc003qjr.1|144040394|144040794|144040893
TATTTGTTAAAAGGAAGATAATTTTTAAAACGAGAAAAAAATGGGCACAA
GACATGAGAGTGCCACAATACTGCAAATAGAATGTAAGGAAGGAAATAAC
TTTTAAGAAACAAATTTTGTTAAATTAAGTACCGTGACTAAATACTTTAA
TTCCTTTTCTTGTAGCCCGTAAGGATCATTTGACTTTGAACCTTTTAAGT
CAAAGAGGAGTAGTCTGAAAGCCTGAACTCCCTACCACCCTGAGGGGGTG
CGGGTGCGGCGGGGCCGGCTGGGGGcttcccccaccccctgctcctgcgc
cctccccccgcttccccctcctcccctccctatcgccctcaccccccttc
ttccccCGTGACCCCTGACCCCAGCTAATCTGCATAGAGGAATGACAGGC
ATCCGCTGGGCAGGATccgccgcgccggctgcggccggccgggcTGGGAG
ACCCGCGCGGGGTAGAAGGTGAGGGGACCCGGCGGGCCGCTCGGCACAGG

>uc003qof.1|151688115|151688515|151688614
TGGAGGGAGAATTTACTGTCTGTGTGGCTATTTCCTTGAAATGACTTAAA
AAGCTGAGATACAGAAGTATTAGTAAATCGGTGCCAGGAATGAAGTAACC
GTTTAGATCCAATGCGCCGGCTCCAGCATCGAACTCATGCCCAGCACCCT
TTAAACCCTCCCGGGACTCTGCAGAACCCGCTGACCACTCACAGAGCCCA
GCTCGGGGGAGGGCTTTAAGGTGAAGCACGTGACCCCCTGCTTGTGCGGC
CCGGGCGGGGAAGTTTGCGCTCCCGAAGTCCTGGAGCTCAGCAAGGGAGG
GGCCAGCGCCAGCCCGCGTGTGGGTGGCTGGGTGGGGGCGTGGGTGGGGG
TCCGCCTATAATTATCTGGGGAAATGCATCCGCGCTCTGCTTTTCGCTGC
GGCAGCTCCGAGGGCACCTCCGGTTCTCCCCCATCCTCCGGGAGTGTCTG
GGCGCTCAGTCCGCTCTGATCCCGCCGAAACCACCTGCGGTTGGCAGGCA

>uc003qqw.1|158322406|158322906|158322905
CGCCGAAGTAGGCGCAGTTATGACCCCGCTTCCCCGCAGGGAGACCGAGG
CACGCAGGGTCGAAAGGACTCGTCCAGGGTCGCAGGAGCCGACCACACAG
GGAGGCGCAGCGCCCCCGGCGGGAACAGTCAGCGGGTCCAGCCTGGCGGA
CTCCCGGGCCGGGCTGCCCATATAAGGCTGCGGGCGGCCGGCATCGCAGC
CAGGCTCCCGGGGTCGCCCCGCGCGGGGCATCCTCCTCCGCAGCGAGGAA
TGCGTGGCATCCGGGAGGCTCTTCCGCTCCACGCCCGCCTGCGGGGAGCC
TCAgccccggggcgcggcctcgcgcagctgcctggccgctggggggagcg
cggggccgggcgggaggcggcggcgcgcccTCACCTGCCCCAGGCTGGGG
AGGCGCGAGTggggaggaggaggaaggggaggaggccggggaggagCCTG
GCGCGGCGGGAGCGGCGGCGCAAAGTGAAACTCTGGCAAGTTGCGGGCGC

>uc003qvl.1|167332405|167332805|167332904
CCGGCTTTAGGCTAGTGGGCTTTAACTACGTCGATAATATGACTCCGGCG
ATCTTGTGCGGCGATGGGATGCGGCCGTGGGCGGTGGAGTCCAGGCGGAG
TCCGCTCTCCACACGCGAGGGCGCCTCCTCCTCACCGCTCGCCGGCTTCA
AAGCTCGCGCCTCAGGCGACGGCAGCCAACGGGTTGCCGGCTGGAGGCCC
CGCCGACGCCCCGCCCCTTGCGTGCCCACCCGCGCCCCGCAGCCCCGCCC
CCAGCGCCGACCCTAAGTTTCGGCGCTCAGTGGTCCGGCGCTCCCCAAGG
CTCGGTGTCCAGCGTCAACCCCGAGGTCTCTATGCCCCGCCTCCCGACGC
CAGGGGGCAGGGCCAGCGCGCTGCGCGTCGGGGCGGGGCTTTGGCTGCGT
CGGCCGCGTAGCCCGCGCGCGGAGCGTACCCTGCTGCGGCCGTTGGCCGT
TAGCGCGGCTTCGGCGGTTGTCTTGGAGAAGCAAGATGGCGGCGACGGCG

>uc003qvn.1|167455830|167456230|167456329
CAAATAAATTTCTGAGTGACTTGTCGTCAGCTGCTTTCCTTGATATGTCT
AAAGACAGGGCAGTGACCCGCATCGTCACCCAGAGATTCTGTCTCTGTGC
CACATGAAGATTAGGTGCCCGCTTTTGATTGAGGAGCTCCTCTGTTGCTC
TCAAAGTATCTTGTAATAATAGCTGAGATGCATGGAGAACCACCTCTCCT
TCAGGCGCTGCTCCTCGGCTTCCGTGGACGGGCATGGCTATTTCTCGGaa
ccctctgaggttagagctgtcatggtctttcttctgaaagaggaaaccga
ggcttgctggggctcagtggcccttctgtggctgcacagctttcggggtg
gggccaggactgactgactccacacaaaagtgctcccggcccatgtcttt
aacTCACACGGCCTCTTGCAAACGTTCCCAAATCTTCCCAGTCGGCTTGC
AGAGACTCCTTGCTCCCAGGAGATAACCAGGTAAAGGAGTATGAAAGTTT

>uc003sls.1|2248021|2248421|2248520
GCCCCGGGCTCGCCCCCGGCGCCTTGGATCTGGGCCCCGGCGCTGCGCCC
CCCACCTGGACTccgccgccggccccggcctccccacggccccgccggcc
cTGCCCCTGGAGACCTGAGGGCGCCCTCCTCCCGGGGAACTGCGACCCGG
AATCCTGGCCTCGCCCCTGTCGCGCTCGCTGAGTGCGGGGACGGTGCCCA
GCGCTCGGCACCCAGCCCCGAGGCCAGGACCGAGGAAGGCGACCGGGCGG
ACCCCCAACCACTCCCGCTGTCTGCACGCGCAGCAGCAGCGCCCAGCTCA
CCCCGCCATTGGTGTTCCCCGCGCCTGCAGCGCGCCGCCGGAAGTGCCTG
GCCTCACTTCCGGTCAGAGGCCACGCCCCCGGAAGCGGCGGTGCAGGTAC
GAAAAGCGCGCGCGGGGATTCCAGGAGTCGTGGTGACCAGGGAGGGGAGC
CGGGCCAGCGGGCGGCAGGAGACTAGGGGAGCTGAGCCATGGGCTTGGGG

>uc003tbz.1|30975272|30975672|30975771
CTGCCCGGATTTCTTCTCTCACTTCAGCTCAGAGTCAGGTGAGGGGTGCT
GGGTGTGGCGGTGGGAAAGGGAGGTGCTTTCATCTGGAAGTGGCAGAATC
ATcactggatttgggggcaggctaacctgggtttgtataccaacttcccc
tcttctggggtgacctcgggccagtcagtctatcctgatctctgcttcct
gagctgtgaactggggagaacaaGAGCATTAACTGTGCAGGAAAGTATTA
GAGTGCAGAACCTGTAAGTGCTGGACCTGGATGCCCTCCAGGTGTTAGCA
GAAGCCTGGCTGCAAGGGTGGAGGAGGGCAGGCCTGCCTGACTGCCAAGA
CACCACCAACTGCCCAGGATGGAGAGGGTGGGGCACTCTGCTGCTCTGCT
TCACTTCCCTGGCCTAGGTGCTGGGACAGTGAGGGCCTCTTTTCTCCCTA
CTGCCCTTAGGATGCTGGCAGCCCAGCTCACCACTCCTCACCCCTCAGGG

>uc003thm.1|40140599|40141099|40141098
GGGGTTCCCCGGAAGCTGCTTCCGCTACCCCAACCTCCTCCACCCGGACC
AGGGTAAGGAGGAGTTGGGGGCCGAAAATTCTGTCGCTGCATATCAGGAG
CCAAAGCCGAAAACCTCGCAGCCGCGTTCTCCCACCGGAACTGTATCAAC
CGGCCCTCCGCAGAGAACTGCTAGTCCTTTACCAAAACAGTCCTCCGACC
GCAGCCACCCTACGGCACATCAGTTCCGGCGTCACAAAGGTTCCGCCAGG
GGCGGCGGGATTACCTAAATCACTGACTTGGCGAGAGACTCAGTGGATTT
AAGTGAAAAGAGGAAGAAAAGGAGACAGGAAAGGACGGACACCCAAGCCC
AGCAACAACCTTTCCAGTCTGAGTGCCCTTGGTCTGACCGACAGACTAGA
AGCTGGCCCAGCAGGCGACTAGTGCTCAgccccgcccggcgggggcgggg
TCTGCGGCGTCCGTGGGCGCCCCCCAGTGGCGGCGGGTGGCGCCGCACGG

>uc003thp.1|40799080|40799580|40799579
TCCAGCTATTTGTATTATTTAAGAACACTCCTTAGATAGTTATAATGCAT
ATCCATATTTAGGACGCATTGTCTTAGACTATCTCCATACAACATTCATA
TATGCCTTGTTTTAGCTGATTTTTAAAGCCATAATTAGATTTCATGAGTT
ACTGGATTTGCCTGCATTATACTTATAAATTTGATTCTAGATGGAATTTC
TGGTTGATTTTCTAAGGCACACATCTCTGGGTTTGCAGAAGAGGTGGAAT
GGAGGGGTGGCAACAAAAATTGGAATTTGCGTCTTTGATGTGGTAAATAG
TCAGCCAAGCTCACTACTCCTGTCCCTAGAGACTGCACTTCAGAAATGAT
GAGTGATTACTCTTAATTTTAATGACATTCTTTCTCTAGTTAGTCATTTC
ATTGGTCAGCTTCTGATACTTTTTACTTTGTTTTCATAGTTATAGGATAT
TATACAAGACTATTTGCATTGACTAGTAACATCTATGCTTGTGGCTGCAT

>uc003tjk.1|44044794|44045294|44045293
GATGCCACACACCTGGCTTTCTTCTCTGACCCCGGGGGTACCTCAAGTGG
GCTCCAAGGAAGGGGACAGGTGCCTCTAAGGTGCCCCACTTGCCGGCCTC
TCAGAGCCCCACTTGCCGGCCTCCCTCCTTACCCACCTTGGAGCTGGGCG
TCTTCGCGAAGCTGAGGGCCTCGGTAGTGAGGGAGAAGTAGAGCTTCTTG
AAGGAGGAGGACATGAGGGGGCCCTTGCCCTTGGTCCTGTGGATGAAGAG
TGGCCCCTCCTTCACAGGTGGCGCCTGCAAACTCAGCGTCCGCTGCAGGT
CCAGCTCTGCCAGGCCAGGGAGGGAGGGGAATAGAGAGCCCAGGGAATGA
GGGCGGGACTGGGGGGGGGGGGCGGAGCAGTGGGCGGGGCCATGGGGCTC
AAGGGCTGAGCAAATCTGAACAGCAGGCAGTGGACGTAGTCATGGGGCTC
AAGGGCGGAGCAAACATCAACAGCTGGTGGTGAGCGGGGTGACAGGTGGA

>uc003tjm.1|44045146|44045646|44045645
GCGGGACTGGGGGGGGGGGGCGGAGCAGTGGGCGGGGCCATGGGGCTCAA
GGGCTGAGCAAATCTGAACAGCAGGCAGTGGACGTAGTCATGGGGCTCAA
GGGCGGAGCAAACATCAACAGCTGGTGGTGAGCGGGGTGACAGGTGGACT
GAGGAAGGCAGGGCCATGGGCTTGGAGGCGGGACACGCGTCAGTAGCAGG
TGGCGGCGGGGCTATGGAGCTCAAGGATGGAGCAAATGTCAACAGGCACA
GATGATGGGAGGTGAGGCCATGGGTCTAGGGGTGGGGCAAACGTCAACAG
CAGGCAGTGGGCAGGGTCACAGGAAGCACAAACAGTGGTGCGTGGGTCTA
TGGCCTGGGGGCCTGGCAAATGTCAACAGCAGGCGGTGGGTGGGGCCACG
AGAGGAACAAACAGCGGTGGGTGGGGCCGTGGGGCTCAAGGGCGGAGCAA
ACGTCAGCAGTAGGCTGTGGGCGGGTCTGTGCAGGGCGGCGCTCACCGTC

>uc003tov.1|50314523|50314923|50315022
TGCGGGGCAGGTCGAGCAGGGACCGCCAGCGTGCGTCACCCCAAAGTTTG
CGGGGTGGCAGGGCGCGCGCTCTGGCCACCCGCCGCTCTGGGCGGCAGCA
GGTGGCAACGCAAgggcgcggcgggggcggccggcgcggagggggccagg
tacgcggcccgcgggcggcgctgtgcgcgcggggcagccggtcggccggg
AGCGCGAAAGCCTGGTCTGAGCCGGCTGGGGGCGGGGAGTGTGGCGGAGA
AATGGGGAACAATGCGAGTGAGCAACTTCAGGAAGTCATTGTGAAAGAAA
GCTGGGAAGAGCTCCGCGGCCAAGTTAGCAGGACACTCTAACAAGTGACT
gcgcggcccgcgcccggggcggTGACTGCGGCAAGCCCCCTGGGTCCCCG
CGCGGCGCATCCCAGCCTGGGCGGGACGCTCGGCCGCGGCGAGGCGGGCA
AGCCTGGCAGGGCAGAGGGAGCCCCGGCTCCGAGGTTGCTCTTCGCACCC

>uc003toy.1|50318463|50318863|50318962
TCAGTTGACGTTTTTCCCTCTCATGTTTGACTATAATAAATAGGTAGTTG
CCAGTGGAGCCTTCAGCCAACCACCTGGTAATAAACTGTTAAAAATGGTG
CAAACCCTAGGTCACAGGTGTGGGGGCCATTTGTCTTGCCTGTTAACAGG
CCTGGCCTTAATTCTTTTCTCCCATGGCCATTTCTGCCTTTGGGGAACTC
ACAATTCCTGTTGACTAAAAGAGCACCCTTTTCCACCACAAGCCTGACAA
ATCAGACGTCCACATAATTTCTGAACTCGTTTTGGTTAGGACAGGAAGCA
CAGGCTCCCTTCCTGTCTGTGTTTTCCTAAGAGAAAACGGTCTTCCCTCC
TTTTTTGCATATTTGGCAAGTGGTTCCACCTTTCTCTGCACCCTGGTGGA
GTGTGAAGGCAGCAGAGGAACCTTTTGGAGGAGGAAGAGGACACAGAGGC
CCTGTAGCCAGGCACCAAGATCCCTCCCAGGTGGCTGGGTCTGAGGGGAA

>uc003tvy.1|70235224|70235724|70235723
GCCTGCGGGCCAAGGTGGGAGGCTGTGCGGCCCCAGGCGCGGCGCGCTCC
GCCGTGGGCGGGCGGCGATCCCTGAGTCCGGCACCTGTGCGCCGCTCCCT
CTGTGCCTCCCGGGCAGCCCCGCCTGCCGGCCTCGGAGTCCGCGGCGCCG
GCGGCTAGAGGTCCAGAGGCGAACCACTTGCTGGTGCAGAAGAGAAACCC
TCAAATCCCTGGCCTTTCGCGGAGACGCCTGGACGGGGCCGTGCGCCGTG
GACTGAGCAGGCGTCTCGGGGAGCACTTCTGCAGAGCGAGGACTTCCATG
TGAGCGATTCCGTTCTCCCCACCACCAATCCGACCTCCCAGCCGTCTCCG
CCGCCCGAGCATCCTTGAGGTGGGACGAGCAGGGGCTTGGATCCCTGCCG
GCCGTCTGGTGTGTGAGGCTTGCACGGCCCCTGGCTGCCCCGCGCCTCGC
CGGAGCCCGAGGGGGCGCAGGTCCGGGGCGAGGGCCGGCCGGGCTGTTTG

>uc003tvz.1|70403263|70403663|70403762
CAAAACCAAGACGACACCACCTCTTGGTGTGCTGGCAGACACAGAGAGAG
GACTGTCTGTCTTCCCTCCTGTGTCCCTCTCTGCCACAGCTGAAATGGCT
GATCTTTTCAGAATCACTGACTGGGGGATGTTCATGAGCTTGGACAGGAT
AACAAATGGAGGTGGGTTATTTTCTCATCCTAATAAGTGAGAAACAGCTG
TTCTTCCTAGCTTGGAAAGCAAGTCATTTGTTTTCTacacacacacatgc
atgcgcgtgcacatacacacaaccacacacacaaacacacaTGGTTATCA
ACATGCTGCTAGGAAAAATTAAAAATTGCGCATCATATTTCTAAAAGAGG
AAGCAGAGAAAAGGGATTTCCAGAATTCTAAACACGCCTCCCATCACTGC
GTCTCCTCTCAGCTAGGACTTTCTGTTTGCACAGCCGAGGCCTGCAGGGT
ACATTCCAGAGGTGGACTTGGGGCTGGCCTTGAACTTCCAGACCCTCTCT

>uc003ucv.1|74825982|74826382|74826481
CGGATCGCTGGGGCGCTGAGGATGCCGCTCCGGGGCCTCCACGAGGCGGC
CTCCCACGCGCCTCGGCCATGTTCCCCCCATTTCCAGGGAGGTCGGAAGC
CGTGGTTCTCAAAGAGGGCGAGCGAGAGGGGCGACCGCGAGCCCAGCTCA
CCTCGAGCTCTCAGCTCTCTCCAAGGATGCAACACCGGATCCGCCTCGGG
GACTGGGAAAGTGCCCTCAACGGCTCCCACAGGCGCCCCGCCTCCTGGGC
TCCCATTGGCTGCTTTCGACGTTGTGCTCCACCCTTTCCGGGCGGGGCGG
AAAAAATACTTCCCGTCTCTCCTTTTCGCCTAGTGGCTCTGTCAAAGGTC
GAGTCCGTGACGTCAAAGAGCCTGGACCAATCAGAGCACACCGGACTGCG
TTTTTTTTCCGAACGCCCGCAGCAGGGTCAGAAGGGAGGTGGTCGCCCTC
CGTCGTGGTCTGGCGTGTATTCCGAGCCTTGGTGTCTGGCGGTTTCCGAG

>uc003uil.1|86619459|86619859|86619958
CAGCATCAGCAGTGGGATAGTCAGTGCCGAGTTTTCCTGGCAGGACAGCC
GACAACCACCGCCACAGACCAGTACAAACATTCCAACCCAGGACCTTTTT
TCGCGCGCCGACACAGCCGGAAGTGACGCGTACAGCCAGCACGCTGGGCC
GCCAGCGGGACAGACGAGCGGGAGGGGCAGCGTGCGGGGAGCTGGGGGCG
GGGCGCGGCCGCAGCTCCGTTTCCGGTGGCTCGTCGCGCTCGCTCACTCC
AGCTGCAGCCACTCTCGCCCGTGGCTGCTTCCTCCATCCTGGTATTTTTT
GGAGCTTCCATCCTGGTTCTTCCAAAGTGCCCGGACCCAAAACAGGAAGT
AAGTGCGATGGAACCTTCAGGTTCCAACCGCCGCCAGGGCCGCTCCGCCC
AGTGGAGCCTGTCCGGCCCCCTTGCTGCCCGCTAGCTCCCGCCGGCTGGC
GCAAGCTGTCGGCGCCGGGGCACTGCGGGCGGGGTCGGAGCCTGGCCTTC

>uc003ukk.1|89807125|89807625|89807624
GAGGTAGGAATAAATATCAGTTATTATAATAGAAAAGTTATAAAGAGAAA
AAGAATTCATACTAACATCTTCTCCAGCTCACCTATACTAAATTATTAGC
TAAAAAGAGAAATGACAAGAGTTTCAGATCATGCTGAGAAGCAAGAAAGA
ATAGAAAATAATGTGTCACATTCAATTTCAGCCTGTAATTTCATATTTCC
CCTAAAAGGAAATATCTCAGGATACTGAATTACAAGTTCTAGCTAACAGA
TCGAGATGAAGCAGATGCTTTATACCAAGTAAGGTGCCAGACACAAACTC
AAATTTTTAAAGGAAATAATCACAAAATTCTTAGACCTCTTACGTTTTCC
ACTCCCAATGAGAATGGAAGAGAGGGTGCCTGATCTCTTTCTTCATGCTC
ATTTGGATGGGCTGGGGCCTCCACCAAGTGTACTGATACTGCTTATTATG
TTATTCCTGAAGCGGTAGGGCATAATAACTGCATTCTGATTCGTGTCCAG

>uc003uko.1|89813525|89813925|89814024
ACTGAACTAACGGCTTTTGGGGGTTCTTTTTTCCCAGTTGAGTTTCTGTG
TCTTTTACACGTTTGGTTTTATGGTCCGTTGGAGGTTTTTTCACGCTGAG
GGTGAAGATTCTTAGTTTCCTCAATTAGCATAAAAGCTGCTCCAAGGCTG
CTGAGTCTTCAGTTCCATTCCATTCAAAATGTTAATTCCTGAGACACGCA
ACCTACGCCCTACTGTCCTTTGTCCCACGGCTTCTCGAGATTATCTCTGT
GTTTTAATAGATAAAACGCCTTCTCTCCCCACCCGTGGGGTGCAAAGCAC
AGCGCATGGGGCTGGTGGCGCCCGAGAGCATCACACAACGCATGCGCCAG
TCCGCAGGTGTGGGCGGAGGAGAAATCGCGTCGGCGGCAGGGGATGACGT
AAAAAGGCCGCGCTGTACTGCGGCTTGTGCCGCTTCCGCAAGAAGGTTTC
CTGGCCTGTTGCAGCCATGGTGCATTGCAGTTGCGTGTTGTTCAGAAAGG

>uc003uqv.1|98939808|98940208|98940307
aggtgtgagtcaccgagcccggccAAGGGAGGGTAtttctaatagacagg
ggtctcgctatgttgcccgagctggtctcgaactcttgggctcaagcgat
cctgcttcttcagcctgtccactagctaggcttacaagcgtgggaccccg
cgcctggcTGAAGAGAGGTATCATTAAGGACGAGACCCCCTTGGCCAGGG
AAGCCCTGCGTAAGCAACGCCCCTCTCTTCAAAGGGATGCCCCGCTCCCT
CCGCCCACTCCCAGCCTTCCAGCCTTGGCTCCCGAGGACACGACTCCGGG
CCCTGCCACCTTCTGATAGGCTCGCGAGACCGAGGCTGCAAAGAGAGCCG
CCCCCCATTGGCCAACCGGCGAGTCCCGCGCGCCACCTCCTGGGAGATGT
AGTTCCGGGAACAGCTGGCCCCTGCGACTCGCGGGTGTGACGTTGAAGAT
GTCGGCCTTCTGAGCCGACTGCGGTGGTCAAGAGGTGGGTTTGTTTGGAA

>uc003uri.1|98993983|98994383|98994482
TGAGTTAGCATGGAGGGCAGTGGGACCGGAAAAAGACGTGGAAAAGCTGC
GAAAACGAGCCTTCGAATCATGGACGCGCGGGCCCAGCTCCTCCTCCGAG
TTCCTCATCCGGGGCCGTCACTCACATCCGGGGCCCTCACTCACATCCGG
GACCCTCATCCGGGGCTCTCACCCACATCCGGGACCCTCATGCCTGGGCG
GAGGAGGGGGGGCCCTCATTCGGGACCCTGCACTCCGTCGCCGGAAGTGC
CACCGAGAAGCGCCGGCCTCGGGGCTGTCTACAGCGGCCCGGGAGAGGCT
GTGGTGGCCCCGAGCGCGAGTGTGTAGGTGACAGGACAGCGGCCAGGCCC
GCCCCTCCCCTCGGTGAGTACCCGGAAGCCGTTTTGGGGTCGCAGCGGGG
TGGCAGCTTGTTTTGCCTTCACGGGAGTAGAAGGAGGCGGCGTCCGGCCG
CGGCCGACGGTAGTTCGCTTCCCCGAGAGTGCGCGGAGGCCCGGGTGCGA

>uc003uvq.1|100047260|100047660|100047759
tataatcccagctactcgggaggctgagacaggagaatcgcttgaaccct
ggaggcggtggttgcagtgagccgagatcgtgccattgcactccagcctg
ggtgacagagcgagacttcgtctcaaaaaaaaaaaaaaaaaagcaaagaa
aaCAGGCTTGGTTCCTGCAGAGGCTTCTAGAGCCTGGAATGAAGAGGAGG
AAAAGGGCTTCCCGGTGGGAGATTGACTTGGACCATCTCAAGAATAGGGA
GGAAAGAACAAAGCCCAGTTCGAAACCCCGCCCCCGGTTCTCTGAGTTAC
TTCAGGGCTCGAGTTCGAGCCAGTACAACTGTTACGTCACCGGAATCCAG
CCAATCGCAGACGACAGAAGGAGGGCGTTGTTTGGTCTTTCAGCACACCA
ATCGGCGTATAGTTACGGCAGAAACAAAGACGTCCTAGCCAATGACAGAG
GCCGTACGGCGGAAGTATAGAAAAGGACTCTCTGGAACATGGCAACATTA

>uc003uyu.1|101245511|101246011|101246010
CGCTCCGACGTTCCCCCCAACCGGAGTCTTGAAGGCGCTGCGCTCGGCCA
CCGCGGGCGATCGCGATCCCAGCGGGAGACCCCCCCCACCCCCGCAGCCC
TCCCCAGGTGCGCGGTGCCGGGGGACCCCGGGCGCTGCCCTCCAGCGCCC
CCTCGGGGCCGGGTCTGTGGCCGGCGCGACCGCGGACTTTGGGGGGGGTT
GTCCCGAGGGGCGGGGGTCGCCGGTCGGCCCgcggaggggagggggaggg
cggcggtgggggggttgggggagcaggggccggggccgcgcgcgcgaggc
cgggccgcggccgccgcgcccTGGGGCTGCGACTCCGGCTCCGGCTCGGG
CTCGCCATGGCTGCGGCGGTGCCGTGAGGAGGAGTCCGCGTCCTCGGTGG
CGGCGGCGGCGGCCGGCTCCAGGCCGGGTTTTGGCGCCGCCCGCCTGCTG
CCTCCTGGCGGCTCCTGAACTCCAGCCCCCTCTCTATCAGCCGCTCACTC

>uc003uyx.1|101247101|101247601|101247600
TGGGTCCCGGTGTCCCGGACCGCCGGGTGCGGGCGCGGGAGGAGGAGGCT
GCAACTTTCCCCTAGGCAGGCCCCAAGCTGTTCCCCCGGGTGCCCGGGCA
GTGTACGCTGCCTCCCCGCCGCCGGTCCGAGCCGCGATCGCCGCGCGCCT
GGGGGCTCCGGCGGCCCCCGGTGACCTGCGGCGCCGGGTCCCTTCCTTGC
GTCCCCTCGGGGCTTCTGCCCTCTCTGCAGGGCCCGCCATGGAGCGCGCG
GCGGGTGCGCTCGGAGATGCCTTCTCGGGCCGGGTTCTCGAAAGCAGAGC
CCCGGGGGCCCGTTGGGACCGTGGCATGCCGGGCGGTGGTCCGCGCGCGG
AGTccccggcgccgcggggggaccgtgccggggctccccggcccgcgccc
gAGTCGCCGCCGTGCCCAAGGGGCGAGTGCCTGCCTGCCACCCCCCGCCC
GGAGGAGCGGCGCACCCTTAGGGTCCGCCCCGCACGTGCCAGCTCGGCGC

>uc003vdk.1|105304099|105304499|105304598
CCAGGGTTTGCCCAGAAACGCCTCCGGACTGGGCACTTTGCGATCCAGTG
TCGCCATTGCTCTTCCTTCTTGTTGCTTTTTCCCTGTTCCTTCGGCAGCA
GCAGCCGAGAGACACGGGATTCGAGAACGCTCCGACGTCATCTTCGGAAC
GTTCCGACATTGAGTGTTCTGAAAGGgggagggagggaggaagggcggga
tgggaggagggcggcggaggaggaggggagagggagcggaggagggGCGG
GCGCTCGGGCTCCCGGAGCCGGCTCGGTGGGGCTCGCGCGCCCGCGGCCG
CCAGGGGCAGCAGAGAGGCACCTGCAGTccgcgcccgcccgcccgccggg
gccgcccgcctgccggggaggggcagcgcggacgggcgagcgccgcgTGC
GGGAGAGCGAAGGCTGCAGCGCGCCCGGCAGCCGGGATGCAGCGGCGCCG
CCCAAGCCTGGGGCGCAGGGGTCGGGGCACACGGGGATAGGCCCGACGCG

>uc003vdl.1|105390420|105390920|105390919
GGGTGGAGTCAGAGGGCAGTCTTCCACCTCAAGTCAGCCTCGAGGAGGGG
TCTGCTCCCAGCTCTCAGATCTTGTCTTTAGAACGAGTGCCAGTTAATTC
CCAAGTCTGAATCCTACTCATTGATTCAGGACAGCAGAAAAACTCCCACT
TCCCACCCCTGTTTCTGGAAATGACCACAAGCCTGGCTACAGGGCGACCG
AGACCATCATGGGTGGACTACGCACGTCCAGCTCTTAGTGTGGTCTCCGT
GTCTCGGTTTTCTCTTTTGACTTCTCTTTTGGAGCTCTTGGTTGAGACAC
TTGGTGAGTGTGGACTTTTAAGGTAAACTCTGAGCTGACCAGGACTGGCT
GGTTGGTCTCTTGGGTGCTATGCAGTCACAGAAGCAGGTAATCAAAGAAC
AAACAGTCCTGTGGTGTTTGGAGTCTCCCTTGGCTACCGCCAAAGCCTCT
GTTTGATTTCTTGCATGGCAACAAAACCAGGAGGGGAAGCTGAGTGGCTT

>uc003vdu.1|106292576|106292976|106293075
CTCTTCCCCCACCCCTCAGTTAGCATGTGCGAACAAGGATTCTTTTGAAT
TCCCAGGAGGGGAATGAGTTTAATTTGACTGGTAAAAGTCTTCCTAATAG
GATACCTAATACTGTGGCTCTTAGAACTAGCTACAAAGATATTTCATATG
TTTATGTCTCATAATGGGTAATTTTGGTTTGGATTTATGTCATTTTGTCT
CAGTATCACAATTTTTGAAAAATTAGTTCAAAGAGAAAAAAAAAAGAAAA
GAAAAACCATGGTAAACATTGCTCAGTCTCATACTCCTACCCTCTCTATG
CTAAAACAGGAAATGCATTTCTGACACTTTTAAAATGAGCAATCACACGT
ATAATCAACTTGGTTAAAACTTCCTTCCTGGTAACTGCAACACTTCCTCT
GCATCTGGATATGAAGGGAGCCCCAGAAAAGCGGAAGAATTTAGACGCAC
ACTGGGTAGGTTTGAATTTGTTTTGTTTTCAAAAATTAAACAAATGATCC

>uc003vdw.1|106292759|106293159|106293258
TTTATGTCATTTTGTCTCAGTATCACAATTTTTGAAAAATTAGTTCAAAG
AGAAAAAAAAAAGAAAAGAAAAACCATGGTAAACATTGCTCAGTCTCATA
CTCCTACCCTCTCTATGCTAAAACAGGAAATGCATTTCTGACACTTTTAA
AATGAGCAATCACACGTATAATCAACTTGGTTAAAACTTCCTTCCTGGTA
ACTGCAACACTTCCTCTGCATCTGGATATGAAGGGAGCCCCAGAAAAGCG
GAAGAATTTAGACGCACACTGGGTAGGTTTGAATTTGTTTTGTTTTCAAA
AATTAAACAAATGATCCTTCAGCATCATCGCCTCCGCTGCTTTATCAGGT
ATTGCTTCCTTCTATTTTTTGCTCTTTGTGGGGTCTGACTCGGAATAGTG
GCACTTCCTTCTCGGCTAGATTATCTGAAACTGTTGTCGGTTCTTGAGAT
GATACTACCACCGAATGTCTGTGTTTCATTGTCTAGTCCAACCTGTATTG

>uc003vdz.1|106597053|106597453|106597552
CTCACCTGGGCTTCggggcggcggcgctagggggtctcgggcgggggccg
ggaggaggcagggggagggcgaagttccgggccaggtcgcgcggtgggtg
gccgggccgggtgtggagatggggcgggccagggcgggggaaggggccga
cgcagcgccggggCTGCCCAGGAAAGTTTGACTTCAACTCCCCGTTTGTG
GGCGGAGGGTCGGAGCTTGGCCAGGGGTGGGGGGCTGGCCGGAGGTGGGG
GACCCCAGTGAGGCGCCGCCTCCTTCTGGACTGAGGGGGATTCTGGCTGA
GCTGAGGAGCTCGCGGAGCCGCTGGGCCCCGGGGCTCATTGTTACGCAGT
TCGAATGAATGGGCTCCCAGGCGCCTGCGCGCTGGGGCTGAGCCGAGGGG
AAAAACAAGCCCGGAGTCCGGGCTGCGGTCACATGATGGGGGGAAGGGAG
GGGAACGCGATGAATGGCGAAAGAGGGTGGGGGATGGACTTGGCGTGAAC

>uc003vho.1|115637416|115637816|115637915
ACAATCTCTCTCTCTCTCTTTTTTTTCTCTCTTTACCCTGAAAATAAACT
GAGAAGTTAGTATTGGGATAACTATTCCCCTTGACCCAAATAAAAAGTCC
TGGGCAAACACAGGTACAAATTGCCAAATGGAAAAAGTTCTTCTCCATCT
TCAGCTAGAGGGAGGCTGGGGATCCCAGCTCTTTAGAAGCCGGCCCGTGG
ACGCCCAGAGAATCCCTTCGGAGACCAGGTCAGGGTCACTGAGCTTGCCC
AGCAGGGCGCCGCCTCGGACGCCGCCCCGCCTCTCACCTTGCCAGCGCCG
CGCTCGGGCCGCGAAGGTGCGTGCGGCGCTCGGTGATTGGCGGCGGCCCG
GAGCTGCCCGGCTGCCATTGGCTGCCCGGCCCCCTTTGTTCCCGGGTCCG
GGCCGCAGGCCCGCTGCGGCGGACTGGGCGGCGGAAGTTCGACGGCGCCG
GGCGAGTGGCTGTTGAGCGGCGCCGCGGGAGTTCCGCAGGTTTCCCGTGT

>uc003vhp.1|115649870|115650270|115650369
AGCCTTTAGGCATCGCAAGAATGATCGCAGTATTCAAGTTTGGGGATAAA
GAGCCTTAATTAAGACCTCTCAAAGCAGCTCTCTGTGGGATCCACCCTTT
AGAAGCAGCTGTGGAGATAGTGACACAAGACCAAATTAGGAATGGTTGCC
ATGATCCAGATTCTTTTATGGAACTCCTACAGATGCGTTTTGGAATCAGG
TTTTTAAAGTCCCTTTTATAGCAAATAAATAGGAGGTTTTGAGGGCTGTT
TATGAGCGCATTCCATTACAGTGTCTTTCAGCGGAGCCAGAGCTCAGCCA
ATCCTAATTAAGAAGCAATTTCAGCTGCAGTCATTGCTTATTATAATAAT
TGTGACATTTTTATAGCCCTACATTGTCTTTCTCAAAGTAACGGATTCAG
GAGGAGTCCTTTTCTGAGTAGAGTCCACAGAAGAGGTATTCTATTGGTAA
GCATTTCAAATGACTTCCTTCATACAGTAGTATAAAAATAATTTGATAGC

>uc003vku.1|123028756|123029156|123029255
AATAGTGTGTATTAAAATATGTCAAAAGTGGATTAGGCTCTGACAACACA
AAGACTTACAGATTTGTCTCTTGAACAAATACCTTTAAATTGTGCGTTAA
TTCCAAGTGGTTTGGTTTTGTTCCATCAGTAGCAACACTCCCTGCAGCTG
AATTGGCAGGTCCTTTGTTTTCATAAGAGTTCTTTGAACCAATCAGGACA
GAGATAATCTTATTATACCTCTGTAGGCTTGCGTTTCTTTTGATGAGAGT
CTAGAGAAGTCATGGGTAATACTTTACCGTGTGCCAGAGACCGCTTATGT
TTCAGTTGTACAAGGTCAGGTCTTAATTTAACCACCAACTGGATACTTAA
TTTTAGATACACAGAAGCACACATTGGCTCCAGGGCACTTCCTCTGATTT
AGGAAGGCAAGTCCCTGGATAAGAATGACAAGATGATCATTCCAAAAGGT
GAGATTATGAAATATTTGATCTGTACCTCACCAACTAGCTTATTGAATAG

>uc003vkw.1|123035947|123036347|123036446
AGTAAAATTACCTGTGACTGTGGGGTAAAACCCAATTCTGACAGTTACAC
TTCTATCTGAAATTTTTGGGGAACTAGTTGATTCTGTTGTTTAAATCATC
CTAACGAATCCATTCATGTGATTTGCCACTTTGTGCTATGCAATTCTTTA
AAAATAAGCATTCAGCCACCAAATAAAAAGCAAAGTTATAACAGAATTGT
ATTTATATTGATTTCTCCACATCTTTAAAAGTATGCATACAAATGATCAA
AGTGCATAAAAATGAGAATTCGTATTGTTTGGTATATAACAACTGTATTT
TTTTTACCGTACCaaaaaaaaaaaaaaaaaagaaaaTGTCTTTTAACTCT
TGCCCTTCCTCTGATAGGATAAATCCTGATGATTCTCTCAGGGACCTCTA
GTAGATTAGCTCAACACTCGAGAATCATTGCAGCTTCAAGGTAAAAGAAA
AATTCCCAGGGAATCAGTGTCCCCCATTCCACACAGCCGAAACCTGCATC

>uc003voi.1|128365106|128365506|128365605
CGGATCTGCAGTTGCCAGGTCAGTGCGGGGCCCGGAGTGGATTCGCGGGG
CGGGGCGGGGCACTGCCCGCGCCCGGAGCTCAGCAGCAGCTGCCCAGGGG
CGGGGGCGGCAAGACGCGGAAGTGCCCGGCAGGTTGGCGGACCGGCGGGA
GGCGCAGCCTGGGCAGAGCTCAGCTTGGTCCCGCCGCCCGGCCGGTGCTC
CCTGGCGCAGCCACGCAGGCGCACCGCAGACAGGTGGGTCCCGGCCGCCG
CGCTCTCCTCTCTGCGTCCGCGCCCGGCGCGCCCCGAGGGTGGCGGGAGC
GGTGCCGGCTACTGCCCCCAAGTCTAGGCCTAGACTGGGCCCCGCGCCCC
CCAGGCACCTGCGGGCGGCGGGATGAAGACTGGAGTAGGGCGGGGTCCGC
GTCCAGCTGCGCCTGGAAAGCGAGCTCGGGGGGGTGCCTACAGCAGGGTG
CGCCCGGCCGGCCTGGGACTTCCAAAGCGCCTCCCACGCCCCGATCGGTT

>uc003vrl.1|132911255|132911755|132911754
GTTGCTGACAGATGGGCACAGTGAATATTGAAAGTGTTCTGGACCTCCGC
TTACTCCTTCAGCTCATGAGTGCTGAGCACTGCCAGCACTTTTCTTATTA
TCTATTAGCAAATTTAAAAAGAATTGCTTGGATCTTTACATCTTTTTGGA
CCTATAACTAAATCACATGTATGGCTAGGTTCTTTCCCACCTCTTCTACC
CCCAACCCCCGTTATGTATTTTTTGGAATAGAGAAAATTCTCAAGATGTT
AATGCAGGCTGGCATGAATGGGTGCCAATAGTTCTTACAGACTTGTTAAA
AGATTTATTTTTTGCCTGAGAATTACACATATGGCCTAGAATGATAATAT
TAGGATCTGTGTTGGTTGAGATAATTGGCAGATCACACCTTAAGAAAAGT
GATTGGTTGGCTTGTTTCTTTCATTTTAATCTGTTGTCTCCGTCACAGTC
AAATTAGCATTATGTAGTATATTACTACACTTAAAAAATTATTTAACCCA

>uc003vsa.1|134114310|134114710|134114809
CTTTCAGGCTAGAATTTAGTCTGCTCAGCAGACCCGGGTCCTGTCTCCTT
CAGGTTTTAGAATTGCATAACAATTTAAACTCATTTTGTATGTGCAAGTA
CTTTGAAAAGAAATATACTATTAAGACTCCCTCTGGTAAGAAGCCTTCCC
CACCCCCACGCCCAATAAACTGATCTGTTAACTTTTTGTTTCAGAGACTG
TGCTTTCTTTTTATTGCTGCATTTGTGTTCTACAAGACAGCCTCTTTCTC
CAAGATTAACATTTCTTATGATTGTTCCTGACAATGGATTCACTTCCAGA
GGCCCTGCTAAGGATAACCAAAAAAGGGCATGGAGCAGGCTGGTTTTGGC
AGCGTGCACGCAGTTTCAGAGCTTTTTAGGTCTTGGGTTTTCTGATGAGT
GATTTCCTGAGCATGCCTAGGGAATGACAGGCATCTCCACAGGCAGGCTG
CATCCACCTTGGCTGGGGTGTCGTCATTGGCTGCCTATTAGAAAAACGAC

>uc003vsd.1|134226298|134226698|134226797
CACCAATGCTAATTGAGAACAGAGCTCAGAATGGGAGCCTGAGAACTGCA
CCCGGATGAACTTTTTGGTGGGCTGATTTCTGTTGATCTTGTCAGAATTA
GGTTGTATATGCATGTAATACCATGATCAACTATTTTCCAAAAGGCTGAG
CAAATGCATCAGTGTCTTTTTCCTTTGACCAGTTACTTACCTTGGAAAAA
TTATTTGTAGTTAAGCATATAAAGTCTTCATCAGGAAAACTACTGGAGAT
CCTGGCCCTGACTACCCAGCAATAACATTTCTGGAACTCCCGAAGCAATC
AGTGCTCTCTGATCGCTAAACATGATGGGCTTCTATTAGAGAGATTACAG
TAAAAAATAACAATCAGCTCTCTGATGATCCTGTGAGGAGGGAACGGGTT
GGGAGGAGTAGATTTGGCTGAGGACAAGCCCAGACTTTCGTCACAGGGAC
AGACCAACGTGTTAACACAAAGGGAGAACACGGGAGCATCCTGCACCGTG

>uc003wal.1|142136392|142136892|142136891
GCACACTGACTGGAGAGAAGCATCTTCATATTCACAGGAATGAGCCTTAG
ATAAGACTTTGCTCCTCTCATGTGGGCCCCAGGAAACTGAAATCCAAGCT
TTTTACCAACGCTTGCCCTTCCTTAAGTACATTAAATACATTCCCAATAG
GTGGAAAGATTTGTAAACAGCTAGGCCATTCTCCCTCCTTCTAACCCTCA
TCTCCAGGGCCTAAGAAAGCCCAGCTCTGTTATCTGGGGCTTGACTTTCC
CTGTCTTCCCCATCCCAGTATCCTTGCAGGAAACAGCCGGTCTCGCTCTC
TGCTCTCAGAAGGCAAGTTTCCTTATCACCTGTGAATCACAAACCCAGAG
AGTGGCCAAACATAGCCAGGCTGATGCAAGACCCTGGGAAGAGGAAAGCT
GCAGGTGTGTTTGTGCTGGGAGGAGTGGTGACCCTCACCTCACAGTCACC
TCCTCTCTGGATCCTCGTGAGGTATAAAGACGAGTCCTCCACCACCAGTC

>uc003wap.1|142178277|142178777|142178776
TGGAGAGAAGCATCTTCATATTCACAGGAACAAGCCTTAGTTAGATAAGA
CTTTGCTCCTCTCCTGGGAGCTCCAGGACACTAAAAAGCCAAGCTTGCTA
CCAACGCTTGCCCTTCCTTAAGTACATTAAATATAACCCCAATAGTAAAA
TATATTCCTAAACAGCCAGGCCATTCTCCCTCCTTCTAACCCTCATCTCC
TCGGCCTAAGAAAGCCCAGCTGTGTGATCTGGGGCTTGGCTTCCCCTGTC
TTTCCCATATCAGCATCCTTCCAGGAAACAGCCGGTCTCCCTCTCTGCTC
TCAGAAGGCAAGTTTCCTTATCACCTGTGAATCACAAACCCACAGAGTGG
CCAAACATACTGATGCAAGACCATAGGAAGGGGAAAGCTGCAGGTGTGTT
TGTGCTGGGAGGAGCAGTGACCCTCACCTCACAGACACCTCCTCTCCCCA
TCCTCGGGAGGTATAAAGACGGGTTCTCCACCAGCAATCAGGCACACTCT

>uc003wco.1|142695123|142695523|142695622
TGCTAAACCATAGCTGACGCCCCCTCCTAAGCCAGCCTTCCTTCCCCGCG
CGGGCATCTGTCCAGGGCCTTGTCGCGCTCTCAGTCTCCTTCGCAGCCTG
GCCCCAACCGTTCAACTTCAATAAAGCAAAACTCCAGCCACGCCCGTCTC
CGTGAAGTTATCGCCATAGGCCGGCCAGGGGGCGCGAGAGGCACCGGGGT
GATTTCCGCGGGAATCGATAACCAATCGGATTCCCAGGCCGAACGGAGCA
CACCCGCCCGCCCTCGCTCTTTCCCCGCCCTTTGCCCCGCCCCGCTCCTT
CCCCTCCTTTTGTCTGTCCGCCGAGCACCCCACTTCACCCCATTGGACCG
CGCGGCCGCCGCTAGAGCTCTGCGCCTGCGCACGCACCGGGCCGGGGACT
GGGTGGCCTGGTGTGTGGGCGCGGCAGGGCGCAGGCGCAGGCGCAGTGTG
CGTCCGCGTCTGAGGGGAGGGATGTGGGGGAAGCGACGGCCCCCGGTTTG

>uc003wcq.1|142696302|142696802|142696801
CTCTGCCCCGGTCATTCCATTTCATGGCAGTCATCACCCAGGAGAACATT
GTAATGCCTCCTGCTCGAGACTGAAGATTAAGGTCTTCGCAAAGGGAACC
TGCAGAAGGACACAGAATTAAGACGTAGGAACTCCGTGGTGCCCTTCGCC
CCTCCTCCCCTTCCAGTTGTGTCCTGAAATTCTAAATGATTGGAAACTTT
TATAATGTTCACGTTTAAGACTCTCATACTACAGAGTAGAGGAAGGAGCG
GGTGTGCAGAGGGGGTGATGCTTCAGATTAAAACTAAAGAGTTGATTGAA
AATTCAAGTCTGGAACTCGAGAGAGTTAAGAACTATAAGTCAGTAAGTTG
CAAGTATGGGTGAGATTGTCTAGGGAAAGGCTCTTTGAAGGGGCGTCCCT
AATGGAATATCAATATTAAGGGCAGGCCAAAGGCCCTCTAAAGAAAACAG
GAACTGGGTAGGCAGAGAGAAGACTCCCAAAGAATGCTGTCATGGAAACC

>uc003weu.1|145443985|145444385|145444484
CCAGGGAGAGGCGCGCGCCTCCTTGCTCCGCCCCCGCCCCAGCTGATGGA
CCCCGGCCGGTCGGCTCAGTCTCCCTTTTGCTTTCAAACGAGGCCAGGGC
AGGGCAGAAGGGTTTTGACAGCCAGAGGGGTACGGTAaggaggaggaaga
ggaggaggaggcggaggaggaggaggagccgaggaggGAACCGAGAAGGG
AAGAGAAGGGAGGGCTTCCCTCCGCCTCGCTCGCCGCCCGGGCTCACAGG
AGCTggcggcggcggcggcggcggcggcgTCTCCTGCTCTCCGCGGCTGT
TGCTGCTGCTCGCGCTCCGCCGCCCGGGAGATGCTTCCTCGCGCGGCGCA
GCGCTGAGGCCGTGCGTGCGCCCCGGCTGCGCTGCGCGCTCCCCACATAC
ACAAGCTCTCCATGTGAGCTGACAGGCGAGTGGAAACCCCTCGAGTCACG
CTGCCCGGCGGCGGAGGGAGCGCTCGCCCGCAGTGGCAACAGCTGCACCA

>uc003wmo.1|156125761|156126161|156126260
AGGGAAACAACCGGGGCCCAGGCCCAGGTGGGCGGGCGGCTGAGGAGCGT
GGCTGCGCCCACAAAGCCGCCGGGGGCTGCGGACTACAGCGAAGCCGGCG
CGGGGCTCGGCCCTCACTACACGAGGCCTGGGCGCCTGCACGCCCCCGTG
CTTCAGCCCGCGGCTCCCGAACACCCCCGCCAGGCGATCCCCAAAAACGC
CCGCTGCGCGAGCCTCGACGGGAACGCACCTGCGTCTAGACGCTGACGCC
GTGCGCGGGGCGGGGGCCGGCGAGCATGCGCAGTGTGGTGTGGACAGGGC
GTGGTTGGCAAGCATGCGCAATGTGGGCCGGGCGGGGCTGGCGAGCATGC
GCAGTATGGGGCGGGGCGGGGCAGGGCTGGTGAGCAAGCCCGCGGGGAGC
GAGCGCGGAGGCGGGCGTTGCTACGGCAACGGTGGGCGGCCAGGGAGTTG
CCTGAGGGAAAAGGGGCAGACGTCCCTGGGTTCCGGTGTTCGCGGAGGAG

>uc003wmr.1|156128081|156128481|156128580
agggtggcagggggctgagcccatccaggcagctcaggaccaaggcgggc
aacagtcctggagaggacggcatcccatggcagggcacactcacactcac
tcagacggggacgccccagtgagcctcacgtgcacagctttgggatgtgg
gaggaacccggggtacctggaggaaacccacagcacatggggaggacgtg
caaactccaaacagacagtggcccctgctggggatcaattttttttctca
tcagcgttatagggaaacaacattagaagaaatatgttcaagggccttct
gTGCCAGTTCCTAGATTACTTGAATAACTTTCTATTTCTCCTCATCACAG
TATATTTTGAATACATCTGTCTTCATAAAATACACCATGTCCAAAATCTA
AAAGGGCCAATTCCAAATTATTCCACCAGCTTTGAAGGGAATTGAAGCAA
GAATAACAAGAGTAAGTTctgtgtgaaaagacctactttagatacttcaa

>uc003wub.1|11571476|11571876|11571975
TACTATTATCCCATGCCCAGAGGGCGATCGCACAACATAAGCAAATGCCA
CAAAGCAGCCCTCCCTACCTCAATCTAAAGGCAAGACTAGAGTCTGAGAG
GAGTCTTGGGGTGCAGGAAGCACATACGGTGAACTGAGCATTTCTCCCCA
TGAACGGCGATTCCTTGGGTCCTTCTGAGTGACCTTCCAGAAGCATCTCT
GTAACCTTGTGAACACTGACTTTTTTAAAACTGTCCAGCCAGAACTTCAT
TCCCTAGCAGAGTTTCCTTCCACTTTTACACACACCAAAAAAAAAAAAGA
GGCTTGCTGAATTAATGAACCACTTCTCTTATCTATTTTTCCTGTTATCT
AATTCTGAGAAGGAAGCTGGGAGCTCAGAGGGAGCTGGGAGACACGGCTC
ACAACGTCTCCCTCCCACCCGGCTGAGAACAGCCTGGAATCCCTGTGCAG
AGTTTGCCTCACACCAGGCCTTGAGCAGCCGCAGGGACGCCGCTCCCCAC

>uc003wuc.1|11598725|11599125|11599224
ATCGAGAGTTGAGCCCAAGAGGTCACCTTCTTCTCTACTGGCCCCGCCCC
TCGCCCGCCGCTGCGGGATGAGGACCACAGGAAGGGGGGGCGGGGAGGGA
GAAAGGGAACTCATTAATAAAGCTGACCCTGGGCACCACAGCGAACCCAA
TCGACCTCCGGCTGGGTTGCGGGTGATTCCCCGCTCCCTGGCGGTAGCAC
TTGGGCATTTTCCGCGGAGACCCCAGAGCCTGGACTTTGCCTGCTGGGGG
AGCTTTCCGCACAGTCCCGCAGCCTGCGCCCAGCGGAGGTGTAgccgggg
ccgcgcacccccgccccgcccTTGCACGTGACTCCCACAGGCCAGTCAGC
GCCCTAGGGCCGAGTTGCTGGGCCGGGGACCCGAGCCGCGAGCTGGGGAC
TTGGAGGCGGCCGGCGCAGGGGCCGCGAGAGGCTTCGTCGCCGCTGCAGC
TCCGGGGGCTCCCAGGGGAGCGTGCGCGGAACCTCCAGGCCCAGCAGGTA

>uc003wyv.1|18112673|18113073|18113172
ctgcctcagcctcctgagtagctgtgattacaggcacccgccaccatgcc
tggctaatttttctatttttagtagagatggggttaatttttgtattttt
agtagcgatggggtttcaccgtcttggctaggctcatctcgaactcctga
cctcaagtgatccacctgcctcggcctcccaaagtgctgggattacaggc
gtgagccaccacacTAGGGACGAAGTTTTATTATGGCCGAAGGACACTTA
CTGGAGAGGGTCTCCAGGAGGTATGAATGACAAAAAAATTTAACTCCTTC
ACCGTCAGACCGAGAGCATCACCCCCTGAACATGGACTTGCAGAATTCCA
CAGAAGAGAGGAGACTGGCCTAGACAGACAGCCCCAGGAGCTGAGGGCCC
AACAGGCTTTCTACCCTGGATGCTGCTCCCATGCCCTGACATGAGGCCCA
CTACAATGGTATACTTGTTTGCTCTTTCCTAATTAAGAAACAAACAAACA

>uc003xcp.1|22900474|22900874|22900973
TCTAGCTCAGGTAGCCAGAATTAATTACTGGTGGGGTTGAAGCCATAACT
TGTTCCCTGGCTGTAGGCCAGGCTCTCAAGATGTGCGTCAGAAAGGCCAG
TGAGTGAAATTCCAAAGCAGTGTGAGTCACCAGGGGCTGAGAAGAACAGG
CCAGGACAATAAGAGCAGGATGTGGACCAAAATAGTGCCCTGAGGGCCAG
GGGCTGGGCCAGGCATCAAGAATGCTCACCTGGCCAAAGATGGGGAACAG
GGCCTCCGGTCTAGGTGGTTTATCTCTGTGCTCTGCACAGCCCTGGACGG
GGAACAAAGCCTCTGGCCCAGGGTTTATCTCTGGGCTTTGCACAGCCCTG
GAGGAGGAGGGAACTGACCAGCAGGCCGGCCCCCTGGTCACAGGAATCAT
GTCCTTCACCTGCCTTCCCATAAGCTGGACTTTGGATCCCAGCCCTTAAA
ACCCTTGTGTTGTTTCTTCCTGCAGACCTGGTCGAGAACACTACTTCAGG

>uc003xcq.1|22913006|22913406|22913505
GGGCCCGTCACGGCTGTCGTCTTGGGTGCGAtttttttctcctccttttt
ttaccctcccgtttttttcttttcttttttttttccctatcctttttttG
TGAATGAAAAAAGGAGGTCGCGAGCGGTACCTGGGACTGCAGCGCCAGGC
GTCTTCGCGGCAGCGCCTTcgccgcgggcccgggcgcgtagcggcggcgg
cctcgcccctctcccggcgcccctgcgcgccgcccgctgcctccgcagcc
cggctccgcgcgccgccgTGACATTGGGCGCCTGGCGCGCGGGGCGATGC
TGATCCGGAAGGGGCAGCGGCTGCAGTGCAGCGCGCGCGTCCGCTCCTGG
GCCCACGTCCGGCCTGGGCTGCCCTGCCGGAGTTTCTGAGTGGCCGCGAG
CTGGCCGGGAGGCTGGAGCCCAGCAGCAGCGCGGCGGCGCCGGCGTCGTC
CCAACTTGCAGGCGCGGAGGGACCCCTGACATTTCACTAAAATGAGCGTG

>uc003xeb.1|24354053|24354453|24354552
TATTACATACATTTCTGTAGTTTGGATATTTTAATTTTAATATGTGATTT
ATGCCATATAAATTTTCAATATTTCTCATTTAACAAATGTTCCTTTTAGT
TTTTATATGGCATACTCTGCATAGAAAGAATTTAACCATCTTCAACCAAA
GCATATATAAATATTTTTCAACATTTTTTTCCTAAGACATTCTTGATTTT
TTTCCACTTTTGAAGTTTTCAGATATCTGGAATCAAATTTATATTAGACA
TGACGTAGGAATCTATGTCCAGCCAACCTTCACCACCACCACCTCGGTAG
TTGTCTTTAATTAGAACATGATGTTCAACCTCCAGGTTTTAGCCTCAAGC
ACCTAGCAAGTTGTGTAACTCCCTCAAGGAACACTTCCTTGTTGTGGATC
AAAACTGCCCACCTATCTGTGAGGTGCTTCATCCCTGCAGTGGAAGTGAG
GAGGAAGAAAGGTGAACTCCTTTTCTCAAGCACTTCTGCTCTCCTCTACC

>uc003xec.1|24388906|24389306|24389405
TTTGATAATTAAGAGAATATTTGTGGGTTATTAAGAATAGTTTCAATGGA
ATAGTGGCAGTTATAATCAGAGTGTAGTAGGTTGAATACGTGGAAGATGA
AGATTGAAGAGATTCTAATGCTATATCTTAGCAGTATTTTGATCTTTAAG
GTAACAGGACAGCAATGGCATGGTAACAAGCAGATACTTGCGGGATTCAG
GAAAGGCAGGTTAATTTCTTATTTTTATTATGAAAGAAGTTTGACCATTT
GCATTTATCCCTACAGGACACCTTATGTTATTATTAAGTACATTTGATCA
GGTCTAAATTGATAATTGATACAAGATCCCGATAGTACAAAAAGGGAATG
CAGTTATAAGGAGACAACAAAAGTCAGAGTAGACTGGACATGAAAAGTCT
GGTTTGCCCTCGTAGCTATTTCCTGGAGGGAAGGGGTAGCTACAGTTTCC
TGTCCCTCTTCAGCACTTCTCCAGCTCCAGTGGGTTTTTAAATTACATAT

>uc003xey.1|26303458|26303858|26303957
TAAGAAATGGAAATTATGAACAAAATATACCACTATCTCTTTTTGCTGTG
AAGTTAAGTTTATTGGCTACTGTTAACAATTTATTTACTTACTTACTTAC
tattcttttgtagagacagggtcttgccatgttccccaggctggtgtcaa
actcctggattcaagcaatcctggtgcctcagcctcccaaagtgctggga
ttacatgtgtgagccactgtacctggccTCAACTCTTGTTAAAATTAAAG
CACCTTAATACGTTTAGCAAACTCATCAGACCAATAAATATTTTCAAGAT
GTATGCAGAATTACCAGTGGCACATCCCCTTTTTCTGTGGCTCCACCCCT
TCAACTTTTTGTCCAAGAAAACTTTTCGTGTTTGCCTGTAGCTGATGTGC
AGTTGTTTCTGCTCCCAAATCAACAGGGTTTAATGAAAACCCTAGAAAGT
AGAAACCCGTGGGAGAGAAAAGAAAAAAGACAAGTTCACAAGGTATGTTT

>uc003xhd.1|28803439|28803839|28803938
ACGTCCCTTCCAGGGGAATAATGGGAAATGTAGTCTCCCCTCCAGGCATC
ATGGGAACTGTGGTCGCCTTTCCTTTTCCTCCCTTTCCTCTCCGAACGCC
TCCTTCCGTCAGCTCAAATTCATCCCAGCCGCCAATGCATCCTCCCTCTC
CACCCCAGCATGATATCATGTCTTCCTTACGGGCCTGGGGCCCATGGTGT
TCTGGGATGTGTAGTCCCGACGGCTCCGACTCCCCTTTCCCTCCTCCCAA
AGGGAAGGCGGATGGGCACGGGGCTTGCCGGAAGTTGTAGTTCCCTTGGC
CCTCTAGGCGCCGGGCTCCGCAATTTTTCTCAGGGGAGGCAGGAACTACA
ACTCCCAGGGACGCCCGGCGGCAGCAGGTGGGAGAGGGGCTGTTGATATC
AATATGGCGGTTGTCAGCCAGACAAAGACAGTCAGTCTGATGTGATTGAG
ACAAGGGAGGTTTTTCAGGGGGAGACTGGGAGATAGGGGCCTcccctccc

>uc003xhe.1|28803743|28804143|28804242
TAGGCGCCGGGCTCCGCAATTTTTCTCAGGGGAGGCAGGAACTACAACTC
CCAGGGACGCCCGGCGGCAGCAGGTGGGAGAGGGGCTGTTGATATCAATA
TGGCGGTTGTCAGCCAGACAAAGACAGTCAGTCTGATGTGATTGAGACAA
GGGAGGTTTTTCAGGGGGAGACTGGGAGATAGGGGCCTcccctccccctt
ctcctcttcctgcgccggcctcaacccctccccagtcccctcccGACGGG
CGCCCCACGCGGAAGACACCCCTCCCCCTCCCGCCTTCCCTCCTCCCTAT
CTCAGCCCTTCGTACTGGGACGTTGGGGAGGGGGCTGTGCCGGGCGGAGA
GAACTCAGCGAGGATTCTGAGGTGAGTCGAGCGGTTTTGAAGCCGGACTA
CCTCAAGTCTCTTTCCTCACTTCTTTCTCTTCACTTAAAACAATTTTTTT
GGAGGGGTTTTGGGGAGGAAGTGAGCGGACGCTGGGGATGGGTCTCGTAA

>uc003xkt.1|38081667|38082167|38082166
TGCCCACGCCGCTCCTCGGCTGCCCGGCCTGGGTTTTCCACCCTCGCCCC
TGGAATCGGCCTCCCTAGATTCCCTTCCCTCTTAAAATCATTTGGAAACG
GGCTCCAAGGGGCGACCCTGCGCAGAAAACCAAATTCCATCCGGGGCGGG
CAGGGAGTGCTAGACTCCAAGGAAGACGTTTCCCACATTCGGTGGTGAGG
AGTGTTTGGCGGCACGGCACGGCCAGCGCTCTCAAGGACCCTCTTCTGCG
CAGAATATCCAGTCGTAGCCACGAAAATACGCCGCGTCAGTCCCTGACTC
GAAAGGAAGTCCTCCAGAGAGCCGCACTAACCATCTAGCTTCCTCCACCT
TCAGCCTGCCAggcccgcggccaccgccggcgcgggaggccggcccACCT
CTGCCCGCGCGCCTGGCCTTAAAGCGGTCGTGGAATTATGCTTCCTCAGG
CAGGCGGTGGACGCACCGCGGGCTTTTTCTGTTTGAAGACTACAGCGTCA

>uc003xku.1|38082105|38082505|38082604
TGCTTCCTCAGGCAGGCGGTGGACGCACCGCGGGCTTTTTCTGTTTGAAG
ACTACAGCGTCACACAGCAACGCGCGCGAGAGAAGAGAGTATTCTCGCGA
GAAGTCCAGGGGTGGCCGTGATGGCGGCGGCAGGAGCAGGACCTGGCCAG
GAAGCGGGTGCCGGGCCTGGCCCAGGAGCGGTCGCAAATGCAACAGGGGC
AGAAGAGGGGGAGATGAAGCCGGTGGCAGCGGGAGCAGCCGCTCCTCCTG
GAGAGGGGATCTCTGCTGCTCCGACAGTTGAGCCCAGTTCCGGGGAGGCT
GAAGGCGGGTAAGAGGTCCTGCCGCCCGAGGAAGACGCGGGAGGGAGGCC
CGCCCCTCGCGAATCCCGCGGCTCCTGGAGCCCTGCCGCCCGCCCCCTGC
GAACCCAGGCCCCGCCGCCAATGGCTCGCCCTGCCTCTGCGCCGCTTGGC
CCGTCCCCTCTCAAGCATATCTCGGATAACGCCCCTTCCGCACCTTTCAC

>uc003xlb.1|38207863|38208263|38208362
TCTCAGCACCCAGAAGCAGAGGCCAGGAGCGGGGCGGCTGTGGCTGCGCC
CTCCGCCCTACTCCGCTAATCCCGGGGCCGCGCAGTCCCTGCGTCCGGTG
ATCACCGCGCTGCTCCTGGCGCACTAGTAGGGTCTGTAGCGTATCCCGAG
GATCATTCCGACTTTCCCGCCCCGTACGTGAGGGGCCGCCTTGAAGCCTC
TTCCGCCACGGACACTCGAAACTGATCTTGAAGCCCCTGCCGTCACGGAT
ACTAGAAACTGATCTCGAAGCCCCTTCCGCCACGGACACTCGAAACTCTC
CCCCACTGTTAGACCTCAGCAGCCAGCAGCCCGCCGCCCGGCGCTGCAGC
TCCCTGCCCGCAGGAGCCACGTCTCGCGCGACTCCCCCCACCTCTCGCGA
CACTTGCCGCCCGTGCCCTGCGGCCCTGCACGCCCCACCCGCGGTCGCGC
GCCGCGCTCCCCGCCGCCTCACCTTTTCGCCTGGCATCCGGGCCCGCTAC

>uc003xlc.1|38208227|38208627|38208726
AGCCACGTCTCGCGCGACTCCCCCCACCTCTCGCGACACTTGCCGCCCGT
GCCCTGCGGCCCTGCACGCCCCACCCGCGGTCGCGCGCCGCGCTCCCCGC
CGCCTCACCTTTTCGCCTGGCATCCGGGCCCGCTACTCGCCCACTGGGAG
CGCCGTGGCGCCTGGTGTTCGGCGCGAGCCCGGCGGGGCTGCAGGTTCCG
CCCTGCTCCGCCGCGCCCCGCCCGGGCTGGGGTAAAGGCCGCGGCCGGGC
CATGCAGTGTCCTCCTCAGGGAGGGCAGGAGAGCCTGAGGAGTGGCGGGG
CCGCCAGGTGAGACCGCGTCGGGCGGGCGGCTGGACCGAGGGAGGCCAGG
CTGGGTGCAGGTGGGCGGCGCAGCGCTGCGGGGCCGGGATGCGGGGCGGG
GGAACCTCGGCTCCCGGGAAGCCCCGAGCCTGGGGGAACCCTGGGCACCC
TGTGAACCCTGTGGTCTGCACTGGCTGCCCTGCTGCTGTCGCGGGGCTGC

>uc003xrp.1|54926420|54926920|54926919
TTAACTTACTCCACATGATGTATGTAAAAAGAATAATAATTCTTGAGTTT
AAGTTTGGGTATGAGTTTTGCATATGTTACTAGCTACAAAGATGACTGCT
ATTAAGATGACCTTTTAAGAAACCTGGAAAGATTAAGCCAACCATCTGCC
TGTCAATTGCATAGCCCAAGATTGTCAAGTACTATTGGCTATCACACACC
ACTAACACAAGAATTTTTGCCAAACAATCTATTTAATTTATCACTATATG
CTAAGCTGTATATCACTTGGATCATTTCTTTCCATTTTGATTTAGGATTA
CATTTTAATTAAGAATACATTTCTGCCTTTAGAGGGCACTCATAACATAC
AGTACCTAGACATTCAAAATAAGCAGCTCTACCAGGAATAGAACATGAAA
GATCTGTGGATAAGCTGCTGATCCACAAAGCAGGTAATCCTTTTGCTTTC
ATTAGTATAACTTTTGGAGAAGTCTCCCCACAGATTCAGAGCCAGCCCAG

>uc003xsd.1|55690779|55691179|55691278
TAATAAGCAAGAGTGCCTAAATAAAACAAAAGGCCTAGATCTTTATTTTT
AAATGATTACCAGGAGCAAGTACTGACTTAGAAACTTATCAGAATGAGAA
AATGTCAAACAATTTCATTTTTAGCCTGCACAATAACAACTTTCTCCTGT
TAACATAAATAAATGAGGGTTAAAAGTTGTCTGGGAGAGAAATGCTTGTG
TACTGGTGAAGTACTTTTTCTGGAGGATAACACTAGGCAAGAAAGAAGAT
GCAAGGGAAACCTTCATGAGGAAGATTTCACAACTGCAGAGCATGCTAGG
AACTGGTTTGCTTCTGGCTGTTGTCTCCTTAGGGTGAGCTCTGTCTGGTG
ATTAGCATCACCATGGATTAAATTAATTGGCTGTACTCAATCCCTTGCTG
GACATACTGAGAATAAATCCAAAGACATTAGTTTCTTTGCACGAAATGAG
GTTACATATCCAGTGACATTTATTTGAGCTATTTAAACAACTTAAACATC

>uc003xwp.1|67742004|67742404|67742503
TCTCTCCCTCAGACACAGACATACACGCCCTCATTGAGTGTGCGCAGGCG
CAGCTTCCGCTCTGCCCTCTGGGAATTAGAGTCTTCCAGCCTCTGTGCTG
GCCATCAAGCCCTAGGATCTTGAGTCCAGAAGGAACTACAAGTACCGTGA
GGCCAAGCGGTTCAGCGCTAGAGGAGAGGAGGAAGAGGACGGCAACAGGA
AAAGGGGCGAAAGAAAGATGGTGACTCGCGTTGCCTGCCGGTAGTTGTAG
TTTTACTGGGCTCTCCTTCGTCGTCTTCCCCACTCTGCAGCCCAAGGCAA
AGAGTCTGAGAGACCACATTTCCTAGGATGCCGTGCGGTGCGTCTAGCTG
CACTTCCTCCTTAGGCGGAGGGGAGGATTCAGGGAAGCTTGGTTAAAAAC
AGTTATGGCAGTGGGAGTCGAAGCGAGGGTCTGAAGTTCACGACTACTAG
AAGGGGAGGGGAGTGGAAAGGCTCTCAGTGAAAAAGGTACAGTAAATAAA

>uc003xwr.1|67787044|67787444|67787543
TGGATATTTAATTCACTCCTCTGAGTTTCCAGTTTACACCAAGCCAACCC
CCCCAACACCACGGGCCCACCCGGGGGGTCCTGATCCCTGCACACACCAG
GTCATCTCTGTTGGGCCCCGGCGCTCTGGCCCGCGCCGGTCTTGGGCCCC
AGGGTAGCGGCCACTGCGGGCGGAGCAGAGGGAAACACCAGAGTCTGTGA
CTCCAGACAGGACCCACTGTGTCCTCTTGAACTTTGCACAGCGCGTGACG
GGGGCAGACGGTGCACCGTGGCCCGGCCTTTCGCGGGGGTCCTCGGGGAA
GAGAGAGGAGCGCGGGTTTCCTCGGAGGCCTGAGCGGGACGCAGCCTGCA
GCCCCTCCCCGCACGGGCTGCCCCCGGCCCGCCGCTCGCGCCGCTCTGCT
GGGATCCGGCGCCTTCCCCGGCTGTCCTCGGCCTCCCGCGCGCTCCGCGG
GAGGAGCCGCCAGCGGCCGTGACGCGTCAAGGAGGAAACGCCGGCGCCCG

>uc003yij.1|99198296|99198696|99198795
GGGTCTTCGGGCGCGTTGCTTACTTTCCAGGCTCAATTTCCTTGCGTGTT
AGCTGGGGCTCCGGCCCGGAGTGGCCCCAACCCCGAATCCCCGAACCCGC
ACGCCCTGGGTCCGACACAGCTTCCACCAGCCACGTTACCTGTAGGGTCC
AATGGCCCCTGGGGCTTTCGCGGTGCTGATCACCCTTCTGATCAAGGACG
ACATGGCTAAGCCTTCCCTCTTGCAGCCCCTTCAGGAGAAGAAGCCCCAG
CACCAGCCCTGCTGGCTTCTTACTGGACTGACCAACCACAGCAGCGCCTC
TGCCCCACAGCTCCCGCTGGGGGCGGGCTCGTGCGGCATTCTGGGAACTG
TAGTTTCGGCGACGCTCCAGGCCACGTGGAGGAAGCGCCCGGTCTGGCGC
ATGCGCTCTCCAGCGCGCTCTCCAGGAGCTTTGGCTCGGTGGGTACTGTC
GCGGAGGCTTGTCATTCTGACCCGGGGATTCCTCACAGCGTCTGGCAGGT

>uc003yji.1|101239431|101239831|101239930
GCCGGGCGACGAGACCCTCCCTCAGCACCTGCAGTGCAGCCAGAGCCGGT
GCGGCGGCCGCGACTTCCCCGACGCGGGGCGCTGAGAAGCAGTGAGTGCC
TGTGTGTACCTGCCGGCCGGGAATATAGGACTTGTCGCATCTCAGCCCTT
CCCTCCCGGAGCGGGGGCGAGAGGTCGAGGCGGGGAGGCGAAGGGGCGGT
GGGCCGCGAGGGAGAAGGAGCGATGGGGTGGACGTCCTTCAAGGCCGGGG
AACACGCGGGGCTTTCCAGGCCGCGGGGGACGGTGGCGGGTGTCGGGGCG
CGGTGGCAACGCTGGAGTTCCCGGGTCCACCGGCGCGGTCAGCCCTGGTG
ACCCAAGCCAGGGGCTGGGGAGCAATCTGAGACCATTGCGGCTGGGCTGT
GGGGCTCCCCAGTCCCGGCAGGTCCTGGCGCCGCTGTACATAGAAACCGT
TGCCACGGCGGGAGGATGCCGTTTCTTTTCGGTCTCCGACTGCAGGGGGC

>uc003ylh.1|104379442|104379842|104379941
GTTCATTTGCTTCTCATACTATTCtgcctgtttcataggagggccttaca
ggttaggtgtaaacacttgtaacgaacttggcactatttgacttacagcc
agtgctcaattaacgttaaccatcattACAactattgtcattcctatatt
gtgaggaaactatgccccttaaagattagggtaatttatctaatatctat
gacagagttggtaCCCCAAACTAGGTTGATTTCTACAGCAGTTCAACTTC
CTATTAGGGTTTGTATCAATAAAACTGTGGGACCCGCCAGGGCTGGAATC
CCACTGCTACCTGAGCATCCAGTTGGTGACCAGGCTCCCCGAATTAATAA
AAGTATTTGTTGTTGTTTTTATAGCAGTTGTCCAGGAAGTATCTCCTTTC
GAACTCAAGTCACTTGGGCAATTGGCTTTACAAAGCAAATTGGCTCCGTT
TAAGGATTCTTGACTCCTGAAATCCGCAAGGAAGTGGGTTCTTTTAGAGC

>uc003ylp.1|104581751|104582151|104582250
CCCGCCTGGGTGCCCCTCGGGCCGGCAGTACTCCGCCTCCGGGCGCTCGA
AGCGAGTTCCCCGGGGGCTTGTTCGCAGGCACCCCTTCCCCTCCGAGGCG
GCGCGCGCGCTCCCGGCCCTGACCGCGGCCGGACACACTCGCGCCCCGGT
CCGCCTGTCGCCCTCCCGCCTGCTCCCTCCAGTCACCCCACCCTTAGCTG
TCCCCGCCACCTTACTCCACCACCCTCCCCCGCCTCTCCGCGCACTCCGC
GTCCCGGCCTCCAGTTCCCCTTTCCCTTGAACCGCTCACTTCACAGCCCT
TCGCCCCCGGGAAGAAGAAACATTTCCCGAAGCGCACTCCTCAGCCCTCC
TTCCCCACGCGCTCGCCCTCCCCTCCCCCTGCTTTTCTTGGGGGAGGGGG
GCTGTCGCCTTGGATTGAAGGCCATTGATTTGTATGTATTTGTCCCAGCG
CTGGAGGCTGCCCCAGCCGCCGCGCCGGTGCCGCCGCTGCCAGTGGAGTT

>uc003ylr.1|104900191|104900591|104900690
AATAAGAAATTAAAACACCTAAGTACATGTTTTCCAAATGTACTTCTCTT
AGAAATATGGCATTTTAAATGCAGATGATAAATGCTCTATTGTTGATCAT
ATTTTTATTGCTTCATGACATCAAAAGAAGAATATACCACTTATTTTTAG
AGTGTTCTGGTCCTTTGCAGCATCTTGCACATTGAAGAGATATATGCTGT
TGCTGGAGTTGTTTTTCAGGAAAAGAGAAAAGGGTTGGGGAAATGCATAA
TTTCTCTTACTCTTACCCAGTAGTAGCATTGAGAAGATACCTTGTCCCCA
TTTTTATTACTTCTGATATTTTATTGCTGGCAGCCAGATGTGCTAAAACT
CCTGACGACAGCATCTATTCATTGCATGTTTTTAATAGGCTTAGAGAAAT
ATGAGTAGAGTACATGAAAGCAGCTCAGCTTCACACTTCAGCTGGGAATG
CCCAAAAAGCTTACTGCTGTTTAGAATTCTTGCTACAGTCAGGAGAAAGC

>uc003yxx.1|144420581|144420981|144421080
GAGCTGAACGTGGAAGCAACTCCAGCCGAGGACCCCCGGAGGCCTGGAGT
GCACGGAGGGGCCGCGGGCAGCGTGGGGACGGCGCCGTCATCTCCCGAAG
CCCGGCCCCGCGCTGGCTCCCCGGGCGGTGCAGGGCCGGCGTCGGGAAGG
AGGCTCCGAGGCGCCGGCTTCTGCGCCCCACGCAGCGCCGCTCCCCGCGC
CCGGGCGCTTTGCAGGCGCGGGCGGGATCCGGGCCAGCGTGTACGCGAAA
GCCACGCGCGGGCGCAGCCCACGAGGGGAGGGGCGGGGAAAGGCCTCCTC
TTCGCTCCCGGCCCCGCCCCCACACGGCCACCGAGGCGTGCGGTCCTCCC
GGGGCCCAGAGCGTCCCGGAAGTGCGCGCCGGCCGGGCGGAGTGGGGCGG
GGCCGGACACTTCCGTCCGGCGCGCGGCGTCCTCCTCCCGCTCGGAAGGT
GAGTgggcgcgggcggcggcggcggcTCCGGGTGCCTGGGACCAGCCCAG

>uc003zbj.1|145275300|145275700|145275799
GGTCCCCGGTGCCCGCCCCTCCTGTGAGCCCGGTGGTCCCCAGTGCCCGG
CCCTCCCCGGGAGCGCGGTGGTCCCCGGCCCTTCTCCCCCCAGGCGGGGC
CACCGGGGGTCCTCTCTCCGGGAAGCCAAGCATACGCCCGGAGCCTGCAA
AGCCGGCGTGCCCCGGGCCTCCGTATGCCTTCCGTATTCTCTGACGATCG
CGAGCAGGAAGGTGATTTGTCCCTAGTCACGAGGATGACTGGTCATAGCG
TGCCGGGCATAGCGCTGGCAGGGCCGCCGGGAGCCAGCCCTCACTCAGCC
AAGGTGAGACTTAGGGGGTCGGATTTTCGGGCAGCGTCAGTGCAGCTGCA
GTGTGAGGGTCAGAGGAAACCACTCTGCGGGCGCTGGTGGCTCGGTCCTA
CACACTCTGGGGAGGGGCTCCTTTGCCTGCTCAGTTGGGGAAGGGACAGA
CTCATAAACTCAAGTGCAGTGAGGTAAGCAGAAAAGGGGTACGGGGGTGT

>uc003zcg.1|145567833|145568333|145568332
TGAGGTCGTCAGTCCAGCAGTAGCCTTGCTGGCTGCATGGCATGCCCGGG
CCTGGGCCCCTACCCAGCCAGGGCTGTCACAGAGTGAGTAGCAGCAGCCT
AGGGCACTGCAGGAGGCTGTGACGTCACTGACGTTCCCATAAGAAGCTAA
GTGACAGGGACCAAGGGTGGCTGCAAAGTGAACCCCAGAATCTGAAGCCC
TGGCCCTGGGAAGGTCTCCCCATGGGCACGGGAGCTGCTCCAGGACCCCT
TTGGCCACTCTCCTGGTTGTCTTCCAGTTCCCAGTCAGGGGCGTCATCTT
GGCCCTCACACAGGCAGGTGGTGAGTTGGAGTCCTGAGGTTAAAGAGATT
CACGCTAATCACACTATAGCACGGAGTGTTAAAGAGAGGCGGATACCGGG
CCGTGAGGACCTCAGGAAGCCCTCAGCCCTCCCCGGATTATCCACGTGCT
TCTCACAGCGGTCCTTCCGGCAGGTGCCTGCCCGGGGAATGCGCAGTGCG

>uc003zch.1|145568038|145568538|145568537
CTGGGAAGGTCTCCCCATGGGCACGGGAGCTGCTCCAGGACCCCTTTGGC
CACTCTCCTGGTTGTCTTCCAGTTCCCAGTCAGGGGCGTCATCTTGGCCC
TCACACAGGCAGGTGGTGAGTTGGAGTCCTGAGGTTAAAGAGATTCACGC
TAATCACACTATAGCACGGAGTGTTAAAGAGAGGCGGATACCGGGCCGTG
AGGACCTCAGGAAGCCCTCAGCCCTCCCCGGATTATCCACGTGCTTCTCA
CAGCGGTCCTTCCGGCAGGTGCCTGCCCGGGGAATGCGCAGTGCGCCGAG
GGCGGGACTGGAACCCTCCGCTCTCAGGAGGCGCGGTCCGGGCGCCAAAA
GGTAAGCCTCTGGGGGCCGCCAGGGGACGCTGCCCCGCCGCGGAGGCCGG
CACGACTCGGGGCGTGGCCTCCAGCCTCGCCCACCGCCCACGGGGCGGGG
CTCTGGCTCCGGCGCGTGCGCACTACGCGCCCTCCCGCAGGGCCTGCTGG

>uc003zgf.1|204464|204864|204963
CTGCCTTCTTCGAGAATGGTGTCAACCCTTAATAACACCTAGCCTTACGA
ATCCCTGGGGTGATTCCCGACCTCGCCAGCTTTGTGGGGCTCCCCCGACT
TGCCTACATTCCCTGGCAGCCTCGCAGCTTCGGGCAGATGGAGCTTCCGG
CCTGCGCGCAGTGGTCGCCTGTCGTCCGCCCGCGCTCCCTTCGGCCGGAG
GTCGGCGGCCCCGGGCAGAGCGCGCCGTCTGCCCCAGTATCGGGAGGCCA
GTTCCGCGCTGGGCCCACGCCCTCCTCGCCCGCCGCTGCCTGCGCGCCAG
GCCGGGTGGCGGAGCCGGCCGTCGCTGCTCCGAGCTCGGACCCTCCCCCG
GGGTGATTTCGGCTTAGAAGGTGGAAATGCGGAAGTTTCCAGCGCCGACC
GACAGACGAGGTTTGCGCTTGGCTGGGCATGTTCCGCGGCTACTCTGCGG
CGCGCCAGGCCCCCGCTTTCCGCACCCCGCGACCCTAGAAGCCACCGAAC

>uc003zgg.1|262647|263047|263146
aagtgctgggattacagtgagccactgcacctggccCTAAACCTTCATTT
TTAAAACACATTTCCTCTTAAATTGAAGATTGCCTACATTTTTATATCAA
TGCCAATTGTTGAGTGTGCCTATATGTGTTATATTATTTGAGCACTAAAT
GCCAGATGTGTGCCAAGTGAGATAAATCTGACAAATGAGATGGTTTGTAA
AACCAGCAGTGAATATTCACTTCCTCTGTGAGAGAGCTCCAGCCCTCCTG
TACTCACTTCCTCACACAGCACAGCAGCACTCTTGCTGGTTCTGCTGCTT
ATCTTGAAGAGGTTAGGTTACTTTTTGTTTCTACTTATTACTTCGAAACC
ACTTCTGCCTTAGAAATTTTGTAACCTTCCGCTCAGTTTCCGGTAACCGC
CATTTTGTCTCCTGTAACAATTTACGCGCCGTGTAACTGTGAATCTTTCA
AAGGTATGTTTTACTGGAGTGATTTCTGGTTATTTCAGAAGGATAATTTG

>uc003znx.1|19387306|19387806|19387805
CCATCTGAACGGAGTTGGGGGTTGGGGGAAGGTGGGAGGTGGGCTGTCCT
CATTGAATAAGAAGAAGCAGAAGGTCTTGGAAAAGGAAGAGATGCCAGGA
GAGACAGAACAATACTTGGCTACTCCATGCCATCCCTTCTCTTCAGGCAA
AATGAAAGATCTTGAACTTTCAATTCTATCTCTTCTCATCTTCTTCAGGA
TTTAGTTTAATTAATTACCCTTTTATATTTTTTGTTTTTTTTTAACACTA
GATTATACTGCAATAAGTTACGCTTTTTTCTTTTTACATTTTGAATATTT
CTACTCAAGCTCCTTTTCTTTAGGCTTACATTTGCTCAAGAATCTCTTAT
ACCAAAGGAGCATCCCATAACCTGTCTTCAAGCTCCGGCCCAATCTATGT
ACCTTTTTTTTTCTGCCATGTAAATGTCATCTGCCCCATATCACACTTTG
CCCCAACCTGGCCTTCTCCCTCTTCATTTCCTTCTTCAATGCCACCTCCA

>uc003znz.1|19398524|19398924|19399023
GGGACTGAGGGCACTTCTCTGGTGTAAGCACTGGCGTCCAACGCCGGACG
CAGCAAAATCGCTGCAAACTCTGGGTCCAGAGAGGTCCAGGTCCTCCCGG
GTTTCTTTTTATTTTAAATTTTTTTCCAGGGAGAGTTCTGGCGCTCCTTC
AATCGGGGGAGGCTGCGAGTCTGAGCCAGGAGATGGGCGTGGGCAGGCGT
GGGTAGCACCATCGAGGCCCTGGCCACCTGCCGGGTGCTGGGTAGTCTGG
AAGAGTCTGGAGCCCGGTCTCCGCCTCCAGGCGCCCCACCCTGGACCCCT
CCTCCACGCGGGTCCCGCCCCACGGTGGGCGTGGCTTCCAGGGGGAGGGG
CCGGGGAGGGTCTGCGAACGAGTAACCTCCCGCAGGCGAGGCGAGGCGGG
GCGGAGCGCGGGAGGCCAGTTGGGAGGCGCACATCCGGCGGTTACCCGGT
GCTTCATAAAGCCGCTTTCGCCGCTGGCTGTCGCCGCGTTTTGCCTCCGC

>uc003zpm.1|21984289|21984789|21984788
GCGCGCCGAATCCGGAGGGTCACCAAGAACCTGCGCACCATGTTCTCGCC
GCCTCCAGGGCCGAGCTCGGCAGCCGCTGCGCCGCCCTTTGGCACCAGAG
GTGAGCAGCGCCACTCCTGCCCCCTTAACTGCAGACTGGGACCCACGCAC
CGCCCCCTGCCCATCTCCGCCCCGCAGGCGCGCACCCGCCTTCCCTGAGC
GCGCCCGCcccccaccttcacccccacccccaccccacccccactcccac
ccGGACCTCCAAGATCTCGGAACGGCTCTGAGCCCTGCGCACGCGGGAAG
GGCTGCCGGAGGCGCCCGTAGGGAGGCGCGCGCGCGGGCGGCTCAGGGCC
CGCGTTCCTCTCCCTCCCGCCTACCGCCACTTTCCCGCCCTGTGTGCGCC
CCCACCCCCACCACCATCTTCCCACCCTCAGCGCGGGCGCCCCGCGGTGA
CGGCCCAGGGGCCGGACGCCTGGAACGCAACTCCAGGCAGCTCGCCCCCT

>uc004aag.1|37640651|37641051|37641150
agtccctttcctctcccagcctcagtctccccCCTGGGTACTCAGCGGAC
GCTGCGTGCCCCGGCGGTGAGCTGAGGCAGGCGGCGGAGGCAGGGCCCGG
GTGGGAGCGGGACCGCCCACTGCGGCGGGCCGGGACCTCGGAGCCAGCGG
Aggcggcgcgcggggctcctcccccggggcgggggtcgcggcgccggcag
ctggcggccgcgcAGCTGCAGCCTCAGCACCTGCCGCCGCCAGAcggcgc
gggcgcggcccggcccggccAACCCCTCCGGCTGCAGCCTCGGCGCGGGA
GGCGGAGCCCGAGCCGAGCCCGAGCAGCGCTGCTTCCCGAGCCTTGGCCG
CGACCGTGCCCGCCGCTGGGCGGGGCCGCCCTTCTCCGAGAGCGTCAGCC
CGCTAGGTCCTTGTCCGCGCGGGCGGCACCTCCTCTGCAGGTAAGGGAGG
GGTCCTGGCACCGCAAAGTTTTGGGGAGACGGCCTGTCCCCACACCCCGG

>uc004agu.1|70510035|70510435|70510534
CGGGCGCCGCTGCTGCTCCTCTCGGTCCCCGGTTCCCGGTCCCCGAACGC
GCCGCGGCGAGGCTGCGCCCGGCAGTGGAGCCGCTCGGAGCTGCTGGGCT
TTGGCGGCCGCTCGCTGCTCCGTCTGGCCGGAGGACCGGCGGGGAAGGAA
GGGGAAAGCGGGGACACACACACTCGCCGCGGCGCGCGCGCACTGCACAC
TCGTAGCCGCGCGCCCCCGCCAAGGCGCGTCCGGAGCGAGTTTGGCCCCG
CGGCTCCAGCCCCGGCACCTGCCCGCCCTCAGCGTTgcccccggccccgg
ccccgcccgccgccccctccgccctcccgcccctcccgcccctcccgccc
cTCGCCTGCACTGCTCTCCCTTCGCTGTGGGGAAGCGACAACGTCCCGAT
AACTTGCAGACTGTGGCGCAACTGGTCTTGGTAGCGGAGGCACCCGAATG
CTGCCCGGGTGAGGTAAGTTTCCTGTGCGTCCCCGGCCCCTTCCCACTAG

>uc004agv.1|70546529|70547029|70547028
ACTTTCTCCTCCATGGGCCCGTTACATTTTGTTCATGCTGCTGATAGAGT
CCTTATCACGTATTACTAATTGGAAGATTTGGGTGGTAGTTGTTGGGGGT
GGGGAGAACCAGGGTAGGTTATCATGGCCCTACTCATAAGAAGTTTATGT
CTCCTCACTTCTATATGAGTTTCAGAACTGGAAGATAATCTTAGCTGAGG
TTAGAAGAACATGTGAAGCTGAAATATTACTGAATATTTAAAAATTATTT
TCCACTATTACTTGTTTCCTTGCATGTGGTTTCAATGACATTATGGGTTA
CATTGGTTTTGGTGGCCTTGCTTAGAATTTCAACAtcagagagcctatat
taagaagtcctacatttagtgggaagttttactacatcactagatgtact
ataaggtcatctagtttctgattctaaagttctgtgattTGTAGCACTGT
TTCCATGGGAAAGTGCATTCCAAGTTCTAAACAGCTGAGTTTTGGATCTC

>uc004aok.1|87745863|87746263|87746362
GGTCGCGCGTCCCGGGCATACGCATGCGTGCACGCTGCCGGTCGGGCTGG
GCTGAGAGGGGAGGGGGCGGCGGCGGCCGAGGCGGCGTCGTTATTTCCGT
GGTCCGGACAGTGCGTGGCGGCGCGGGTGACCACGGGAGAAGTAGGTAGG
GACCGCCCCTGCGTAGCCATTGAAACCCTCTCGCTCGTGTGTCCGAGAGC
CGCAGCCCCCCGCGCGTGTGGCAGATCCTGGGGACCCCAGGTCACCCTGC
GGCCCCGGCCCTCCCGCTGCGCGTCAGGTAGGAGCGGCGGGCTCCCCAGT
GCCCGCTGTCGGCCGAGGCCCCACTCTTGCCCGGTGTTGCCGAGGCGACG
ACCCGGCGCCGGACGTGCCCGCCCTCCCGCGCGGCGACAGCTCTGTCCTT
GCTTATGCGCCCAGTGGGACCGGGGCTGGGCTGGGCTGACCCGGGCAGGG
CGGAAGGGAAGCGTGTGCCCGCCTCAGGTGTGCCTCGGCCCTAGGCCCGG

>uc004apc.1|89302077|89302477|89302576
ttcgtggtaaacgtaggactgatcctccaaaattaccttattaattagct
tacatatttattatctatctgtcccaccagaatgcaggtttccggaaggc
agggatttaaaaaaatctgttttgttctatgtgattttcccataccaagc
accgtgcccggcacaagctgggatcccagtacacatctCGGGACGGAAGA
ACCGTGTTTCCCTAGAACCCAGTCAGAGGGCAGCTTAGCAATGTGTCACA
GGTGGGGCGCCCGCGTTCCGGGCGGACGCACTGGCTCCCCGGCCGGCGTG
GGTGTGGGGCGAGTGGGTGTGTGCGGGGTGTGCGCGGTAGAGCGCGCCAG
CGAGCCCGGAGCGCGGAGCTGGGAGGAGCAGCGAGCGCCGCGCAGAACCC
GCAGCGCCGGCCTGGCAGGGCAGCTCGGAGGTGGGTGGGCCGCGCCGCCA
GCCCGCTTGCAGGGTCCCCATTGGCCGCCTGCCGGCCGCCCTCCGCCCAA

>uc004arb.1|92603645|92604045|92604144
CCCACCTTCTCTGCCTGCGAAGGGCCCTTGTCCGGCGGGAGGAGAGAGGC
GCGCCCCACCCGGGCTCCTCTACACCTGCCGCCGCCTGGGCCGATTCCGC
GGGCCTCGCCCGGCGCTTCAGCCGATTCCCGCCCAGCTCCGGGCTCATGG
GCGCGGTCAGCAGGGCGGGCCAGGGCGGCGGGGCGCGACACTGGGAGGAA
GTGCGGGCCGCCTGCCCGGGCGCGTTAAGGAAGTTGCCCAAAATGAGGAA
GAGCCGCGGGCCCGGCGGCTGAGGCCACCCCGGCGGCGGCTGGAGAGCGA
GGAGGAGCGGGTGGCCCCGCGCTGCGCCCGCCCTCGCCTCACCTGGCGCA
GGTAGGTGTGGCCGCGTCCCCTACCCGGCCGGGACTTTCTGGTAAGGAGA
GGAGGTTACGGGGAACGACGCGCTGCTTTCATGCCCTTTCTTGTTCTACC
TTCATCGGCCGAGGTAAAAGTGCTGAAACCATGTGAATAAAATACAGGTG

>uc004asx.1|94765663|94766063|94766162
aagtgctgggatttcaggcatgagccaccatgcccagGTGAGAAATTGCT
TTAAAAAAAATGAATATAAGCCTGGATTAACAAGCATTATTAAAATTGAG
TCAGACTTTGCACTCTAAGCCCTTCAGGACCTGGTGTTATTATTTATTGA
TTCTCTCCCTAAAACAATGAGGGTGCCCTCCTGGTGGGGCTGCTCAGCGG
GGCAGGTGCTGGGCCTGCTGGAGCAGCCCTCGTGGGTCAGGTCTCCCAGG
AAGCATCTTGAAATATCTGTTTGCAGGGGGCCTCTTCACCTTCTAACTTG
TGGCCATTTCATTGTTCCCAACCAAGAGGGTCTGAGGAAGCCTCTGATGG
TGTGTTTCTGGGCTCACTCTGGGCTTGTCTGGTCTAGGGCCGGCCCCCTC
ATTCCCTGCTGGGCCCCTCCTCCCTGAAGATCTACACAGCAGATCTACTC
ACAAAAGTCCACCCAGCAGAAGCAGGAGGATGGTGGTTGTGGGTCCTCTG

>uc004axe.1|99040199|99040599|99040698
GCAAACGCCCTTAACCGCTAAGCTCCTGAGGGGTAACGGTATGCTACAAA
AGTGCTTCTGAGCTACTACTCCTGGAGGCTTGGTCCGAGTGACCGCAGCA
GTGGGCGCGGTGGAAGAGAAGGAGAACGTGTTGGCCCGGGCCTCCATAAC
CATGGCTGCTAGGGGCGGGGACTGGGAGCGCGGGTCCCGGGACTGGGAGC
GCGGGTCCCAGGCCAGGGTGCGGGCTGGGAAGACTCGGTCCTCCACTGCC
CCAGCAGGCCACGCGCCCGCGCGTAGCCTCCCGCCCCGCTAGCAGCACGC
TGCGTGGCTGCTCGTTGGCTACTTACGACGGAAGCTCGGTTGGGGTTTCT
GCAGAAGTTTCCCCCTTGGGCGGTGGCGGAGCTGATAAGCGCGCTAGTAG
CAGCTCTGGCAGAAGCAACGGTGGCTTCGAGGGATGGCGGCGGCTGCAAC
AGGACCTGCAGCATCCCAGAGGTGCGTGTTTTTCCTTCCCTTTGCTATTT

>uc004bhq.1|115246431|115246831|115246930
TCACATAGCAATCCCTCAAATTTAGACAATCACAAACAGAACCCTGGGAA
ATATAATCTCCAAACCATGTTAGTTTTCAAGGTGCTTTACACTCACTATT
TCAGTTGGTTCTCTGGCCAACTACATAGATAGATGTGGACTGTATCCAGT
TGATAAATTAGGCTCAGAATAcagggctgatgagagcccatttggggcct
ttgagtgaattagaaaaagacaccctttaaaacactttactatcatctgt
tgaaaattaactcaatgactgtacaaatctaagatggttataatatgagc
agcatccctagagttggtccacgaccttcacaacagacctagtggccctg
CTGGAGAGGCCAAAAGTCAAAGGTGAGCAAGTAAAGGGGCCTGGGCTTAG
AACTTTGGCTCAGCCTGTCTTCATCCACTGTATCCTGACACCTCTCCTAC
TCCTTCTCTTTAATGTACAGCTGAGACTGGGATACCCTTAGACTGAAAGG

>uc004brb.1|129253212|129253612|129253711
gaagaagctaaggcccagaaaggctgaggcttggccggggcggcgcaacA
CCGGGAAGGTCTCTGGGAGGCAGCGGCTTTAAGAGCCCCATACGGGGAAA
GCTTTGCACGCGCGGCAGGGCCGAGGGATGCTCCATCCCGCAGCCCCGGC
CACAACCAGAGCACGCACCGACTTTGATCTCGTTGGGGTCGAACTTCGGC
GGCATGGTGGAGGCGGCTGGTGTCGGATGAACCCGGATTCGGGACGACCG
AAGGAAGTTGCACCTTGGCCTCCTCCGAGCCGAAAGCCGAGAGGCCGGAA
ATCGCGCGGACAAGCCAGATATAGGCAGGAAAACGCGGCTATCGCGAGAA
CTGTCGTCACTGCCCGGCCTTCCAGAGACGCCCTTGTCGCCATGTTTGTT
GTGGGCAGGCGCCTGAGGCTGACGGCTGGCAAGCAGGGCACCGCGGTGCG
CTGAAGCTAGAGATTCCGAAAGGGGGTTCGGGTAGTTCGCTCCGGAGAAG

>uc004brd.1|129253954|129254354|129254453
CGCGATTCCTAGAGCCTCAGACTTCGTCATCCCGGTCTGCGTGACTTTAT
GAGATTCTGAGTTTCTGTTCCCAGCACCTGCCTTTGAAGGAGACCAGACT
CCGGCTCCGCCCGGCCCGTGCCGGGTGGTCTGCGGCCCCGAGTCCGTGAC
CAAGCCCTCCGAGTGATCGGCCTGCCCTCGGGTGCACCCGCGGGTCCCAA
CGTGGGGGATCCCTCCATCCGCAAAGCCAGGTCAGCCACTGCCCACCCCA
CCCCAGGAAATATGGGTGTGGCCCTCCCCCCGCATCTAGGCTGGACGTCG
GAGAGGGAGGGACAGGCATGTGGGGCAGCCTGGAAAGAACTGATCTTCGG
GGAGGGGTGGGAGAGCGATGGTGGTTGGGAGGAAGTGGGGAGGGCTGCAC
ATCAGGAAGGGGGTGCAAGAGGGTTAGTGATTGGGGAGCAGAAGGGTAAG
TGCTGGTCATCAGGGACGGATGGGGGAGGGCTGTTTTCAAACCATTCCCC

>uc004bvb.1|130257852|130258252|130258351
GGAGGCAGTGTGCAGCTCCCAATAACTAGTTCCATGGGTCCTCTGTGAGC
CTAGTTTCCTGGTGGGTACCGAGGGGAGGGCGTCGGAACCGTACGCTCCT
TTGAGTGAGGGGAATCCGGGAGGATCCAAGGCAGGGGAAACAGGGCCGAG
CGGGAAAGGCCTTGAATGGGGGGCGAGACCCGGCCAGGCCCGCTGGACGC
GTAGCACGTCTCCTTGGTGACGGGACGCGTGGCCCGGAAGTGGGCGGCCC
TTCTGGCGGGGCGGGGCATCTCTGTGACGCTAGGGGCTGGGCCTCGATGG
CGAAACCCAAGCGGCTCCCGGGGGGGTTTGAACTGGCCAATGGGCGAGCT
GCCGACCGGGTGTCGGAAAAGGAGGCGGAAGCGGGGAGGAGCCGCTGCCA
GAGCCAGACTGCATCCGCCGCGGCGTCTCCATGGCACGACCCTGGCCTCC
GACTTCAACGACTTCATAAGGCGGCGTTTCTGGGCGCAGCCGTGTCGCTC

>uc004bvd.1|130258149|130258549|130258648
TGGCGAAACCCAAGCGGCTCCCGGGGGGGTTTGAACTGGCCAATGGGCGA
GCTGCCGACCGGGTGTCGGAAAAGGAGGCGGAAGCGGGGAGGAGCCGCTG
CCAGAGCCAGACTGCATCCGCCGCGGCGTCTCCATGGCACGACCCTGGCC
TCCGACTTCAACGACTTCATAAGGCGGCGTTTCTGGGCGCAGCCGTGTCG
CTCCTGGTGAGAGGCCGCCGGCAGGCGGGATCCAGCGCCCTCCGGGGCAC
CGCGGGCGAGACCGTCGCCTTCGCACCCCCGGCGCGGTCGACCCCGCGGG
GCCGTCGGGTCCTGGGTTCCCCGCCGCGTTGCGCTCGTCCCCCTCCTGTC
AGAACCTgggcccccgccccgcccaccggcgcggggccTCTCCTCCTCCC
GCTAACGGGCGGTCGGCCGCCTCCTTCCTCTCTTGGCTACCACGGGGCTC
TGCCCCTCCTCTGCCGCCCGCGGGCAGGGCTTCACCTTTCTCTCTATGGG

>uc004bvt.1|130485354|130485754|130485853
tttctctgtaattctttctttcttcttttttttttttttAAAGCAGGCAT
CTAATTCCTTTGTAATTCTTGATTGGGAAATCTTTTTTTCAACATTAATC
TATCCCTTCAAGCAGAGACAAGGGAGGTCAGGAAGGAGTTAGCGAAACCG
GGCAGTGGGGGTGTGGTTTACTGAGGAATGTTCCAAGCTTAGGTGAGGCA
ACAGCACGTGTTTAAATCTTTTGGAGGCCAAAGGAAAAAAAAAAGAGGAT
AAGTTCTCAGTAGGGGCAGGCCTGTCTACCTGGGGGTTTGGGAACGAACT
GGGGGATAGGCTGCGGGGGTTTCACGTGAAACCAGGAGGTCTAGAAAGCA
CAGGGATCCTCTCCTCAAGGAAGAACTTGCCCCCTCCCCCAAAGCCAAGA
GTGCCCCTGCAGAGCGAGGCAGAGAGCAACTAAAAGAAATTTCTCCTGAT
TGGAGGGTGGGTGGGATGAGGCTGGGGGAGGGGGCCGGGGTGTGTGTCCC

>uc004bwy.1|130838243|130838743|130838742
TGGCACTTTTGCAAACAACTCCAGAACAAGGGGGAGAGTGGCGACAGTAT
AAGAGCATGCTGCGGGAAGTCAGGGGCGGTAGTATTTGAAAATGGGCGCT
TGGAGAGTGGGAAGGATTTGTCCTTGTGTGGAACAAGAATAGAGGATCCT
AATACGAGGGCTCAGCCTGCTTTGGCGTACTCCAAGAAAGCCCCTTGGAG
GTCTGACTGCTCCGCTTCAGCCCCTTTAAGAATGGCCCCGCCCCACCCAG
CCGCCCATGTCGATCTAATCTGAATGACCAATAGTAGAAGAGAAGAGACC
ACTTTCGCGCTTCAACCGCACTAGGAGGAGGGGAAGAGGGCGGGAGAGGC
GGAATATAAGCTTGGTCACATGACCCGCCTAATTGGCCAGAGGCTGCGGC
GGCCCTGAGAGACTCAGCGATGCTCATTGGCCAGAAGAGGGTGGGGGCTT
GGCGCTAGGCCACGCCCCCGGGCGGCCGGTTTGGTTGCGCAGCCGCCGGG

>uc004bxp.1|130941529|130942029|130942028
ACCTTCTCCACAGGTCCGGGTTTTCACTTTGGGTCTAGGCTCTTGGGCAT
GGTGTTCAACAGTAGACCCTAGGAGGAGTGTGCCCAGGAGCCGGGGTGGC
TGCAGCAAGGGCCCATCTTGCCACGTGGCCGCTGGTTGCAGCACACGTTG
TGTTGGTTCTCCAGAGCGCCCACCCTCTTCCACCTCGGAGCAGTGAGCAG
CATTTTGCAGTCCCTAGTTGGTGAGTGGCCTGGCCTAGCTCACTGGGGAC
CTGGAGGCTTGCATGGAGTTCTGTACGCCTTGCTTGGGAAGGAGGCAGTG
TTTCCTCTGGAGACCCTGGATTCACCATGGTGCTCTTTTAActgggagat
taactaaaacaccgagaacttgggagtggaatcaggcagccctttcaggg
tctcatgccaagactgccctgatacccgtgggcatcctaggtgagggacc
ccaccttgcagggcctctacagcctctgtaaaTGCAGCCCTGGCGCCTTT

>uc004cby.1|134743710|134744110|134744209
GGTGGCTTCCAGCTGGGCCTCCTCGTATCTGAGACCCCCGACGAAACCCA
GAAGGGGCAAGTCGGCCCTCCGAGGGGACGGGAGGCAGAACCTGCTTCTG
GTTCTGTCAGTGCTCCCCGGCCCGGctccctgtgcctcagtttacccatc
tttaaaacagacgcgggaataaatgTGGGGGAGGGTGTTTGAAGGGGGAG
GGGCGTCCATGAGATGGGCCGGAGGTTCGAGGATCGGGTGGAAATCCTCA
GCCCAACTCCTAGAGTCGAGCCCCGGTAGACCCCTCCCAGCTCCCCGGCT
CTGGCCAAGCCGCCAAGTGACCCGATTGCTATGGCACCGGCGGTAACAAT
CACGCCCGCGGCCCCGCCCCTTCTCGCCCGACGTCCCCACCCACCCTCGC
CTCCCAAGTCCTGGAACGGGCCTCCCCACCCTCCGGGGCACCGACACTCA
CGGAGTCACTCCAACTTCTCTGGGTGCTCCGTGGAGCGAAGAGCGCTCTA

>uc004cid.1|138672728|138673128|138673227
GCCGGCCCCTCTCAGGTTCACTTTCCCATCTCTAAGCCCACGTCTCGCTG
CAGTTCAAGTTTGCCAGGCCACCAACGGGTGACACGCCCGGCGCAGTGGG
GGACTCCGCACTTTCTGCGCACCTGCTCCAAGTCACCTCTTCCAGGTCCG
GGTCCCTGCCCTGTGGAGCGCGCACCCGGGCAGGGGCATGGAGCACCGGC
AGGACTGGACTTTGTGCTGAGTGTGGTGGCGCCTTAGGAGGAGGTCACAC
AACCCGATGTGTCCCTCCGCGAAACTCCCTGAGCACTGGGTGTGAAGGGC
AGCGGCGCCCAGCAAGGCCGAGGAGGGGCGACTGTTATCCAGGCAGGAAG
CGGGGTGGACCGGACCAGGGTAGGGGCAATGTCAGGAGAAGGGGACACTC
AGATGCAAAGCCGGTGGGGACCTGCCAAGAAGCCAGCCCACAAGGCCATG
GACTCCTCCACGCCATCAGCTGGAGCAGTGGGCAGCCCCAGGAAGGGAGA

>uc001hvg.1|230599934|230600334|230600433
tcctaacctcaggtgatccacccgccttggcctctcaaagtgctggCAAC
ACCAAAGTGttattttattttatttttttaaaGGCAGTcttgcgtaaatt
acttcacttgacccacagttcatgtggttgtaaatgggaaccccacctcc
tacctatgaaggatagataccattggggttaaatgagatggatgaaaagt
tcagagaatagtgtccgccacacagcagctattaaaaactgctagGTACT
CCTTCCTGAAATCGATCTGGGATTCTATGAGAAAGGAGCTGAACAGTATT
TAATACAAATCAAGGTTCTAAATGACCTGAAATAAATTCACATACAGTCA
GACTGTTGACATGTTAGATCACAAAAAATCTAGTCACCTGACAACACCAT
TTCTTATGTGGACTTCTTTTAAACATTTATTAAAAAAGCAAAATGTATGT
TCATCTCAAATCTAACAGTTAAAAATGGTAAAGCAATACAAACAATGTGT

>uc001hvf.1|230599934|230600334|230600433
tcctaacctcaggtgatccacccgccttggcctctcaaagtgctggCAAC
ACCAAAGTGttattttattttatttttttaaaGGCAGTcttgcgtaaatt
acttcacttgacccacagttcatgtggttgtaaatgggaaccccacctcc
tacctatgaaggatagataccattggggttaaatgagatggatgaaaagt
tcagagaatagtgtccgccacacagcagctattaaaaactgctagGTACT
CCTTCCTGAAATCGATCTGGGATTCTATGAGAAAGGAGCTGAACAGTATT
TAATACAAATCAAGGTTCTAAATGACCTGAAATAAATTCACATACAGTCA
GACTGTTGACATGTTAGATCACAAAAAATCTAGTCACCTGACAACACCAT
TTCTTATGTGGACTTCTTTTAAACATTTATTAAAAAAGCAAAATGTATGT
TCATCTCAAATCTAACAGTTAAAAATGGTAAAGCAATACAAACAATGTGT

>uc001hud.1|229039088|229039488|229039587
ATGGAATAGGACTGACCGGCCATGTTTTATTTTGTATTTCTATTCCCCAT
CCTCCCATAAAAAATCAGCTTTGACTAGATGCAACACGAAAGCTTTCAGG
AAGGCAGCTTTTCAGAGCCAGTCACTCAATACAATAAGCTTGTCTGGAAA
GGCTTGCCAATGCTTCCATTTCACCCGAGGGCTGTGCAAGTATCCCCCAA
GACAGAGCCCACCCCTCCTGCTAGCAGCCATCACCTCCCACAAACCTGCA
GAGAGGACCGCACCAAGACTGCAAAGCAGGCTTCCGGAAGTGGCTTAAGC
TAGCTTTCACTAGCACAAACCCCTTTTTCTCTTTTGTGTTCAACTGCAAT
CATCTCCATAGGCTTCCTGACACCAGCAGAGGCCCATCACAGACACAAAT
AGCATTTTTTAAATGGCTTTATTAAAGGCTACAAGTATAAAATATGACTA
AGTTACAAGTCGTCAGTAAGAATTTATTACTTTTGAAAATGTTAATTAAA

>uc001huc.1|229039088|229039488|229039587
ATGGAATAGGACTGACCGGCCATGTTTTATTTTGTATTTCTATTCCCCAT
CCTCCCATAAAAAATCAGCTTTGACTAGATGCAACACGAAAGCTTTCAGG
AAGGCAGCTTTTCAGAGCCAGTCACTCAATACAATAAGCTTGTCTGGAAA
GGCTTGCCAATGCTTCCATTTCACCCGAGGGCTGTGCAAGTATCCCCCAA
GACAGAGCCCACCCCTCCTGCTAGCAGCCATCACCTCCCACAAACCTGCA
GAGAGGACCGCACCAAGACTGCAAAGCAGGCTTCCGGAAGTGGCTTAAGC
TAGCTTTCACTAGCACAAACCCCTTTTTCTCTTTTGTGTTCAACTGCAAT
CATCTCCATAGGCTTCCTGACACCAGCAGAGGCCCATCACAGACACAAAT
AGCATTTTTTAAATGGCTTTATTAAAGGCTACAAGTATAAAATATGACTA
AGTTACAAGTCGTCAGTAAGAATTTATTACTTTTGAAAATGTTAATTAAA

>uc001hmy.1|219940988|219941388|219941487
AAGATTGTCCTAAGTATTTATCAAATAGCCACTAGGGAGATCACTGAATT
CTCACCAATCAATCTGGCAGGGATTTGGTCACCAAGGCGCAAAGGCAGAT
GGGATCCCCTTAATGCAAGCCTTCCCCGATGCAAAAGGAATGATATTTGC
AGGAGAGGATGACAGCATTGTGAGAATATAAGGGACAGTGACTGGGCAGA
TCAATACTGGAGCTCTTCCACTTCCTTGCTAACTCTGTTTCACAGTGAGA
AAACTGGATATGTTCCCTTCCTCATCTCTCTTTCCCTATATAAAAATCTG
TTTTATTTCAACTTTGTTGTATATGCAAGTTACCAGAGCTTAAGAAAGGC
TTGAACCTGAGTTAAGGTAAAAGAGAGGGGAAAAAAAGACACATCCTAAA
CCAGTTTCATTTATATAATGAAAATAAATTTTTACACAATCAACAGAAAC
ACACCAAGATTTTTTTTTTTTTTGCGaaaaatatttttaaataaattttt

>uc001hmx.1|219940988|219941388|219941487
AAGATTGTCCTAAGTATTTATCAAATAGCCACTAGGGAGATCACTGAATT
CTCACCAATCAATCTGGCAGGGATTTGGTCACCAAGGCGCAAAGGCAGAT
GGGATCCCCTTAATGCAAGCCTTCCCCGATGCAAAAGGAATGATATTTGC
AGGAGAGGATGACAGCATTGTGAGAATATAAGGGACAGTGACTGGGCAGA
TCAATACTGGAGCTCTTCCACTTCCTTGCTAACTCTGTTTCACAGTGAGA
AAACTGGATATGTTCCCTTCCTCATCTCTCTTTCCCTATATAAAAATCTG
TTTTATTTCAACTTTGTTGTATATGCAAGTTACCAGAGCTTAAGAAAGGC
TTGAACCTGAGTTAAGGTAAAAGAGAGGGGAAAAAAAGACACATCCTAAA
CCAGTTTCATTTATATAATGAAAATAAATTTTTACACAATCAACAGAAAC
ACACCAAGATTTTTTTTTTTTTTGCGaaaaatatttttaaataaattttt

>uc001hlb.1|214742810|214743210|214743309
TAATTGTTGATAGAGGGAAATAATGGGTATCTCTAGCAGGCTTTAATATG
ATCTTAAAATAGGGGGAGAGTTTTCTGTTATGACATTGACATAGAGGCGA
TGATTTTGAGTAATGCAGGATGATGTGGAGATGCTTTAAGATTAAATAAG
AGCTATATAAAGGCTTGTCAGAATGAATTCTAATGTGCCATGAGACACTT
TGCATACTCTTAAATATGCAAAATGTCTCTTGGCACCCTAGAATTCATTC
TGACAAGCCTTTATATAGCACTTATTTAAACTCCGACTTTATTTTTAGGG
AACAGGTACTCAGAGATACTCTTTGAATGGAAGCAACAAAGGGCAGTGTT
TATCAATTTGGTTCTTTAGCGGGGGGAAAAAAAGAAACACAATACAAAAG
AGCAGTCAAAAGTGGAAGCTTGTTTAATATTGCTCTACCATCATCCTGAA
AGGCATAATAATTTGAGTTACACATCTGAACTGATTGGAGTTACAGAATC

>uc001hgv.1|206126105|206126505|206126604
GGGTGGCCTGATAATAAAGGGTGCACAGGACATTGCCCCTTCCCTTTGTT
TTGCATATTTTGCAGCAGTGATCAGCATGCTCCTCTTCTCAGAAGGGTGT
TCATGAAGGGTACAGCTCCTAAGAACCCAACATACCACCCTCCATTTGGA
AGCTCCCTGGTACATTCGGGTCTGCCTTTCTACCACTGGAAATGGATGTT
TCCTCTCCCCATGGAGGAGAATAGTTGGCAGACTTGGCTAAAGGTCCTTA
GCATCCTGGCTGGTGCCTGTGTCTGCTGAGGTGCTCCCTCTTCCCTGGCT
GGTCCTCCCCACCACATCACTGCACAGTCTAGCTAGGTCTAATGGAGGGT
GTCACTCTTGCATGCAGACACACCCAGCTAAGACAGAGTCACATAACAGA
TGTGTTTCAGTATCACTTTAATTGCAGTATTTAAACACATCACTTTGTAT
TCAGAAAAAATATCTACCCAATACTCTCTTCTCTGGAAATTTCTATTTCC

>uc001hax.1|202689823|202690223|202690322
tcAACAACTAAAATTTATATGTTTTTTATGGTTTACAAAGAGCctttata
gatacttctcattggatcctcatgacaacttgagaagtggtaattatact
tggctcctttaagagtcagggaagtggaggccaggcgtggtggctcacgc
ctgtaatcccagcactctgggaggccgaggcgggcagatcacgaggtcag
gagatcgagactatcctagctaacacatggaaaccccatctctgctaaaa
atacaaaaaattagctgggcgtggtggcgggcgcctgtagtcccagctac
tcgggaggctgagacagaagaatggcgtgaacccaggaggcagagcttgc
agtgagccgagatcgcaccactgcactccagcttgggcaacaaagcgagg
ctgcctctcaaaaaaaaaaaaaaaaaaagagtcagggaagtggagactca
agaggttgaatgacttgtccaGTTAGGGTTAACAAGGAGCCTGGTTTTAT

>uc001haw.1|202657988|202658388|202658487
cacctgtaatcccaacactttgggaggacaaggtgagagggttgcttgga
ctcaggaattcaagaccagcctgcgcaatgtagcaagaccttggctctac
taaaaattacttttaaaaattatgggaggctgaggcgggtagatcacttg
agcccaggagttcaagaccagcctgggaaacatagcaaaaccctgtctct
acaaagaataaaaaaaaattagccagacatggtggtgtgcacctgtggtc
ccagctactgggaaggctgaggtgggaggatggatggagtccgggaggtg
gaggttgcagtgagcctagatctcaccactgcactccaagcctgggcgac
tgagagagaccctgtgtcaaaaaaataaataaaaTTATAGTTTCATTTTT
TTCTCAAATGTCATTTATTAGAAAATACAATTCCCGAGAAAGGAGATACA
AGGGATTCTGGGAAGTGGGAAGTAAACAGTACACAGATCTCTTTAAATCA

>uc001gra.1|183026388|183026788|183026887
gaatCCACGGATAAATGAGCAACTGTGGACATGGCAAATAAATACTGTTG
TATATATAATTACAGAAAGAATGAATGTTTTGCTCAATGTTACCCATTGA
AAATAAATTTAAGTTTGAACAGCAGTTCAATTACATCAAGAATAATTGCC
CACTGCTGTATTATGAATGTGATCCAATTCCTGGAGACGTAAGCATATGC
ATTATCAAAGCATAATTACACCTGACATTAAGTGGTTTCCCTGCAGATTC
CTTCGTGACAACAGAAAAGTAAAAGGTCCATGATACAGCAAGAATGACTC
GCCTTTTCGTTTCAGAGGGCTGTACCTCACAATTCAAATGTGACATCTGC
TTAAAAGATGAAACCAGCCTCCTTCCAAATAAATGACATCTGGTCAGCTC
TTCAAGGATGAACATTTTATTGGAATATAGGCACCTGGCAGAGTAAATAC
ATGGTTACAAAGTGTTTTAAGTTTATTTGCTTTATATAGTGACCGGGAAA

>uc001grb.1|183029474|183029874|183029973
GTTATAGGTCACCATCCGTTAAGAAGAtgtgttttgtctatttccattaa
aatgtaagttctaggaggaaggaacaaagttgtttttcgccatggtatcc
ccagtgcttggtatataacagagactcaattagcttgctgaatgaCCAAA
CAAATGATTTCAGCTTTTGATAACATCTTTGGAACTTGAGAGCATACACC
TTGGCTTTTGTCtttattcatttatttatttattcattcatttTGTGCCC
TTCTGGGAATGAACCAGGACTATTTGAATGGAAAGAGAAAAAAAAAAGCT
GTCATAGTTTAAAAATTGGCATATGTTCTCTTCCAGATTAAATTCCCTTG
GACCTTTTAATTTATGCTagaacaagcacttatcttttcttttttttatt
actaagcccaacacagtgcgtggcatgcagtaactgttcaaataatgttt
gtttaatTGACGGGTTTTAAGCTCGATAACTTAGCTAAGCCCTTTGCACA

>uc001gqc.1|181483601|181484001|181484100
TTCTGTTTTAGTTAAGATCTTTCAAGCTAAAAAGTTGTTCAAGTTTTTCA
TTTTCACAAATATAATTTTATTTCATAAAATACTAATTTCATTGAGGAGC
CAAAGTTAACCAACACTGGACTATGCAAATTAGTCAAGATGTAAGATTTA
ATGTTTCAAAACTAAGAAAACGGAGGCACAATTTACAAATTTGCTAATTA
TTCTTCCCTTTATCATCCTTGGATGTGGCTGTACATACTTTTATATAACA
CATGTGGCATCAGCTGAACCAGGCAGGAAACTGCTTGTTCTAAGTACATT
TTTACAACTGTTGTCTCCTGTCAAGTAAAATTATGAAGAAAAAGTGATTA
ATGCTGCAATTCACAGAGAAAGTTCTTGACCAAGACACAAGACTCTTGTA
GCATTGTCTTATTTATTAACATAATTGAAACATTTTGCATAAAACTCTTG
CCCATGACTATTCTAGCAACAAAATTGTACTCAAAATATTTCACTGTGAA

>uc001gqb.1|181483601|181484001|181484100
TTCTGTTTTAGTTAAGATCTTTCAAGCTAAAAAGTTGTTCAAGTTTTTCA
TTTTCACAAATATAATTTTATTTCATAAAATACTAATTTCATTGAGGAGC
CAAAGTTAACCAACACTGGACTATGCAAATTAGTCAAGATGTAAGATTTA
ATGTTTCAAAACTAAGAAAACGGAGGCACAATTTACAAATTTGCTAATTA
TTCTTCCCTTTATCATCCTTGGATGTGGCTGTACATACTTTTATATAACA
CATGTGGCATCAGCTGAACCAGGCAGGAAACTGCTTGTTCTAAGTACATT
TTTACAACTGTTGTCTCCTGTCAAGTAAAATTATGAAGAAAAAGTGATTA
ATGCTGCAATTCACAGAGAAAGTTCTTGACCAAGACACAAGACTCTTGTA
GCATTGTCTTATTTATTAACATAATTGAAACATTTTGCATAAAACTCTTG
CCCATGACTATTCTAGCAACAAAATTGTACTCAAAATATTTCACTGTGAA

>uc001giw.1|171419092|171419492|171419591
GGGATCACTGTGGCCAGACTATGCTACACAAACCCATTAATAGTTGTGAC
CTTTTATTGAGACAGCAGATGTAATTACCACTTAGGAGAGGGGACATAAG
AAATCATCCAGGGTTAGAAATAAGGTTCTGAGGAAAGGAAAAACAGTACA
TGGTAGAACTCTATTTAAATCAGTCTCTCTTGAACCATGAAGAGGGACTC
TAAGGACCTCCAGTGAGCATCTTTTCAAAAGCAAAGATGGGCTTTGCCAC
CTCAACCATCCCTCAGATGTGTCTTTGATGGCTAAAACTGGAGGCAAGTA
GGAAACTGGAAAGCTTGCCCCGTCCTCCCCTCTTCAGAGGATGAGCTACT
CAGAACATGGAGAAGACAAGGATAAATGAACACTCCAACACTCTCACCAG
TAGTGAATTCTGAGATCTTTTATTTGTTTCCATGTAAATAGCAATATTAC
TATTAACTATATTATTAATATCAATATTAATACTCTCTGAGAGCCAGGAA

>uc001giv.1|171419092|171419492|171419591
GGGATCACTGTGGCCAGACTATGCTACACAAACCCATTAATAGTTGTGAC
CTTTTATTGAGACAGCAGATGTAATTACCACTTAGGAGAGGGGACATAAG
AAATCATCCAGGGTTAGAAATAAGGTTCTGAGGAAAGGAAAAACAGTACA
TGGTAGAACTCTATTTAAATCAGTCTCTCTTGAACCATGAAGAGGGACTC
TAAGGACCTCCAGTGAGCATCTTTTCAAAAGCAAAGATGGGCTTTGCCAC
CTCAACCATCCCTCAGATGTGTCTTTGATGGCTAAAACTGGAGGCAAGTA
GGAAACTGGAAAGCTTGCCCCGTCCTCCCCTCTTCAGAGGATGAGCTACT
CAGAACATGGAGAAGACAAGGATAAATGAACACTCCAACACTCTCACCAG
TAGTGAATTCTGAGATCTTTTATTTGTTTCCATGTAAATAGCAATATTAC
TATTAACTATATTATTAATATCAATATTAATACTCTCTGAGAGCCAGGAA

>uc001gdd.1|163712202|163712702|163712701
ATGGCAGTAAAAATTTCAGACTCCTCCaatactaattgagcactgactac
atgccaggcactttgtggcactggCCTAAAGCACCCTAATGCTTTTTGGC
ATATCCTAAGCACTGGCCGGAGCCTTCAAGGTGTGTCATCTCCTCCTTTT
TCTATTTCCTTGGCTTCTCTTCCTTTGTCTCATTACCATATTCCCCTCTT
CATCTCTGGCTTTTAACATGATGTCCTTTTCCTGCCCAGAGCTCCTAACC
CTGAGCAAGGGGAGGTAAGCTCTGACCTGGAGAGTGGCTCTGGGGAGACA
GGCCCCTGTAACACATCTGGAATACAGGGTCAGAGTTGAAGCTTCTTGTT
TTGTTGTTGTTGTTTAATTTTTTCCCTAGGATATAGATCCTGAAGAGGCT
TCTtgttttaatcaccttgcattcaccctgttggtgtggaaggaatcccc
accctaggtcatgggatggcagaacaaatgacacctggcactgaacagat

>uc001gdc.1|163712202|163712702|163712701
ATGGCAGTAAAAATTTCAGACTCCTCCaatactaattgagcactgactac
atgccaggcactttgtggcactggCCTAAAGCACCCTAATGCTTTTTGGC
ATATCCTAAGCACTGGCCGGAGCCTTCAAGGTGTGTCATCTCCTCCTTTT
TCTATTTCCTTGGCTTCTCTTCCTTTGTCTCATTACCATATTCCCCTCTT
CATCTCTGGCTTTTAACATGATGTCCTTTTCCTGCCCAGAGCTCCTAACC
CTGAGCAAGGGGAGGTAAGCTCTGACCTGGAGAGTGGCTCTGGGGAGACA
GGCCCCTGTAACACATCTGGAATACAGGGTCAGAGTTGAAGCTTCTTGTT
TTGTTGTTGTTGTTTAATTTTTTCCCTAGGATATAGATCCTGAAGAGGCT
TCTtgttttaatcaccttgcattcaccctgttggtgtggaaggaatcccc
accctaggtcatgggatggcagaacaaatgacacctggcactgaacagat

>uc001fug.1|158070487|158070887|158070986
GCTCTACATACAGCTCAGTCCCTTCCTCTGCCGCAGGATGCCCTGCCCCT
GAAAGAACTACCCGACTGACCAGGGCTCCGTGGTCATTTCCATGCCAGGC
TGTCGGAGCTGGCTTGTCCCAAGGTGGAGAAAGGGAGTCAGCAAGGAGGA
GTCACTGAGCCCTCACTATGGTGGGTGTGTCCCAGAAGGCAGGGTCTGGG
TCCAGCCTCTAAGCATGGGGACAGGCAATGCTGATTCCTGTTCATTCTCT
CCAGCAGAGAGAAGGGCAAGAGGGAACAGCTGAGCCTGCACTCCACCTGA
AGGCCCCATCTGCTGTGGGAGGGTATTGccctggcccctggcccctggcc
cctgccccAAGAGTCCCCAGGATTTGTGATAAGAAAGTGGAAGCCAGGAA
AACAGCAGGGAAAAaatacctttattgagatataattcacatagcataca
attcacctatttaaagtatacaattcgatgccttttagtgtattcgcaga

>uc001frc.1|155914656|155915156|155915155
ATGGTAGCAAGGATACAGCATATACACCAAAACATCAGCAATGCCACTAC
CAGCCACACAAAAAAGGGAAACAAAATATTTGGAGCAAATTGTTTATACA
GAGAGCACATTAACAGCTTTCGATCACACTTGGATCAAATGGTCATGATT
GTGCCCTTGTAACCCTGGCTAGACCATTTCTCTCTCCTCCTCTATTCGAC
AGCCCTAGGAGCTGAGGGCCCTCCTGCCTTGCCACGTGTCTCCACTGTGA
AAATAACACAGTGCTTGCTCAGAGGCTGCCTGCTCTCTTCCTGGGGAACA
CACAGATCAGGCACAGGGGAGATTTGCAGACCTTTTGCTCAGCCTCACAT
ACCCTGCAGCCCAGCCTCGTAGGAGGCAGAGTCTGGAGAGATGGATGATG
TGTGGTTGGAGAGAACAGAAAAAAAAATGGTGCAGGCTGTTTCCTGTGGG
CCACTCTGGGTAAGGGGCTAGTGGTCTGAGGCCAGTAATACACGTGGTAC

>uc001fpe.1|154699743|154700143|154700242
AATCCACCTGTGCCTAACATAGTGCCCGGGCAAGTCTCTGCTGAGGAAGG
CTTTCAGCAGTCAAAGGTCCTCACCGTGCCAACTCCCACCCCCAACACCA
TTCTGGTTTGAACTCAACCTTGGGTGGCATTTCTATTTTTGTGTCCCAGA
ATCCCTCCTGAGGCTTCTAGCTGGGCAATCCCTCCTTAGTGTGGGCTGGG
GCTGCCTCCTTCTGACAGAACACTTAGAAGAAATTCTCACCTGAAAACCC
CACCTGAGACATGTGGAAGTGCCCCGCCCTGAAGGCCGCCCCCCATTCTT
CCCTGCTGAGATGAAGCACTGCCTCTCACCCTGATGGGGCCACACCAGTC
CTTCCTTCCCATCCTCGCGGCACCAAAGAAACCAAAACCCACGCCGAAGT
ATCAGAAACGTGTATTCTTTTTCTTTTAATAGTAAACCTCTTTACAACAA
ATATAGTGAAAGAGTTTTCAAACAAAACTCATAAGAATCTCGAGGACTTT

>uc001ffk.1|152820757|152821157|152821256
tactcgggaggctgaggcaggagaatggcgtgaacccgggaggcggagct
tgcagtgagccgagatcgcgccactgcactccagcttgagagacagagtg
atactccatctcTAaatcaatcaatcaatcaatcaatcaatcaatcaatc
GTGGGCTCTGCTGGGGAAGGGCCCTGCTGGGTACGTAATCAAAAGGTGCC
TGATGAACCCCACCCCACCCAGACGCAAATTTACCCACAAAGGGAGGTTC
TTTGAAATGGCTCCTTTCCAAAGGCTGAGGGACAGCCCTGTCCCCCACAG
GTTCATGTCAGATGCCACTGGTGCTGTTATCAGAAACCCCAGGGCCACAG
GTCCCTTTGTTCCCATTTTCACCTCCCCCAAGAAACCAGGACTTAAAACT
TTCTAAGAATTCAGATTCTTGTTTTTTTTTTATTTATGAGGAATGTATAT
TGTTAAGTCACTGTTATCAAGGGACACATAAAAGCAGAATCATAAAACTG

>uc001fec.1|152400513|152400913|152401012
GAAAGAAGGATGTTATCAGGATCCtttttttttttttttttttttgagtt
tcactcttgttgcccaggttggagtgcaatggtacgattttggttcactg
caacctccacctcccaggttcaagcgattctctcgcctcagcctcctgag
tagctgggattacaggcacccaccaccacgcccaggtaatttttgcattt
tttttttttagtagagatggggtttcaccatattggccaggctggtcttg
aactcctgacctcaggtgatctgcccgcctcccaaagtgctgggattaca
ggcatgagccaccgcacccagccGCGTTATCAGGATCTTTATCCCTCAAA
GCAGCCTGGTCAATTCTTTTCCATTTAGGGAAGAAATAAAGAGACAGAGA
AGGAGTGAGAGCATTTTATTGCCTGACTAAATCACAGAACACAGAGTTTC
CTAGGAATTGCATGAGGTCAGAAAGACAAATGCAGCTGTTCTCTCACTTT

>uc001fdz.1|152394003|152394403|152394502
GGGTAGCAACACCTGTGGCACGTTAAGTTTGTTGGCCAGGGTCCCACGCA
AAACCAGAAACAACAACAGGAGGCGGTGTAGACGCAAGAAGAAAAAGAGC
CCGAAGCCTCGGCGTCTTGATGACGCCGGACAGCCAGTCATGGCGACTGC
CAGGTCTCGGGTTCCCGCTCAACTACAGCCGGCTCACAGCTCCATCAGCC
AATCCACAGGCGTGACGTCAGCAGAGGGGGATGGGACCTGCTTCTTGCTC
GGATGTGTGGGCATTTTTAAATGCAGTCCTTCAGCAAGCCAATATAATGG
AAACTTTTGGCACAAACCCAGCTAAAACACCTCAAACTCTCTTAAAGGGC
TTTCCTAAATACTGGATGGCAGACCTTTTTAACAGTAAGGAACAAGCAGA
AAAGTCTAAAAAAAACCCTTTAATTTCTTCCAGTTTTAATTTCTTCTGTT
GCACACTGTTTATCTTAACACCACACCCTCCGCCCGACAAAAAAACTTTT

>uc001fcj.1|151857399|151857899|151857898
tttttgtttttgagatggagttttgctcctatcgcccaggctggagtgca
atggtgcgatctcggctcactgcaaactcctcctcctgggttcaagtgat
tctcctgcctcagcctcctgagtagctgggattacaggcaccagcccagc
taatttttgtatttttaatagagatgaggtttagccatgttggccaagct
ggtctcgaactcctgacctcaagtgatccacccacctcagcctcccaaag
tgctaggattacaggcgtgagccactgtgcccagccCTCTGCCTCTACTT
TTCATATattcattcaaccatttattgggcacctgctctgtacaagacct
ggtgctagatgctgcggaattcaaagatgaataacattccctgtcctcaa
ggggctcataattttcagatccatcctcaggtcaagagaGAGCTTTCCCA
CTCTCTGGTCTCAAGAAAAGAAATCAGGATGGGGTGTAAGTAAGAAACAT

>uc001ezh.1|150044770|150045170|150045269
TCTGACATCCTGATTCCCCCACTGGGGAGCTTGGGCCAGCCACCTTCCAG
AGGACTGTCTTTTGGTCTCCCAGATGTGGAGCAATTCTGTGCAACCTCTA
AATCTAAACGTTCCCCGTGGGTATCATTTATGGGAAGTTCTCAGTCTAGA
GCATCTCCCGTGGGGCTCAGTTTGAGGCTCCTACAGTGGGGGTTCCTGAA
GATTCGTTCACAGTCCTCACTGAGGGACTGCTCCACCTGGGGAGAAACTG
CAGGGGTCGGGTGAGGGTGGGTTGGATCTGTATAATGCTGATGGATTGCT
GAGCTGGAAACCTGAGTCTTGACCCAGGAATGAGACTGGAGAGCAGGCAT
GCAGGTAATCTAATTTAAGAATCTCCCCCACCCTCTGACACACACACTTC
TTGCCTTTAAAATCATTTTATAAAGAATGGCACAAGTTGGGGTTTATGTT
TACTCAGATGAACCCGTCCCCTTAGAGGACACAATCCCACCCCCAACCCC

>uc001ezg.1|150044770|150045170|150045269
TCTGACATCCTGATTCCCCCACTGGGGAGCTTGGGCCAGCCACCTTCCAG
AGGACTGTCTTTTGGTCTCCCAGATGTGGAGCAATTCTGTGCAACCTCTA
AATCTAAACGTTCCCCGTGGGTATCATTTATGGGAAGTTCTCAGTCTAGA
GCATCTCCCGTGGGGCTCAGTTTGAGGCTCCTACAGTGGGGGTTCCTGAA
GATTCGTTCACAGTCCTCACTGAGGGACTGCTCCACCTGGGGAGAAACTG
CAGGGGTCGGGTGAGGGTGGGTTGGATCTGTATAATGCTGATGGATTGCT
GAGCTGGAAACCTGAGTCTTGACCCAGGAATGAGACTGGAGAGCAGGCAT
GCAGGTAATCTAATTTAAGAATCTCCCCCACCCTCTGACACACACACTTC
TTGCCTTTAAAATCATTTTATAAAGAATGGCACAAGTTGGGGTTTATGTT
TACTCAGATGAACCCGTCCCCTTAGAGGACACAATCCCACCCCCAACCCC

>uc001exd.1|149408586|149409086|149409085
gcccacctcggcctcccaaagtgctgggattacaggcatgagccaccgca
cccagccACGGCTATCCATACTTCTAACCCCTCCCCCACCTCCTACCAAA
GCCATGCCAAGCGTCAGCTGCATCAGCCTGGTGCCCTATTAATAAGACTG
TCAAAAAGAGGTCTTTGCCCTTCATGTTGTCTGCCTGCTTCTCCACTACC
ACTCAAAGTCCTTTCCCCCTTCAAATCACATAAGGACTGCAGGTAGGCAC
TAGGGGGACCTGGCCACATCTGGAAACAGGGCTGTGGCTAAGTTCCCTGT
GAAAGTAGAAGAGTCAAAAGGCATTGGCAGGGTTATGGGGAACACCAAGG
GAGGGAACACCCCCACCTCCTCCTAGTAACCTGAACCTCCCTGCCTGCTG
ATCCCCAGAGTATAAATAATCCCCTGGTGAACTGGCAGTAACCCTTGGGG
GTTAGCGCCAAGATTCTCACCCCAAAGCCCAAGGAAGGAGGCAGGCAAAA

>uc001ewg.1|149235260|149235660|149235759
gggaggccaaggcaggcggattacttgaggtcaggaattcaagactagcc
tgaccaaagtggcgaaaccgtctctactaaaaatacaaaaattagctggg
cgcagtggcgcatgcctgtagtcccagctactcaggaggctgaggtagga
gaatcgcttgaatccgggaggcggaggttgcagtgagctcagattgcacc
actgcactccagcctgggcaatacagcgaggctccatctcaaaaaaaaaa
aaaaaagaaaaaaagaaaTGACAGGTAACCACCTTCCTGCCTCTGACCCA
CCTCCCGCTTTTTGCATTCTTCAATTGGGTCAAATACTTAACCCTATTGC
TTCAGGGTAAGGCAAACAACAGATCTCAGGAAAGAAGGtttttttttttt
ttagacagttttgctcttgtcgcccaggctggagtgcaatggtgcgatct
cggctcactgcaactttcacctcccaggttcaagtgattctcctgcctca

>uc001ewf.1|149235260|149235660|149235759
gggaggccaaggcaggcggattacttgaggtcaggaattcaagactagcc
tgaccaaagtggcgaaaccgtctctactaaaaatacaaaaattagctggg
cgcagtggcgcatgcctgtagtcccagctactcaggaggctgaggtagga
gaatcgcttgaatccgggaggcggaggttgcagtgagctcagattgcacc
actgcactccagcctgggcaatacagcgaggctccatctcaaaaaaaaaa
aaaaaagaaaaaaagaaaTGACAGGTAACCACCTTCCTGCCTCTGACCCA
CCTCCCGCTTTTTGCATTCTTCAATTGGGTCAAATACTTAACCCTATTGC
TTCAGGGTAAGGCAAACAACAGATCTCAGGAAAGAAGGtttttttttttt
ttagacagttttgctcttgtcgcccaggctggagtgcaatggtgcgatct
cggctcactgcaactttcacctcccaggttcaagtgattctcctgcctca

>uc001evb.1|148860822|148861222|148861321
GACTTGAGTTTCTTTTGGCTTATTACAAAGAAATAATATATTTCTTTTGG
TTTGTCACATTTCTCCCTCACAAACATGGGAACTTGAAAAGGAATGGAAG
ACAGAGGGAAAAGGAGACTGGGCCTCCTTTTCTGCTAAACCTGGACTAGG
CTTAGGTGTCAAGAAACCATTTAGATCAAATATCTTAAATGCCTCATTTT
GTGAGCCACAAACTGAGGTTGATGCACCTTCTACATTGGTTACAGAAACA
AAGGGATGGGCAAGGTTTATGCCAACATTCCTGCTCCCTTTCCTAAGTGA
TGGTATTGGGGAACTCAGCCGCATCTCACATTAACAATGTCTTCAGTATT
GTTTTCTTCCCCCTCCCAAACCCCAATAAAACACACCAACTGCTTCAGAA
TATTTCTGGGTTGGGTTTTTTCATGGGTTTTTGTTTTGTTTATTTCGAAT
ACTGAAAAAGTCCTTTGGGCTCTGTGGGGTTCCCCACGCTCACGGCTCCT

>uc001eoi.1|144303461|144303961|144303960
gtggtgcatgcctgtagtcccagctactccagaggctgaggtggaaggac
tgcttgagctcaggaggtcaaggctgtagggagctgtgattgcgctatta
caccccagcctgagtgacagagtgagatcctgtctcaacaacaacaaatt
atctatcatctatctatctatctatctatctatctatctatctatctatc
tatctatctatcacctatctcaacaaaataaagaaCAGGcatagacatct
gaaaataaaattaacttcttaggaagtttcctattgccagggatataggt
aaccataggtgtgggtaacttctttatgggaacagatgcatctgatagat
gattaaccttgttgatttaaggttcttcccactgccaagatttgatgaGG
GGAGACTACAGCAATGGATCTAAATATGCCAAATTCTTTCAGGTGTATCC
TGGGCTGCAGGGGATAGAGAGGGGGGTTTAGTTGAAGACTCTGCGACTTA

>uc001efc.1|114928318|114928718|114928817
TTTTCTGTGTCCATAAAagtcttggcttcagttctgtgttgtacaacttt
gggcaacgtatttaacttctttgaatttgtttttttcttttttcttttcc
ttttttcttttttttgagatggagtctcgctctgtcaccctggctggaat
gcagtggcgcgatctcggctcactgcaacctctgcctcctgggctcaagc
gattctcatggctcagcctcccgagcagccaggattacaggcacctgcca
ccacacccagctaattttttgtgtgtatttttagtagagacagagtttca
ccatgttgccaggctggtctcgaactcctgacctcaaatgatccactcgc
cttggactcccatagtgctgggattacagacgtgagccatagcacccagc
ctcagtttattagtaaaatggagatgcaaatatctatctcataaggttga
tttaaggattggttgagatgatatgcatacatataccacagtgcatggca

>uc001ebp.1|112069492|112069892|112069991
TTGTCTTTTCCCAGCCAGTGAGTGTTCCCTACTGGAGTGGGAGGGACAGT
GGCTTCCCAGGGCAGTCCTGGGGGGGGGCCTGGATCACTAGGTGGCCCTC
CTGGGCCACGTGCCCAGAGTGGCTTTAGAGAAGCCGGAGCTGAGCTGCTG
CCTGGCCCTTCCCCCTCCGTCCCGGCTGCCTCTAGGTGAGGAGGGAACAG
GAGGCCTGGGACTGCTGTGTCTAGTGGGGAGAAGGCCACGGAATGGAGCT
GGGAATTTTAAAATCAAGTGGCTATTTCTTCTGGGTTCACTTCTACCTCA
CTGGTGAATTGGCTGTTCTCTGACCCAGGTGGGAGTTAAGTGCAGGAGAC
AGGGGTTGTGGGGTATGGGGCCCTACGAACTGtttttttttatttttttt
gagacaggggagtcttgctctgtcagccaggctggagtgcagtggcatga
tctcgcctcactgcaacctccctctcccgggctcaagcaattctcctgcc

>uc001eak.1|111530923|111531323|111531422
GTGCAAACTGAAAGTGATGGGGAAACAGACCTACGTATGGAAGCCATGTA
GTGTTCTTCACAGGCTGCTGTTGACTGAAATTCCTATCCTCAAATTACTC
TAGACTGAAGCTGCTTCCCTTCAGTGAGCAGCCTCTCCTCCCAGGATTCT
GGAAAGCACACCTGACTCCAAACCAAGGACTTAGATGCCCTGTGTCCAGT
GCTGCTGCTGCTTTTACCAGTATCTCTTACCCTTCCGGTTAGAAGAAGTA
GAGCTGCTGCCCCCCATGATTCTATCACTCCAAACATATCCCCATGGCCA
GGTCTTCCACTTGTAGTCCACTTGATTGTCATATTCATTGCCTTATTTTC
CACGAGGAAAATACTTTTACCCATAGTAAAAGCCAAAGACACATATAAAA
ATAAGATTTTCCTCTTTACTCTCGTCCTTACATGTCCACAGACTTCATGT
AGAGAGGCTGAGCCTTTCGACCACAAAGTGTGTTCTGTGTTGAAGATGTT

>uc001dnv.1|91153044|91153444|91153543
TTCAGTCAAAAGTAAAGAAATGGGATGTTTTAGTTAGTTTTGTCACTATA
GACAAATACATAGTTTTTATCGGGACTTTTGTAAAATTGAAAATAACTTA
CAAGTACTATTCCCTTATCTATTAACCTAAGGATCAGGAGACCCTTGGTT
GGGAATGATCCAACTAGTCCAACCTTCTAATTTTGCATATAAGATGGCTC
TGAATTTAGAGGTTTGATTAATCATGAAAGGGGGAAAATGATTTTTCTCA
CATACATTATATTGACCAATGAGGTGATTCTAGAAAAACTATGCTCTGTG
ATCCAAGTAACCTGGCAAGGATAAACAATTTAAATCCAATGAAACACAAC
CTGAAGTGAACTATTACCACCAATGATAAAAATAAGAAATGTTTCACATT
TTAATTTTCTTTAAACCTTTTTTTATTTAGAGATTTTTCTGGTAAGGAGA
TATACCATAGGAAAGCAATTTCACTGGCAGTGAGGTATGTATATACTCTA

>uc001dnt.1|91067191|91067691|91067690
TTTATATACAGGATGAGCCTATGAAATGTACCTTAGCAACAGCTCATTAG
TTTAGGGTTGTTACTGTATTATTTATTACAGTCAGCCTTCCCCATTATCT
AGATTGATTCATGGACCTATATATTTTTCCTCTCCTCTGTGCAGAAAAGA
TAAAATAAACCATCGTTATGAAGAGTCCAGATGCAATGTGAAAAAATGCA
AAATGTGTTCATCAGCTGCAATTTGACTCTTTAAAACAGAAAGCTCTAAA
GATGAGATCAGAATCAAATTTATGGTTATTTTCCATGGGAAAAGAACCAA
TTTAAAATTACTGAGGAGTATGGAATGATTCATACCTGTGATCCAAAAAA
AATGTGGCTGCCCTAATATCTTCACATAACTGAACTGGCATACCAACGTA
TGTGGAAGACAAAAGCAAAATGTTTTTACATTAAAATATCTCTGGATTTA
TTTTTACTCATATCTTCCCAAAATGGATTGGCAAAGCACGATCTCTATAT

>uc001dhq.1|77802377|77802777|77802876
ATTTCCAGGAAACAAGGTGATTTTTCAAAAGCCATCTGTTTAAATACATG
GGGGCTTATCTTCATGAGACACAACTAGAAAAAAAATTTTCAACTTTAGT
TTTCACACCTGAGCATTAATAATTGCCTTTTTCTTTAACCATGGTCCGTG
TTTCCTTTTTGTAAGCTAGTTTAATTTAGTGTTTCAGCACACACTGAGTA
AAAATCTTTACCATTTTTTACAGGGTTGCTTAAGATCACCCTCTTTTCCA
TAATACATTCCTTATTCTTCATAAATGACAGAAAGAAAACTCTTAAATAT
GTGAAGCAAACCATTTTAAAAAATACCAATTTCTGGTTTTAACACTGGTA
AAAAAAAAAATCCAAAATCTAACCAAAAGGAAGTCACAACAAGCATTCTA
TAATATAAACAGACAGTATCCACATAGTTTATTTCTCACAGTTCTCCTGA
CAAATGAACATCATTCAAGAACATACTGTATACACAGATAAGAAGAAACA

>uc001czr.1|60227011|60227411|60227510
gccagattttgGCTATTTTTGAAGCTATTTATTCTTTTTCTACTCTGTGT
GGAAATATGGGGGGTAGGGTAGTAGGGTGACTGTGGATCTAGATCTGGTA
AAGGTTACCCTACTTATAGAAGTATTCATTCAGCCAAGACTATAGTACAG
GTTATGCTTAACCTGTGGTCACACAGCTCTGGTGGCACCTTTCATGCTGC
ATTCTATGTAAATGCAGCCCCCTGCATTTGTGTAGCTTGGGGATGCTGAG
GCTACTTATCAGAAACTATGCTAGATATTGGATATTAAGAATTGGGCAAG
GTAAAATCATTGCTCTTCAGGGCCTTATGATTTTGTCTAATAACCCCGAC
TTCAGGTTTAGGATCTTCTTTTACCCAAACTGCCTCTCCAACCCACTTAC
TCCCAGAGATGAAGGGTAAAGTGAGACCTTCTCAGTATCAGTTGACCAGT
CCTTCACAGGAAGCACGAACCTTCTAGCAGATATTAACTGGCACAACCAA

>uc001crb.1|47466954|47467454|47467453
AGCCTGCACAAGTACCAAACCCACCAGGGAACAGCACCACCATCCTCGCC
TCTACCGGAGAAGAGGGGTGTTCCTGCCTCCCCACCCTAGGCCTCAGGCC
TGGGATCAGGGCCCACTCGAGCTGGGACTGCACTAGCCAGGAAGGCTGCC
GCCTTCCTCCTGCGGGAGCTCCAGGCACAGTCTGTACCACCCGGATACAG
CCGCCCCAAAGTTACCGGCCTTGGGAAACGTCCACAGAACCGGGACCAAT
GGGAAAGGCCTGGACGACTAAGTCCAACTAGCTGGTTTTACCCTGGGTGG
AAAAGGGAAAAAGCCGCTGAATGCCACAGAGGCAGCTACAGCAGTCAGAT
CCCGATTCCAAGCTCTGGCTGGTCCTCCCCTCCCCCCACCCCCAATCTGA
GAATGGGCTCTCCTCTGTCCTGAGCCTTCCTCACCCCAGGCCGGAACACA
AGGCCTTCCTAGACACCGTTTCCACCGGCACCATTCCCCTGAAAACTCAC

>uc001cnm.1|45567000|45567500|45567499
GGGAGCGACCACTCAGGTGGGGAGGGGCTGGGTGAGAGTTGAGCCCAACT
ACCTACTCCAGAGTGATGCCACCACTCCAATTAGAGCTGACCTGAGACGT
AAACAGAGGGTGTTGTGTGTCAGCCACTGGCAGGTTCTCCCTGTAGCTGC
CTTGCCTTTCTCCTGGGGGTTGGAGGGCAGATCAGTCTGGACAGAACACC
CCCACTCCAACCCCATCTGCCCGGGGCTGGCTGGGAGTTCAGCCAGAGAA
AGTCAGAACCAAGCAGAACGTCACCACTTTTCTGGGTCCCTCCCTCAGAT
ATAAGGGGTGAGGGGGCTAGGGAGAGGGTGGAAGGCTGTCCAAAATAGCT
ACAAAAgggcgggcgtggtggctcatgcctgtaatccaagcactttagga
ggctgaagtgggagaatcacttgaggccagaatcacctgagttcgaaacc
agtctgagcaacatagcgagacccccatctcaaaaaaaTACAACATAAAA

>uc001byw.1|35671277|35671677|35671776
CTAGGTACAGTCAACACATTTGGGGGCATGTGGCCAACCTCTACTATTTG
GGAACACCAAAGGGAAGATGAGTGGTCAAAATTTCTAAAGCCACACCCTG
GACTTTAGGACACTCTGTGTCTCCCCAGCTTGGTCACAGGTGGACATGAT
CATTTTTGTGTTAACAAAAGATATGGGAAGAAGGGACATCAACCCTCCTC
CCTTAAAGCCAGCAGGGGTACTGGGGTGGTGCACTCCCACCCACCAGTGG
CAGGCAGGGCCCAGCACCACTGCTTGCATGTGCTGATGCCAGGCCCAAAA
CTTCCTTGCCAGAGGACACGACCTCACAGGGCTGCCCAGGGGGTGGGAGC
TGTGCACGGGTCCGAGACGTAGCGTGAAGCAGCACACCCAGCAGACAGAG
TGCACAGTTAAATACCATGTTTAATCATCCCACAATGGACAGTAGTGCAG
TAGTAGAAATTATAAGTGTCTCTTTAAAAAGTCACTCCCCCAAAGTTTCC

>uc001byh.1|35223953|35224353|35224452
aGAAAGTTATTTGtaaattagtaaattaatttataaaattgtaataaatc
aataaccattaattattaaataaGTCTCTTTGCCTGAGATATCTTTTCCC
TCTAATTTATCTCGGCTGACAATGAAATGTGAAAGGTGTTTGAAAATTCA
GATACTTGCATGGATAGAGAGGCTTTCACTGAACCAAGCCCTACAGTCCA
CTCCTGGCCCATTTGCTCTTACCTGGAAATCTGTCTAAAGCTgggatggg
caaaccatgggccaaatttggccagatgtctgatttttttccatgcttct
ccccttcccccaagctaataatgtttgtttacattttttatgataaaaac
attttttaaagaagcttgtgtgacataggaaaattatatgaaattcatat
ttcagtgttcatgaataagttttatttaaaaacagccacacttatctgca
tattgtctatggctgcttttgcactgcaactgcagaattgagtagttgtg

>uc001bpl.1|28348048|28348448|28348547
AATTAGGGACTATTGTTGAGACAGAAAGAGGAGGTGGGCATCTCCTTCCC
ACTCCCCCAGAGCTGACTGGACTAGAGGCAAGGCCTTTGCAGACAGACAC
GTCTGTCTTGGGAAGCAAGCTCTTGTCCTAGCTTTTGGTCTGTTCATGTT
TTATCTTCTTTGGTCACCATTAGGGACAGGTTGCCAGATGAGTCAGAGAA
GGTTCCATCAAGCCCCTTCCCCTGAGAAAGGTCACAAAGACCTTGTGCCG
GAGGGTGGAGAGAGGATGGCAACATCTTAGCTCAAAAGTCTGCCCCAAGG
TAGTGCCATACAGTGAGGGCAGTGTCCTTTCCTAACCCAGTCTACCTCTA
TCACTTGAGAGTAGTTGCCCAAAGCttttttttttttttttttttttttt
ttgagatggaatctcgctctgttgccaggctagagtgcaatggtgcaatc
taggttcactgcaacctctgcctcccaggttcaagcgattctcctgcctc

>uc001bom.1|27810987|27811387|27811486
TCTCTTCTGTCCTCTTTTGGAGAGTCTGACAGCTCCAGAGGGTCCACTGT
GGTCTTCCTCCCTGCCCTGGCAAAGGAGGCCTAAGGTTGTCCCATTGCGC
CTGTGATGAATGGCAAATCTGATGAACTCAGATAAAGAATTAGCAAACCT
ATTATACACAGATTGAAGGCCATATCAGCAACGAAGGGGACATTTTAATG
TATCTTCAGCTGCTTGTCTTCTAAACTCACGTGCAGATGAGCAGTGGGAC
TCTGGGTGTTCTAAAACTCCACACCTTGGATGCCCCGTGCTTGGTAGGCA
TTAGGGCCCTCTCCAGCTTCCCCTGCTGCTGCCTGTAGCCATATCTGTCC
GTTCACCCCCTATTGACCACCCCCGCTCCCAAAGGAAGGTTCAAGGGTAT
TTCATGGTTTGAGGATTCATATTGTCATTTTACTTATTTACAGAATCAAT
AAACCAACACATACACACTATTCAGAGAGGTGGGAAGTGCTCTGCAACCT

>uc001bma.1|26480859|26481359|26481358
GTGTAGTGCACATCTCCATGCCTGTCAGTGAGTGTGGCCATCCCATGCGC
CTGTGTTGGAGCACAATGGCTAAGAATGAGTGTATCATGGGAGGTGGGTA
CCCAGCTGCAGTTCTGCTAATTTGGGGGCATGGGTCTAGTGGCAAAATGG
CTTTGTGCGGTGTTGAAGTGTCCCCACGAGTTGGTGGGTCTGTGCCTGTG
CACAGGTATCTGCTGGCTGCACACATACACAGTGAGGCTCTGCTGTCCCA
GCTGAGAATGTAAACCCAGCTGGGGCCAGCTCCTTCCCCCCACTGCATCC
CTCCCTTCACAGGATCCACTTAGCCCTTCTTGGGAGAAAGAGGAACCTAG
AAGACAAAGACCCAGCAGCCAGGCCCGCCAGCCGGGGCTCGAGTTACCAA
GGGGCGGGTCGGCACCGCCCCCTCCCTGGCCCAGCTGGTCCCAGGCCTTT
CCTACGTGCCTGGCGAGATGGCCCACCCAAGAGCCTGGCGGAGCAGCGGG

>uc001blc.1|26098793|26099193|26099292
cctaacaatcttaggaggtaagttgaggtaggctgttattgttctcatGA
ATAAGTTTGGTAAAACCCCAATCTCAAGATACAGCCCAAGCAGCAGAGGC
ACATGCGTTAGCAACACATGGACCCCACCGCAGTATTAGCAATCATCTTT
TGCTATAAGTGCTTGGCTTCCAAGAGCTTTTATACAGATGTCTGAGAGGC
ACAAAATATGTATAATTAGGCTATTTCTCAAATAGCACAGGAAAGCTGCC
AAAGGCGTTCCCTGAATTGAGAGGCAAAGCACTGACAATGGGGACTATTA
CAGCCTCTGGATACAAGATGACGTATCTGCCAACCTTAACCACCCGAGTC
AAATGCTACTTTAGAAATAATTAAGGTTCCCTTTAGTCATTTCACAGGAG
TTGCTACAGCAGTACATAAAGTTTTATTAATATTCTGATTCTCGTGTCAT
AGCTTTTATGGCAGGAAAGGATGAGGACATGCCCCACCTGTAACGTAGAG

>uc001bla.1|26098793|26099193|26099292
cctaacaatcttaggaggtaagttgaggtaggctgttattgttctcatGA
ATAAGTTTGGTAAAACCCCAATCTCAAGATACAGCCCAAGCAGCAGAGGC
ACATGCGTTAGCAACACATGGACCCCACCGCAGTATTAGCAATCATCTTT
TGCTATAAGTGCTTGGCTTCCAAGAGCTTTTATACAGATGTCTGAGAGGC
ACAAAATATGTATAATTAGGCTATTTCTCAAATAGCACAGGAAAGCTGCC
AAAGGCGTTCCCTGAATTGAGAGGCAAAGCACTGACAATGGGGACTATTA
CAGCCTCTGGATACAAGATGACGTATCTGCCAACCTTAACCACCCGAGTC
AAATGCTACTTTAGAAATAATTAAGGTTCCCTTTAGTCATTTCACAGGAG
TTGCTACAGCAGTACATAAAGTTTTATTAATATTCTGATTCTCGTGTCAT
AGCTTTTATGGCAGGAAAGGATGAGGACATGCCCCACCTGTAACGTAGAG

>uc001bgo.1|23508462|23508862|23508961
ATAAGGTCTTCAGTCACAAATTATCCCTTATAAAGAATGTGGGTCAAAAT
AAATTGCAGTCTGCTTTCCCAGCCACATTTTATTTGTTTTAATGCAAATT
ATCCAATGCCTGCAAGAATGCTCAAAAGTCTATGAACCTGtttttttttt
tttaataaaagataaaatttcaaaattaGAAGAGACTATGAGAGAACACC
AATCAATGAAAGTGCTAATTGGAATAAATACTTGAATTTAGACTAATCCT
CAGTCTAATATCCACAACACATGTTGGAATAAACAAGAAATTTTGCATGA
ATTTGATCACTCACATAGGCAGTTATACTTTGAAAACAATATTCCTTGCA
AGGATTACGAATAAAATAATGTTTTAGGACACAATTGAATTTGAAATAGG
TAATGTTTTGAATAGATTTTTTAGTTTTATTGAAATCTTACATGAACAAG
AAATTGGAAATACAATCACATCAAAGAACAAATTGTCACGGCTTTTGACG

>uc001bex.1|21794901|21795301|21795400
cgcaccagctcattgaatcctcacaacaaacccttgggagaaacactacc
actcctattttacaaaaggaaacactgaggctcacggaagctagtaagtt
tctcaacgccacccacccagctaacaagagacggtcccaggactcaaacc
taggtctgcctgacagcacagccatgttcttcctgcAGTGGGGAAGGGGC
CCAGGATGCAGGGAAGGACAGCACCCCGGGGAGGAAACCACGGGCGGTGC
TCACAGAGCTGGTGGCTTGGCTTTGGAGGTGTCCCCAGGCCCAGCAGCTC
TGATGGGGACAGGCTTGCTCCCTGCCACCTTGACATCCCTGGACATCTGT
CTGGGGTCAATCTGGCCACGGTTCACACAAAGCCAGGCCCAACTCTGGGT
ACAATAGCGATAAATAGAATTTATTTTATACAACTGTTACCGACATCCAC
ACGGCCACAGGGGCTTCCAAAATGGGTATTGGGGCCAGGAGGCTGGCCTT

>uc001bee.1|21005160|21005560|21005659
GCAGTCTCAAAGTGAATTATTGTCCTGAGTCCTGATACACAGAGTGGAAA
ACTTAGTTATCTAAAGGACTGCCCTTGAGGCCTACTGTCCTGAATGCATT
TTTAGTTAGTGTTGGAAACAAGTTTCACTGGACTCCCAGTGGGGCATTCC
CACCCAAGCACAAGTGCCCTCCTTACCCACAAAGTAGCTTGCCTTTTCAG
TGAGTAGAGacatatacatacatacatgtgcatgcacatacgtgcgcata
cacgcacatacacacacTCTCTCACTCTCTCTCGTTTTATCTCTCTCCCC
TCAGGAGTGATTTGAATTAGACAATAAATAGCCAGACAGCACCCCCAGGA
ATGGGCACACATGCAGCAGCTGTCCAAAGGAGAAGTCACTTTACTTTCTT
TTAAACTTGCAATGTTTGTCTTTATTTTGTTCTTTATATTTTCAAAGTGA
AAAGAAATAGTACTGAGTCAATTTCTTTTTGTTTTTTTAAATATTTGTTC

>uc001azb.1|16803999|16804499|16804498
CCTTATCTTCAAGGGCTACCAAGAAGGAACCAAGAATTTATTTACCTCCC
CAAGGGAAAAGGTTTTACCAATGAGACCCTTTCTCACCATGACCCCAGGA
CCCCATATGCCCTGTTCACTTGAGTGCCCTGTGTGGCCTGATAGAAGCTC
ATGCTGGTCACAGGATTCCTTATATGACTAGCCTCCTTCCTGAATCCCAA
TTTCATGGTGGTGGTCATGACAGGTGTCCTGTATCCCATGCTCATGTCCC
TGAAGTCACCAGCCTATCTCCAGTTAGAAAAAATTACATGTATATAGAGA
GGCCTCTTTGGAAGGAGCAAAAGCTTTCTCaccttcgtacactaatggtt
ggaaggtacaacagcatatgcactttgggaaaaaatatctggcatattct
tacagaaacaaacaactacctattctatgactcagtaattcctaagcatt
tatccaagagaaactaaaacctatgtccagaaaatgacttatacaagaat

>uc001aie.1|1672130|1672530|1672629
CGGTGCCCAGGCTGGGCCCAGGGGCCAGCGGGTCCTCACCTGGCTTGTGG
CTGCCCCTGTTAGGCAGCCCGGATGGAGGGGCTCTTCCAGCCCTGCTGGC
CCCGGGAATGCAGGGACTCAATTCCCCCTGGTCTCAGTGGCTCTTCCGGG
AGCAACACAGCCTGCCCGAGTCGACACCACCCCTCGGGTTTGAGTCCCTT
CTGTCTACCCCTACCCCCGCCAGGGCACTGCCCCCTTGCCCGGAAGAGGC
AGCGGCACCCCCAGCCCCTTGGGGAGGATGCCCTGCCGGCCCCACACTCG
GTGGATGGGCATTTTGGGGCTAGGATTTAATGGGGGTGACCCTGCCCGAC
CCCTCTATGTTGGTTCCACGGCGTCAGAAGAAAGCTGTTATTAACCCAGC
TTATTTTCTACAAGTCTTGTTTATTGAAAGGATCTGAAAAGCGTAATAAG
GCTTTCAATGACATTTAATACATTTTCAAGAAATTAATATGAAACATTAA

>uc001agv.1|1560462|1560962|1560961
GCCTTCCTCGAAGAATATTTTAATACATTTTAAAACTCAACAACCTTGTA
TAAAAACCTGTCGAGTCTGCTGGCACAGCTGGGGCTGGGGGTTGGGGGCC
GGGGGCCTGTGTGGACAGGGCTGGTCTGGACGAGTGGGTTGGGGCAAGAG
GGCATCGCTCATCCCAACACAGAAACAGGTCTCCAGCTCCGAAGATTAAA
CAATCCACCCGGCTCCCACCAGTTCCTTTCCAAATCACGGCCCAGCCAGC
CCCGTGCGTGTCGAGAGTGGGAGAGGGTGTGTGGAGGTTTGTGCTGCCCC
ACGTGGGCACCCGAAGATGCCCTGGCAAGTCACGGAGAAAACACAGCTCT
TTCCTCCACAACAAGGAAAATGATTTAATTCTACAAATTTACAAACCAAA
ATACAAAAACAAAACATGGAGCACAAAGTAAGACGAGGAGTTCCGAGTCT
CATCGCAGCTCCAGCCGCAGTAGCCACGCCTGTGGTCCCGGCTGAGTTCT

>uc001uhg.1|172271245|172271645|172271744
CTATAAGAAGGGATTAAGAATATTTTGGGTGTCTGTATCTTTGTCTGTAC
ACTTCAGTTTTTTCTGAATACTGGGGTAAGGAAGTTCCCATAAGTCTTGC
CTTGTTTATTTGCATGCATCACTTTATGTTATGCATAATGTCTAGAAGGC
ATGCTGTTTTATTGCCTGTTTGCATTTTTCACCCAAATTGCTGGAAACTA
ATGAACATTTTAAAGGAGCCATTCCTTTAGCTGCAGTCATTTCTCTAAAT
TGATATCTTTTTTTGGGGGGGAGGCAGTGAAATCATTTTAAACATTACTT
TTTGAAAGAAAAAATTATTAGACAAAAGTTAATATTTTAAAATAAATCTT
GAGAAACTAGAGATTAAATAACTTAATGAAACATATTTCAGAGTTGAATT
TTGGCAGCAATTGTAAATAATATTTATAATCTGGTGATATTAAAAGTGAA
AAGTTACAAGGGGGAGAAGGAATGCTCTCCTTTGAAAATTAGTGGCCACA

>uc001txx.1|152365325|152365725|152365824
CTTCCCCACTATAACCCCTATACAACCTGCCTTCGTTGTATCCTTTGCCC
ATTATGAGGACCAAGAGGTACTGGGAAGATAAAGAGAACTGAAAATTTCA
AACAAGAACCCTCTATATAATGTGTAAGATGTACTTTTACAGATGCTATT
ATGATAAAATTAAACATATTCAAATGCTTATAGCATATGGTTACTTTTGC
CCAGATATCAAAAGAAGTTACATGACTTTCAAAATTAGTATCAAAAACAG
GATATTTAAATCCAGCCACATGTACAGAACTATGAATCTTTGTTCTTCTC
AGAGCTGAACACAATGACTCCACGAGATGTTTTCACTCAGAAGTGGCATA
TTAAAAACCCAAAAGCATCTCCCTCTGCTTAATTCCACTTAAACTACATA
AAAATTGCCAATATGACTTTTCACCAGCTTCTCCattttatttgaaaata
atacttttaaaatgattttgacattttcatatataaatttatttttttCC

>uc001toe.1|127730935|127731335|127731434
GGTCACTCTCTCAGAGAAGATGAGGCACCAGGAGCCAACCTGGAAGGCCT
TCATGACGTGGGTGTCTACCTCGGACGAGGCTGTAGGAACAGCTGTGACC
ACCAGAACAGCAGGAAGCTGTGCGGTTGAAGCCCCAGTCTGAATCCACCA
GGCTAAGCTGTGAGCAGGGACCACAGTCAACTACCCAGGCTCTTCCCTCT
GGCTGGATCACCCTCCCCGTTCCCCAGGCCTTTCCTGCCAACGTTTCTTC
TATCTCAGGGTACATCTCTCTGGTAGCTCCCTGGGGATGGGCTCCATCTT
ACTCATCTGTGCTTGCTACAAAGTAGGGCCTTGATGGAGGTTGGTCATCC
AGACATAACCCATGCCCAGGACGAAGCATAAAAACACTTGTACAATGAAG
ACTGGTTCAATGGTCCATTCTGTTTATTCAGAACGGTAACATAAATACAC
CTTAAATATTAACATTTTTTATATACAGAAATGACCCCACTCCCCAAAAA

>uc001tkf.1|114069230|114069730|114069729
CTGAGGCTACTGGGCAGTCCCTCCATTTCCCCGTGCCTCTGAGGCTGCCC
AGTCTCTGCCCTGCTGCCCACCTGTACCTTGGGCTTTCTTCTCGCCCAGG
CTCCCAACTCCACCCTCTTCCTGCCAAGCAATCCTAGCCCTCTGAGCCTC
TTGGGGCCCCCTCAGACTTGTCCCTGTGTCCACAGGTGTTCTCCAGTGCC
AAGTACCCTGCTCCAGAGCGCCTGCAGGAATATGGCTCCATCTTCACGGG
CGCCCAGGACCCTGGCCTGCAGAGACGCCCCCGCCACAGGATCCAGAGCA
AGCACCGCCCCCTGGACGAGCGGGCCCTGCAGGTCTGCTGGCTGCGCACA
TAACTTAGCCTGTCACACACCAGGAGGACTGGATGCTGGGGAGGAGCCGG
GGCCACCATAGGGTTCTGTCCCCCAGAGGAGGCTGACTGGGATGGGGTGG
CAGCTGATTAGGCCCAGCACCAAATATTCACCATCCCTTGGCCATCCTGG

>uc001tdi.1|105834336|105834736|105834835
aggtttcaccgtgttagccaggatggtttccatctcctgacctcgtgaag
cgcctgcctggggctcccaaagtgctgggattacaggcgtgagccaccgc
acccggccAGAGCTGAGCTTTCTAAGGGTCTTGGGAAGTGTGGCTTCCAG
TGCTCCAGGAGTTTCAGAAGCGGAAGCGTTCAGGGATTGGTTAACCTTTA
GCTACTGAGGCGTGATTACGCCAATGGAGCTGTCATTGATTGGCTGTCCC
TCTGAAGCAGTCTCACTGCAGTGAGGCAGTTGTTGATTGGCTGGCCGTCT
GGTGTGACTTAGTTTTTGATTGCTGGATTTCACTGGAGTGAAGTGGTCGT
TTATTGGCTGGCCCTCTGATATGAGGTGGTGGTGAATTGGTGGGCGTCAG
TGCAGTAAGTGAGCGAGCCGGACGTCGATTGACTGGTCTTCAGAAGCAGG
TTCGGTTTTGTTTTGTTTTGGTTTGGTTTAAATTGATGGGGGCTGTCATT

>uc001tah.1|99565191|99565691|99565690
gCTCTTCCCCTGGGGCGTGCTGGAATCACCCGAGATCACTGGAAAAGGGG
TGGTGGTGGGGGTCCCCCACTGCAGCTGCGACACTGGCCAATAAGGGCAG
AGTGGGGGCCCTGTAGCTTTCAGTGTGGGGTTTCAATCCCAGATTTAACT
CTGCCCTGGGATAAGAAATTTTTCCCAACAGAAAGATTGGTTGGTTCAAA
CTCCTAATTTACTTTGTCCCGGGATGGTATTACTTTGAGGTCTTTTCTTT
TCAGAAGGAAAAATAAAATCTTGCCTAAGCAACCGAGGGTTAGAACTCTC
CCTCAGGGTTCTTCTTCCCCGCTCTCTGTTGGGACAGTGAAGGGGGCTGT
CCTCTGTTGGGTCTTCCTAGAAGCGGGAGGCATTCAGGAATTCTCAAGGG
ACCTCAAGCATGTGTTCAGACTGTGCTAGGTTAGAGACAGAGCTTGGGGG
TGCTCAATTTCATTTTGGTTTTAATTGGGAAAGGAAGAGCATCAACAAAC

>uc001swc.1|96526606|96527106|96527105
CTGACCTTCTGTTTGGCTATGCGATGGGCAGAAAGGCAGTGTGTGGAGGT
GCCCATACTTTCCATTTGGGGCACAATAGGTTCGGATTCCCTTCACATAG
CCCTCTCCCCCAGGAGTGGCCTCCACAGCAGCCACAGAGCAGGGGACAAC
AGCAAAGTCACAGGCACAGCCTGCCACTGCCAGACACCTGCTGAGGTGGG
CTCCCAGGCCGGCCAACTCCTGCCTTCAGTCGGGGGTCAGAGCCTCCAGG
CAGTGCCCCAAAATCAAGGGTGGCAAGGGCAAAAAGTCTGGTTGGGACTT
AAGGACTGGGATTATAAGACTACCCCCTTCATGTGCTCAGTCCATGGGCC
CGAGCGCCCAGAGGCCCACCCAGGCCACCTACAAGCCCAGATTGTGGGGA
AGACAGAATGGCATGTCTCCAAATGCTGCATCATCCCGAACAGCCCACAG
CTCCTACCCCACTCCCAGACTGCAAGCAAGAGGATACAGGCACTACAAAA

>uc001snn.1|75742401|75742801|75742900
ccagctcagtctcacaaagtgttgggatGtctggccaactaatgactatc
ttaactcttgtgtttcaatgtttatgccttcttttatcttgactgattgt
atgactatgtcttctagaacaatgttgaacagaaatggtgagagcagaca
tccttgctttaatatttcaccattatatatgatgttaggtatagattttt
ctcacagatgccttttatcagattgaggaatttatattcctactttgccg
aaaggtttttgtagtatgagggggtgctgaattttgtcaaacactttttc
ggtaataattgagatgattggttctgcagtcatcgagatgtggattttct
cctttattctgttcgtgagtgattacactggttgactaatgttaaaacaa
ccttactttccaggaataaaccctattatcttttttatacattgctggat
ttgatttgctaattattttaaggacttttatttctacattcatgatagat

>uc001skx.1|74441389|74441789|74441888
TTAGTAAATATTCCCTCTGAGAGACCCCAGGTCTTATGGGAAGACTGGCC
AGTACATCAGAAAATTGGCTGGGGTGGTGATCATATCATTACTCCAGCTC
CAAAAATTGGACTAAAGAGCAGTGGAAGCTACAGGAAGCAGAGGCAGGGT
TGGCAGAGGCTACACCCTCCCAGCCCTCCTGACTCCATAAATGAACTTAG
GTACCTAGTCCTAAGTCTAGCCCTTTCCTCCTTGGTTAGAGTAACTTACT
GCACATGAATTTTAGAAACAGCATTCTTCTGGTCACTACGAAGAGGAGAC
CTCAAATTTGATACAGCCAAAGCTTCCTCAGCATCGCTTCTCCTCCACTC
CTGCTGTGAGCTTAATGGCCCAAGTCCCACTCTCAACACCACACAGGAAG
CACTGAAGCAGAAGTTGCTTTAATCAAGGGGTGAAGTCCTCAATCAAGGG
GACCTCACTTAACCTTTGGTGGTGGGGTCTCAGCCTACCCCCCACAAGCC

>uc001seb.1|68122439|68122839|68122938
ATAATGATATGGATTCAAACACTGAAAGCATTAAGGGCATATAATTAAAA
TTCATGGGCTTAGACATTTAAAAAAAGGTTTACTATGTAGTACTCTCTGT
AACTAATATTCCAGAAAAATAAACCACAATACAAACACAGTGTAATCTCC
TTTGGACTTCTCATCTGCTTAAGTGGCATTAGGTAACTTAAGAAGTTGTT
CCAAAACACTTGTATGTACTTGATACAGCCTCAAAAACATGAAATAAAAA
AAATCTGAAAAAAAATGAGATGAAAAGAACTGTGGACACCATGCATCAGG
AACAAAAACTCAAGAATTTCTCTATTTGTGATGACTTCTAAAACCTATCT
TCCTAATTTGGAAGGCAAATTTACTCAAAAGATAAAAATACACAGGTCAG
TTATACAACATTTTCAGCCTTTATTGAGAGTACAGTCATCATGCCAAAAT
TCATCCATCAACATACAACCTTATTTCCCATCTAAAGTTAATGAGAATGT

>uc001rge.1|25357424|25357824|25357923
TGGGAAGGATGGTGTCTTCTCCCTTTCCTCATCTGTTTCACTCCCCTCAG
GCCCTTCCCACTCTCGGGAAGTATCAGAATATGTGCAAGAGGCCTAGACA
ATTCAGGACCCGTCTCCGCACCAAGTCCCATTCCAggacagcggaaaata
gtagaaaggcacaagaccaggactgaatgagccctggatctgccacttaa
ggttggggctccatgagcaagtcacatcattgttttaagcctcaatattt
ttctcctgaaatgaggataatcatatctcttgaataagattgttagagga
gtaaataaaacaactaatacagattccctctgtagtgttctgcacatagt
gggagcatcatacatatttgtcgaataataaatGAATAAAAGCTTCTTAA
TAAGTTTGGAAATTTGTATTCTGGAAATGTTCTCTATCCTGCATGAACAT
TAGGTTGGATCCATGCAAAATAAGTTACGCCAATTAATCAATTTACTCAT

>uc001vpf.1|228044785|228045285|228045284
tgaggtagactgggctagactatggagcactttttacggcacggtgagga
atttggaattatactcaaagcagtggaaagcccttgaagagttttaaaca
gaagggGAaggtaacccatgtgaaacgctttgcatatataagcgctcaat
aaatactgtctattattAATATTATTATCACCATTGTGTCTACCCTACTT
GGCTCCAGACCCGGCCCATGCCTCAGCGAGGCCGCAGTGACTCCTCCTGG
CCAGCAGAGGGCGCCAGCGGACACTTGGCTACCGGCCGCCCAGGGCGGGC
CTCCTCTTGCCGTCCCCTTCCTCGTCTTTTCCCCTCAGGAGAAGTCGGGA
AGGTGGCGGCGGCGGCGGCGGTTGTCCCGGCTGTGCCGGTTGGTGTGGCC
CGTCAGCCCGCGTACCACAGCGCCCGGGCCGCGTCGAGCCCAGTACAGCC
AAGCCGCTgcggccgggtccggcgcgggcggcgcgcgcagacggagggcg

>uc001vpe.1|228044785|228045285|228045284
tgaggtagactgggctagactatggagcactttttacggcacggtgagga
atttggaattatactcaaagcagtggaaagcccttgaagagttttaaaca
gaagggGAaggtaacccatgtgaaacgctttgcatatataagcgctcaat
aaatactgtctattattAATATTATTATCACCATTGTGTCTACCCTACTT
GGCTCCAGACCCGGCCCATGCCTCAGCGAGGCCGCAGTGACTCCTCCTGG
CCAGCAGAGGGCGCCAGCGGACACTTGGCTACCGGCCGCCCAGGGCGGGC
CTCCTCTTGCCGTCCCCTTCCTCGTCTTTTCCCCTCAGGAGAAGTCGGGA
AGGTGGCGGCGGCGGCGGCGGTTGTCCCGGCTGTGCCGGTTGGTGTGGCC
CGTCAGCCCGCGTACCACAGCGCCCGGGCCGCGTCGAGCCCAGTACAGCC
AAGCCGCTgcggccgggtccggcgcgggcggcgcgcgcagacggagggcg

>uc001vbq.1|207016212|207016612|207016711
TCCCCCTCCACCGCCCCCATCTTTTGAGGTACCACCCGTCACCTCCGATG
CTGCTTGGGCTGCTGCATCACTCTGCTGCTTTACCCCCTTCCCCGCCCCC
CAACAAAGCATGCGCAGTGCGTTCCGGGCCAGGCAACAGCAGCAGCACAG
CATCCAGCAACAGCATCAGCACCCGAAGCCCCGCTCGGGCGCGCTCTcgg
ggggcggggcgcacgcccgctccgcgcgtccccgcgccgctcgctcccgc
gcgtccccgcgccgctcgctcccgcgcgccgccTCAGCATCCTCAGGCCC
GGCGGCAGCCCCCGCAGTCGCTGAAGCGGCCGCGCCCGCCGGGGGAGGGA
GTAGCCGCTGGGGAGGCTCCAAGTTGGCGGAGCGGCGAGGACCCCTGGAC
TCCTCTGCGTCCCGCCCCGGGAGTGGCTGCGAGGCTAGGCGAGCCGGGAA
Agggggcgccgcccagccccgagccccgcgccccgtgccccgagcccgga

>uc001vbi.1|206734349|206734849|206734848
GTCCTGCCGATGTGGAAGACACTACAGGAAGTGGAGCTACAGATAGTAAA
GATGATGATGACATTGACCTCTTTGGATCTGATGATGAGGAGGTATGGCG
TCTTCTATAAAGAACATATCggccaggcgcagtggctcatgcctgtaatc
ccagcatgttgggaggctgaggcgggtggatcacgaggtcaggagttgaa
gaccagcctggccaagatggtgaaaccctgtctgtactaaaaatacaaaa
aaatgtggcaggcatctgtaatcccagctactcaggcggctaaggcagag
aattgcttgaacctaggaagcggaggttgcagtgagccaagatcgtgcca
ctgcatccagcctgggcgacagagcgagactccgtcccaaaaaaaaaaaa
aaagaaTACATCGATCAGCAATTGTATCAATGTGGTTAagccaaattgcc
tggatttgaatcctggctttAATTTATATGCCTTTTTCAAATTCTGACTG

>uc001vbh.1|206732162|206732562|206732661
CAGGGGCTTCCGAGGCGGCGGGGCGGGAGGCGGCGCCCAGTCAAGGACAA
CAGAAGACTACGTCGCGTGGGCCAAAGGAAACAGTCCCGTCAATAAATAA
GCCTCTGGCCGACGCACCTCACCCTTCCCATCCATACAAGACCTCACCTT
CTCCCCGGAGCCGCGGAGGCTGTTCTGCTAAACTGTCTGGACCACGACGA
CCCCCTAGGAGGCCGGGTCGCTTATTCAATATGGCGGCCTCGGCTAACTC
TGTCAGCCGGGCCTGGAGAACGGAAAGCCCGGAGGGACTAGAATCCTTGC
ATTCGACAAGTTTGTCGGCAATTTCCGTCAGCCGACCAGAGGGCGGAGCT
GAGGTCGGCCCAGCCCGGAGGCGGGAAGGACAACTTGGACCCGCAGTTCC
GCCGGAAGTGGCCCCAGCCTCGAGGCCGGGCGTCTTCGGTCATCTCCGGC
GCTTCTAGGGCTGGTTCCCGTCATCTTCGGGAGCCGTGGAGGTACGAACT

>uc002vwa.1|236897032|236897532|236897531
GACCTGGTCTATGCAGTGTGAGATTTTATGAATTTCTGTGGTCTAACCCC
AAactgtcagacaaggtattcttaaaattcaagttaaattcatcccatct
caattgaagtctacttcctctgactgtgttcttaccacaatttagaagtg
ggttacttgctatcttccaccaataacctttcacatccttacacgattta
aatttctcttttgagctttccctactcTTTAATCTTTTTCTTATGTACCC
TGTGTTATTTCTTCACGTCGGCTTTCCCTTCTCTGCATTTACCCCATTTT
TATGCCATGGTTTTCATCCAGTCATTGGCCTGATAATTTTTCAGTCCTTC
CAGTGAGGACTAGGCGGGGTGGATGATGTCCAGGCTTCAATATTAGCAGT
GGGACctggactccagctatctcagcttcaaaattaggatgttgaaatag
ttcatttgtaagatcctgttttcgctccagcaACCAAATTACCGAGTCAG

>uc002vwb.1|236949984|236950484|236950483
GTGTTTTTTAAAAATTTAGAGAAAACCATTAGGTGAGGCTGTGATAACAA
ATGTCCCCACCTCATTCCTCCCCAATATTTGTGTCTCTATTGGAAGGTAT
CTTTTGGAAAGAATTCCTCCAGTAAGGATTCTGTTGTGGAGGCCTTAGGT
GCTGCCCCAGGTGCATTTTTTACAAGTGAAATCATTAACAATTCCCCATT
TCCTTAAATCAGATTATGCCAGAAAGAATGCACCAAGGAACCTTGCTAGT
AGGTTAAAAACCTGCTTCTATTACGTTAGGGGAGAGAGCTGCAACCATTT
TATTAAGAGAATCTGTTAGTCCACAGCATCCTCTTAGGTTATTTGAATCA
ATTCAATCCAACAAACATTTACCAGGAGCCACCATCGGCCAGGTTTTGGC
TTGAACAAAAATGTAAATAAAACATATTTCCGGCTGCTGGGATTTCAAAA
CACAAGAGGTGACACGTGACACATACATGTATTATTCTCTGTGTACTCAC

>uc002vqd.1|230607541|230607941|230608040
ccaggctaattttttgtattttagtagagacggggtttcaccatgttggc
caggatggtctcaatctcctgacctcgtgaaccgcctgcacccggcccag
tcttttatataacaaaccataaacaaaaaatccttacatattagtctgtg
ttcacatgtagaaaatgatgttagaaatacaattgctggattcaaagatg
tgtgcattttaaatttaataCTTAGACTCAGCACTTTTCATAATCATTCT
AGGTGATTCTGTCCATGTGGTTTGTGAATATACCTAGAGAAATAGTTTTT
CAGGGGAAAGAATGAAACAAATAATTACCACCTACATTTTAGGATTATTC
TCTTCGAGGCCAACAAAATAGAAATTTTATACAAAAACTCACTGACCGTC
TTCAAAGAGGACAACATTTATTTAGTTGTATGTAAATAAAAATTACTTGG
ATACATGAGGGGAAAACGATAAAGCACATGATATAAATATACAATTAACC

>uc002vor.1|227818169|227818669|227818668
ggtaggataATTAGTAAATTATATGGTAagtcggccctccatatccagtg
attccacatccatggattcaaccaaccaactgtagatcaaaaatatttaa
aaaaaaacaataaaaattgtacaaacctaaaaaccattacactataacaa
ctatttacatagaattcacattgtattaggtattataagtaatctagaaa
tgactttaagcatacaggaggatatgtataagtcatgtgcaaatacggta
ccattctatataagagacttgagtatctatggattttggtattcataggg
gtcctggaactaacccccacaggtgctgaaggaAACTATATGTTACAAGC
TgatagaataggataggatagggtagaatGAAATGATTGTATTTAATAGC
ACAGAATAATAAAATAGTTTCATCTGTGCACACTTTCCTCTTCTTTTTCC
CTTCCTTTCTCCCCAGCTTAAAACAGCATGTTAAAGGACTCTTTTATTTT

>uc002vjq.1|219647789|219648289|219648288
GTCACTACCACACAGCACACTCTAGGGTCCTGTGGTCTGGGGGTAAAGAA
AAGTTATCAGCAGTGACTGGGAATGAGCCTTGGTGGAGATCTCAGACTCT
GCTAGCAGGAAAAAGCATGAGGGTAAGTCCTGGAGTCCTCAAGAGCTCCT
TCCTTGAAGAGCCCCTGGGGAGCAGACATCCTATTGAAAAGAGGCAAGGT
CATGGGATAAGGAGGTTTACAGTGGGAGACTGGAAAGAAGAACCTAATGT
CCTTTCTGGAAAATAAATGTTTTCATTAGTgtatataataatgctgttaa
gaactcagctgtctgggcttaaattctggctgtcacttattagctgtatg
acctttgataagtcacttactcacttcaggatccaatttcttaatgggtt
aacagcatcttcctcatatgatgctatgaggatcaatgtcaagtgctcat
tagagtagctggtatacattaactgctcaataaatgttagctatttatta

>uc002vgt.1|218372356|218372756|218372855
ctggtgggatggaagcccagagcatctgggggcaccgccactcagataca
gcttacctgaaagttaagccaactcagaaccaagtgatggggatgaattc
cagattctaccatttgagcccttaaatgcagctaggcctggccttctcag
tcactcgggccaagaaacttatctttttcttaaacaagtttgagttgagt
ttctcttgcagctgaaagagtccaaatgaataAACACAGGGAACCAGAAC
CACCACGCAGATGGTGGGGAGGCCGCTGGGAGGATTTGAGCTGTCCACTA
GAGGCATCGCTGAAGCCCACCTGGATCTCTGGAGAGGCCCCTTTTTGCCC
ACCAGAGACATGGCAGACCCCTGTCCGAACAACACAGATAGATAACGGCA
CAGAGTTTTCTTTAACTTTATCATTTATAAAGCCATACAATGCATTGCAA
AGAAACAAAGCAGCTGTACAGGAGTGGGGACGCGTCAGTGTACAATACAT

>uc002vcu.1|208808797|208809197|208809296
tggtctcgaactcctgaccttgtgatctgcctgccttggcctctcaaagc
cactatccattttttatcaaagtttcccagagtgctatttttaaaaataa
aaatatgatcaagtcccttatttcttaaaagtcttcattggctccctaat
catttataagataatgactaaactccttaGCATGTGCATAGACATAATCT
ATTCTCTAATATTCCTTAATTCTTCCTGTAGTTCCCTCTTTGGTCCTCTT
TCCTTTCACTGCAGGATCTACATCTTACTATTTACTTATCTATTTCCACC
ATGGTAAACTTTTTAAGAGCAGAGAATTTTTTCAGATTACACTCCTATGG
CTAGGATGTAGCGTGGTGCTTGGCATCCAATAAACAGAAACGCAGAAGAA
TGGTAATTAGCACTTAATTTTAATTAAAATCAACAGTTCAGGAGAAGATA
AGATAGTGTTTAATATCAATTTCTGAGAAATCACATTTATATAAAAGAAA

>uc002vct.1|208808797|208809197|208809296
tggtctcgaactcctgaccttgtgatctgcctgccttggcctctcaaagc
cactatccattttttatcaaagtttcccagagtgctatttttaaaaataa
aaatatgatcaagtcccttatttcttaaaagtcttcattggctccctaat
catttataagataatgactaaactccttaGCATGTGCATAGACATAATCT
ATTCTCTAATATTCCTTAATTCTTCCTGTAGTTCCCTCTTTGGTCCTCTT
TCCTTTCACTGCAGGATCTACATCTTACTATTTACTTATCTATTTCCACC
ATGGTAAACTTTTTAAGAGCAGAGAATTTTTTCAGATTACACTCCTATGG
CTAGGATGTAGCGTGGTGCTTGGCATCCAATAAACAGAAACGCAGAAGAA
TGGTAATTAGCACTTAATTTTAATTAAAATCAACAGTTCAGGAGAAGATA
AGATAGTGTTTAATATCAATTTCTGAGAAATCACATTTATATAAAAGAAA

>uc002uyn.1|202252633|202253033|202253132
attctcttctgtttctcccttatcatcaaaatgttccctctggtggatga
ctcccattacttatgccatctaaaaatttcgctcacaccactccactctc
ccctctggctatttctccatcattctgctctgctttttcccaaaatgtct
caaagagtttcctatgctcactgtcatccatttcttcaaatcccactcta
atgaggatttcggccccacttctccactgaaattgctcttattaagatca
ctaatgactgtcatactgctaaatccagtggtcaattctcagccttccca
gcagaaggtgatatagctgatgaggaccccatacagtcttgattttcatt
ctgcctcgttggtcattccttctcaatatcttttactggttccatttttt
cttcttgatctcttaacagtggctgagcctgggactgctgcttctttcta
tttgcacgccctcccttggtagcttgtcaaaactcaGTAGCATAAGGTGA

>uc002uyj.1|202217441|202217841|202217940
atggaagaagtttaggcgttttatttagcaagttgttttttatctgccgt
cctgcatgctcaagaatttctgttagtccctggtttctttaactctgaga
cacggtttcaCTCTTGTGATTTTCTATATATAGGTCTCTGGGATTAATCC
ATTGCCTTTTTCTAATTTAGGCCTGCATGTAGATATTGGCTGTTAAGGAA
AATTAGTGTTTGTCACACCTCTCATGAGAATAATTTTTTCCTTGTAGGCC
GATTTGTAAATAGTGAAGGCAGTGCAGTTTCTTGTAGGTTTTGATTTTAG
ATGTGAAATGTGTACATTAAACCTTTCTTGCTGAGTTAGTCAAGTAAGCA
CTTTTTGTAAAAGATGTTTTCATAAAACACGTTTCATAGAGTACAGTTTC
TAAAGTTAACTATTGCTTATTTTATTTAGGAAAGCTCTTTATTTAAATCT
TAAAAAGATCATGTGAAATCTGCGAAAGGTTCTCATACTCAGTGACTTAA

>uc002uut.1|198299447|198299847|198299946
gtggtgcatgcctgtaatcctagctactagggaggctgaggtgaaaggat
ggcttaagcccaggagtttgaggtcacagtgagccatgatcgcataactg
cattccaacctgggccccagagcaagacagtctcttaaaaaaaaaaaaaa
aaaaaaaaaaaGTAACATGTTTGGGCTATTAAGCTAGGCCATGAAGAAGG
CTGTATGATATCCTCCATTTATTCAGATTGTCAAACTCCCAAAATTTTTA
GTAGCTTCTCAAAATAAAGCTAAATTCTAAGAAAGTGCatatgtataaat
tatatatgtgtgtgtatatatgcatataaacatgtatatatgtgtatgca
tataatctatataGTTGTGGAAGAAACACACTTGGGTATCAATTATCATC
AAAATTCCTTATCCAATAATACATAATTAATTTTTATTAACAGTCCAGGA
TTTGTTTAGCATCTTGTTTAACATTTGAAAATCAAAACATAAACTTTTTG

>uc002uub.1|197650385|197650785|197650884
GAGCCAGCAGTGGGGATAAGATACCTGCAAAGGCCTGATTTGTGGTTCCA
CTCCTAGGGGAAAGTCCAGGATTGTTTTCAGGGTTGTGTTTTGTTTTGAT
TGGGAGGGGTTGGGGCATAAGAATGTTTTTAGCCTACTTAGGATCTTTGC
TTTGTACGAACTACACCCCAGAGGAATTTTGGGATGCATTCCAAAATAGG
AATACATAAAACTTTCTGTCCCACTAAAACCATTCAGGAAAGTGAGAGGA
GAACTTTCATCCTGTGTTACAAACGGCTGACTGAGGTTTCTTTCCTGAAA
GCAAACAACAGTAACACTTCTACCAATTATATTGATAATCCGGTCTGTTC
GACTGACAGTGTAAATTAAGATCAATTAACACCTCCTCCTAACCGTTTTT
GAATGTTTTATAATTGTCACAAATAGTCATCTCTTTGTAAATTACACAGG
GCAAATGTTGATCTAATCAAAGGGGGGTAATTTCATTTTCAGACAAAATT

>uc002uua.1|197567094|197567494|197567593
ATAATACCTTAAAGAATTATGTCAAACTCAGTATATTGTGCTATATACTG
CTTAAGAATCtttttctttttttttgagacagggtctcactctgtcaccc
aggctggagtgcagtggcacgatcacagctcactgcagccttgaccttct
gctgggctcaagtgattctcctgcctcagtctcctgtgtagctgggacta
caggtgcaaaccactgtggctggctaatttttttattttttgtagagaag
gggtttcatcatgttggccaggctggtctcaaactcccgggctcaagtga
tctacttgcctcagcctcccaaagtgccgggattataggcatgagccacg
acacccagccAACAGTCTTCttcttcttcttcttcttttctttttttttt
gtggggggacagtctcgctcttgttgcccaggctggagtggtgcagtggc
acgatctcagctcacagcaacctccacctcccaggttcaagtgattctcc

>uc002utm.1|196771821|196772221|196772320
TATGATAAGTACATCTTTGATAATTCCCAATCTGAGAACAGTATCAACTA
GATGATTATACTAATTAAGAATGTCTACATACATTAAAGTGTACTGTTAT
TTGGGAAAAAGTTGGATGCCTTAATAAAGAAATATATTTGTTAGAAATAA
TTAAAGAGATACATTTTATTTCAAATATCTTTTACCTAATAATATGAAAT
ACCATAACTAAATGTCTCAAACCAAAATGAAGGATAACATGGTCTTTGAA
TGTATTTTTGAAAGAAATGCAACCTTTATCTGCTGCTTGGAGAATGCCAG
CCCTGAAACATCTTGTATACCATCAAATATGTGACTTAAAAAAAAGTGTG
TTATACTACTTTTCCTTATAATGAAAAGAATACAAACAAGTGAAAAGTTT
GCAAAATTAAATATATACTTGTATTCATGATCAATAAGTACAAACTAACA
TTTCCAGTTAAAAGTTTTTCTTTTTTTCTCTTCCAATTATAGAATACAGA

>uc002utl.1|196771821|196772221|196772320
TATGATAAGTACATCTTTGATAATTCCCAATCTGAGAACAGTATCAACTA
GATGATTATACTAATTAAGAATGTCTACATACATTAAAGTGTACTGTTAT
TTGGGAAAAAGTTGGATGCCTTAATAAAGAAATATATTTGTTAGAAATAA
TTAAAGAGATACATTTTATTTCAAATATCTTTTACCTAATAATATGAAAT
ACCATAACTAAATGTCTCAAACCAAAATGAAGGATAACATGGTCTTTGAA
TGTATTTTTGAAAGAAATGCAACCTTTATCTGCTGCTTGGAGAATGCCAG
CCCTGAAACATCTTGTATACCATCAAATATGTGACTTAAAAAAAAGTGTG
TTATACTACTTTTCCTTATAATGAAAAGAATACAAACAAGTGAAAAGTTT
GCAAAATTAAATATATACTTGTATTCATGATCAATAAGTACAAACTAACA
TTTCCAGTTAAAAGTTTTTCTTTTTTTCTCTTCCAATTATAGAATACAGA

>uc002usm.1|191602150|191602550|191602649
CAATACCTGTAAAATCAGTGCAGTTTGCCCAAGATACCACCAGGAATGAC
TCTGGATCCCTCCTCCTTTGGAACCAGCAGCTGTTGAACCCCATAGTTGG
AATAACGTTGACATGGCACTAAGGAGGCTTCATAATTCAACCCTGGATGC
CCCGTGAATTTCTGCTAATGTCCCATCACGACTTTCCTCTTGGATCTACT
GTGATCACCATGCCTGCTAGCGTTCATCATACTGATTGGCTTATTTGGCT
TTTCCCTCACGCCTTCTTGCTGAGGTGTAGGTGTGACTTTATTATTCTTG
ACCTACCCTGAAACATTAACACTTACATCTTCTAGCTAAAATCGTAGTAA
CACCAGAGAGACAAAATGAGAAATAAACCAAACACAGGCAAGCGAGTCTT
CTGTTAATATTGTTATTAACACTGGTTTCTTAAAGTTGTCTTATCTTGCA
AGTTTATCTGAAGCTTTGGTTTCAAGCATTTCAGTCACAACACTCCCAAT

>uc002urc.1|190342837|190343237|190343336
TAAGCTCATGACTCCTTAGAAATTGCCATTATGTCTCCTGACTTGAAGTC
AGGAGCATTTATGGCATGGCAATTTATTTTGTTCCAAGTAATAGTCATTT
TTAGATTTTGTTTTAAactggaatgtaggcaccaaagggaagggagttgg
tttttcttgtctacaaactatcctcaatacctaacataattcctgttaca
gagtgggcccttcaaatatctactgagtaaatATTTTTAAAACATTGACG
GGAGAAAGCAGTGAAGAAAGCATGTCTAAGAGGGAGACTTCTATCTCTGA
AGTATGTTAAAAAAATGTAAGCCTTTTGAGAGGAACTTTAAAATAAAGAA
AAATGAATGCTTTTTGTTACTTTAATTTTACGAATTCAGTTGCTTAAAAA
TAAACTTGAAAAATGTCATTTTAATTTTGATGACTAAATTTGGAGGGCTT
TTGAAATAATATTACACCAACGAAAAATTTTATTAAATTATAGATCACCA

>uc002uov.1|182836772|182837272|182837271
ATGAGGCTAGGTTTGGATGATCAAAAACACACATTTGGGATGCCCCTTAG
CAATCCCTGCATAGAGGGCCTGTTAGACACATCTCATGAGAATGTGTGGG
CATATAACACCCATTTTCCTAAAGGGACTCTGACATTTGAGATAATAGGG
AAAATCCTTACATCAGTGAAAACCAGTATAAGCCTACACGTAACTCTGAC
ATTTAAAAGTCTGAGCCCAAGGAGACTGAGGATGGGGGAAGAGGAGATTT
TTTTTTCACTTTAGTGTTTGACTATCTTATGACATTCAAACATTTGGATT
AAAATGTGTATTAATTTTAGAGAATCATAGTCCAGTTAATTAGCTACATG
AAGAAGAACATTTCAAATTTTAATAAGATTTGATTTTGGTTTCACAGGAA
GATATGCTAAATTCCTGTTTGAGATAAAGGAGGGTCAAGAAAGAGGAAGA
AAAACGGGAGAGAATCAAAGAAGATAAAAGAGAAGAAGGTTAAAACTTAC

>uc002uor.1|182740505|182740905|182741004
ccccaaacctgctaaatatgtatgcctctattgtgtaatagactctgtga
ggcataaaaacccaactaccctttccctcttcgaagagagagcatctttg
gtacacactggagactgtctcttcccaatttgcaaactgatattgccagt
aaaactcacctttctactatttggacaACCTGGTGGGTTTTTGGATGATA
CATTTCATCCCTGCCATTCACTCTCACTATAATATAAACATGTTTTCAAA
GATATCTATCCCTTAGGACAAATGGTAGAATTAATGTAAAAGATAATTTT
TTTTTTTAATTTGCACTACATTTTTGACGTTTAGAAAAGGGACAATCTAA
GGTGAAAACAGGTGGACCAAGCTTTATTGTAGAAATGACAAAATTAGCAA
TTAGCTGCTCAAAGAAAATTTATTGGCACTCGGTAAAGACAAATGCCACA
AAATGCCATTGAAACAGATATCTGAAAGCACAAGGTGCTGATGTAGCCAC

>uc002umd.1|179003994|179004394|179004493
ttttttttttttttttttgagacagggtctcactctgtcacccaggctgg
agtgcagtgctgtgatcctagctcactgcagctttgatcttctgggccca
agcaatcctcccacctcagcctcctgagtagctgggactcaaagtgtgcc
accacacctgattttctttttggtagagatggggactcactatgttgccc
aggctggtctcaaacttttggcctcaagggatcctcccaccttggcctcc
gaaagagttgggattataggcatgagccaacatgcatggtcAAATGCTTT
TTAAACTAGTAATTCACCTGTGTATGGTTATGTCAAAGAAAAATACAAGG
TTGCATACGCTTAGAGAAAGTAAGGAAGTAACCCATTACATGTATGTTTG
TAAATTTTACTTAGGCCATCATTTTTTATTTTCACCTTTGAATTTCAAAG
TAAATTAGAGATATGTAAATAACAGAATTATCAACATTAAAATCTTATTC

>uc002uiz.1|175132147|175132547|175132646
TCCTAAGCTCTTAGCCATTCTTCTATATTGAGATCTGTATGTATACATAC
AGCAGATAATTAAGAAAGTTATCAGACTCCTAAATTCCCATTGGCCTTTC
CTGTATTTATCAGTATCCATGCCAGTCTTTGTAATTTCATCTTCCATTGC
TTCAGCCATCCATCTTTACCTCCTAGTACAAACATCTGCCTCAAGTAAAC
AGATTTTGACTAAGATGCAGATTCTCGGAAAAAACGAAGATGGGATTAGC
AAGTAGGTACAATGAATATTTACTTACTTATACAAACCTTTTTTTGTTTG
TCTTTCTTTTCCACAGTTTAAAACCGAAAACAGACACTTGTTTTTTTGTT
TATATTTACATAAACAATACTTAAAAGAAAAACCACCAGTTGACACCATA
TCATTCTGCTTTTCTTTATTGTCTGGCTAACTTACAAAGATGCAGATGTC
TAGGGTAGTCTCTACCCTACCACTTACACTATCCTGATGACACAGATAGC

>uc002udv.1|167038481|167038981|167038980
taaaataaaatgtaaaatattaaaaatatacaattatatatgatattatg
tataaaataattatataacatactctaataCTGGTCTCCATTTTGGCAAA
TTAGTCAGGGACATGAATACGCAATCAATCAGGACACTAATTAGAATAAA
CAGTTGGAAAAAGGTAGCTTATAGTCAAGGAATAATAGTTAATAAATAAT
ATTGGAAAAGATATATTTCTATGATATATATTTCTTAAATGTTGAAAAAT
ATTAATCTTATTGAACAACAATGGGCATTAATATTTGTTAATATTTACTA
TTGTTGTGTATATTAGAAAATATACTTTATATGTATTTTCAAATGTGGAA
CACTTAATGAAGTATAATCTAGATTTCAATATGACCCAACATGAGATATA
AATTGAAAAGAGAAAAATACTGCAGAAATAATTGAATAATAGTATAGTTG
CAGTTAATGTCAGCACAGTTTAAAGTCAACAAGTCAACAGAAAAGGATAT

>uc002udu.1|166969384|166969784|166969883
GTAGTTCTCAACTCTTCTAATTCATGTTTAAACATACATTTGTCAGATCT
TATATATTCAATGTTACATTAGAAATAACTGGTAAAAATACATCAATTTC
ATAAGGTAAAGCTTGAGTCTATTAACATGTTATTTATTACATCATTTTAG
TAAATGTATACTTTTTAAAAAAATAGGTGTAAATGAGaagaaaatgaaaa
aaaaaaaaaaaaaaaaGGCTATACCTCTCCTTTATGCTTCTTGTTTTACG
AATCTGTCCTGCTTAAGAGCCAGAGCTTAGGTGAAACTATCCAGAGATGA
GAAACCAGGAGCTTGAGCACAATGAAATCCTATTCATTCCCAGTTCCAAA
TGAAAACAAGAACATACAAAAATAAACACAGAGCTTCAACCAATCTTTTT
CAAATGCAGTTTTAATCAGCCCAAGAATCTCTGAGGTTGATCTCAAAGGC
ACTTTCTAAAGAACTGCTCTCTCCCTTCTTCCAATTGGCTTTTGTCTAGG

>uc002uas.1|159997013|159997513|159997512
CCCAGCAAAAAGAAAAAAAAAAGTGACTCAAAATTAAATCAGAGAGTCCT
CTATATGTTATTTAACAAATTTTCTGTTATTGATGAACATTCATAGAGAT
TTAGGTTTTTGGTACTTTCTGAATGACGACTATAATTTTATCTGTGTTCA
AAACAGCTGGTGATGCATTTTAACAAGTAGCAGAAGAAATGAAAAAAGAG
TGGTCCTGAATGAAATAAAAATTAAGCAAGTTGATGAAATTATGTCTTAA
TTTATGCATCATTTGTATTCACCCTAAAGTGATTATTTGTTTAATGTCAA
ATGAATAACAAGCTGAGAATCTGACTTAGGATTTCCAGTATCAATTACTC
CTGTATTTTATGAGCTCATTATAGAAATGCACAAAGTTGTGTGAAACATA
GTAAATGACGCTGATTTTAAGTCTGAATTAAGAAACCCTTTAAAATGTTT
GGTTCACATAGCATTTAGAGAAATACTTTAAATTTTAAAATGAAAATAAC

>uc002tzm.1|158300804|158301204|158301303
CTCTCCCAAGCAGCAAGGGCGGATGCATAAGACCACTTTACACTCACGTG
GAACCTTTCACTCAACAAAATGCTTTAACATCCTCCTTCCCGTTTACACT
CACAACACCCCCCTGTGAGAAAGGCAGGTCAGAGAGATTTGTTACCCTCA
CCTTACAGCTGGAGAAACTGACTGAAAAAAAAACACAAAAAAACAAAAAA
ATCACAGCCAAAGGAAGAAACAAATTTTCTTATACCAAATTCAAGCTGTA
AGACATCCTTATGATGTCTTACATAAGTTCATGAGTAGATTTAAAAAGCA
AATTCAATTTACAAATTAGTTTTGTGCTTCTATTGCTCCCATAAGAAAAT
GCATAATGTTACACAGATCTTTTTTATATTTTGAAAAACAATTTCACTGT
TTGACTTGAAAACAGTTTATTTAATTTATACAAATAACTACTAAATACAA
AAAGTAGATTAAAACAAAATAGTTATTTTTTTCTGGCAGAGTTTAAATGC

>uc002txz.1|152401986|152402386|152402485
ACTAAGCCCATATTTTTTAATTGTATCAAATATTTGAAATGACTTACAGA
ATTATAGGTATCCTCATTATCAGCTAAACAGGTTCATAATGGGGTACAAA
CACTGAACATAAATGCAGGGGGATGTGGTGAGGTTGTAATGGGGTTCAAG
ATATATATATAACTCATCAGTAATGTGGAACTTATTTCCATGGTCAAGAA
GATTACTGAACTGGTGCATGCTTTGAGTGCCTGAATACTGAAAGGCTTGG
GGAGAAAAGAAGATACTATAAAATTAATTATCATTATTTTCAAAAATAGG
CTTCATGACATGTACTAGCAGAAAAGAACTTTTATGGCTGGACTTATTGG
GGTTTTAGAAAATGCATGCACTATGGACATTTAGAAATAAGTTTTTTTTT
TTAAAGACATTTGTGTAAAAAGGGTCAATTTCAATAATTTCTTAGATCAG
AGTGAATCTAAGGCTTCCTTGATAATATAAAACATAGGTCACCAATTCCA

>uc002txr.1|152049698|152050098|152050197
CAGACACATTAAGAAGCTTGAGGCAGCATTACTACGGCTGTAAAGTTACA
GGGACTTACCTACCTTCTAGGAAGAACAGTCTGTAAACTTAAACATTAAG
CCATTATGGTTGCTTCTTCTCCCTTTGCCTTTGCCACATGCTGCCATCCT
ACTGGATACAGATGGGAAAGATGCCCTTGAAGTTAGGATTGGAGTCCACA
GATGTTCTTAAAACTGTAATAGAAGCTTGCTGAATGCAAGTATAGATAGA
ATTTTGAGAATGTCTACTCTTAGGCATAACAGTACattttttaaatttag
ataattttttagtaattttatGTACAATTTGCTTCATTGAATTTTTATAG
GTAGATATTAAAACCATTAAACATAAATAATGCTCATTCCATCCACAGAG
TTGCAGAATTAGAGGTTTTATTAGTTGCTGGTTTGTATTGATTATAAGTT
TATAACTTCAGAACTGAATTAGAAATAATAAGCATTAGCAATCAGCAAGG

>uc002tun.1|135742601|135743001|135743100
CTACATTTTCTAGAGTCTGGGTACAGGCTACCTTCTGTCCAAAATTAGCT
TGGAACTCAAGAATTCTTCTAGAAAAGGTTTATTCTTAGGTTACGCAAAG
GACTTGGGGCTTGAAACATTACGTTTCCTTGCTAGCCAACCCCATCATTG
TACCTCTAAAGTAGTAGAAGGGCTTGGAAGATAACAGGAGTACGTGGAAG
TTCATGCCTCTCTTATTACAGAGGAGAGCAGACAAGGTACTACTACTGAA
GCCTTTTCTTAACTTGGTCTCTATTATCATCATTATCTTGATGTGCTTAA
GTATCCTTTGCCTGAAAACACTAAAACTCAGCCTCTTAACTCACATTGGC
TATGGTTAATAGTAAGTAAGCTGCTAACTTGATTTAAATTCAAGCTTTAC
CTTGCGATTCAACATTCCCCACATAAGGGTGTCTAGGGTTCCATTTGCAA
TAAGGTAGTGAATATTCACAGAACTGCACTGGCCAATTCTGTGAGCTCGG

>uc002tul.1|135673643|135674043|135674142
GTAAGCCTAGTTTTATTCATTTTTTAAAAAAAGATCTAAAAAATCAAGCT
TAAGTGGCATTTTACATTTTATGTTTTCAGTTATTTAATAGTTTTAACAA
TTACTTTACACAGAACCCCCAAATTGTCCACAAACACCATAGGTACCTCA
TTTTGAAAAGGATATTTTTGATAAAGATGACTAGCTAAGAAATAAAGCAA
GAAAAGCAACACCCAAAATGTGTGCCCCTAGCTCATTCTGGAGGTATTTA
GTGGACAGTCTCTCTTGAATCCTAAGCAGGCTGGTCATGCTTGGCCCAGA
ATTCCCAAATAATGATTTGCGTCTGAAATTTCCCATAAGGTTTTGCAATG
TTCCACTCATACCTATGACAGTCCAGAACAATACTAATCCAGAAGCATTT
TTAGGTAATTGAGAGTACATTTTTTAAACACAATCTATGCACAATACAGT
GATTAGGCATATTAGGGGTAAAGAGCTTTACAAAACATTGCTGAAACATA

>uc002tuf.1|135438342|135438742|135438841
TCTGATAATGAAATGCCGAGGCCCTCACCTCCTCCCTATTAGGCCTTGAG
CCTCCTAGAATCTTTTAGGCTAAGATTGCTGCCAAAGTACAGAATCTAGA
ATCTCTTTAACTTACCTTCCTGCCTTCCTCTGCTCTGCTTTGGACGAATT
AAGTAAGCATCTTTACTCACCAAGCAAGAAAATATAAGTTGTTTTTACAA
TTTATTTTAAACTAACAACATTAAAATTGACAGGACAGGCCAAAAATAAA
AAGAAATGTCATATAAAACAATAGAGAATGTAGTTCCTGGACAATCAAAA
CTGTAAACACTGAAATAGTTTTTTGTTGTTATTAAGAACATGTTTTCTGA
TACTATGAGTAATAATGTCTGACACTTGAGGAGGCTAATATGTAACTGCA
ACTTTCAGTTAATGACTCCATAGGATCTGCTTAAACTGGGTTAGACTGAA
TTTTCAGTGGGGAAACAAAGATCCCTTAGCCATCATTCCCCACAATTAAG

>uc002tui.1|135454354|135454754|135454853
CCCACAATTTAATTCCATAGATAGGAGAGAAGATAAGGAAGGGGAAAACA
GGCAATTTTCTAAGGCTTTTCCGATTCACCAAATACTCCCCCACTTGACG
CTTGAAATCTCCAATTTGTTTCTTTGGCTCAAAATGTTTCCCCTCACTTT
AAATGCAAGATGATGTCATTTCACCCTAGCCAGTTCCTAGGAAGATGTCT
CATTGGTAAATAAGTAGATCTTTAACAAATTTTGCAAACCCATTGATTTG
GGCAAGTATTGACAGAACTTGATAAGACATTTAATTGAGGCACTTTCTAC
TTGAAGCATTGCCTCCTATACCCTGATACAACAATGAACACAATTACCCA
ATATGACTGATTATGATTACTTTCGGCACAAAATCACTGTCTACTTGACT
TCATAACCAAAACAGAGCTTTTAATGGGCCATAAATTGAAAGGGAAATGT
CTGCCACTTGGAATCTCCGGGCATTTATCTTCCTCCTCTTGCTTTCAGTT

>uc002ttq.1|133145441|133145841|133145940
CTTCTGGGGGCAGCTCTCTCACGCCGGGACGCTGATCATTTATTTCTGCA
TCCTCCCAGCAGAGCTGGTCTGTAAAGGGGCTTAAATGACTTTCTTTGTA
ATTCCTCTGCAGAGATCGTTCCATATCTGCCTCAGGctccttctctccct
ccctccctccctctccccctTCTTTCATTTCTATTTGGTTAACCCCTCGG
GGAGACTGAAATGCTTTGACCATTACTCACCTGTCTGCAGACTCTGATCT
TACAATTGGCTAAATTACTATCTCTGGAGCAAAAGGGCCAATTTATTTAT
TCCTTCTGGGAACCCATTGTAAGAGCACGTGTGAGTCATGATTCAAGTAA
CTGACTGGGCCAAAAGGTCCTTGAGCAAGTTATTTTCTGTTTTCAGAGGG
TGCAAATGTGATATAACTTTTATTCAGAAAGGAAACAAAAAGATTTTTTA
AAGTCTGAAAGACAAGGACATTTTACATAATTTTCATTTAAGATAAAATA

>uc002tti.1|132621138|132621638|132621637
gatacagtaaattcctcttcaaaggtttttattcaaataaaaaaccgcag
ataggacccactcactcctcacagcaataatgcttagtatcatccacaca
aacagcaccacaagcagtagtgcttgtgatcattcacacacactttcaac
ctccagaatatcccgaccaccaaggaaatactttgtcacccctgcgacat
ttcttacctcggtctgtgcacagttacctggtcgccacggtatgtgaaga
tcctttccccaaagttgctggcctgtttctttccacgttgctgagagccc
gggtttattaatcgcaccagttgagtcttgattccttacctttatggcca
ctgcaacgaggcagcggggtgcgcctcctcaagggagaggactggaccct
cccctagaggagaatgggaatgctgggtgggcccttaaattTGTGGAAAA
TAAATtttcagcgccgcaaagaaccgtcagcactccagcaacaagttttt

>uc002tdc.1|105343314|105343714|105343813
agctcactgcaagctctgcctcccgggttcatgccattctcctgcctcag
cctcccgagtagctgggactacaggcgctcaccaccacacccggctaatt
ttttgtatttttcgtagagacggggtttcaccatgttagccaggatggtc
ttgatctcctgacctcatgatccacccgccttggcctcccaaagtgctgg
gattacaggcgtgagccaccgtgcccagccGAAGGCTTCCTTTAAAGGGT
GTGATGCTGTTCCAGTTGGCAATGCCCCAGGCCATTGGAACATTGGAACT
GCACTTCATACAGTGACCATGGGACCATGCAATAAAGTGTTACTTAGACT
CAGTGCCTCGACCTGTAATCATGATTTCACACTCTGTGCCTGGCAAAAGA
TTCTGTTCTGAATAACTTTATTGCAAGTCACATAATCTTGGTTTAGACTT
GACGCAACGGGAGGTTACAGAGCTGTAAATAACAACTGGTCATTACCTTA

>uc002tag.1|99529747|99530147|99530246
GGCTACTGGTTGAACAGGAACCCTGTGGCCATTGAGATGACCTTCTCAAG
CTTCCTGTTGAGCCTTCACTGGGACACTGGGAgcgtgcatgtgcatacgt
gcatgcatgtgcgcgcgtgtgtgcgtatgtgtatgtatCAGGAAATAGCA
AAGACAAATAGTAAACTATAGTTATAATGAAGAAAAACATACTTCTTTTC
CATGAAAAATGTCAGACTTCATACTGATAATCTGTGGGAGCTACATTTAA
GCCATTTATGAAACAAAAAGATTGCTTTTCGAGATTATAAACTGGGAGCC
AGAACAACTGACTTGAACGTATTTTGATTCTCAAGTTTCCGTGTAAAAAT
ATTCACAGAAATTGGTGGATGTCTTTTACGTACAACTCAACTTCTCTCAT
TTACAACATAAATCATTTAATGTAACATTTGCAACCTTAGAAAGGCAGAC
ATGTTTAATCCAAGTCCGTTTATAAATTCCAATTTCACATGGATTAAAAA

>uc002stj.1|88937323|88937823|88937822
attaagtctaagtaccatgatgaacttaaacatttccctattgtttgttt
atttaattgcttttattgtgttgttattttatatcatgttgcaatgaatg
attctctttatagcaggtttcttcttttgaaaaatttgctttggttgatt
ctcagggaattgaatcaaaggatatATGACTGTAAGACCTGTCACCCTTA
AAAAGGACTATGAGGGCTTGCTGAGGAGGGGAAAACAAGGAAGCAAGTCT
CTCCTACCATGGCCCAGGGGACTGTGAGGACAGAAGGCTTGTGGGTTTGA
GGGAGGACTGTCTTGCAGAGGATGATAGGGTAAAATAGAATGAAGGATGA
TTTTTATAAATGGTTATGCGCCTTAGGATGACTACATATTTAGTCCCTTA
TAAGAGAAATTGAGTAGTTGGTAAAACAACAGATAATAATTATTAAATGA
GGAAAGAGAGAAACCACAGGTGCAAAGATTCACTTTATTTATTCATTCTC

>uc002sle.1|74506095|74506495|74506594
GAGCAGAAACCCAGAGAGTGGCTACATTGAGGTATGTGTCATGGGGTGGG
TGGAATGGGGGGGCCCAAGCATGGGGCAGCAGGCCCTGACGAGCCCTCTG
CTCCCCCAGGTGGAACACTGTCATGGTGAGTGTGTCGCCGACACCCAGCT
GTGTGGTGCTCGATTTTGTGATTCCTCAGGCAACTCCTTTGCTGTGACTG
GCTATGACCTTGCGGAGATCCGGAGATTCAGCAGTGTGTGAGAAGAGCAG
CCTTCCTTTGTCCCTGTGGTATTCATAAAGTACCCGCTCCACCCAGCCTT
TGTCTGATTACTCAGTATCACAGTCATGTTTCACAGCTGGTGAACTATGC
TCCAGGGATGATGTGAGGCAGGTCTAGACCAGGCAGAGAGAGGCACCCTG
TCCTCAGGAGCCAGGTGAAGGCTGCTGTTAAATAACTTTAATGGTTGATG
TGGGAGTCACAAGGGAGGTATGTTTGCTCCAAGGGTTCTTCAGTGCCATC

>uc002slc.1|74506095|74506495|74506594
GAGCAGAAACCCAGAGAGTGGCTACATTGAGGTATGTGTCATGGGGTGGG
TGGAATGGGGGGGCCCAAGCATGGGGCAGCAGGCCCTGACGAGCCCTCTG
CTCCCCCAGGTGGAACACTGTCATGGTGAGTGTGTCGCCGACACCCAGCT
GTGTGGTGCTCGATTTTGTGATTCCTCAGGCAACTCCTTTGCTGTGACTG
GCTATGACCTTGCGGAGATCCGGAGATTCAGCAGTGTGTGAGAAGAGCAG
CCTTCCTTTGTCCCTGTGGTATTCATAAAGTACCCGCTCCACCCAGCCTT
TGTCTGATTACTCAGTATCACAGTCATGTTTCACAGCTGGTGAACTATGC
TCCAGGGATGATGTGAGGCAGGTCTAGACCAGGCAGAGAGAGGCACCCTG
TCCTCAGGAGCCAGGTGAAGGCTGCTGTTAAATAACTTTAATGGTTGATG
TGGGAGTCACAAGGGAGGTATGTTTGCTCCAAGGGTTCTTCAGTGCCATC

>uc002sgo.1|70361509|70362009|70362008
AGTGATTCACGATTTGCAGGCTTTTTATCAGATCACAAAAAAATCAGTCT
TTAAGCATTTGCTTGGTAAGGTTTCTTAAGATTAGGTTTATAATACAACC
ATCTGTAATGTATCTCTCGTTTGAGCTTGTGGGCCATACAATTCATTAAC
TAGATGAATACATTGTGGACAGCATCCTCACTACCCCTCTCTACTCACTC
ACAAAGAACCATGATACACTGGAATGTTTTTCTCTGGAATCCTCTTTCTA
CTCTTGTATTAAAATTTTTCCCCACTTCATGATTATATTCAAAATAAACA
ACTACATCATTACTTCTTGTCTTTTGCTTCTGTTGTACTATATTTGGAAT
GTAGATGTACTTGGGAAAGTCAGGCTAGATCAAAGTTACTATTCTTACAA
GTTTTGAAAATTAGTGTTTTAGAAGAAACTCACTCATGTTTGTAACTTCT
TTATCTGTTCAGTGTTGAAAGATGATGGACAGAAGGAATCCTTGCCATGT

>uc002sci.1|63449061|63449461|63449560
tcaagtgattctcctgcctcaacctcctgagtagctgggattacaggctc
atgccaccatgcctggctaatttttgtatttttagtagagacagggtttt
accatgttggccgggctggtcttgaattcccgacctcaggtgatccactc
accttggcctctcaaagtgctgggattataggcgtgagccaccacgccca
gccaattttatttaattaaaaaaaaaaaaaggactcaagcaatcctcttg
cctcagcctcccaagtagctggaactacaggcatacaccTGGCAAGTTCT
GTTAAGTTTAAATATGTAATAAAAGTGTAAAGGATTATTAAGGTTGTGTC
TACATTGTATTAAACACAAAGGAAATACAAATATATTTCACATCCAGTGA
CACATTCTGAACATTTATTGATGTTCATATTTTATGTGTTATGGTCTTTC
CTTGAGCTCTGAGCTCTGCAGATGTTATAAATCTGCCAAATAAATTCTTG

>uc002scf.1|63201638|63202038|63202137
agtaaccagggtatcggcatttttttcttttcttcatggattctctgagc
cctattcctatagagcaatgttaagagggctagatgacacctgcacactc
aatgggcagtgtaaaggagaggcattctgagtttaaagaactcaaatctc
atataaaagttgataagcatgcctgcccctttctccagagggaaacagta
tctgtgttctaaggggcagtcagggcaaattactcatagcagtaattcga
gagaaccatggagaattgtcttctaacaATGGATCTGGGCTGAAAAATTT
GCATAATAAATACTGTATTTGTAATGTAAATTAATAATGTAAACAAGAGC
AGAAGAGGACTTTCTTTCTTTCTtttctttcttttttttttttttttttt
ttggagacagggtcactctctgttgcccaggttagagtgcagtggcgcga
tcacagctcactgtagccttgaactcctgggctcaagcaattcttctgcc

>uc002sao.1|61022207|61022607|61022706
taatatattgaagcattctgaaataataccAGTTCGTCTTTGTTTAGCAA
TCTCAATTTTTCAAATTCTTAACCCTGGGATTGAAGTTATTAAAGGCACT
TGTTTCTCCTTATTTAAAAGATTTATGAAAGGCTCCTACCATGGCATGCC
TTGGCTCCTACGGTTTTACTTTCCCTCCACAGGAAACCTATATTGACAAT
TTTAGATTGTCAAAATTCTTTCTTAATGAAAGTATTAATGAGAATTATTT
CATTATTCATAGTTTGGTTAAGATTTATGACAAATCACAGCCAAAAGAAC
TTCATTGGTAATAGCTTGTTTGAGGCTTCCTGGGGAAAATAATGATGTCA
GATTTGCATTTGCAATCTTAGACTATTATAGGATATTATGCTGCATAAAT
CTAGATATAACTTTTATTCAGATAATTTACAAAAATTAGAACATGATTTT
AAAGGTGGTATATCTCTTGTGGAGGGAAATCTTGCTGAAATTACAGCTTC

>uc002rxg.1|53750221|53750621|53750720
TCCTGATTAAAATCCTAATTGTGCTAACATGCCCATTTATCTCAAAACTG
AAACCATTTTTTTTCCCAGCTGAGCACATCTTTGAGTTTAGGGCTGTTCT
TGCCTTTGCAGATTAGAATTGGGTTGGTTGGTTTTGTTTGTTTGTTTGTT
TTGCCAAAGAATGAAAAGAAACTGGAAGGGAAAACCCAGCAATATGATTG
ATTTTCTATGTTCTTTCAAAGTAATTTTTTCCTGTGAGTTTACATGTGAA
ACGGCAATGAGTATCAATTCTTCATAAAAGTGACTGAATTaccctggggc
agaggttgcagtgagccgagattgcaccactgcactccagcctcggtgac
aatgcaagattctgtctccaaaaaaaaaaaaaaaaaaaaaGCAACTGAAT
AGGAAAACATGTTCTTTAATAAACATAAGAGATAGTCAAGTCTAAATAAA
ATAATAATGATAATAATAACAGATTCTACACCACAGTTGTATACACTTCC

>uc002ruk.1|44399248|44399648|44399747
ATACATTCTGTGCCTATGCAAACATATGATACATTAAAAACAAAAGAACA
TATAGTGCCTGTCTCTGAGGGGAACTGTGAAGCTATGGAAAGGTGTTGAA
GAAAACCTTTTTATAGTATGTATTCTTGTAATTGAATAAAAAATAAAATT
ACAAAAATCAGGCTTGGAAGTATTtaatagcagacaaaatatagttcaat
atgaaaagcattatatgagacaaaggcaattttcaaaaattgataaaaca
ttccaccaaaaatcatgactacgcatctaacagcttcaaaatatagaaaa
tactcaaatgcaaaatcaacaaatctgcaattacagaaaaagacttcaac
atacttttagaaagtagtaactcaagtagacaataatagctaacacttac
cgggcacttcttatgtgagtggcactgaaacatgtgctttcatgcattac
ctAAGGCTAGAGAAAATGTTAATAACTTAGACAAGTCATACATGTATCAT

>uc002rui.1|44399005|44399405|44399504
ttacgggcctgagccaccttgcctggcctgcaaaatttgtttttaataga
agacacaagaaatgatttaaatattttatcaacagaaaaccagttctatc
aactatgggcccagtatgcagcttttaaaaatgacagttctatatacatt
gatatgAGACCATTTCAAACAGGTATTCAATAAAGTATAGAATGGTAACA
TATCACCAACTGTGTAAAGAAAAATATATAAACATATGAAATGATACATT
CTGTGCCTATGCAAACATATGATACATTAAAAACAAAAGAACATATAGTG
CCTGTCTCTGAGGGGAACTGTGAAGCTATGGAAAGGTGTTGAAGAAAACC
TTTTTATAGTATGTATTCTTGTAATTGAATAAAAAATAAAATTACAAAAA
TCAGGCTTGGAAGTATTtaatagcagacaaaatatagttcaatatgaaaa
gcattatatgagacaaaggcaattttcaaaaattgataaaacattccacc

>uc002rsd.1|40192389|40192789|40192888
ATAACATATGAAACTAAAAGAGAAATTTACTTAAACATCCCCTTGGGAAG
AAACTGTACTACCATCAATTTTGGGATTGGAATTTTTTGGGATCGACTGA
TTTGATGTAATACTCTGCATGCTAAAAAGTTGTCTGACATGTAACTGTTT
ATGGGCTTATGATCCTGGATGCAGGAAAGGATGTAGATAGAGTCATACTA
AGCAACGTAAAAAAAATCAGTGAAATGGAGGAATGTCCAACATATATCTC
AGCACTGTAGGACAGACAAATATTCTGACACTGTGTTCTCCTGGGACATT
AAAAAGAGAACATTGCATGACCGAAGGGTTGACGTTTGCAAGAGTTTGAA
TACTTGGTGTCTGTTTTTTTCTTTGGATGATGATACCAGTTGCACAATAA
TACCATTTTGGTTTTTATTTCTTCAAAACATGAAAACAAAAAATGAAGTA
GATGACAATGAGAAAGGAGAAAACATTTCATACAGAATATGCTGTATCAC

>uc002rsa.1|40192389|40192789|40192888
ATAACATATGAAACTAAAAGAGAAATTTACTTAAACATCCCCTTGGGAAG
AAACTGTACTACCATCAATTTTGGGATTGGAATTTTTTGGGATCGACTGA
TTTGATGTAATACTCTGCATGCTAAAAAGTTGTCTGACATGTAACTGTTT
ATGGGCTTATGATCCTGGATGCAGGAAAGGATGTAGATAGAGTCATACTA
AGCAACGTAAAAAAAATCAGTGAAATGGAGGAATGTCCAACATATATCTC
AGCACTGTAGGACAGACAAATATTCTGACACTGTGTTCTCCTGGGACATT
AAAAAGAGAACATTGCATGACCGAAGGGTTGACGTTTGCAAGAGTTTGAA
TACTTGGTGTCTGTTTTTTTCTTTGGATGATGATACCAGTTGCACAATAA
TACCATTTTGGTTTTTATTTCTTCAAAACATGAAAACAAAAAATGAAGTA
GATGACAATGAGAAAGGAGAAAACATTTCATACAGAATATGCTGTATCAC

>uc002roj.1|32302521|32303021|32303020
TTTAGCTGTTTGTAAACTTCCAAGTTTTGCTTGACTAAAGAATGCTGATC
TTTTTTGGGAGTCTGATCTCCTTCTAATATCAGAAAGTGCTTTTTATATT
CCAGATTGCTTGAATTAAACTGTTTGGATTAAAGAACATATATGGAGTTT
CCTCTCTGGTTTTAAATAATCTTTCTTTATTCAGTAGCTATTAATAATTT
ATCTCATATTCAGCGAATatttattgagaatattgttgagaatctcttac
atgccaggcactatactaagTTAATATGCATTCAGTATACCAGTTGGTGT
GACCCAGACCAAAGGTAACACAAAGATGAATGAGAATTCCTTCAAGGCGC
CGATAATCCTAGTAGGAGAGCTAAGACACAAAACTGTTGCATGTTTTTAA
TCATCAAATTAAACTTCTTTCCACGTCCTTATCTTCTTTGGCATCCTTTT
GCAAGATTTTTTTTAACTACCAGGCTTAAAATAATGAGGTCCCAGAGCAC

>uc002roi.1|32302521|32303021|32303020
TTTAGCTGTTTGTAAACTTCCAAGTTTTGCTTGACTAAAGAATGCTGATC
TTTTTTGGGAGTCTGATCTCCTTCTAATATCAGAAAGTGCTTTTTATATT
CCAGATTGCTTGAATTAAACTGTTTGGATTAAAGAACATATATGGAGTTT
CCTCTCTGGTTTTAAATAATCTTTCTTTATTCAGTAGCTATTAATAATTT
ATCTCATATTCAGCGAATatttattgagaatattgttgagaatctcttac
atgccaggcactatactaagTTAATATGCATTCAGTATACCAGTTGGTGT
GACCCAGACCAAAGGTAACACAAAGATGAATGAGAATTCCTTCAAGGCGC
CGATAATCCTAGTAGGAGAGCTAAGACACAAAACTGTTGCATGTTTTTAA
TCATCAAATTAAACTTCTTTCCACGTCCTTATCTTCTTTGGCATCCTTTT
GCAAGATTTTTTTTAACTACCAGGCTTAAAATAATGAGGTCCCAGAGCAC

>uc002rld.1|27701609|27702009|27702108
ATCCATTACCTGGGATGATAAGTAAAAATGAACTGAGATCAGGTGGAAGT
TACCCACTCTTGAATTAGATAATTGGGACACCAGTGGCAGGAGGGGAATT
AACAGAACTAATATGCTTCCTACTTTCCAACTTTTTATCAGCCTTAGAAA
TACATTGTCTTAGGGTTTTTACGTCCACAGAGACTAAGCCTTCAAGTTTG
TCTTGGATACCATGCTTTCCTTGTTCAGTGTTTCTGTATTTTCAGCTCAC
AAATTGAGATTTAGGTTAAAGTACCTGTATGCTAAAATCCTAATTTCTGC
ATTAAAACTAGTTTTTATTATTTGCACATGTGAATAAGACATTTAAGAGT
GGTAACAGAAGAGTGATGAAGTAGAAAATGTGTTACATTGGAACAGTAAT
AAAATCAGTGGATAAATGTTTTTATTTAATAACATTGTTTAATAAAAAAC
TACATATTTAACAGAAAAGTTGTTAAAGCTACAAGGTAAAGGCACATTGA

>uc002rju.1|27401824|27402224|27402323
CATATTCAGCCAGTCTAGAATGCCAGAGGGTTTTGTTCCAGGTAGGCACT
GATCTCATCTCCACTCTCTCCAAAAAGCAGCTGCCTGTTTTTTTCTATTT
CCTGAGGTCATCCAACTATTTCCCTCCAAACCCCAGCCTATACTCCTAGG
CATTTCAAGACCATGGTTTGCCTATTTCTCATCACTGGGGTGTGTCCTTG
CTTAGGAGGCAGTATCATAGTCACTGTGAGTCTGCAGCATCCCACAAGAG
GACTCTAACAAGATGAGATATAACAATACATTACAGTACTTGGGTTCTAA
ACACCTCCTATACATAGAACTGAAGTAGGTAAACATTCTAATGAGTCAAC
AATgtgacagtatcatgaaggatcaaaaatcatgacgtgtaaaagaatgg
ttgaagtaactgaagatatttaatctagagaagatttgggaaacacatga
tagctatggttaaatacttaacagggcaatcacagggaagatgactagat

>uc002rhk.1|26533174|26533574|26533673
TAGTGGTGTGAGTCAGAGGCCGAGGCCAGTAGCGTGGGGCTCCTTTCTTG
CTTTCAGGGGAACTGGTTTCTGTGGGTGGAGGCTAGAGCTTTTGGGCCCT
TGTGGGGCCTTAAGCCTTCAGACTGGCCCCAGACCTGAAGGATTCTTTCG
GTGCTTTGGGGGCCCCTGGGCCCAGGCTGGTGTGCCCTTTGGGCTATGGT
GTAAGACTCCTCCTGTGGGCAGCCTGGGTGGGCAGCCCTGTGCCTGAGGC
CTGCCTTGAACCCTGGGCCACCAGAGGCCACTTGAAGGGGAAAGGCCATG
GGAGCCCTGCTGGTACTGAATCTGCCAGCCTAGAGAACTGCTGCCTCTGC
CCCGCACCTGCGGCTGCTCCTCTCAGCTTGACCAGTGCAGACCTGTCAGC
TCAGTGCTTGACTTCTTTTATTTAGAGAAAAATCACCACTCAAGAAAAGA
AAAACAGCCAACAGAAACCCAGACACAGGCAGGGGCAGCACTTGACGGGC

>uc002rhc.1|26384144|26384544|26384643
gtcaggagatggagaccatcctggctaacacggtgaaaccccgtctctac
taaaaatacaaaaaattagctgggcgtggtggcgggcacctgtagtccca
actactcgggaggctgaggcaggagaatgtagtgaacatgggagatgcag
cttacagtgagccgagattgcaccactccactccagcctgggtgaccgag
caagactctgtctcaaaaaaaaaaaaaaaaaaaaaaaaaaaGAGAACACT
GCAATGGCCCTGCTGAATTGGTGGCTTCTCTTTGAAAGTATAATGAATCC
ACTTATAGAAACATTTGGGCCAATTTATACACAATTCAAATATTCACACT
AATCATTAAGTGAAGGCATGGCGTTTGTAAGAAAAGTGTTTTCAACGGTA
CGTGATAGCATAACCATTTTTATTTTAACAGAAAATGCCCCCGTCCCATT
TTATAAAAAATATCCATGAATTGCATAATTAACAAAGACCGATTCATCAG

>uc002rhb.1|26384144|26384544|26384643
gtcaggagatggagaccatcctggctaacacggtgaaaccccgtctctac
taaaaatacaaaaaattagctgggcgtggtggcgggcacctgtagtccca
actactcgggaggctgaggcaggagaatgtagtgaacatgggagatgcag
cttacagtgagccgagattgcaccactccactccagcctgggtgaccgag
caagactctgtctcaaaaaaaaaaaaaaaaaaaaaaaaaaaGAGAACACT
GCAATGGCCCTGCTGAATTGGTGGCTTCTCTTTGAAAGTATAATGAATCC
ACTTATAGAAACATTTGGGCCAATTTATACACAATTCAAATATTCACACT
AATCATTAAGTGAAGGCATGGCGTTTGTAAGAAAAGTGTTTTCAACGGTA
CGTGATAGCATAACCATTTTTATTTTAACAGAAAATGCCCCCGTCCCATT
TTATAAAAAATATCCATGAATTGCATAATTAACAAAGACCGATTCATCAG

>uc002rcy.1|18599077|18599477|18599576
TGGAGCCTCAACTCTATCTTCAACAGTTTAATCTTTAGTCTAAATAAAAG
TGGTTTATAAACCACTATATTCTATGAAATCCCTTTAGGAATTGCCGTGG
GGGACTCCACCTTGGCAGCATTGCGATAACCTGCTTTACCCCCTCCAGCT
TCTACGTTTCAGTGAAACACCGCTTTTGAAGAAAGAATTCTGCCAAATTT
TTTTTTTTTTAAGGCTCAAAACCCACTGTTTTTTAAGCAGGAATGTGATA
GATTTGGGTTTTAGGAATATTATCTCTCAGAGCAGTGTACAAGATACGTG
GCAAGAAGAGACTGGGCAGACCAAGATCAGCATAGGCTAATGGTGACATG
ATAAAGGACTGTATTCAGTGAAGCCTCCAAAGAAATGCACAGTTAAGAAT
TTGTACCAGTAAATTTATTCCAAGTAAGACTTGTGTGCACACACCAGGCA
GATAATTTCCACACAAACACCAAACATTGTAGTAAAACTAGTTAACACTT

>uc002qxj.1|3171349|3171749|3171848
CCCGACAACTGAGACGCGGGAGCCCAACCCCAAGCTCCGAGGTGAGGGAG
GACGGCACCTCCAAGGCCACCAGTGCGTGCGCGTGGGGAGGAGGCCCTGC
CCGGCTCACAAGGTGGGCAGGACACAGCACAGGATGGGCTGCAGAGACCA
GGGGAGGCCCAGGGCGGGCAGAGCCTGCGTCTACAGCAGTGAAAATGCAT
CACACCAGCTCAGCCCAGGGCGCGAGCCAGGTGCCCACCAGCAGCCAGCA
TGGCTCCCGGGAGTTCCATGCTAGGGCGGCGTAGACAGCACACGTCTGTC
CATCTGCATTTTCCCTGGGTCAGGAAAGAGAAAATGGACAAAGACCCAGG
AGATGGGGTCACAGGGCAGAGCTCCTGAAAGAATGAGCCGAGCACCTGTG
CAGCGTGGATTTATTTTATTTCATTTTTTACTCTCAAGAGAAAGAAGAGT
TACTATTGCAGGAACAGACATTTTTTTAAAAAGCGAAACTCCTGACACCC

>uc002qxi.1|3171249|3171749|3171748
ACCCCGCACACCCAAAGGAACCACGAACAGAGGCTGCGAGGTCAGTGTTT
GAGGATTCCTAAGGATAAGCACTGATGAGTGTAGGAGCCTGTGAGGGGTC
CCCGACAACTGAGACGCGGGAGCCCAACCCCAAGCTCCGAGGTGAGGGAG
GACGGCACCTCCAAGGCCACCAGTGCGTGCGCGTGGGGAGGAGGCCCTGC
CCGGCTCACAAGGTGGGCAGGACACAGCACAGGATGGGCTGCAGAGACCA
GGGGAGGCCCAGGGCGGGCAGAGCCTGCGTCTACAGCAGTGAAAATGCAT
CACACCAGCTCAGCCCAGGGCGCGAGCCAGGTGCCCACCAGCAGCCAGCA
TGGCTCCCGGGAGTTCCATGCTAGGGCGGCGTAGACAGCACACGTCTGTC
CATCTGCATTTTCCCTGGGTCAGGAAAGAGAAAATGGACAAAGACCCAGG
AGATGGGGTCACAGGGCAGAGCTCCTGAAAGAATGAGCCGAGCACCTGTG

>uc002qwk.1|657472|657972|657971
ACAGATGAAGCTCTCCAGTGAGTCATCCACATTTATGGAGCCTGAAACCA
GTGTGCTCTGTGCAACCCCCAGTGCTTTAAAGTGGGATTGCACCTGTGCT
TTCGTAAATTACTCAACTGCTGATCATTTTGGCTTCTATGACTTTCCCTA
AAATGAGGACAACATATCAAGACAATTGTTAACAATGCACTTTAAGGCAT
TGAATATAAACTTACTACACAGTTAAAAATAAAGTGAAGGTTGTTTTTAC
AAAACCAAAATATAACTGTTCCAAAACACAGACACACACATGCAGAATGA
AAATCAAAGACCACACGTCATGGTTTCACACTGACATGTCATCAGCATCA
AATTCATGCAAAGCTAGCAATACTGTTACACTACTTTATCACAGGCAAAC
TGAGATTCAATCACACGGCCCCATATTAAGTCCAAATAACATATAGATGT
TTAattagtctgttctcacactgctataaagatactacctgagacctgga

>uc002qvz.1|207654|208154|208153
TCCTCTCAGGAGGGTTTGCTGGGTGAAGCCAGGGCTGAAGCAAGGAGTCT
ACGCGGGAGCTGGGGCTGAGCGGGCAGCTCGCTTCAGGGTGGGCATGGGG
GAGCGCAAATATTGGGTCAGCGAGTGTCTGaaaggcaacagaatctctgg
tggatttaatagagggcatgagatagaagaacgaaagttggctctgaagt
caccctgaggaccaaggaaatccaaggatggaatttccatttactgaaga
ggaacactgtgggaggggcaggctaagtgaggagaaagaagagcttggat
ttgagcccgtgaaggctgaggtgttgttccttgtccaaacggagctgtaa
agtgcatagctggagaggggagtctagagttcaggaaggagctcaggCAG
CCCAGAACGGAGGTGGATTTCACCCTGCATATGAGACATAGGACTTCTGC
CTACCTTACAAAAAAAATAAGAAAAACAAAATTGAAATATTAACTTAGTA

>uc003fyp.1|199099944|199100344|199100443
CTTTAGCATCCCAAGGCATTGTTTTGACTCATCAAGGCAAGCATGATCTG
GTGGGTGCATTTTTTTTCTAGGAGAAGAGGGAGAGTGACAGCTTTCCTAT
TTGCCAGGCACAAGTTAGATATTTTCACACACCTGATTTCTTTTCATCTT
AACACTCCATAAAGTGGGGATTGGTGGCTCTAGTGTTTCACTTGTCAAAA
ATATCTCCAAACTAGCCTTCCAGAGAACCTGTGTCCCCATCTTTATAGTT
TGTAAAGTTGTATATCCTAACATCCTATTTCTAGCTTGTATTTATAATTT
GTATCCCTGTTTCCTAGAAAAGTTGCTGAAGCAGCTTACAACTGGATATG
TATTCCATGCCATTTTCACCTGAATAAAAACACCAAAGTGACGATAAATC
TAAAAGGCAGGCAGGAACCAACATTTATTAAAACTTTGCTGTGTATATAT
TATGCTGGACAGCTAATAACATCATATTGTAATTCCTACTGAATACTTTT

>uc003fyq.1|199124590|199124990|199125089
tgtgtgcgtgcgtgcgtgcgtgcgtgtgtgcgtgcgtgcgtgtgtgcCAT
TTAGCATTCCCCTCAAAGAAGATCTACCACTTCTTTCTTCCTCCTGGCAT
TTTTCACCGTGACTTCTCATCCTATAAACTCAGGTTTGAACGAAGTTCAG
CGCTCTCGATGCTGTATTTCTTACTGGAGGAGTGAAAGGTACTGGTTAGA
TGAAAGAAACAGCAGCAAAATCCTGCCATAACTAAGCACCTCGTTTTGCC
CTCTCCCTATAATTAGTCAGAAAAATGGTGATTGGTTTGCCAAAATAAGA
AGTGACCAAGGAGAGAAAGTGCAGCCAATTTTCAAAGTCATTATGAGGCG
GGAGATGGAGGCTACAGCCCACTGGAATCTCTGCTTGCGAACACGCATAT
CCTCATTTAGGCTTTTATTTTCAACCTCAAGTGGAGGGGCTGTTGCCGAT
AGAGATGGAGGGAAATCTTTGTCTCCCTCCTTTGTTAGCTGAGAGGGGAT

>uc003fyf.1|198903935|198904335|198904434
AAAGGAGTTTTAAATGACTACCTATTGTTGTCATACATAGAAATCAGAGA
CATTAAGGAGAACATAGAAGGAAGACTTCCTGAATACCTCGAAAATGTGT
GAAAAAACGGAGTTTCTGAATGGGAAGAAACATGTGGTTCCTCCATCTGG
AGGCCTGTGCAGGCGAATGGGCTCTCTAGATTGTGTAAACAGGAAATCAA
AGCCTCTTGCAACACAAGACCTATCTGTCATCACATTATGTTATAATGGA
GAATTATAGATACAGTTCACCTCTGTCTACATACACAATGTTGTAACAGA
GAATTATAGATACCATTCACTTCAGTAAGGAAACTACTCTTAGTTTCACC
CATGAAGGAAGAGCGTTTGTCCCTGAACTGTTTTTTTGTTTGTGTGTTTG
TTTTGCTGATGGGAACTTGAAGAGATCTATGATTTGCAGGAGTGGGACAT
TAACCTGATTTAACATAACTGCCTTCCCAGACTGGAACCCCACTGTTCCT

>uc003fxu.1|198720650|198721050|198721149
tgaactcctgacctcaggcgatccgaccgcctgggcctcccaaaatgctg
ggatgacaggtgtgagccaccgcgcccggccACGCACTCTGGTAAAGACG
AAAACTACGTCCTGCGCCCCGGTAGGTTCTAAGCTGCCGGAAAGTGAATG
GTGAATATGAGGTTTGAGTTAGCACTGGAGTTATTTGGAGGGATGGTAGC
CTGGGCTTTTCAATCACTGGAAACGATTAAAAGCCAGAACAACCTGCACA
GGCCGGCCCAGCAGTTCTAGCTTACTCAGAAGATCCCAGTAGACGCACAT
GCAGCTTCTCTGACGTTCGGGTCTGCTGATGGGGACCCAGAGTATGTGGC
CCTCCTTCCTCTAGTTCCCAGGCAGGGACGCACACGTGCAACTCCAAGGC
TCCATCTATTTTCCTTTAATAAACTTCAGCACGGACACAAATTCGCCCAA
CATGTAAAAGTGCAATTCCGAAAGGATCCTGCTAGAACAAGGTCCACGGT

>uc003fsy.1|193342021|193342421|193342520
TTAACATAATACGGAGAAAAACAATATACAAATTGTGTGGTTAGAATTTT
TTCTTAACTGCTATCAGGAAGGAGACAAATGTGAGTCTAGATGATAAATG
ATGAATAGCCACTGAAAATGGAGGAATTTTGTTAGTGATTCATATCTCTA
TTTTTTTCATAACAAACTTAATTAAATATATTTTGTCATGAAATCATAAT
TGTAATTGATTTTTATGATTTGCATCAATTGTGTTATTTATGAAACCATC
GTTTTACTGATGAGTGTGTATGTGTATCATCACTACAAAAGCTCAAGTCA
TTTCATGCTAAAAGAGCCAGTGTCCCATAGTGTTGAAGTTTCTTTTTTAT
TTTTTTCAAATAAAATAAGCTTTGTGCTTGGGATTTTTTTCTTTTTTTTT
TTGGTTCTGGTAGTGACAGGTGTATTTATAATCAAGTTGAATCAAGAGTG
ACAAGAAGAAATACAGCTAGAGTTATATTTTTGCCCCAGGGGTATTCTTT

>uc003fsx.1|193342021|193342421|193342520
TTAACATAATACGGAGAAAAACAATATACAAATTGTGTGGTTAGAATTTT
TTCTTAACTGCTATCAGGAAGGAGACAAATGTGAGTCTAGATGATAAATG
ATGAATAGCCACTGAAAATGGAGGAATTTTGTTAGTGATTCATATCTCTA
TTTTTTTCATAACAAACTTAATTAAATATATTTTGTCATGAAATCATAAT
TGTAATTGATTTTTATGATTTGCATCAATTGTGTTATTTATGAAACCATC
GTTTTACTGATGAGTGTGTATGTGTATCATCACTACAAAAGCTCAAGTCA
TTTCATGCTAAAAGAGCCAGTGTCCCATAGTGTTGAAGTTTCTTTTTTAT
TTTTTTCAAATAAAATAAGCTTTGTGCTTGGGATTTTTTTCTTTTTTTTT
TTGGTTCTGGTAGTGACAGGTGTATTTATAATCAAGTTGAATCAAGAGTG
ACAAGAAGAAATACAGCTAGAGTTATATTTTTGCCCCAGGGGTATTCTTT

>uc003frq.1|188921458|188921858|188921957
ccagctacttgggaggctgaggcaggagaatcactggaacccaggaggcg
gaggttgcagtaagctgagatcCGAGTCTCTGTCTcaaaaaacaacaaaa
caaaacaaaacaaaacaaaaGTGCTTAGCCTAGAGCTGAGTGGGAGGTCC
TTCCAAAATCTCCCACCTGAGCTCTTCAGAAAGGGCCTGGAGTCCGCAGT
CCCTCCTGGTGCTGGGATCCAAATGTGCGTTCATGCCAAGGTACCAGGAA
CCTAGCCTCATCTCAAAAGACGCTCGTTTTTGAGAATGCAGCAGCCAGCA
GCCCCTTCCCTCCAAGAGCTTTTTCCACTAGGTTAGGAGCTGAGGGAGTC
AGACGCAGGCCAGGCCCCATTCCAACGCAAGAAAAGCCCTCCAGACCAAG
CCAGTTTGACTTTTCAACATTTTATTCTTATATTTGTACAGCTATATTTT
ACAACGCGGTAATGCAGTTTAGACACAGCCAAACCCTGTCTCCGGAGTAG

>uc003frp.1|188921458|188921858|188921957
ccagctacttgggaggctgaggcaggagaatcactggaacccaggaggcg
gaggttgcagtaagctgagatcCGAGTCTCTGTCTcaaaaaacaacaaaa
caaaacaaaacaaaacaaaaGTGCTTAGCCTAGAGCTGAGTGGGAGGTCC
TTCCAAAATCTCCCACCTGAGCTCTTCAGAAAGGGCCTGGAGTCCGCAGT
CCCTCCTGGTGCTGGGATCCAAATGTGCGTTCATGCCAAGGTACCAGGAA
CCTAGCCTCATCTCAAAAGACGCTCGTTTTTGAGAATGCAGCAGCCAGCA
GCCCCTTCCCTCCAAGAGCTTTTTCCACTAGGTTAGGAGCTGAGGGAGTC
AGACGCAGGCCAGGCCCCATTCCAACGCAAGAAAAGCCCTCCAGACCAAG
CCAGTTTGACTTTTCAACATTTTATTCTTATATTTGTACAGCTATATTTT
ACAACGCGGTAATGCAGTTTAGACACAGCCAAACCCTGTCTCCGGAGTAG

>uc003fpy.1|187246403|187246803|187246902
GGGCTGAGGATAATTCTGGGACTCGAAAGTCCTAGACTGCTTTGTAATCT
TTTCACACAACCCAAAGCGAAACATGGGCTACACTTAAAAAAAGAGTTAC
TAAGAATTGGTGGCTTGGTGGGCTCAAGGGGATGAGGTGATCTCAGCTCA
CCATTGGCTGGGAAGAGGATCTCTCGACTTTCCACCTCTTTGGATTAAAT
TTTTAGCTGGAGTTTAAGAGGAGCTGTGCACATCTATTTCCAGGTAACAG
AGTTCCCTAACTACCCTCGATGCCACTGTCCATTGGTAAGGCTAAATTGT
TGAGAGGGCTAGGGCGGGGGCGGAGAGAAAGCCAGGGGGCTTTTGCCTGC
TTTAAAATTAGACCAATGAGGGCAAGAAAGAGGCAGGTTCGGGTGCTTGG
TAAACGAAAAGCAAACTTCTTTATTGTACACAGTACAGAATATAACGCAG
CTTGGCAGGATGCATACGGCCCTGCGCAGGGGAAAGTATTTCAAATCAGC

>uc003fng.1|185443535|185444035|185444034
ctgccattccttgatgcatgcctttgggcaagtttattaacctctctgga
cctgctcctcaaccaaatatggaatatggagagagtaatacctagggcca
taaggtcttgtgggtttgaacccctaacttactggctgtgtgaccttggt
aagttacttaacctcatgaagtcttaatttttccatctgtaaaatgagaa
tagtaaatgtaagtgtacctccctgtctcggggtctcttgtgagctttca
atattagaacatatgtaaatctcttatgatagtaccagggagaagtactc
ataagagtagctcgtattTAGAATTAAGAATCAAATATCCTTCAATATGT
GAAGTGCTCAGCACAGTGGTGCAGAATAGGACTTCTATGATTGGGGTCCC
CTTTCCTCGCCCAGGTCACCAGCTGTCAAGGGATACCTGACCAGGACTCT
GTCAGCACCTAGAGAGGGCAAGACTTACCTTCCCACAATTTAAAGGATAT

>uc003fne.1|185442410|185442810|185442909
TTGACCTGGCCGCCCTCAAGGCCGCAGCCCGAGGGCTCTTCCTGCTACTG
CGCCACTGGGACCAAAACCTGCAGCTACACCTGCTGTGCTACAGCCCAGC
GAACGTGTGAAGGCTGCCCCCTGCTGCTTGGGCTGGCGCCCCACCCAACA
CACTCAAGTCACTGCCGCCCAGGGCTGGCCTCTTGGTGCTGGGAAAGTGT
AGGCTGGTGCCAGCCTGTCCCCCACTGCTTCTTACTCCCTCCCTAGAGCC
CTCTTGCCCCCACAAAAAGTGCCTGCCTGTGCTCTCTCCCTCTCCTCCCA
CCCCACTCACACTCCCCTCCATCCTCTGAGCTCCCTGCAACACAGTGGAA
GGGTAGAGAGCCACAGTCCCCAAATCCTATGCAATAAAGTGCCTCTTAGG
ACTGCTTGAGTGAATTCTTTATCTGCTCCATACGTGTCCCTCACAGCCTG
GACCAGGCATCGGCTGCCCCCACCTCCATGTAGGTTGCACAGAGTTGGAC

>uc003fli.1|184378124|184378524|184378623
ctccagcctgggtgacaagagcaaaactccatctcaaaaaaaaaaaaaaa
gaaaaaaaaaTCTGACAATTAAATAAAGAACAGAAAAAAAATTTGAATGG
CAAATACAAAGCTGAAAAGAAATAACTGAGAATAAATAACTCTGAAAATA
GCTCAAAAACTAAATACCTCAAAAACTCTTTAAAAATTCAGAAAATATAA
TGTTCAAATATGAAGTAATGCTGAAAATGAAATAACTAAAAACCAAGTAA
CTTGAAAAAAAGAACATAAAAATAAACAACTCAAATATAAAATAACTGAA
AATAAATACCTGTGAACATAAGCAACTCGAAAACCAGATAACTAGGGGAA
ACCCTTCATTAAAACATTTCACTCTGAAAATAAATAACTTGACAGTAGTT
CATGAACTTCCAGTGAGTGTTTAATAGTCAAATAAGTTACTGTAAAAATA
AATAACTCAAAAACTCCAATAAGATAAAGTGAAATAACTATGAAGGTAAA

>uc003flp.1|184498838|184499238|184499337
AGAAAAAAGATCAAAATGCAACACGCCAAAGTGGTTGTCTTTCTAAGTGG
GAAAATGATAGGCAACTTAAGTTTTTGTCTTATTTTTTTCCTAGATTATT
TACAGTGAATATGTACCACATTTAGAATAATAAAAAATCATAAAGATATT
TCAGAATTAATAATTACCATTATGTAGGGATGGGGGATAGTGGGATATGT
ACGTGCCCATGAGTAACCTTTTTCTTCCTACATTTTTGGATTTCCACAAT
AATATGAACTCATGCTTTGATATATGCTGTGAAAACTTTCTCTTTACACA
TCATGCCCAGATCTGCAAAAAACATTAGGCTGGGATTTTCTGTAGAGTTA
CTATGGCTACTTGctttctctctctctctgtctccctctctctctctcAA
acacacatgcacacacacacacacacacacacacacacCAGGCTTATAAT
CTCTGGAGCAAAAATGGAGTTGGGAAAACAGCAGCTGATCCCACAGCGAG

>uc003fet.1|168642016|168642416|168642515
AAAACCATAAATCAGTAGAAAAAAAACTGGTATGTTTCAAAAGGTACTGA
AACAACATAAATATTAAATGTAACATGTCAAATAACAAGTTAAGATTAGT
GAAATACCCAAAGCTCCTCTATTGCAAGGAATACTGGATCTCTGTGTCTT
GAGTGACACCCCAGAGAGGCATGTACCATGGCCATTGTCTCTTTATCTTA
TTTCCCCATGGCTAGAAAATGGTACTATGCCTGAATCTAATAGTCTAGTA
TTTTAGGGAATAATAAATTTGCTATCTAAGACAAGAATTTGGTATTTAAG
ATATTATAGACAGGATTGTTCTAACATATGAATGGTAATATTTTACGTAC
GCTCAAGGTTTTAGATGCATATAGATTTTCTAAAACATACAGAAGGAATG
GAAACAAATGCATACCTAATTTTACTTATTCATCAAGACAGATATCTATT
ACTACAGGCACAGTTTAAAACAGAAAAGACATAAGATATAGAGCAAATAT

>uc003fes.1|168642016|168642416|168642515
AAAACCATAAATCAGTAGAAAAAAAACTGGTATGTTTCAAAAGGTACTGA
AACAACATAAATATTAAATGTAACATGTCAAATAACAAGTTAAGATTAGT
GAAATACCCAAAGCTCCTCTATTGCAAGGAATACTGGATCTCTGTGTCTT
GAGTGACACCCCAGAGAGGCATGTACCATGGCCATTGTCTCTTTATCTTA
TTTCCCCATGGCTAGAAAATGGTACTATGCCTGAATCTAATAGTCTAGTA
TTTTAGGGAATAATAAATTTGCTATCTAAGACAAGAATTTGGTATTTAAG
ATATTATAGACAGGATTGTTCTAACATATGAATGGTAATATTTTACGTAC
GCTCAAGGTTTTAGATGCATATAGATTTTCTAAAACATACAGAAGGAATG
GAAACAAATGCATACCTAATTTTACTTATTCATCAAGACAGATATCTATT
ACTACAGGCACAGTTTAAAACAGAAAAGACATAAGATATAGAGCAAATAT

>uc003fek.1|166386801|166387201|166387300
TTTACTTTCCAATTTCTTTATCTCATTTATTATCTTAAGATGTATGGATC
CTAGATTATCTTCTCCTAATTAATCCTGTACTTCTTAGCGATCTAGTTAC
TTTATTTTCTCCCCCTTGCATCTTGCCTGGGAAACAGTGCATCACTGGTT
ACTAAGACTGAAATTCATAATTCAAGGAAAAAAAAGTAAACCGTAAGTCA
CATTTTAAGTCTCAATTGTATCCTGGTTTGGACTAGAGATGGTGGGATAT
AAGATTTATCAACATCACAGTGCATCAAACCCGTTAATAAATTACTTTCT
GTGTAACAAGTAAAAGAAATCATTTCTAAAATGGAAGCACGAAAGGCATG
GCATAGCTGGAGTTTAAGGTTCAAGCTTTGTATCCTCTATATATAATGTA
TTATGTTTTTCAAAAACTTTTTATTAGGAAAGCTATACCAGAGGCATAAT
CACTATACAATGATTAAACATTACCTTTACAATTTATAATCACTGAAATT

>uc003fej.1|166386801|166387201|166387300
TTTACTTTCCAATTTCTTTATCTCATTTATTATCTTAAGATGTATGGATC
CTAGATTATCTTCTCCTAATTAATCCTGTACTTCTTAGCGATCTAGTTAC
TTTATTTTCTCCCCCTTGCATCTTGCCTGGGAAACAGTGCATCACTGGTT
ACTAAGACTGAAATTCATAATTCAAGGAAAAAAAAGTAAACCGTAAGTCA
CATTTTAAGTCTCAATTGTATCCTGGTTTGGACTAGAGATGGTGGGATAT
AAGATTTATCAACATCACAGTGCATCAAACCCGTTAATAAATTACTTTCT
GTGTAACAAGTAAAAGAAATCATTTCTAAAATGGAAGCACGAAAGGCATG
GCATAGCTGGAGTTTAAGGTTCAAGCTTTGTATCCTCTATATATAATGTA
TTATGTTTTTCAAAAACTTTTTATTAGGAAAGCTATACCAGAGGCATAAT
CACTATACAATGATTAAACATTACCTTTACAATTTATAATCACTGAAATT

>uc003fda.1|161427435|161427935|161427934
TCCTGATCTAGCAAATAGTCACAGCTGGTGTTTCACAATTAGGTGGAGTG
CGGGGAGTGGGCTAGGGGGGACACCTGTGATACAAGGTTAGCTGCTGTAC
CTACTCAGGGAACAGCAACCATGTATATCCATTCGGCTGGACTTTTGATT
GTTCAATAACTGAGGAGGTATTTATATTTATTTGTCTTTTATTCTAATAT
TTTTACCATGCATTGAACGCAACAGGAGGGTATTTCAGCAAATTCACGAC
AAGGTAATCGTCTTATCACTTTTTGTAGGCCATTAATGGTCAGGAAATTG
CCCATACTCTGTCATTATTGTTTAATAAATCATTAAATTATTTCATTAAA
AAAGAAAAACAGGTATGGTCAAACGAGGAAGCATATGTGACATAAAAAAC
ATGAAGGATATCTTATTTTCACTATTTGAGAAGAATATATTTTATTTTTA
GTACTGTGGCATAATATATAACTTTTTATAATAATAACTGTATGCATTAT

>uc003fde.1|161457081|161457481|161457580
cacctcgggagaccgaggagcacggatcactagaggtcaggaattcagga
gtttgagaccagcctggccaacatggtgaaaccttgtctctactaaaaat
acaaaaattagctgggtgtggtggtgggcacttgtaatcccagctactta
ggaggctgaggcactagaattgcttgaacccgggagacggaggttgcagt
gagctgtgatggggccactgcactccagcctgggtgacagagccagaccc
tgtctcaaaaaataaataaacaaataaataaataaaggcagtctttttgg
gaaccttgccctttaacttgtgggatctgtttctaattctaggtagttag
tgttagaattggattgaattctaggataTGAGAGAATTGTTTAGAACACA
GACTTTTTATTTTTTGCAtttattgtggtaaaatatacataacataaaac
cttttaaccatttATTTTTAAACATTTTAAGCTTCTTATTGAAATATAAC

>uc003fbm.1|158659708|158660108|158660207
CAGTGGCCTTAGGGTCTGCTGGGCTCGCATGGTGGAAGAGGACAGCACCC
CACCATGCTATGCCAGGAAGCATGGACAAAATAGCAGTATGGGCTTGGGG
ATTGGTCTGGATACCTTGGGAAGAGAGCACACATAGGACACCCTTGGGGA
CCCTAAGAATTAATTGGACTGTGAGCACTTTACAGAGGGTTGACGATCAA
CCTTATCATGTGGTGGGTTATGGCAGTAAACTGTGGGCTGAGATACTCAT
GGGCCTCATGCATCTTTATTAATGAGAAATGGGGACATTTGGATGCACAT
CAATTAATATCATGTATTGTTCTCTGACTTCAAGTTCAAAAACATGTTTT
TTGATTGATCTGAAACCAAAGAAAATAAAAGAAGACAAGGAGAATATTTT
GCATGAACTAATTTGAGCTTCTTATTCATTCAAATGTTGTAACAATTAAC
AGAGGTGTACTATTTGGCTTTTTATGCTAGTATTTATGCTTGTTATCCAA

>uc003fbk.1|158460991|158461391|158461490
AAATGGAATAATTAAATAAGTAATTCTGAAAGACAAGTATTTAATGACAT
AACTGGCTTGATTTGGGAACCATTTTACCATGTGTTAGCCTCAGTTGTAG
TAAGAGAGGATCATGTAATTATATGTCTATAAGTAAGTTATATGGTTTTT
CTCAGTGTACATTAGTTCAACGTTTCTAAAGGTTTTTTTTTTTAAAGTTT
TCTTTTAATACCTTTGACAGACTGTGATTTTCATCAGAAGTGCTAATCTT
TCCTCAGGATGGAGAGTTCAGGCATCTTTTCATGTTGTTTTCTCACAGTT
TTAAATGACATATCTACAGAAGTTCTTTTATCAGTGACTTTTCCCTTCCT
GGCCCCACACTATCTGAGGGCATACTCTGTAGCTCCTTTTATTTTATTTT
ATTTTTGTGGGCATCAGATATATTCTGAAGTCAATACTAAAGCTGTTAGA
GTATGACATTTACTAAGAATCCTGCCATTTTAGGCCCTTCTTCTTAAAGG

>uc003eys.1|152412194|152412594|152412693
ggctcactgcaacctctgcctcttgggcccaggtgatcatcccacctcag
tctccccagtaactgggactatcggcgtatgccacgacgcctggctaatt
atatttttttgtagagacagagtttcgccatgttgcccaggctggtcttg
aactcctggacttcagtgatctgcccacctttgccttccaaagtgttggg
agtacaggtgtgagccaccatgcccTATCTGGAGTACTTCTTCTGAAAAG
TCACTGGCAGATAGAATTTTTGAATTCTCTATGTAACTGTCTCCATTGTA
TTAGCATGCATAATTGAGCATATAAAGAAACTACATATGTCTTGACTGTG
AGGAAATCTGGTAATGTTTCCTCATATGTTGATTATTAAGAAAAAATAGA
CAGTATTAAAACATTTCTTTATTAGTATATAGACAGTAAAGCATGAAATA
GATACAAACATTACTTATAAAAATGTTTTGAAAGAACATTTGAAAAATAG

>uc003eyr.1|152412194|152412594|152412693
ggctcactgcaacctctgcctcttgggcccaggtgatcatcccacctcag
tctccccagtaactgggactatcggcgtatgccacgacgcctggctaatt
atatttttttgtagagacagagtttcgccatgttgcccaggctggtcttg
aactcctggacttcagtgatctgcccacctttgccttccaaagtgttggg
agtacaggtgtgagccaccatgcccTATCTGGAGTACTTCTTCTGAAAAG
TCACTGGCAGATAGAATTTTTGAATTCTCTATGTAACTGTCTCCATTGTA
TTAGCATGCATAATTGAGCATATAAAGAAACTACATATGTCTTGACTGTG
AGGAAATCTGGTAATGTTTCCTCATATGTTGATTATTAAGAAAAAATAGA
CAGTATTAAAACATTTCTTTATTAGTATATAGACAGTAAAGCATGAAATA
GATACAAACATTACTTATAAAAATGTTTTGAAAGAACATTTGAAAAATAG

>uc003exh.1|150720321|150720721|150720820
aggcaggagaatcgcttgaacccagaaggcagaggttgcagtgagccgag
attgtgccattgcattccagcctggacaacaagagcaaaactcgatctca
aaaacaaacaaacaacatcaagaaaaaaaaaaaCCATCAGATTCTAAGCT
GCAATTTTTTAAATCCCCAGTTGTAATATTTCAAAAACTTTTGTTTGAAT
AAAATGCTCATAATTAGTACCAAACTGGTCTCTTTCACAAGATCTGTAGT
GTAAGACCTGTGACTAATGCTGCTGCTGCTACTTTCCCGCTGGAGGGACT
AAGTTGTCTAGATGCTCTGCAGTAAAATAACGAAAGATAAGCTACAATAG
GACTGTGTGCCTTTATAAATACAGACTAATAAGAGCCATCAGAGCCAGCA
TGGATTCAAAATTACATTGTATTCCATACAGTAGAATTTTACTATCCATA
CAATGATTTTTAAAGCTCAAGTTAAATAGTTTTTAAAGCATTTGGTACTA

>uc003err.1|139270114|139270514|139270613
AGGAGAGCAGCTGGGTGCTCCAGGGTCGTGTTGTCATTACTGAAGACCAG
CAGGAGTCCGCGGGCCTGAAGAGGGGCTCAGTAGTCCTAGATGGACTTCA
CCAAGGCTGCTACCCTCTCCCCAACCCACGCTACAGCCGCTGCACTGCAG
GCAGTCCTGCAGGAAGACCCCACTGCCACCAGAGGTCGCCGCAGGACTGC
ATGAACCATCAAGATCCACTCAAACCTCCTCCCAAATGCAGTCTGGGGCA
AGGCAGTACCAAGGCAGGCAATTGGACACAGCCCCTCTGTTTTCCAAATT
GCATCAAGACCTATAGCCACAAGAGCGGTCCCGGATCAGCAAGTTTTTAT
GGGAAGAGAAGAGAGAGAGTGCATCACAGGGAGTCAGACatgtgtggatt
gggtcacaatgtaaaatgagtttcttacagtaattcaagatcagaaaatg
tttgaaaTAcagttgaccccgaaacaacgtggggttgaacagccatgggt

>uc003emz.1|130848924|130849324|130849423
AATTTTCAAAGATTTCACAAGATGTATCCCTTGCTCTCACAACATCCACC
TGTAGGATCAAGTTGGGTGGTGTGGTATCACTAGTTTATACATGGGGTAA
GAGGCACACAGCTAGCAAGCCAGAAGTGGGACTAAAGCTCTCGACATTCA
GACTGGAGCTGTGAAGGACCGAATCATCATGTCTCTGCTTGGTACCAGGT
CAAAGGCAAGTTTAGGACTTCAGGATTTCCAGAGGCCTCCCAGAGATCAT
CAGGAAAAAGTCCTAATAGAAATTACTACTTTTATAACAAAACTACAGGT
GGCACTAGGCTGGATAATAATGCATTACATGCATGTAGAACTACATATGT
TAAATGTTTCAAAAATAAAAAGCAAAACAAACATGAGTCTGACCACCAGG
TTAATAGCTGAGGTCTTTATTTCAATTTCTATATACAGTAAAAGTGCTGC
TGAGAATCTGCAGCGACCAGACAGAACATAAATTTAAATCTCTCTCAACA

>uc003emy.1|130848924|130849324|130849423
AATTTTCAAAGATTTCACAAGATGTATCCCTTGCTCTCACAACATCCACC
TGTAGGATCAAGTTGGGTGGTGTGGTATCACTAGTTTATACATGGGGTAA
GAGGCACACAGCTAGCAAGCCAGAAGTGGGACTAAAGCTCTCGACATTCA
GACTGGAGCTGTGAAGGACCGAATCATCATGTCTCTGCTTGGTACCAGGT
CAAAGGCAAGTTTAGGACTTCAGGATTTCCAGAGGCCTCCCAGAGATCAT
CAGGAAAAAGTCCTAATAGAAATTACTACTTTTATAACAAAACTACAGGT
GGCACTAGGCTGGATAATAATGCATTACATGCATGTAGAACTACATATGT
TAAATGTTTCAAAAATAAAAAGCAAAACAAACATGAGTCTGACCACCAGG
TTAATAGCTGAGGTCTTTATTTCAATTTCTATATACAGTAAAAGTGCTGC
TGAGAATCTGCAGCGACCAGACAGAACATAAATTTAAATCTCTCTCAACA

>uc003ejw.1|128890198|128890598|128890697
AGCAGCAGGAGGCCGGGTTCCCTATGCTGAGGAGGGAGGGCTGAGTCCGG
ACAGAGCCCAGCTTGTGTGGGGATGGGTTTGGCATCTATATGGGGCCCTG
GAGAAAGCACAAGCCACCTGAAGCTGGCACGGGGAGGGTGGCCTGGGCTC
CGTCCTCCCCAGTGGCGGGGCAGGGTCTGCGAGAGGATGTGTGTGTTTAG
AAATCTGCTCCAAGCGTGGATGGGAGAAGATAAACTCCACACACGCTGAT
GGAGGCTGGGAAGCACTGCTGGAGTTGGTATCAGGTGACAGGCATGGCTC
AGGCAGGGATCAGCCTGTCTAAAAAAGGGCCTGCTGTGCTCTCAGCAAGG
AAGATTGCCATCCAGGGTCAGAGGCTACTGTGATGGACAGACAGACGCCA
TTCCGAAAACATCGGATTTATTAGGATTAGCTGTAGTGTACACTGATTCC
TTTAGCTCTAAATGGATACATATGTGCCCCGCAGACAGTATACACGCAGG

>uc003ece.1|120412876|120413276|120413375
TCTTAGGAGCACCAAACTTCCTACTCCCTCTCTCCCTGCTTGGGAAGGAT
TAGATATTATTTAAACTTCCTGGCTGGCACTCATTCTTGTTAAAGTTTAA
CTGTTGAGGTGTCATACAATAATGATGGATTGAGAACCCCTAGGGCTTGC
ATGATAAGCATAATGCATTCACGGAGAGGCCCAGGGAGTGAGACATGGAC
GGGCCTATCGTAAGATTGGAGCTGGTTCCACAAGGAGGTCACAAATGAGA
CAAACAAGAGAGGGACAGAAGGACGGGAGACAGAAGTAGTGGAGGGCTTT
GTTTCATTTGTTCTGTTTTTAAGCTCTTTAGAATTATGGATACTGAAATG
AACATATCTGTAGGCCTCAAAGAACAATAAAAAACACGAAGGAACACTCA
AAGCTTTTTCACATTTTACTACAGAGGTATTTGATAGACATATTTATTAT
TAGTTAATATGTAAACTTGTAAACTGCTAATTCATATCCTACTTGTACAA

>uc003ebz.1|120101768|120102168|120102267
ACACATCAAGAGCTACAATCATGCTCATAACTCGACTTAGCAATTTCAAT
TCAGAAAtcagcatttatctactcaacacccacatgaggcaccgtggtag
gtgatggagattcagcggtgaaaaaggcaagcatagagactgtcttcatg
aactttcactctaggaaatgggaaaataGCTCAATGTATGAAGAAGGTCA
TTAATCTTCAGTCATATGGGTAAGAACTGGAATCAAACTAAATTTAAGAG
AAAGATTAAGTCATTTTTGGAATAGCATGTGCCTGttaaaataattataa
atattatttaaCAGGATGGAGAAAATCTTGTAACATTAAAGAGAATACTA
AGTTTTAAAATGACATACTCGTTAGTATTGATAATTAATGACAACttatt
ttatatgaataaaattttattgaattttagataattaGAAAGAATAAAGA
AATGCAAGATAAATGCTTTCTAAACAGCATCTGATAGCATCATCTTTTCA

>uc003ebm.1|115539812|115540212|115540311
TGCTTGTCCAAGTCTTCCTGGCTTCTGCTGCAAGAGGGGGATATGGAGAA
GGTGGGCCAGGGTGTGTGGACCCGGGCAGAATCTGGGGAAGAAGCCTGCC
ATTCGTCTTTCTTTCCCACACCACCGAACCCACTGCCCTTCCCACCCCCA
CAGCCCTTTTATGAAATCAGACAACGTGGTAGGTGGAAAACAGCAGGGCC
TTTCCTCTGGGTTTTCAACCAGAAGTGATATTCCACAGTTTTAACTGGTT
ACTGTGAAGTCCAAGCGGCCAGAATTGTGAAAATGTCCACTGAAACACTG
CAAGCGGTGTACTTAAAGACAGTAGGCCTTTTAGATTTTGTTATATATTT
TTTGTAGTGCTCTTCACAAGTGGAAAttttttttttttttttactttttt
ttAAAAGATTTTTTTGTAAAGAAGGGTTGTATTTAGAGGCCAGTAGCTAG
AGATCCAACCAGTGGACCTCTTGAAGCACTACCAGGCCTTAAGGCCACCA

>uc003dxb.1|109751007|109751407|109751506
GTTAAAATTACATTAAGAAAGGGCTACTACATATATATAATGGGGTAATT
ATTTATATAGATCTTTAAGAAAAGGCAAATTGAGTTCTTTAAACACATAC
TTGTGAGAATGGGACAGATCTGCATTATCTAACAGGATGGTTATCAAaat
taaatttaataaaatcaaaaatttagttttttcagttgcaaaggccaaat
ttcaagtgctcaatggccacttttagccactggctatgggactggacatc
atagaacactgtcattatcacagaaaattgtatagggtagcactAGGCTA
GGCTGTCTCAAGATGTCTAAATTGGAAAGATAAATTGATTTTCCCTAGAA
TTTTTGGTTCATTCATTCATTTCTTTCTTTAACGTTTTGTCTCTTTTATT
TTATAGACCCTTTTATTCTTCAGTCTTATCTATCCACTTAAACTTTTTCA
TATTTGGTTGAAAATGCATGCAATTTCAAAAGAGAAACAGAATGTATCTC

>uc003dxc.1|109769191|109769691|109769690
ATAACCATTATTAAAGCAATTATGAAGGCTTTATTTTTAAAACATAAGGT
AAAACAACTGAGCTAAAATCATGACAACTCTATCAGCATTTCTTTATCCA
CGAATACACATCACCAAAAAATGGCACTACTGATCGTCCGTCCAGGGGAA
ATAATTAGCATCAAGCAGAAAACAGTAACATGGAGTAACAGAATAGTCAT
TTTAGAATTTACCACCAAATGTCAAATTGTGATACAAGTGTCAAAATCAA
GCTTAAACAGCATTTTAAAAAATGTACTTTAACTTAAAAGTTTCACACAG
AAAAATAAGGAAAAAAAATCATGGATCTTTTTCACTCATTGAGAATTTTT
TCTACAGTTCAAATTTTAGTTCAGTAATTCTAGATAAATATGAGCATAAA
GTGACAAATTACAAATAAAGACAAAATGCAGTGAATGCAATACTAGAAAA
AAAAGAATGGTTAGTTATACAGTTTTCACGTTAATGACAGTAAAGGATAT

>uc003dqe.1|78728679|78729079|78729178
ATAATTAATTTTCTTGCTGACAGAACATAGGTGGCTCAAACTTTACAAAT
CACATTTATCTAGTTGAATCCCAATTATTTTAGAAATAGATGAAATAGAT
TAACTGAAACTCAGATACACATACATAAACAAAAATAATATACCCTTAAT
ATTAAAGAAGACTTAGTCTCTGATCCAATTATTCACTTCTAGGTCTTGAC
TGATCTTACATTTTTAATTTCAGAGGACTTAGGTAAAATTTTGCTTACAG
TAAAGCCTGGTTATTCATACAACTAATTGAGAATTTTCACTCATCTGATA
ATACAGGGGTGAAATGTTAAGACAGAACGACTTTGTGATTAAATGGAATA
AATTTGATCAGCACACAATGAAAAAAGAAATCAACACAAGAAAGAAAGAT
GTATTTGAGAACATTTTTAATAAATAATGTGACAAAATTACTTTTCTGAT
TATTGGATTTTCAGTATGCAAAATTATGGCTAAAAATAAGGGGCTTCTTA

>uc003dnm.1|69118785|69119285|69119284
CTTGCATGGTGATCTCATTGAGGTTAAATGTAATTTATGAGTTGGTGCTA
CTGAAATGAGTAAGGATGCTGAAAATGCAGTTTCTAAGACATGGTCATGT
AAGAGGACAGAGATTCTTCCAACTAAATCTGCTGCTGATACCACAGGATT
AATGGCCTCAACCATCTGTTGCATCAACTATGCAAAAGAAAGTCTTACAT
TTTTGCTACTTGTCTGTCCGGATGCCCTCTACTGCAGTCAAGGCAAGATT
CTGACAGCTTTTTCCATGCTGAGTTGATGCAGATGAAATTTACTATAAGG
CAAAGCTAGTTTGTCTATGGGTGGTTTGGTGAATCTCACTAGAAATTCAA
ATCTAATAAATAAACCGGGCATAGGCCATCAAACTTTTCTCAAAACTAAG
TTTTAAACCAAAGCTTTTAACGTAATGTGAAAAAAAAAAAAACACAATTT
GCTCTATGAATTGAATATGAAGGCATTAAAAATGCATACCAAAAACTAAC

>uc003dko.1|58524484|58524884|58524983
tagggacaaggccagtaggggagaccagttgggaggagaccactgcagtc
atcagatgagggggaggcactgcacctttgttctctactgtgtcccagcc
tatggcatgcatcctggcatggagcaggaactcgataaatatttgttgaa
tgaTGTGTGCTTTAGTCATGTCCAAGTACCAGTTTTCAGACTCATGCTAG
GTAGGCTATATGGggaaggtgcagaaaaacagatcccaggcattgcagct
ggggatcctgatccaataggcttctgatgggaaagttgaatctggatttt
tagcacagcctgcaggtaattttgGACAGGCAGGGACTGGCCTTCtgtgt
cagttagggatgattttggttgcaagtaacagagactgaccaacaatggt
ttaaacaaagagggatttattttatttacaagaattctggagaaggatgg
cggctggtattggcttggtgaaataatgatagggtcaatgactctgtgat

>uc003dih.1|56736085|56736485|56736584
agttcaggaccagcctaggcagcatagtgaaacttcaatctttacaaaaa
atttaaaaattagccagatgtggtggtgtgtacctgtaatcccagttact
tgggaggctgaggcaggaggattgcataagcccaggaatttgaggctgca
gtgagctatgatcacaccaccacactccagcctgggtgacagagtgagat
cctgtttcaaaagaaagaaagaaaaaaaaaaTGAGTTCTGTGAAAGTTTT
GATAGATCAAATAAAAGCATTTGTATCAATCTGCATCCTATTTTAAAGTT
TGTATTCAGGAACCACAAACAAAAATTTCAGAAAGAACCTCCCCAGGAAC
ACAGCTGAAACCTGTATTTTGTTTGTAGGACAAACACTGTACACATGGAG
GATGACTTAATAATGTAATTTATTTGAAATACTTCCAGAAAAGTTTAAGG
CCATTATACAAAAACATTCATTTCATCAAAACATTCATTGACCACCTTCC

>uc003dig.1|56736085|56736485|56736584
agttcaggaccagcctaggcagcatagtgaaacttcaatctttacaaaaa
atttaaaaattagccagatgtggtggtgtgtacctgtaatcccagttact
tgggaggctgaggcaggaggattgcataagcccaggaatttgaggctgca
gtgagctatgatcacaccaccacactccagcctgggtgacagagtgagat
cctgtttcaaaagaaagaaagaaaaaaaaaaTGAGTTCTGTGAAAGTTTT
GATAGATCAAATAAAAGCATTTGTATCAATCTGCATCCTATTTTAAAGTT
TGTATTCAGGAACCACAAACAAAAATTTCAGAAAGAACCTCCCCAGGAAC
ACAGCTGAAACCTGTATTTTGTTTGTAGGACAAACACTGTACACATGGAG
GATGACTTAATAATGTAATTTATTTGAAATACTTCCAGAAAAGTTTAAGG
CCATTATACAAAAACATTCATTTCATCAAAACATTCATTGACCACCTTCC

>uc003dfm.1|52703143|52703543|52703642
GAGGAGACTACAGCAGGTGAGGCAGGCAAAAGGGGTTCTAACGAAGCAGC
ATGGTATAGAATCACTTTTACTTTTTGAAAATCTCTTTATTTTCCTGCAA
TATAGGTGAACAGTCTACAAGGTCTTTTATCTTGGATAAAATCATTGAAG
AGGATGATGCTTATGACTTCAGTACAGATTATGTGTAACAGAACAATGGC
TTTTTATGATTTTTTTTTTAACATTTTAAGCAGACTGCTAAACTGTTCTC
TGTATAAGTTATGGTATGCATGAGCTGTGTAAATTTTGTGAATATGTATT
ATATTAAAACCAGGCAACTTGGAATCCCTAAATTCTGTAAAAAGACAATT
CATCTCATTGTGAGTGGAAGTAGTTATCTGGAATAAAAAAAGAAGATACC
TATTGAAAAATGTAAGTTTTATTTACAGATCAGGCCACAGGTTACAAAAT
TAAAACCAACAGCAGTTTTGAATTATCTGTACCAGCTAGCTGAACTAGCC

>uc003dfi.1|52703143|52703543|52703642
GAGGAGACTACAGCAGGTGAGGCAGGCAAAAGGGGTTCTAACGAAGCAGC
ATGGTATAGAATCACTTTTACTTTTTGAAAATCTCTTTATTTTCCTGCAA
TATAGGTGAACAGTCTACAAGGTCTTTTATCTTGGATAAAATCATTGAAG
AGGATGATGCTTATGACTTCAGTACAGATTATGTGTAACAGAACAATGGC
TTTTTATGATTTTTTTTTTAACATTTTAAGCAGACTGCTAAACTGTTCTC
TGTATAAGTTATGGTATGCATGAGCTGTGTAAATTTTGTGAATATGTATT
ATATTAAAACCAGGCAACTTGGAATCCCTAAATTCTGTAAAAAGACAATT
CATCTCATTGTGAGTGGAAGTAGTTATCTGGAATAAAAAAAGAAGATACC
TATTGAAAAATGTAAGTTTTATTTACAGATCAGGCCACAGGTTACAAAAT
TAAAACCAACAGCAGTTTTGAATTATCTGTACCAGCTAGCTGAACTAGCC

>uc003dat.1|50570065|50570465|50570564
TCCCCTGCACCCCTGTGCTCCAGAAAAAGCCACACTATTTTGCTTCCTTT
CATGTTTCAGACCCAGCTCCTTTGGGTCCCGAGGTGCCATACCCCCGTCG
GGGCCCTTGGGGCTCAAGCCCCCTTCCTCCTCCGGTCTCACAAGGTCCTG
TCCAGTTGACCTTTCCACCCTAGGGGGTGACAGGCCTTGGGACCCCAATC
CACAGTTGGGAAATGAAGCCCCAGGGCAACCTCGAAGTCAGGGCCAGAGG
CATTTCCTCAGACGGCTCAAGAGAAACCTGGGGTGCCACCTCATAGCTGT
GATCCAAGCAACTATCCCCAGGCCCCCCACAGCCCCTCACCCATCCTGCC
CCTCCTAGGGTTCCACACCCCAAGCGTCACAGGCTCACACACTCTCCATG
TAAACATCTTCATTACATCTTTAATGCTCTCACGTGGAGCTGCTCTGGGT
TAAATTACAGCTGTATGCATCCTGAATTCCTGGCAGCCTCCAGTCGACTC

>uc003dac.1|50341820|50342220|50342319
cccacctagcccaaccaaagtgttgggattacaggtgtgagccactatgc
ccagccAGTTTCCCTAAGTTCTAACTGCAGTCCATTTTTGTCTCCACCAC
AACCTGAGCCCCAGGGAGCTGAGTGATGACCAAGTATGTATGCATACTAC
ATCTTCACAAATTGGTCCATGGTGACTTTGCAAGACACCTGGGAGCCTGT
CCATCACCCTTGGCAACTTCTGGCACCATGAGGGGCAACTGCAGCTCTGC
GCCTATAATAATAAAGAGTCCAggctgggcagggtggctcacacctgtaa
tcccaacactttgggaggccaagttgggaggatcctgggcaacacagaga
gactcatgtctctacaaaaaCTTTATATGTATAAAAGATTCCAACAGCAG
GAGGATCTTGAAATCTTTATTGAGCCAATTCTCTCAGGCCCCAGGCCCTG
ATGATGACTGTCACCCCAACCCCTTTCCCCACAGGAGGCATTCAGCTGAG

>uc003czi.1|50308436|50308836|50308935
ttcctacctagcactcaggtctctgctgtgacatcactgccctgggaggt
ctcctggatccccaggtggagtgaagtcacttgggttcccaaagcctctg
tacctcccctgtgccacatggatcctgctactgtatgcctgtttgtctag
ttacccattgcctatgtcccgtccagggcttgacacacagtaggtgctca
gtgaatggtaatgagtgaatGGGGAAGAAAACAGCCACCCTGTCTCCTGA
GCCAGGTGGGGGGTAAAGGCAAAGGACAGGCATCCTCCCATCAATGGCCT
CAGGGCCAAGGTGGATCTGGAGACTTCTGCAGGGATAAGGGACCTGCAGA
AGAGGTGAGAGGTGAGGGTAGGGGGATCAACAAATAAACTGTCACAGCCA
TACCCAAGAGAGCCTTTATTCAGCCACACTGACGGCTCTGAGCCAGAGCC
ACCTCCTGGCCCCACTGGTACCCAGGAAACATGCCCAGGTTAAAGCTGCC

>uc003csx.1|48419866|48420266|48420365
AGGACCATGGAAAATGGCCCTCGAGACCCCCTCTGCCTAGAGTTGCCTGT
AATTATGTCATCCTTTCCTAGTCCCTTTCAAGATAAATAGAACATGAGTG
GAGAAGTGAGAATACGCAAACTGCAGATAAAGCAGGCCCCCTTGAAGAGA
CTGTAGACCCCTCTATCTCGGTCACCCGCCCTGCCCCAGATGGGGTTCTT
CCTTCACGGAAGCTTTGACCCCACCAGACCCTGCCCAGGCGTCAAGGAGA
GCCTCAGCCAGCCCTGCAGTCTGGGATATGATGGGGAACCATGAGACTCC
CCAAGAGTATAGATACCACCTCCCCCTGGTACCTGCTGGGCATAGCTGCC
GTCCTCCTAGTAGCCAGGGGCTAGGCCGGGCTCACACATCAGACTCAGTG
CAGTGTGTTATCCTTTAATGAAAAGCTGGGTCAATGGAGTCACCACTCTC
CCCAAGACCCCCCTGCAGCAGATAGCCCTCACCATGGCTACCTATGAGGC

>uc003csa.1|47866789|47867189|47867288
CTTATTGCTGGGGAACGGGCTGGCTGTGGCCCCAAGTCTTTTAAGAGAGA
AGGGGGTTGGAACCTCCTCCCTTCACCAAGAAAGAGCATGAAGCAGCGGT
GCTGTTAACCACCCCAGTCCCCTGGCACAGCTGCTGCTCTCGGTACCCAC
CACAGGAAGCCTGTCAGAACTGTCACTGTCCTTGTAGTTTTGGACAGTAA
GTAAGCAAGTAAGTGTCAAGTAGCCCTTTATCAGGCAGACTAGGGGAGAG
TTCCACAGGTAGCCAAGGCGCAGGGCTATGTGGCACAGTGGTCCTTCCCG
TGTCCACATCCACAAGTTCACAGCTGAGGGGCTGAGCTGAGGGCAGGAAG
ATCCAGGGAGGTGGTAGATGCAAAACGAGACAGAAGCACGAAGCCTGCGT
GATGGGACATCAGGCAGCTTTATTTATTTACTCTTAAAACTGTTACAACA
GAATCATGGACTGACACAGGTAATGGCTGAGCCATAAGCAAATCGAGAAG

>uc003cqv.1|47136460|47136960|47136959
TCTCCTTTCCTGGGGATGGGGCGGCGGGGGGAATGGGGAAAGGAATCTAT
ACTATCAAATCTAAATAGGTAAAAACACTTTTTTAGACTTTTAAATTTAC
TTTATCCCACAACTCTTTCATGTGTTTAATCTCATACAGTCTGAATTGTT
TAAAGGCTTTTTCTAACAACAAAAAAAGAGTTAAAATTTGTCAAACAAGT
ATTAATTAGACTTACCTTTCTGTTAAATAAACATTTTCTTCAATAAGATC
AAAGTAACATGGCATTTTCCCTTGCTTGGCACATTCCTTCCATCGCTGTG
GGTCCCTGAAGTCATCCATGACACAGGAGGGCCCAACCAGTGCTGAACCT
GGGGGCACTGATGTCTCTCCCTGCTCTACCTCCACTCTAACTTTCTTTCT
GTCCTGAAGCTCACCATCACTTTCAGAATCACTCTCTATTTCCTGCCTCC
TTTTTTTAAGAGGCCCTCTATCTTTGATATCATTTTTTTCTAAGTTTTTT

>uc003cqf.1|46728209|46728609|46728708
TCACTATGGCTCTTTGGGGCAATGAaatgctgtgttctagcctcttgcca
gaaatcagccaaagtcaagGAAAGCCCGACTCCCACAGTTATCACAGAAA
GAGCACCCACTTTCCAGCCCAGACAGCTGCACCCCAGCTGGGTCCTGGCA
GCCCCAGCTTCAGCCTGGGCGGTATGTTCCAGGCCCCTCGATCATCTGAC
CCTAATATCACCCCTTCACACCCCCTCCACCTTCTGCGGGAGCCACCCCG
AACCTTTGAATGGGGGAGATCCTGGAGGCTCTGCAATTTTCAGTGTAAAC
TGCCTGGAGTTCCCCACTTCACCCTCATCTGGTTCACCTGTGGACTCCCA
ACAGAGCAGGCCCAGGAAACGTGGGGCCTCTGAGGCCGGGGAAGAAGGAG
GCATGGAAAACAGTAATGTTTAATTGAGCACCTCATCTCCACCCTGACTC
TCAGGGCTGTGACAGCTGCACCCACAGCAACCTGGGCACGGAGGCAAGGG

>uc003cqc.1|46685182|46685682|46685681
TCTGAACATCAGTGAGATCACTGAGGTGCTAGGGTCCCTGCTGGCCAACC
CTGCCATCCAGAGACTGGGCACCAGCAGGCTCTCTGGGCAGCCAGGGGCT
CCTGCAGCAGCTGGGAGAGGTCACCCTGGAATGTGGACTGGGTGGGTCTT
CTGTGCATGAAGCACTCACTGCAGTGGTCAGGCTCATCTACAGCAAGGAC
TCCTGCCTGCCTGCCTGCTCTGTGGGTTTCGTTGTAAGGGTCTGATATAG
CTCTGTCTGCCCTTGGACTCTTCCAGGACCCTTTTAAAACACTGCAGCCC
CCTAGGCTCTGTCCAGATGCTCTTTTTTAtttattttatttttattttta
tttttatttttgaggcagggtttcattttgtcacccaggattgagtgcag
aggtgcgatctccgctcactgcaacctcgaccctccaggctcagggatct
tcccacctcagcctcccgagtagctgggaccacaggcacacaccaacaca

>uc003cpr.1|46452099|46452499|46452598
ctgtacttcttcccctaaggtagctttggaataaaagtcactttatacca
aacctagctcttgttaattagactctgcaagtgatgagcaactgaaccta
catttcagttataATTCCTATGCTTGCTCTTCCTGCCCTGCCTTGGGGAC
ACGCACACACTCCCAGGCACATACATGCACGTGCACTGAGACAGCTATGT
GAATAACCAACAAGATCCCCTTAGGAAAACCGGTGCTTGGCCTGGCCTTA
AATTCCAGACCCTTGGGCATCATACCCAAGACTGCAAGAAAGAGGAGGGG
CTGGACCTGAAAAACTTGGAAGGGAAGGTCCAACTGTACAGGTATTTTGT
CAGGCATGTGATTTCAGTATAAAATTCTAGAAAAGATGAGTGACACTTTA
TAAGGAGAGAATATCAACAAAATTTCTCATTTTACTTCTTGCTAAGACGA
CAGCAGGGAATTGTAAGCAGATGGATGGGCAATCCCCACCTTCAGCAGGG

>uc003cpq.1|46452099|46452499|46452598
ctgtacttcttcccctaaggtagctttggaataaaagtcactttatacca
aacctagctcttgttaattagactctgcaagtgatgagcaactgaaccta
catttcagttataATTCCTATGCTTGCTCTTCCTGCCCTGCCTTGGGGAC
ACGCACACACTCCCAGGCACATACATGCACGTGCACTGAGACAGCTATGT
GAATAACCAACAAGATCCCCTTAGGAAAACCGGTGCTTGGCCTGGCCTTA
AATTCCAGACCCTTGGGCATCATACCCAAGACTGCAAGAAAGAGGAGGGG
CTGGACCTGAAAAACTTGGAAGGGAAGGTCCAACTGTACAGGTATTTTGT
CAGGCATGTGATTTCAGTATAAAATTCTAGAAAAGATGAGTGACACTTTA
TAAGGAGAGAATATCAACAAAATTTCTCATTTTACTTCTTGCTAAGACGA
CAGCAGGGAATTGTAAGCAGATGGATGGGCAATCCCCACCTTCAGCAGGG

>uc003coy.1|45840049|45840449|45840548
TCACCTCTATTCAAGACAGAGGTCATTACCTTTAAGTATAATATTTCCCC
TTTTTCCTAAGCAGTTTTGAAAATGGTTTTGTCAAAATATTATTGTCTAA
ATACTACTGTTTTGTCTAAATGTGAAATATCATTTTGCTGAAATAGCTTT
TCTTTCTGGAAGACTGGCTTACATGACAATTTATGATTTGAATATCTAGT
GGCAAAGCTTTGGAACATAGGCATTTACACATAAGCAGAGGGAAATCATT
AATGCCAAACTTTTGCAACCAATATATATCTAAAAGCACCAAGGGCTTAA
AATTTGAGCATCTCTATAAATCTCTTTCAGTTAATCAGAATGGAAATAAT
GAATAGCAAAGGCTTTATCAAATAAGATTACACAGTCAAGGTAGGGCAGT
ATTTTTCTTATGCTGAGTTTTATAAGACATAAGCAAATTATCATTTAAAC
ATTTATTTAATATAGGTTAAAATGTAATACATAAAGAGAAAAAATGAACA

>uc003cox.1|45840049|45840449|45840548
TCACCTCTATTCAAGACAGAGGTCATTACCTTTAAGTATAATATTTCCCC
TTTTTCCTAAGCAGTTTTGAAAATGGTTTTGTCAAAATATTATTGTCTAA
ATACTACTGTTTTGTCTAAATGTGAAATATCATTTTGCTGAAATAGCTTT
TCTTTCTGGAAGACTGGCTTACATGACAATTTATGATTTGAATATCTAGT
GGCAAAGCTTTGGAACATAGGCATTTACACATAAGCAGAGGGAAATCATT
AATGCCAAACTTTTGCAACCAATATATATCTAAAAGCACCAAGGGCTTAA
AATTTGAGCATCTCTATAAATCTCTTTCAGTTAATCAGAATGGAAATAAT
GAATAGCAAAGGCTTTATCAAATAAGATTACACAGTCAAGGTAGGGCAGT
ATTTTTCTTATGCTGAGTTTTATAAGACATAAGCAAATTATCATTTAAAC
ATTTATTTAATATAGGTTAAAATGTAATACATAAAGAGAAAAAATGAACA

>uc003clx.1|42708658|42709158|42709157
GGACTTTTGGGCAAGGGTGAGAAACTAGAGGCTTCTCCAGTGTTGCCATA
TCCCCCTAGGTTGTCTTGATCCATGAACCAGAACCACAGGGCGGTATCCC
AGGCCGTGTGCTGGCCCTGCCCCAGCCTAGCTGAGTGTGCTGGCAAAGTT
CCCCACAGGACTCAGCCTTCTCGTCTTTCCGATGGGAGCATCCCCATCAA
GTGCAGTGTACAGTGCAGATATGTCTCCTTCTTTAGGAAGAATAAAGTGC
CTTCTGAGCAAGCAGCTCAGGGTCTGCATCAGTGCTCCAAGAGTCAGTGA
GCAGGTGTGTTGAAGACTTGGGGCTTCAGTGTTCTGCTGTTGGGCTGCCA
AGGTCGATGGTCTCTGCTCTCCATCTGGTGTCCCCTCCACCCTATGGGTG
GGAACCCTCCCCTGCCTGAGGCCTAGAGCCTCCAGCTCCTCAGCCACTAT
GGACGTGGAGCCAGGGGACTGTGGGAAGAAGGGTCAGGGAACAGCCAAGC

>uc003clw.1|42708658|42709158|42709157
GGACTTTTGGGCAAGGGTGAGAAACTAGAGGCTTCTCCAGTGTTGCCATA
TCCCCCTAGGTTGTCTTGATCCATGAACCAGAACCACAGGGCGGTATCCC
AGGCCGTGTGCTGGCCCTGCCCCAGCCTAGCTGAGTGTGCTGGCAAAGTT
CCCCACAGGACTCAGCCTTCTCGTCTTTCCGATGGGAGCATCCCCATCAA
GTGCAGTGTACAGTGCAGATATGTCTCCTTCTTTAGGAAGAATAAAGTGC
CTTCTGAGCAAGCAGCTCAGGGTCTGCATCAGTGCTCCAAGAGTCAGTGA
GCAGGTGTGTTGAAGACTTGGGGCTTCAGTGTTCTGCTGTTGGGCTGCCA
AGGTCGATGGTCTCTGCTCTCCATCTGGTGTCCCCTCCACCCTATGGGTG
GGAACCCTCCCCTGCCTGAGGCCTAGAGCCTCCAGCTCCTCAGCCACTAT
GGACGTGGAGCCAGGGGACTGTGGGAAGAAGGGTCAGGGAACAGCCAAGC

>uc003ckw.1|41805552|41805952|41806051
ggtccagggatcactctttaaCAAGGGACTAGAGAAGACACTTTGAGAAA
GGCTACTAGAGAGCCCTGTTTATCACTATACAGTTCTGTGATACGAATTT
AGTACTTACAAACTCTACTGTATATATAATAAAGGCATATAAAGGACTAG
AAGAGGATAGGTTAAAAACAGAATGGGGGCTCTATAATTTCAACTGGCAG
AGTATTACAAGGAAAGGAATAAAAATAGGTCAGAGCAAGCAGAAAAATAT
AAAGGGACTCCTCCCCCTAAAAAAGGCAAAGGCCATGGGAGAAAGAGATG
GAAGCTGGAGTTGGTGAGGCATAAGAAATGCCAGCATATAGGAAGGACTG
AGACATTTTCAGTTTAACATTACTGAAATGGGACAAGTAGGCAGAAGCCA
TTTAAAGAATTTCTATTTTAATCACTAAAAGGCTCTTGGAACATGTTCAG
ATGAACATTCTGTGGTACAAAGGTTTGGCAAAGTTCAAAAAGGCCTCTTG

>uc003ciy.1|39112594|39113094|39113093
GATAGGCCTAAGGCCATACCTTACTATTTAAGATACTCTGATCGCACAAC
TGCAGAGACAGGGTTCCCTCACTGCTAGTCAGCTTCTTTTGGAAACTGGA
CAGGCCATTGCCACCTGCACTTTGAAGAAGTGAGCAAAGACGTGGCCACA
TTTCTAATAAGTTGAAATGGTCTTTCTCCCTTCCTCAGAGAGCAACCAGC
TTCTTTTTTTTTAAAAGTCCTTTCTATCTGTTGGATACAACAGTGTGCTT
TTGGTGCACATTTTTTAGCAATAGTTGTGAATTAATGGCAAAGAAAAAAA
AAATTATTTACCAGCCCTCAGTTGTGTTTGCCCGAGGGGCCTTTGAGCAA
AGAAATGGGTTTTGCTGGGTCATTTTGCCCTGTGTGCTAAGCCTTGGGTG
GCTGCATTCCCCTCCTGTCATAGATCTGACCCCCAGCATGATTGTATTTC
TTTCCCCTCCAGTCAAACCGTAATACAGTTTCCAGAAAATTCGACAGTCT

>uc003cft.1|33512241|33512741|33512740
ccgcctcggcctcacaaagtgctgggattacaggtgtgagccactgtgcc
cggccTTTCTCTTTTTTTTTTTTCAACAACGGAATTCCAAACCTTTTATA
TGGCTGCAAAACTGTACTAATTGCAACAAAATGAATTAAACTAATACCAG
AAGCAAAGATATAAAAAATTAAGTTTAAAAAGCCTCATGTATTATGGAGT
AATATGCTAATTATCATTTCTATTTACTGTAAATGCTATTCTAATTGAGC
AATTATAAGCTACATTTGAATTAACAAATAGACCTGGCCTTATCAATGAT
GTTATCAGTAAGATTCCAGTCTTTTACTGTAAGACATAACTTAATAATAA
AAGTAATTTTGACTTAAAGTCTGTAAGAACAAAATATGAAGGAACACAGC
AGATTAACTACAAAATTGAAGCCTCAGGTTCAAACCACGTGTTACTTGAA
AATGTCAGAAGTATATTATAGATTTTGAAACCCAGAAGAAATAAACATGT

>uc003ccm.1|23908191|23908591|23908690
AAACTTATCTGGATACACATACATTCATTACAGAATTTAAAAAGAATTGG
TAACTGTTTGTACTAATATAGACTAAGTTGCATTAGTAGGAAACAAAGCA
AACTGGAAGGTACTTATTTAAAAATCATTATGAAAGCATTTGTCCATCTA
TGTAACATGCATGGGTGGGAAGCTAGATTAATATTCAATAACCGGGGGAA
AAGGGTAAGGGGGTGAGTTAGTGTCTGGTAATTTTTTTTTACCAAAAAAT
GAATTTATGATGAGAAATTTTGAAGAATTATACTGTAGCAGCAATAGCTG
ATTTGTAAGTATCGTCTTTTATATGTAGTAGTTCTTCACTAGAGCTCATG
AAAAAAGTATTCCATTTAAGATGTTACAAATTACTTGATGTTTTAATATG
TTCTTTGTTGAATAGCTTATTTTACATTTCAGTCAAAATAGTTATTTCAC
AGGTGAAACCACTAAGTAGCTTACTTCCTACCTTTTAAATTAATAAAGTT

>uc003cbb.1|16602904|16603304|16603403
GTAGTAAGTACTGATTTTTTTTTGATTGCATCCATAAGAAGTACATGCAA
TACAAAAAATTTAAGCTCTATTAGGCAACCGCAATACCCCGAAATAAAAG
GTCTAGAGATTAGGCCCAAAGCGTACAGTAGACAAAATGTTTCATAGGGT
CCAAATTGAGAGGGACCTTAGCCATGAGATAGCAGAGTCAGATGTGTTCA
TCAGCATTCCTACTCGGCACTGCTGTTCATGCATCTCTTAAATTTCTCTT
TGTACCTGAATTTGCTTTTATGACCTAACTTTGCCAGATCAGTAAATTGA
ACTTTATACTTTTGCATTTTAAGAATCTAAATCTTGTTACACAGTTCCCA
CCCAACTCCCCACCATTTTAGATTATTACATCAGAATGCTAAAAACACTT
TTGAAGAAAAAAACTTTATTTTTATTCATGTATGCAAAGACAGTATCAGC
AATAGGCAGAAGCATATTTCTAAGTTTAGAATTAATTTTCCATTTTGAAA

>uc003bxu.1|12916678|12917078|12917177
GCAATACTGGACTTTTTAAACAGTTAGATGCTATGTTACTTGGCACAGTT
AGTAATGATTGTGTAAAGATTTTAGCCAGTCCTAGAGGGACTTCTTTGTA
TGAAAATATGAAGTATCTGAATTTGTTCCTAGCATTTAGGGTTTGGTCTA
TTGTCTCACACACCCAGCTAAGGTACTGTCTTCCTATTAGGTAAGTGGAG
CTCCTTGTAAGGTGGGTATTGCTAATGTGGACTGAAACGCCTGCCTTTCA
CACACAAGTACTACCTATACAGtatatatatatatatatttatatattta
tatatttatataAAGTTTACTTACGTATTTTCATCAACCATATCAGGTCT
ACTTATTTTTTTGCCCATTGTCAATAAAAGAGCAATAATGCAGCAAGTTT
TGGGGTTTGTTTTGTCTGTTTTTGTATCTCATTTCTTCGTTTTCTAGGTT
GGGTTTTCATATGCATGTACATTAGGGCACAGGGAGCTGAGAGCTGGAGT

>uc003iyj.1|186743191|186743591|186743690
TGAGAAAAGATCCAAGCAGGCAAGCTGGCTCTTTCCCATTTGTGTGGCAG
AAAGCGGGGACCCCACCGCCACCCATCATTTGAAATTCACTGAAAGCCTG
TGGACATTTGCAGAAGCTGCCGAGCCAATGGTGCTGAAGCTGCTTAGGGC
AAAGATTTTAAAATTTCAGAGTGTTGAACTGGGAAAGTGCTTACAACTCC
TTGTAACTAACCCCTCCTTGGAAAACTAGCTGTTTTGAGGCAGAAATATT
TTACAATGTATTGTTTTAACTGAAGGGCAATTTTTAGCCAAAGAACGTTT
AGCAAATGAGCTTTGGTGGTGGGTTTAAAAATATTTCTTCTCTGAGCTGA
TGCTGACACAGCTTTTCTCCATGTTTGTGTTAAAAGAACACACAACAAAA
TGCATTTTCTCTTAGTTTAACAAGTTGGAATAAAATACACAATTTTTATA
AAGATAAATGTCAAGAAGAAAAACTGAAGTATACTTCCAAGCAAAATTTA

>uc003iuq.1|177371421|177371821|177371920
AATTACTTTTTTAATCCAAAAAAATTGTTTCAACAGTGTCTATCTACAGT
TATTGTTTTACTAAATTTCTTAAATCTTATGTCACATAGTAACTATTTTG
TTTCTTTTACTTTGTGAAATTTTGTCCTTGAACTTTAATGTGTGTGtata
catatatgtatatatgtatattatatgtattaaatatcacatatattata
tgtattatatgtcacatatatataAAATATGTCTTGGATTAGAAGGTCTT
TGAGGTATCTATTTTTTATTCTGTGCTACTCTATCTTAATGCTCATGATT
CAGTGATTTGGAAACTGGTGGTGAAAAAAATTAGTGCAACTGAGTCACTC
CATGACTTTTCATTATAAAATAAAATAATGAGACAAACACAAAGTGTTTT
ATTCCAATGAATAATAATCACACTTTAATATAATAACAAACATACAATAC
ATTAAAGTTAGAACACTACTTTGATAAGACAATCATACTCAAGCTAAGAT

>uc003iup.1|177371421|177371821|177371920
AATTACTTTTTTAATCCAAAAAAATTGTTTCAACAGTGTCTATCTACAGT
TATTGTTTTACTAAATTTCTTAAATCTTATGTCACATAGTAACTATTTTG
TTTCTTTTACTTTGTGAAATTTTGTCCTTGAACTTTAATGTGTGTGtata
catatatgtatatatgtatattatatgtattaaatatcacatatattata
tgtattatatgtcacatatatataAAATATGTCTTGGATTAGAAGGTCTT
TGAGGTATCTATTTTTTATTCTGTGCTACTCTATCTTAATGCTCATGATT
CAGTGATTTGGAAACTGGTGGTGAAAAAAATTAGTGCAACTGAGTCACTC
CATGACTTTTCATTATAAAATAAAATAATGAGACAAACACAAAGTGTTTT
ATTCCAATGAATAATAATCACACTTTAATATAATAACAAACATACAATAC
ATTAAAGTTAGAACACTACTTTGATAAGACAATCATACTCAAGCTAAGAT

>uc003isn.1|171143922|171144322|171144421
TTACTGATTGTCAAATAAACCTACTTAGCATGTTCTTGGATTTGGTGTTG
TCTAGGTGCTTTGTGGCATTTCTGCTACTGATGCCTTCTCCCTGTGGAAT
GTTTTAGGGATGTGAGTTTCTTTCTTGGATTCCCTAAAGCAAGCTCAATA
TGATGTGCTAAAAATTATTTCTTGATATAGATTAAAATCGATTGCTATAC
GATTTGTCAGGACAGAGTTAGGCTTCTGTAGTGGGATGAAATTATGCAGG
TTTTACATACAAATTACTTCATTTTTCTCTTTTCCCAAGAAATGCTGCAG
ATGCAAAGGGTAGGGGTAAGAGCTGAATGCAGGTTTTATACCACTGGAAA
GAATGAGTCAAGCCACAGTTACACACCCTTCAGGTGGGACACAACACACA
TTCCACACAGCTGTGCAAACCCTTTATTAAAGCATCAATCAAAATACAGG
ATGGATCACATGGTTTTCTGTTTTTGCTACTGTAATACCAACTTATATGA

>uc003ijn.1|145136306|145136706|145136805
CCTGGCAGGTGAACTATAATTAAGATCAATGGATACTAAAGTAAGCCTAT
CAAAAATCTGGTTTTTGACAAAGATTTGAATAGAATTTGGTCCTTGCCCT
CAAGGATCTCACAGTATGATAAACTTGTCTTTGCTTTTTAAATTACAGTG
CCGTTTCAGCAGTCAGGCACCTTGGGTACTTGACTGAATCTTGTTCTTTT
CCAATATATTTCACATGAGACTTCATGTTATCTTGGACAACCACCTAATG
AGAGTCCAGGCTGAAGTCTTCATTCCCCTTCTGCATGTTCTCCGCTGTTG
GCTTTGTTCAGACCCTTCTTTCTTCTCATCTATCCTACTGTAATGGGCTT
TACATTTTAAACATAGCTTGAAATAACAAATCATGACTATAATACATGAA
AACGGTTTGTATTTTGTTTTATTTTTATTTAGAAGTAGAGAATACAGTAA
TAGtgaggcaggagaacagggaattaggatagccaggggtaggggcataa

>uc003ijm.1|145136306|145136706|145136805
CCTGGCAGGTGAACTATAATTAAGATCAATGGATACTAAAGTAAGCCTAT
CAAAAATCTGGTTTTTGACAAAGATTTGAATAGAATTTGGTCCTTGCCCT
CAAGGATCTCACAGTATGATAAACTTGTCTTTGCTTTTTAAATTACAGTG
CCGTTTCAGCAGTCAGGCACCTTGGGTACTTGACTGAATCTTGTTCTTTT
CCAATATATTTCACATGAGACTTCATGTTATCTTGGACAACCACCTAATG
AGAGTCCAGGCTGAAGTCTTCATTCCCCTTCTGCATGTTCTCCGCTGTTG
GCTTTGTTCAGACCCTTCTTTCTTCTCATCTATCCTACTGTAATGGGCTT
TACATTTTAAACATAGCTTGAAATAACAAATCATGACTATAATACATGAA
AACGGTTTGTATTTTGTTTTATTTTTATTTAGAAGTAGAGAATACAGTAA
TAGtgaggcaggagaacagggaattaggatagccaggggtaggggcataa

>uc003iii.1|141528656|141529056|141529155
GTCTCAAAGATTTAGATCCTCTTCCAAAGAGTCTAAACCTGTTACCCAGA
CACAAGAATTTCATAAATAAAATATTTTAAGTGGAACAACACAGCTCCAT
TTTAATGTAGTCTAGTGACGTGGTAACTGCTTTAAAAAGAAGAGCAATAA
TAATAGTTGCTCCTATCCACCTCAGTGGCAGCTTTGAAGCTATTCATAGA
TGAGATGACAGACTTAAAATAGATTGAAACTTGTTCAGGAAAAAAAAAAA
GATAAATATACAAAAGCATTCCAACCCCACTGGAAACAAGAAAAAAATAT
ATATATAAAAGCATGAAGAATTGAAATCAGCCATTAGAATCCCTTAGTAA
TAAGGAAAATAATATAAAGCCTCCCCAATAATAACCTGTCAAATAGGGTA
TTCAGGATGaaaaaatatttaaattttattttCAATAGCAATGTATGCAT
AAGAAATTTTGTGAATGGGGTAAACCACTCTGGCATAAAGCAACTATAAA

>uc003igo.1|130024201|130024601|130024700
AGCACCATTACTAAATTTCTGACTGATGGCTGAATATCTACACGTGAATG
TTTTCATGTcaccttcaactcaaactcattatcttttatctggacaactg
cagcagtctcctaattggttatccagatgcaaacctctctgctttaatca
acagaaaccagggtgCGCTAAGTTCAAACCAGAGAATAGGAACATGTATC
TATGAAGATCAATAGGACTTCAATAGTTCAATGCCATGCAGTCTTAGCAC
CTAAGATCTCCATTTGATTAGTATTGCTTTAAGTAACATGTAAAAGACAC
CTTCCAAATTCTTAAATATCAAGTTCCATAAATACTGAAAACCGTAAGTT
AAAAATGAAGCACTACAATCATACATTAAAATACATGACAGCATCATTTT
AGAAAGTGCACAATTTATTACATTTATGAGTTCATAATAAAATGGATACT
TAGGAACTTTAAAAATGAGTTAGAAGTAACAATTAGATGTAAAATTCTCA

>uc003iex.1|124032848|124033248|124033347
CGATTGGAATCTAATAACTACAATACTTACCGGTCAAGGAAATACACCAG
TTGGTATGTGGCACTGAAACGAACTGGGCAGTATAAACTTGGATCCAAAA
CAGGACCTGGGCAGAAAGCTATACTTTTTCTTCCAATGTCTGCTAAGAGC
TGATTTTAATGGCCACATCTAATCTCATTTCACATGAAAGAAGAAGTATA
TTTTAGAAATTTGTTAATGAGAGTAAAAGAAAATAAATGTGTATAGCTCA
GTTTGGATAATTGGTCAAACAATTTTTTATCCAGTAGTAAAATATGTAAC
CATTGTCCCAGTAAAGAAAAATAACAAAAGTTGTAAAATGTATATTCTCC
CTTTTATATTGCATCTGCTGTTACCCAGTGAAGCTTACCTAGAGCAATGA
TCTTTTTCACGCATTTGCTTTATTCGAAAAGAGGCTTTTAAAATGTGCAT
GTTTAGAAACAAAATTTCTTCATGGAAATCATATACATTAGAAAATCACA

>uc003icl.1|119875829|119876329|119876328
CTAATCATGAAAACAAAACCAAAAAAATGGAGTTAAAGAATGAAAGAAAA
CAAGAAGACAATCTTATTCAATGTTTTTGAGGTGAGGAAGAAAATGTGGC
CATGGATTACCACTGTAAAATCTCCCCACCCGACTGACCCCCTCCATAAA
TAACTAAATTATTCTTTGGGAGTAAAGAATGAGAGTGAGGTGGGAGCAGT
AATTCATATAAGTCGAGCTTGCTTGAATTTGGAAAATTCTTTCCTTCTTT
AGGTTTTAAAGTGACAGAAGTGGTAATGAGGTTTTTTTTGTTTTTCTTTT
TTAAAAAGAAAGCTTATTTTGCAGTTAAGGTCATTTGACTTGCCTTTTGA
AATGAATGCACTCCCATATGATATTGATATATTTAAGCTCAGAACAGTGA
GATATTAGATTTAATTAAAAGAATCTACATTGCTTATGTAAGCCTTATAA
GCCTTAAAGTTTGCttttttttttttttttttaaagatacagggtctcac

>uc003iac.1|111757628|111758028|111758127
CACAAATATTTCTCCAGAACAATTTGCTAGAGGTGTAGGTTTCCCCGTAA
AGGAGTAAACTTGAGAGTCATTTTAAGCTGATGGACTTGCTAAATTTCTT
TCTTCTTTTTTCTTTTTCATATTATTTGCTAGCCATAATGGAATCCTCTA
GGTTTAAGCCAAAGAAAAATTGGAGAGACAAAATTAGATTTTGTAGCCCT
TTTCCCCCCCGGGAATGCCTTTTTTTTTCTTTTTAGTTTCTGATGAATGG
CTATCATTTATTTCTACCAAATTTAAATAAGGACTGCTGCCTTGTATGTT
TAACTAGGCAGGCAGAGGGAACTGGTTTGTTTAGGAAGCAGTGACTGAGA
TGTCCTGGCCAAGTTAGTGACAGAGGAGGGGAGAAAGAATCCAGACCAAT
TTGTATGCAGTATATTTTACTCCCATGAAATAAAACACATTTGTTTCATA
TTTGCTGAAAAGTAAAACAATAATATTGTACGAAATGTTATACACAGGGT

>uc003hwr.1|103935816|103936216|103936315
CCCAATGAAATGATTACAGAATTAACAAAGCCAGAACATCTTCAGAAGGC
ATGCATTTCACTTCCAGTTTAGAGAAGAACCTTAAGTCAATAAATCATGT
CCAAACTACATATTAAAATGTTTATAAAAAGTAAGTTTTAACATTTATTT
CTAGCTTTCCACATGTGTGTGCAGACAAGGAATAAGATTGCACGTAAGTG
TAAGCAGTGCAAAAATGTGGAAGTGGAGGAGTCACAGATGTGCTAGAACT
TTAAGAAATAAAGCAGTGAACAAAATCAAAATAAACAGGAAAAATGTAAA
ACTATGGGATCAGAATTAGGAAAGGTGAAGAATGGTAATGCCCTTGTTAC
TACAGAAGTTAAATCAGTGGCACAGATAGCACTTGTCAAACAAAAAACAA
TCCAATAGCATTGACTTTTATTCATTCATGTTAAGTCACCTGAAATGATA
TCTGTTGCATTTAAATGCTCATTAATGTAAATGGCTGAACAAATCCATTT

>uc003hwp.1|103935816|103936216|103936315
CCCAATGAAATGATTACAGAATTAACAAAGCCAGAACATCTTCAGAAGGC
ATGCATTTCACTTCCAGTTTAGAGAAGAACCTTAAGTCAATAAATCATGT
CCAAACTACATATTAAAATGTTTATAAAAAGTAAGTTTTAACATTTATTT
CTAGCTTTCCACATGTGTGTGCAGACAAGGAATAAGATTGCACGTAAGTG
TAAGCAGTGCAAAAATGTGGAAGTGGAGGAGTCACAGATGTGCTAGAACT
TTAAGAAATAAAGCAGTGAACAAAATCAAAATAAACAGGAAAAATGTAAA
ACTATGGGATCAGAATTAGGAAAGGTGAAGAATGGTAATGCCCTTGTTAC
TACAGAAGTTAAATCAGTGGCACAGATAGCACTTGTCAAACAAAAAACAA
TCCAATAGCATTGACTTTTATTCATTCATGTTAAGTCACCTGAAATGATA
TCTGTTGCATTTAAATGCTCATTAATGTAAATGGCTGAACAAATCCATTT

>uc003huy.1|100686506|100686906|100687005
TTATCTCATTTTACACCTGTTGTCTGTATACTTTCTCAGGGCTCTATGGA
CAATTCTTGCCTTTTATCTACATCATTTCTGTTACCTTTTCTGTCTATAA
AGTGAAATAGTATGTCCCTTTGCTTTATAATTGCCAGTCACTGCTGGATT
TCATCATTGTTCATTTACCTCCCAAAAGATGTTTATTCAGTAGAATTACT
TTCTTTTCTCAATTTTGATTTTTCCATTCTGAGCATTTTCAAATGCTATA
ATGTCAACAGCACCAAACTCTGGAGAATCAGAATGAAGAATGGTTCTTCT
CTTAAGAATGAGCTTGCTTTATGATCACTGTAGGTTATTAAAGAAATTAA
ATGTGAGGAAATTCTGTATTTCAGCAGACATATATTTTTTGATGCATTTA
TTTAGGTAGTTTAATTCTCTACTTTTATTATGTTCTAATACAAGTAACTT
TAGTATTTACTGAAGTTTTAACAAATAACCTAAATAAACCAAAACAATGT

>uc003hse.1|89865728|89866128|89866227
CTGATCCCTGCAATGAGTAATAATCTTCTTTTGACTTTGAACTGGTAGGC
AAATGGAAGAAATCTTAACAGCTGACAACATCCTAGCTGGtaattaaaaa
aataatttttaGTACTCCAGTTTGAAATTTGGTCTTTCACGGAAATTTTC
CCTCATTTGGGAGGTCACCAAAATTGTGCTAGCtttttaaatttttatta
ttttttttaaaGCAGCACAGGACAAACTTCTACCATCTTGAAAAACTTCT
AAGCTGTCCCTTATCCTAAATCTTGCACCTACAAGTCTTAGAAAGTGAAT
CTGAACTAAATGATTCAAAGATGAAACATAATGATATCATACTTAATATA
AACATCTATTTCAACGTTTACGCCAGACTGAACACAATAAAAGTACTTAT
GAAAATTATAAGTCTGCACTCTTTAATTCTTAAGTTTACTTACACTTATG
AAATAACTCTTGACATTTATTTTGTTGGCATGTGCTAATTAATAAACACA

>uc003hnm.1|83958437|83958837|83958936
ccatgttggccagtctggtctcgaactcccgacctctgcctgcttcggcc
tctcaaagtgctgggattacaagcgtgagccaccatgcctggcACAGCTA
TAGGTAATTTAAACAAAATAGGTGAAAAAATTTCTAGCTATAAAATGGAC
ACAATTTAGTCTTAAAACTCAAACAGAATATTGAAACATTTACAAATAGA
AAAAAGCTCAATGCATTCTACAGAACAAAAATGTCCAGTCTTTTCCTATA
TAGTTAAAGCCAGTGATCCCATTTTTATTAATATCTGCTAAAACCCATGT
AGCAGTTTGTAGATGTAGTTATTTACTCAGGAATCCTAAGACACAAAAAA
TAAACTAAATTTTAAGCAGCTGTTTCAAAAAAGACTATACACACATAAAA
TAGGATTACACACTTTAATCTGATTGACACTGAGGAAGTAGGGAGGACAT
GAAAGAAATTTAGTTTTAGCTCTGCTTTATGCATAACCAGATGCTCCTTT

>uc003hir.1|76786589|76786989|76787088
GCTTGATAAATTAGTTCCAATTTCTGAACTTGAGTCATGTCCATTAACTT
CAGGTAACCTCAATCTTCTCATCCCTTCCCTTCTCCTTTCTTGTGAGATG
CAAGGCAGAAAATACTTTAGAAAATCCAAGGTTGTAATCTGCTTTAGATC
ATTCTCATCATTCTTACTACTTATTATTCTAACATTCAACCTGTATACCA
GCAGTCTAACTGGACGGAATAGATCTCTTACAATGGTCAAGTGTTACTTA
AATGTTTTACTTTTTTTATACGTATCAAATTTCACAAATAAATTGTTTTA
AAACCCAACTGCTTATTATTCCCACTTAGTTTGTATGAAATGCAACTGGG
AGAAAACATTTGGGAACAATAAAAACTATAGATTAAATTAGGGACATAGA
TAAATGCTGCAGACATCAGTAGTTTATTGTTTGTTTAGTCCAAACACATT
CAATATGGAAACTCAAAGAATACTTTCCACCTGAAACAATTAAACTAGAT

>uc003hhd.1|74657325|74657725|74657824
TTCATAAGTTTTAAATAATAACTTTACTAtttcctgatgtaaaaagtaac
aaatataaactatagaacacttaatacagatagggaagttagaaaaacat
gaatcactcataattctacaatgcagatatagccatttttaacatgtttt
tatttcttgtgtgtatatatatgcaaatattagtgttcacacacacaaat
acatatatatatacacacacatacatatataatatatatgccttaagtac
ataataaatattttggaacatgtgtatgtgtatattcttatttagatata
taagaatttacccctgtaattaaaattacttggaaacagaattttaatgg
ctacataacaatatacaaataaatgtttatttccctcttttttttttttt
agagacggagtcttgctctgtcgtccaggctggagagcagtggcgccatc
tcggctcatgcaacctccgcctcccgggttcaagcgattctcctgcctca

>uc003hgl.1|73382314|73382814|73382813
gcttcagttttgctaccactttaacagagataacaacagtaccaactgcg
tagggccattgtgagtattcatgcattgatatataaagcatttagaacag
tatctggTTTCAAATACATAGCATAGTCAGTTACACAGTCATGTAACCAA
TAGCTCTTTTGTTATTAACTCTGGTAGAAATGCAGAGAGATACAGAAAGC
AAAAGTAGGTAAGAAGAAAGATGAGGACCAGAGTACACTGAATTTGGGAG
AGTTTTGGAGTTTGGGAAGAATAAAGTGATTAAGGGTACCACTACAGTAA
ATGCAAGACAAAGGACCTGAGAGAAAAGGGCAAGAGGATTTTAAGGTCTG
TCACTGTTATGAAAGGAATCCTATGATTTGGTGATTCTGAGATTTCAGTA
AAAATGTTTTGTATTGATGTTTTGATGGTTATGTTTGGTGTTTCTCAGAT
TGTGGCCTCGATTAGAGACAGCAATAAAGGTAGAAGCAAGATTGGTTTTT

>uc003hca.1|57208520|57208920|57209019
tttgttgggggCCGGGGTGTGGGCGGGGGGGATGGGACACATTCAGGCCA
TAGCAGACATCTAGTGTGCTATGATAGTAAATGAATGCAAATTGAGTGTA
GAGTTTGTTAGAACAGtgctgctccaacttccacgtgcatataaaccgct
tgagggccttcttaaaaatgcaggttctgattcactgggtctggaacggg
gtttgagattctgcatttctcaccaggttgaagctaatgctgatgaggct
ggtcctggaacacactttgagtagcaAGGATTTAGAAAATGGCAGCTCTC
CTGGTCAGTCAGCTCCTACCACATAGGAGCTATTATTTTGTTTCTCTTTG
ATATGTTTCTTATTTCGTTAAAAACCTGCAGAGAACTCACTCAGTGCATC
TTCAACAAAAAGTTAAGGTTTTATTTAGAATATCATTTTAGAGACAAAAA
GCAGTTCACTTTATTTAGCAAAATAAACTTAACCAATGCATTTAAATATA

>uc003hah.1|54020693|54021193|54021192
ACTTGGGCCACAGTTTTTTTGTTAATCAAACACCACTCTCTTAAGAGGCT
GCATCACAAAAGGCAACAAAGGGCCCCTCTAAGGCTTGAGATTAAAACTA
GTCTTTATCATTACTGCTGTGACACTCTTGCTTAGTATATTAAGAGACTC
ATACATTTTTGATATCACAACTTTTTGATGGCTTTTCAATATTCTAAATT
TGGGTTCCTGGTGAAACCAAATGGGGTACACTTTCATATCCAAATTAATA
AAACCTATAAGGCATCTGGGTGGCCTCTATGAAATAAATTAATTAATTAC
CCATAGTGTAGTTTCTAGGAGGCATGTGTACACACACTCTTCATTGTGGC
ACAAATTTAAATCGCCTCATGACCATGTCTGTGAGCCAGGGTCAAGCTGG
TTTGGCCTTCTTGATGCATTTTCCAAGGCCCACTGGTGGAGCAGCATGAG
TTTTTATACAGTTACTAACGATTGTGGAAAAAAAGAGCTTTAGCCATTTC

>uc003gvk.1|40510595|40510995|40511094
GCGACCGAGATGAAAGATCACTGTAAATGATTTCTGAACAGCTTTTCAAA
GGGCACAGCAAGGATTTTCTTAATGCAGTAATTTCTTATGATGGCACTGG
TTACTTCAGATCAGTAGTATGTCAATTGGTGAAAAACAGACTGCGTTTCT
AAAGTAGCATAGTTTTGTCATAACATTGGGGTGCTAAGACAATTCCGGTC
CCCCTGTCCCCCACCCCTCATGAATTCTGAGGGAATGGCAGGTAGAAAAG
CCACCCACTCATTCCATCATGATCTCTGGTGGCTAAGTACCATGAGTTAG
GAATGTCTACCACAAGTAGCATCTGGAAAATCTCGTAGATGGAACAGGCT
GTGAATGTAGAATCCTGCCCTCTACAACACTTTTGAGGCACGCTGTAGGA
AAACAGTCCTGGACTTAGATAGGGCACCATCATGAATACCACTGCGTAAG
GAATTTGGACATCTTTCTCCCACTCGTGTAGGGAATTCTAAGATTCCCTG

>uc003grt.1|25357746|25358146|25358245
aggaccagaatttgaatccaggactgtcagccttcaatctctggcttttt
TGCAAATAGGAGGGACAACATTTGCTAAAACAAGAGCAACACTCATAGGA
GAAGGAGGAGGATGAACTACAAGCTTAGCCTGGAATGAACATAGAGCCCA
GGCTCAGAGCAGCACAAAGCCCTGAAACAATGTCTGATACTGTGCGAACA
TTCTAAGGCCAGACCTGAGCTCAGGATTCCTGGAGAGAAGCCTCCTGCCA
CCTTCCTATCCACAAATATTAATGGGTTATGAAAAATAAGCCCTCTCACC
AGGAGGACTTTTCTTTTTTCCCTCCTCAAGGAGAATATATGGACCTTTAG
ACTTTATATGGTGACAGTAATTATAAAAAAGGGGAAAAAAAACCACTTTC
TGGTAGTCAATTGTATAAAAATAATTTTATTTACTACTGTAAATAAAGTA
GTGCAAAGAGTAGTTTGGACCCACAATATTGCATTACTGATTTATTCACT

>uc003goq.1|15578554|15578954|15579053
AATCAGGTTTTCAAAAAATGGGAAGTTAAGAGATAATTTCCTCCAGAAGA
ATTATACACTATATAGTCTTGTTTAAATTGCAAGCCTCTTGTGTGTTGTT
TTAAAAAAATTCATTTTTACTGGTGTATGTTTAGGATTACATCAGGCAAA
GTAGAGTTTGCCTATAGTTGGTATCCAATTGTATATATTGTGACCTGGAC
AGTTCCCTAAGAAATGATGACTTCAGATCTGAAGAAGATCTAAAATATAG
CCCACTTTGACCTTGACCTTGAATTACTTCTGTATAATGGGCCCTTTAAT
AATAATTAATGGAATTCACAAATAACACATGCTCAAATTTCATCATCTAA
GTTGTGAGTCGCTGGATCTACTCAAGGAAGTAACATACAGACCATGTTTT
CCAAGTTCCTTTTTATTCAAATGAATCAGAACTGCAATCTGCACATGAAA
AGACCTGGGGGGAATGCCTACATCTGGAATTTCATTACATCAACGTTAAA

>uc003gmg.1|9684660|9685060|9685159
TTGGATGTTTGGGAATTTGATTTTTAACATCTAAATGCATGCTATTCCTT
ACCTGAAAGCTATACAGGCTGCTAagaatttgagaagtagatgggatgca
gacatcatctggtccagtgttttcagttgacaaagaaacttaggctcaga
gaagggcagggatgtgacccaggtcagagggtgatctggcggtatggttg
ggagcaggaaccgagggttccAGCCCCTTCTCTGGGGCTTCCCTTCCACC
ACATGATGGATCTGACAATCCTGTGTTCCAAACATTTCCTGCCTGAGGCT
GCAGACTGGTAAGACCTCTAAAGCCATGAAAATCCCACAAACGTTCCTCC
CCACCCAGCCGCCCCACACACCCCCATCACACAAAGTCAGTGACCCACAG
TGAAGAGAAAAGATATTTAATTATTTCTCAGGCTAATCTCTTAAAGCGCT
CAAAGTGTTTTCACAAGTGCAAGGGGAGGGATTGTTCTCAGCCAACATTT

>uc003giu.1|6105982|6106382|6106481
GAGGTGCAGTTTGAGTTGCAAATAGTAATTTCTTTAGTCCAATATTGCTG
CAATGCCTGGGTCTGTATTTACTGGATAAAAGAGTTTGAACAACGTAACT
AGTTTTCTTAAACGCCTATGCAAATACATCCTTCTACCCTGTCTTTACTT
ACCTTGTGTTTACCTTGGCAAATAGAAAATGGGCCCAAACTGGCATTAAA
CACATTCTAGAGTCAATTGCTGGCTCAGGTCAGACTCTGCTATTTCAAAA
GGTGAGATTTACTGCATGCAAGATCACTTAAAAAGGTGTGTTATTAATTG
CAACAGTGCTTCCGTCTGGGTGTGCAGAATGCGTACCCGGTGACTACGCA
TGCAGGAAAGAAGTAGTTATGGAAATGAAACACAAATAAAAAAGGCAAAA
TATTGCAAAAACAAATTATTTTATTAAGTGCAAAACAAGCCATAGGCAAT
AAATATATTAGCTCTGGTACATGTCCATAGACTTGGGTGAGCACGCTCTC

>uc003gey.1|2299704|2300104|2300203
gaaaatgtggtatatatacacaatagaatactattcagccttaaaaacaa
aagagattctgacatttgtgaaaaattggatggaattttagaacattatg
ctaagtgaaataagtaaggaccagaaagacaaataccatatgttctcact
tacttgtggaatctcaaacaattgaacttatagaatcagagagcacaaca
gtggttatagaggctgggggtgtggggaatggccaaagagtataaaatct
cagactagaagaattttttttctttttttgagttctttgcacatcatggt
gaatacagttaataatagagtgctgtacatttccaaattgtaagagagta
aatttaaaatgatctcattcaaaagatgttaaatatttgaggtgatggat
atgttaaccagcttgatttaattattccacactgcattcatagattataa
cacaactttgcatgctataaatctgcgcaattataaattgccagttTATC

>uc003gaf.1|423378|423778|423877
AAACATAAAATGACCTGTAGttaaaaataattaaagtgtgtaactggatt
gtgtgtaatacaaaggataaatgcttgaggtgataataactcatttactg
tggtgtgattattacatactgtatgcctgtatcaaaataacccatatata
ccataaatatatacacatactatgtactcacaaaaCCTTTTGAAAAATTT
CAATAAGAATAAAAATGTAACATGCAAACAATATTCTTCAATTTATTTGC
TGTTGAAAGCCACTAAAAAAGACTAGAGATGTCATTCAATTATATTACCA
GATAGTACATTGTTACCATCTTTAACGTACACCCTTGAGTAAGGTTGGAT
AGGTGAAAGTTGGTGGCATAATAAAACACTTCATTCACGGCACAAAAATT
TTAACACAATAACAATTTTTATTTCAAAAATTAAGTTCACACATTATCTT
AAGAGAATTTTAAAATTTACTGCATTTTATTGCACTTATTACATAAATAT

>uc003mmw.1|180553129|180553529|180553628
CAGCTATCATTGCCCCTGTTTGCCAGCACCTCTGTCTAAATAACTTGTGT
GGGACAGAATTAGGTCCGAGTCTGGTATTCTGTTCATCTAGCCTGGTAGC
CAGGTAGTGAGAGAAGAAACCTGTGGCCCTTGTCTAAATATGAGGTGGTC
AGTATTTAACAACAAATCAACAATAGGGTATGACCAGACTGACTTGGGTC
TGTTTGCAACACCTGAACCTTATGCACATGCTCATAAATGCCCTCTCCAA
AATACACACACACACCCCCAAGAAAGGTGAGATACAAATACACACTCCTC
CCACACAGAAACATGCATGCTCATTCACTCTGGCAGAAACCCTGATCACA
CTTACGCTCCTGCACTCAGATCTAGGGAGTAGAAAATGGGCCAAGCCAAC
TCCAAAGACAGCTCATAGTTTCATTTTCATCTCCTCACCCCCTTCCCAGG
GGAGCGCTGAGCAGGGAGTAGCCCACTGCCACCCTTCCAGAAGCCCAGCT

>uc003mji.1|177976550|177976950|177977049
TTCATCTAGAGTGAGGAGGGAAAAAGAGGTGTAAGTACCTGAGTACAAAC
TGTCTAGTTCTTCAAACAATGAATGCTTAAGTGTGGAATATTTTCAAATG
ATCTCTAACAAAGCATAACTAAGGTTTCAGCACTCAAATTATTTTAGTTT
CAGCTGCTACAAAAACAATTAGATAGAGCTATCTTTCTTGCTCTAATCTC
AAATTCCACTGATTATTTTGGAACTTTAGAATAGAAATATTTAAATTCTA
CAGAAAAGAAGAAATATAAAAGAACAAACAAACCCACAAAAAGCAAAATA
AAAAAGCAATGAAGAGTTCTTTAGCCCCCCGCTGACAAACTATTCTTAAA
AAGATTATTCTTTCTGCAAAGTTTAAAAAGTGTTGAAAAATATTCTATAC
ATCTTGCTCTTAGAACGTCTCCACTTTGACAGATCAGGTGACCCTCCTCA
TCATCCTCTATACTCCTGGATCTTTTCCTTCGGTGGCTCTTCTGGAACGG

>uc003mjg.1|177961870|177962270|177962369
TTGCCCAATTAAGTAATTTACCACATACCGGGtttttgttttgttttgtt
ttttctttttttgagacggagtctcgctctgtcgcccaggctggagtgca
gtggcacaatctcagctcactgcaaactccgcctcctggattcaagcaat
tctcatgcctcagcctccagagtagctgggattacaggcgcccgccacca
cacccagcacttttttggtatctttagtagagacagggtttcaccatgtt
ggcaaggctggtctcaaactcctggcctcaggtgatccgcctgcctcggt
ctcccaaaatgctgggattacaggcgtgagccactgtgcctggctCCATA
TAGTTTTTATGTGAAAACAAGGACAGTAAAAGAACAACAACAACAAACGC
TGAAGTCAAAAAGTTTATGTAACCAATCAATTAAATTCTGGAAATTTCAG
CAGCACTTTCTTCCCAAACTGCTTTCCAATCAAATCCTCTTTCTCCCGTA

>uc003mhi.1|176861113|176861513|176861612
gtgagccaaaatcttcctccctatggctctagcatccctccaggctttgc
attctgtgtccacacaCATCCTGGAAGAACACCAGAGTCTCCATTCCCCC
AACCCCCTTTCACCCATGGGATCTGgagatgtcttttccacatccagatg
tctcgtgtgcagtgggattcctaaatctggagctcagggggaggtgtgca
ctgaagacagaccttcggggtcattagcacctagagggtctgtgacacct
ggagaatgactggcttgctgaggCcagtggttcccagcctaggctgcata
ctacaatcatccggaaatccagtgagcgtggatgcccagaacccacctac
cagactgatgaaatcagagcccctgcgtgtgggcccaggcatgggcattt
gatttttaaaattTTTTATTTTCTTGGTAGATCACTCACAGAACATgcat
ggacatttttacaggctttcaggagattctttgtgtagcagggttgagct

>uc003lxo.1|158516596|158516996|158517095
GCTACACCTGGGGAGAAATGAATTCTAGCCTAGATACTTTCCCCCCGCCA
ACAAGTCATACTGCCTTAGTGCTAGGCTAGCTGGATAGAAGCTCTGAAat
gctcaggcaccccaaaaggctgattcaatctgaatcagaagtaaggttca
gaaatgtgtacttttttaaaataaaaagcttcccaaacacttctgaagca
caggtaagtttgctaacactgGGTGTAGAAGATTTCAAAAGAAATGGTCC
TTTTCAATCAAAGAGTTTTGCCATCTACAGGGCATTTCTGACAAGGATCA
ACATGTAAGTCCAACTAAATTAAAAACAGAACCTCCTAAGAACAGAACTT
CAAAAAAAGCACTTTATAATGACAACAAACCACAAGAACAAAACATAATT
ATCTTCAAATTTAAATTTATTAAGACATTCAGCTATGTCTGTCAGTCTAC
ATCCAAATTTGCTACTAAAAATAAAATAAAGTCACATCCCACATTAGGAA

>uc003lwh.1|156278447|156278947|156278946
AGCTCTCCAGTACTTCCCAGCatgcttagagcaatagcaacattaatgga
ataagcacatgtttctccaaaggtaaccatctttTGGATTTCTACTCTCT
TGACATTACCTTTAAGAGAGAAAAAAAAAAATCAGTCTTATTGACTGATG
GAGCCTATAGATTTTTTGTCCTGTTAGTTCACACAACACTGATCCGGCAG
TTAATAAAGGAGATGTTCTGATAGGCATAAGGAGCTCaactatgacctat
gggcagatgtcatccggagacagattttgctataaatatttcttaatctc
agaactgctctgagattgaatggactcccttgcgtgtggtaaggagttca
ctgtcactgaaagtgttcaagtgtactgtgaaagatcacttagcggtgat
tctacagagatgattagagcatggacagagaagttgtggtctctaaagta
cccttcATTCATGAAACTAAAGCAAGCCTGGATCAATGACATCCATGGAA

>uc003lwg.1|156278447|156278947|156278946
AGCTCTCCAGTACTTCCCAGCatgcttagagcaatagcaacattaatgga
ataagcacatgtttctccaaaggtaaccatctttTGGATTTCTACTCTCT
TGACATTACCTTTAAGAGAGAAAAAAAAAAATCAGTCTTATTGACTGATG
GAGCCTATAGATTTTTTGTCCTGTTAGTTCACACAACACTGATCCGGCAG
TTAATAAAGGAGATGTTCTGATAGGCATAAGGAGCTCaactatgacctat
gggcagatgtcatccggagacagattttgctataaatatttcttaatctc
agaactgctctgagattgaatggactcccttgcgtgtggtaaggagttca
ctgtcactgaaagtgttcaagtgtactgtgaaagatcacttagcggtgat
tctacagagatgattagagcatggacagagaagttgtggtctctaaagta
cccttcATTCATGAAACTAAAGCAAGCCTGGATCAATGACATCCATGGAA

>uc003lsu.1|150068101|150068501|150068600
gttccaacaggaagagtatgaataattcatctaagtaagaggagggaagg
aacagttatgaaggtacagatgaaggtgatgagtggccactggtggAGTC
AGACCACTGTGTATATTGTAAAGGATATCTTTAGAAgcaatgacccagga
taaaaactggtagaggtctaacaacatttatataatggttctgtgaatat
gtatataagaagctcaaagcaacatctacttatatattatggtgaactaa
cctgctaagagattttagattacttcatttaaggaatggaagggagcatg
ccccaccaactctcttagccaactctcttaacTTCACGCTTGTCTTTTGG
CTCTGAGCCATGCTACTTAGTATCTACATGAGAGCAAACAAAAGACACGC
TCAAGCTTTGTCTGCTTTATTTCACTACATTAAGTTAAGCAATAAGGCAA
AACAGTAACCTGTCATTCATAAAGATCAAGGAGTACCTCTCTGTCCCAAA

>uc003lpp.1|147909392|147909892|147909891
aataaatcactttttaaatataactatgtccaaaatactacatgagacat
actaatacCACACGATGATAGtttttcaaagtgcttcaggtggttctaat
tgcagccagggttgagaCTGATGAAGTAGAAGTGCAAAAAACACAGGTTT
AATTTCTAGATCTGTCCCTTGTCAGCCACATCTTCCCTAAACCATTAATA
AAATGGGGAGGTTAGATTATATGTGCTCTCAACAATTGTATATATAGTGA
TCACaactataaacacatttgacaaagaaaaaaatgacaggatggaaata
cactgaaatgtttacactggttgtattagagttgtaggattaATTGCAAT
CCCTTTTTCTCCCCTTTTATTTTTAAAATGTTGTTCCCATGAATGTTTTC
TTTCTTAATTACAAATTCTAATAGAAATGTTCACACCCAACTCTCTAGGG
ACAGCTCAGAACTCCCATGTTTCCTCAAAAGGTTCCCTCCTGCTGCTCAC

>uc003lms.1|141952905|141953305|141953404
AATGTTATGCTTGAGTTTGATTCATACAATAAAAAGTATGGACCATTATA
ATTATCTTAGATTTCCTCTCTGGGTATCTTTTTCTGGCCAAATCTTCATA
CTAAAGAGACGTTAAGCCACACTGCATTTTCTCTAACTTGCCTGCAAAGA
TTTACTAAAATAAAACAGATTGATCTTATCCAAGTAACAAAAACAAAAAA
GTTATGAAATTATTTTGCTGCACAAATCTAAAATACTATTATTAACCATA
ATGTCAGCTTACTTAGGTCAATTCTTCAATTGCACTATTGCTTTGAACTT
TCACAAACTGTCATTTTCCTTCCATTCTAAATATGACAGTTCAGTTACTA
AGGAATTGTTTTTAGTTAACAATTACTTCAATTTCATATGAAACAGGAGC
TAACACTCTCATCAATTTTTATTCACAATTACCATTGCTTAAGAGTTCCT
ACTTTCAAAAGAAAATTTGTAATAGCACAGTGGAAAACAAAAATCTCATT

>uc003lmp.1|141952905|141953305|141953404
AATGTTATGCTTGAGTTTGATTCATACAATAAAAAGTATGGACCATTATA
ATTATCTTAGATTTCCTCTCTGGGTATCTTTTTCTGGCCAAATCTTCATA
CTAAAGAGACGTTAAGCCACACTGCATTTTCTCTAACTTGCCTGCAAAGA
TTTACTAAAATAAAACAGATTGATCTTATCCAAGTAACAAAAACAAAAAA
GTTATGAAATTATTTTGCTGCACAAATCTAAAATACTATTATTAACCATA
ATGTCAGCTTACTTAGGTCAATTCTTCAATTGCACTATTGCTTTGAACTT
TCACAAACTGTCATTTTCCTTCCATTCTAAATATGACAGTTCAGTTACTA
AGGAATTGTTTTTAGTTAACAATTACTTCAATTTCATATGAAACAGGAGC
TAACACTCTCATCAATTTTTATTCACAATTACCATTGCTTAAGAGTTCCT
ACTTTCAAAAGAAAATTTGTAATAGCACAGTGGAAAACAAAAATCTCATT

>uc003lcq.1|137648457|137648857|137648956
gttttttgagacagtctctctctgttgcccaggctggagtgcggtggcac
gatctcattgcaaccttcacctcctgagttcaagcgattctcctgcatca
gcttcctgagtagctgggactacaggcacacgccaccatgcctggctaat
ttttgtatttttagtagagatagggtctcaccatgttggcctcgaactcc
tgacctgaagtgatccacccgcctcggcctcccaaagtgccaggattaca
ggtgtgagccacggcCTAAGAATTACTGGTTTAGAGAAAAGCATGTTGGC
CTCAGCTATGAATAAAGATAGTATGTCTGAAGTAGTCTAACTTGGTGATC
TCCTCTGTAGACAGATCTTCTAGGAGCAGGCTAGGCTCACAATCACACCT
CTCATTCTGTAGTGTTTATTTTTCCATTTTTAAAAAAGAAAGAGGGGGAA
ACAAAGAAGGAAAATACAAAGAAAGAAGGTAGACAACGCTCTTGCATAGC

>uc003lbr.1|136980687|136981087|136981186
GGAGCTAAGGTCTCTGAGCAGGAGGCTTTGAGAAGTTACAGCTGAGCCAG
GCATCCACCCCCTCCCACTTCATACAAGGCTTCCCTCCCAAATGGTGATG
CCCAGCTGAGCTAGCCATCTTCCCCACCAACCCTGACTCTCAGTGGTTCC
CAGTGATTATCTGGCAGTTGTGCACACCACTTAATACCCCCTGGAGGGAC
TGTCCTCTCTTGGCCTCATTGAAGGTCTTTGTGGGTCTGGCACTCTGCTA
GGGTGAGTGATGGAAACCAAGGAACCCAGATATTGTCCAGTAGATCTTAA
AATTTTTTTTAATCCAAAGACATACAGGAATAAGTCTGTCCTTTTCATGT
TTGAGACATAGCAGAGAGACTGGACTATAGAAATGAAATACTGAGAAAAG
TTCACACAGTTCAGCTTTTATTAAAATTAAAGGATGGGAAATTAGAACAT
GATTCCTGTTAAAATAATACATTTGAGGAAATGTTTCTTCAGCTATTGCT

>uc003kwu.1|131729044|131729544|131729543
gaccatagggtcattcttcaggtatgcataagttattgctgccaagtgca
tctGTCGGGTGCATCTGCCATACACCCCTTACCAGAAGCGTCCAAACACG
GATTTGAGGGATCTACAGCAGACACTGGACAGATGCTCTGAATCATTCTC
TACTCTGATGCTGAAGCTATAATATTGGACTAAGCTTGGGCCTTCTACTC
ttttctttctttcttttttttttttttgagacggagtcttactctgttgc
ccaggctggagtgcagtggcgcgatctcggctcactgcaacctccacctc
ccaggctcaggcaatcctctcacctcagcctcctgagtagccgggactac
aggcgcgtgccacaattggctaatttttgtatttttagtagagacagggt
ttcaccatgttccttaggctggtctcaaactcctgacctcaggtgatcca
ccctcctcagcctcccaaaatgctgggattacaagtatgagccaccgcac

>uc003kwd.1|131352498|131352998|131352997
GTGGAGACACATGAGGCGGGGGTGGGGAAGAAGGGGAGATTAGAGGGCTg
tcctgcccttaggcctaggtaaccagcgtccctgctctaagccctatgcc
tgtggcaaggaatccATGAGGTTAATGGGTTGTGTCTGCTCACCCACAGC
CTTCTGGACCAGGCCTGTACCAGAGAATTCTGTAACTCCTGGATTTCATG
TCTAAACTGCCCCAAGGACAGTTCCATGGCCTGCATGAGCCTGTTCCTCA
GGTCTTTCCTCCCCATTGGCTCAAGGGGCAGCTGTTTGTAGAGCTGGGTG
GGGTGTGGATGGAGCATGGCTGGGGTGGCCAGTGCTGATGAGGGGCAGAG
CCAGGGTGGGAAGAGGAGTGGTGGCATAGCCCAAGGGTCTCTGTTTTTTC
TTTTGTCCTGGGCCCTACAAACAGTGAAAGCAGGACTATTCCATGGCAGC
CAACCCCTACCCCACGAATCCCTCTAAAACCAGTCAAGGTAGATGCTCAC

>uc003kwa.1|131316650|131317050|131317149
TAATTGCTGCCTACCCTGAGAAATAACTCTGAGTTTCTTCTCCCAAGTAT
TCCTCAAGGATCCATTCATTGTAGAGTCAACAGATGTCTTTTAGAATTCA
TTATAATAAGAAGTCCATGAACATACACACACTATCCTTGAATAGTTTTA
CATTATATTTTTTCTAGGTAGTTCCTGAATACTTTAATGAGCTTAATAAA
TGAGAAAATGTATTGAAAGGTCTTTGTAAGTTACTATATAAATATGACAT
GTGTTTTAATAATATCTGAATTTggctgggaacaatggctcatgcctgta
atcctagcacttagggaggccaaggcgggaggatcccttgagctcaggag
tttgagaccagcctgagcaaaatctctaaaaaaaaaatttctattagcca
ggtgtggtggcatgtgcctgtactgtagtctcagctacttgggaggtgag
acaggaggatcactcgagcccaggagatggagactgcaatgagccatgat

>uc003kjm.1|88051521|88051921|88052020
CAGCATTAAAAATTCACTTTTTCTTTGTTGCTGAGGCAAATTGCAGGTTA
AAAAACTAATATGGCTATTTCTTCATATTTTCATGTAATGACCCTTTCCC
ACCCACTGGTATCTACTGATATTGATATACTAAAGTATTTTGAAATGACA
AAGAACATTTGTGAAATGTTTGCATATTTTATACACATCAAGTTAGAAGG
ATGGGTTGTAAGGATGGGATCAAGTCTATGGTGAGGAAAATGATTTTCTT
ATTTTATTCCCCTGTGCGTGTGTGTGTATGAGTGTGTATATTTTCAGGGA
TGTTTTTGTTTTTCCTCTGCATAAATGTTATTCTTTCATGTTCCATGGAT
ACCTTGAGTAGTGGGATATATATGAAATGGTTGATAGatttttttttttt
aatatataaaaCATTAGTACAAGGCAGGCTAGCATCCTTTATGGATACAA
CCAAAGGTGCATTGTGGTCTAATTGTGGATTTCAGATCAAGTTAAGAAAA

>uc003kjj.1|88051521|88051921|88052020
CAGCATTAAAAATTCACTTTTTCTTTGTTGCTGAGGCAAATTGCAGGTTA
AAAAACTAATATGGCTATTTCTTCATATTTTCATGTAATGACCCTTTCCC
ACCCACTGGTATCTACTGATATTGATATACTAAAGTATTTTGAAATGACA
AAGAACATTTGTGAAATGTTTGCATATTTTATACACATCAAGTTAGAAGG
ATGGGTTGTAAGGATGGGATCAAGTCTATGGTGAGGAAAATGATTTTCTT
ATTTTATTCCCCTGTGCGTGTGTGTGTATGAGTGTGTATATTTTCAGGGA
TGTTTTTGTTTTTCCTCTGCATAAATGTTATTCTTTCATGTTCCATGGAT
ACCTTGAGTAGTGGGATATATATGAAATGGTTGATAGatttttttttttt
aatatataaaaCATTAGTACAAGGCAGGCTAGCATCCTTTATGGATACAA
CCAAAGGTGCATTGTGGTCTAATTGTGGATTTCAGATCAAGTTAAGAAAA

>uc003keg.1|75005379|75005779|75005878
gatacaaaaattagccgggcatggtggctggcacttgtaatcccagatac
tcgggaggctggggcaggagaattgcttgaacatgggaggaggaggcagt
gagccgaggtcacaccattgcattccaacctgggtgacagagcgagactc
tgtctcaaaaaaaaaaaaaaaaaaaaTCATTATTACACTTGGTCtttttt
aaattaaaaataaaaatatCCTAGTTTCCACTAGTTCTAATACTTTGTTT
TTAGTAAGGTTCCCTCTCAACACTTTGAGTGAATTACAGCTGTGTAATAT
TGGAAATGATTTAGTGTTTTATAAATAGTGAAAATAAATTTATATATTTT
GATGCTGTAATCAGCAACAGGCTAAACATATTAAAGAAATAAAGTCCAGT
TTCttttttaatttaaaaaagttttacttaattgcttaaataaaaaataa
cattaaaataatttCTACATATAGTTACAAAGCATGGTAGAGCTTGAAAA

>uc003jwf.1|68695925|68696325|68696424
CttataaatttttttttaaaaaGTGGAGACATACTGGGAGACACTAAGGG
TCCTTAATATAACCAAAAGGACAGAAAAATGGGACCTAGGAAGTTGGGCA
ATTGAGGAAGATAATCAAAGCAGGTTAAGAATTCACTATGAATAAAAATC
CTGACCAACTGGTCTCTCCAAAGGGGAGTCATGGTTATACTTCAGCAATC
TGAGAGAACAGATCACAAGAGTGACGTACACACCAGAGATCATACTATGA
TCTATGTATCTGAAGACGTTTAAGGTGACACTCTAGTGGTCAAAAATAGA
CTGCAGTACTGCAAATTGCTGCAACTGCCAACTGTTACTCCTCTTGGTGA
CAACAAGGAGAAAATTGCTTTTAAAAACATAACTGCCAAAGCACCAACAA
TCGAATGAATGACAACTTTATTTTTCTTACACTTTTAAGGCTGATGAAAA
ACCTTCATTTCAATTGAAAAGTATGGTAACTGTGTTTACTCATTATTATT

>uc003jml.1|41177692|41178092|41178191
gCTCCAAAGATGCCTCTCTTCTCCAATTAAAATTGACACCCTAGCCTCGC
TAATAAACTGGTTTCTGCTTTGTATGGCCTAATGAAAAGATATGACTTAC
CTTAAAAAATTATTCCTTCAAAATTCTCTGACAATTTTCTATCCATCACA
CACTTCAGCCTAAAACTTTAAGGTGCACTTTAGTTGAGGCAAAGGGAATC
TCTTTTCTACTTTCTGAGAGAATAGAACTCCAGAAGTTTATTCTTAACAA
CTTTAAACAAGATAATTTCCACTGGAGCTCAATCATCCTTACAGCGATGT
TTATTGTTATGGAATATTTCCTTGCATAAGATGATAATTAAGGATGGGAc
tcacccttccgtgttgtattttctccaaaacaattatcaccatcaaacat
gctacatattttacctgtttatttcattttttgtgtgtctacccctgaat
gaatgtatgcttcatgaaggcaaaggcttttgtctgttttattatctgcc

>uc003jmk.1|41177692|41178092|41178191
gCTCCAAAGATGCCTCTCTTCTCCAATTAAAATTGACACCCTAGCCTCGC
TAATAAACTGGTTTCTGCTTTGTATGGCCTAATGAAAAGATATGACTTAC
CTTAAAAAATTATTCCTTCAAAATTCTCTGACAATTTTCTATCCATCACA
CACTTCAGCCTAAAACTTTAAGGTGCACTTTAGTTGAGGCAAAGGGAATC
TCTTTTCTACTTTCTGAGAGAATAGAACTCCAGAAGTTTATTCTTAACAA
CTTTAAACAAGATAATTTCCACTGGAGCTCAATCATCCTTACAGCGATGT
TTATTGTTATGGAATATTTCCTTGCATAAGATGATAATTAAGGATGGGAc
tcacccttccgtgttgtattttctccaaaacaattatcaccatcaaacat
gctacatattttacctgtttatttcattttttgtgtgtctacccctgaat
gaatgtatgcttcatgaaggcaaaggcttttgtctgttttattatctgcc

>uc003jku.1|37327197|37327697|37327696
tcaagtgattcgcctccctcagcctcccgagtagctgggattacaggcgc
ccgccaccacgcctggctatttttttttgtatttttagtagagatggggt
ttcaccatgttggccaggttggtctcaaactcttggcctcgtgattcgcc
caccttggcctcccaaagtgctgggattacaggtgtaagtcactgtgcct
ggccGCCTAGTGGAGTTTTAATGCCAATATCCTTGGACTAACTTGAAAAT
GAATAATATAAATTCGAAATTTCTGCCTGCAGTACAATTCAAAATAAGAG
TTTCTAAATTTTTTTAATCCTTATGTTAAAATAATAAATAATCTCATTTC
AGTTGTTTTTTCACCCAATTACTAAAAAACAAAATAGTCATAAAAAAGAA
TTCATTTAGCAAAGGTACTATTTGTAGATATTAGCCACTTATTAAAAACA
TATTTCTATTAAGATTGTTCTTACATTCTTAGATTTAGAACACCTGATAT

>uc003jkt.1|37327197|37327697|37327696
tcaagtgattcgcctccctcagcctcccgagtagctgggattacaggcgc
ccgccaccacgcctggctatttttttttgtatttttagtagagatggggt
ttcaccatgttggccaggttggtctcaaactcttggcctcgtgattcgcc
caccttggcctcccaaagtgctgggattacaggtgtaagtcactgtgcct
ggccGCCTAGTGGAGTTTTAATGCCAATATCCTTGGACTAACTTGAAAAT
GAATAATATAAATTCGAAATTTCTGCCTGCAGTACAATTCAAAATAAGAG
TTTCTAAATTTTTTTAATCCTTATGTTAAAATAATAAATAATCTCATTTC
AGTTGTTTTTTCACCCAATTACTAAAAAACAAAATAGTCATAAAAAAGAA
TTCATTTAGCAAAGGTACTATTTGTAGATATTAGCCACTTATTAAAAACA
TATTTCTATTAAGATTGTTCTTACATTCTTAGATTTAGAACACCTGATAT

>uc003jjt.1|35939754|35940154|35940253
ATGAACAGGCGTGGATCTACTGCTCAAAGAAATAGCCTCCTCACTCACAC
CAGTCTTTAAAATGACTATTAAATAAATCATTTTGAATCTATTTGTCAAA
CTGCGGCTTCCCTAAACCCTAAGCAGTGAAACTCAAGATTTGCTTGTAGA
AATTGAGGCTAACACGTGGTCTTCTTCTGGTCCCCAAATGAGACTGAAAC
ACTTAAAGACTTACAATCAGTCATAAAAAGAGATATATTATCATCTCACC
TAGAAAAGGATCATCTAAAAGGAGGTGAAGAAAAACTATGGGTGCATGGG
TGAGGGTTTTAATTAAAATACTCAAGCTTTCATTAATGGCCAAGGGATAA
AACCTAAAGTTGATTAGACACCTGCATGTATCAGCACAGCACTAGGAGCT
TTACAGAGCTCATTTTATTTAAGTCCTATTTTAGAACAAAGGAAACAGTC
TTAGGCAAGGCAAACTCACAGTTGGCTACTCAATGTCTTTTATTTCTGCC

>uc003qwp.1|168198812|168199312|168199311
GCCTGGACATGGGGAgtgtgcatgtatggatgtgtgcatgtgtgtgtgtg
catgcgtgtgcatctgtgtgcagatgtgtgcgtgtgtgcatgtatgtgtg
tgcatgcatgtggatgtgtgcatgtgtgcatgtAGGTCTTGGCTCAGACC
CTGCTTCATGGTGGACACCACCTGCTGTGTCTCCCCAACACTGGTGTGTA
CCTTCCCTCATGGTCCATGGGACTGGGCTCTTGCTTCCAAGTTTCTTCAA
AGGAAGAAGATAGTCATTGCCCCGGAGCGGGGCAAATCAATCATCTTGTA
CTAATGGGAATGGCTTTGGGAAGTGCCCACATGCTCACATCTGAGCCAGC
ACTAGGCGCACCTCCCCTGCCGCACAGGAATTGTGGGCAGTCTTGCCCTC
GGCAGCACTGGGGCTTGTGGCCATCTACAGAACGCAGCCTTCTGTGGCCG
ATGCCCCTGAGTGAGTTACAGCCGGCATCTCACCAGCCCCCCAGGCAGGC

>uc003qwn.1|168198912|168199312|168199411
tgcatgcatgtggatgtgtgcatgtgtgcatgtAGGTCTTGGCTCAGACC
CTGCTTCATGGTGGACACCACCTGCTGTGTCTCCCCAACACTGGTGTGTA
CCTTCCCTCATGGTCCATGGGACTGGGCTCTTGCTTCCAAGTTTCTTCAA
AGGAAGAAGATAGTCATTGCCCCGGAGCGGGGCAAATCAATCATCTTGTA
CTAATGGGAATGGCTTTGGGAAGTGCCCACATGCTCACATCTGAGCCAGC
ACTAGGCGCACCTCCCCTGCCGCACAGGAATTGTGGGCAGTCTTGCCCTC
GGCAGCACTGGGGCTTGTGGCCATCTACAGAACGCAGCCTTCTGTGGCCG
ATGCCCCTGAGTGAGTTACAGCCGGCATCTCACCAGCCCCCCAGGCAGGC
TGGTCCTGGTTCAAGCAGGAGGCATCTGCTCGGGTTCTTTATTACACGTG
CCTGGGGCACACACACGATTCCCTTTCACAGAAAGGAGAGGGTCCCCCTG

>uc003qpx.1|154517037|154517437|154517536
AAGGCAATTTATTAGGCTATTTCATTATTTTCTTTGTTCATTTTCAAATA
AATATCTCATATGTTTTAAGCAGCTTGTGTACCACATTTTGTAACTTTTA
TAATATGCAAATTTTAAAAATTCTTTAAACAAAATGTGGGTGCCTAGAAA
TAATAAGTAATACAATGTGCAAGTCAAATTTAGTGGTCCAATGGCAATTT
TTGAAAAATCTAAATATTATTGTATTAATAAACCTGTAACTTGAGAACCA
CTGGAAAAGACCACATCGATTATTGTTGAAACAGATTTCCAATATAATTA
GATCTTTTATTTAAAAATAAAAACAAGTCTAGAAGCGATTTTGATGACTG
CCACCAGAGGGCACTGTAACCTTGTTGTAGACGATCAAAACGCAGCCATT
AAACACTTCCAGCCACATGTTTATTTCTTTGAGAAAGCAACACTGCAGGA
CAAAAATGAACACCAGTAGTATATTTCAACTTTTTTTTCATGTCATTTGC

>uc003qpw.1|154517037|154517437|154517536
AAGGCAATTTATTAGGCTATTTCATTATTTTCTTTGTTCATTTTCAAATA
AATATCTCATATGTTTTAAGCAGCTTGTGTACCACATTTTGTAACTTTTA
TAATATGCAAATTTTAAAAATTCTTTAAACAAAATGTGGGTGCCTAGAAA
TAATAAGTAATACAATGTGCAAGTCAAATTTAGTGGTCCAATGGCAATTT
TTGAAAAATCTAAATATTATTGTATTAATAAACCTGTAACTTGAGAACCA
CTGGAAAAGACCACATCGATTATTGTTGAAACAGATTTCCAATATAATTA
GATCTTTTATTTAAAAATAAAAACAAGTCTAGAAGCGATTTTGATGACTG
CCACCAGAGGGCACTGTAACCTTGTTGTAGACGATCAAAACGCAGCCATT
AAACACTTCCAGCCACATGTTTATTTCTTTGAGAAAGCAACACTGCAGGA
CAAAAATGAACACCAGTAGTATATTTCAACTTTTTTTTCATGTCATTTGC

>uc003qlj.1|146297235|146297735|146297734
agtgagctgagattgtgccactgcactccagcctgggcaacaagagcgaa
actccatctcaaaaaataaataaaataaaataaaataaaataaaataaaa
taaaaagtagctggctgtagcagtgtgcacttgtagtcttagctacttga
gaggctgaggcaggaggatcacttgagcccaggaatttgaggctgccact
gtgagctatgatcacaccactgcactccagcctgggaaagagtgagaccc
cgtctcaaaacaaaaaaaaacaaacaacaacaaaaaAACACCATACCCAC
TGCAAAAGAGAAATGCTTAAAACCATGAAAATAATTCTGGTAATTCTCCG
TTGCAAATGAGCTTCCATACCAAAGAAAACCCTCTACACCATTAAAGATA
ACTGACAACTCAGTTACATGTCTCTGAATGAAACCGTGGGCCTGAAATAT
TGTCTATTATGATATACCAACTGCAATTAAAAAAAAGTTGATAATAAAAC

>uc003qle.1|146247236|146247636|146247735
GGAATCATGTTACAGAAAATGATTCTCCAGGTCCAAACACATTTAAGTTT
AATGACTGGGACTACTCTAACAATTGCGGCTATCTCATTTTGTCTCATTG
GTTCATTAGCATAGCACCCATTTAAGAACAACTACTTCTAAACACAGTAA
TATTTCAGAGGCTATAAAATAATAGAGAAAGAAAACTTAAAAAATCCTTT
GTTTGCAGCCAAGAAAATGTGAGGATCAGATTTGTACTTGTTTTGAACAA
TTGGAAACTGTCACAATTGTTTTTAAGATGTAATAAATGTATATAAAATA
TGGGATTCTATAGTATTAGCCATTTTGATATCTTTTGTTGAAAGAAAAAA
CCAAAAAACCCCATATGTTCTAAGTCTCAGAAATCAAAGAATTCCACAAT
TTTCATTTCCACTAAAATATTTATTTAATGGATATCTTACAGAAATAAAT
AAAAACAGTTTTTGTCTAATACAGATAGGTTTTTTTATATATATGTAATT

>uc003qgw.1|136619293|136619693|136619792
ggaggccgagaattagactagcctggccaacatagtgaaaccccgtctct
actaaaaatacaaaaattagctgggtgtggtggtgcacacctgtaatacc
agctactcagtaagctgaggtaggagaatcgcttgcacctgggaggcgga
ggttgcagtgagccgagctcgagccactgcactctagtctgggtaagact
ccatctcaataaataaataaataaataaataaataaataaataaataaTT
CAAAGTGCATTTAACATTCTTTTTCACGGCCACCTTACAAGTATCCTGAG
AACTCAACAGAAAGTTTAGTTTTCCCTTCTAGTACAAATGAGACTGAAAA
ATTATTTTCCATAGTGAAGGACTCAAGGTAGCAAATAATCCACTATTCTG
GAGGGTGAGTGGTATTTTTTATTTATTGTTGCTCTTCGCATTCCATGAAA
TTTGTAATCACTATGACAGTACCAAGCAAACACAGTTCAAGCTGTGATTA

>uc003qax.1|127651149|127651549|127651648
CTTTTTGATTACaaaatttataatttaataaataCTAGAGTTTATCAAAA
ACAGTTTGTCTCTTGTTTGAGGGTGGAAAGGGTGTGGAAACATTTTGACA
TTTGTGACCAAAGGTCACTTAAAAAGTGGTGGTTTTAATTGGTTGTTTTC
AGCTTAATCACCTGCTCAGAAAAGTTTGATTTTTTTCTTAGAGATTATTT
AAACAGAATCTATAGGCAGTGTGTATATAATAAACATGTATGGAAATAAA
ACTAAAGCCTGTGAGACTTAAAATTCCTCAAATAGCATATACCGTTAATA
TTTTATATTTTCCTTACCATATTCATTAGTAGTCTAACACTCTGGATTAA
ATGGCAGACTTAACGGTGTTAGCAGACATGAATTCACTTTACACAAAATG
TTGTAGACCACAAAATCCACTTTTATTTGGTAGTTTTTACATCTATGGCC
AAATAGTATTGGGTTGACACAGTAATCTAGAGTTTACCTCTGAAAAAAAG

>uc003pvd.1|111986435|111986835|111986934
ctcctgcctcagcctcccgagtagctgggattacaggtgcacaccaccat
gcccggctaacttttttgtaattttagcagagatggggtttcaccatgtt
ggccaggctggtctcaaactcctgacctcaaatgatctgcctgccttagc
ttcccaaagtgctgggattacaggtgtgagtcactgcgcccagccTAAAA
ATCTTTATTGCAAGAATAAAGCTTCCATGATTATGGTTAAAAAGGGTTGT
TTAACTAGCTGGCTTTAATCCATTAATACAGAGTGGTCTGTTATATTTAT
CTAATATTATATCTAAGCAGCTTTGTTGATGTCCCTGGAAGCAACTGCCC
ATATCATTATAAATTATATGTATCTCCTTTGAGATAAGTAAAACATAATC
TTACAAAAGAGTAAACATTTTATTATTTGTACATGAATCAGTTTGGTCTG
AGGATACACAAGCATCTGGCTAACTCATAAAAGTAGCCTGAAGTGATTGA

>uc003psu.1|109413937|109414337|109414436
AGCTCAATAAATGTTTTGAGGAGTAACTAACAGAGTTATCATCACAACAG
CTTCAGTTAAACTTAGAGCTATTTCTACTTGTCTGATGAGTGTCATTTTT
TGTTCTGTAGTCTCTCCCTAATGAATCCTTCTTTTTAGTAATTCTTAAAA
TTCTATTGGAACTCTAAAACAGTTGAAAAGAGAGCAGGCATAGGGCCATA
CCAGTCATTTCCAAGATAAAAATGGTCTCAGATAAGATTCTAAAGAAAGT
CCACTCCTCTTTGTATGTTTCAAAATGGCTTCAAGTGTTGTTTTGCCATT
TAAGTGTGAATGTACTTGGCTTATGAAAGTAGATAGAAACTCAAAATTAT
TACTAATAGTGAAGTCATGATTTTTTAAGAGATTGAGACAGCAAATAAAA
TTGGAGAAAAATTCTTCTTTATTTAAAAATACCAGTAATACTGACAGACT
TCAAAAGCAATTCACGCTTCCAGAATACAAAGTACTTAATACATATTTTC

>uc003prz.1|108129656|108130056|108130155
TTAACAGACAAGTGTAATTGGAAATGTTTGGAACATGAACACAGGCACAC
ACACACACACTCTAATTTGGAATTATGCAAAACGATATCATTATTCACTA
CAACCTGAAGCAAAGCTACTGCAATGGAATAATAAGTACCACATCTGTAC
AAGTGAGAGGCCCCCAGGTCGGCTCTCATTTGGACAAGGGTGACCCACGT
GGCCTAACCCTTTAAGGTCTGTTTAGAGGAAATGGCCTGGTGTGTTTTAC
ATTTGTGAAGCTATTTAGCCTCCTGGTTTGACAAGATTTTTGAGAGGGGT
GAAAATTAATTATAATTGCAGTATTGCTACAATAATTTAGTTGGCTAATT
GCATTTCAGTGCAGAAACAGTCAAGGAAGATTTTCCTCCCCAGGTTATTC
TCTGATGTGGCAGCATTTATTTTAAGAGTAATGAGATTTTTAAAAAGTCA
AACCTTAAATATCATGGCTTCAGCAATCTGTCCTGCTTAAAGTTTAATGC

>uc003psa.1|108148067|108148567|108148566
agcttccagagtcccttatggttaagtgtggcaaaatgaccagcttttgc
caatgagatgtgagtggaagtgatgagcatcactttcagattgcagggaa
gcacctgtgtcttctccacaccttctttccctttctattccctaatgcat
ggggcatgaaggctgtagagggtggcagagccacaaaatagatggagcct
atgtccctATATTGAGATGCATCCATGAATCAGGAACATTCACCTTTGGC
TCTCGAACAAAAATTTCTATGGTATTTGAGCCTGTGTACATTTTGGAGTC
TACGTATCCTGTGGCCTAGCCTGCCCTAATACACGATTTTCTTTGCTTAT
CAAAGGTTGAGTTTGGCTGTTTTTGAGAACCTCAAGATCCATGAAAGGAC
TTGTGGAAATTTCTGATCTCCCAGCAGTCCCACGTTTAAACAGCCACACT
CCCCCTTCCCCAGATGCTGTGCTCCCCGCGCAAGGGCAAGGGATGTTAAG

>uc003pqy.1|105650991|105651391|105651490
CACCACAGAACAGATCCAGGGAGGTTTTCTGACTCCTTCATGTGACTCCT
CATATTGTTGAATCTTAGGAAACTAGAAGGGAGTGAATGTTCAGATGCAA
TAGAAAAAAAGCTGAAGCCCACTAAGTCCCATCAATAAAACTCTGAAGGC
TTCTCCATTGCTGCATCTAGTCAACACTGTCTACACTGCCTTCTGGCCAT
TTTTTTTTTTCACAGTCAAAGCAGCCAAGATGGCAGGACCTTTGAAGTCA
GGTATGACCGACCCACAAGCACCGCCCCTGCTGGTCTGCTCAGAATACAA
TGGCCTGCACCAGGCCCATCCCCACAACCTTGGCCTTTGGGCATGACATT
CGAACAAGCTAGATATATGTAAGAGGAATGAAATAAAAAATACACACATT
TTCTAAGTAAGAAATTTATTTGATCAAATGGCAATATATGAAGATATTTT
AAACTATAAGGCTCTATCCAGACAAAAAGCATCTTTTTATAAAGTAAGTG

>uc003pka.1|84318931|84319331|84319430
taggagatatacctaatgtaaatgacgagttaatgggtgcagcacaccaa
catggcacatgtatacatatgtaacaacaaacctgcacgttgtgcacatg
taccctagaacttaaagtacaattaaaaaaataaaTAAAAGAAAGTTCAC
CATAAAAATACATATACATTTTGAAATATGGAATTTCAACTCATTTGGCA
GCAGTTACAGAGACCCAAGTTTAATGAAGGCTTGTTAAAGTTGCTCTTTT
TCCTTGtttttaattttttataaaataatCAAAACTCTATTGGCATGAAC
AGCATTTTAAAATCTTCAGTATTTTGTCTGCTGTGTGTGTCATTTGAAAC
AGACCTTTTTCCCAAACATAATCAAAGAGAGAAACGTTATGTTTGCATTT
CTTTGTTCAAGGTGTTTATTGCATCTCAGAGGGCGTACATGCACTGGGTT
TTTAAACTGAAATACAAAGAAAGCCATTTTGAAATTGGTTTTAGGTAATT

>uc003phk.1|74281793|74282193|74282292
AGCACATGGGTTCTTCCTTGAGTCACTGCCGAGGCCCTGGCACATCTGAG
ATTTAAAAGATAAATATCAGATTAACTGGGAAAGATACAGTAcaggcaga
tcacttgagcccaggagttgaccagccttggcaacatggcaaaatacaaa
aattagccaggcgtggtggcaaaaacctgtggtccctgctattcagggaa
gatcacttaagcccagaagtcaggactgcagttagccgttaacttccact
ccaaccagggcaggagtaaaaccctgtctaaacaaaaaaaGCCAAGCACT
ACCTTGAAATCAACTGAAGTTAGCTCTCACTTTTGAAATCCACTCCAAAA
TTTGTAACCAATTCCAACATAGTAACTGTTAAAAGAAATGCCACTTCATC
TTAAAGCTTAAAATTCATTTATTGTAGTGAGCAAGTTTGTAATGAATACC
AGCAGGTGGTGCTCAAGCCACAGTTGTCTAAGACACTGGGTTTCACAGGA

>uc003phm.1|74283462|74283962|74283961
AACCATCAAACTGGCATAAAGCTTACTCCACTGACTTCAAAATGGACCCT
TCCACTCATAGGGTGTACACTAGCCACTACACTTATTTCTTATGTCATGG
CAAATAGTCAACTTTCACTGCCCAGTCATTTTAACCCACGTTTCAACATG
CACATCCCAGTAATTTGGAAACATTTTGTTTCCAAAGATTCACTTAACAT
TGGTTTAGCAACATGAAGCTTTCTATGCAACACAAGGACTCAGTTTTTGG
CCTGTTTTAGTGACAGGCAATCAGCAACATGCTGCATTTCTCTCCAGTGT
TGTAATCAAAGCAACCCTCCCATAGCTTTAAATGATATTCCTTCCCCTTC
CAATTATGTGGGGGGAAAACAACCCTATTCTCCACCCAGAAGTGTTAACT
CAAGAATTACATTTTCAAGAAGTTTCCAGATTCGTAAAACCAGAATTAGA
TGTCTTTCACCTAAATGTCTCGGTGTTGACCAAAGGAACACACAGGTTTC

>uc003pgu.1|74134600|74135000|74135099
ATTACCAGCTtcaaagtgagagcctcagataagctgctttagtagtatgt
gtgagctcatcagaaatgaaattttaagccccaccccaaaagtactgaat
cagaattctctggagaaggagccaaggaaattgtgttttaacaagctccc
aaggtgatttcttacaagctttaaagtttgaggaccaATTATGTAAAAAC
AAAACAGATCACCATTTGTGAGGTTATCTGCCCCTGCATATCCGCTCCCT
GTGGGTGAGGGCCTCTCTCTGACCAGAAAATCATAAAAGGATTAGGAGTT
TCAAAATGATGGGAATTCAGGAAAAAAAAACAAAAACAAAAACCTACAAA
ACTATCACCTGCCCACCCTTCATATCAAAACATGAGTGGGAGTCAATCTT
TTATAAATTTGCTTTATTATAAGTGTGTGAAGATCTTAATGCTTTTGGCA
AAATAGCCATTTCTTTATTAGAATAGTTCAAACTCACTCTTGCAACAAAA

>uc003pdt.1|57161140|57161540|57161639
CATAAAATTATATTACAGGAACTGTAACTATCCTCAGAGATTACTTTTTT
TAAATATAGAAAGGTAACACGCTTTTAGCCACACAGCTAACATGAAAAAG
AACTAACTAGAACACATATAACAAGTGATTTTTCTGCCAATAAAGACAAA
AGACTATTTGTTGCAAAGTATTATTTTGTGCAAAAATTAAAGAGGAGAGT
AGAGAGTAGAAAATTGAAGAGAGTAGAAAAGATGACTCATTAGCAGTATC
CACTGTTTGTTAGGAACTGAATTTTGCCCCCAAAACCTATGTCACTATCA
GCAATGGGAGTGGTGACAACTGGTGACATAAAAATAAGCATTTTACATTA
CTGTGAAATAGATAATGCCAGATCATTTCAATATAATGAAAAGCaaaaat
ttactttttaattttttttatttttCCATCTAAAATGGCAAAGAGAACAT
TTACTTTTGATCACTTAACAAGGACACACCCAGGAAATTTGATTTTCTCA

>uc003pds.1|57161140|57161540|57161639
CATAAAATTATATTACAGGAACTGTAACTATCCTCAGAGATTACTTTTTT
TAAATATAGAAAGGTAACACGCTTTTAGCCACACAGCTAACATGAAAAAG
AACTAACTAGAACACATATAACAAGTGATTTTTCTGCCAATAAAGACAAA
AGACTATTTGTTGCAAAGTATTATTTTGTGCAAAAATTAAAGAGGAGAGT
AGAGAGTAGAAAATTGAAGAGAGTAGAAAAGATGACTCATTAGCAGTATC
CACTGTTTGTTAGGAACTGAATTTTGCCCCCAAAACCTATGTCACTATCA
GCAATGGGAGTGGTGACAACTGGTGACATAAAAATAAGCATTTTACATTA
CTGTGAAATAGATAATGCCAGATCATTTCAATATAATGAAAAGCaaaaat
ttactttttaattttttttatttttCCATCTAAAATGGCAAAGAGAACAT
TTACTTTTGATCACTTAACAAGGACACACCCAGGAAATTTGATTTTCTCA

>uc003pbs.1|53239754|53240154|53240253
caacagggactgtatgtcctgcaaagcctgaaatattttccaactggttc
tttccagaaaaaaattttgcagaAGACCTATGGTCTAGACCTAGGAAAGT
AATTCTAACATTCTCAGGGTAAGGGGAGAGATTGGGGCCAATGGGGAGGA
AGGACAAAGGAGCATATTTAGAGCTGGAACCTTTAGTGGGATTACCTGGA
GGAGGCAGAGGGGACAGCATTAGGGTGGAACCACCACTATGCCTTATTAT
GCAGGGTCCTTCCTCATTGAGAACTAAGCAATAATATGGCCTTCCTAACT
GAATTATTTATATCCATTTGTGTAAGTTCCTAGACAGTGAATTAAGTGGA
TTTTTCTCCAGTTCTTCAGAATTGCCAGCACAAAAAATGTAAAATGCAGG
CACAGGTAATCAAAAATGTTTTAATGATTACTGTTTAGACATTTAACAAT
GTAGGTATATCCAGGTGAGCTAAGCACACTTTGACAGCACACTATTGAAT

>uc003oyq.1|46927803|46928203|46928302
TATAGCACAGCAATGATTTCCTTTAGGGACGTTCAGTAATGCACCATTCA
TTTGGGACTGGGATGTGACAATTCTCAGGCAAATGTGGGAGTAGATGTCT
ATGTCATTTGTGAATATGTAGAAATAAAGAGTTCATTTACATTAACTGTC
CCACCTCTGTCCCATACCTCTCCTTCCCCATGAAGAAAAGAGAGGCAGAA
GTAGAATTTAAGTAGAATTTAAAACTAAAAATAAAAAGAAGATATTTTAA
AGAGTTAAAATATTAAAAGAAAACTCCTTTGAACCTCAATAAAGAAATGG
CTGTTGAATCTCAGCCTCTTTTGCCGCATCTTCCTAACAACTGGACCCAT
TTATGTTGCCACACGGCCCACACATCCTGAGTAGCCCCACAACTCTATTT
TTGTCTCATTCTCCTTTTGGGATCGGACTTTTATTTGCAATGTAGCGTTG
CTGTATCAATAGTACATGGTTAACTCTAATATGCGTGCAATTTTCataaa

>uc003oyo.1|46927803|46928203|46928302
TATAGCACAGCAATGATTTCCTTTAGGGACGTTCAGTAATGCACCATTCA
TTTGGGACTGGGATGTGACAATTCTCAGGCAAATGTGGGAGTAGATGTCT
ATGTCATTTGTGAATATGTAGAAATAAAGAGTTCATTTACATTAACTGTC
CCACCTCTGTCCCATACCTCTCCTTCCCCATGAAGAAAAGAGAGGCAGAA
GTAGAATTTAAGTAGAATTTAAAACTAAAAATAAAAAGAAGATATTTTAA
AGAGTTAAAATATTAAAAGAAAACTCCTTTGAACCTCAATAAAGAAATGG
CTGTTGAATCTCAGCCTCTTTTGCCGCATCTTCCTAACAACTGGACCCAT
TTATGTTGCCACACGGCCCACACATCCTGAGTAGCCCCACAACTCTATTT
TTGTCTCATTCTCCTTTTGGGATCGGACTTTTATTTGCAATGTAGCGTTG
CTGTATCAATAGTACATGGTTAACTCTAATATGCGTGCAATTTTCataaa

>uc003oxv.1|45973765|45974165|45974264
GCTTTTGAtttttttgttttgttttgctttgtttgagagggagtctcgct
ctgtcggtgtcactcaggctggagtgcagtggtgcaatctcagctcactg
cagcctccacctcccaggttcaagcaattctcctgcctcagcctccaaag
tagctgggattacagtcgAatcacttgaggtcaggagttcgaggccagcc
tggccaacatggtgacacccccatctctactaaaatacaaaaattatcca
ggcatgCTTTGATTTTTAAAAAGAATGAACATTTTCCTTTATAATGGGAA
AATAAATTAACCTTTATGTGGAAAAAAAAAAGGTACTTCATACTTGTCAT
CTAAAACAGCACAGGAAATCCCCACCTCAAATAAGAAGTTAGATGACCAC
TTTTGTAATATTTGAAAATAAACCAACTTTATTTGAATCAGTCAATACCA
ATCAAGACTGGAACACAAATTGGTAATTGGTTCAGATTCATGAGGAAAAC

>uc003oxu.1|45973765|45974165|45974264
GCTTTTGAtttttttgttttgttttgctttgtttgagagggagtctcgct
ctgtcggtgtcactcaggctggagtgcagtggtgcaatctcagctcactg
cagcctccacctcccaggttcaagcaattctcctgcctcagcctccaaag
tagctgggattacagtcgAatcacttgaggtcaggagttcgaggccagcc
tggccaacatggtgacacccccatctctactaaaatacaaaaattatcca
ggcatgCTTTGATTTTTAAAAAGAATGAACATTTTCCTTTATAATGGGAA
AATAAATTAACCTTTATGTGGAAAAAAAAAAGGTACTTCATACTTGTCAT
CTAAAACAGCACAGGAAATCCCCACCTCAAATAAGAAGTTAGATGACCAC
TTTTGTAATATTTGAAAATAAACCAACTTTATTTGAATCAGTCAATACCA
ATCAAGACTGGAACACAAATTGGTAATTGGTTCAGATTCATGAGGAAAAC

>uc003ork.1|41980669|41981069|41981168
taatcccagctactcgggaggctgaggcaggagaatcgcttgaacccagg
aagcggaggttgtggtgagccaagattgtaccattgcactctagcctggg
caacaagagcaaaactccatctcaaaagtaataataataataaaaaaaca
aaataaaagccaagtgtagttagggattttatactgctttttagctttta
gggaacagagtccctccttatgatgcataagtctagagagtctatattta
ccacgatcaacttctggagattttcaggaaatgcattgtgttcaaaatgC
TGCCTATGCATTGTTTCATTCCATAAAAGCTGCAGCCTACAGAAAAATAC
AAATAAATAAACCTGGACGAGAGCAAATGTAAATCAGGAGGCCAAAAAGG
TAAGATCTGTGCGTTTTATTTTTGTAAACTATATCTAAAACATACCTCAA
TATAAAAAACCAGAAACAAAATAACAAAAACGGGGTGAGAACAAAAAATA

>uc003ora.1|41812029|41812429|41812528
tccttcccctcctccttttcttcctctctctcctcctTCCCCACATACAA
TGTTGCTCCTGGTTTCTGGATCTTTTGCTAAGAGGCTCCTGAGGAGGACA
GGGATGAAGTCCAAAGGGACAAGATCCCTTGCTGAGTTGGTTCCAGCAAA
TAGGCTCGATTTCTCTGTGACTCAAGTAGGAACACTCTCCCCCGGCCCGC
CACCCACCCACCCATGATGGCGCTACCACTGTCTTCCCTTTCCAGGGGAA
AAGTATGAACTTTAAGCTCTGAGGGTTACAGAGCCCATCCCAAGCCATGC
CTTAGGTCCCATTTCTCTTAGAATCACAGTGACCCACCAGGAAACCTTGT
AGCCACTCAGGGAAAACTCCCTTCCAAAAACAACAGGATGACCAACATAA
AGAAGAACTATTTATTATTAGAGAAAGTCCAGAGTCCAGAAAAAGAAGGC
TGAATCCAGAGTGGAAAGACAGATACAATGCCCTAGGAGGGTGCAGGGTC

>uc003oou.1|39765232|39765732|39765731
agggtaagaaactttctcaaaaaatagtaataataataataataataaAT
AAAAATGCAAAATGCAAGCATTAAACATCAGGTCAGTCATGAATTCTGCT
GTCATATAAtttattttttgtttttcttttttttcagagggccagggtct
cactctgtcacccaggcccgtgcagtggcacaaacatggctcactgcatc
actgcagccttgacctcctggactcaagggatcctccccactcagcctcc
caagtaactggacccacaggcatacacctccatgctaagctaatttttaa
aatttttgtagagaccatgtcttgctatgttgcccaggctggtcttaaac
tcctgggctcaggcaatctttccacctcagcctccaaaagtgccggaatt
aaaaacttcaggtgtcaaccatcgcacccagtcAGTACAGGTTAACAATA
ATGTACATTTCAGTATATATTTGGTTATGAAGCCAAACATAATGAAAGGT

>uc003ojn.1|34492708|34493208|34493207
TTTGAACAGTGGTTTTTGTGCATTGTTTTCTCCCTTGATTCTTGTCAACA
AACGCTGAGCCTTGAAGACTTAGATTAGTAACGTTGGCCTAAACACCATT
CCTGTGCTTCTTCTCCATAAATTGAAGGATTCCAAGTGCACCATTTCCTT
GGTCGTTACCTTTCATCCTCCCTCCCCAGTACTTCTTATAGTTCCTGACA
GCAGGCACAAATCACGACTCCAGGCCAACCAGCAATTTTCCCACCATGCT
GAGCTGAGGCAGCATGGCTGGTCTAAAGAAGGGACCCAGTTTTCCAACTG
CAGCACCATATGGGACACCACTCTGCAGGGAGGCACTGCCTAGAGAAAGC
AGGGCACACGCCAAAGCCAAGTACAGCAGCAGCCGGTGTCACCCAGGACA
ATGACAACTCCCCAAACCAAGCCTGTACTGCCCCATTTACATTCTGACAC
TTAAACTGTTCCTGTTCAGGCTGCACAATGCAAACAAAATGGACAAAAGA

>uc003ojm.1|34492708|34493208|34493207
TTTGAACAGTGGTTTTTGTGCATTGTTTTCTCCCTTGATTCTTGTCAACA
AACGCTGAGCCTTGAAGACTTAGATTAGTAACGTTGGCCTAAACACCATT
CCTGTGCTTCTTCTCCATAAATTGAAGGATTCCAAGTGCACCATTTCCTT
GGTCGTTACCTTTCATCCTCCCTCCCCAGTACTTCTTATAGTTCCTGACA
GCAGGCACAAATCACGACTCCAGGCCAACCAGCAATTTTCCCACCATGCT
GAGCTGAGGCAGCATGGCTGGTCTAAAGAAGGGACCCAGTTTTCCAACTG
CAGCACCATATGGGACACCACTCTGCAGGGAGGCACTGCCTAGAGAAAGC
AGGGCACACGCCAAAGCCAAGTACAGCAGCAGCCGGTGTCACCCAGGACA
ATGACAACTCCCCAAACCAAGCCTGTACTGCCCCATTTACATTCTGACAC
TTAAACTGTTCCTGTTCAGGCTGCACAATGCAAACAAAATGGACAAAAGA

>uc003ogi.1|33964766|33965266|33965265
CCGGGAGAAAGATGGGACTTATGTTTCAGAAGAGGCCTGCCTTGGCAAAG
CCTTGCCCCGGGAATATGTCTTTACTCAGCCCCAACTTAGGAGGTGGGTC
CCCTGTTGCTGTGCCGAGGGCTGGTTGCCTGAGTGTTGTCCATACGCCAC
TGCAAACTTATGGAAAAGTCTGATTCTGCTATTTAGACTTCCTCCCCTTT
CAGCAACCTACCTCGACTTGGCCCTTCTGGGTTTTGGCAGAGAATAATCT
ATTATAATCAAAAACACTGTATGATGAATAATACCATCTTTCATTTGTGT
AGCACCTCATCCATTCCCAAAGTGCATATATATTTTATTAGACACAGTTA
ATTCTAGATAAAATAAGTAGCTCACTAAGTCAGTAAGTCCCATTTCCTGA
CAATTCTGGAAGAAAAGTTCGGTTCTCTTAGCTAGTGGAGGGTCTGAGAG
AATCCCTTTAAAATGACTAGATAAAAGAATAAACTGAGGTCTGGAAGAAT

>uc003odn.1|33325626|33326026|33326125
AAGTCAAACAAACGGATGGTACGAATTTCGCCTGGTCTAGCCCTGCCCCA
ACGGTGTGGGTGTGGGTTGGGTGCTGCAGCCCCCGAGCAAGGGGCTGTCA
CAGCCACAACCAGAGGAGCTATGGAGCTGCTACGGAGGAGGGATTCCAGA
GTCAGCTTGGGCTTGTCCCAAGGGAGCCCTTGGGACAGTGTCTGGGGCTG
CGCGGCCTGGTTCTCATCCCTTGCAGCATCTGCTATTTTAGCCAGGGGCC
ACCTTCCTCCAATGGCCTGGGAGTAGCTAGAGGTTAGAGGTTACACCCAC
CAGAAGGGATGTAAGCCCAGGAAGTAGTCAGAAAGGAAAGGTCATTCTAG
AGATGGGGCCACCTGAAAAACCTTCAGGAGGAAGGAGAAAGGAAATGGGA
TAAGTGTCATGTCATACTAAATATTTATTTTCTGCAGACTGACTTCGGAG
TAATTCTTGAGCCAGGAGGGGAGAGGTTAGTGTTCAAATTGCTGAGATCT

>uc003odm.1|33325626|33326026|33326125
AAGTCAAACAAACGGATGGTACGAATTTCGCCTGGTCTAGCCCTGCCCCA
ACGGTGTGGGTGTGGGTTGGGTGCTGCAGCCCCCGAGCAAGGGGCTGTCA
CAGCCACAACCAGAGGAGCTATGGAGCTGCTACGGAGGAGGGATTCCAGA
GTCAGCTTGGGCTTGTCCCAAGGGAGCCCTTGGGACAGTGTCTGGGGCTG
CGCGGCCTGGTTCTCATCCCTTGCAGCATCTGCTATTTTAGCCAGGGGCC
ACCTTCCTCCAATGGCCTGGGAGTAGCTAGAGGTTAGAGGTTACACCCAC
CAGAAGGGATGTAAGCCCAGGAAGTAGTCAGAAAGGAAAGGTCATTCTAG
AGATGGGGCCACCTGAAAAACCTTCAGGAGGAAGGAGAAAGGAAATGGGA
TAAGTGTCATGTCATACTAAATATTTATTTTCTGCAGACTGACTTCGGAG
TAATTCTTGAGCCAGGAGGGGAGAGGTTAGTGTTCAAATTGCTGAGATCT

>uc003ocf.1|32916071|32916471|32916570
TTATTTGGGATAAATGGTATGGTGTTTATATGATTACCATATTAAAGTGA
AGTGGAAGCTTTTTCATCCTACTCTATAAAGTCAAAAACAGTTATCCTAG
GTGCCCTACTCCCTGTTCCTCAAACCATTAACAATGGAACACACAGGAGT
CCCCAGGTGCCTCTCTATGGAAAGGACCCTAACCTATGTGAAATTGCAAA
CAAGTGTCCATGGACAGCAATGAGCAGCCTTCCTGAGGTCTTGGAGAGAT
GAGTGTGGAAGGAAACCCCAGGAAGAACTATGTGGTGAGGCCACATTTCT
TAGATAGGGGTCTGAGCCCCTTCTCCAGAAAAAGCGTCTCTTTACTTTCT
GCCCCACCCAACAACCACAGGCCCAACCCCATTCAGCCACAAGACAGAGG
TATTTATAACCGTTTTTCTTTATTCTACTTAGTGGGGCACCCAGAAACTT
CCCTGGGGGAAATGCTTGTTCAAATAGAGAACACGCAGAAGATGCACTTC

>uc003oce.1|32916071|32916471|32916570
TTATTTGGGATAAATGGTATGGTGTTTATATGATTACCATATTAAAGTGA
AGTGGAAGCTTTTTCATCCTACTCTATAAAGTCAAAAACAGTTATCCTAG
GTGCCCTACTCCCTGTTCCTCAAACCATTAACAATGGAACACACAGGAGT
CCCCAGGTGCCTCTCTATGGAAAGGACCCTAACCTATGTGAAATTGCAAA
CAAGTGTCCATGGACAGCAATGAGCAGCCTTCCTGAGGTCTTGGAGAGAT
GAGTGTGGAAGGAAACCCCAGGAAGAACTATGTGGTGAGGCCACATTTCT
TAGATAGGGGTCTGAGCCCCTTCTCCAGAAAAAGCGTCTCTTTACTTTCT
GCCCCACCCAACAACCACAGGCCCAACCCCATTCAGCCACAAGACAGAGG
TATTTATAACCGTTTTTCTTTATTCTACTTAGTGGGGCACCCAGAAACTT
CCCTGGGGGAAATGCTTGTTCAAATAGAGAACACGCAGAAGATGCACTTC

>uc003obl.1|32597261|32597661|32597760
CCCTAAACCTTCACCCCAACCACACACACCTTACACTTTCCTTCCCTGCA
TCTCTAAGGACACGAGACAACCAAGGTCTCCTCTCTCTCCAGCCCCCTGC
ACCCACCTCCCATGTCACCTCCCCACAGAGGCCTCCAAGGATAAGAAGAA
GCCCCCTCCTGCTTCCCCTCCCACAAAGGCCACAAAGACAAATCCACACT
CTACACACACACCTGTGTCCTCAGAAGTCCTTGCTCAAGATTGAGAGGAT
TCTAAATGCTCACAGATGGCGCGctccctctctgtctctctcttcctctc
tctctcacacacacacacacacacacacacacacacacacacacacacTC
AGATTCCCAGCTCACAAGGACCCAGGCCCCGCCCCCCACCATGCTCACCT
CGCCGCTGCACTGTGAAGCTCTCACCAACCCCGTAGTTGTGTCTGCAGTA
GGTGTCCACCGCGGCGCGCCTGTCTTCCAGGAAGTCCTTCTGGCTGTTCC

>uc003obj.1|32592731|32593131|32593230
TCTGTACAAGTCCTTGGATAATATTGTATTATTGAAGTTTCTGGAATGAA
AAATTATATGCAATTTACAGTTATGGATACGCAGTATTTAGAATAGGTTA
AGGAAGAGTTCTGATTGACTTGCTAGCTGGTTTCTCATCTCATGTTGGCC
AAGTTGTTTCAGTTGTTATAATCTGTTCTCAATTTTTATGCATTGCCTTT
TTAAATGTTAGGTTTACTTTTattgacaagtaaaaattgtatagtatatt
tatgttgtacagcatgaagttctgatatatgcctatagtgtggaatgact
aaatcaagctatttaatatgtgcattacctcacatacttatGAAATACAT
ATAAAAACCATTATGCTATTAGGAAATAATCTTCCCTTTTTCTTTTCTTT
TTATTTTTTGTCTTTGGAGCCAGGTGGACAGATGATTTTTAACTCTGGGC
TTCAGAAAAATTTAATAACGTAGTGCATTTGTGGCACACAGGGGGAGTAC

>uc003nvy.1|31762314|31762714|31762813
AACACCATGCAGGTTGAACCTGGAAACCAGCAGAAGCACTGGGTAGGTGA
AATCGGATCCTAGAAAGCTCATGAGCCGTAAGCAGGAGGGGGCAACCATG
GGCTCCTGGGGTGGTTGTATGCAGGAAGAACTGAAGAAGGAGGCGGGAGG
GGCCAGGGAGGCTGCACAGTTGTGATAACAGTAGGCACATCAGGGACCGG
GGAGGTTTGGGGACCTGCTGCCTGAGGAAAGCTCAGGTTAGGGGCTGAAG
GCCTAGGGGGACACAGAGATGGGAAGGGTTAGATTAGCTAGATTGTCTAG
AGTTAGGGTTTCCCAAAGCCCAGCTCTTTGGGGCCTCTGCTCTCCCCACT
ACCTGCCCCTGGCTCCCTGGACACTTGAGAAGTTATACAATTAGCCTGAT
AGTAGAAAAAATACCTTTTTATTAATTATTAGGAATAATCCATTCATGTA
ATGCAGGATGTATGTTGGAGAAGGTTAAGTACAGCCACATGAATGAGGGG

>uc003nvx.1|31762314|31762714|31762813
AACACCATGCAGGTTGAACCTGGAAACCAGCAGAAGCACTGGGTAGGTGA
AATCGGATCCTAGAAAGCTCATGAGCCGTAAGCAGGAGGGGGCAACCATG
GGCTCCTGGGGTGGTTGTATGCAGGAAGAACTGAAGAAGGAGGCGGGAGG
GGCCAGGGAGGCTGCACAGTTGTGATAACAGTAGGCACATCAGGGACCGG
GGAGGTTTGGGGACCTGCTGCCTGAGGAAAGCTCAGGTTAGGGGCTGAAG
GCCTAGGGGGACACAGAGATGGGAAGGGTTAGATTAGCTAGATTGTCTAG
AGTTAGGGTTTCCCAAAGCCCAGCTCTTTGGGGCCTCTGCTCTCCCCACT
ACCTGCCCCTGGCTCCCTGGACACTTGAGAAGTTATACAATTAGCCTGAT
AGTAGAAAAAATACCTTTTTATTAATTATTAGGAATAATCCATTCATGTA
ATGCAGGATGTATGTTGGAGAAGGTTAAGTACAGCCACATGAATGAGGGG

>uc003nvp.1|31737440|31737840|31737939
agcgaaactgcatctcaaaaaaaaaagaaaaaaaTTGATAACATGGCACT
TTCCCTCTCCAGCTGTGAACTCTTTGAGGGTTGGGAATGTCTTTACCTGT
ATTCTTGGCACATAGTATATGGACTTATGTTTGTGAAATCAGTGAATTGG
CTGTAGTCAGGGAACTCCTCCTGGGGGAAGTGAGACTTGCACGAAGCTGG
GCAATTCTTGGTCCAGGGGGGTTGAAAGAATAGGTGGGGGACTCCCAGGA
GGGTCTGGGACCTGAAAGTGAACCCAGATTGGCAGGGAGGTGACCTTATC
ATGCCACCTGGAGAGGCTGCCCCTTCTGACTCAGGTGGGACTTGCATGTG
GCTCCCAGGCTTCTGTTTGGCTTCCTCAAAATAGCTTCCAGAAAAGTGAA
TAAACCACAAATGGTTGATTTATTTCTGACTCTCAGCCCGTCTCTCACGA
AGACAGAGCCTATTGACCAAAAACTTCAGGATCTGCATCTGAGCAGATCC

>uc003ntf.1|31346328|31346828|31346827
AGGACACCTGGGGTGGGGAAGGCGGCAGAGAACCCAGACGCCAGCCTGGA
CACAGGCACCTGGGATAATCTCCTATTCATTGGAAAGTTCTAGTCTCTGA
GGGAGGAACAGCGACTTCTGGTCCTGACCTGAGTGGAGGCTGCAGGACTC
AGAAAAGCTGGAATCAAACCTTCAGACACATTGAGTGTGAGGCAGAGAAC
AAGGCCTGAGAGAAAGGTCAGCAGCCTGACCACAGCTGCTGCAGTGGTCA
AAGTGGTCAAAGGAGACCCCTGATCAGTATTCCAGGGACTGTCTTCCCCT
CCATTTCCTCAGAGACTTCATCCCTTAATTGTCCTAGAGAGCAGAGGGGG
CCCTCAGAGGAAACTCAGGAAAACTCATGCCATTCTCCATTCAAGGGAGG
GCGATATTCCAGTGCTGATCCCATTTTCCTCCCCTCCTCGTGGGAGGCCA
TCCCGGGAGATCTATAGGAGATGGGGAAGGCTCCCCACTGCCCCTGGTAC

>uc003nsz.1|31344107|31344507|31344606
GCTCTGCTTTAGATTCATGAGTTGGGATTGGAGTCAGCACGAAGATCACT
GGAATCAGGGAAGGGAGAGAGGGCAGGAGACCAAAGCAGAAGAGGAGCCC
TAGAAGGAGGGCAGGAGCTGAATGGGTCTGAAAATTTGTCTCAGAAAGCA
CAGGGACTCCCGTGTGCAGGGGCTGCCCTGGGCGATGGGTGAGCCTCTGT
GGTCACAGCTTCCGCTGGACAAGTTTCCACTGAAGGGACAAGGACAATGG
AGCAGTGAAGGTGACCCAGCTGAGGACTGACCACATAAAGCCCATGAAGA
ACTGAACAGCAACTAGGCACAGGCCCCGTCCACACTCGGCTCCTCACAGC
CTTCCCCACCCCCACCTGCAACAGACTCAGCACAGCGAACATGCAAATTC
TGGAAGGTTCTCAGGTCTTTATTTGCTCTCTCAACTTCTAGGAATTGACT
TATTTAATTAATCCATCAACGCTTCATAGCAAATATTTGAGAACACAAAT

>uc003nsq.1|31217794|31218194|31218293
TACTTTCTCTTCAAGCACTTATTTGAAACGATCTCGTTCATCTGTTTAGG
TCCCATCTGCTCGCTCGCTCTCCCACTAGGATGTAGGCTCTCAGGGTCCA
AGTGGCCCCCAGGCTAATACAGTGCCTAGCTCTGACATTCCTGTTGAACG
AGTGAATGTTTCATCTTCCCCACTCCTAGCATTTATCATCTTCCAGAAGA
AAAGAGTTTTAAAACAAAAGTTGAGAATAAAGAAAAGCAGGAGCTTCCCA
AACATTTCCAAAGCTGCCTAGAAAAAGGATTTGAAAAGGTGCCACCCATA
GAGAGAGCTATGGGTGGGACCACTTCTCACAATCTCCAAGAGAGATGGCT
GCAGGGAGAATTCCCACAGATTCCCAGAAATAACATTTCCAAACAATGGC
TCCTTCTGTAGTCGTCTTTATTTAGAGCAGAATTCAGACTCAGCTGGTAT
CCCCCAGGGCAACCCCAGGATGGGGAAGGGCTGGTCTGTCCCCACCCACT

>uc003nfi.1|25952906|25953306|25953405
gtgaactgtagaaagctcagccatctgcacaccctaaaagagagactgtc
agagataaacaccgcctgactctacctatctcccttaaaaatctagcaga
agccaatggacaagggagtacaggatgcaatccatatgggtcagcctctt
ggagcctgagcaggatggagataaatggaggacatatagggaagaacaca
tggacaatactcaacccaATAAATAGAAAGTAATATTAATTTTCACAAAC
AGGAAAAATCATTGCCCTAGTGAGTTTGTCACCCCGGATTAAAGGTTTTA
AAACATTGTTTCTTGTATCCAGTAATGGAATCTAACATACTGGGTCCCAC
ACAGCAAGCCCTCTTAATCCATTGTTAATTCTATGAAGATGACAACTGCA
TTCTTAGTTATCATTTTATTTGAATTTTTATTCATCTTACATTTCTCTCA
AAAAAAAGTCTGAATAAAATAATGAACTGATCTCATAATTGAAAAGAGCC

>uc003neo.1|24912091|24912491|24912590
AAAATAAAAGCAcgagctgtggtggctcacacctgtaatcccagcacttt
gggagctcgaggcgggcagatcacctgaggttgggagttcgagaccagct
gatcaacatggagaaaccccatctctactaaaaatacaaaattagcaggg
tgtggtggtgcatgcctgcaatcccagctactcgagaggctgaggtggga
gaatcgcttgaactcgggaggcggaggttgcggtgagccgagatcgcacc
gttgcactccagccggggcaacaagagcaaaacttcgtctcaaaataaat
aaataaaataaaataaaGGTGAAAATGAGGTGCAGTGTGTTCTGTAAATA
CCAACTCAGAAAGGGCATGTGAAAAAAAATAACATCAGACTGCACATGAT
GCTAGTAATTCAAAAATAATTTTTATTTTAACTTACATGACTGAAAGATC
AATGAATACAAATGCCACACAACTAAAAGCACCCCTCAACCAAACATAAA

>uc003nep.1|24947173|24947573|24947672
GGTCACTCATGTGGAGAGTTTTATCTTCCTGGAAATGTGTACCAGGTCCC
CTCTGACAGTAACAAAGAACTACTGTATCAGCTGTGACAGGAGAAATATA
AGGAGACACTAACTTCAGACTTACCTGTGTTTCTCAGTCTCAGTGTCTGA
AAATACTGAGTCAGCACCTCCGCCAACATTACAAACCTCATCACCATCCT
CCTCCTCGTCAAAATCAGAGGTGTTCAGGAAATCAAAGCTTTCTAAAGCA
CTTTCAACTGTGAGACTTAAACTGGAAGACCTGCTGCGGCTTACTGCTGG
CTTGCACTGTAAAGGCAGAAGGCACCAGGGAGAACATCAACATATCCGGA
AAGAGAAACCAGACACACGATGCTCAATTGGAGATGCCACACTTTTTTTT
TTGTTTCAAGTTTTTATTTTTTGTTAGCATTTAAAAAATGCATTTAAAAA
TCTTTATATCCAAAAAAGAAGTACAACCatggataaaatggcacaatatc

>uc003mzw.1|11291118|11291518|11291617
CATTAAATATAGTTTGCTTTAAATTATTTCTTTATGACTATTCCAAAACA
AATAGAAAAATTTTCTTTGATTCTAAAAACCACATGACTGGTAACATCCA
TATTATGAAAACAAATCATCCTATATGTTACTGAGTGTATGGGTTTTTTG
GTGAACACAAGTCTTGTTCCAGATATTTGAATTTGATAATGTTCACAGAT
TCTAGAATTTTCTTTGAATGCAAATACACTTGGAAGTGACACATATACAG
AGAAAACCAAACCCTCAATTTTCCTAAAAAAATCCAGACCTATAGCATTG
CTAAAATAATCATAATTTAACTTTTTATATTAGGAGTACCAAAGTAAGCC
AATATTTAATTCTGTGACAGAGGAGTATGAAAAAGAAAACCCAGTGGCTA
TGAAAACAGAGATCTAAAAATTTAATGATTTAAAAATAGCCTCTACATAC
AAGACGGCAAAGAGTAATACAGATTGAACATTTGGTTTTAAAAATGTGAA

>uc003mzv.1|11291118|11291518|11291617
CATTAAATATAGTTTGCTTTAAATTATTTCTTTATGACTATTCCAAAACA
AATAGAAAAATTTTCTTTGATTCTAAAAACCACATGACTGGTAACATCCA
TATTATGAAAACAAATCATCCTATATGTTACTGAGTGTATGGGTTTTTTG
GTGAACACAAGTCTTGTTCCAGATATTTGAATTTGATAATGTTCACAGAT
TCTAGAATTTTCTTTGAATGCAAATACACTTGGAAGTGACACATATACAG
AGAAAACCAAACCCTCAATTTTCCTAAAAAAATCCAGACCTATAGCATTG
CTAAAATAATCATAATTTAACTTTTTATATTAGGAGTACCAAAGTAAGCC
AATATTTAATTCTGTGACAGAGGAGTATGAAAAAGAAAACCCAGTGGCTA
TGAAAACAGAGATCTAAAAATTTAATGATTTAAAAATAGCCTCTACATAC
AAGACGGCAAAGAGTAATACAGATTGAACATTTGGTTTTAAAAATGTGAA

>uc003myn.1|10004529|10004929|10005028
GTACTAGACAATTCCCAGCTCAGTCTCACTGGTAACCTTAGTCAAGGGCC
CCATCTCTTTTTACAATCTGAATTCTTCTATCATCCCAGGTTCTCCATAT
GTTAGGATGAGAAGCAATCACTCCAGTCACCATATAAATCAACAGTTATA
GATAAGTAGTTTAGGAGAAGAGACTCAGCCAACAACACTCACCCCAGCTG
GGATGGCCCGCATCTCCATTTAAACATCTTGCCTTATGTAATTATCAGTT
CACCATTACAATAGCAATAGAAAGTAAGAATAGGTAATGGTCTCAACAAA
TATAGAAAATGAGTAGCAAGAAACATAAAACGTTAACTGCCACACACTTG
GACACATCTCAATCCCCACACACCCATAAGAGGTTCAAATTATTTAGCGC
TATTTTACAAAGAGGTTTAAGTTCACATAAATATCTGAATCAAGGATGAC
AGCTCTGAGTTCTAACACCAAATCTGAAGGTTTTTCCTACTTATGATGTT

>uc003mvy.1|4013199|4013599|4013698
GTAACATGACATTTTGGCTGCTCTGTGGACAATGATCTTACTCAATTTTT
CCTTCAACATTTAGAAAATACTGGATCTGAGTGGAAGAGGGTTATTTCAA
GCCTAAACCTGTAGTTGGGCCCCAAAGAGAACTATCTTTCATGTAAATGA
CAAAGAAAGGCCAGGGACAGAAAATTTCTAAGGATTTGGGAGGAGCTAGG
AGGATCTAGAGGATCTTGTACATTAACAGAACAACAACTTCTTTAGCTTT
TAAGGGCCAAGTAAATGCCCAAAGGATAGGTCAAAATGATAGATCTGTGG
AGATGAGGGCACAGGAAAAAAAAAATGATACCAGAGTGAGAAAGACTTTT
TAAAAAATCAACTCTTATGACTATATGACAAGAACTACAGCTGCAATAAG
TCAATTATACCATTTATTGATGGAATTATACTGGAAAACAATCACTGAAA
AAAGAGTAGCCTTTTGAATAGAATAGTCTACCAAGTGAACCATTTACTTG

>uc003wjc.1|150408704|150409104|150409203
ATGACTCCCCGGGCCCTGCGCAGGTCGCTCCCTCAGTCGGTCTCGGGGCC
CGGGGGCCGGGTTCCCCCCGCGGCCTCCTCATCGGCTAGCCACCGAGTCC
GCCATCTTCCCAGCAGCCCCTAGATAGCCGCCCGGACGCCAATCCCGAAG
CAGCTATCGGTCTTCGGAGACGTGGCTCCCGGCAGGCACTGCGAGCCAGG
GAGCCGCGAGCCCCGCCCGCGGGAAGTGCGCGCCCGGCGCCGAGGGCGGG
GCCACGGAGGCCGGCGCCAAAGCCAGAGCAGAACGCTGGGGAGAAGGGAA
GGCGGAGGGCCAGACCCCAGGCGCAGTCCGTGCCCTTCTCTCCCAAGGGG
CGAGGACTCCCCGCCCGCCAGCCCGCACACACTCAGACACACTGCAAGAG
TGAAAACTTCACAGTTACTTTAATCTGCACGGGTTCCGGGGAACTCCTCT
GCCCCTCCCCGCTCCCCTTCACCAGCCTCCCACCGACCTGGCGTCCCCAA

>uc003whw.1|150118908|150119308|150119407
GTTTATGTGTGTGTGGAGACAGGAAAAGAGACAGAACCAACACTAATTAC
TGCAAAACGAAAAAAGAGAAAGGAAGGAAGACAGGGAGGGAGGGGGCAAA
AATCTCATTCCATGCTCCACACAGTTCTCTTAAGTCTACAGGCCGAGGTT
GTAGGAGCCTAGACAATCTCAGCAGGTAAGAAGATTCTAGGCCCACTAGA
CTTACACTTTACACTGAATTGAAGAAAATCATAAAAAGGGGTTTTGCCAC
CTGGATGTACAGCAGAACATAATTAAATTTAATCTTCTTGGGACAGTGTT
TTAATGGGATAAATCAGCTCCCATTTAACCTCATACATAGCGACACAAAG
AAAGGCCTTTCATGGCGCACGAGGTGTATAAACAAAGGGAAACCATATCT
TTCTGGGCAAAACTGCTTTTCTGGATTGTTTATTATGTTTAATCAGCATT
GTGGAAAATGCAACAATATCTGTTCATGGACTTGAGAACCCCAGAGTGGG

>uc003whu.1|150118908|150119308|150119407
GTTTATGTGTGTGTGGAGACAGGAAAAGAGACAGAACCAACACTAATTAC
TGCAAAACGAAAAAAGAGAAAGGAAGGAAGACAGGGAGGGAGGGGGCAAA
AATCTCATTCCATGCTCCACACAGTTCTCTTAAGTCTACAGGCCGAGGTT
GTAGGAGCCTAGACAATCTCAGCAGGTAAGAAGATTCTAGGCCCACTAGA
CTTACACTTTACACTGAATTGAAGAAAATCATAAAAAGGGGTTTTGCCAC
CTGGATGTACAGCAGAACATAATTAAATTTAATCTTCTTGGGACAGTGTT
TTAATGGGATAAATCAGCTCCCATTTAACCTCATACATAGCGACACAAAG
AAAGGCCTTTCATGGCGCACGAGGTGTATAAACAAAGGGAAACCATATCT
TTCTGGGCAAAACTGCTTTTCTGGATTGTTTATTATGTTTAATCAGCATT
GTGGAAAATGCAACAATATCTGTTCATGGACTTGAGAACCCCAGAGTGGG

>uc003vun.1|138378405|138378805|138378904
gagactccatctcaaaaaaaaaaaaaaaaaaaagagaagaaaaTAATGAG
TAGAGAAGGGCTTTTGGAGAAGGAATGGCTGATAGGGTAATTCTGCTTAT
CACCATTTATATTTTTAACTTTTGTGTCTCAGCCTGGCCCTGTTCACACC
CCCGAGACTAAAGGAAGAAAGGTGTGTTAGCAGCTTTCAACCCTTCCCTC
TCTAAATCCCCAGACAAAAGATGTGGGGGCCATCACCACCACTGTGCCTT
GCCCAGGTGACTTGGTCATCGAACCCTGGAATGATAAAGCTGGAAGGGGC
AAAACACATCATCTCTCTCCCATTGAATAACTGGTGTCTGCAGTTGATGA
TGTTTTGGGAGATACCTAGAAATAGATCAAATAAAGGCAGTAGAACCAAA
TTAATTACTTCTTTTTATTAGACAGTTCAAATTAAGCTTGAAGAACAGGA
AGCAATACAACTCAACTATTGAAATACAAATAGTTGAGCttaatttattc

>uc003vuo.1|138395223|138395623|138395722
atgaggatatacagagtgattcatttgtccaaatccacacagctaatggg
tggcaaggtggaatttgaacctaggtgagctagatccagcatccaggctg
ttaaccTGGTCCCAAGAAAGAATCTTTGACTCTAGGCTGCTGCAGTTCTA
AAGCAGAATAGGAAGCAACTCCCCTTCCTGAGGCCCTGATATAGCTCAGT
TTCCATTCTTAGATTCTTGCGAGTTGTTTTCCATATGACTTCATAGTTAT
TTATCTTTTTAGTAACTTCCTTTTTCATCAAATAGCTTGAATTCTTACAA
CCAAAAGAACCTAGTTAGAACACCTTGATTTTATACTTCTCTTGAAGCCT
GTTTTATGTAATCACACATCACCCAGAAAAAAAATATCCAACTCCAAAAA
TGTTCATGAACAATGTAGAGTTTACTGAGCAGTTCACAAGGAGAGTTACA
ATGAATCCCCCACAGCAACATTTCCTTTAAAATCCCTTCAATCAATATTA

>uc003vuf.1|138041178|138041578|138041677
tcagcctcccaaagtgctgggattacaggcgtgagtcactgtgcccagAC
TGGTATGGAATAATTTTGAGTAAAAACATCttttttttttttgagatgga
gttttgctcttttgcccaggctggagtgaagtggtgtgatctcggctcac
tgcaacctcagccccccggggttcaagcgattctcctgcctcagcctccc
gagtagctgggattacaggcacctgccaccaagcccagctaatttttgta
tttttagtagagacagagtttcaccatgtttgccaggctggtctcaaact
cctgaccttgggtgatccacccgcctcggcctcccaaaatgctaagatta
caggcgtgagtcactgtgcctggccGAATAAAGACATCTTAAGGAAAAAG
TGAATGACTCAGATGTTTATTTTCTCAAATACAATATTTAAAATATTGCA
AGAAGACATCTGTTTAGCATTCTCCCCTCATTTGTCAATTACTTTATTAT

>uc003vsh.1|134427257|134427657|134427756
TTTCTTAAAGAATTTAATCTTTAAATCATGATGTAGTCTTAACTGAGAAG
TTAGGCATTTAGGGTGGAGAGGAAAAtcacttccttgacttcttaaaaga
ctattgtcaatggttctgtgaccttatatgtaaatgctttccttacttgt
aatatatctgggatggagagaactcattcagagccttatgatttctctca
tctcttccaatatttattctccttttccagttagaggaaaactctgttta
atagaaagagaaaagtaacttatgagctgaggaactctgctctttgtcat
ccataaatattacaaaataattccagaagtataaatctgaacattcattg
gtatatttttattctgaatatagctacataaaattttgttgtcaacattt
ttttcaaatcttggtttatttgaggtttaatcatcctgaaactattctat
ggtttatccactctcttatattcaacctttgttacataatctttccattg

>uc003vsg.1|134427157|134427657|134427656
CTTAAAATAAGAGTGAGATGGATTGAGTCACAGTTACGCACAAGTTGGTC
TGCTGGCTCAGAGAAGGGAATCTAATCCACCTGGAAATCTGCAAGAATGA
TTTCTTAAAGAATTTAATCTTTAAATCATGATGTAGTCTTAACTGAGAAG
TTAGGCATTTAGGGTGGAGAGGAAAAtcacttccttgacttcttaaaaga
ctattgtcaatggttctgtgaccttatatgtaaatgctttccttacttgt
aatatatctgggatggagagaactcattcagagccttatgatttctctca
tctcttccaatatttattctccttttccagttagaggaaaactctgttta
atagaaagagaaaagtaacttatgagctgaggaactctgctctttgtcat
ccataaatattacaaaataattccagaagtataaatctgaacattcattg
gtatatttttattctgaatatagctacataaaattttgttgtcaacattt

>uc003vqo.1|130278960|130279460|130279459
ATATTTAAGGGTTAATAATGACACAGAAAAAGAAAACGGCATTTTCTCCC
TTAAAATTCCTGCTCCTAGGTATTCAGGCTGATTTACATTTTACGTAATC
TGATGGCTCAATCAGGAAGTGAGAATTTTAAGTGCGTGAGTTATGGACGG
GAGGAAGCATGTGACCCATACATAGCAAAGAAAATTATGCAGCAGATGAG
CACGCTAAGAAAAATAAACTAAGCAGTTTAAAAATAGTGTTTTGAGGATA
TATCGACCCATGAATATACTATGGCTTTTGAGAACTAATAATTCATTTGG
ACGCCTTAAAAATAAATCCCCAGGACTGTTTTAAAAAATATTACAAGATC
CAAGGAATCCACGGTGAGAAATTAAAGTTTAATTATCCAAGAAACTGTTT
CCCTCAAGTGCATATCCATTCATGGTTTATGTTAAAGGCTATTTTTCATC
ATTATTTAAAGATCAGGCAATACGTAATATAATCAAACAAAACACAGATT

>uc003vko.1|122879449|122879949|122879948
ACCCAGAATGAAGGTTTTTTGTTTATTTATAAATAGTTTCAAGTGTTGTT
TTATTGGGATTATGAGAAGGATGGAAGGTGAAAGCAGACGATAAACTGCA
AAGATTCAAATGCCTATACTAAAATATAAATTTTTTTATCCTACTTAAAG
AAGTTTTCAAGAAAGAGCACTTTATAATGTTTCCTCCCCTCCACATACTG
ATTAGCTTCCTATAACTACATTCTATCTAAAATAAATAACTTGAAAGTTG
TCTAGTTTTTATTTGGCTGTTTGTTAGATTTTAACTCTAATATACTTGaa
aaaatttaaaaaatttaatGTGAAAACACATTTTAAAATGTTTTCTTTAC
CCCAAAATATTAATTTCAGTAACAAAATTGCATTTCAATTTAGCACCAAC
TTCCTAACAAAGAATACTTACTTATATAGAAATGTTTTCTCTTTATATAA
CTCAAAATACTATGAAAAACAAAAAACAAAATCAATAAACAGATTAAATT

>uc003vhk.1|115362037|115362437|115362536
TAGCAGCTTTAAGATGATTTACATATTAAAATACAGTATTCTATTTATCC
TAGATTGTCTGGGGACCATCTAGTATATTAAAAGGTTTTGCAGAGTTTCT
TAGTGATTTCACTGCTACCATTATGCCTATTAGCAATTTAGCAACATTCT
GATAAATATTTTCCATAAATCAAAGCCATAACAGCATGGTGAAGCAGATG
GCAGGAGACCATATTAAAGAATGTAACAATTATTTTCATTAATAGGGAAA
TATTGAATCATCATTTTCAGCATGGACTATGTAGTGAGTAGTTGTCAGCT
GTGATGTCTGGTGACTGTTTTAAATATCCTTTCAAATGATTAACCCACAT
TCTCTGTTTTCCAGTGCAGTCTATATACAAAGGCAGAACAAAAACTGTAA
AACATTTCATAATTATAGTCTTTCATTTAATATATGCAAAGAAAATATTG
GTACATTTTAAGGTATTTTTACAAAGATTTTTGTATGTATTAAAGTACAC

>uc003vhm.1|115383468|115383968|115383967
CAGGGTTTATTTTCAATTAAGAAAATTAAATGTGAGTCTATCATGAAATC
CATAAAACAAGCTAAAAAGAAAAAAAAATCCAATATTTGTTTTTTATCAA
ATTCTGCATACAAAGAATAGACTAATTTCTCTAATTTATTATTTCACTTT
GTAACCATGTTAATAAATGGCATCTATTTAATATAAAAATGAGCCTATGT
TAAATGAAGCTGTCTTTtatatatgtatgtatatatgtgtgtatatacat
gtatatatgtatgtaAAACATATATGTGCATTTGCTCAATTTCCAAAATA
ATGAATCAATTCAGTCAAACTATAAGTTATTTTAACTTACTGCTTGATTA
TCATAAAAAGAAAAGATGAATTTACTGTCTGCCTTCTTTTTTGTAACTGT
TTTGTTATACTTTTAAAATCCTAGTTAGCACAATATATGTCACTCATAAC
TTATGTCATTAATAAAAATAAAAAGGGTAAAACTATAAAAGCAACATTAC

>uc003vez.1|107574917|107575317|107575416
TGCCAGAGGGTTTGAGAAGATTAGAAGCATGGGGGTGGAGAGAAGGGAGA
GGGTGACATACATTCGATACCTGTAGTGTCCCTCTTCAGACAGGAGAGTT
AAGAAATCTAAGTCGCCTGTGATTCGGGAGGGCAGAGTCCAGGCAAGCAG
AAGAGAAGCGCCGGGCCCAGGCAGACACCAGGAGCCAGGCTTTGGGAAAG
GAGGCACCACCTGATTTCTTGAACTTTTCTCAAAAGGCTGGGAATATCTA
GTCCTGTTTTTCATTCAAATGTTTTTGATATGTCCTATTAGATCTGTTTT
ATATTTTGTTTTAATTTTCTCTGCATAGAACAGCCTTTTGAAAGTAAAAA
ATAAAATTTTTCACCATTTTAAAACATTAGGCAATATATGTTTGAAAAAG
TTAAAAGTCACAAAGAGATCAAGACTGTTTAATAGTTACTTTTTTGAGGG
AAATCCAGTCACATTTGCCTGTACCATTACATACACCATTACTTGGACAT

>uc003vde.1|105032056|105032456|105032555
CaaaaaaaaaaaaagcaaaaaaaaaaaaaaaaTACAATTGCTTACTGGAG
AATATTTCCAGGCCTGGTGAGGAACCATGGCAGTATCAATAGATACATGT
TTGTTCTTTCCTTTTAAAACTGTAAGCCATAGAATTTACTATTTACACCT
ACTTTAGACATTTATTCTGCTTACAATATCACAGGCATGGAATGAACTCT
ATCTGATAGTGCTAATACATAGAGGTGCGGGACGAAGAAGGAAAATACTT
AGTGTTACAAAATATGGATTGTAGAAAAGAAACCCACTCCACAAGTGTGG
CATTTGTTTAGAATGATCGGACATGCTTTCTTCAAAATTTTTCTGGAAAA
GGTTCTAAAATTGGTAGTAGGAAAGGACAAATGAGCAGGTGCAAATTCTT
GTCTGTGCAACAACAGTTATTTAATATACCCCATGACTGACCAGCTACGT
AAAACCCACAGAGTTTTGTTAAAGTGCCATGGGCCGACAGCATAACAAAA

>uc003var.1|102240043|102240543|102240542
TAAGAATTCCTCCGTTGTGCAAATTTGATTAAAGAGATGTCTTTCTGAGA
CATTGCAGGGACATTCTTTCTATTCAGATAGTTCTTGTTTCTATTTAATT
TGCCCCTGACTAAGTCAAATGTTGAGATAAGTACAGAGTTAATTGGCGGC
ATTTAGTTCTCTTTTGTTGTTAAATGTCTGGAAACCACAGAAAAGCCACA
TTTCCTTTGAAAATATTAATATATGTCTGTATTCTTTATAAAGCCTTAAA
AAGCGTTACAGATCCTTAAAGTTATTCCCCTGGCTCAAACTCTTAGTTTG
ACATATGGCCATCTCTGCTTTCTTTTTCCTTTCTAAAGAAAAATTTCTTA
ATTTCTTGTCAAAAAAGTCTCATCTCTCAGGGTTGTTTCATATAACTGTA
GATTTTATAATCTCATCAAAACTATTGGTTTGATTAAATTTAGGCAGAAA
TTTTGTGTAGTCAGTACTTGATTTGGCttctttttttttttttttttttt

>uc003vaq.1|102240143|102240543|102240642
TGCCCCTGACTAAGTCAAATGTTGAGATAAGTACAGAGTTAATTGGCGGC
ATTTAGTTCTCTTTTGTTGTTAAATGTCTGGAAACCACAGAAAAGCCACA
TTTCCTTTGAAAATATTAATATATGTCTGTATTCTTTATAAAGCCTTAAA
AAGCGTTACAGATCCTTAAAGTTATTCCCCTGGCTCAAACTCTTAGTTTG
ACATATGGCCATCTCTGCTTTCTTTTTCCTTTCTAAAGAAAAATTTCTTA
ATTTCTTGTCAAAAAAGTCTCATCTCTCAGGGTTGTTTCATATAACTGTA
GATTTTATAATCTCATCAAAACTATTGGTTTGATTAAATTTAGGCAGAAA
TTTTGTGTAGTCAGTACTTGATTTGGCttctttttttttttttttttttt
gagacggagtcttgctctgtcgccgaggctggaatgcagtgacgtgatct
aggctcactgcaacctccgcctctcaggttcaagcaagtcccctgcctca

>uc003uvi.1|100009069|100009569|100009568
CAATGGAGAAGCCTCCGTAGAGCGCGTGGTGAAGGCATGGAGGCCCCCAG
TCGCTGTCCCCCCACGGCTCCGTCCGAGCCCCTCACCTGTCCCATGGGGG
TGTCCCCAGCTCCCTGGGGGCGTCCGCTCCGGCGCTCCAGGGCTCGCCCT
GGTCCTTGCCCGCCGGAAGGCCTGGTCCCTCGGGCGCCTCCTCCGGGCCC
GCGCCCCACCGCGGCGGCGACCAGGGCAACATTCCGCGTTCCCGAGCGCA
GGACGGTACCGCCGTGTccccgccgcccggcccggcccTCTCAGCCTCCC
TCCGCGGCGCGGCGCGAACGTGCCCTCCTGGCGAACCCACCCCAGAGGCC
TCGCGGCGACGCTGGCGCCCTGTGCGTCTCCCGGCCACGTGGCGCGTgcc
cccgccgggctcccgcgggcgcccccTGGCGACTGGGCGGTGAATTCCGG
AAACAGAGGCCCCCCCAACAACCCCGCGACGCACGTGCTCTCAGACACAG

>uc003uut.1|99836030|99836430|99836529
TCCTTGGGCCAGGGAACATAAGCCCCCAAACCTTGGTAGCCAGCCCAAAC
CCAAAGCCTGTCCTCAAATCCGATCACAGTCTTCCCTATGGTGACAATGA
GAGCatcacatttgacatcattcacaaccctataaggtagagaacgcact
cgctgtaagatgaagagcagaaccaggatggtgaacatgcttttccccag
gccatggaggtagctagtgaggagccgagcccggatttgaacccagatct
gccCTTCTTGAAGTCCTCTAGGACTCAGGTCTCACTGCCTTCCCCAGATG
CCTGCACTGTGCAGGCTCCCGCTAGAAGCAGTGACGCGCCACAGTGACAC
GGAGGAGGGAGAGCAGCCAACAGGGGGCAGTTAGAGACCAGCCAACCCAG
TCGACTGTAACCTGCTTTATTAACACAGAAACTGCACCACACACATTTGA
ACCTCATAGCCAATGAACAGACCCAGCACTTAGCAACTTCTCCCTCCTGC

>uc003uuu.1|99838752|99839252|99839251
CCCCAAGATCCTTGTCTAAACAAtttttttttttttttttgagagggagt
ttcgctctgttgcccaggctggagtgcagtggcgcgatcttgcctcactg
caagttctgcctcccaggttcaagcgattctcctgcctcagcctcccgag
tagctgggactataggtgcccaccaccatgcccggataattttttgtatt
tttagtagagatggggtttcactgtgttagccaggatggtctcgatctcc
tgacctcgtgatccgcttccctcggcctcccaaagtgctgggattacagg
cgtgagccaccacacccagccATCTAAACAATTTTTAAAGCTAATGTTgg
ccaggtgtggtggctcatgcctgtaatcccagcactttggaaggctgagg
tgggaggattgcctaagtccaggagtttgagaccagcctgggcaacctgg
tgaaactccatctctataaaaaTAAAAACTGAAATTAAAGCTAATCTTAC

>uc003urs.1|99083352|99083752|99083851
CAGTCATTCAGTTCTATAGATTTCTCTTTAGTGTGCAGGATGGCATCAGA
TAATATTTTTGTAAAGGGGATTTTATCACTTCGCTTAATATAAAACTTAT
AGAATATTACAAATAAAACGTGATATAAATGTCACTATTAGAGTCATCAT
GATAATTCTTATTTTTCTTAAAAGTTATGGATCAAATTGTTGAGAAATAT
TTATTCTCTGATGAGAGCTCAGGAGGAGTTGATAATGCTAACTAGAGGTG
GGTAGAGGTAGTCCTATGAGAAGCAGAGAAGCTGAGTCTACCTATCTGTC
ACTTACCTGGTCACCTCCTTTATACTACATAATGCACAACACTCTACACA
GACTCTGGGAGAGCTCAATGAATGTACAAAATCACCAACTACTCATGCAG
TACATTAGATTAAGCCCATCTTTATTTCAAGGTTTTATTGACTAAGTTGA
AATCTCTGGTGTTCTGGGGCACAGCTTTCTTGAAGACCAAAGTAGAAATC

>uc003urr.1|99083352|99083752|99083851
CAGTCATTCAGTTCTATAGATTTCTCTTTAGTGTGCAGGATGGCATCAGA
TAATATTTTTGTAAAGGGGATTTTATCACTTCGCTTAATATAAAACTTAT
AGAATATTACAAATAAAACGTGATATAAATGTCACTATTAGAGTCATCAT
GATAATTCTTATTTTTCTTAAAAGTTATGGATCAAATTGTTGAGAAATAT
TTATTCTCTGATGAGAGCTCAGGAGGAGTTGATAATGCTAACTAGAGGTG
GGTAGAGGTAGTCCTATGAGAAGCAGAGAAGCTGAGTCTACCTATCTGTC
ACTTACCTGGTCACCTCCTTTATACTACATAATGCACAACACTCTACACA
GACTCTGGGAGAGCTCAATGAATGTACAAAATCACCAACTACTCATGCAG
TACATTAGATTAAGCCCATCTTTATTTCAAGGTTTTATTGACTAAGTTGA
AATCTCTGGTGTTCTGGGGCACAGCTTTCTTGAAGACCAAAGTAGAAATC

>uc003urb.1|98981458|98981858|98981957
tcttgctctgttgctcagactagagtgcagttgcacgatcacagctcact
gtagcctcgacctactgggctcaagtgatcctcccacctcagcctcccaa
gtagctggtactacaggtgcacaccaccaagcctggccaaatttttgtat
tttttgtagagacgggatttcaatgtgttgcccaggctggtctcaaaact
cctgggcacaagcaatccacccaccttggcctcccgaagtgctgggatta
caggtgtgagccactgtgcTGGCCTCTtagttttcaaaattcttgacaat
aattcacaggacatatattttatataataaccttgtacacatacacacat
tcatgtaactgaaatgagtttcatgaaacatactatgtagaaaaataaaa
tcctaattacaaatataattttattaacgtttaactacaacatactgcaa
aatccctttaaaagtacaaatacaattttttttttttgagatgaagtctc

>uc003uow.1|97318976|97319376|97319475
TGACCCCTGCTCTAGGACAAGTCTCCAGAAGTGGCTTTGGCTCAACATAA
AAGAGAAAAAAATGAACTACTATCTTGCAAAATAGAGCTGTGATGAACTC
CTATAGAAGATTCAAGTCTGAGTCTGCCTAGGCAGCTGTTAGGAATGTAG
GCAGAACAAAAATAGTGTAGTCCTTTGATGACGTCCCTAAGATGAGGCAA
GGACTGGAAGGAAGCCACACGGGCACAAGATGCAAATGTCATCTAAAGCA
GCTCTGCCAGGAGAGGGCTGTGAGTTCTTGCAGACATCTGATCATTTTCC
CTTTTCCTAGCTTACCCTCCACTTTACTGTGATACAGCAAAACAGTTCTA
GTTACCTCTTATGAAGAGACTGCATGAACATAAATGACTACAGCAATGGT
TTAGATTTAGGACTTTTATTTTTTTCACACCCAAGTTAGCCTGAGTTGAC
TCTCATTGTTCCCCTATCTACCCACAGTCCCCATCCAACACGAAGAAATA

>uc003ujr.1|87671967|87672367|87672466
TCAAATATGGCCCATATCCTTCAGCAAGGGCCTTCTCTACTGCTTATCCT
CAACCAGGAAATTACCATTTCCTTAAACTATGATTTCCTCAGAGGACCCT
GGTGAGTTGAAACCAAACAGCAGGTGCTAGGACACTGAAGGTGAGCTCCC
TGCCTCCTAATCCTCTGAGCCCCTTTTTGGCCCTTTTCTAGATAGCCCAG
ACTCAAGCAGAGCTTTATGGCCTCACAGACAATATACGGAGATGATGCAA
TCTATAGTCACTGTGTAATATATAGCAGGCTGCTTCACATTCTGATATGT
AACCTGGGCTAACTAACTTGCCATAGTTATATGTTAGGTTTGaataatat
atattttaacaatattttaaaaaattaataGTGAAATGAGGCTAAAGATG
CTTAGAGAAAATGTTTTATTTTCATTAGTTGACAACTAGTTGTTCAGTTG
AATGGTAAGTTTCACACTGCATCCTAAAATAAGACAGATACTCTGCTGGC

>uc003uic.1|84462407|84462807|84462906
TAAAAATGTTTTTATGAAGCAAAATTAAAGACAAAATCCATACCTTACTC
TTTAATAAATTATACTCCAATACAGCTAAACATGTAGATGAGTATTTTTA
AGTAATCAGATGGCAATTGAGAACTTTAAAAGAAGTAGTTATTTGTGGTA
ATAACATTTATCTCAATCCACTAAAACCTAAATTAAATCACAATAAAGCT
TAGCAATATAATGGTATCAAATTGGGTGGGACACATTCTTTTCTTTCATA
AATGAAATTACTGCATACTTACAGTGTAAAATACATCTACTGAACATTTC
AGAAAATATTGCATCTTATATTTTCTTTAGTCCTATTTTATATATAAAAT
TTACTGTATTTGGGGTTTGAAAACAAAATTTGCACACAAACCAGTAGTTT
TTATAATCATAGAACAGTCATGTTTGCATTTTATTATAATACAACCAAAA
TATACATTTAACAATTTTTAATTATTTCATACTACAAGACTACATTTCTT

>uc003uib.1|84462407|84462807|84462906
TAAAAATGTTTTTATGAAGCAAAATTAAAGACAAAATCCATACCTTACTC
TTTAATAAATTATACTCCAATACAGCTAAACATGTAGATGAGTATTTTTA
AGTAATCAGATGGCAATTGAGAACTTTAAAAGAAGTAGTTATTTGTGGTA
ATAACATTTATCTCAATCCACTAAAACCTAAATTAAATCACAATAAAGCT
TAGCAATATAATGGTATCAAATTGGGTGGGACACATTCTTTTCTTTCATA
AATGAAATTACTGCATACTTACAGTGTAAAATACATCTACTGAACATTTC
AGAAAATATTGCATCTTATATTTTCTTTAGTCCTATTTTATATATAAAAT
TTACTGTATTTGGGGTTTGAAAACAAAATTTGCACACAAACCAGTAGTTT
TTATAATCATAGAACAGTCATGTTTGCATTTTATTATAATACAACCAAAA
TATACATTTAACAATTTTTAATTATTTCATACTACAAGACTACATTTCTT

>uc003udk.1|74883600|74884000|74884099
TGCTGTAATTGAACGGGTCGAGATGCCGACGTGAGTGAGTGGGGGCATGC
TTGGGAGGCGCAGGATGGTACTGGCACATCTAACATCTACACTTCTCTAG
CTCAGCCTCACAGGCCAAAGCATCAGCACCAGAACGCACACCCAGCCCAG
CCCCAAAGAGAAAGAAGAGACAGCAAAGAGCCGCAGCCGGTGCTTGCACA
CCGCCTTGCACATAGCAGAGGCTCCAGGCTGACTCCTTCCTGGTGGGAAA
GGAAGATGCCTGTCCTCTCCGTGGAGGACCCTGGGCCCTCACCGCAGGCA
GCAGTTTGCATTTTGAAAGGTTATTGGGTCCCTTCCTCGGGCTGTGTTCT
TGCTGGTGAGCAAAAGTGTTGCCTGCAGAAATAAAATGCAGAACGTACTC
TACGATAGATCACAGTTTTTTATTCTTAATGTCACAAGCAGGAGAAAAAT
CTCACATTCATACTAAAAATTCCAACTAGACTCAACAGGAATGAAGTCTC

>uc003udl.1|74907667|74908167|74908166
agctactcggggggctgaggcaggagaatggcatgaacctgggaggctga
gcttgcagtgagctgagatcgggccactgcactccagcctgggggacaga
gacagactccaactcaaaaaaaaaaaaaaaaGACACTAGAACTGGTGGTT
ACCCAAATAACTGAACACCACAAAATTCCGACCGGAAGACTTAGAGCCTT
CTTTCTTGAAAATAAACTTTTAACACGTTTCTACAGAAGCATGAGGCTAA
CATGGCTAATAGCTGTCAGCTTATCTCTGCTACTCACAGAAAAGGTAAAT
TATGACATCGATCTAACCTGTGCCTTGAAATGAACAGCATTAAAACCCTT
GTTATTAGGTTCTCTCATGAAAGCCAAAGAAGGAGGCCTATGAAGGCTCA
CAAACTGGACGTGGCCTCTGTATCTTTACGGGAATGTCTACATCTCATCC
CATAGGGGTCCAAGCGGGAAACTGGCTTAGTACTCTCCTGAGCCTGTTAC

>uc003trj.1|56045837|56046237|56046336
gagacagggtcttgctctgttgtccaggctggtctcgaattcctgtcctc
aagtgatcctcttaacttgtcctcccacagtgctgagattacaggcctga
gccCAAATATCCATTTTTAATCAGTACTTTTGTTTAAGACTCTATTGTTA
TATTGGAGGAAAACAAAAAACAAAAAACTTTTGTAACATTTCATATATGA
CAAATCCCAAGAAGTAAAAAAAAGGACTTTCCAGGTCCCAGGGCTTCAGG
AAGTGGGAGTGGGCTCATGGGGTGAGGACATTGTACCCAGCACTAAGCAA
AGTAGAGTCTTAAGCCTGTTTCTTGCCTGGGGGCTATTTATGCTTCAACA
CGGTACCTGAAATATTGGGTATTCCAATATGCAAGAGGCAGAACTGAAAA
TTCCACAAATCCGTTCTGACATACGGATAAACTTTTATTGACATACCAAA
GAGAAACCAATATTCACTGAAGGCTGCCGAATCCGTATTTCTAAGAGTAA

>uc003tri.1|56045837|56046237|56046336
gagacagggtcttgctctgttgtccaggctggtctcgaattcctgtcctc
aagtgatcctcttaacttgtcctcccacagtgctgagattacaggcctga
gccCAAATATCCATTTTTAATCAGTACTTTTGTTTAAGACTCTATTGTTA
TATTGGAGGAAAACAAAAAACAAAAAACTTTTGTAACATTTCATATATGA
CAAATCCCAAGAAGTAAAAAAAAGGACTTTCCAGGTCCCAGGGCTTCAGG
AAGTGGGAGTGGGCTCATGGGGTGAGGACATTGTACCCAGCACTAAGCAA
AGTAGAGTCTTAAGCCTGTTTCTTGCCTGGGGGCTATTTATGCTTCAACA
CGGTACCTGAAATATTGGGTATTCCAATATGCAAGAGGCAGAACTGAAAA
TTCCACAAATCCGTTCTGACATACGGATAAACTTTTATTGACATACCAAA
GAGAAACCAATATTCACTGAAGGCTGCCGAATCCGTATTTCTAAGAGTAA

>uc003tpf.1|50493227|50493627|50493726
ATCCTTGTTGGAATTAATGTTTACAGAAGTACTCTTCAGTTGCTTATCAA
TCATGATACTACAGGACAGATAGACTTGTCGGACCAGAAAATCAAGGCCC
AGAAAGCCAGAGAATCCTTCCCATCACAGCAGAGACCTCGATCTCATTGC
TCCAGGTTGACTCTTGGTTCTAATTTTATTTCCACAGAAGTTGAAGTCAT
CTTCAAGTAAAACCTGtgtattgttaatgtatccagaacagtgcctgaca
tatactaggcactcagtgaacatttgctgaataaatgaatGCCGTTTAAA
AACATCCAAGGATGCTGTATCTTTGTCTACTTTGGAGGGAATGTCTGTAT
CACAAGAATAAATTTGATACAACATAGAACAAGATGATCATCTGACACAA
TTAGTATTTCACTTGAATTGTTTATTAGGCATTTAGCCACATGACAAAAG
ACAATTTGAAGACCACAGATATAATTTCAAGTTGCGTGAACATTGATTGC

>uc003tkj.1|44149994|44150394|44150493
TCCAACATGTATCTGGGCCCCTACTCACTGGCAAACCTAAGTGACTCTGA
CTGGACAGGACGGTGCTGAGACTGACCTGCAGCAGGACCAGCCTCATTCC
CCCACTTCTCCAGAGCAGCACCTGGCCTGGCACTCCCTCTGCACACATTC
CATGGGCAGGCAAGCAGGGGCCCGGGCCAGGCAGTGTACTGTCCACTGCT
CTGCCATCCCCCATGACACCCCATTCCTGTTCCTACAGCCTGGTCTGTCA
CTCCTCACACTCCCCTTGGCACAGATGGCTGGAGGAGCTGTCTGGAGGGC
ATTGCCGAGATACTGAAGTGTCTTCATGCATGTGACGCAGACTCTTTATA
GATTGTCCCCACAGTCCTAATGCACAGAAGTCAAAGAACAGTGGACAGGC
CATGTTTAAAACTTTTAACATTTTTAATTAAAAAACCCACACAATCTTAG
GTTGGGCATGGAGAGGGTGGCATGTCATATGATGGGGTTGTCCCTTGGGG

>uc003thw.1|42914996|42915396|42915495
ACTTGCCACTTGCAAATGAAACATGAAAATAGTATTTATTGTTCAAATAC
TTATAATATGGGGGCTTTCTGTATTGAATTTTTAAAATCTTTTACATAAT
CCTTTTTCAATTCATTCAAATTAGTATTTTACCTTAAGTGTCCTGGTTTT
ATCTTATAGTAGTAAGATTGTTGGCTTTCTTTTCACAAAGGTCTACCAAT
GGGTTCATGGCACTCAAATAACCATAATTCACTTTCTCATTTCTTCTGTA
TTATGTACTTTTTGTAAAAACACCTATCAGACTGCACCTGACATACAGCA
AATAAGTTTTTCATTAATGGTTAACCTTAGAATCTAAAATTGATTACCAA
CGACTACCTCCCAGCCTAAACCATATAAAGCAATACAATGAAAAACAGGC
TTGAATTTTCTCCAGATATTTAATGCAAGATGCAATGTAGCCATATTCCA
TGAAATGTGGTTAGCAGTAGGGGAGTTGTAGCCCTATCGAATCAAAGTAT

>uc003tge.1|38265368|38265768|38265867
agcatgtgctgaacctctccatcacgctgcctctctgCTTTTAGGGCAGC
Tctcatgggggtatcgtgaggatcaggaaacacagtgtctgtgaaacact
ctagagctgagctcacacggtacgcgtcacagtagatagtgtcctatAGC
CACTGGAATGTCCTAAACCGAATGAATCTGACTCTGGTGACCTTTCAAAC
AGAAGTCACATGAGCTCCTTCATTTGGTTGTAGTTCTTCTTAGAAGGTGT
GATAACCACGATCTCAGGGAAAGAATTAGAAATGGGGTGTTGGACCATTC
TTACAACCAATACAGAATTCCACAGCCCAATTGCCATGCTGTTTCTTACC
TTGGATGTTCAATTTGATGTCATCCAATTAAAATACCATGGACAAAAGTC
AACTTTTCATTTTTTTAAATTTATTTTGCTTATTACGGAAAAACACACCA
CATAATTCAACTAGCAAAGAAGACTGCTTCAGGGCGTGTAAAATGAAAGG

>uc003tgd.1|38265368|38265768|38265867
agcatgtgctgaacctctccatcacgctgcctctctgCTTTTAGGGCAGC
Tctcatgggggtatcgtgaggatcaggaaacacagtgtctgtgaaacact
ctagagctgagctcacacggtacgcgtcacagtagatagtgtcctatAGC
CACTGGAATGTCCTAAACCGAATGAATCTGACTCTGGTGACCTTTCAAAC
AGAAGTCACATGAGCTCCTTCATTTGGTTGTAGTTCTTCTTAGAAGGTGT
GATAACCACGATCTCAGGGAAAGAATTAGAAATGGGGTGTTGGACCATTC
TTACAACCAATACAGAATTCCACAGCCCAATTGCCATGCTGTTTCTTACC
TTGGATGTTCAATTTGATGTCATCCAATTAAAATACCATGGACAAAAGTC
AACTTTTCATTTTTTTAAATTTATTTTGCTTATTACGGAAAAACACACCA
CATAATTCAACTAGCAAAGAAGACTGCTTCAGGGCGTGTAAAATGAAAGG

>uc003tfj.1|36860085|36860485|36860584
ATTCTTTTCATTGCTAAATGTGCTCCCTCAAAGTTGTGATGTCTTTAATT
AGACCCATTCTATAAATTATATCATGGTAAGAAAGAAAAAAGAGAAAGTC
ATGGTCAAGAGACAGCAATGTAAAAGGAATAGATATTTTCATACAGTGGG
TCTGATTTTCTCAGTGAGTCGAGATGGTCTTCTTAGAAGTAACATTCTCC
ACTGATGCTCAGAGCCTATGGTGACCTAGCAATGGTGGAGGGTTTCCCAC
AGCAGTGTTTTTCAAACCAATGTACATAAACATCACCCAattcagcaggt
ctagggtggagctgaagagctggcatctccaacaagctcccaggtgatgc
tgatgACTGAGTAGCAAGAACCTAAGTTACTAAATCAAAACACCAGCTCC
CCAAATCATCACAATCCATTTTATTCCACAGCATGTTTAAGGGAATGTTA
TTTTCAGGAAGATGTTTGGGattaaaataattaaaaaaaaaCTGGAAATT

>uc003tdk.1|33019866|33020266|33020365
GATGTGGAGTGGGTAGCTGGACTGTACAGAGAGATGCTGGCTCCTAATGT
CGCAGTGCTGCTCAGATTCAGTCACCACGAGACCCAGCTCCACTGCTTCC
TGTCTCGGCTTCTGAAACTTGCAGACTTGTACCTTTTACTGATGTTTTAA
ATGGGAGAAAATAATTTTCAGAGGTCTCAGTATTTTCTGAAGGGCAGACA
AAATTTTCCCTGAAATATCTTTAGACTTAAATAATTTCTGAAAATATTCA
ATCTAAATAGCCACTATGACAAGGACTTTAGAATTTATATATCACAAAAG
ACAGGCAGACGGAGAGAAAGAAACAAGAAGAAAACAAAAAACcatggtag
gtgctcaataaatatttgttgactcagtaaaGATAGTTTTGACCATAGAA
TTAAAAAGGTTTTGCATTTCATATTTATTATCAGTGCTTCAATATAGAAT
GTTTTGTAATGATTAGCAACATTGTAAACACCACCAGGTTTTTCCAACAC

>uc003tco.1|31758756|31759156|31759255
TCATCTACTGTGGGTAGAAGTAAAAGATTAGAGGAAAATGAAGCCAAATG
CATCTCTTGCAAACCTTCACATCCTTCAAAGTACATGAGGTTATTGGGCA
TGAGGCACAATCTTCATGAGGCACAAAAATCTTTTTTTGTTTTTTAACTT
GGATTTGCTTTATAAGCGTGAATTCTGAAATGTCCATGAATACAACAATT
CATCCGTCTTCTCTTCCTTTTAATATTTTTACATTCAGAAGCACAACTTC
TGTTTTGAATACATTTACTTTGATAGTTACATATTTACTTGAATTTTAAA
TAAGTGTATTTACATTTTAAATAGGTGTATTTAAAATTGGAAAATATGTT
TTTATCAGTGCATTTCTTAAATATGATGATTATTAAACCAATATTCTTTT
GGGGGCAACTAACTTTTAGAGATTGAAAAAAGTGGCAATGAGAGGAATTT
TATTTTTTTTTAAGTTTGTGTCATTTTAATTTTGGTCCAATTTAGACTTT

>uc003szx.1|29001371|29001771|29001870
TTACttttatatataatatttttatttCAAAGAATTCTTTTGTTCTAAGA
CTTTATACATTTGAGAATCTTTTCCCCAAAACTATTATAGCTTCATCCAT
TTATTTGGGATAATTGAGCTATTCTTATCCAATAATATTTCCAAACACCT
TCACGGCATGCCAAACTTCTGTTATTGGCAGAAAAAGATGTTACAGCTTT
GTTTGTTACAACTGCACTTTTCACTTACTCTTAGAAGAAATTAAAACTTC
CTATTCAAGACCCTAAAATTTCATTTATACATCTTGTCTCAGTGTCACAT
CATCCATACCTTTCATCCTTTAAGTTAAATAATGTAATTCTTACTCATGT
ACTCATGTTAATTTTGTAGTAAACATCTCCCCCCAAAAACAAAAGCTCAC
TTGTTTCAAGGATAATTTTTATTGATGAAAAAAATCTTGCAGATATGAAA
AGATAATTTTTTTATTCCTATGACATTTTCTGTTTTTACGATTTTCTTTT

>uc003ssy.1|13896880|13897380|13897379
TAGAAATTAAATCAGAAAAGTAGCTAGGTCCAAGTTCCCCAAAAGGTAGG
GTTCATGATTTGCCTGTGACCACGACATCTTGACACCAAGACATACTGGT
TTTGCCATTAGCTTCAGTTTCTCACCAGACAAAACCAAGCAATTTGGAGG
CAGTAACATAATTCACATATCTGTGCTGTCTGGCATGTGGGAGTCACTGA
AATAATTTAGTTAGTTCCCTTCCCCAAATTTCTCCATGATACATTTATTG
AAGGATTTATGTGAAACAAGATATTTACAGAGATTAGAACGTAGAACTCA
AAAAGGATTTATCAGGTGTCCTGGTATCTAAATTATCTAAAAGAATAATA
TATGGCAAAGTAGTGCAAACACATTACTTGAGTGCTGTGGTCATAAACTA
TTAAAAATGACACGATGATTAGAAGACAGTCAAAAATTTAGATGACGTTT
ATCAGTTTTAGATGTGCTACCTTTCAGAGTGATCACGACAGTCCAATATT

>uc003zec.1|145985457|145985957|145985956
AGACACCTGCAAGCCAGGTATCCCTGGCAGTGACTTAAACACACTGACAT
CAGCAGGGCTGTAGCCAGTATGGAGGGAAAGGGTGTCGCTAAAAGACCCT
[truncated: 473,455 more chars]
