# Supplementary material for: MatrixCatch - a novel tool for the recognition of composite regulatory elements in promoters
Source: BMC Bioinformatics. 2013 Aug 8;14:241. doi: 10.1186/1471-2105-14-241 (PMC3754795; doi:10.1186/1471-2105-14-241)
Supplement: Additional file 2 — Dataset of tissue specific promoters. [file 1471-2105-14-241-S2.zip › 500/Spleen500.seq]

>uc001alv.1|6008566|6008966|6009065
ATCCCGGCACACAGCCGATCCCGGCACACAGCCGATCCCGGCACACAGCC
GATCCCGGCACACTGCTGGCAGCAGTGAGGGGAGCTCTTCAACATCACCA
GAACCCTCTGCCCTGAGAAAGGGGCTCCTGGGCCGACAGGGAAGGTCTGC
CTCCTACTCTGGAGGGGCCGCTTGGGGACAGGCCCGGGCTGTCTCCTCAC
AGCCACCTGCTTCCTGTCCTCTGCCTGTCTCCTGCCCCATCTGGCCGCTG
CTCATCCAGGAAGGTCGGAGATGTCGGGCCCTCCCACCTGGGTCACGCGC
TAGGCATGCCTGAGAGCAAAGGCCACGCCCCGACACCCCACGGGGCCCTG
GCGCGCCAGGCTTCTCAGCCCTGCGGCGGCAGTGCATAGCTCTGGCACGC
GCTGCACCAACTTCCTGTTGGGTGCTGTGGTCCCAAGGCGCGTGCTTTGC
AGCAGATGTGTGACCTGGCGTTCCCCTGAGTGCTCGGAAAATGGCCTTGT

>uc001cfj.1|40611814|40612314|40612313
GCCCACCCCTTCCCTCCGCCCCCACCCAAGGCCCGCCCCCCGCTTCTCCA
CGGATTGGTTCCCGAGAGGCGGAGCTGAAGGAAGAGCCCAGTGCGGCGCG
GTGGGGGCGGGGCGCATGCGCGAGCTGGGCAGGGTGGAGGTGGGGAGGAA
GAGCTGCCGGAAGTAGGCGGTGGAGGTGGTAGCGGAGCTGACGGCAGCTG
CCAGGGAAACCGAGGCGCGGGACGCAAGGCCAGCAGACAGGCCGGCCAGA
GGGTCATCTGCGTCCGGCACCCAGGAGGCTCGTGGTCCGCCTTTGCCTGG
GCTGAGGGTCTCTGGCCCCGCAGCCTCTCTTGGAGGCGGGCCTGTCCCTA
AGCCCGCCAAGGGGCGCCGCGCCGAGGGGCTGCGGAGTGGGGGACGGACG
CCCCCGACCCGGGAAGGGGCGTCCGGCGGGGCCGGAGGAGAGGGCTCTCC
CCGCTCAGGAGGTGCCCCTGGGCGGGGGACCGGGAGTCCTCAACCCCGGA

>uc001cfk.1|40612435|40612935|40612934
GCTGCTGGAGGAGGATAACAAGTTTTGTGCAGATTGCCAGTCTAAAGGTA
GCGCATCCCACCTGGCGGGCCAGGGGTCCAGCCGCGCCGGGGTGGTGGGG
GTGGGCTGCGTGAAGAGGCGGTTTCTGAAGCTTAGGCCGCCCAACTCGGC
TTATAAGTGGTAACGCGTGCTGCGCTTGCAGTGAGCCTACTGGGCTTTCT
GCAGCTGGGGGATTGGTATGGGTAGAGCTTGCGAGGGCGAGTCTGTGTGT
GTCGGGGAGGGTGGAGGTGATGGTGCGGGTGGAAGTTGCCTGGCGTGTTC
AGGTGAGAATGTCTGTATTTGAGGGCTCTGAATGAGTTCTGGGCCGGCTG
TCCAGAGAGAGCTCCCAGCATGTCACTTGCAAAGCTGGGGATGAACTGCA
TtgcgtgcgtgcgtgcgtgcgtgtgtgtgtgtgtgtgtgtgtgtgtgtgA
GAGAGAGAGAGAGAGAATGACGAGGAGGAGGAGGAGGGAAGTGAGATGGC

>uc001eaj.1|111483955|111484355|111484454
ACCCCCGCAGCTCCCGCCCCAACCAGCCCCCCTCTGGCGCCTGGCATAAG
GTAGCCCCCGGAGGCAATGAGGGCCAGCAGGAGTCTCGCGCGCCTGCGAC
GCGGGTAAGGGGGCTCCAGGCTGCGCCCACTTCCCCGAGCTGCCAGATCC
CACCCTCTGACGCACCCTTCTAGAGGGAGCGGGCTGCAAGCGCTGGGGCC
TGTCCCTTCTCCCCTACTTCGACTTACCTTACCAGACCGACTAGCGCTGG
CCGCTGGCGCCGAAGCCCCTATGCTAAAAGGAGACAGGGCTGGGCCACGG
GGCGCGCTCCCGAGCAGAccggccggccccggggcgcgcTCACGGCACCG
AGGAGCGCGCCTGCGGCGCTGCTCGTTCAAACCTTGTTCCCCTTTACGGC
AATCGCGAAAGTGTCGTGAACGTGCTGCCGCCGATCAGTCACCCAGTCGG
CTGGAGTCGGAGGCGATATTTCTAGGGGTGTACTTGTTGGGGTCAGGGTA

>uc001grq.1|183969905|183970305|183970404
AGCCATTGTTTACACTAGCGTTTTGCAGGTTAGGAACGGTGCCGGTGGGA
ACCGAGCTGACACCGTAAGCGCTTCCCTGGGACTGAATTGACCCTACAAT
CAGTGGAGGGAAAAGTCACCCTCCGGGGGGGCCTCCAGAGCAAAGGAGGG
AGGACGGCAACTGGCCAATCAGGAGGCGAGGCCGAGCCAGGCTTCCCCTC
GTCGCTCGTGAGCTGCAAACAGTGGAAAGTTGGGAACCTCAGTCGCTGGC
CCAGGCGGAGAGCAGCGGCGGCGGCGAGGGCAGCGGGATTCGGGCCGCGG
CGCCGCAGGCTCAGAGCTGCCCCCGGGGCATGGACCCGACGCGCCGCCCG
CACTCCGCCACAGGCTGTCCAGGGCCCGCGGGCAGATAGCAGTCCAGGAG
GAAGCCGCATCCAGACAAAAGCTGCCGCATCCCTGCCCTGCCCAACCCCT
GGAGGGATTCGAGTTTGGTGCTTGTCCCCGTCTGATTCTCAGCGCCAAAC

>uc001haa.1|202000559|202000959|202001058
TGCAGCCTCCACCCACTGAATCAGAAGAGGGTCCCGGAGATCTGCATTTC
ACTCTAAAAGGCAACCTCCAGTGCTCCTTAGACTTGCTTAGAAAATACTG
TAAATCTGAAGACTTATACAACTCTAAGTGTCTCAGAAACTCAGGGTGAA
GAATCACAAGTTCTCTACTACCCTGCCCCATTTTTAATCACACTCATCAC
AGACCACAGAGCACCTGGCAAACCCAGGAACGGTGGGTTGAAGATATGTT
TTCTTCTAGCAGATTAAGAGCTGAGCAGAGTTTCCTGTGCCCTGTGCTTC
ATTAGCACATTGGTGGTGTCGTTTCCGGTGACTGACTCTCTGTTTCCATT
CTGGCAAAGTGGTTTGCTCTTTTCACTCTGCTTTGGGTGTTGAAGGAAGA
CGAGCTTCTCACGGAGCCTCTCTTGAGCCTCTTGGCAGTTTCCCCCTCTG
TGCCCCTCACGTTTCCACCAGAAACGTGAAGGCAGAGGCCACAGATTCTC

>uc001hef.1|204796714|204797114|204797213
TATTGATTTTTTTCTTCTCTAACCATTCCGATTGACCCGGCTCCCCCACC
CAGCGAATgggggagggagggggtgggggtgaggaagtggatgggggaga
agggaggaggGATGGTGTTGCCCTTATAGCTAGCACCTTTTACTCCGTGG
AACCTGAGTCACCGGGGCTGATGAGAATGGGCTCTTTCCAGAAGCAAGTG
CATGATGAAGAAAGAACAGAGGGAATGTTCCCCCTCGGGTCCATCCTGGT
CCCTTCTTTCCCTGCATCCCTTATATGACCTGCAGTTCCCTGAGTCCACT
TGCCACCGGGGGCGGGTGGCACCCAGGCGGCGGGGAGGCGGGGGAGGGGC
GCAGTGACAGCCGAGCCGGCTTTGAGGAACCTTGCAGAGGAAGTGGCTTC
AGAACTGCTTTACGCGAGGGGCAGGAAAGGCGCGGGAGGCGGGGGAGGTG
CGGAGATGGCGCTCTGCACGGCGGCGGAGGGAGGGCGCTGGCGCCGGGGA

>uc001ris.1|27177084|27177484|27177583
tgtgaggataaaatcatatataaaatgcccagcatgatgcctgatgtgta
caaggctctcaaaaagttctagTGATGATTAATATTACTGGGGATGGGGT
CACCTGCCCTGAGCTGCAGGAGAGCATGGGGTGTCTGAACACCAGGTGAG
GGGGAACCGGTGAGGGTTTGGGGCCCAGGGATAGACTGAGCTTTCCTCAC
TGGGTCCTCTGCAGCCGGCCATGGCTAGCACCATGCGCTCTGCTGCCGGA
GCACCGTGAGGCCCAGAAACACTGGGCAGGCGGCATCCCTGTCCTTTCGG
TCCCCAACCCCGTTCCTCTGAGAGGGTCTGGGCAGGCTGGACGGGTAGAG
AGGTGGCCGGGGGGATGAATTCATTCAGTTCTTTATTGGTAATCTGCCCC
TTAACTTAGGGTCTCCCTGAGCTGCACAGAAAGACCTGATACCTACTGGG
ACCAGGCAGGGGGCACAGAGATGGTCCTTGTCCCAGCGTACATTTCCCCT

>uc001shj.1|71016005|71016505|71016504
tggcactgaggctgaCCAGGAAATAATTCTCTACAGATGTTCAAAAAGAT
GACGATGGAATTGTCAGGGGGCAGAAGTATCCAGGTATAGTCAGGGCAAG
GAGTGCAGGGTAAGGTCAGGTTGCGAGAACAGTGAAGAAAGGGCAGCCTG
CCAGAAGTTGGGTGTGGAGAGACCAGAAAGAGCTGTGGTGAGGGACGAGT
GTGGGAATGTTGACAGCACCTGATGGTCCAGGGGAGGAATTGAATTCATA
CAGTTTGGGGTTGGCGGGGAGGAACCGCCTAGCACAGAAGAAGGAAAAAG
CCAGCCCTCCCCTCTTCCCTTCTCCCTCCACATCCTCCAGCTCTCAGGTG
ACGGGGGCCCCTCCCAGACCTGCACAGCTTGGTGTGGGGAAAGCTTGGGA
GCCAGAGCCCCAGGCTTCCTTGTTTACTGTCAACCTAGAggaggaggaga
gggaggggagggggagaggggaggggTGGCTGCAGGGGAAGGCTGAGCAG

>uc001wbo.1|242082704|242083104|242083203
CAGCCCCAGGGGCCTGCCCTGCAGGTCACAGCTAAACAAGTCTGGCAGAA
GCCACGCTTGTTCCCCATGTACCTCTAGAGAAGCAGAAACCAAAGTCCCC
CTGTGCCCTGGGAGGGTGGGGCCGTCTAATTTATTACTGCCCAGCATTCC
TTCCAACGGGAAGTAGATGGGCGACTGCTTTGTTCACACACATTTGATTA
AAAATAAACAAACAGCATCTCCCCACCTGCATTCTCCTCTGCCTGCTCTG
TTCTTCCGGTGGGCCAAGCAGAGCCCAGGAATCCGTCACAGGGAAGTTTC
GAAGGGGGGCTGGGCTGCCGTCTCTGCGTGCTGTGATGAGGACTCGGGAC
CAGGGACGCTGCAGCCCCGCATGGCCCGGGCCCCACCACACACACCTGCA
TGTCTCCAAGTCAGGTCTTTATTGAAAGTGGCAGGGGCCTCTCAATGTTC
TATGAAAACTAACATATTAACCTCAGAATATTTCAGGAAACAAGTAATTC

>uc001wcm.1|242398560|242398960|242399059
gatttcacttcaccctcagtcagtgctgaacagttgtcgcggaggcctgc
gtgagtgaggcctggcgtgccCTGGAAACATTCCCCTGAGTTGAAGAAAG
ACTCACAGTTTTCAGCATCCAGTTACCCTCTGAGCATCAGGCAGAACCCG
CCGGCCCCAAAACCAGGCCCCCTTGGCACATGTGGGCCCGAGTGAGTCCA
GCATGAGGAGGTGCCGCTTCTGAGCAGAGCTCAGGTTGTCTCTGGGAGGA
GGAGCGAGCGTTGGGTGCGGTGGCCGCTGCGTTGGCAGCCCTGTCCCTGA
GCGGAACGCAGGTCGTCTCTGGGAGGAGGAGCGAGGGTTGGACTCAGTGG
CCGCTGCGGTGGCAGCCCTGTCCCCAGGCGTGGACTCTGCCCTCAGCTTC
ACAGTCACCGAAGAAATGAAGTTACAGGAGGGGCACACCGTCCTTTTGTC
TCTGCCTTTGAGGTTGGCGGGAACTGAAACTGGTACGGTCTTTTTGAATA

>uc002rrq.1|39516781|39517281|39517280
ATTTATCTTCCCACATTTAGAAGTGGTCCCTCTACAACAGGAATGCTGTA
CCGCTACTGGACTTTGAATTCTAACCTTGTCAAACCAGTACCTTCCCTAA
GTATTCAAGTCACTTTTTAAAAAACAAGTTTAAATGGCATCGCAGTCCAA
TTCGACTTAGAGAAAACAAAGTTGCTCTTTCCAAAAAAAAAAAAAAGTCA
TTACTCTGGAAAATTAAAAGAAACTGACAGGGGGATGAATAAGGCGCTAA
AGGCTGAGAGCTGTCGATGGAAGATGGAGGTCGCTCAGCATAGTATAATA
ACTACCACCGAGGCCTGGTGGGCAGCAGCTCCCAACCTAGAGCGGACGAC
CCCAGGTTGGCGTGAAGCAGGCAGGTTTGACAACACCAGACCCCTGCTGT
CCGGTTCGTCGCGCTGACCCTGCCAACGCAACAAACGCCCAGACCTTCTC
TGCACTATGGATGAGCAGTGTGGCCTGCTCTCGTTCTGCCCTTCCCTGGA

>uc002sma.1|74594236|74594636|74594735
GCCTCAGTGAGGTCCCACGTGTCCCCCGTGGCGAGATTTCGCCCTCCCGC
CGTTGAGGAGGAAGAGTGTGAGAACAGACTTCCTAGGCACAGAATGGAGG
GGCAGAGTCCTGCATTGAGGACTCCCTGCACTTGGGGTCCGGGGGTAAGT
GCCAGCCCCAAGAACCCGCCGGCCTGATTTGGCCCGGGTTGAGCCATGGT
CCGTTTTACACGGATTTTGGAAAATCGAAATTCTAGGAAACACAGGACAC
CAATTACCGGTGCGCATGAACAGGGCTGGGGGGACCTACAGGAGAGGCCA
GAAGGCGCACCACGATCGCCAGCCCAAAGCGGCCGTTCCCCGCCCTTAGC
CCCTGCCGTCCCCTTCCCACACCTGTTCTCTTCCTGGGCCTGCAGCTCAC
CGGGCGCCGTTCCCCAGCCGCTTCTTACGCAGCCGGGAAACCACAACGAG
ATTTGGTCTTCGAGAGCATTTAGGCGGGGACCACAACGAATCCGGGAGTT

>uc002tyn.1|153282875|153283375|153283374
CCAGGTAGAGAGGTGCCCTTAATGGGGGAACCTGGAGAAGAGTGTGAGCG
TAGTGGGGAAGAAGGGAGAAGACAAATAGGTTCGGGAATGTGTCTCCGAG
GGCGCGAGCGGGCGCTAGGACCCGGCGTCGAAAAGATGAGGCTTTGGGGC
TGTCGGGGCGCGCGCTCCCGTTGGTGACGCGGGGGTGGCGGAGGTCTCCG
GCCGGGACGAAGCCCCGCAGGGAGTGGATACTCGACAGCCTTCGGCCTCC
GCTCGCTTCTCCCTGCGCGCTTTCCTGCTCCCCTTTCCGGCTACAGCCCT
GGGGTCGAGCTCTGGTCGAAGCGCATTCCGCCTCTCCTTTGGCCCTGCGG
CTTCCTTTGCAACCCGCCGCCCACCCTTGCTCTCCGTGGTTTACCCCTGG
GCTCTGAGGCCTGGTGGTAGCGGCCACTGCCGCGGATTGGCTGTTGCGGA
CCCGGGGCGGGGCAGGTGGGAGAGGCTCGTTCTCCGCGGGTTTCGTTGTG

>uc002ubq.1|161701311|161701711|161701810
CTATAATCAAATTTGGTTTTTACCTCCTGTTTATAAACATGCTTCTTAGG
TCAAAAAGCGACTTCTTAAAGGTTAAAAAGCCACTTATCAAATAAACTGA
ACTTTTAAATTTTCTTACATAAAATGCTTAATCCAAAAGTATTTTTGTGT
TTACAATTCCTGGGgtttttgttgttgttgttgttgttAAAATGCCTTAA
CTATTCACATAAAGTATCTTGCTTCAAAAGGAAGTCAGAGCTACAGTCAC
GAGTGGTTTACAGAATATTTTCTGATAGTCTTTGCTTCATTTCAGTATCG
TGCCATGATTGGCTGTTGCTAGCTACAAATAAGGAAGTCTTCAAGTTGGG
GGATTTCTCAGTGGAAGTTCCCACTTCAACATAAGGGAGAGCTCTGGACA
GTTTGAGCAGCATTGTTAGAGCCTGTGGAAAACACTTTACAACTGTGTAA
CTGTCTTCATCTTTACAGAGGAATAGTCTACAAAGGAAGACTTGTAACCT

>uc002ufc.1|170149002|170149402|170149501
GAATTTAAAAGGCACCAAAATCCTAGAAGTCCTAGGAGGGCGTGGTGACG
CAAGCAGGTGAACGCTGGCCGATGCTGACAACCCACTCCTGACGCGCTTC
CGGTGCGACGCTGTCTCTCCATGCCAGGACTGAGTTGTGGGGGAGGGAGG
CGGTTAGCGGGCTTTAGCGCCTTTTCTGGCGGCGGTAGATTTGAAGCGCT
TCAAAGGACCGGACCCAGAGAAGAGGAAAACTCTACCGGTGCAGGTAAGT
GGTATGAGGCTCAAGTTGTTCTGGCGGCGTCATTTCAGCAGTCCCTGCGT
ACGAAAGCGGGAAGGGCCTGGGAAGAGGGGCGGAGCCGGCGCGGCTGACC
GGGTTGGGTTTACCGTCTTTCCCTCGAGGTATCGGGGCTGCTTGGGCCCA
GAGGAAGTCCCTGAGGACCGCAGCAGTGCCTTTGCCGCTGTTGCAGAAGG
AGAAGGCTTGCAGTCGAGCCCCGGGGCCTGGGGACGGTCCTTCCTCTGCC

>uc002usw.1|192250706|192251106|192251205
CTCGTGACCGAGGGACTAAAGGGCCCGGGCAGGGGCTCAACTCTGAGAGA
AAAAAAGGCAAGAAAACTCCAAAGTTGGACAGCAAGCGTCAAAAGACTGC
ACAGCAGGAAGGCGAAACCGAACAGAACTGCTGCTGCGCGGCGACAGCTG
AAGTGGGTGGAGAACGGGAGGGCGGGGGAGGCGGGGCCGAGAGCGATTGG
AAGGACGAGGGGGCGGAGCCCGCGCTGACAGCCCCCGGGGAGGAGCGAGG
GAAGCTCTGCGGGCTGCGGCGGCCGGGTCCCGCCCCTTTGCTTCCCCTCC
CCAGCACCAGGCGGGCGTGGCAGCAGGCGTGCCGACGCAGCGTGACTTCA
CAAGGGGAGGGGCGGGCCGAGGGTCCTGCCGGCGCGCGGGCGTGTTCATC
AGTCGCTGTTTGGGACGCTGGGTGTGCGGTGTTCTGTCTCCGCTCCCGTT
TCGCTGTCACAGCCCGTTCCTTCCCGGAGCCCGGGACAGGCTGGGCGCGC

>uc002usz.1|192251002|192251502|192251501
CTCCCCAGCACCAGGCGGGCGTGGCAGCAGGCGTGCCGACGCAGCGTGAC
TTCACAAGGGGAGGGGCGGGCCGAGGGTCCTGCCGGCGCGCGGGCGTGTT
CATCAGTCGCTGTTTGGGACGCTGGGTGTGCGGTGTTCTGTCTCCGCTCC
CGTTTCGCTGTCACAGCCCGTTCCTTCCCGGAGCCCGGGACAGGCTGGGC
GCGCGCCCGTGTGAGTGAGCGGGACTCAGGGCAGAAGTGTCCCCTCACTG
CGTTTTTTTTTCCTTTTATCCAAAGAACGGGGCAGTTAGTACGCTTGCCT
TCCTGTCGCCCGGTTGGGAGCGGGGTTGGTGTGCGGAGTGGTTCGCCTTT
TTTTCTTTAGAACTTGTGAGCCttttttttttttttttttttttttcttt
ttttAGGCTCAGTGCTGTCCGGGCTGGTTTGCCCGGTCCCTGACTAACGG
CTTTCTGCCCCTTCTCTCGCCACCCCTGCCCAAGGTCGCCCCTCTGCCTT

>uc002uxd.1|201691231|201691631|201691730
CTTGCTTCCTTATACCGGTTTCCAAGGTGAAGCCATTTGCAGGGTCGCTG
GGTTTCCCCCTCCCCCCGAAAGTCTTGCGCGACCCGGGGTGGGCCGGATA
GTGTGCAGTTTTTTGAGCCTTGGGCTGGGGACCTCCAGGAAGCTGAAGCG
GAAATTGCCTAGGCCCCTGGGGCATTGGAGGTCCTACCGCAGCTCCTAGT
AGGTGGTGGGGGCGCAGCGGCTGTCCCCACTCAGTCCTGGTGGGGTCGCA
CGTAACGGTCCTGAGCTATGCATAAGCCGTTTGACCACGCATGGAGAATT
TTACCACCCAGAGACACGCGAGTGGCCCTGTGCAAGTTTCAACTGCGCGG
GGGGCGGGGAATTCCGCAGACAGGATTCTAGAATTTATGTCTTGTGTGGT
AACATTTCAGCCGGTGGGTGGCGGGGATTAGGCGTGAAGCGGTTCAGCAG
GCAGAGGTTCTCGGACGCCCTCCGGCGAAGCCACCTGTTGATGCTTTTGA

>uc003bzc.1|14835409|14835809|14835908
TGAATGGCAATAAAGTTAATTGTACTTTTTCTCCTTTTCTCTATTTTTGT
CATCTAGATTCACCAAAACCACCTGTCGCTCCCAAGCCAAAGACTACCAG
TCCACTGACGCCAGTGACCGCGCCCAAATTCCCTTCCTCAGCCAGGCCCG
AGAGTCTTCACAGTCCAAACTCCATGTTCAGGGGTCCGAAGCCCCCCATT
GCCCCCAAGCCCAGGCTGACTGCCCCAAACGAGTGGAGAGCCAGTGTGTA
CCTGAATGACAGCTTGAACAAATGCAGCAACGGGCGGCTGCCCTGTGTAG
ACAGGGGGCTTGATGAGGGGCCCCGGTCCATCCCAAAGTGCTCTGAGTCG
GAGACCGACGAGGATTACATCGTGGTCCCCAGGGTTCCGCTGAGGGAGGA
TGAACCCAAGGACGAGGGCAGTGTGGGGAACAAAGCCCTGGTGTCTCCCG
AGTCCTCTGCGGAAGAGGAAGAGGAGCGTGAAGAGGGAGGCGAGGCATGT

>uc003cqp.1|46995776|46996176|46996275
AAGCGACAGAGTAGCACCTGGCATTTGATAAGCGCTACAAGGGGTCGTCA
TGGTGGTGGTGGAGATTATTGTTGAAGGACCCTCGCCACCTCCACGCGGC
CCGCCGCCCCTTCCCTGAATGGCGGCAAATGCAGTCAGGCGAGCAGCGTC
CTGGGCGGATTCAGACCCTGGGGAAGTCTGGAATTCCTCACCCCGACCCT
CGTCCCGGAGGCTCAGGCTGGCCCTTCCAATGGCACTGGTGGGGCAGGGC
AGCGGGGCACCCTCCCGGGCCGCCCGGCCCATAGGCCCCTCCTCCTGCCA
GGCTCTCCGCCCTTTACATGGTCCCAGGAGAGGCGGGGCGGCGGTGACTG
CAGCGAAGTGCAGGAAGCTGGGCGGCGGCCGGCAGTGAGGAGGAGGAGCG
AGCAGACTTGGGTGGCTCTGCGCCGCGGAGGCCACAGCCGCAGACTTCCC
CAGTAGTACCGCGCCGCTCCGCCCCGGAGTGACGCCCTCCGCCCATGGGC

>uc003cqq.1|47003988|47004488|47004487
ATTAGAGCAGATACGGGCTAGGCTAGGATTTATCAGCTGTGTTCCTGAGC
GAAGAGAACTGCAGAGTTCAGATGAGGTGGCCAGGACATGGCGGGCGGCG
GGGCGGGACAAAGGTATGGCTGAGTCTTCTACATCGACCCCTGTGGCCTG
AGGCCTTGCGCGCAGGTCAGGGAGCTGTGGGTGCCTTAAGTGAAGGGTAC
TGCAGCAGCAGGATCAGAACCCTCACCTGGATAAGAGCTCTTCCAGGCGC
CAACCTCATGCTTGTAAAACTAGTCTTGGCCCACAAGCCCCACCCAGGAC
AGGTGACTCCACCCCTCTGTAACAGGTCCCACCCTCTGTGCAGGCCAGGT
CGCTTGCAGCCTCTCTCACTGGGGCCCAGGGTGCCCCGGCCCCCCCACAT
CCCTGCGGTCTGCCGGGAGGAAGCGGTCCCCCTCCCCCACCGTGACTCTG
CGCTTCCTGCCCCAGCCCCGGGGCGGGAGGAGACATTTCCCGTTCACACC

>uc003eet.1|123256510|123256910|123257009
CACTTTGGTTGTGGAAATTGGCAGGGTTAGGTGGCTACTCACTCCCAATC
CACATCCACAATAAATCACTTTTTATTATCTTATCAAAATCTGTAGAATG
CCTCTTTATTCTATTTTGTTGCTGCGGAGGTTTGTTTTCTCTTTCTAATT
ATTTTATTTTCTAGGTTTTTTGAGGGAATTTCAAGAGGGGAGATTTTTTA
TTCAGGCTCATCTTAACGTCATGTCTGGAACTCAAGCTACTGAATTATAT
ATTCTTTAATACATATAGACCTACGTCAATGAGTTTAAACTGCAAGGAAA
GGGTTAAATTTCTTCCTCAAGTGTGGTCAAAATCTGTAGAGAAAAGAGGA
ACAGCTTCTCTTAAAGAAAGTTAGCTGGGTAGGTATACAGTCATTGCCGA
GGAAGGCTTGCACAGGGTGAAAGCTTTGCTTCTCTGCTGCTGTAACAGGG
ACTAGCACAGACACACGGATGAGTGGGGTCATTTCCAGATATTAGGTCAC

>uc003eeu.1|123279039|123279439|123279538
ACATGGCCTCTCTGCCCTCACTCATTGAAGGCTGTCTTCTGAAGCCCCGT
GGAGCTCAGTGCCTGTCACATGGTTGCCCACATTTGTTGAACTGAACTGC
ATTTTCATCTATGGGCTTCAAAGGCTGTGTGTACTCTGGGATCTCTGGGA
ATCTGTCAGGGAAGGTGTCTTTGTCATGTTTGTGGATGGGGCTCCCTTTG
GGGGTTTCCCAGGGCTTTACACTCATGCTCCGAGGGTACGTTTGTAGTCA
TTCTCATCAGTGGAAATGCCCACCTGCCGGCAGAAGTTATTTGGAACCAA
GCAAGAGCACTGTCCCTGGCTGTGGTGTTGTTTCTCTAGTCAGTTCCCCT
TTCTGTATTTGAGTTCTACCGTCAGTCCTGGCATTATTTCTCTCTCTACA
AGGAGCCTTAGGAGGTACGGGGAGCTCGCAAATACTCCTTTTGGTTTATT
CTTACCACCTTGCTTCTGTGTTCCTTGGGAATGCTGCTGTGCTTATGCAT

>uc003efo.1|123795660|123796060|123796159
tgagtgtattttcttaactgctatgTACATCCCCTCAAATTGCCAGTGAG
TTTTAATAGTGAAGCTATATGACATGGCTGTTGTCAGggatcacttgagc
caaggagtttaaggttacagtgagctatgatgggacactgcattccagcc
taggcaacagaAAAACAACAACAACAACAAAGAATCAGATATTTATGACT
TTATAATCATGACATGTCCAAATAGATATCAAGGTATGGGTAAGTTTGTA
TGGGAGACAAAGATAAATCAGATTGAGAAAACAATATTGTGTAACAATTA
TTACTATTATCATATTACAAAGTAGCTCCATGTCCTTGATTACACTTGGA
GAGGTAACTGTTGATCCTGTTCCTCAAACGATCTCAAATTGGAAGTCATT
GTTAAAGATTGCTGTGTATTCAGGGTAGGCAACGTAGGGTAAGTTGAAAT
TGATATAGGGTAGGGGAGGTTGAAATTGACGTTGTGAAATCTAACTTTAC

>uc003ezh.1|153468118|153468518|153468617
TTAACGCTGGGAAGAGGCACCATTTAATTAATTAATTTGTTCTGGAAGGG
ATCAGTGTACAATTTTAACTCAGTGCTTTGTGGATCTAGCTAAAGGTCAA
GAACTAAAGTCGGCTATTAGTGCCTCTGGAAGATATTTCTGCACTTTAGC
ACCTTTCTGATGTTTTTCCTTCACCTCGAGCTGGCCTCACTCTCTTCAAC
AAAACCGAACCTGCAGGAAGAATGTTGTACCATATCCAGCATTTTTGTCC
CAACAAACATGGGACAAACGTTTTTCACTAGAATCATCCTTGAACAAGTT
ATCCGAATTCCTTACATTCAAAGGAAATCCTGCCCCCAGTCTCCAAAACT
TCATCACATCACAGACGTTCAGGATTCTTTCCATTCAAAGCAAAGCCAAG
TTACATCTTATAGCACCCAGTGAATTATGATATGGGGCTGCGGTTTATTT
GCTCTGGCGACAATATGGCTTACTTGCCGTGGAATATCCCGGTATTTCAG

>uc003fir.1|175638556|175639056|175639055
TCCTGAAATTAGTTTCCAAAACTGTAAATTTGCTGAGGCTATTTGGCTGT
TTAACTATTGCTTCTTTTTATGCAGTGATTTAGCAACAGGTAATGTAACA
ATGCGGCAGGAAATCCTCACTACCCTGAGGTTTTATATTAGAGAGAAAAA
TATCTTTTGAAATCCAAACAATCTTTTCCAATATAATCGTCTATGAAATG
TTAAATGGAAATCAAATTAGCACACTAAGGCTAAATTCAATTGTATATAT
AAATTCACTTGTAATATCATCAAATTCACATATTTATAGCTTATATTCTA
TCTATAAAACACCTGGAAAAGCCAATCACtatttaataaaatattaactt
aaattattaaCATAATGAGTGATGGATTTAAGTGATTTAAAAGCAAACAC
TTACTACTCACAATCCACCTCTGGATAAATTCACATGATCAAAACCTGAG
TCAAGGTTCAGTTTAAAGAATGCCAAGTCCATCAAAAAATTGCACCCAAG

>uc003gkx.1|8251459|8251959|8251958
CCATGTGTGCACACACTTGTGCTTGTGAGTCTCTGTGTGCCCATGCATAt
gtatgtgtgtctgcatgcacatgcgtgtgtgtgtgcatgcatgtatgtgt
gcaggcatgcgtgtgtgtgtgtgtgCAGTAAATGGAAGAGGAACAGAGAT
CAGAGCTGAGGCTGGCAGGGCTGAGGCAGCCGGTGGCTGGTGGACTTCCC
CAATCCCAGCCTGGCGGGGGACTGGGTGCCCCTAGCCTCTACTACAGAGC
CTGGGGGCTGGGCAGCGGGCAGGCAGGACAGGGCCTGGACCTCGTCCAGG
AAAGAGCTAATGATCAACCGGCTGCGGTGTCTGTGCAGCCGCCCTGGGCC
TGCCTCTCCGTCACCGGCCCTCAGGCGCAGGGAGGAAGTAGGGCAGGAAG
CAGGGGGCGGAGGCCGCTGTGCAGTCAGCCTGGCTGTGGGCGGCCCCTGC
CTGCTCCGTCCAGCTGGAGACAGCCCCGTGGGGCCAGCCAGCGCTGGGCC

>uc003gno.1|14950309|14950709|14950808
CGTTTAAACATAATTTCACTAGCATCACTTTTCCATAAGTTGGGGCATAA
ACTTTCCTATGTACTCTTTTTGCTTCCAGTGAAATGATATCATTTGGTCT
TTAGGCATCACTTTAAAAGGCAAAGCAACTAGAAGTAACATGGTAAGAAG
AGCAATGGATAAAAGAGAGAAAGAGAACTGTTTAGATACCTGAGACTCCT
GCTTTTCATTTGCCTCAGTCTGGGGTTTGCAGAAGAACACTACCCACTCC
TACTTGTTCTTAACTAGTGTATATATTAAGCTCTTTGAAATGTGAGTATT
ATGGGAAGGATCGCAGTTGCTTTAAATTATAGAAGTTGGCAAGTCCCTGG
GAGAAGGAGTGGGAGGTTGTTTAAACTGAGAAAGACAGTTGCAAAACTTC
GTACAACAGCATGAGCTCCAAGCTTCAAACGCATTCTCATGCTCAGACGA
GCACTTTATTTTTCATCAAGTTATTTTTTGCATTGTTTTGGAGTAGCTTC

>uc003han.1|54789620|54790020|54790119
ACTATATAGCCCTTCCCCTAAAAGACCCCTAGTTCAAAACGGCGCAACCG
CTTGGAGATTTCTCCCGAGGGCCCTATTTCTCGTTGGGCCGAGTTTGTAG
AAGGGACATTTCTTGATTCTAGATTTATATTCTCTCTGGGTATTAAATGC
AATTTTGTATGTTCCTTTTCTTCTTTTCAAAGAGAATACAAAACTATAGC
AGTCTAAGAAAATAACCCCAAAATGGGGAGGCAAACTCATTCTGGAAATG
ATGGGCTGTTTGTAGTTTCACAAAACCTCTTTCCCGGCAGAGCACCAACA
CCTCCCCCTTCCACCACCCCCCATCCCATCTGGTCTGCTTCTCCCCGCCC
CCCAGTTGTTGTCGAAGTCTGGGGGTTGGGACTGGACCCCCTGATTGCGT
AAGAGCAAAAAGCGAAGGCGCAATCTGGACACTGGGAGATTCGGAGCGCA
GGGAGTTTGAGAGAAACTTTTATTTTGAAGAGACCAAGGTTGAGGGGGGG

>uc003hkf.1|77855777|77856177|77856276
TCATTATAAAAATAGTCTGATGTAATTATTAAGCATTTACCCTTATATGG
GGATCTCGGATCACCATGCTTCATAAAGTAAATCAAGATGAATGGATAAT
AGAAGCTCAGAATCTGACTCCTCTAATTCATTCTCAATTGAACAGCAAGG
TTAGTTCTGCGGTGCTGTCCCTTGGCAGTGAGTTCTGTCCCTGTGCTGCT
GACTTAGTGTTTTCATGACAGTACATCTTAGGAAGATGCGGTGAGATGTT
GTTATAGAACCACTGCTTCAGTCGACTCCCTAACTATGGGAGGCTTAAAG
CAACTAGCACTTTTGTAGACAGTGGCATTTTTGCATATGGAGGAGGGCAT
GTGTTTAGCAGAGAAGATCATTTAAGGAGACTTCCTGATTTCAGTTTGAT
GCATTCTATCATCAGATGATTTTCCTTGCTTCCCTCCTCCTCTTGCCCAC
AAAAATAGAATTCCAGCATTTCTAAGCTATAGGCTATTGTTCAAGATGCC

>uc003hpk.1|86614907|86615307|86615406
TTAGCGAGACAGAGTTGGTAGAAGCAAGTAAAACCGGTGTATGGGGTTTG
GCCAATGAAATGCAGAGCTCCTTGAGGGCAGGAGACATGTATTCACCAAC
CTTCTCGCGCCCACAGCCCCAGATCTGTGGCCAACAAGTATCTATGATGC
ACTTGAAAGGAACGAGCGATGCCAGATGCGGAGGAACCAGGCAGGGCGCA
TTCTGTCAGTGGCGCCAGGCGGTGTAGCTCCAGCTCTCAGATAACCCAGG
CTTTGGGAGGGCGGGGCTCCTGCCGGCCTCCCCTGTAGTGCGGCTCGAGT
CCTGTGAAGCTACCAGTTGCCAAATGAAATCTGAAACCTCGAGCTGTGTC
TGAGGGTTGGCCCCACTCAGTTGTTCCAGCCTCTTGTACTGTATATTTAC
ACATTCACACACAATCACCCTTTCTAACTTCTGGGACTCTTTGCGCAACT
GCTAGGATTTCTCAAGTGCATGTGGCAACACAGCCCAGCTCCGGGTGGAA

>uc003hpl.1|86918474|86918874|86918973
TTCTCTGAGACAGTTCTCACATCCTAATTGTGTTACTGCTCCCTGCCAAT
TCCTTTGCTTATTATGCAAGGATATAGAGGAAAAGGCAAACTATTTCCCC
TCAGGTATGTTAGTGTagtggaaaaagcattgaagcaggagttgtgaaac
ctggttatttgttaactgtggcactaactagccgtgtgagtgaccttata
caaatcatatttttctctgggtttcacttcccttatctacaaaatgggtt
cacccggctaaattatatttaaggtcctgatgagctttctatgattcCTA
TTTCTTATTTTGTTTTGTTTTGTTTCTAAATGCTCAAATACTACATTATT
TAAGGTATATTTCCTTGTAGGTTTTTTTTCCCCTCTCTGTCTCTTTCTTC
AATATATGGGATGGGAGGATACTGACTAAGTCTGAGAAGGAGGAGAAAGA
AAATTAGCTACAGGAAGAGTTTATATCCCCTTCTACAAGAAAACTTAAAT

>uc003hvy.1|102930386|102930786|102930885
GGGTATTTAGAGCCATAAATAATTTTTTACTGGGTCTATTTTTGAGTTGG
AGCAGGAGTAAGAAATACATTTTATATGGAATTTTAAATCACTTTTCAAT
TTATGAACCTAGCCTAGAAAGTCTGTGTAAAATGAAATATTTTAAAAGTT
ACAGTATtatctgtatcttcatttctatatgtatgtatctatcatctgtg
tacctactcatctatctatctaattatTCTTTCTTTCCAGCAAATGTTCA
CTTCTGGTTTCCCTACGTCTGCCTGGAAGTGGGGGCAGTATGGCAGTATG
GAAGACCTAGAAAGGGACAAGGAGAGCTACAATAACAGCGGTCTAAATAT
ATCCTAGGATGAAAAGGTGAGGAAGGAAACAGGCGCAGAAGTGTTATAAG
AAACCAAAGCGGCCTTTTGAGAAGGGATGTAAGAGCAGGCCCCTGAGCAG
TTTCACTTCCTCTGGGCGCCCAGCAGAGCGGAGCCCTGGCCTTGCGGGCA

>uc003led.1|138705017|138705417|138705516
ATTCTTGGGGTGTGTATGGGTATGTGTGTGCTATGTCATTACCTAAATAT
TACGTTTTTGGGGGGGTGTGTGATGTCTGTGAAAGTCCACGCCTGTGTAT
CTTGTCAGGGTGCTCTTCAGTCCCCAGCTGCCTCACTCATTGCATATCAT
CATTCTCGGAAGATGGGCGGGTGTGGGAACAGTGGTACGCCCCCATTCCT
GCCTTCCAGAGAGAACGTGCGACAGCGTTCCTGCTACACCCGGCAGCCGG
CCGTAGGGGCGCGCTGGAAAGGCTGCTGCGCGTGCACACGTGTGCAGCCT
TGGAGACAGACTTCGGGGTCGCGCGTTCTCGCGCGCGCTCTCTAGTGGCT
TCGGAGGGCAGAGCTGACAGAACAAGAGGGCGGGGTTGGCGGCGACGGAA
GTGAAGTCACTTCCGGGCTGGGGTGTTTGTTTGGACTGGAGAAGGGAGGC
GGCGGGCGAAGCGCACGTCGAGCGGGGGAGCGGCGCTGCCTGTGGAGATC

>uc003nwf.1|31790611|31791111|31791110
tacagttttgtgaaaaataactattatttctccacagcacagtgagaagc
tgagcattgctttacatttttgtgaatctagtgtcaggcttcgtgggaga
tgcctgggttttcctatctgcttctgcattcagtctgttgggatatgttg
ttttcgttgaagtccagtatatgaagaaaatctgaccttacacagatagt
tgcaaaaggaggaCcctcaaggaccctgtgaaagggtatcagggatcctc
aggggttcttgTTGGTCCACAGACTGCTGCTGAGGATAAAGGAGTTTGAG
GACTCCAGAGGATGCTGAGAGCATGCTGTGGGGCCCCTCCCTGTCCCCAC
TGGGGCCCTTGGTGCCTGCTGGGGGAGACTCTTTCTTCCTTTTTTATAGC
CCTATAAAGCTCAAGGCACGGGGGATATAAGGCAGGCAGAGCCGGGCTGG
GGAGGGGGGTGGGCAGGAGGTAGAGGCGGTCCTGACACGGGCAGACTGCG

>uc003qae.1|126143599|126143999|126144098
CATTTTACTAAATCTAACGATAGATTGCCACCAGCTGAGAGCGTTTCTCG
GCGAAGAGCCGGAGCGACGCGCTGTCCTGGGTGCAGAGCGCGTGCTCAAC
AAATATGGGTGATGAAGGGTCACGTAGCCTCATAGCACGCGGTTCTATTT
TATTTATTTGGCACACGCAGGCTAACGAGGCTGAGAGAGCTGTGGGTGGT
ATGCCTAGTGAAGGATCAGGACATCTGCCCAAGGCTCCAAGCAAGTCCTT
CAAACCCACTGTGTTTGTTATCCTCCTACTTTCCAAACTGTGTTATTATC
TGGGCAATTGCTTCACTTCTCCGCGTTATATACTAGACACGGCCAGGAAA
TGATGCAATTACCAAAGGAGTCAAGACACCTTACAGCCCAGCCTTAATTC
AGAAACCCTCATAAAGTAGATGCAGAGGGCAGTAAGATATAACTCAACTT
TGAAAATGTCAGCCGTTATAGTTGAAGAAATCTGACCCAAGAGACTTCGC

>uc003qet.1|134800046|134800546|134800545
AACTATTGCAAAATGATGCAAGACTGTAAGTACTCTCTGGAGTTTGGGTG
CATTATTTTTGTAATTCCTTTTATGTAATGGAACTATTTCTTTTTCCAGG
GCCATATAAACACCTGAAGAGAGGACGATGTCAGGTCGACAGATTGTGGA
ATTTAGATTCAGCACCTAAGCTATTTGAGGTTGACACTCACTGAAATCTT
GAGTGTTTGCACCTGCTGTGGAATAAGTCATTGTCCTTGGACACCTTACA
AGGTGGAGTTTGTGCACATTTGGGAAGAAGGAGGCGGCTGGCAGAGTGAC
TTCCTTATCGACCCACTCACCAGCATCTCCATCTCCCTCAGGGGGTGCTG
TCCACCCACCGTGTTTTGTTTACATCAGTAGCAAAGACATATGAATCATC
TTCCACTTTTTAGCTATGAATGAAGAAGTAACCTCTGACACCCACTAGTG
CGACTGGCCCTTACATGCTGGTATATGTCAGACTCTTAGCATCACTCTCA

>uc003qhr.1|138229873|138230273|138230372
cggggcagcggggcggggcagggaaagggggcggggcggggcCCGCAGGC
CCGGTCGGGCGGAGGCCGCGCGCGCCCCTCGCCCCCTGCGCCCTCTGGCG
GCCGGCTGGACGCACTTCGCAGCCCGACCCAGAGAGTCACGTGACTTTGG
AAAGTCCCGTGGAAATCCCCGGGCCTACAACCCGCATACAACTGAAACGG
GGCAAAGCAGACTGCGCAGTCTGCAGTCTTCGTGGCGGGCCAAGCGAGCT
TGGAGCCCGCGGGGGCGGAGCGGTGAGAGCGGCCGCCAAGAGAGATCACA
CCCCCAGCCGACCCTGCCAGCGAGCGAGCCCGACCCCAGGCGTCCATGGA
GCGTCGCCTCCGCCCGGTCCCTGCCCCGACCCCCGCCTGCGGCGCGCTCC
TGCCTTGACCAGGACTTGGGACTTTGCGAAAGGATCGCGGGGCCCGGAGA
GGTAACCGCCGCGCCTCCCGGAGAGGTAACCGCCGCGCCTCCCGGAGAGG

>uc003qhz.1|139053997|139054497|139054496
GTAGATATATTCTGATTATGTCAACAACCTTATGAGATCACTTTGATTCC
TCCCCACTGATTTTTTTTTCTTGGAGGGGGACGCTCTCCCAGGTTGGGAA
CTGTCCACAATTCATATGAATGTGTTGACGGCACAATCAAAGAGATGAAC
GCAAAAATGTAAAACTGCCACGAATTAATTATACAACTTGGAGAAAGATG
TATTATAGCAAGCAATCTCACTGAAATTAAATAATTGAAAATTTTGAACT
CTTAGGCTGTAAGGTAGTTAAAATATAGCTAAGTTTTTCTAGCTAGCTGG
AAAACGAGCTATTCGAGATTGCATATGAAGTGATTCTAGGAGAAAAAACT
ATTTCATCCAGAGCTGCTGAAATCTAGGCGTGTGTTACATCAACATCTCC
CCTCCCACCCAGCAATCCATCAACCATCTCCAATTTATTCTTTACACTTA
GGATTATGACCAAGTTCACGTACTTAAAAGGGAGAAACCACAGAGACATC

>uc003qjr.1|144040394|144040794|144040893
TATTTGTTAAAAGGAAGATAATTTTTAAAACGAGAAAAAAATGGGCACAA
GACATGAGAGTGCCACAATACTGCAAATAGAATGTAAGGAAGGAAATAAC
TTTTAAGAAACAAATTTTGTTAAATTAAGTACCGTGACTAAATACTTTAA
TTCCTTTTCTTGTAGCCCGTAAGGATCATTTGACTTTGAACCTTTTAAGT
CAAAGAGGAGTAGTCTGAAAGCCTGAACTCCCTACCACCCTGAGGGGGTG
CGGGTGCGGCGGGGCCGGCTGGGGGcttcccccaccccctgctcctgcgc
cctccccccgcttccccctcctcccctccctatcgccctcaccccccttc
ttccccCGTGACCCCTGACCCCAGCTAATCTGCATAGAGGAATGACAGGC
ATCCGCTGGGCAGGATccgccgcgccggctgcggccggccgggcTGGGAG
ACCCGCGCGGGGTAGAAGGTGAGGGGACCCGGCGGGCCGCTCGGCACAGG

>uc003qvn.1|167455830|167456230|167456329
CAAATAAATTTCTGAGTGACTTGTCGTCAGCTGCTTTCCTTGATATGTCT
AAAGACAGGGCAGTGACCCGCATCGTCACCCAGAGATTCTGTCTCTGTGC
CACATGAAGATTAGGTGCCCGCTTTTGATTGAGGAGCTCCTCTGTTGCTC
TCAAAGTATCTTGTAATAATAGCTGAGATGCATGGAGAACCACCTCTCCT
TCAGGCGCTGCTCCTCGGCTTCCGTGGACGGGCATGGCTATTTCTCGGaa
ccctctgaggttagagctgtcatggtctttcttctgaaagaggaaaccga
ggcttgctggggctcagtggcccttctgtggctgcacagctttcggggtg
gggccaggactgactgactccacacaaaagtgctcccggcccatgtcttt
aacTCACACGGCCTCTTGCAAACGTTCCCAAATCTTCCCAGTCGGCTTGC
AGAGACTCCTTGCTCCCAGGAGATAACCAGGTAAAGGAGTATGAAAGTTT

>uc003tov.1|50314523|50314923|50315022
TGCGGGGCAGGTCGAGCAGGGACCGCCAGCGTGCGTCACCCCAAAGTTTG
CGGGGTGGCAGGGCGCGCGCTCTGGCCACCCGCCGCTCTGGGCGGCAGCA
GGTGGCAACGCAAgggcgcggcgggggcggccggcgcggagggggccagg
tacgcggcccgcgggcggcgctgtgcgcgcggggcagccggtcggccggg
AGCGCGAAAGCCTGGTCTGAGCCGGCTGGGGGCGGGGAGTGTGGCGGAGA
AATGGGGAACAATGCGAGTGAGCAACTTCAGGAAGTCATTGTGAAAGAAA
GCTGGGAAGAGCTCCGCGGCCAAGTTAGCAGGACACTCTAACAAGTGACT
gcgcggcccgcgcccggggcggTGACTGCGGCAAGCCCCCTGGGTCCCCG
CGCGGCGCATCCCAGCCTGGGCGGGACGCTCGGCCGCGGCGAGGCGGGCA
AGCCTGGCAGGGCAGAGGGAGCCCCGGCTCCGAGGTTGCTCTTCGCACCC

>uc003toy.1|50318463|50318863|50318962
TCAGTTGACGTTTTTCCCTCTCATGTTTGACTATAATAAATAGGTAGTTG
CCAGTGGAGCCTTCAGCCAACCACCTGGTAATAAACTGTTAAAAATGGTG
CAAACCCTAGGTCACAGGTGTGGGGGCCATTTGTCTTGCCTGTTAACAGG
CCTGGCCTTAATTCTTTTCTCCCATGGCCATTTCTGCCTTTGGGGAACTC
ACAATTCCTGTTGACTAAAAGAGCACCCTTTTCCACCACAAGCCTGACAA
ATCAGACGTCCACATAATTTCTGAACTCGTTTTGGTTAGGACAGGAAGCA
CAGGCTCCCTTCCTGTCTGTGTTTTCCTAAGAGAAAACGGTCTTCCCTCC
TTTTTTGCATATTTGGCAAGTGGTTCCACCTTTCTCTGCACCCTGGTGGA
GTGTGAAGGCAGCAGAGGAACCTTTTGGAGGAGGAAGAGGACACAGAGGC
CCTGTAGCCAGGCACCAAGATCCCTCCCAGGTGGCTGGGTCTGAGGGGAA

>uc003vdu.1|106292576|106292976|106293075
CTCTTCCCCCACCCCTCAGTTAGCATGTGCGAACAAGGATTCTTTTGAAT
TCCCAGGAGGGGAATGAGTTTAATTTGACTGGTAAAAGTCTTCCTAATAG
GATACCTAATACTGTGGCTCTTAGAACTAGCTACAAAGATATTTCATATG
TTTATGTCTCATAATGGGTAATTTTGGTTTGGATTTATGTCATTTTGTCT
CAGTATCACAATTTTTGAAAAATTAGTTCAAAGAGAAAAAAAAAAGAAAA
GAAAAACCATGGTAAACATTGCTCAGTCTCATACTCCTACCCTCTCTATG
CTAAAACAGGAAATGCATTTCTGACACTTTTAAAATGAGCAATCACACGT
ATAATCAACTTGGTTAAAACTTCCTTCCTGGTAACTGCAACACTTCCTCT
GCATCTGGATATGAAGGGAGCCCCAGAAAAGCGGAAGAATTTAGACGCAC
ACTGGGTAGGTTTGAATTTGTTTTGTTTTCAAAAATTAAACAAATGATCC

>uc003vdw.1|106292759|106293159|106293258
TTTATGTCATTTTGTCTCAGTATCACAATTTTTGAAAAATTAGTTCAAAG
AGAAAAAAAAAAGAAAAGAAAAACCATGGTAAACATTGCTCAGTCTCATA
CTCCTACCCTCTCTATGCTAAAACAGGAAATGCATTTCTGACACTTTTAA
AATGAGCAATCACACGTATAATCAACTTGGTTAAAACTTCCTTCCTGGTA
ACTGCAACACTTCCTCTGCATCTGGATATGAAGGGAGCCCCAGAAAAGCG
GAAGAATTTAGACGCACACTGGGTAGGTTTGAATTTGTTTTGTTTTCAAA
AATTAAACAAATGATCCTTCAGCATCATCGCCTCCGCTGCTTTATCAGGT
ATTGCTTCCTTCTATTTTTTGCTCTTTGTGGGGTCTGACTCGGAATAGTG
GCACTTCCTTCTCGGCTAGATTATCTGAAACTGTTGTCGGTTCTTGAGAT
GATACTACCACCGAATGTCTGTGTTTCATTGTCTAGTCCAACCTGTATTG

>uc003vho.1|115637416|115637816|115637915
ACAATCTCTCTCTCTCTCTTTTTTTTCTCTCTTTACCCTGAAAATAAACT
GAGAAGTTAGTATTGGGATAACTATTCCCCTTGACCCAAATAAAAAGTCC
TGGGCAAACACAGGTACAAATTGCCAAATGGAAAAAGTTCTTCTCCATCT
TCAGCTAGAGGGAGGCTGGGGATCCCAGCTCTTTAGAAGCCGGCCCGTGG
ACGCCCAGAGAATCCCTTCGGAGACCAGGTCAGGGTCACTGAGCTTGCCC
AGCAGGGCGCCGCCTCGGACGCCGCCCCGCCTCTCACCTTGCCAGCGCCG
CGCTCGGGCCGCGAAGGTGCGTGCGGCGCTCGGTGATTGGCGGCGGCCCG
GAGCTGCCCGGCTGCCATTGGCTGCCCGGCCCCCTTTGTTCCCGGGTCCG
GGCCGCAGGCCCGCTGCGGCGGACTGGGCGGCGGAAGTTCGACGGCGCCG
GGCGAGTGGCTGTTGAGCGGCGCCGCGGGAGTTCCGCAGGTTTCCCGTGT

>uc003vhp.1|115649870|115650270|115650369
AGCCTTTAGGCATCGCAAGAATGATCGCAGTATTCAAGTTTGGGGATAAA
GAGCCTTAATTAAGACCTCTCAAAGCAGCTCTCTGTGGGATCCACCCTTT
AGAAGCAGCTGTGGAGATAGTGACACAAGACCAAATTAGGAATGGTTGCC
ATGATCCAGATTCTTTTATGGAACTCCTACAGATGCGTTTTGGAATCAGG
TTTTTAAAGTCCCTTTTATAGCAAATAAATAGGAGGTTTTGAGGGCTGTT
TATGAGCGCATTCCATTACAGTGTCTTTCAGCGGAGCCAGAGCTCAGCCA
ATCCTAATTAAGAAGCAATTTCAGCTGCAGTCATTGCTTATTATAATAAT
TGTGACATTTTTATAGCCCTACATTGTCTTTCTCAAAGTAACGGATTCAG
GAGGAGTCCTTTTCTGAGTAGAGTCCACAGAAGAGGTATTCTATTGGTAA
GCATTTCAAATGACTTCCTTCATACAGTAGTATAAAAATAATTTGATAGC

>uc003vsa.1|134114310|134114710|134114809
CTTTCAGGCTAGAATTTAGTCTGCTCAGCAGACCCGGGTCCTGTCTCCTT
CAGGTTTTAGAATTGCATAACAATTTAAACTCATTTTGTATGTGCAAGTA
CTTTGAAAAGAAATATACTATTAAGACTCCCTCTGGTAAGAAGCCTTCCC
CACCCCCACGCCCAATAAACTGATCTGTTAACTTTTTGTTTCAGAGACTG
TGCTTTCTTTTTATTGCTGCATTTGTGTTCTACAAGACAGCCTCTTTCTC
CAAGATTAACATTTCTTATGATTGTTCCTGACAATGGATTCACTTCCAGA
GGCCCTGCTAAGGATAACCAAAAAAGGGCATGGAGCAGGCTGGTTTTGGC
AGCGTGCACGCAGTTTCAGAGCTTTTTAGGTCTTGGGTTTTCTGATGAGT
GATTTCCTGAGCATGCCTAGGGAATGACAGGCATCTCCACAGGCAGGCTG
CATCCACCTTGGCTGGGGTGTCGTCATTGGCTGCCTATTAGAAAAACGAC

>uc003wco.1|142695123|142695523|142695622
TGCTAAACCATAGCTGACGCCCCCTCCTAAGCCAGCCTTCCTTCCCCGCG
CGGGCATCTGTCCAGGGCCTTGTCGCGCTCTCAGTCTCCTTCGCAGCCTG
GCCCCAACCGTTCAACTTCAATAAAGCAAAACTCCAGCCACGCCCGTCTC
CGTGAAGTTATCGCCATAGGCCGGCCAGGGGGCGCGAGAGGCACCGGGGT
GATTTCCGCGGGAATCGATAACCAATCGGATTCCCAGGCCGAACGGAGCA
CACCCGCCCGCCCTCGCTCTTTCCCCGCCCTTTGCCCCGCCCCGCTCCTT
CCCCTCCTTTTGTCTGTCCGCCGAGCACCCCACTTCACCCCATTGGACCG
CGCGGCCGCCGCTAGAGCTCTGCGCCTGCGCACGCACCGGGCCGGGGACT
GGGTGGCCTGGTGTGTGGGCGCGGCAGGGCGCAGGCGCAGGCGCAGTGTG
CGTCCGCGTCTGAGGGGAGGGATGTGGGGGAAGCGACGGCCCCCGGTTTG

>uc003xcq.1|22913006|22913406|22913505
GGGCCCGTCACGGCTGTCGTCTTGGGTGCGAtttttttctcctccttttt
ttaccctcccgtttttttcttttcttttttttttccctatcctttttttG
TGAATGAAAAAAGGAGGTCGCGAGCGGTACCTGGGACTGCAGCGCCAGGC
GTCTTCGCGGCAGCGCCTTcgccgcgggcccgggcgcgtagcggcggcgg
cctcgcccctctcccggcgcccctgcgcgccgcccgctgcctccgcagcc
cggctccgcgcgccgccgTGACATTGGGCGCCTGGCGCGCGGGGCGATGC
TGATCCGGAAGGGGCAGCGGCTGCAGTGCAGCGCGCGCGTCCGCTCCTGG
GCCCACGTCCGGCCTGGGCTGCCCTGCCGGAGTTTCTGAGTGGCCGCGAG
CTGGCCGGGAGGCTGGAGCCCAGCAGCAGCGCGGCGGCGCCGGCGTCGTC
CCAACTTGCAGGCGCGGAGGGACCCCTGACATTTCACTAAAATGAGCGTG

>uc003xlc.1|38208227|38208627|38208726
AGCCACGTCTCGCGCGACTCCCCCCACCTCTCGCGACACTTGCCGCCCGT
GCCCTGCGGCCCTGCACGCCCCACCCGCGGTCGCGCGCCGCGCTCCCCGC
CGCCTCACCTTTTCGCCTGGCATCCGGGCCCGCTACTCGCCCACTGGGAG
CGCCGTGGCGCCTGGTGTTCGGCGCGAGCCCGGCGGGGCTGCAGGTTCCG
CCCTGCTCCGCCGCGCCCCGCCCGGGCTGGGGTAAAGGCCGCGGCCGGGC
CATGCAGTGTCCTCCTCAGGGAGGGCAGGAGAGCCTGAGGAGTGGCGGGG
CCGCCAGGTGAGACCGCGTCGGGCGGGCGGCTGGACCGAGGGAGGCCAGG
CTGGGTGCAGGTGGGCGGCGCAGCGCTGCGGGGCCGGGATGCGGGGCGGG
GGAACCTCGGCTCCCGGGAAGCCCCGAGCCTGGGGGAACCCTGGGCACCC
TGTGAACCCTGTGGTCTGCACTGGCTGCCCTGCTGCTGTCGCGGGGCTGC

>uc003zch.1|145568038|145568538|145568537
CTGGGAAGGTCTCCCCATGGGCACGGGAGCTGCTCCAGGACCCCTTTGGC
CACTCTCCTGGTTGTCTTCCAGTTCCCAGTCAGGGGCGTCATCTTGGCCC
TCACACAGGCAGGTGGTGAGTTGGAGTCCTGAGGTTAAAGAGATTCACGC
TAATCACACTATAGCACGGAGTGTTAAAGAGAGGCGGATACCGGGCCGTG
AGGACCTCAGGAAGCCCTCAGCCCTCCCCGGATTATCCACGTGCTTCTCA
CAGCGGTCCTTCCGGCAGGTGCCTGCCCGGGGAATGCGCAGTGCGCCGAG
GGCGGGACTGGAACCCTCCGCTCTCAGGAGGCGCGGTCCGGGCGCCAAAA
GGTAAGCCTCTGGGGGCCGCCAGGGGACGCTGCCCCGCCGCGGAGGCCGG
CACGACTCGGGGCGTGGCCTCCAGCCTCGCCCACCGCCCACGGGGCGGGG
CTCTGGCTCCGGCGCGTGCGCACTACGCGCCCTCCCGCAGGGCCTGCTGG

>uc003zgf.1|204464|204864|204963
CTGCCTTCTTCGAGAATGGTGTCAACCCTTAATAACACCTAGCCTTACGA
ATCCCTGGGGTGATTCCCGACCTCGCCAGCTTTGTGGGGCTCCCCCGACT
TGCCTACATTCCCTGGCAGCCTCGCAGCTTCGGGCAGATGGAGCTTCCGG
CCTGCGCGCAGTGGTCGCCTGTCGTCCGCCCGCGCTCCCTTCGGCCGGAG
GTCGGCGGCCCCGGGCAGAGCGCGCCGTCTGCCCCAGTATCGGGAGGCCA
GTTCCGCGCTGGGCCCACGCCCTCCTCGCCCGCCGCTGCCTGCGCGCCAG
GCCGGGTGGCGGAGCCGGCCGTCGCTGCTCCGAGCTCGGACCCTCCCCCG
GGGTGATTTCGGCTTAGAAGGTGGAAATGCGGAAGTTTCCAGCGCCGACC
GACAGACGAGGTTTGCGCTTGGCTGGGCATGTTCCGCGGCTACTCTGCGG
CGCGCCAGGCCCCCGCTTTCCGCACCCCGCGACCCTAGAAGCCACCGAAC

>uc003zgg.1|262647|263047|263146
aagtgctgggattacagtgagccactgcacctggccCTAAACCTTCATTT
TTAAAACACATTTCCTCTTAAATTGAAGATTGCCTACATTTTTATATCAA
TGCCAATTGTTGAGTGTGCCTATATGTGTTATATTATTTGAGCACTAAAT
GCCAGATGTGTGCCAAGTGAGATAAATCTGACAAATGAGATGGTTTGTAA
AACCAGCAGTGAATATTCACTTCCTCTGTGAGAGAGCTCCAGCCCTCCTG
TACTCACTTCCTCACACAGCACAGCAGCACTCTTGCTGGTTCTGCTGCTT
ATCTTGAAGAGGTTAGGTTACTTTTTGTTTCTACTTATTACTTCGAAACC
ACTTCTGCCTTAGAAATTTTGTAACCTTCCGCTCAGTTTCCGGTAACCGC
CATTTTGTCTCCTGTAACAATTTACGCGCCGTGTAACTGTGAATCTTTCA
AAGGTATGTTTTACTGGAGTGATTTCTGGTTATTTCAGAAGGATAATTTG

>uc004arb.1|92603645|92604045|92604144
CCCACCTTCTCTGCCTGCGAAGGGCCCTTGTCCGGCGGGAGGAGAGAGGC
GCGCCCCACCCGGGCTCCTCTACACCTGCCGCCGCCTGGGCCGATTCCGC
GGGCCTCGCCCGGCGCTTCAGCCGATTCCCGCCCAGCTCCGGGCTCATGG
GCGCGGTCAGCAGGGCGGGCCAGGGCGGCGGGGCGCGACACTGGGAGGAA
GTGCGGGCCGCCTGCCCGGGCGCGTTAAGGAAGTTGCCCAAAATGAGGAA
GAGCCGCGGGCCCGGCGGCTGAGGCCACCCCGGCGGCGGCTGGAGAGCGA
GGAGGAGCGGGTGGCCCCGCGCTGCGCCCGCCCTCGCCTCACCTGGCGCA
GGTAGGTGTGGCCGCGTCCCCTACCCGGCCGGGACTTTCTGGTAAGGAGA
GGAGGTTACGGGGAACGACGCGCTGCTTTCATGCCCTTTCTTGTTCTACC
TTCATCGGCCGAGGTAAAAGTGCTGAAACCATGTGAATAAAATACAGGTG

>uc004asx.1|94765663|94766063|94766162
aagtgctgggatttcaggcatgagccaccatgcccagGTGAGAAATTGCT
TTAAAAAAAATGAATATAAGCCTGGATTAACAAGCATTATTAAAATTGAG
TCAGACTTTGCACTCTAAGCCCTTCAGGACCTGGTGTTATTATTTATTGA
TTCTCTCCCTAAAACAATGAGGGTGCCCTCCTGGTGGGGCTGCTCAGCGG
GGCAGGTGCTGGGCCTGCTGGAGCAGCCCTCGTGGGTCAGGTCTCCCAGG
AAGCATCTTGAAATATCTGTTTGCAGGGGGCCTCTTCACCTTCTAACTTG
TGGCCATTTCATTGTTCCCAACCAAGAGGGTCTGAGGAAGCCTCTGATGG
TGTGTTTCTGGGCTCACTCTGGGCTTGTCTGGTCTAGGGCCGGCCCCCTC
ATTCCCTGCTGGGCCCCTCCTCCCTGAAGATCTACACAGCAGATCTACTC
ACAAAAGTCCACCCAGCAGAAGCAGGAGGATGGTGGTTGTGGGTCCTCTG

>uc004bvt.1|130485354|130485754|130485853
tttctctgtaattctttctttcttcttttttttttttttAAAGCAGGCAT
CTAATTCCTTTGTAATTCTTGATTGGGAAATCTTTTTTTCAACATTAATC
TATCCCTTCAAGCAGAGACAAGGGAGGTCAGGAAGGAGTTAGCGAAACCG
GGCAGTGGGGGTGTGGTTTACTGAGGAATGTTCCAAGCTTAGGTGAGGCA
ACAGCACGTGTTTAAATCTTTTGGAGGCCAAAGGAAAAAAAAAAGAGGAT
AAGTTCTCAGTAGGGGCAGGCCTGTCTACCTGGGGGTTTGGGAACGAACT
GGGGGATAGGCTGCGGGGGTTTCACGTGAAACCAGGAGGTCTAGAAAGCA
CAGGGATCCTCTCCTCAAGGAAGAACTTGCCCCCTCCCCCAAAGCCAAGA
GTGCCCCTGCAGAGCGAGGCAGAGAGCAACTAAAAGAAATTTCTCCTGAT
TGGAGGGTGGGTGGGATGAGGCTGGGGGAGGGGGCCGGGGTGTGTGTCCC

>uc001hvg.1|230599934|230600334|230600433
tcctaacctcaggtgatccacccgccttggcctctcaaagtgctggCAAC
ACCAAAGTGttattttattttatttttttaaaGGCAGTcttgcgtaaatt
acttcacttgacccacagttcatgtggttgtaaatgggaaccccacctcc
tacctatgaaggatagataccattggggttaaatgagatggatgaaaagt
tcagagaatagtgtccgccacacagcagctattaaaaactgctagGTACT
CCTTCCTGAAATCGATCTGGGATTCTATGAGAAAGGAGCTGAACAGTATT
TAATACAAATCAAGGTTCTAAATGACCTGAAATAAATTCACATACAGTCA
GACTGTTGACATGTTAGATCACAAAAAATCTAGTCACCTGACAACACCAT
TTCTTATGTGGACTTCTTTTAAACATTTATTAAAAAAGCAAAATGTATGT
TCATCTCAAATCTAACAGTTAAAAATGGTAAAGCAATACAAACAATGTGT

>uc001hgv.1|206126105|206126505|206126604
GGGTGGCCTGATAATAAAGGGTGCACAGGACATTGCCCCTTCCCTTTGTT
TTGCATATTTTGCAGCAGTGATCAGCATGCTCCTCTTCTCAGAAGGGTGT
TCATGAAGGGTACAGCTCCTAAGAACCCAACATACCACCCTCCATTTGGA
AGCTCCCTGGTACATTCGGGTCTGCCTTTCTACCACTGGAAATGGATGTT
TCCTCTCCCCATGGAGGAGAATAGTTGGCAGACTTGGCTAAAGGTCCTTA
GCATCCTGGCTGGTGCCTGTGTCTGCTGAGGTGCTCCCTCTTCCCTGGCT
GGTCCTCCCCACCACATCACTGCACAGTCTAGCTAGGTCTAATGGAGGGT
GTCACTCTTGCATGCAGACACACCCAGCTAAGACAGAGTCACATAACAGA
TGTGTTTCAGTATCACTTTAATTGCAGTATTTAAACACATCACTTTGTAT
TCAGAAAAAATATCTACCCAATACTCTCTTCTCTGGAAATTTCTATTTCC

>uc001hax.1|202689823|202690223|202690322
tcAACAACTAAAATTTATATGTTTTTTATGGTTTACAAAGAGCctttata
gatacttctcattggatcctcatgacaacttgagaagtggtaattatact
tggctcctttaagagtcagggaagtggaggccaggcgtggtggctcacgc
ctgtaatcccagcactctgggaggccgaggcgggcagatcacgaggtcag
gagatcgagactatcctagctaacacatggaaaccccatctctgctaaaa
atacaaaaaattagctgggcgtggtggcgggcgcctgtagtcccagctac
tcgggaggctgagacagaagaatggcgtgaacccaggaggcagagcttgc
agtgagccgagatcgcaccactgcactccagcttgggcaacaaagcgagg
ctgcctctcaaaaaaaaaaaaaaaaaaagagtcagggaagtggagactca
agaggttgaatgacttgtccaGTTAGGGTTAACAAGGAGCCTGGTTTTAT

>uc001frc.1|155914656|155915156|155915155
ATGGTAGCAAGGATACAGCATATACACCAAAACATCAGCAATGCCACTAC
CAGCCACACAAAAAAGGGAAACAAAATATTTGGAGCAAATTGTTTATACA
GAGAGCACATTAACAGCTTTCGATCACACTTGGATCAAATGGTCATGATT
GTGCCCTTGTAACCCTGGCTAGACCATTTCTCTCTCCTCCTCTATTCGAC
AGCCCTAGGAGCTGAGGGCCCTCCTGCCTTGCCACGTGTCTCCACTGTGA
AAATAACACAGTGCTTGCTCAGAGGCTGCCTGCTCTCTTCCTGGGGAACA
CACAGATCAGGCACAGGGGAGATTTGCAGACCTTTTGCTCAGCCTCACAT
ACCCTGCAGCCCAGCCTCGTAGGAGGCAGAGTCTGGAGAGATGGATGATG
TGTGGTTGGAGAGAACAGAAAAAAAAATGGTGCAGGCTGTTTCCTGTGGG
CCACTCTGGGTAAGGGGCTAGTGGTCTGAGGCCAGTAATACACGTGGTAC

>uc001fdz.1|152394003|152394403|152394502
GGGTAGCAACACCTGTGGCACGTTAAGTTTGTTGGCCAGGGTCCCACGCA
AAACCAGAAACAACAACAGGAGGCGGTGTAGACGCAAGAAGAAAAAGAGC
CCGAAGCCTCGGCGTCTTGATGACGCCGGACAGCCAGTCATGGCGACTGC
CAGGTCTCGGGTTCCCGCTCAACTACAGCCGGCTCACAGCTCCATCAGCC
AATCCACAGGCGTGACGTCAGCAGAGGGGGATGGGACCTGCTTCTTGCTC
GGATGTGTGGGCATTTTTAAATGCAGTCCTTCAGCAAGCCAATATAATGG
AAACTTTTGGCACAAACCCAGCTAAAACACCTCAAACTCTCTTAAAGGGC
TTTCCTAAATACTGGATGGCAGACCTTTTTAACAGTAAGGAACAAGCAGA
AAAGTCTAAAAAAAACCCTTTAATTTCTTCCAGTTTTAATTTCTTCTGTT
GCACACTGTTTATCTTAACACCACACCCTCCGCCCGACAAAAAAACTTTT

>uc001fcj.1|151857399|151857899|151857898
tttttgtttttgagatggagttttgctcctatcgcccaggctggagtgca
atggtgcgatctcggctcactgcaaactcctcctcctgggttcaagtgat
tctcctgcctcagcctcctgagtagctgggattacaggcaccagcccagc
taatttttgtatttttaatagagatgaggtttagccatgttggccaagct
ggtctcgaactcctgacctcaagtgatccacccacctcagcctcccaaag
tgctaggattacaggcgtgagccactgtgcccagccCTCTGCCTCTACTT
TTCATATattcattcaaccatttattgggcacctgctctgtacaagacct
ggtgctagatgctgcggaattcaaagatgaataacattccctgtcctcaa
ggggctcataattttcagatccatcctcaggtcaagagaGAGCTTTCCCA
CTCTCTGGTCTCAAGAAAAGAAATCAGGATGGGGTGTAAGTAAGAAACAT

>uc001eak.1|111530923|111531323|111531422
GTGCAAACTGAAAGTGATGGGGAAACAGACCTACGTATGGAAGCCATGTA
GTGTTCTTCACAGGCTGCTGTTGACTGAAATTCCTATCCTCAAATTACTC
TAGACTGAAGCTGCTTCCCTTCAGTGAGCAGCCTCTCCTCCCAGGATTCT
GGAAAGCACACCTGACTCCAAACCAAGGACTTAGATGCCCTGTGTCCAGT
GCTGCTGCTGCTTTTACCAGTATCTCTTACCCTTCCGGTTAGAAGAAGTA
GAGCTGCTGCCCCCCATGATTCTATCACTCCAAACATATCCCCATGGCCA
GGTCTTCCACTTGTAGTCCACTTGATTGTCATATTCATTGCCTTATTTTC
CACGAGGAAAATACTTTTACCCATAGTAAAAGCCAAAGACACATATAAAA
ATAAGATTTTCCTCTTTACTCTCGTCCTTACATGTCCACAGACTTCATGT
AGAGAGGCTGAGCCTTTCGACCACAAAGTGTGTTCTGTGTTGAAGATGTT

>uc001bpl.1|28348048|28348448|28348547
AATTAGGGACTATTGTTGAGACAGAAAGAGGAGGTGGGCATCTCCTTCCC
ACTCCCCCAGAGCTGACTGGACTAGAGGCAAGGCCTTTGCAGACAGACAC
GTCTGTCTTGGGAAGCAAGCTCTTGTCCTAGCTTTTGGTCTGTTCATGTT
TTATCTTCTTTGGTCACCATTAGGGACAGGTTGCCAGATGAGTCAGAGAA
GGTTCCATCAAGCCCCTTCCCCTGAGAAAGGTCACAAAGACCTTGTGCCG
GAGGGTGGAGAGAGGATGGCAACATCTTAGCTCAAAAGTCTGCCCCAAGG
TAGTGCCATACAGTGAGGGCAGTGTCCTTTCCTAACCCAGTCTACCTCTA
TCACTTGAGAGTAGTTGCCCAAAGCttttttttttttttttttttttttt
ttgagatggaatctcgctctgttgccaggctagagtgcaatggtgcaatc
taggttcactgcaacctctgcctcccaggttcaagcgattctcctgcctc

>uc001bom.1|27810987|27811387|27811486
TCTCTTCTGTCCTCTTTTGGAGAGTCTGACAGCTCCAGAGGGTCCACTGT
GGTCTTCCTCCCTGCCCTGGCAAAGGAGGCCTAAGGTTGTCCCATTGCGC
CTGTGATGAATGGCAAATCTGATGAACTCAGATAAAGAATTAGCAAACCT
ATTATACACAGATTGAAGGCCATATCAGCAACGAAGGGGACATTTTAATG
TATCTTCAGCTGCTTGTCTTCTAAACTCACGTGCAGATGAGCAGTGGGAC
TCTGGGTGTTCTAAAACTCCACACCTTGGATGCCCCGTGCTTGGTAGGCA
TTAGGGCCCTCTCCAGCTTCCCCTGCTGCTGCCTGTAGCCATATCTGTCC
GTTCACCCCCTATTGACCACCCCCGCTCCCAAAGGAAGGTTCAAGGGTAT
TTCATGGTTTGAGGATTCATATTGTCATTTTACTTATTTACAGAATCAAT
AAACCAACACATACACACTATTCAGAGAGGTGGGAAGTGCTCTGCAACCT

>uc001aie.1|1672130|1672530|1672629
CGGTGCCCAGGCTGGGCCCAGGGGCCAGCGGGTCCTCACCTGGCTTGTGG
CTGCCCCTGTTAGGCAGCCCGGATGGAGGGGCTCTTCCAGCCCTGCTGGC
CCCGGGAATGCAGGGACTCAATTCCCCCTGGTCTCAGTGGCTCTTCCGGG
AGCAACACAGCCTGCCCGAGTCGACACCACCCCTCGGGTTTGAGTCCCTT
CTGTCTACCCCTACCCCCGCCAGGGCACTGCCCCCTTGCCCGGAAGAGGC
AGCGGCACCCCCAGCCCCTTGGGGAGGATGCCCTGCCGGCCCCACACTCG
GTGGATGGGCATTTTGGGGCTAGGATTTAATGGGGGTGACCCTGCCCGAC
CCCTCTATGTTGGTTCCACGGCGTCAGAAGAAAGCTGTTATTAACCCAGC
TTATTTTCTACAAGTCTTGTTTATTGAAAGGATCTGAAAAGCGTAATAAG
GCTTTCAATGACATTTAATACATTTTCAAGAAATTAATATGAAACATTAA

>uc001txx.1|152365325|152365725|152365824
CTTCCCCACTATAACCCCTATACAACCTGCCTTCGTTGTATCCTTTGCCC
ATTATGAGGACCAAGAGGTACTGGGAAGATAAAGAGAACTGAAAATTTCA
AACAAGAACCCTCTATATAATGTGTAAGATGTACTTTTACAGATGCTATT
ATGATAAAATTAAACATATTCAAATGCTTATAGCATATGGTTACTTTTGC
CCAGATATCAAAAGAAGTTACATGACTTTCAAAATTAGTATCAAAAACAG
GATATTTAAATCCAGCCACATGTACAGAACTATGAATCTTTGTTCTTCTC
AGAGCTGAACACAATGACTCCACGAGATGTTTTCACTCAGAAGTGGCATA
TTAAAAACCCAAAAGCATCTCCCTCTGCTTAATTCCACTTAAACTACATA
AAAATTGCCAATATGACTTTTCACCAGCTTCTCCattttatttgaaaata
atacttttaaaatgattttgacattttcatatataaatttatttttttCC

>uc001swc.1|96526606|96527106|96527105
CTGACCTTCTGTTTGGCTATGCGATGGGCAGAAAGGCAGTGTGTGGAGGT
GCCCATACTTTCCATTTGGGGCACAATAGGTTCGGATTCCCTTCACATAG
CCCTCTCCCCCAGGAGTGGCCTCCACAGCAGCCACAGAGCAGGGGACAAC
AGCAAAGTCACAGGCACAGCCTGCCACTGCCAGACACCTGCTGAGGTGGG
CTCCCAGGCCGGCCAACTCCTGCCTTCAGTCGGGGGTCAGAGCCTCCAGG
CAGTGCCCCAAAATCAAGGGTGGCAAGGGCAAAAAGTCTGGTTGGGACTT
AAGGACTGGGATTATAAGACTACCCCCTTCATGTGCTCAGTCCATGGGCC
CGAGCGCCCAGAGGCCCACCCAGGCCACCTACAAGCCCAGATTGTGGGGA
AGACAGAATGGCATGTCTCCAAATGCTGCATCATCCCGAACAGCCCACAG
CTCCTACCCCACTCCCAGACTGCAAGCAAGAGGATACAGGCACTACAAAA

>uc002vwb.1|236949984|236950484|236950483
GTGTTTTTTAAAAATTTAGAGAAAACCATTAGGTGAGGCTGTGATAACAA
ATGTCCCCACCTCATTCCTCCCCAATATTTGTGTCTCTATTGGAAGGTAT
CTTTTGGAAAGAATTCCTCCAGTAAGGATTCTGTTGTGGAGGCCTTAGGT
GCTGCCCCAGGTGCATTTTTTACAAGTGAAATCATTAACAATTCCCCATT
TCCTTAAATCAGATTATGCCAGAAAGAATGCACCAAGGAACCTTGCTAGT
AGGTTAAAAACCTGCTTCTATTACGTTAGGGGAGAGAGCTGCAACCATTT
TATTAAGAGAATCTGTTAGTCCACAGCATCCTCTTAGGTTATTTGAATCA
ATTCAATCCAACAAACATTTACCAGGAGCCACCATCGGCCAGGTTTTGGC
TTGAACAAAAATGTAAATAAAACATATTTCCGGCTGCTGGGATTTCAAAA
CACAAGAGGTGACACGTGACACATACATGTATTATTCTCTGTGTACTCAC

>uc002vqd.1|230607541|230607941|230608040
ccaggctaattttttgtattttagtagagacggggtttcaccatgttggc
caggatggtctcaatctcctgacctcgtgaaccgcctgcacccggcccag
tcttttatataacaaaccataaacaaaaaatccttacatattagtctgtg
ttcacatgtagaaaatgatgttagaaatacaattgctggattcaaagatg
tgtgcattttaaatttaataCTTAGACTCAGCACTTTTCATAATCATTCT
AGGTGATTCTGTCCATGTGGTTTGTGAATATACCTAGAGAAATAGTTTTT
CAGGGGAAAGAATGAAACAAATAATTACCACCTACATTTTAGGATTATTC
TCTTCGAGGCCAACAAAATAGAAATTTTATACAAAAACTCACTGACCGTC
TTCAAAGAGGACAACATTTATTTAGTTGTATGTAAATAAAAATTACTTGG
ATACATGAGGGGAAAACGATAAAGCACATGATATAAATATACAATTAACC

>uc002uub.1|197650385|197650785|197650884
GAGCCAGCAGTGGGGATAAGATACCTGCAAAGGCCTGATTTGTGGTTCCA
CTCCTAGGGGAAAGTCCAGGATTGTTTTCAGGGTTGTGTTTTGTTTTGAT
TGGGAGGGGTTGGGGCATAAGAATGTTTTTAGCCTACTTAGGATCTTTGC
TTTGTACGAACTACACCCCAGAGGAATTTTGGGATGCATTCCAAAATAGG
AATACATAAAACTTTCTGTCCCACTAAAACCATTCAGGAAAGTGAGAGGA
GAACTTTCATCCTGTGTTACAAACGGCTGACTGAGGTTTCTTTCCTGAAA
GCAAACAACAGTAACACTTCTACCAATTATATTGATAATCCGGTCTGTTC
GACTGACAGTGTAAATTAAGATCAATTAACACCTCCTCCTAACCGTTTTT
GAATGTTTTATAATTGTCACAAATAGTCATCTCTTTGTAAATTACACAGG
GCAAATGTTGATCTAATCAAAGGGGGGTAATTTCATTTTCAGACAAAATT

>uc002uua.1|197567094|197567494|197567593
ATAATACCTTAAAGAATTATGTCAAACTCAGTATATTGTGCTATATACTG
CTTAAGAATCtttttctttttttttgagacagggtctcactctgtcaccc
aggctggagtgcagtggcacgatcacagctcactgcagccttgaccttct
gctgggctcaagtgattctcctgcctcagtctcctgtgtagctgggacta
caggtgcaaaccactgtggctggctaatttttttattttttgtagagaag
gggtttcatcatgttggccaggctggtctcaaactcccgggctcaagtga
tctacttgcctcagcctcccaaagtgccgggattataggcatgagccacg
acacccagccAACAGTCTTCttcttcttcttcttcttttctttttttttt
gtggggggacagtctcgctcttgttgcccaggctggagtggtgcagtggc
acgatctcagctcacagcaacctccacctcccaggttcaagtgattctcc

>uc002utl.1|196771821|196772221|196772320
TATGATAAGTACATCTTTGATAATTCCCAATCTGAGAACAGTATCAACTA
GATGATTATACTAATTAAGAATGTCTACATACATTAAAGTGTACTGTTAT
TTGGGAAAAAGTTGGATGCCTTAATAAAGAAATATATTTGTTAGAAATAA
TTAAAGAGATACATTTTATTTCAAATATCTTTTACCTAATAATATGAAAT
ACCATAACTAAATGTCTCAAACCAAAATGAAGGATAACATGGTCTTTGAA
TGTATTTTTGAAAGAAATGCAACCTTTATCTGCTGCTTGGAGAATGCCAG
CCCTGAAACATCTTGTATACCATCAAATATGTGACTTAAAAAAAAGTGTG
TTATACTACTTTTCCTTATAATGAAAAGAATACAAACAAGTGAAAAGTTT
GCAAAATTAAATATATACTTGTATTCATGATCAATAAGTACAAACTAACA
TTTCCAGTTAAAAGTTTTTCTTTTTTTCTCTTCCAATTATAGAATACAGA

>uc002uiz.1|175132147|175132547|175132646
TCCTAAGCTCTTAGCCATTCTTCTATATTGAGATCTGTATGTATACATAC
AGCAGATAATTAAGAAAGTTATCAGACTCCTAAATTCCCATTGGCCTTTC
CTGTATTTATCAGTATCCATGCCAGTCTTTGTAATTTCATCTTCCATTGC
TTCAGCCATCCATCTTTACCTCCTAGTACAAACATCTGCCTCAAGTAAAC
AGATTTTGACTAAGATGCAGATTCTCGGAAAAAACGAAGATGGGATTAGC
AAGTAGGTACAATGAATATTTACTTACTTATACAAACCTTTTTTTGTTTG
TCTTTCTTTTCCACAGTTTAAAACCGAAAACAGACACTTGTTTTTTTGTT
TATATTTACATAAACAATACTTAAAAGAAAAACCACCAGTTGACACCATA
TCATTCTGCTTTTCTTTATTGTCTGGCTAACTTACAAAGATGCAGATGTC
TAGGGTAGTCTCTACCCTACCACTTACACTATCCTGATGACACAGATAGC

>uc002stj.1|88937323|88937823|88937822
attaagtctaagtaccatgatgaacttaaacatttccctattgtttgttt
atttaattgcttttattgtgttgttattttatatcatgttgcaatgaatg
attctctttatagcaggtttcttcttttgaaaaatttgctttggttgatt
ctcagggaattgaatcaaaggatatATGACTGTAAGACCTGTCACCCTTA
AAAAGGACTATGAGGGCTTGCTGAGGAGGGGAAAACAAGGAAGCAAGTCT
CTCCTACCATGGCCCAGGGGACTGTGAGGACAGAAGGCTTGTGGGTTTGA
GGGAGGACTGTCTTGCAGAGGATGATAGGGTAAAATAGAATGAAGGATGA
TTTTTATAAATGGTTATGCGCCTTAGGATGACTACATATTTAGTCCCTTA
TAAGAGAAATTGAGTAGTTGGTAAAACAACAGATAATAATTATTAAATGA
GGAAAGAGAGAAACCACAGGTGCAAAGATTCACTTTATTTATTCATTCTC

>uc002rsa.1|40192389|40192789|40192888
ATAACATATGAAACTAAAAGAGAAATTTACTTAAACATCCCCTTGGGAAG
AAACTGTACTACCATCAATTTTGGGATTGGAATTTTTTGGGATCGACTGA
TTTGATGTAATACTCTGCATGCTAAAAAGTTGTCTGACATGTAACTGTTT
ATGGGCTTATGATCCTGGATGCAGGAAAGGATGTAGATAGAGTCATACTA
AGCAACGTAAAAAAAATCAGTGAAATGGAGGAATGTCCAACATATATCTC
AGCACTGTAGGACAGACAAATATTCTGACACTGTGTTCTCCTGGGACATT
AAAAAGAGAACATTGCATGACCGAAGGGTTGACGTTTGCAAGAGTTTGAA
TACTTGGTGTCTGTTTTTTTCTTTGGATGATGATACCAGTTGCACAATAA
TACCATTTTGGTTTTTATTTCTTCAAAACATGAAAACAAAAAATGAAGTA
GATGACAATGAGAAAGGAGAAAACATTTCATACAGAATATGCTGTATCAC

>uc002roj.1|32302521|32303021|32303020
TTTAGCTGTTTGTAAACTTCCAAGTTTTGCTTGACTAAAGAATGCTGATC
TTTTTTGGGAGTCTGATCTCCTTCTAATATCAGAAAGTGCTTTTTATATT
CCAGATTGCTTGAATTAAACTGTTTGGATTAAAGAACATATATGGAGTTT
CCTCTCTGGTTTTAAATAATCTTTCTTTATTCAGTAGCTATTAATAATTT
ATCTCATATTCAGCGAATatttattgagaatattgttgagaatctcttac
atgccaggcactatactaagTTAATATGCATTCAGTATACCAGTTGGTGT
GACCCAGACCAAAGGTAACACAAAGATGAATGAGAATTCCTTCAAGGCGC
CGATAATCCTAGTAGGAGAGCTAAGACACAAAACTGTTGCATGTTTTTAA
TCATCAAATTAAACTTCTTTCCACGTCCTTATCTTCTTTGGCATCCTTTT
GCAAGATTTTTTTTAACTACCAGGCTTAAAATAATGAGGTCCCAGAGCAC

>uc002roi.1|32302521|32303021|32303020
TTTAGCTGTTTGTAAACTTCCAAGTTTTGCTTGACTAAAGAATGCTGATC
TTTTTTGGGAGTCTGATCTCCTTCTAATATCAGAAAGTGCTTTTTATATT
CCAGATTGCTTGAATTAAACTGTTTGGATTAAAGAACATATATGGAGTTT
CCTCTCTGGTTTTAAATAATCTTTCTTTATTCAGTAGCTATTAATAATTT
ATCTCATATTCAGCGAATatttattgagaatattgttgagaatctcttac
atgccaggcactatactaagTTAATATGCATTCAGTATACCAGTTGGTGT
GACCCAGACCAAAGGTAACACAAAGATGAATGAGAATTCCTTCAAGGCGC
CGATAATCCTAGTAGGAGAGCTAAGACACAAAACTGTTGCATGTTTTTAA
TCATCAAATTAAACTTCTTTCCACGTCCTTATCTTCTTTGGCATCCTTTT
GCAAGATTTTTTTTAACTACCAGGCTTAAAATAATGAGGTCCCAGAGCAC

>uc002qwk.1|657472|657972|657971
ACAGATGAAGCTCTCCAGTGAGTCATCCACATTTATGGAGCCTGAAACCA
GTGTGCTCTGTGCAACCCCCAGTGCTTTAAAGTGGGATTGCACCTGTGCT
TTCGTAAATTACTCAACTGCTGATCATTTTGGCTTCTATGACTTTCCCTA
AAATGAGGACAACATATCAAGACAATTGTTAACAATGCACTTTAAGGCAT
TGAATATAAACTTACTACACAGTTAAAAATAAAGTGAAGGTTGTTTTTAC
AAAACCAAAATATAACTGTTCCAAAACACAGACACACACATGCAGAATGA
AAATCAAAGACCACACGTCATGGTTTCACACTGACATGTCATCAGCATCA
AATTCATGCAAAGCTAGCAATACTGTTACACTACTTTATCACAGGCAAAC
TGAGATTCAATCACACGGCCCCATATTAAGTCCAAATAACATATAGATGT
TTAattagtctgttctcacactgctataaagatactacctgagacctgga

>uc003dac.1|50341820|50342220|50342319
cccacctagcccaaccaaagtgttgggattacaggtgtgagccactatgc
ccagccAGTTTCCCTAAGTTCTAACTGCAGTCCATTTTTGTCTCCACCAC
AACCTGAGCCCCAGGGAGCTGAGTGATGACCAAGTATGTATGCATACTAC
ATCTTCACAAATTGGTCCATGGTGACTTTGCAAGACACCTGGGAGCCTGT
CCATCACCCTTGGCAACTTCTGGCACCATGAGGGGCAACTGCAGCTCTGC
GCCTATAATAATAAAGAGTCCAggctgggcagggtggctcacacctgtaa
tcccaacactttgggaggccaagttgggaggatcctgggcaacacagaga
gactcatgtctctacaaaaaCTTTATATGTATAAAAGATTCCAACAGCAG
GAGGATCTTGAAATCTTTATTGAGCCAATTCTCTCAGGCCCCAGGCCCTG
ATGATGACTGTCACCCCAACCCCTTTCCCCACAGGAGGCATTCAGCTGAG

>uc003coy.1|45840049|45840449|45840548
TCACCTCTATTCAAGACAGAGGTCATTACCTTTAAGTATAATATTTCCCC
TTTTTCCTAAGCAGTTTTGAAAATGGTTTTGTCAAAATATTATTGTCTAA
ATACTACTGTTTTGTCTAAATGTGAAATATCATTTTGCTGAAATAGCTTT
TCTTTCTGGAAGACTGGCTTACATGACAATTTATGATTTGAATATCTAGT
GGCAAAGCTTTGGAACATAGGCATTTACACATAAGCAGAGGGAAATCATT
AATGCCAAACTTTTGCAACCAATATATATCTAAAAGCACCAAGGGCTTAA
AATTTGAGCATCTCTATAAATCTCTTTCAGTTAATCAGAATGGAAATAAT
GAATAGCAAAGGCTTTATCAAATAAGATTACACAGTCAAGGTAGGGCAGT
ATTTTTCTTATGCTGAGTTTTATAAGACATAAGCAAATTATCATTTAAAC
ATTTATTTAATATAGGTTAAAATGTAATACATAAAGAGAAAAAATGAACA

>uc003ciy.1|39112594|39113094|39113093
GATAGGCCTAAGGCCATACCTTACTATTTAAGATACTCTGATCGCACAAC
TGCAGAGACAGGGTTCCCTCACTGCTAGTCAGCTTCTTTTGGAAACTGGA
CAGGCCATTGCCACCTGCACTTTGAAGAAGTGAGCAAAGACGTGGCCACA
TTTCTAATAAGTTGAAATGGTCTTTCTCCCTTCCTCAGAGAGCAACCAGC
TTCTTTTTTTTTAAAAGTCCTTTCTATCTGTTGGATACAACAGTGTGCTT
TTGGTGCACATTTTTTAGCAATAGTTGTGAATTAATGGCAAAGAAAAAAA
AAATTATTTACCAGCCCTCAGTTGTGTTTGCCCGAGGGGCCTTTGAGCAA
AGAAATGGGTTTTGCTGGGTCATTTTGCCCTGTGTGCTAAGCCTTGGGTG
GCTGCATTCCCCTCCTGTCATAGATCTGACCCCCAGCATGATTGTATTTC
TTTCCCCTCCAGTCAAACCGTAATACAGTTTCCAGAAAATTCGACAGTCT

>uc003gmg.1|9684660|9685060|9685159
TTGGATGTTTGGGAATTTGATTTTTAACATCTAAATGCATGCTATTCCTT
ACCTGAAAGCTATACAGGCTGCTAagaatttgagaagtagatgggatgca
gacatcatctggtccagtgttttcagttgacaaagaaacttaggctcaga
gaagggcagggatgtgacccaggtcagagggtgatctggcggtatggttg
ggagcaggaaccgagggttccAGCCCCTTCTCTGGGGCTTCCCTTCCACC
ACATGATGGATCTGACAATCCTGTGTTCCAAACATTTCCTGCCTGAGGCT
GCAGACTGGTAAGACCTCTAAAGCCATGAAAATCCCACAAACGTTCCTCC
CCACCCAGCCGCCCCACACACCCCCATCACACAAAGTCAGTGACCCACAG
TGAAGAGAAAAGATATTTAATTATTTCTCAGGCTAATCTCTTAAAGCGCT
CAAAGTGTTTTCACAAGTGCAAGGGGAGGGATTGTTCTCAGCCAACATTT

>uc003mhi.1|176861113|176861513|176861612
gtgagccaaaatcttcctccctatggctctagcatccctccaggctttgc
attctgtgtccacacaCATCCTGGAAGAACACCAGAGTCTCCATTCCCCC
AACCCCCTTTCACCCATGGGATCTGgagatgtcttttccacatccagatg
tctcgtgtgcagtgggattcctaaatctggagctcagggggaggtgtgca
ctgaagacagaccttcggggtcattagcacctagagggtctgtgacacct
ggagaatgactggcttgctgaggCcagtggttcccagcctaggctgcata
ctacaatcatccggaaatccagtgagcgtggatgcccagaacccacctac
cagactgatgaaatcagagcccctgcgtgtgggcccaggcatgggcattt
gatttttaaaattTTTTATTTTCTTGGTAGATCACTCACAGAACATgcat
ggacatttttacaggctttcaggagattctttgtgtagcagggttgagct

>uc003lwh.1|156278447|156278947|156278946
AGCTCTCCAGTACTTCCCAGCatgcttagagcaatagcaacattaatgga
ataagcacatgtttctccaaaggtaaccatctttTGGATTTCTACTCTCT
TGACATTACCTTTAAGAGAGAAAAAAAAAAATCAGTCTTATTGACTGATG
GAGCCTATAGATTTTTTGTCCTGTTAGTTCACACAACACTGATCCGGCAG
TTAATAAAGGAGATGTTCTGATAGGCATAAGGAGCTCaactatgacctat
gggcagatgtcatccggagacagattttgctataaatatttcttaatctc
agaactgctctgagattgaatggactcccttgcgtgtggtaaggagttca
ctgtcactgaaagtgttcaagtgtactgtgaaagatcacttagcggtgat
tctacagagatgattagagcatggacagagaagttgtggtctctaaagta
cccttcATTCATGAAACTAAAGCAAGCCTGGATCAATGACATCCATGGAA

>uc003kjj.1|88051521|88051921|88052020
CAGCATTAAAAATTCACTTTTTCTTTGTTGCTGAGGCAAATTGCAGGTTA
AAAAACTAATATGGCTATTTCTTCATATTTTCATGTAATGACCCTTTCCC
ACCCACTGGTATCTACTGATATTGATATACTAAAGTATTTTGAAATGACA
AAGAACATTTGTGAAATGTTTGCATATTTTATACACATCAAGTTAGAAGG
ATGGGTTGTAAGGATGGGATCAAGTCTATGGTGAGGAAAATGATTTTCTT
ATTTTATTCCCCTGTGCGTGTGTGTGTATGAGTGTGTATATTTTCAGGGA
TGTTTTTGTTTTTCCTCTGCATAAATGTTATTCTTTCATGTTCCATGGAT
ACCTTGAGTAGTGGGATATATATGAAATGGTTGATAGatttttttttttt
aatatataaaaCATTAGTACAAGGCAGGCTAGCATCCTTTATGGATACAA
CCAAAGGTGCATTGTGGTCTAATTGTGGATTTCAGATCAAGTTAAGAAAA

>uc003qpx.1|154517037|154517437|154517536
AAGGCAATTTATTAGGCTATTTCATTATTTTCTTTGTTCATTTTCAAATA
AATATCTCATATGTTTTAAGCAGCTTGTGTACCACATTTTGTAACTTTTA
TAATATGCAAATTTTAAAAATTCTTTAAACAAAATGTGGGTGCCTAGAAA
TAATAAGTAATACAATGTGCAAGTCAAATTTAGTGGTCCAATGGCAATTT
TTGAAAAATCTAAATATTATTGTATTAATAAACCTGTAACTTGAGAACCA
CTGGAAAAGACCACATCGATTATTGTTGAAACAGATTTCCAATATAATTA
GATCTTTTATTTAAAAATAAAAACAAGTCTAGAAGCGATTTTGATGACTG
CCACCAGAGGGCACTGTAACCTTGTTGTAGACGATCAAAACGCAGCCATT
AAACACTTCCAGCCACATGTTTATTTCTTTGAGAAAGCAACACTGCAGGA
CAAAAATGAACACCAGTAGTATATTTCAACTTTTTTTTCATGTCATTTGC

>uc003prz.1|108129656|108130056|108130155
TTAACAGACAAGTGTAATTGGAAATGTTTGGAACATGAACACAGGCACAC
ACACACACACTCTAATTTGGAATTATGCAAAACGATATCATTATTCACTA
CAACCTGAAGCAAAGCTACTGCAATGGAATAATAAGTACCACATCTGTAC
AAGTGAGAGGCCCCCAGGTCGGCTCTCATTTGGACAAGGGTGACCCACGT
GGCCTAACCCTTTAAGGTCTGTTTAGAGGAAATGGCCTGGTGTGTTTTAC
ATTTGTGAAGCTATTTAGCCTCCTGGTTTGACAAGATTTTTGAGAGGGGT
GAAAATTAATTATAATTGCAGTATTGCTACAATAATTTAGTTGGCTAATT
GCATTTCAGTGCAGAAACAGTCAAGGAAGATTTTCCTCCCCAGGTTATTC
TCTGATGTGGCAGCATTTATTTTAAGAGTAATGAGATTTTTAAAAAGTCA
AACCTTAAATATCATGGCTTCAGCAATCTGTCCTGCTTAAAGTTTAATGC

>uc003psa.1|108148067|108148567|108148566
agcttccagagtcccttatggttaagtgtggcaaaatgaccagcttttgc
caatgagatgtgagtggaagtgatgagcatcactttcagattgcagggaa
gcacctgtgtcttctccacaccttctttccctttctattccctaatgcat
ggggcatgaaggctgtagagggtggcagagccacaaaatagatggagcct
atgtccctATATTGAGATGCATCCATGAATCAGGAACATTCACCTTTGGC
TCTCGAACAAAAATTTCTATGGTATTTGAGCCTGTGTACATTTTGGAGTC
TACGTATCCTGTGGCCTAGCCTGCCCTAATACACGATTTTCTTTGCTTAT
CAAAGGTTGAGTTTGGCTGTTTTTGAGAACCTCAAGATCCATGAAAGGAC
TTGTGGAAATTTCTGATCTCCCAGCAGTCCCACGTTTAAACAGCCACACT
CCCCCTTCCCCAGATGCTGTGCTCCCCGCGCAAGGGCAAGGGATGTTAAG

>uc003phk.1|74281793|74282193|74282292
AGCACATGGGTTCTTCCTTGAGTCACTGCCGAGGCCCTGGCACATCTGAG
ATTTAAAAGATAAATATCAGATTAACTGGGAAAGATACAGTAcaggcaga
tcacttgagcccaggagttgaccagccttggcaacatggcaaaatacaaa
aattagccaggcgtggtggcaaaaacctgtggtccctgctattcagggaa
gatcacttaagcccagaagtcaggactgcagttagccgttaacttccact
ccaaccagggcaggagtaaaaccctgtctaaacaaaaaaaGCCAAGCACT
ACCTTGAAATCAACTGAAGTTAGCTCTCACTTTTGAAATCCACTCCAAAA
TTTGTAACCAATTCCAACATAGTAACTGTTAAAAGAAATGCCACTTCATC
TTAAAGCTTAAAATTCATTTATTGTAGTGAGCAAGTTTGTAATGAATACC
AGCAGGTGGTGCTCAAGCCACAGTTGTCTAAGACACTGGGTTTCACAGGA

>uc003oyo.1|46927803|46928203|46928302
TATAGCACAGCAATGATTTCCTTTAGGGACGTTCAGTAATGCACCATTCA
TTTGGGACTGGGATGTGACAATTCTCAGGCAAATGTGGGAGTAGATGTCT
ATGTCATTTGTGAATATGTAGAAATAAAGAGTTCATTTACATTAACTGTC
CCACCTCTGTCCCATACCTCTCCTTCCCCATGAAGAAAAGAGAGGCAGAA
GTAGAATTTAAGTAGAATTTAAAACTAAAAATAAAAAGAAGATATTTTAA
AGAGTTAAAATATTAAAAGAAAACTCCTTTGAACCTCAATAAAGAAATGG
CTGTTGAATCTCAGCCTCTTTTGCCGCATCTTCCTAACAACTGGACCCAT
TTATGTTGCCACACGGCCCACACATCCTGAGTAGCCCCACAACTCTATTT
TTGTCTCATTCTCCTTTTGGGATCGGACTTTTATTTGCAATGTAGCGTTG
CTGTATCAATAGTACATGGTTAACTCTAATATGCGTGCAATTTTCataaa

>uc003oxu.1|45973765|45974165|45974264
GCTTTTGAtttttttgttttgttttgctttgtttgagagggagtctcgct
ctgtcggtgtcactcaggctggagtgcagtggtgcaatctcagctcactg
cagcctccacctcccaggttcaagcaattctcctgcctcagcctccaaag
tagctgggattacagtcgAatcacttgaggtcaggagttcgaggccagcc
tggccaacatggtgacacccccatctctactaaaatacaaaaattatcca
ggcatgCTTTGATTTTTAAAAAGAATGAACATTTTCCTTTATAATGGGAA
AATAAATTAACCTTTATGTGGAAAAAAAAAAGGTACTTCATACTTGTCAT
CTAAAACAGCACAGGAAATCCCCACCTCAAATAAGAAGTTAGATGACCAC
TTTTGTAATATTTGAAAATAAACCAACTTTATTTGAATCAGTCAATACCA
ATCAAGACTGGAACACAAATTGGTAATTGGTTCAGATTCATGAGGAAAAC

>uc003ojn.1|34492708|34493208|34493207
TTTGAACAGTGGTTTTTGTGCATTGTTTTCTCCCTTGATTCTTGTCAACA
AACGCTGAGCCTTGAAGACTTAGATTAGTAACGTTGGCCTAAACACCATT
CCTGTGCTTCTTCTCCATAAATTGAAGGATTCCAAGTGCACCATTTCCTT
GGTCGTTACCTTTCATCCTCCCTCCCCAGTACTTCTTATAGTTCCTGACA
GCAGGCACAAATCACGACTCCAGGCCAACCAGCAATTTTCCCACCATGCT
GAGCTGAGGCAGCATGGCTGGTCTAAAGAAGGGACCCAGTTTTCCAACTG
CAGCACCATATGGGACACCACTCTGCAGGGAGGCACTGCCTAGAGAAAGC
AGGGCACACGCCAAAGCCAAGTACAGCAGCAGCCGGTGTCACCCAGGACA
ATGACAACTCCCCAAACCAAGCCTGTACTGCCCCATTTACATTCTGACAC
TTAAACTGTTCCTGTTCAGGCTGCACAATGCAAACAAAATGGACAAAAGA

>uc003ocf.1|32916071|32916471|32916570
TTATTTGGGATAAATGGTATGGTGTTTATATGATTACCATATTAAAGTGA
AGTGGAAGCTTTTTCATCCTACTCTATAAAGTCAAAAACAGTTATCCTAG
GTGCCCTACTCCCTGTTCCTCAAACCATTAACAATGGAACACACAGGAGT
CCCCAGGTGCCTCTCTATGGAAAGGACCCTAACCTATGTGAAATTGCAAA
CAAGTGTCCATGGACAGCAATGAGCAGCCTTCCTGAGGTCTTGGAGAGAT
GAGTGTGGAAGGAAACCCCAGGAAGAACTATGTGGTGAGGCCACATTTCT
TAGATAGGGGTCTGAGCCCCTTCTCCAGAAAAAGCGTCTCTTTACTTTCT
GCCCCACCCAACAACCACAGGCCCAACCCCATTCAGCCACAAGACAGAGG
TATTTATAACCGTTTTTCTTTATTCTACTTAGTGGGGCACCCAGAAACTT
CCCTGGGGGAAATGCTTGTTCAAATAGAGAACACGCAGAAGATGCACTTC

>uc003oce.1|32916071|32916471|32916570
TTATTTGGGATAAATGGTATGGTGTTTATATGATTACCATATTAAAGTGA
AGTGGAAGCTTTTTCATCCTACTCTATAAAGTCAAAAACAGTTATCCTAG
GTGCCCTACTCCCTGTTCCTCAAACCATTAACAATGGAACACACAGGAGT
CCCCAGGTGCCTCTCTATGGAAAGGACCCTAACCTATGTGAAATTGCAAA
CAAGTGTCCATGGACAGCAATGAGCAGCCTTCCTGAGGTCTTGGAGAGAT
GAGTGTGGAAGGAAACCCCAGGAAGAACTATGTGGTGAGGCCACATTTCT
TAGATAGGGGTCTGAGCCCCTTCTCCAGAAAAAGCGTCTCTTTACTTTCT
GCCCCACCCAACAACCACAGGCCCAACCCCATTCAGCCACAAGACAGAGG
TATTTATAACCGTTTTTCTTTATTCTACTTAGTGGGGCACCCAGAAACTT
CCCTGGGGGAAATGCTTGTTCAAATAGAGAACACGCAGAAGATGCACTTC

>uc003obl.1|32597261|32597661|32597760
CCCTAAACCTTCACCCCAACCACACACACCTTACACTTTCCTTCCCTGCA
TCTCTAAGGACACGAGACAACCAAGGTCTCCTCTCTCTCCAGCCCCCTGC
ACCCACCTCCCATGTCACCTCCCCACAGAGGCCTCCAAGGATAAGAAGAA
GCCCCCTCCTGCTTCCCCTCCCACAAAGGCCACAAAGACAAATCCACACT
CTACACACACACCTGTGTCCTCAGAAGTCCTTGCTCAAGATTGAGAGGAT
TCTAAATGCTCACAGATGGCGCGctccctctctgtctctctcttcctctc
tctctcacacacacacacacacacacacacacacacacacacacacacTC
AGATTCCCAGCTCACAAGGACCCAGGCCCCGCCCCCCACCATGCTCACCT
CGCCGCTGCACTGTGAAGCTCTCACCAACCCCGTAGTTGTGTCTGCAGTA
GGTGTCCACCGCGGCGCGCCTGTCTTCCAGGAAGTCCTTCTGGCTGTTCC

>uc003obj.1|32592731|32593131|32593230
TCTGTACAAGTCCTTGGATAATATTGTATTATTGAAGTTTCTGGAATGAA
AAATTATATGCAATTTACAGTTATGGATACGCAGTATTTAGAATAGGTTA
AGGAAGAGTTCTGATTGACTTGCTAGCTGGTTTCTCATCTCATGTTGGCC
AAGTTGTTTCAGTTGTTATAATCTGTTCTCAATTTTTATGCATTGCCTTT
TTAAATGTTAGGTTTACTTTTattgacaagtaaaaattgtatagtatatt
tatgttgtacagcatgaagttctgatatatgcctatagtgtggaatgact
aaatcaagctatttaatatgtgcattacctcacatacttatGAAATACAT
ATAAAAACCATTATGCTATTAGGAAATAATCTTCCCTTTTTCTTTTCTTT
TTATTTTTTGTCTTTGGAGCCAGGTGGACAGATGATTTTTAACTCTGGGC
TTCAGAAAAATTTAATAACGTAGTGCATTTGTGGCACACAGGGGGAGTAC

>uc003ntf.1|31346328|31346828|31346827
AGGACACCTGGGGTGGGGAAGGCGGCAGAGAACCCAGACGCCAGCCTGGA
CACAGGCACCTGGGATAATCTCCTATTCATTGGAAAGTTCTAGTCTCTGA
GGGAGGAACAGCGACTTCTGGTCCTGACCTGAGTGGAGGCTGCAGGACTC
AGAAAAGCTGGAATCAAACCTTCAGACACATTGAGTGTGAGGCAGAGAAC
AAGGCCTGAGAGAAAGGTCAGCAGCCTGACCACAGCTGCTGCAGTGGTCA
AAGTGGTCAAAGGAGACCCCTGATCAGTATTCCAGGGACTGTCTTCCCCT
CCATTTCCTCAGAGACTTCATCCCTTAATTGTCCTAGAGAGCAGAGGGGG
CCCTCAGAGGAAACTCAGGAAAACTCATGCCATTCTCCATTCAAGGGAGG
GCGATATTCCAGTGCTGATCCCATTTTCCTCCCCTCCTCGTGGGAGGCCA
TCCCGGGAGATCTATAGGAGATGGGGAAGGCTCCCCACTGCCCCTGGTAC

>uc003nsz.1|31344107|31344507|31344606
GCTCTGCTTTAGATTCATGAGTTGGGATTGGAGTCAGCACGAAGATCACT
GGAATCAGGGAAGGGAGAGAGGGCAGGAGACCAAAGCAGAAGAGGAGCCC
TAGAAGGAGGGCAGGAGCTGAATGGGTCTGAAAATTTGTCTCAGAAAGCA
CAGGGACTCCCGTGTGCAGGGGCTGCCCTGGGCGATGGGTGAGCCTCTGT
GGTCACAGCTTCCGCTGGACAAGTTTCCACTGAAGGGACAAGGACAATGG
AGCAGTGAAGGTGACCCAGCTGAGGACTGACCACATAAAGCCCATGAAGA
ACTGAACAGCAACTAGGCACAGGCCCCGTCCACACTCGGCTCCTCACAGC
CTTCCCCACCCCCACCTGCAACAGACTCAGCACAGCGAACATGCAAATTC
TGGAAGGTTCTCAGGTCTTTATTTGCTCTCTCAACTTCTAGGAATTGACT
TATTTAATTAATCCATCAACGCTTCATAGCAAATATTTGAGAACACAAAT

>uc003nep.1|24947173|24947573|24947672
GGTCACTCATGTGGAGAGTTTTATCTTCCTGGAAATGTGTACCAGGTCCC
CTCTGACAGTAACAAAGAACTACTGTATCAGCTGTGACAGGAGAAATATA
AGGAGACACTAACTTCAGACTTACCTGTGTTTCTCAGTCTCAGTGTCTGA
AAATACTGAGTCAGCACCTCCGCCAACATTACAAACCTCATCACCATCCT
CCTCCTCGTCAAAATCAGAGGTGTTCAGGAAATCAAAGCTTTCTAAAGCA
CTTTCAACTGTGAGACTTAAACTGGAAGACCTGCTGCGGCTTACTGCTGG
CTTGCACTGTAAAGGCAGAAGGCACCAGGGAGAACATCAACATATCCGGA
AAGAGAAACCAGACACACGATGCTCAATTGGAGATGCCACACTTTTTTTT
TTGTTTCAAGTTTTTATTTTTTGTTAGCATTTAAAAAATGCATTTAAAAA
TCTTTATATCCAAAAAAGAAGTACAACCatggataaaatggcacaatatc

>uc003mzw.1|11291118|11291518|11291617
CATTAAATATAGTTTGCTTTAAATTATTTCTTTATGACTATTCCAAAACA
AATAGAAAAATTTTCTTTGATTCTAAAAACCACATGACTGGTAACATCCA
TATTATGAAAACAAATCATCCTATATGTTACTGAGTGTATGGGTTTTTTG
GTGAACACAAGTCTTGTTCCAGATATTTGAATTTGATAATGTTCACAGAT
TCTAGAATTTTCTTTGAATGCAAATACACTTGGAAGTGACACATATACAG
AGAAAACCAAACCCTCAATTTTCCTAAAAAAATCCAGACCTATAGCATTG
CTAAAATAATCATAATTTAACTTTTTATATTAGGAGTACCAAAGTAAGCC
AATATTTAATTCTGTGACAGAGGAGTATGAAAAAGAAAACCCAGTGGCTA
TGAAAACAGAGATCTAAAAATTTAATGATTTAAAAATAGCCTCTACATAC
AAGACGGCAAAGAGTAATACAGATTGAACATTTGGTTTTAAAAATGTGAA

>uc003vun.1|138378405|138378805|138378904
gagactccatctcaaaaaaaaaaaaaaaaaaaagagaagaaaaTAATGAG
TAGAGAAGGGCTTTTGGAGAAGGAATGGCTGATAGGGTAATTCTGCTTAT
CACCATTTATATTTTTAACTTTTGTGTCTCAGCCTGGCCCTGTTCACACC
CCCGAGACTAAAGGAAGAAAGGTGTGTTAGCAGCTTTCAACCCTTCCCTC
TCTAAATCCCCAGACAAAAGATGTGGGGGCCATCACCACCACTGTGCCTT
GCCCAGGTGACTTGGTCATCGAACCCTGGAATGATAAAGCTGGAAGGGGC
AAAACACATCATCTCTCTCCCATTGAATAACTGGTGTCTGCAGTTGATGA
TGTTTTGGGAGATACCTAGAAATAGATCAAATAAAGGCAGTAGAACCAAA
TTAATTACTTCTTTTTATTAGACAGTTCAAATTAAGCTTGAAGAACAGGA
AGCAATACAACTCAACTATTGAAATACAAATAGTTGAGCttaatttattc

>uc003vuo.1|138395223|138395623|138395722
atgaggatatacagagtgattcatttgtccaaatccacacagctaatggg
tggcaaggtggaatttgaacctaggtgagctagatccagcatccaggctg
ttaaccTGGTCCCAAGAAAGAATCTTTGACTCTAGGCTGCTGCAGTTCTA
AAGCAGAATAGGAAGCAACTCCCCTTCCTGAGGCCCTGATATAGCTCAGT
TTCCATTCTTAGATTCTTGCGAGTTGTTTTCCATATGACTTCATAGTTAT
TTATCTTTTTAGTAACTTCCTTTTTCATCAAATAGCTTGAATTCTTACAA
CCAAAAGAACCTAGTTAGAACACCTTGATTTTATACTTCTCTTGAAGCCT
GTTTTATGTAATCACACATCACCCAGAAAAAAAATATCCAACTCCAAAAA
TGTTCATGAACAATGTAGAGTTTACTGAGCAGTTCACAAGGAGAGTTACA
ATGAATCCCCCACAGCAACATTTCCTTTAAAATCCCTTCAATCAATATTA

>uc003vsh.1|134427257|134427657|134427756
TTTCTTAAAGAATTTAATCTTTAAATCATGATGTAGTCTTAACTGAGAAG
TTAGGCATTTAGGGTGGAGAGGAAAAtcacttccttgacttcttaaaaga
ctattgtcaatggttctgtgaccttatatgtaaatgctttccttacttgt
aatatatctgggatggagagaactcattcagagccttatgatttctctca
tctcttccaatatttattctccttttccagttagaggaaaactctgttta
atagaaagagaaaagtaacttatgagctgaggaactctgctctttgtcat
ccataaatattacaaaataattccagaagtataaatctgaacattcattg
gtatatttttattctgaatatagctacataaaattttgttgtcaacattt
ttttcaaatcttggtttatttgaggtttaatcatcctgaaactattctat
ggtttatccactctcttatattcaacctttgttacataatctttccattg

>uc003vhk.1|115362037|115362437|115362536
TAGCAGCTTTAAGATGATTTACATATTAAAATACAGTATTCTATTTATCC
TAGATTGTCTGGGGACCATCTAGTATATTAAAAGGTTTTGCAGAGTTTCT
TAGTGATTTCACTGCTACCATTATGCCTATTAGCAATTTAGCAACATTCT
GATAAATATTTTCCATAAATCAAAGCCATAACAGCATGGTGAAGCAGATG
GCAGGAGACCATATTAAAGAATGTAACAATTATTTTCATTAATAGGGAAA
TATTGAATCATCATTTTCAGCATGGACTATGTAGTGAGTAGTTGTCAGCT
GTGATGTCTGGTGACTGTTTTAAATATCCTTTCAAATGATTAACCCACAT
TCTCTGTTTTCCAGTGCAGTCTATATACAAAGGCAGAACAAAAACTGTAA
AACATTTCATAATTATAGTCTTTCATTTAATATATGCAAAGAAAATATTG
GTACATTTTAAGGTATTTTTACAAAGATTTTTGTATGTATTAAAGTACAC

>uc003vez.1|107574917|107575317|107575416
TGCCAGAGGGTTTGAGAAGATTAGAAGCATGGGGGTGGAGAGAAGGGAGA
GGGTGACATACATTCGATACCTGTAGTGTCCCTCTTCAGACAGGAGAGTT
AAGAAATCTAAGTCGCCTGTGATTCGGGAGGGCAGAGTCCAGGCAAGCAG
AAGAGAAGCGCCGGGCCCAGGCAGACACCAGGAGCCAGGCTTTGGGAAAG
GAGGCACCACCTGATTTCTTGAACTTTTCTCAAAAGGCTGGGAATATCTA
GTCCTGTTTTTCATTCAAATGTTTTTGATATGTCCTATTAGATCTGTTTT
ATATTTTGTTTTAATTTTCTCTGCATAGAACAGCCTTTTGAAAGTAAAAA
ATAAAATTTTTCACCATTTTAAAACATTAGGCAATATATGTTTGAAAAAG
TTAAAAGTCACAAAGAGATCAAGACTGTTTAATAGTTACTTTTTTGAGGG
AAATCCAGTCACATTTGCCTGTACCATTACATACACCATTACTTGGACAT

>uc003uic.1|84462407|84462807|84462906
TAAAAATGTTTTTATGAAGCAAAATTAAAGACAAAATCCATACCTTACTC
TTTAATAAATTATACTCCAATACAGCTAAACATGTAGATGAGTATTTTTA
AGTAATCAGATGGCAATTGAGAACTTTAAAAGAAGTAGTTATTTGTGGTA
ATAACATTTATCTCAATCCACTAAAACCTAAATTAAATCACAATAAAGCT
TAGCAATATAATGGTATCAAATTGGGTGGGACACATTCTTTTCTTTCATA
AATGAAATTACTGCATACTTACAGTGTAAAATACATCTACTGAACATTTC
AGAAAATATTGCATCTTATATTTTCTTTAGTCCTATTTTATATATAAAAT
TTACTGTATTTGGGGTTTGAAAACAAAATTTGCACACAAACCAGTAGTTT
TTATAATCATAGAACAGTCATGTTTGCATTTTATTATAATACAACCAAAA
TATACATTTAACAATTTTTAATTATTTCATACTACAAGACTACATTTCTT

>uc003uib.1|84462407|84462807|84462906
TAAAAATGTTTTTATGAAGCAAAATTAAAGACAAAATCCATACCTTACTC
TTTAATAAATTATACTCCAATACAGCTAAACATGTAGATGAGTATTTTTA
AGTAATCAGATGGCAATTGAGAACTTTAAAAGAAGTAGTTATTTGTGGTA
ATAACATTTATCTCAATCCACTAAAACCTAAATTAAATCACAATAAAGCT
TAGCAATATAATGGTATCAAATTGGGTGGGACACATTCTTTTCTTTCATA
AATGAAATTACTGCATACTTACAGTGTAAAATACATCTACTGAACATTTC
AGAAAATATTGCATCTTATATTTTCTTTAGTCCTATTTTATATATAAAAT
TTACTGTATTTGGGGTTTGAAAACAAAATTTGCACACAAACCAGTAGTTT
TTATAATCATAGAACAGTCATGTTTGCATTTTATTATAATACAACCAAAA
TATACATTTAACAATTTTTAATTATTTCATACTACAAGACTACATTTCTT

>uc003tgd.1|38265368|38265768|38265867
agcatgtgctgaacctctccatcacgctgcctctctgCTTTTAGGGCAGC
Tctcatgggggtatcgtgaggatcaggaaacacagtgtctgtgaaacact
ctagagctgagctcacacggtacgcgtcacagtagatagtgtcctatAGC
CACTGGAATGTCCTAAACCGAATGAATCTGACTCTGGTGACCTTTCAAAC
AGAAGTCACATGAGCTCCTTCATTTGGTTGTAGTTCTTCTTAGAAGGTGT
GATAACCACGATCTCAGGGAAAGAATTAGAAATGGGGTGTTGGACCATTC
TTACAACCAATACAGAATTCCACAGCCCAATTGCCATGCTGTTTCTTACC
TTGGATGTTCAATTTGATGTCATCCAATTAAAATACCATGGACAAAAGTC
AACTTTTCATTTTTTTAAATTTATTTTGCTTATTACGGAAAAACACACCA
CATAATTCAACTAGCAAAGAAGACTGCTTCAGGGCGTGTAAAATGAAAGG

>uc003yos.1|120638099|120638499|120638598
TCCATATCTCATCCCACTGTCTTATTTCTCTTTATATCCTCCAGGGTTCT
TAGGTCAATACCTTGTATAGAATATTTGTTCAAGGCAGTTTAAGTTGAAT
CTAACACTTACAGTTTTCAACCAACTTGGTCAAAACTTCAAAATATTTTT
CCAAACTTCAAAATATTTGTAAAAGAGATACATTGAGAGATTGTATTCAG
AAGTGCTTCTAATTCCTCTTTCCCTCTGCCCTTCTGATTTCCTATAGATA
TGTACCTAAACCATCTCATCCAGGCCACTGTGGTTAAATGTCATATAAGC
AACTAGGAAAAGGGCCTAGTACAAAACATGTGTTCCTTACACGCATGAAT
ACACCTGAAACAAACCCTCTAATTTATAAGTGAAATAAAAGCCAAATAAA
ACCAGAAAAAACTGAATGTGTGATTTATTATGTTTAAGATTGGTTTATAA
GGCTTAAATATATCTGTCATAGTTAACAGTTAACAGCAAATAAAGGCAAC

>uc003ynb.1|110321923|110322323|110322422
TTTAACTTGTTCTGTACAGTCATTTCCCTTTTATGTAGAAATTTGATGAG
TATACTTTATTTAAGAGTATTTTTTTTAACATTGTTAACCATTCCTAATT
TCTTGACACTCTGATTCTTTTTTCTAACTCTTCCCATTGGCAACTCCTCT
ACCTGACTCTTGTGGGTAGTCCCCAAGGTTCTAGCCCTGGTCAGACTTCC
TTAGCAGGAAAGCAACCACTCTATGCCACCCTCTCCTCTTTTTTTCCCTA
AAAAGAAATTTTATCTGAAAATCATTAAAATGTAGATTGTCTCTTTATCC
TTAGTAATATATTATCCTTAATACTGAAAAAATCATGCTAAGGTACATAG
TTGATGCTTAAATGTGTTAAAAGAGTGAATATTGTTAATGACTCTTAATA
TGCAAAACACATAAAATACTACTTTATTACTATCATAAATATTTTATAAA
TTCCTATTTAAAACATGATAAAAATCAACAAAAATACAAGGTACTATATT

>uc003yco.1|82873972|82874372|82874471
TAATTTATCTAAGCATGGTTTTCTAAATAAATGTGCTGTAAATGGCTAAT
CTCGATGTAGTAGATACATTTTAAAATGCTGTTTTATGGTTGTACTAACT
ATATGTAAACTTATTTCTAAAAGGTTAAAAGATTATCCACAAAAATGTTA
TTTCAGTTACATTCAATTTTTAGAATTATTAGTATAGGTTATGTTAAAGT
GCATTGCACCTATTCACAAAGACTTTCAAAAAATGATCAGCAATATAAAG
TGTAAACCTAAAAAGAAAATCAGACTCATTCTACATCTGTGAAATTCAGC
ACTTAAATATAATTCAATTTACAATAATTGTAAAAGATAGGGAGAATATA
GAAAATGGAGGGGGAAAATGGTATTCAACATATGAACAACACAGCTACTG
TTGTAGTGAAAAAATAATTTATTAAATGAACATAATACTGGGAGTAAAAT
GCattataaaagtaaaaaaaagtaaattataaatataaataataGTGGTT

>uc003wym.1|17957804|17958204|17958303
AGGCATATCAAAGGTTATTACATTAACAAAAAAATACATCAAGTTGACCT
GACTTCATTTATGTAAGAGGTAGAAAATCTGAGTAAAGTTTTTTTTTCAT
TAATTAAATCCTATTTTAATGTAAATCCTCTTATAATTCCTCGTTTCACT
AAAGTAATCTTGGAATCACTAAAGTTTTGTGGAAGCACCACCTATCTGGG
GGAAAAACTGCCTTTAAACACCTGCAAATTGGGTTGATAGTATCTGGTTA
AGAGGTGGTATCAGTCATGTAAGAGTAAGATTGTGACCGTTTAGTCATAT
TTAATAACCCACTTACATAACCCTTGTTATTTAATTCAGATACGATGTTC
AGCTTGTATTTCTTGATAATAACCCCCCTCCTCCAAACCAACACAGATGT
ACACACCCAATCAGCGTGCATGACTGCTGACTGGCACTCTTTCCAGTGAC
TGTTTATTGAGTGTCAGGAACACAACTGTGATTATACAAAATGAAGTGGA

>uc004cak.1|133122885|133123285|133123384
GACAGCTTTGCAGGCCCAAGTTAAGGGTCAATCTAAACCTTAATCGCCCT
TGACATAGGGGTTTTACTGTTCGCCAAAAAGTCAAGCTGCCCCCAATTCC
TAGCTCTACCTCCAAGCCCACCACCCTCCAGGCAGGGCACTGGCAGGGGC
ACTTCCAGGTGCAAGGCTGAGACCGCAGGGCTGCTCTCGCTGGAGCTGGG
GCTGTGAACAGAAGCAGCTGGAAGGAGCAGGACTCAAAGGCTGGCTCCCT
CCTCCCATCTCCCAGGCCCTGAGTACGGGGATCCCAGCCTCAGCCCATCC
TCCTGCCCCCCAGATACGTTCACCCCCGCAGCCAGCACCGCTGAGCCACC
CACCCCAAAGTGAATCTCCACTTCAGAAACATCCAGGACCTAGCCAAGCC
TACTTTAAAATTACATTTTATTTCTCTTTATGAATATTTGCTTTTTGTTT
TTTGTAAAAAAAAAAAGGTTCATTGTACATCTTCTTCAAGAGTCTTGTGC

>uc004caj.1|133122885|133123285|133123384
GACAGCTTTGCAGGCCCAAGTTAAGGGTCAATCTAAACCTTAATCGCCCT
TGACATAGGGGTTTTACTGTTCGCCAAAAAGTCAAGCTGCCCCCAATTCC
TAGCTCTACCTCCAAGCCCACCACCCTCCAGGCAGGGCACTGGCAGGGGC
ACTTCCAGGTGCAAGGCTGAGACCGCAGGGCTGCTCTCGCTGGAGCTGGG
GCTGTGAACAGAAGCAGCTGGAAGGAGCAGGACTCAAAGGCTGGCTCCCT
CCTCCCATCTCCCAGGCCCTGAGTACGGGGATCCCAGCCTCAGCCCATCC
TCCTGCCCCCCAGATACGTTCACCCCCGCAGCCAGCACCGCTGAGCCACC
CACCCCAAAGTGAATCTCCACTTCAGAAACATCCAGGACCTAGCCAAGCC
TACTTTAAAATTACATTTTATTTCTCTTTATGAATATTTGCTTTTTGTTT
TTTGTAAAAAAAAAAAGGTTCATTGTACATCTTCTTCAAGAGTCTTGTGC

>uc004bsc.1|129540018|129540418|129540517
ttcttgatggttcaggacacacagccctcctgtgcccaacttctcaccgg
acacatgtaggttagcccactgcaaccttggcattatcagtactgcagaa
agccctgttcagcacacagcagaaatgccatcccataaaaactcacagca
aggctttgtctctttgcagtcagctcctcttctgctgatctgcccgttgc
taccttgcaatgcattttcatgcttcctgaaataaatctgcctttcttta
cctacaactgtcttggtaaattcttcttactcccatgccactggccccag
atactcggcactcactcacaacatttgttgaatgaaGTTTTCTACCTTTC
GCCTGAGAAAAGGTGCTTCCTTCTACCCCAGGAGCCCGAGAGACAGAATA
AAGAGTCATAAAAGTTTATTATATGAAAGAAATAACATGGCTTCTGTACA
TCTATTTACAGAACAGAGACTTATTTACAGTGAGATGGAGGCCTTGGTGT

>uc004aym.1|99925896|99926296|99926395
tacaggcatgcaccaccatgcctggttaattttttatttttagtggagac
ggggtttcaccatgttggccaggctggtcttgaactcctgacctcagaag
atccgcccagcttggcctcccaaagttctgggattataggcgtgaaccac
cacgccctgcctaatttttgtatttttagtagagacggggtttcaccatg
ttggccaggctggtttctttcttttttttttttttttgagacagactttt
gctcttattgcccaggttagagtgcagtggcacaatctcagctcactgca
acccccgccttccggtttcaagcaattctcctgcctcagcctcccaagtc
gctggaattacaggcgcctgccaccacgcccagctaatttttttgtattt
ttagtagagatggggtttcaccatgttggtcaggctggtctcgaactgct
gacctcgtgatccaccagcctcggcctcccaacatgctggaattacaggc

>uc003zrt.1|32962207|32962607|32962706
tccactaaaggggcataacaatagcacgtaacctcatagagttatgtaca
gtgagaattcaatgagatcacttgagtacagtgtttagcataatgcagga
cacacaggagtcagacaaatgtgagctgctatGATCATTAATTATATAAT
TATTACTATACCTATGTTCACTAAGTAACCACTGTGGCATCTTGTTTGTT
TGTGAAAGACATTGAGGTCAAATGTCTCTATGGACTGTGGCTTTTTCTCT
CCAGAAGAAGCTTTTGTTAAGGGTGTTTCCTTTTTTCTCACAACTTGAGT
GAAAAGTCACATCCCCAAAGATATCCACAATTTCATCAAACCCAACTTTT
TAGTTTTCCCTTCACCTTTAGTTCTAATATTATCCCAAAAAACAACTGAA
TACAACTGTTTTATCCAAATTTATTCTCAGGGAAAAAGAAAGTAGTGGCT
CTACGCAACTTTTTCATTCACCAACCACCTTTCCATGCATCAGAACCTAT

>uc001eag.1|30903632|30904032|30904131
CAGTCCGAGACTGTCTCGGACCCCCTGACAGGCTGCAGCAGCCGCACCCG
CACCAGGAATACCCCACCAGTGCCCGCCAGGGTGGTGCCAAGGTCAGGCC
TCCCCTTCCTACAATCACAGCTGCAGCTGGACCTCCGGCCTCCTGGGAAG
CCCAGCAGGAGGGAAGGCCTGAGGTCACACTGTGGGATGAGGTCACCGCT
GGCTCCACCCACAGCCCCAGACCCCTTCAGCCCACTCTGCAAGTTCGAGC
TTCATCCCCACCAAGTTCTCCGCTGGACCCAGATGCCAGTGGAGCACAGA
GCGGCCGCCAGGGGGCGCCTTGGGGCAAGAGTGGTGGGGGTTGTGGCTGG
GCGGGTCTCTGTTCCTGGAATGGGGCAGGAGGGAGAAGGAGGAGCCAGCG
GAAGGACGGTGTGCGGGCCGGCCAGCCCTGGACGAAAGAAGAGGGCCCCT
CCAGGCCAGTCTGGGCACCCTGGGATAGCGGCTGCAGGTAGGCAGAGGCG

>uc001jha.1|63775532|63775932|63776031
CCGATACCTCTGGCAACTTAGACCAATCAAGTCATGTGTTATAGAAGATG
TAAATTGCAACTTGTAACTCGCTATAACATAATTGTCTCTGTTACCCCCA
TGTGAAATACAGAAATGCTTCAATAATTAGATGGTTTTTTCTTTAAATCA
GAAATGCTTTAACAATTCTCTGAAATATAATTCTGATCAAAGAAGTTCCT
CAAGTATTCTTAAATGATAAAACAAATTAGTTTTGAAAGCTAAGGCGATT
TGCAATCCATTATTTTTTCCCCTTTAATAGCACACGTTGCCCCTAATCAA
ATGGAAGAATCATGACAACTTGGCCTTTTATGAAAGTATTTTTACAAGAT
AAGACGTATTCTGTGAGGCATTTAAAGGATTGCAGAAAGGAGGTAAAAAT
GCTGCTTATGTCTCAGATTTTATTTCTTTTGATTACTTTAATCATCCTAG
AATAACTTAATAATAAATAGCGGTTTAAATTAAAGACACTACAGTCACAT

>uc001jit.1|51241972|51242372|51242471
TCTTGGAGAAAAGGGAAAGCTAGAAGTACCATAAGCATGATAGTCACAGG
TAGGTAGGGCTATATTGCCAGGCACTGTCCTAAACATTTTAATTCATGTA
ATTCATTATAGTTCATATATAATTCTCATTGAGTTGGGCCCATTATCGGG
TGGAGCAAGTGGGGAGAGGAGAGGCTGGAGAGGAGCCCCAGGTGCCATCC
GAGGTCCTTCTAGCTGGCCTTACCCTGGGGGCCGGGCGGGGGCAGCAGGC
GTCTAGCAGGGAGGCCCAGCGGGGAGGGAGCTGCAGGGGGGCCGCGAGCG
CCAGCGGGGACTGGCTGGGAGCAGGGCAACAATGGGCGGAGTTTTCCGCT
CCTCCCCGCCCTTGGCTTGAGCGCTCCAGCTCGCTAGTGGCCCGGGCGAA
CTGGAGTTGCCGTGTGACGCGTGGGCGGGACGAGGCCCGGGCTCGGGGAC
CTTTCGCACTCGGGTCAGGGGTAAAGCAGCCTGTCGCTTGCCGGGCAGCT

>uc001jov.1|70385397|70385897|70385896
TTTGTGCTTGTTAGTGAATACTAGTCCTGTTTCTCCTACCTGACACAGTG
AACGCTCATAAGATGTTTGAGTGCTCGCATGAATGAACGACCAGACCCGA
CTGAATTATTTTTTTTCTTCAGGCTCCTGAGTCTGGTCGACACTTTCAGA
GTAGACGTTTCCAAGAGATGATTAAGGACACACATCCGCGCGTCTGTACG
TGCAAACTCGAGCAATACAACATAAAGCACTGAAGATGGCGCCACTCAAA
AGCAACTAGAAGCCTTCATTTATCAGGCTGGGGCTAGGGAAAATCTGGCC
AGTGTTGAAGAATACAAAGCTAACCTTTGCAATTCCTTGCGGTTCTACCG
TTCCGTAGGTGCCTTCTAGACCAAGGGCCGCAAGTGGTCAATTCACTAAA
TCCAACCACAGTCACAGGCCGCTGCTTTGAATTTACCACGCGGAAAGCAG
CTTTTCCTGTGCTTCCTGCTTCCCCCGGAAGTGCCTTGCTACGGGAAGTG

>uc001kgg.1|91081782|91082282|91082281
catggtgaaaccccgcctctactaaaaatacaaaaattatccaggcatgg
tggtgcacgtctgtaatcccagctactcaggaggctgaggcaggagaatc
acttgaacccgagaggcagaaattgcagtgagactagggagtctggttaa
catgtaacccctcaccacacaggtcaaagagcaacagtcatgcacctgag
aaaaaaaacagtcacgttacgtgagtcagttttcagggcttaactttgcc
tcttgacataacacatttggaagcttctaaaattttattttcttttTACA
GTGCCTTTTTACAACTTTCAAACCACAGTTTTCCAAATCTGTCTGGAACA
TGTTCCTGGCGTGAGTGAGCTCAGTTCTCACAGATTCTGTTTCAGTTTCC
CCTCAAGAGGGATCTTGATAGGGTTCCATCAGTTTCACTTTCCTTTCCCC
TTTCATAAAAGCACAGACCTAACAGCACCCTGGGTGGAAACCTCTTCAGC

>uc001ksu.1|14168695|14169095|14169194
gcaacgtctgaggcggggacgggttgggggcgctattgggtttctacact
gcagctgtgaggggagggtgttaggggcgctatcccgggtccaacagctg
gcggcgggttaggggcgctatcagggggtgcCCTGCAGGTGGCGGCAGAG
GTTTCAGCAACACCAGTGGCCTACAAAGAAGGAGCCTTCCTCCTCTCCCC
AGACTCCAGACTCTAGAGGGCGACCTCCTCCTGCTCCTGCTCCTGGAGCG
CAGCGAGCGCACAGCGTTTCCGCAGGAATCCTGAGAATGGCAAGGCCCCC
ATACCCGCGGTGGTTCCCAGGCCCGCCCCCTCTCGCAGCTGCAGCCCCAC
CTGCCAGCGCGTGCCACCTCCGAGCGACTTCCGGGACCCGGGCGGCCACC
GCGGTGCAGGCGCGCGCCCAACGGCTTTGCGAGGCTCACTCGGTCTGAGA
GGTCGGAGGCTGCGAGTGTCGCTGCTGAAGGCTGTGGTGGACTGGGCTGG

>uc001kzt.1|114124612|114125012|114125111
attggtcagtttccacagcctgCCCAATAATGCAGAATTGTTGTGGGTTG
CCAAAGCTTTCAGTTACCCCCTGAAATCCTGAGGGTGTCACTCATGTGCA
CAGAGGATTGATAGGAATACAACTCTGATGGGCCTTTAGAATGACTCAAC
CTTCCTGAACTTGAGCATTTTTACTGGAGGAGGTCAATAAAAAAAAAAGA
AATAAAACCTCATCTTCCCCTGGCCCTGAGCCCTTTGGTGAAGGAAGACA
GCACCCGGTGAAGGGCTCAGAGGTATTAGTGTGGCTGAGATTCGACACCC
ACTCTGCCATCCTCTGCTCTCCTCTAGAGGAAGTTGCCTCTTGGGGAGCT
GAGTTCCTGAAACTAAGCAAATGACAAGTGCTCCTCCAGCCGTGAGATGA
GCCAGAGGATGGAATGCCACAGGCCCCACTTCGTCTCCCAGCCCTTCATC
TTTCTTCCATGTCCAAAGGCGGCTCCCCAGAGGCCAAGGGCTCAGCTCTT

>uc001lui.1|1830375|1830775|1830874
CACAGCTGTTTGATGTGCTCAAGGCTATGACCCCAGGCTTCGAGAAAAGA
CTCCACCAAGTTCCATGAGCACCTGTAGGAGAGCCGGCCTCTGGGTAGAT
TTCACCCAAAGAAGCTAAAACGCTCACGTGGTGCTTATGGGATCACAGAC
GTGTTTGTCCCTGATGCTGCAGGAGAACTGGCCACTCACAGGTGGACCTG
ATGGCCAGAGCTACTAGCGGGGACCAGGGGTAACATGGGTCCCCCTCCCC
GAGCCATGAAGAGCTGCCTGCGGCCATCTTGGCCCTCGCACCCCGTCTCT
GTCACCCCAGGCCCCTGTAACTTGCTTAACGCTTCCTGAGGGGTGGTTTG
GGTTTTTTTTTTTTTCTTCCTCTCCTCTTGTAGCAACAGATTAAAAAACA
ACACCCTGACCCAAGCCGAGACAGGTTCCAAACCTCAACCTGCAGCCGGA
AGGGGGAAGTGAAACTCGGCTGGGGGTGGGGGCTCAGAAGCCGCCCCAGA

>uc001mbc.1|5573522|5573922|5574021
Attctttttttttttttttgagagagagtctcgctctgtctccaggctgg
agtgcaacctccacctcccgggttcaagcgattctcctgcctcagcctcc
cgagtagctaggaccacaggcgcgcccagctaatttctgtatttttagta
gagacagggtttcatcatgttggccgggatggtctcaatctcctgacctc
gttatccgcccgcctcggcctcccaaagtgctgggattacaggggtgaac
caccgcgcctggccTCAGAAACCATCTCCATCTCCCTTACCACCTGAGGG
GTCACTGGTGACCACACCCATGGAATCGGCTGGATCTCCTGCGGGGCTGG
ACAATTTGACCCTCCTCCTCCCCAGGCCCCGCCCCTTCCCCCCTGAGTCT
TTCGGCCTGGGTGGAGGACGCGGCTGCTTCAAGTCCTTGGCTCTGATCCA
GGCCACAGATTCCAGGTTAGTGAGCAAGTTTATTTTCTGGCCAGCTACCG

>uc001nfd.1|16864368|16864768|16864867
CTGCCAGGATGTTGGCAGCCGGTTGTAAGCCTTGCACGGGACAGACCACA
AGGGGCCATGCCAGTGGCTGTGGAGGACACAGCTGGTGTGTGGGGAAGGG
GAGAAGCCTCAGCACCTGGTGcacaaacacacacacagacacagacacac
acacacacaGAGACACCGCTGCTCACTCCAGGGAGTGGCACAGGGCAGTT
TCAAAGACCACTGGGGCATGAACTATGGGGGCAAGGCAGAGGGTTGGAGG
GCCACTGTTGGGCTCCTCATTGGGTCTATGTCTCTGATCAGCCCAACTTT
GGGCAGCCCTGGGCTGGGGGTGTCAGGTGCCCGGGacacacacatgcaca
cacacacacatgcacacacaAagttcatgtgcaccccagaacatgtgagt
aagatcagtaacgtgtattcttgtcaatatcctggagtgatcatttacca
gagttttctgagatgttaaccacaggcacaagctgggtgtgtgggtatga

>uc001nxw.1|63362970|63363470|63363469
TCCGTAAACAGAGCCGAAGCTTCGTCTTCGGAATCGAGGAGGAGAGCGCG
TCCCCGGGGTTTACCTTCTTCGGCTGTTTCCGGAATTCACCCGTAGTCTG
TGGCCGGGAGGAGAAGGCGCGCCCCACCTCCCGTTTCTAGCCGCTTCGGA
TGTTTCCGGCTGCTGCCGGCGAAAAGAGCCGAGGGCCGGCGGTGGTGGCG
GCCATGTTGGGAGCAGCAGGTCCGGCGGCGGCTGCCTGTGTGCCGGGCGC
GGAGCAGTGCCGCTGAGGGCAGGGGAGGAGCGAGGCAGGCGGCCGGCTGC
GGCGGCAGAGAGTAGgcggagcggcgcggcccggccgaaaggcggcacag
cccagccgggggtcgggggggtgcggtccggagccgctcggagccggcgc
ggcctagcccgagcggcgcATCCCCGGGCTGGCGTGAGCGGCTGCCCGGC
CTCCCCGCACCCCCGGCCGGGGCCCATGCGGCGGGTGCTCCTGCTGTGAG

>uc001owb.1|74539410|74539810|74539909
AAAGAGGACAACTGCTAGATGGGGGAACAAGGGCTCTCTATGGGGCCCTC
CTATCAAGGGAGGGCAACAAAAGTTCTGTGAAGGGAACAAGAGCTTGGTA
GGAGAAGGGCTCAGGTGGGAAATGGGAGTGCAGTGAGGAGACTGGGGGAT
GAATGTGGAAGGTTGGGGAGCTTGGGGAGACCCATCAGCATCCCCCCTGT
GCCCCCACCTCTCTGCTGCTAACAGAGCAGGGGAAAATACCTAAGGGAAA
TGCTGAGGCAAGAGGCTGGAAAAGGACAGGCTGAGGCTGAGCCTCAGGGA
GGCGGGGTGCAGCTTCCTCTTCACAGAGAGGCTGGACTTGAACAAACCCA
GCCTTCTATACAACCGTGGAGCCAGGGCAAGGGAGAGACAGAAGGAGCAA
GTGACCCAGGGAGACAAACACTTGGAGATACTTGGGGCTGAGTTTGAGCA
AGACTCCCTAACCTGTGTCTGGACAAGTCTGATGTCCTGTGTGGCCCAAG

>uc001qdu.1|125730905|125731305|125731404
GCGCGCGGAACCGTGCTGCCCCGCCCCGCTCCACCCGTGAGGGTGAGTAC
GCGGCGGCGGTGCGCGGGGGCCCgcggggcggggcggggcggggAGCCGC
GGGGTCCTCGGCCGCCTGACCCCAGCCGGCGCCGCGCCTCCCGGAGGGGG
TCGGGCCCTGCACGTGGGCGCAGCGCGGGTCGGGGTGGGGCTGCCACAGC
CCTGCGGAGCTGCTTTCCGGGGTCCCTTTCCCTGGACCAGATTTTCGCGG
GAAGCCGGATCCTCTCCGTTCCCTTGGAGTGAGCAAGCGGGACAGTTCTG
CGGAAAGTTTCCGCCCCCAATCCCCCAGCCCTGCGCCCGGACTGAAGCGG
CGGCCCCCACCTCCAGCATCCTCGAGCGATGGTTTCTCCCACAACTACCC
CGGTCAGGTCCAGCACTTGGGAGCTGACTGTGCTGGAGGTGACAGGCTTT
GCGGGGTCCGCCTGTGTGCAGGAGTCGCAAGGTCGCTGAGCAGGACCCAA

>uc001qsl.1|7037877|7038277|7038376
TTATCAACCATTACATTTGCTTTAAAGCAGAGATGACTTACATTTCTGAT
AACTACTTTCCCTTAATTCATGATTCACACACATTTGGAGGGCTGGACTT
TCTGGGTTTGGTTATTTCCCCTGGTACCAATCCCCGCCTTTTCCCAGAAA
TCACTTGACTTTCCCGAAAACTCAGAAACACACCCTTTGGCTGAAAAATA
GCATTAAGCAATCGGTGAAATTCCCCATTCCTCCTTTCCCCGCTGGAGCC
CTGGATAGAGGGCTCTCTGGCCTGGGAGGAGGACGCTGTCCTTGTTTCAA
AAGCAGAGGGAGCTCCAAGATCAAGGCTGAGTTTCCCTAAGTCATGGTCT
CCCAGCCCCCTCTGTTTAGATCAGGGAATTTCAGACATGCACACTCGGGT
AGGGAATCTTATGAACAGAACCAGGACAGGGAGGCTGGCCGGAGGTTCCT
GCAGAGGGAGCGTCAAGGCCCTGTGCTGCTGTCCCTGGGGGCCAGAGGGG

>uc001sih.1|54610812|54611212|54611311
TCTCCAGTTTGGATACAACAATACTCCCAAACCCTATTACTCAGCAGCTA
TATTTCTGGCAAATGTGGAGGAGTCTGTTCCAACAAGCCTGTCTTGAAAC
AATCAAGAACTGCTTAGATATCCCTGTTTCCACTAGAGGGCCTCATGTAT
TCATTCCCTTTCCAACCCCCACCAAAAGTATGTATATATTATGTGTGTGT
ATGTATGCATACACAATACCCACACATGCATATACCCTTCTAGTCAGAGG
TCTCCCCTCCCCCTTCTTCCCACCCCCAGGTGTAAGAAGGACGATTCCAG
GAACCTAAGGCTTTGTTACTCTGCCCCATTTTCAATGAAGGGTAGGAGGG
AGTTAGACAGGGGTTGGGGCGGGGCCAGTGAGCAGGATGCCTGGGTCTCC
AGTTCCTGCCAGTGAGTCCCTAGGCCTCCATCTCTCTCCCTTGCTGTACC
ACCTTCACCACCATCCATGCGACCCCAAGAGCCTTAATGACTCTAGAAGA

>uc001sqs.1|58275714|58276114|58276213
TGAGGATCTCCTATTCTCCCTGCATTCGGCCAGACTCTTCTTTTTTTGCA
TGCTTTCCTCTCCCATGCTTGGGTTGCACAGAGCTACCGCACATCTGTCT
TCTAGGTCAGGCTACAGAGTACTTCGGATACAGCAAGTTACGACCCATCT
GGAAAGACAGATCTACCTGCCTTTTGGCTTTCTTCCTTGGTCAAAACTAA
AATCCGAAGTGGAGTGCCCCGAGCGATAGAGAAAGTGCCTATAGCTTTGA
CAGCCGCTTGGAGCATGCTCAGTCGGTCTCCAGGCACCGGGAGGCGGCTC
CCCCCCACCACCCCCCGGGCCGGCCTCCACCGCAGCCTGTCCGGCCCCCA
CCCCTGGCGCGCGCTCCTCCGCACCCACAAGGGCGTTCAGCAGCCGCGCC
TCCCCTTCCCGCCACCGCCTCCTTCTCCGCTGGCTGTGGCGGGCGAGGAC
ACGTCAGGGGCCATAAATAAATAAATAATTCCATTCACCCGTTGACAGCG

>uc001tyl.1|119417841|119418241|119418340
CTAACCTGGGGTGCGAGATCATGCGACCTGTCGTGGTGGGGGGGCGGGGG
GGTGGGGGCAGGAATGGCCACCAACTTCTAGAGACTGTTGTTCGAGAACA
CACCCTGGGACAACCTCCGTGAATTTGGAATCACTTCCCTTGGCCCCGGC
AGAAGCTCCCTTCCTACCTCTCCAGACAGCTGGGTGGTCCTCGTAACCCG
GCCGGGGCTCCACCTTCTGGGTGTGTGGGCCTCGTAGCGTGCGGCCCATT
GCCCGGGCAACCGACGCCGTGAgcggtgcattgtggtctgcaacaaaatg
caggagaaagatcctgagggaaccaTGGAGTCAATGGACCAATGGAAGAA
TGCCGTGGGCTGCGTCAAGCCAATAGGGTCGCGCGGCGAGGGGCGGGGCC
GGCGGGAGCAGGGCGGGGCCTGAGCACTAGGCGGCGGCGGCTGGCGTGGG
GCTGCTTAGATGCGCCACGGTTTCGGTAGCGACGGTATCTCTAGCCGGGC

>uc001vqr.1|107719577|107719977|107720076
ctttttatgacattattagtataataatatgaataattcccagtggactt
acttccacacttccttcaaggattctccattttatttcataattgaagac
tgttaataaatcactctctagcTAAGAACAATTCAATGCTAAAACACTTA
GCTTATCTGACCTTCACATTAATTATTTTTATGACAGCAGCAGGAACTTT
CAGCTGCTTTTCCCCCTTCCTTATGAAGCCATGTGGTCCCAAGCAGACAG
AGTTCCCTTGCTACACTTAAGGGTGGGCTTCTCAGACCTGAGCATATCTT
AAAAGCTTTCCCTTGACTGTGCCAATCCAAACTCCAAGTTTCCTCAGCAG
ATTTAAGGGGTTTTAAATCTACTTGAGCATGAGTGTTATGAGAAGACTTT
GAAATTCTTACAAAAACTGAAAGTGAAATGAGGAAGACAGATTGAGCAAT
CCAATCGGAGGGTAAATGCCAGCAAACCTACTGTACAGTAGGGGTAGAGA

>uc001vqs.1|107752654|107753154|107753153
tattttatccttatattacagtccctcaatcttctttttattcattttac
atcatttaatttATACTCCCCAAATTTCCCAATCTCCAGCCTTAGGGCTC
ACCCTTTATTCAACACACCCATGAGAAATCCAGGGAATGTAAAGTATGAA
TTCACAGGAAAGGAATGTCTCTGCTCTCTTAATGGGTTTTGATGTCTGAA
CGCACCTACAGATTCTGGCTCAGCAATGTAGTCCCCCCATGTGCCTACTC
ACTGATGGCTACTGTCTTCTCTCTGTCCCTTTCATCTCACCCTTGAGCAC
AGTGGTCTCCTTGTCACTACCCAAGTGACTTTTGATGGGTAATGGAGGAG
AATTATCACTGAACTGAACAGAAGCCATTGAAACTCAAATATCATAGATG
GTTGTTACAAAGTTCCTTGACCGTTCTTAGTAAAGGTTGTGTCTTAGTCA
CTTTCTTCTTTCTTCCGTAGGCTCCCTTCTGTTGCCACATTTGGGCCAAG

>uc001vyk.1|20429001|20429401|20429500
AGGGAAGCTGGGTTTCTCCTGGGCAAACAGCCCTCTGTGGCTCTATTTCT
CCTAACTACTATGCCTGCCTTCGTGTCATTTAGTCATTTAGGGGCCTGCC
AGAGGACAGTTATAAAATCTGTGGTCATTCTGCCGGCAGCGTATAGTTTT
CACCCAGAGTCCAGATCCCACCGGCAAAACTCTGTCTAACACAGGATGAC
TTGGAATTAGAGTCCGTATAGCAGAAAGAGCAGCAGGGCTGTCCTTGGGT
ATCCGTTGCTCAGCCAAGTCATCAAATAAAAAGGATGATTGCACAAGTGG
ACCATGTGTCAATCTGTGGGTTTCTGCATGGCCAGACCCACCAAGGGAAG
CTTTATTTAAACAGTTCCAAGTAGGGGAGACCAGCTGCCCCTGAACCCCA
GAACAACCAGCTGGATCAGTTCTCACAGGAGCCACAGCTCAGAGACTGGG
TAAGTCAACAATCCCCAGAGCTGGGACAGGAGGGGCAGCGACAGGGCAGC

>uc001vyl.1|20493069|20493469|20493568
CCTGGGCAAACAGCCCTCAGTGGCTCTATTTGTTCTAACTACTATGCCTG
CCTTCATGTACTTTGGTCATTTAGTGGCCTGCCAGAGGACAGTTATAAAA
TCTGTGGTCATTCTGCAGGCAGCATATAGTTTTCATCCAGAGTTTGGATC
TAACCAGCAAAACTCTGTCTTACACAGGATGACTTGGAATTAGAGTCCTT
ATAGCAGAAAGAGCAGCAGGGCTGTCCTTGGGTATCCGTTGCTCAGCCAA
GTCATCAAATAAAAAGGATGATTGCACAAGTGGACTATGTACCAATCTGT
GGGTTTCTGCATGGCCAAGAGCCAGACCCTCCCTCTGGGCTCTGCTGGCC
CAACCCACCAAGGGATGCTTTATTTAAACAGTTCCAAGTAGGGGAGACCA
GCTGCCCCTGAACCCCAGAACAACCAGCTGGATCAGTTCTCACAGGAGCT
ACAGCGCGGAGACTGGGTAAGTCAACGATCCCCAGAGCTGGGACAGAAGG

>uc002cfw.1|162345|162845|162844
CTTTTGAGTTCCTATGGGCCAGGGCGTCCGGGTGCGCGCATTCCTCTCCG
CCCCAGGATTGGGCGAAGCCCTCCGGCTCGCACTCGCTCGCCCGTGTGTT
CCCCGATCCCGCTGGAGTCGATGCGCGTCCAGCGCGTGCCAGGCCGGGGC
GGGGGTGCGGGCTGACTTTCTCCCTCGCTAGGGACGCTCCGGCGCCCGAA
AGGAAAGGGTGGCGCTGCGCTCCGGGGTGCACGAGCCGACAGCGCCCGAC
CCCAACGGGCCGGCCCCGCCAGCGCCGCTACCGCCCTGCCCCCGGGCGAG
CGGGATGGGCGGGAGTGGAGTGGCGGGTGGAGGGTGGAGACGTCCTggcc
cccgccccgcgtgcacccccaggggaggccgagcccgccgcccggccccg
cgcaggccccgcccgggACTCCCCTGCGGTCCAGGCCGCGCCCCGGGCTC
CGCGCCAGCCAATGAgcgccgcccggccgggcgtgcccccgcgccccAAG

>uc002cfx.1|166178|166678|166677
GGGTGCGCGCATTCCTCTCCGCCCCAGGATTGGGCGAAGCCTCCCGGCTC
GCACTCGCTCGCCCGTGTGTTCCCCGATCCCGCTGGAGTCGATGCGCGTC
CAGCGCGTGCCAGGCCGGGGCGGGGGTGCGGGCTGACTTTCTCCCTCGCT
AGGGACGCTCCGGCGCCCGAAAGGAAAGGGTGGCGCTGCGCTCCGGGGTG
CACGAGCCGACAGCGCCCGACCCCAACGGGCCGGCCCCGCCAGCGCCGCT
ACCGCCCTGCCCCCGGGCGAGCGGGATGGGCGGGAGTGGAGTGGCGGGTG
GAGGGTGGAGACGTCCTggcccccgccccgcgtgcacccccaggggaggc
cgagcccgccgcccggccccgcgcaggccccgcccgggACTCCCCTGCGG
TCCAGGCCGCGCCCCGGGCTCCGCGCCAGCCAATGAgcgccgcccggccg
ggcgtgcccccgcgccccAAGCATAAACCCTGGCGCGCTCGCGGCCCGGC

>uc002dsu.1|29372966|29373366|29373465
ACCCGCCCCCCGAGCTCTTTTCCCCTTGTCCGGCGGCTCAACTCACCACA
TGCTCCGCCTCCAGGTCCCGCTGCAGCTTCTCGCGGAGGTATTCGGCGCT
GAGTTCCATGGCGGCAGTCCAGCTGGAACGGCAGCCCAGCAGGGACACAA
CCCCAGCTCGGGCGCCGGCCACGCTACCTTGCTGCCTTACAGGAGCCACT
TCCGCTGGAAAACTCACTTCCGCCCTTACTAAGGCGTACGTCAACGCAGT
ACTTCCGCCCTCAAGCAGCCGGGCTTTCCAGCGGTCCAGGCTTTTCGCGC
TTGCCATGTGTCAGCCAATCAGAGCCTGAGGAAGGTGGGACTCGGGCGGA
GCCGATGCTGAATGGTACGCGCTCGCCGACTGGACAGCAGTCTGGCTTCC
GCGGTCGGACTTCTACACCCGCCTCCAGACAGGAGAGGGGCACGTACCGG
CGCTACGGCTTCCTGCAGGCTGCCTCCGGATAGTCCCCGAGAGCTTGTTC

>uc002dxd.1|30112308|30112708|30112807
ACCCGCCCCCCGAGCTCTTTTCCCCTTGTCCGGCGGCTCAACTCACCACA
TGCTCCGCCTCCAGGTCCCGCTGCAGCTTCTCGCGGAGGTATTCGGCGCT
GAGTTCCATGGCGGCAGTCCAGCTGGAACGGCAGCCCAGCAGGGACACAA
CCCCAGCTCGGGCGCCGGCCACGCTACCTTGCTGCCTTACAGGAGCCACT
TCCGCTGGAAAACTCACTTCCGCCCTTACTAAGGCGTACGTCAACGCAGT
ACTTCCGCCCTCAAGCAGCCGGGCTTTCCAGCGGTCCAGGCTTTTCGCGC
TTGCCATGTGTCAGCCAATCAGAGCCTGAGGAAGGTGGGACTCGGGCGGA
GCCGATGCTGAATGGTACGCGCTCGCCGACTGGACAGCAGTCTGGCTTCC
GCGGTCGGACTTCTACACCCGCCTCCAGACAGGAGAGGGGCACGTACCGG
CGCTACGGCTTCCTGCAGGCTGCCTCCGGATAGTCCCCGAGAGCTTGTTC

>uc002fgp.1|80035894|80036394|80036393
gcccgccccgcccgcggccACTCTCGCCCGGACGGCCGCGCGGACACACG
CTCTGTACACAcgcgcgcggcggcgcggggccccgAGACACGcccgcccc
caccccgccgcccccaccccggcgcccgccctccgcgcctggccccggcc
cgccctcggcctcccccgccccTCCCCGTCGCCCGCCGAGCCCGGTCAGC
CGCCGCGAGCATGCACCCGACGAGCTAGGAGGAAGCCCGGAGCCCCGCAG
GAAGCGCCGAggccggcccagcccgccgcacgcgccgccccccgcgggca
gcgccccctcccctgcgggcgcccccagccccacacccccccaccttccc
ggggggtgggggggtgcgggccgccggatccgggggccccgccgccccAG
CAGCCCAGGACAGCCCCCTCTCCCCGCCCCCAGCCCCCTCCCCCGGCGCG
GCCATGGATGTGACCAGCAGCTCGGGCGGCGGCGGCGACCCCCGGCAGAT

>uc002fth.1|1566179|1566579|1566678
CTGGGTGTGGGGGTTGCTGCACGAGGGGGAGCAAATCACTGCGTCCGCTC
CCCACGGCCGGCGGCGCTGTCTCTTCTCGGCACCCAGCACACACCGGCTC
CAGGCTCCGATCAGCTGGCGGCGTCGTGACGCACGAGCTGCGAATGCACG
GCCCGGGGCCAATCACCGCCCACTGCTGGGCAACGTGGCCCCGCCCACCC
GGGGGCCGACGGGGCCTCGCCCTGGTCCCGCCTCTCCGGGCGCCCTGGCT
CTGATTGGCAAGGAGGCCACCCTTTTGCCGGGCGGAATTGCACGAAGCCA
CGCCCACCCACTGAGGAGCCGGCCAATAGACGGACAGGTGTGGCCCAGCC
CTCCGCGTCAGCGACCCGCTTAGAAAAGCGCTACGTCAAACGAGAGTCCT
AAAGAGCAGGCGAAAGCCACGGCGTCTGCGTTTGCAATGCATGCTGGTCC
GTGTAGTTCTCAGCCTGACACCGTCGTTCCCAGAACCCAGCGCGCTCTGT

>uc002gcd.1|5330039|5330439|5330538
CCAAACCCCAGTTTCCTGAAGACCCAGTCATATCCAGCCCAGATAATGAG
AAGGTGGCACTGCAGCTGCTCACCACGGCGGCGGTGGTGAGGACGCAGGC
AGTGGTGTAGGCGCGGCTGACCGGTGGGATCTGCAGGTACTCCAGCCGCA
AGCTCTGGTACGCCATCTTCCCCACCGTCGCCTGCCCCACCCCCCACCCA
CCCCATTTCCCCTTCCGCCAGCAggccccggcggcggggcgggcccAAAG
GCCCCCCGCCCACTTTAGTTTTCCCGCGACTGCCCAATCAACGCCAAGCA
ACCGCAATCCGTAGAGACCTAAGGAACGCACATCCGCCAATCACGAGTTG
CGTCGCCACCGCCCCCCCCCAGCGCCCCATCTCCCCACCCTCTCTTCTCC
ACCAGCCAACGTCCGGGAAAAACGAGTAAGTACAGGTTCCTTCTGCCAAT
CCCCGCCGGCCACAGCTAACTTTCCCGCCCGGCCCCTTTCTGTCATAATT

>uc002itk.1|46585518|46585918|46586017
ccctcccagaagctccaagagagcatactgttttatccctagggcctaga
ataatgcgtccacgtagtaggtactcaaaattttttgcttgaCAGGCTAG
AAAAGGTGAATAAACACAAAGCGGGAGCGAAAAGTCTACTTCTAGGTCAG
GCACTCTTTGGACTTCACGCAACGTGTGAGCGCCACCTCTCGGGAAGCCA
ATTTGCTCGCGAACGAAGGAAGTGAGTCAGAGAACCCGGGGGTGGAGAGA
AGAAAGCAAGCAGCTAACCGGAAAGGTCTGAAAAAGCTAGCGCCGGAAGT
TAAACTGCAGAAAGTTGTTCCCTAGAATGACTGCCTACTCCCAAGAGGAA
GCGTGGGCGAGCGGTGTTCTGCAAAATGGGCTCTCCGGCAGCGGATCTGC
GCAGAAGCGTTCCGTGCGTGCAAGTGCTGCGAACCACGTGGGTCCCGGGC
GCGTTTCGGGTGCTGGCGGCTGCAGCCGGAGTTCAAACCTAAGCAGCTGG

>uc002jll.1|70244455|70244955|70244954
GTGCTGCAAGGCGAGTACGGGTTGGTAAACAAAACTATATTCAGATGAGC
TCGGGCCGGGTGACTTAACAGATGAGGAAGTGTCTCGGGGCCATCGGCGG
AGGCGCAGCCCAGGGGTCCCCAGCTCCCCGCCTCGCCACCTGGGGACAGC
CCACGGCCCGGGGCTCGGGCGCCGCCTGCTGTCGCGGTGCGCAGCGACTA
CGGGAACTCTTCCGCAGCAGACGGGGTCCCCGCGGCCCGCTCCCCCAGGG
GCAAGCAAGCGACCACAGGGGACCGGTCCCGGGGCTGGATGTGGCTCATG
TCCGAAGCGCACGGAGCCGAGCCGGTGTTGCTCAGGGAGGCTGCCCGCCC
CTTCACGCAGACCCTGCGGCTCTGCGTGCCCTCAGGGAACAGCAAGGTCC
GAGCCGGTGTCGTCGAGGGGGCGACGGGACGGAGGGAGGAGCCTGAGGGG
TCCCGGTCGAGGGAGGGGAGGAGTGGGCGGGGCGGGGGTGGGGCCGTTCC

>uc002jmr.1|70595016|70595416|70595515
ccagcgtgggcaacagagcgagactcccggccaactgagtacatttcaac
taatgcacatcaaggactacccaggtaggggaagagggaaaaacctgaaa
agggcctgtagttctgagggccacatgcagaaGTGGTGGGTGTCCTCTCA
CCTGCTCCCAGGGCTGAGGGGTCTGCCTGCTCCCCTACAAGGGACTGCCT
GGACTCCCACCGGCAGGCGCAGCCCTCAAAGCTCGAGGCTTTCATTGGAA
GGGCTCCTGGGCAGGGAAAACGCAGAAAGAAGGGATCCTCAACCTCGGGC
TCTGCGCCTTCCCCACCCCACTTCCTGGGAGGTGTGGTCTCTTTATGGCA
TGTTATCTCCGCCCCAAGCCCGGGGCCCTAGACCCTGAGCCGGGAAAACC
AGAAGCTAGAAAGAGGGCATCCGGGTTGTGCAAATTTCAGACACACGGAT
ATCCCGTGGCGCCTGCGTCCGGAGCCCGGCCCTGCTGCTGGACTGTCCCC

>uc002klr.1|3237127|3237527|3237626
GTTTTTCAAGAGGAAGTCTCCAGCCACTTGTGACCTGGGAAATCCGTCTG
GGCCAAAAAGATAGTGGAGGCTTGGCTGAGGGCCCCAGGGACACACGTTT
CCTCCCGTATGGAGGGGGCGGGACTCTTAATAAAATTACACTGCACACAG
AGCTAGCATCAAGATCCGCTCCCGGGATACGCGCACTGCTCCGGGGCCCT
CAGGCGGAGACCCAGACCCCGCGCGGGGCGTCAAGCGCAGGCGCACTACC
GCCCACAAGCTGGAGCCCGGCTTCGGGGCGGGGCGAGGGTCAGTCACGTG
GGCCCGCAGCCCTCTCCTCGATTTCCCTACAAGGACTTGGGCCGACGGGC
CCCGCCCTTCGCCGTGCCCTGGAATGTGCGGCCAGGCAAAGCCACAGGAC
GGACGCAACCATCTGCGGAAAGGATAGGGGGGAGGAAGACTTAACACTGC
AACAACAGGTACAAAAAAGAAGGAAACTCAGTAACAGGACCCAGAGGACC

>uc002lsp.1|1388862|1389362|1389361
cgagtagctgggaattttttgtactttttattcttttatgtccgtgtgta
cacaaatttttgtatttttttgtagagaggcagtctcactgtgttgtccT
TACTAACTTTATATACAAAATTTTATCTGTTAAAGCCGGAATGGTTCTTT
TCAGCGAGGCCCTGTCCCTGCTCCAGTATCTGTAATGAATTCTCGTGTTC
CTCCCACAGTGGGACCTGAACCGCCAAaccgcacctacgagcaaacggta
ggcgctccataaatacttgttgatgtgggtgccatcgtgtagatgacgga
gcacgaacccgaggctcagacaggggcggcgacttgtccaaagtcccacT
CCGTGGAGGAAGCGGCTCTGCAGACCTCAGGCGGCGGCTGCTCTAATCCC
TGCAGCCTGTGTTTTGCCCTCCAGACGGCAGAGGGCGCGTGTTCGCCGCC
GGGAAAGCGGAAGCGCGTGTGCGCGCACGGCCGAGGGGGCGGGACATGCC

>uc002mpe.1|10573632|10574132|10574131
aggcagtggcacaatcatagctcactgcagcctcaaactcttggactcaa
gtgatcctcctacctcaggctcccgagtagctgaattacaagtgtgcctc
accaagcccagctaattttttaaattttttgtacagatgagggtcttcct
atgttgcccaggctggtctggaactatttggcccaagctatcctcccgcc
tcagcctccggagtggctgggattacaggcccgcgccaccacgcccagcc
TCAATATCTCCTTGACGATGAaatgcatagatgaatgaatgaatgaatga
CCTCTGTTTGCTCACCATGCACACCCTCAAGAGGGTTACTTGAGAGCTAA
GACTGGAAACAAAGGTTGGGGCCCCACCCCTCCCGGGCCAGGCCCCGCCC
CCGGTCCCCGCCCTCGCCCTCTCGAGGCTCCCATTGGAGGAGGCGCgcgg
gggctggcccggcgggaggggcggggccggggcccggggcggggCGCTGC

>uc002org.1|46773870|46774370|46774369
ATCCTCCCGAGACCTCCAGGCCTGGGTCTCTGTCCCTGGGTCAGAGGCCA
GGCTGGTGACACTGAAGATAGCGGGTGGGTCCTTCCCAGCCATCACCCAG
TGAGCCCCTTTCTAGCCCCCAGAGCCACCTCTGTCACTTTCCTGCTGGGC
ATCATTCTGCCTTCCTGGAGCACTGGAGAGCATGAGGAGACCCAGGGCCC
AGCTGGTTTTGTGTGTCACAAAGGGAAATAATCTACCGGCTGTGACAGAA
CCAAGGCCAGAACACAGCAGAGGTCAGTACTGGGGAGAGTGGGTCGTCCT
GTTATGAGGACCCCATCAGCGTTGCTTCTCAAAGTTTTGCCTAGGGAACC
AAATATAGGCAAAAAGGAAGGAGAAAGGAGGGACAAGGGAGGCAGGACTG
AGAGGGGAGGGGACAGAGAGACATTGTAGGCAGAGCCCCGCCCTTGCCCA
TAAACGGGAAGTGCTCCTGCCTGAGAGGAAGCTCAGCATAGAGGAAGGAA

>uc002pgm.1|52571605|52572005|52572104
GGAAGCCGAGGTACAGTGAGCCCAGGCGGAAGGAACCCCCATCCGGGATG
TGAGGGGCAGGGATACCGTGAACTCCCAGGCCCCTCTGGCTGGGGCTCCC
ACACCGGCCCAGGCTGGTATTGACGGGGGCCCACAGGAGGGGAAGTTCCA
GGGCCAGGCCTCCCTGGGTAGCCTTGGGTGACTCACCCCTGCTGGGCCTC
ACCTTCCGCATGGTGGTGATAGTCAACCTAAGCCAGTGTGGCTGTGCCCA
GAGAGTGAGCACCGGTCAGGGGGCCTGTCCTATGGACTCTGTGAGCTCCC
AGGTGGGTCCTGCAGAGGGAGGCCCCCCTGGCACCCGTGTGCATGGAAGG
GTGTCTCGCTGCAGGCATGGCTGCGTGCTGGGAGTCACATTCAGATTTGG
CTGACCTTCTTGTCTGAGCCAGGCCACCAAAGCCATGCCGTAAGCATACT
CTTTCTATCGATGTGTACTTTGACCGGGTGGGACAGGCGGGCTTCTGATG

>uc002pjr.1|53813959|53814359|53814458
acttcctggctttgtaaacccagtcatatcagcctccgagtacctccact
tggtcatctactaagtgggggcggtaGGCTATGACTGACCCATCCCTGCT
TTCCTGGCCCCCAGAGTAGGTCCCCAGTATCGGGAATTGCTCCCTCCGGG
CAGCCGCAGACCCCCTGCCGCCCTCCAGCGTGCCCCTAGCCCAAAACCAC
GGCGGATGGCAGCGGATTATCCAGCCCCGAACGCCGCAAAGCGAGCTCAC
CATGATGGCGCCTCCTGCTCGGCCAGGTCCGGAAAGAGAGAACGGGCTGG
GGTGGGCGGGGAAAGCCTCAAGCGAGTGGCGCCGCCGTGACGTCACATGG
GTGCGACGCGGCGCTCTACCACGATCCGGACTTCTCTGTGGTGAGTTGGA
CGACTGACTAGCCGGGCGATAACGGCAGAGAGCATAGAGCGCAGGAACAA
GCGCAACGTCCAAGAGGGAAGGGCCAGCACGTCGGGGGCCTCTCTGGCCC

>uc002qcm.1|59062548|59062948|59063047
ACCTGAGCTGGGGGGCTCTGCACTAAACAAACCCTAAACATGCGGGGTTT
CTATGGTAACGGTCTTCCCTGGCCTACCCGGGAGACTCCTCTAGGGCTGT
GTCGAGGAGGGCAGCCCCCAGGAGTCTCCACGCCGCCAGCTGTTGTGTCT
TCCTGTTTTGTCACCACGGCAACCGTGACCTCAGCCCTCCACCCTGCTCA
CTGGGGTGGGGCGGGAGCTCCACGCTACTTTTACTCTGGGGGGCGTGGTC
TGCTCTTGGCCCCGCCTCGGGGCGGGGCTGGGATAGCCCAGACTCGGGGA
AGTCCCTGTCCACCGCCCTAGCCGGAGCTGCGccccgccccggccccgcc
cccgtcccgcccgcgctggctccccagccctccaaccccacccAGCCCTC
AGACCCTTCCAGCTGCCGCTGTCGTCTTTGCTTCAGCCGCAGTCGCCACT
GGCTGCCTGAGGTGAGGTTGTGGGGACCCCAGAGGGCATAAGCAACAGTC

>uc002qgb.1|59700411|59700911|59700910
ATACACTACAGAGATAGTCATGCTTCATCAAGCCTCTGATTTCCCTGGAG
CATGTTGACTTCACGTTGATTTTTTTTTTTACATGTTCTGTTAAAAAAAT
TTCTTTAAATTGGCCTTTGGAAATTTACcagcagtgtgctggtaaagtct
tgacaatcagctctctgaaaaaaaaagcaaaaagaaaaacaaaaaacaac
cccgacgtgtagcatttgccgatttctctggtgtaaatactcacagcatg
gcTTTGACATGAGTTTTACATTTGGTAAAAGCAAATTGTGCCTACTTTGA
ATAGAAGGATTGGGACAGAGATATGGTTCTTGTCAGGCACTAATTAGGGA
GTAAGGCTTGTCTAATATTGCCTTGGCTCTCAAGCAAAATAAAAAAGTAA
CATTTGGGAATCTGTGTTGCTTCCTCAGCCCATCCTGGGTAAAATCGGAG
ACGTATACAGGGCAGGGAGAAGCTGTTTATTTCCATGCCTGCGGTTGGAG

>uc002qgv.1|59927295|59927795|59927794
actgcattccaaactgggtgacgaagtgagattgcgtctcaaaaaaaaaa
aaaGTTCTAAAAGTTGTGACTTGGGTGTGGCAGATTGTGACATACTGcca
gctgctagaaatgctggggcaggaggattgcttgaactctgaagtcaaag
aacagcctggggaaaatagcACATGAAGAAGAGTTTGAATCTCAGATAAA
AACAACAAAAATACATCAAAAGTCTTTAATGTAAGCCAAGCATTCAGTCA
TCTCCTGTATGAGAGATTGGATCTGAGACGTGTTTTGAGTTGGTTATAGT
GAAGGATGCAAGGTGTCAATTCTAGTTGGAACAATTTCCAGGAAGCCATG
TTCTGCTCTTGACCAAACAGCCACTGGGCCTCATGCAAGGTAGAAATAGC
CTGCATACGTCATCCTCCCATGATGTGGTCAGCATGTAAACTGCATGAGC
CCCTCACAACATCCTGTGTGCTGCTGAACTGAGCTGGGGCGCAGCCGCCT

>uc002qgy.1|59941285|59941785|59941784
cctctgtcacccaagctggagttcagtggcttgagctcagctcactgcaa
cctccgtctcccaggttcaagctattctgatgcctcTGGTTTAGTAGTAG
AAACTCAAGCAGGAAAATTAGAATGGCTTCTTGTCACAATTACTCTGATA
ATGTTAATAATACCTGTTAGACATTTTGCACATTACATATGAAGAAGAGT
TTGAATCTCAGATAAAAACAAAAATACATCAAAAATCTTTAATGTAAGCA
CAGAATTCAATCATCTCGTGTATGAGAGGTTGGATCTGAGACGTCTTTTG
AGTCTGGTCGTAGTGAAGGACGCAAGGTGTCAATTCTAGTGAGAACAATT
TCCAGGAAGCCATGTTCCGCTCTTGAGCGAGCACCCACTGGGCCTCATGC
AAGGTAGAAAGAGCCTGCGTACGTCACCCTCCCATGATGTGGTCAACATG
TAAACTGCATGGGCAGGGCGCCAAATAACATCCTGTGCGCTGCTGAGCTG

>uc002xul.1|47327948|47328448|47328447
TTGCGGGGCCACTCACCCGGCTCCGGCGCGTCCTTTCACTGCCGCCGGCG
AGTGCTGGGGCTTCGGCCCAGGCAGGTCGGTGGCCCCGCCCGGCGCCGCG
CACTTTCGGTTTCCGTTCCCCGCAGACCCTGGGCGGAGCCGGGCGGGCGG
CCCAGAGGAGGAGAAGGAGGAGGCGGGGGCCCAGGGTGGAGAGCACGAGG
GCCTGGCCCAGGCACGGCCGGCGCCTCCGCCCTCGAGGAGGGCGTCACCT
CAGCTCCCCCCGGCGGCGGAGCCGGCGGGCTCAGGCGGGCGCGGCTGAGG
GGAGCGGACCGCGGGGGGCGGGAGATGACTGCGCCCAAGGCCTTTGCGGG
CCTCAGCCGGCCCCAGAGGAAGGGGAACCCGTCGAGCGGTTTGGTGCGTG
TGAAGCGCGACATGGCGAGGAAGCGGACAAGCCCGGGTGGCCCGGCGTGT
AGAGGGAAGGGGGCGGGGCTAGACGCGGCCTGGACAACTACTAGAGCGCC

>uc002ysh.1|33866144|33866544|33866643
ACACGTCATTGGCATGTTTTCTCCCCAGCATTTAATTACAAAGCTGGGAA
ACAAAAGATGATAGATACAGTTTTACTACTGCATACAAACATTTCTTTTT
TACATTCAGTATTAACTTATCAATATAGGAGATGTGCATACTATTTCCTG
AGCTACTGAAGTTTTTTTACTCTCTCTGTTGATAAGTTAATGACTTTTGC
tatattatatatttatatatatatatatatatatatTTGGTAAGAGAACA
TAAAAACCTAAAATTTAGTAACAAGGGGAAAATAAAGCATGATTTGGAGA
TATGTTTCAAATTTTTAAAAAATGACCATAAAGATCAACAGTACAACTTA
ATACTGTTTGCTATATGTACATGGATGCCCTTTAATAAGAGGCATTGAAT
ATTTCTTAACCTGTAAAAATAACTGTTGACCATGCTAATGTATATATACT
TGTGCATCTTAGGACATTAAGTGGTTTGCTGCTTTGATGGAAATTATGGT

>uc002yzi.1|41719623|41720023|41720122
CTGGGAGTCCCTGCTGGTGCTGGGATCATCCCAGTGAGCCCTGGGAGGGA
ACTGAAGACCCCCAATTACCAATGCATCTGTTTTCAAAACCGACGGGGGG
AAGGACATGCCTAGGTTCAAGGATACGTGCAGGCTTGGATGACTCCGGGC
CATTAGGGAGCCTCCGGAGCACCTTGATCCTCAGACGGGcctgatgaaac
gagcatctgattcagcaggcctgggttcgggcccgagaacctgcgtctcc
cgcgagttcccgcgaggcaagtgctgcaggtgcggggccaGGAGCTAGGT
TTCGTTTCTGCGCCCGGAGCCGCCCTCAGCACAGGGTCTGTGAGTTTCAT
TTCTTcgcggcgcggggcggggctgggcgcggggTGAAAGAGGCGAAGCG
AGAGCGGAGGCCGCACTCCAGCACTGCGCAGGGACCGGTGAGTGTCGCTT
CTGGGGGCAGCGCCCAGTAACCGCGCTAGGAGCGCGGAGAAGGGCATTGG

>uc004dkp.1|48508484|48508984|48508983
AAAATTGGCCAATTCACAGGACTGGGCCTCCTCTGTGTCTTGTCACTTCT
TGGAAAAGAGATGAATTCTATTTAGGGAAAAACAGGGGAGGGCATTGTCT
TGGTCTCCACTCCCCTAATCTTCACTTCTGGAAGAGGAGAAAGGGAACAA
GAAggctgggtgcagtggctcacccctgtaatcccagcactctgggaggc
cgaggtaggcagatcacttgaggtcaggagtttgagtttaagaccagcct
gaccaacatagtgaaaccccgtctctactaaaaatacaaaaattagctgg
gcgtggtgacacacacctgtagtaccagctactcagggggctgaagcagg
agaatcgcttgaagctgggaggcggaggttgcagtgaggtgagattgtgc
cactgcactccagcctgggcaacagagtgagactctgtctcaaaaaaaaa
aaaaaaaaaaaaaaaaagaaaaGGAAACAAGGAAACAGTGGAAAGTGGTC

>uc004dlh.1|48640082|48640482|48640581
ATGTCACGCCAAGGACGCACTCTCATTGGCCAATCGAGTTTCTGCCATTT
GTTCATTGCCTCCTGAGCGTAGTCCAGTTACTTTCAGGCTCGGGGAGTGA
AGGCCTCGTTGAGAGAAGGTCTCATTCGGTGTTTTGGGAAGAGAGTCGTG
TGGGCCCAGGTATCGTAGCGGCGACACGAGAGAGACGGGCGGTGTGACAG
CCTTCCACTACCTGCACGAGTGTATTGGTAACGTTGGGGTGGGTGCACTC
TTTTGGAGCTGGAGGAAGTGCTGCCCTCTGCTCCCCCATCCCAGCGCTTT
GGTTTCTCCCACCCGGCAGTCATGGGGACGCTGGATGAGCCCATTTCTGA
AGTGCGGAGGGGCCGGGCTTCTTAGGCTGTGGGCGGAGCCTGGGCCTGGG
AGAGGAACAGGGCCCTGGAGCACCTGGTTTCGGGGACAGTAGGGTTGGTG
GGAGTTGCGATGATATTGCCACCTACCTCTTACATCTTTTAGTGCGTATG

>uc004dxc.1|67829806|67830206|67830305
TTTCCCCTACCAATTGGAGATTTCACTGAAGTTGTGTCTTCTGGACATCC
CATAAATTATCCGAGCAAGTCACTGAACCCTCCCGGGCACATAGCATATG
TGTTTAAATCCCCCAAACAGTGCCGGACTCATTCAGAACTCAATAAATAT
TAGCCTGTGTGCCTGGCCAAGTCACTGCTTGAGCCTCAGTCTTTGGGCTT
GCACCTCCTCCCTGGCAGCGGTGTGACCGGAGGGAAAGGCAGCGGCGAGG
GCCTTGGAGGACCTGCAGGCAGTGCCCCGCCCACCCAGATTTGGGTGACT
TTCTGGCGAGTCCGGTGGGCCAGACTGCGCCCCCATTGGCCGAGGGGAGG
TGGGCGGGGCGTCCCTACAGCCCTACTCGCCGACGCTCCCTCCCCACTTG
AGCTGAGTGGACTCGGGTTGACAACGGCTAAGCAGCCGCGGCAGCTGCTC
TTCTGGCTGGCACCGTCACCCCTGCCCGACCCCAGGCCCCGCGTGTGTCC

>uc004dzg.1|70359380|70359780|70359879
tgagctctcTTTCCTGTCCTCTTTCCTCTCCATATTCCGGAGAGGATCTA
AGCCTCAGGGAAAATCCTGGTGACCTTAAGCTTCTGACGGGGCCATGGGG
GAGGGCCTCAGCCCAGAGCCTCTGGGTCCCCTGGGGTCCCCTCTTCACAT
CCACCTGCCTGTGTTTTATCTCCCTCCCCCCGCCCCCCCGTGGCCATTCT
TCTGGTGGGGCTATGGGGCGGGTGCGGCGATGGACCGGGCGGGCACAGAA
CAGGTGGGTGCAGGCTGGGTGTCCGGCGCTGGGACACAAGTGCTCTGTGT
GTAGGGTGGGCGGAAGTCAGGGCGTTTGATCTGAATTCTAAAGGGCGTTG
TTCAGAGCCCCACAAAGGTCTCATTGTGCAGACACTGGGTATAAAGCAGC
ATATGACTCCCCAGCACCGGGCGGTGATGAATTGGGACGCAGGCGCGGAG
CCCAGGGACCACTCCCCCTGCACAGACATGAGACCATAGGGGACCTGTCT

>uc004eic.1|100764606|100765006|100765105
TAATCGGTGGAAGGGAAACACAACTACAAGGTGATGAGATTATCGAAGAA
GAAAGAGTAATAAGGCCTGGTGTGGGGGAGGGAAAGGAGGGGGGCGGGCC
CTCTTCTGCCGCACTGCTGGTGGGAGGGGAAATTGGGGACCCGAGTTGGT
GGATGACGTAGCCCTCACGTGACCAAGAGCTGACGTGTGCAGAAGTCCTT
CTTGTCCTGGTCGTTGTTCCCGTCTGAGTACCAGCTCCCCACTGCCCTGA
GGGCGGGCCGGCCTGCGGCGGAGGGAAAAAGGAAGAGGAGAAGGAAATTG
TCCCGAATCCCTGCAGGTCAGTACCTGGAAGATTCCATAAAGTCGGGGTG
CTTGAGGGCGTAGGGCCGAGACCGTCGCGGGTACTGAGGCGCCTCCGTCG
TCTCTCCCACTCGCCGCCCGCTTTCCAAGACATATGTCCCGCTTGCAGCC
CATTTCGATGCTGCGAAACGGTGAGCTGCGGGGTGTTTGGGGAAGAGCTC

>uc004fdd.1|148430038|148430438|148430537
ccgcctccaccccctccccagcggtttctcccagctcctcccTGCTGGTA
TAGCAGCTCTGGGCCCAAAACTCCTGCCTGGTGTCCTCGTCCCACCCTTC
CACTTACTCTTCCTCCCTCCCGTTCCTTTTCCTCCTTCCGGTTCTTCGTC
GAGGCTGCCGGTCTCGAGGTCCCCTGGCCTTGGCCTGGTTGGCTGGCGCG
CATCAGGGCCAGGTAAAGAGAATAGCGTCTCCTAGCAGCCAGGgcgtgcg
tacgtgcgtgatgtcgtcagtgcgtgtcttcgagaatgcgagattcataa
tgtttgctgtctatatgcatggctgagtacgtgcctcccgcgtacgtgcg
tggtgtgcatacatgcgtgattgcgcgcccacgtacgtTCTTCGTGAAAG
GGATGACGGGAGCTGTATGAAAGCGGAAGAGTTATAGACCGCTAACACCT
GTCACTGGCCACTGGTTTCCCGGAGTTAGCGGCAACGACCTTGCAGCCTG

>uc001gkn.1|8048373|8048773|8048872
CTTCTAGGGTACAGAACTGTTTAGTTGCTCCTACGTTGGCAAAGGGGCAG
AGAATGAAACAGAAAAGGAAAAACTAGAAGTTGGACAACCAAGAGAGAGG
TGAAAGAAGGTGGCCAGAGATGGCTGGTGTTCCAATGTAGCAATGGGGAG
CCAGGGCCCCCAGTGCCCCTGGGCTGTGGGAGTCTGAGCAACGGAAAGAA
TAGACAgtgagggtagaggtggaagtgggggtaggggttggggtggCTGG
GAGCTGACCAGGTGGGTGTCAGAGCTGAGAGGGTAGGGTGTTACCAGGGA
TAGCAAAGTAATGCTCATCCCGGCTCCTCAGGGTGAGCCAGCTCTCCTTC
TAGGGAACAGCTTCCTCCACAGCAAAGCCTCCACCTAGAAACATCTACAC
TCATGAGTACAAAAAGCTTCAGCCTTTATTAAACAAAGGAGGAGGTAGAA
AACAGATAAGGGAACAGTTAGGGATCCCTTCTTTCCCCTATACATACACA

>uc001fbc.1|70349305|70349805|70349804
actgaattgtaactaatctgttaattagggatagaagtagttgcttaggc
tctctcattggcctgctctgagaacccactgagagggtacttataaaatc
ttttgcaaagcactatataaaagttggtgttattAAGTTTAGGTCTTATC
TTTAGATTGCTCAAGCACTTAGCACCTTTTATTTGTACCTGTTCTGTGCA
AATCAAAGGAACTCACCATCAATAAATGTTTGTTAACTGAATGGTTTCAG
AGATCACTTTAAATATACTTTGTTCTAGATTTGAACATACAACCAAAAGT
TCAGAGGCCAACTTTAGCTAAGTTCTACATATTCTACAAACATCTAGAGT
TCTAAGAAGACATCCAGTAGAATTACTCCACTGAGGGAAGAGATTTATGC
TTTTTGAGAGTGCTACCTGCTGCCTAACAGTCATTTCAGGATACACTGTT
CTAAGCAATATGCTGCCTTCAGGATCCTGGGGCGTAAGTACTGTGAAAAA

>uc001lhm.1|125756773|125757173|125757272
CACCTCCTTCTGCGGGCTTGCCCTCAGCAATAAGGACATGTGCCAGAGAC
ACCAGGGGTCTCAAACTCACAGCTGCCAGGGGCCAGGCAGGCCACCGGAA
TGAGGCCTGTGGTCACTTAACCTTCAAATTTGAAGGTCTGAAGACAACGC
TAGGCCTGACTGTGGCTGGGCCAGACCTCCCACCCTGACTCACACCCCAA
CAGGACTCGCACAGGGAGTCCCTGCTAACATCTGAATCCTTTTCTCTCTG
GTCTTGAGTTTTCTTCTGCCTGTTGCTCGCACAATCACACCTCGTCTCTC
AGCAGCCAGCACAGCTGTAACTCCTCTTTACACAGAGCCTGCACAACTCG
AGCAGGTGCGACACTAAACCACTGCGATTCACTCATGCACCAGGAAGAGC
TTGGCTGCAGAGGAAGAGCACGCGCTCCACAGGCGTCACTCTTATGGGTC
CATCTTTAATTATGTTAAATATTAATAAAAGTACAGCGTAACTGCGATTC

>uc001kgb.1|78446589|78446989|78447088
TTAGCAGGGCCCTGGGCCCTGGCGGGGAGCTGCTGGGGGCCTTTGAGCCA
TAGTGAAGAGTGTGGATTGTCCTGAGGTCATGGCACTTTGATGGTCAGGT
CTTTGTTTTGAACATATCCCTGTGGCTGTATTTGGTGACTGGAAATAAGG
AGAGGGCTTGAGGGCTCTTGGGAGACGGGAGAGGGCTGGGGGCCTGGAGG
TGTGCCCGCTGGAGGAAGGTGGGAGTTGCCAGGGCATTACAGAGGGTCTC
AGAGCTGTGTTGGCATCACTCCGCAGGTGGAGGGCACAGCTGAGGGCGAC
AGTGTCGTTGAGTGCGAGGAGGTTGGGGCCTCAGCTTGCACGTGCTGGCC
TGCGAGGAAGCATCAGCCGTGCTGACATGGAGATGTTTCCTCTGCAAATT
GGAGTTTCGGACACACAGACTGGAATTGAACTAACGGGCACCCCAGGAAG
ACTGTGGGGCGAGACGAGGAGGATGGGGGGACCAGCCGTCGCCCCACTCT

>uc001kga.1|78380198|78380598|78380697
cacacccacaggatcgaatgcgcacacacccacagatagcacacacgcac
acccacacaattgaatgcgcaccccccacagatatgcacacgtgcacacc
cacacaatagaatgtgcacacacccgcagagatgcacaagcgcataccca
cacccgcagacgtgcacatgcacacatccacacgatcaaatgtgcacgtg
catctgcagacatgcacaagcagacacctacacgcactcgcagacatgca
cacccacaTGGGCGAATGTGCACACCCCCCCCACACAGATAGCACACGTG
TACACCCACACAATTGAATGTGCATACACGCACCCGTTCACAGGTTAATC
GCTGCCACAGCTATCAGCTCTTTTTCATTGACTGTTACGGCAAAATATTC
TAAAGGATAACATAGATTTATGTTTATTTGCATTTTATGTTTCCTTATGG
TTCATATGAGTTTATTGGAAAATTAGCAACATACACATCATTTTGGGGAA

>uc001jmm.1|64596593|64596993|64597092
TGTTGTAACAGATTACATGGAGCTAAACGATGGTGACATAAGGAAAAACA
GTATAAACTAAGCAACTTGCAAGGTGTCACAACTTGGACTCCCACTTTTT
TCTTTTAAGCTGAATGCTTTCAGTTGAGAAGAAAGGCTATCCTCTCAATA
TCCTGCAGGTGTCAGTGGAGAGCTACATCTTTCCAGTAACTTAAAGGGTT
GGGAATATGTCAGCCTTAACCAACCGACAATAGCAGCCAGCTATTAaaac
caagacttcaaattaattaaaataactttctaaggtcatacagtaagtgg
cagaactcatatttatacccaggatgactgacttcgggctcttctctgcc
cccagtgtcatgctTGTCAACAGAGGGAGTACTCTGGAAAAAGTCAATTT
TTGATAAAGTCCTTTTAATGGAAAATGTAAAACCCCTTTCAACTTTAATG
TACAAAGCCATATGTAACACTTGCACTTTAACAAAAGCAAGCCAATGTTT

>uc001psi.1|55661356|55661856|55661855
AGTTTTCGCTGAGAACAAAACAGTGTTGTCTGGACCCTGGAGTGTCTGTC
CTTCTTGACTCCGTAGCTCCGTCTTCCTCCTGCAGGGGATTGGTCACCCC
GGGGTTGGCGACGGGAGCAGCTGCGTCGACACAGGCCGCGGTGAGGTGGC
CTCTTGGAATAGCTACTTTAGCGAGGCAGCCACGTTGTCACAGCAACCAC
AGAGCATCAGAGGTGAACCCAAGCCCACGGGGAGGCCGGCCCCAGAGAAG
CTGCTGGGAGGGAGGGAGGGTGCAGGCTAGGGGCAACGACAGTGGCAGCG
AGTCAAAGACACACCCAGGCCACACCCAGAAGGCCACTCTACCGAAGCAG
CTGTGTCGCTGTGGCCGCCTCTAGGCCTTGGCAGCGGCCCCAAGAGCTAG
ACGTGGTGAACCGAAGAGGGAGGCAGCCGTACTGGACAAACTCCTGCCAG
GCAGCTGCGCGGACTTGGTGACGAAGGCGAAACCGCTCGTGGCCTGCTTG

>uc001pib.1|104318403|104318803|104318902
acccataggtggagtttctggagcatatggtaagtctacttctaatttta
tgaggcaataccatactgttttccaaggtggctgtaccatttgaaattct
caccaatagagcacaggattccaattattctacatcccttcaaacccttg
ttattttctgttttttggggctttttttgatgggagtcattcaaatgggt
atgaggcagtatctcactatagttttCGGCAACATCTTTCATCCTATTGT
TGGGGATAAATCAGTCAGTTTTCTTCATCAGCCAAGTATAGATATTTCAT
GAGCCATAAAGCTCGAAAATCCAGTTAGCTTCCTCCACTTCATTTCCACT
CACCCACCATTTTCATTGAGATTATATTCTCTATTAGAAAAAGACACAGT
TCGTTTGTCTTCACTTTTATTGAAATACAAAATGTTAAATATGCAAGCTG
TACTAATGAAGGTGCTCCTTGAAGTTGATTAAGGAGGGCTGGGCTGCTTG

>uc001oth.1|47497723|47498123|47498222
GTCTTAGTACATTATACACAAATCCAATCTGATAAAACCAAGGCATACAT
TTCTTTCTCAATAGAATGTTGCACCTTACACCAAGATTCTCAGAGCCTCG
GGCTGCCTGAGGCCAATCTGGGTACTCTCATAATACCTCACCTGGCCTGG
GTTCTGGTCCAGATGTGTCAGCATGGACACAGGGCTGGATGGGGCAGGGG
GAGAGGGACTGCCCTCACCTCGCACTGGTGCATGAGCTGGACCAAGGAGT
CCCCGATGAAGACGACTTCGGGTTCCTTATCTTTGCTGTCAGCCACGAAC
CGATGGTGCTGCGGGAGCGCGCGAGAGGGAGTCAATGGCATGCACGCTCC
AGGGCCCGCCCCGCCCTGCTCCCTTAGGCAGCGCCTCCTCAACTGCCCTC
AGTTTCCCAATCAGGTAGTGAGAGTGGCACGAACCAGCCGTTCTCCTGAG
CCACCCCCCGCGCCCCCGGACTCCTCAATATCCCAGGTGGGAACGCTCAC

>uc001oti.1|47497723|47498123|47498222
GTCTTAGTACATTATACACAAATCCAATCTGATAAAACCAAGGCATACAT
TTCTTTCTCAATAGAATGTTGCACCTTACACCAAGATTCTCAGAGCCTCG
GGCTGCCTGAGGCCAATCTGGGTACTCTCATAATACCTCACCTGGCCTGG
GTTCTGGTCCAGATGTGTCAGCATGGACACAGGGCTGGATGGGGCAGGGG
GAGAGGGACTGCCCTCACCTCGCACTGGTGCATGAGCTGGACCAAGGAGT
CCCCGATGAAGACGACTTCGGGTTCCTTATCTTTGCTGTCAGCCACGAAC
CGATGGTGCTGCGGGAGCGCGCGAGAGGGAGTCAATGGCATGCACGCTCC
AGGGCCCGCCCCGCCCTGCTCCCTTAGGCAGCGCCTCCTCAACTGCCCTC
AGTTTCCCAATCAGGTAGTGAGAGTGGCACGAACCAGCCGTTCTCCTGAG
CCACCCCCCGCGCCCCCGGACTCCTCAATATCCCAGGTGGGAACGCTCAC

>uc001nuf.1|62186464|62186864|62186963
ctacagccttgagttcctggcctcaagcaataccccGGTAGgcaatctcc
gcctcccgggttcaagcgattctcctgcctcagcctccaagtagctggga
ttacaggcgtgcaccaccacgcccggctaattttttgtatttttagtaga
aacggggttagccaggctggtctcgaacttgtgacctcaggtgatccacc
tgcctcggcctcccaaagtgctggcattagaggcgtgagccactgcaccc
ggccAGGCACCACCACTCTTGAGGGCAGAGGCTGGCATCTTGTTGCATTT
GCACAAGGAAGCTGTGGGTACTGCTTCCTCACTGTCTTGTTTCCATACTC
CCCAATCTTTTCATGACCCATCCCCATTCCTACATTTAATCACACACATC
TCAGAGTGCTAGGGCTTTATTACAAATGGAGTTGACTGCTAGAGAGGCCC
TTCTCCAATCTTTCTTCTGTACCTTCTTCCCTCCCAAAGACATCCCTCTA

>uc001nkh.1|56930602|56931002|56931101
aactagtgactcagagtggttaaggggcttgcccagctgctgaggggcag
aattgaaactcaaactaggaatttctgattccaTCCAGCGCTTCTAGCTG
GGGGTGTGTAGTGAGGAGTAGGGTTCTGCTAAAGTTAGTTAAGGATGTGG
AGAGGAAGAGGAAGCAGAGGGGTTCCTGGGGGAGGAAGTCTCTGGGCCCA
CATCCCAGGACCAGCGGGGTGAATCATAGTCAGGGTTCCTGCCCCACCTC
TGGGTCCAGCTGCCACACTAGATGTGTAGCCAGATTCCCTACCCTCTCAT
GCCAGGGTAGGGCCTCCTCAGAAacatacacatacacacaaacacacaca
cacacacacacacaGCCCCGGCCCAAAGCCTAGAGAGATGGAAACAGTAG
TTGCCTTAGACACAGAAGCTTTATTTTTCTATAAAATTATTCCCGAGAGA
AATTTTCTTTTAAATGCCCAAAGTAAATAACTTATATCCCTTCTTGAAAA

>uc001mbo.1|5640968|5641368|5641467
AGCCCAACACCATAATGGATTACCCCTTACATGCTAGAAATGAGTGAAGC
TATTCAAAAAACTCGTTTAACTTTTAAAAAACTACATCAGCtaattttat
tataattattttttacaattaataaaCTGATTCCCACATAATTCAGTTTG
TTTGATAAAGACTAATATGTAGCAACACTAGAATTACAATAAAATCCTAA
ATATATGTGTGTATTATATATAGAAGGCAGAATTGAAGTCATTTTGACAG
TAGTATCTGAGATCTAAAAAATGAGAATTTAGTAAATCCAATCCTAGTTT
CCCTGAAGGCACAACCTGTTCCATGAGACATTAACAGAGTTTATGTTTTT
CAATAATTTGTAGAACAAGTACTTATTAGATCAAGACACTTAGATAGATG
CTTTATACTTCAGGAATTTATTTTTTCACAATGATCCAAAGTATTAGATG
AAGGTTTTTTGTTTTAttttgcttttaattgacaaataataaatatacat

>uc001ukz.1|131855167|131855567|131855666
GGGAAGTCACATTGCTGAGGTCTGAGAGTCATGACTCCACTGTCACCGGG
GAGGCCCAGCAGAGGGCAGCACCTGGATGATGAGACCCAGTTCAGGAGGC
GCAGCACAGAGCGGTCACCATCCTTCCCCGGTTCACCGGGAAGCTTGCTC
CCCCTCCTTCTGTATTCCTGGCAAATGACAACGGGCAAAGCGAAGCGTGG
GCCAAGGACGGAGGAGGCGGTGCCGCGCGTCTGCCGTGGTCACAAGCCAC
AGAAGTTTGCTTCACTCCTGCCAGAAACCGGCAGGACAGTAGAATTCTCT
TTTAAAGCACGTGTTGAACAGAGTGTGTAATAACATGAGATTAAAAAGTT
ACTGCCAAACGACAAAATATAACTATTAAAATGAAGCTTCCAATGAATAT
GAAAATCTTTACCAAAAAATAGTTTATTGCACAAAATTTAAGGAATTCCC
AAGCACACTTACATTTGTAAAAAATCAACGTGCTTTTTAAAGTTACACTT

>uc001sye.1|75269308|75269708|75269807
CAAGCAGTGGATTATATTCCTGACATTTAGAAGTGAAGTGCTATTAGAGT
TCTATTTAAGTGTACCACGGAGATACAGATTCAAACTTGTGCTTTTACTC
TTAAAGTAAGAGTCGGctaccactcttactccgcagcttttggagacttt
caacctctctgagcctcagcatcttcatgtataaaatctggctaacgtcc
acctaaggttctcatagaggattcgagaagaatgaatataaggcaccaag
caaagCATACTTCAGGGATTCTCACTGTTGAATCCCTTTCAAGCCCTTTG
CCATCCTTTGCAGCTATCCCTATCCCCACAAAAGGGGGGATTAAAACAAA
TTAGCAATAATTTAGTCATCATATTGTATTAAAAGTCACTTGATCACCGT
TTGCTCTTTTTAAAAATTTTATTTAGAAGCCTACTTGTAGAAGTTAGCAT
AATTTTACAGATTATTAGAAAAATTCTTTTCTTTCTGCAAACAGTTATAA

>uc001rye.1|49924999|49925399|49925498
caagcagctgggactatgggcgcccgccaccacgcccagctatttttttt
atatatttttagtagagacggggtttcaccgtgttagccaggatggtctc
gatctcctaaccttgtgatccgcctgcctcggcctcccaaagtgctggga
tcacaggcgtgagccaccgaacccggccCTCCCAGGGTATGTTTCTAATG
ATGTTCCCCTGGAACAAGCTTTCCTGCACCATCTTTGTCTCAAATCCCTG
AGATAGTTCTGCAAACTTCTAGAACTTTCCTAGGGTTCTTATTGCTTGGA
AGAGAACATATGTAAAGGCGTTAAATAGGGAAAAGAAAATGTCAAAAATG
TTTAAGCAAAAATAAGTCAAAATGTAGTTACTTCTTGCACATGAGAATCT
GATTTCTGTAGCAATGAAAATTTTTAATTTGAATAAAAATCACGTAAGCA
TGAGGTTGTTGGGGAACACGGAAAGGAAGGGCTCAGATTAGGGGGTGTAG

>uc001rcq.1|14985816|14986216|14986315
acacacatagacatgaacatagaaacagtagacactgtggactacctgag
gggtaagggagggagtggggcattttttgaaaaactatctatttagtact
aggctcactacctggatgcaatatacccatgtaacgaacctgcacatgta
ccctctatacctaatataaaagtcgaaattaaaaaTAGCTAACTAAATAA
GTAAAATGTAGATTTCCCACTGGCTGTATTCTGAATGTGCATTGCCTATT
ATAGTGTAATAGGGGACCAATTTGTTCCCAAAGATGTAAATATCTCCTCC
AGTGTGTTTTCCTCATCCCCATCCCCTCTGAGGGAACTCATGAATGTGAA
CCATCCAGTTATCATATTTGTTCAAAGCAAGAAAGCAGGGAAATGAAGGT
CTCAGCCAGAACACACACAGTTATTGTTTTATTCTTGTTCTCTTGTGTCG
TTTACAGTGTCTCTCACAAAAGAAGAACTCCCTCTGGCAGGGGATGTGAC

>uc001rcp.1|14985716|14986216|14986215
atatggatgaagctggaggccataatcctaagcaaagcaatgcagaaaca
gaaaaccaacttccatatgttctcagttataagtgggagctaaacactga
acacacatagacatgaacatagaaacagtagacactgtggactacctgag
gggtaagggagggagtggggcattttttgaaaaactatctatttagtact
aggctcactacctggatgcaatatacccatgtaacgaacctgcacatgta
ccctctatacctaatataaaagtcgaaattaaaaaTAGCTAACTAAATAA
GTAAAATGTAGATTTCCCACTGGCTGTATTCTGAATGTGCATTGCCTATT
ATAGTGTAATAGGGGACCAATTTGTTCCCAAAGATGTAAATATCTCCTCC
AGTGTGTTTTCCTCATCCCCATCCCCTCTGAGGGAACTCATGAATGTGAA
CCATCCAGTTATCATATTTGTTCAAAGCAAGAAAGCAGGGAAATGAAGGT

>uc001qyi.1|10458949|10459449|10459448
atggaaatgtcaagaagctaatctttaaaaattactttagagattaaatg
cagactcaagcaatcccagGACAGTATATATTTTTGTTTTGGacagcttc
attgaggtacggtgcacatagcataaatttcatccacttaaaatgattaa
aaatcagtgatgtttagtgtattcacagagttacaaccatcactgctact
gaaatttagaaagttttcatcactgacacaaagaaacattctagcaatta
gtggacacctcctatttcaacctcccttaggcattagcaacgctatttta
ttttctgtctccatggttttgcttgttcttgatacttcatataaactgac
caacataacatgcaacttttAGGAAGCCTGAATGCCACAAACATCACGTT
CAGCAAAATGAGCCTGACTTAAATGCGAGGGTATCTGTACTTCCGTAATT
GTGTGTATTATATTTCAATAATTGATTTGGAATTTTCTTATTATTAGAGC

>uc001vlj.1|79807712|79808112|79808211
GGAATTAATCCTTGATACTGTATATAAAGAAAAAGCTTAACTGTTAATTT
TTAAGGAAAGTCTCCTGAATCAAAGATTTAAAAAAAAAAACCAAAAAAAA
ACCTCTGCAGAACAAACACAAGTCAGATAATCTGCAAAAAAAAAAAAGGG
GGTGGGGGAACAAGAACAATGATATAGCTAAAATCAGCTCCCATATAAGT
ACAGATAGTAAGTTAAATGTTCTCTTGATTGCTAGAATTGTCTCTGAAAA
ATCATCAAATCCAGCTTACTTTAAAGCGGCAATCATAAAATAATTCTATA
GACAAGTGATTAACTATTTCATTAAAATGTTACCCTTAACATAAAATGTA
GTTTCTTACACTTGAAAGAAACAAGATAAAAGAAGACAAAACAGCTCAGT
TTAATTTCAAACGTTAATATATTTTCTATTTTATATTGGACATATGCATC
TGTAACCCCTCATTTGCAGCAACTATCACATCCTCATAAAAGGGGCAAAA

>uc001utj.1|30608362|30608762|30608861
taatgaaCTCACTACATTTATGCAGTTACAACACTTGACTGTATTTACTA
ATTTCCCTGGCACAGAGTTTTTAAAAACAGCCTACAGCACTATAACATAG
ACACTCACACAAATATACCCCCATCATTAGGGGTaaaaggctccaaggat
gtataacgaagtgttaacaatgttttcttctgggtggcaagattttaagt
tttattcactttatagtatttttaaaatgctttaatgtaataaacatatg
ctatttttctgtcaggagaaaaaCATTTTCACTTAGAAAAGAGAGAACAT
AAGCAGTAAAAAAGAAAAACTGGACACTAACTTCATTTCTGCTAGAATAA
TTCATATTCTCCCTCATCTCATTTTTTAAATTAGTGACAAAATCAACAGT
TTAGAAATGACACCATAAGATGAACTTTATTTTAAAGCTCATAAAAGTGT
TCACAATCAGTTACAACAGGATCGACATTTCTTCCATTCCACACTTTCAC

>uc001xzv.1|56860930|56861430|56861429
CGGACTAGGGGCTTGAGATCCGGGGCTGCCTGGAGGCTGGGGGCTATGAC
TCAGAGTTTCAGGGGTATCCTGGGGTGATGAAATCCTTCTTCAGTCCCCC
CTCCCCCGAGGAGTCGGTTGGGTTGGGGAGGGAGGGTTTCAGCTCCTGTA
CTCCAGCGTTCCGAGGCCCACGTCTTGCGTCACGTGTCCCGCAACGCAGG
AGCGCTTTCTCTGGCCAGCGGAGAAGCGAGGAGAAAGACTCCAAATCAGT
CAGGGAGAGGAGTGGAAGGAGCCAAAACGTCCCTGCGAGGCCTGCGCTCA
CCAGCCCCCTTACCCAAAGTCCCGGGCCCCTGGCGCCAGGAGCAGGCTCC
TGGAGCCGGAGCCAGCTCGGCACTGGAACCGGCGTCCTCTGGTGGCAGAG
AGAGAGCGCTACTGGCGATTTTCGGACCGAATCGGCACGCTCGTCAGATC
CAAGCAGGCGGGACTGGCCTGGAGCAAAAAGAAAGAGAGAGGAGGGCGTA

>uc001wgv.1|2743213|2743613|2743712
CCTCAGGCAGTCCCCTGGCAGAGCCCATCTCTGCAATCTGGAACTTCAGG
CCTGAAAAATCCCCTAGAAGGACCCACAGGGAAGACAGCTGGGGACAGAG
ATATTGAATGACTTCGCCCTGGACCTGCAGCTCTGCAAACTCACAGGAAG
AAGAAAGCAGACCTCGCTCCCTTGGACAGATGCCCAAGTAGTAATGGGGT
TAGAATGCCTTCCTGACAACTCAGATCCCCAAGGGAGGGCCCTAGGGCAG
AGAATCAGCAAAGGCAAGAGGATGAGTCTTAGTTCTCAGAAATCCCTGAC
TTCCCAGCTAAGCCCCACCTAGGCCACCAGCTGCTTATGAGGTCAGAGCA
GCAGCAGCAGCAGCCCCCTCCCTACCCCACGGCCCCACGTGGTAACAGGT
CACAATGCCCCGGGTGCCCACTCCCAGAATGCTGACCAAAGTGGGAGGAG
GTGAGGAGGGTTTGCTGGGTGGGTATGGGGGAGGGGGAGACTCTGCAGGA

>uc002aqd.1|64627190|64627590|64627689
tcttttgaaacggagtctttctctgttgcacaggctggagtgcagtggtg
tgatctcagctcactgcaaccttcacctcccaggttcaagcgattctcct
gcctcagcctcccaagtaaatgggattacaggtgcccgccaccatgccca
gctagtttctatatttttagtagagacagggtttaaccatgttggccagg
ctggtctcaaacttctggcctcaagtgattcaccagcctcagcctcccaa
agtgctgggattacaggtgtgagccactgtgcccagccAGATTGATTTTA
TCTATCAGGTATGGGACAGTGCTGAGATGGCAATCATTTGAACATTAAAG
TAATATTTCTGGACAGATTTTAGAGTGATAAACAATCAAGTCACAACAGT
TTGTATACTATGATGCCATTTTTGTAAATAATTCATAATATACATTCATT
ATATACAGCAAAATCTTAACATTAACTTTAGGAGGGGTGAGATTACAAGT

>uc002apd.1|63657770|63658170|63658269
TCTAATGGTTCTCTGTTAGTGATAAAGACCTTTGTTCAGGCAAAATATTA
TGTAGCAGTTCAGCATGTTAAACCAAAAACAGTTGCTCTGGTTGAAGCCT
GAGAGTTACATGGAAGGTGGTGCAAATGAAAAACACTGATGATGCAGACA
AAGCCTTGAGAAGTTGCCCAAAGTCATAAAGCTAGCTGATAAATTGGAAC
CATAATTAACTTTGGAATCGGATCGGTGATCTGTCAGGATTACCTAGCCA
GAACCTTGCTTAGGCAATGAGGCCTAATCAGTGTCAGAAATAAGGAAACC
TCATGATTTATGAATCTATGCCACTTAGAAAGTTGAAATTATATTAAAGT
GATAAGACAGACCAAAAGCAAACGACCTTTAGTTTCATAGTGAAACCATT
TTCTAGAAAATCAAATATTTTATTTTCATTAAAAAAAAACCTTGAATAAT
AGGAATCATTTTACACATTAATGGTTGCTCTTTAAAAGTTAGAATCTCAA

>uc001zxu.1|47937326|47937726|47937825
CCAGTGCCCCCACCATCACTACCCACCTCTCATCACTTTTCATCTTCAGG
TTCAAAATAATCCCTGGCGCTTGTAATTGAATGATCTCGCAATGGGTGTG
TGAGTTTACTTGGATCTCATGGGGCCAAAGTAAGCTGATAATATGTTTCT
CTCACAATCATCCACACTATTTGTTTATAAACAGCCTTATTTAATTTAAA
CTGGACTTGCAAAATTGGACCACTTCTAATCTTTCCTATCCCTTACACAT
AGGTCCAATTGTTTCATTTTATTCTTGACTCTGATTCTAAGAATGAGTAC
ATTTTCCCCAGCATGTAAAGGAGAGAAAAAAATACCCGTGGACTAATGTA
ACAAAAATCTCCCCAATGAATTTCCCATAAAGAAGAGATAAAACATCAAG
TACCAATAGTGCCAAAACATTTACTGAAAGTTTTCAAATCTTGCAAAAAT
GTTACAAAAAGTGAGCAAATGTGGTGAAACTAATGACAAATTAGACATTG

>uc001zxv.1|47973980|47974380|47974479
GCCAAAACACCTGGAAAATCCACTCTATGTCTTTCCTAGAATGAAAGGAT
GTATAAATAACTAAGAAATGTATCACCTGTAGCCCAATTAACTATTGTAT
CATATTAATATTAACACAACTGAGAAAAACAGCATTCCATATTCTGAAAT
CAGTTCCATAACCGCATTTAGATCTTAAGACCCTGAGCCCCTTTGCCACA
GTGGTGATCAGGCTGCACACGTTTAAACAGACCAGATCCAGAGCCTGCAG
GGATGGCCCCTGGGGTGGGTAGAGTAAGTGGCAACTGTGTGAGTGACTGG
AGGCACGTCGGAATGGCTCTCTTTGCTGCACCTGCCTCAAGCATGGGAAA
GGACTATAGAAACACCCACCAACATGAAATGACTAGAAGGCCTTCTATAT
GGCAGGTAACATTCAAGATTTTATTACAGATGTATCGATGAGTTAGATGT
ACTTCTTTTCCTCAAGGAGCTAATGGTTAAGCTAGGTAAGATATAATAGA

>uc001zib.1|32309088|32309488|32309587
gtgtttagctaagattagctactgcgcctggccTGGAAGTTCTTTTTTAA
GGATAGGCAAAATAGAGCTTGTGGTTAAAGTATTAAGTAATTGATTCAGG
AAGTTATTTTAACACTCATTTGCCACTCACCTATTTATTCTTTCTTTCTT
CTTTCAGAGAATGGAGTTCAGTGGTGGAGGACTGCTTTTGTGAACATGAG
AAAGCAGCGCCTGGTCCCTATGTATTTGGGTCTTATTTACATCCTTCTTT
AAGCCCAGTGGCTCCTCAGCATACTCTTAAACTAATCACTTATGTTAAAA
AGAACCAAAAGACTCTTTTCTCCATGGTGGGGTGACAGGTCCTAGAAGGA
CAATGTGCATATTACGACAAACACAAAGAAACTATACCATAACCCAAGGC
TGAAAATAATGTAGAAAACTTTATTTTTGTTTCCAGTACAGAGCAAAACA
ACAACAAAAAAACATAACTATGTAAACAAGAGAATAACTGCTGCTAAATC

>uc002fee.1|74036981|74037381|74037480
cactgcgcccagccATAAGTGGTCTAATTAGTCAAAAGAATATGTCCAGT
TTTTGTGATCTCTTTGTAATTCTTTTCTATGAGTTTCCCTGGCAAATTGG
TCCTCCTGACTTTTTTCTTTTTTTTTTTTTTCcaaattgggcagactcca
gaatcacagtagattcagagactctccTCCTGGCTATTTTTAATCAGAAG
CCAGAGTGTGTATTGCTTTAAATGGAATAGATACGTTCATGTGTATATGA
CCTCATGGGCTGTTAAGCCTTAATCTCACAATGAAAACTTTCCTTTAAAG
ATGTCAGATTTATggccaggcgcggtggctcacgcctgtaatcccagcac
tttgggaggccgaggcgggtggatcacaaggtcaggagttcaagaccagc
ctgggcaagatggtgaaacctatctctactaaaaatacaaaaattagccg
ggcacggtggcaggtgcctgtaatcccagctactcaggaaactgaggcag

>uc002cwh.1|4344143|4344543|4344642
ggtcttgaactcctggcctcaaacgatcctcccaccttggcctcccaaag
tgctagtattataggcatgagccaccgtgcccagccAGTTTCTCTTCTTT
ACTGCTGTCTTCACACTCTATATGCTCGTGTGCAGTCTGGTTCCCCTGCA
TAAGGAGGCTGTAAGAAGCTGAAGGTCCTTGCAAGACCTTATCTCTCCTG
TCCTTTATAGCATCCCGCCATCCAGAGCACTGCCAGGAACCTGCATGGTG
AGCGAATGACTCCCAGCAGTGCGCAGGTGATTGGGCCTTGGGACCAGAGT
GAGGCTGAGATAAAGGGGAGCCCAGGGCCAGACCCCTGTCACCCACATTC
CTGTCCCCTTCCCTTTCCAGCCAGCCCAGAGACCACAGCAGCACAAGAGG
TGGCCAGCTTAAAAAAGTTTAATTGCTGAAAACATCCAAGGCAGGTGCGG
GCCAGTCCCTGCGGGGCTCACACCCCCCTTATTGGACCATCAGCTCTGTG

>uc002jul.1|73620193|73620593|73620692
ACAGGTGCTGGTTACCTATGCCTGGGAGGCAACTGTCCCCACAACTCATT
TGCAACTGATATGTCTCCCCTCCAAGTCCCTCTCTAAATTTGTCTCCTGC
TCCAGTAGATGCTACAGCATCACCCAATGGTTGACGCATCGCTCTGGTCA
CAATCCGTGCCTGCTCGGCTCACTTGTGCAGGTGTAAGCCCCTCCTGGGC
GCGAGTTCAGGCTGGTCAAAGGCAGCAAGCGAATCAAGCCCTGGCGCGGT
CCAGCCCCTGCCATCTGGGGCTTGGCCAGCAGAGGGCGCCCCCACTCCAG
CTGAGGTTCCCAGGACCCAGACCTGCGCCTGGAGGTGGCCCCAGGGCAGC
GGGAAGCAGGCCCCGGGTGTGGTCACAGACACAGAGCCCCAAGGGACAAG
CCCATTTGCAAAACCCCTTTAATCAGAATAAATAGAGTCCCAGGCAGGGC
AGAGTTCATTGGGGATGCCCAAGCCGGATTCACCCACCCTTCCAGCTCCA

>uc002jcj.1|59302703|59303103|59303202
GAACACAAGTAATTCTATGCCATTGTTTCCTCACCTGTTGGGGAGTTTTT
GCCTCTGCACTTAATAGCCCATCTTGTTTTCATTTCTTCCCGCTCCTGGA
GGGCTAGGTTTGGTGTTGCTGGTGATGGTGGGGGAGGAAGAAATGCCTTC
AAGTCATCTCTGGGATGACCAATGAGCTGTGACCAGCAAGCTGGGACCAC
TGAGCTGGTGGAATGGCCTTAGTGAGTAATAGCGGTGATGTGTCAGCCTT
TTTCTGGCCCAGGAACAGCCAAGCCTCTTATATTTCAGCGGCCTAGTTCC
CAATAGACCTTGAAGGCCCTCCAGGTCTTCTTTCCACCTACCCCTTGCTC
CATACCACCACCTTCCACCCCATAATATTATAGAATGACACCTAGTCAGA
TGAAATGATACAACTTAATTTTATTAGGACAAGGCTGATGGGCACTGGAG
TGGCACCTTCCAGGGCCAGGAGAGGCACTGGGGAGGGGTCGGTCACAGGA

>uc002hbx.1|23999233|23999733|23999732
ggcgggtgcctgtagcaccggctacttgggaggctgaggcaggaggatgg
ttgtgaacccaggaggtggaacttgcagtgagccgagatcgcgccactgc
actccagcctgggcgacagaccgagactctgtctaaaaaacaataaataa
aaaaaaagatctataatatggtacctagtatttagcagtgaataaatact
ggttCGTTCTTTCTACCCCTACACCTTTTTCTCATCTGCAGTAACAGATA
CAAAGCAAACATTTCACTGGCTATTTATTATGCTGTATTCTCTGAGAGTT
TTTAGCTATAATTAGTCAAAGATCTATTAAAGATGAGATGCCTGGAGAGA
AGTCAAAGTAGAGGGAGAAAAGGTTTGTATGCAAGAAAAGCTCTTAAAAG
GGCCCACATTGGAGCTTCATAGCGTCTCCAAAGAGTCTTAGGACTCAAAG
GATTAAGCAGCTAATGAAATAGCACACCTAATAAATAACAACACAGTGAC

>uc002hbw.1|23999333|23999733|23999832
actccagcctgggcgacagaccgagactctgtctaaaaaacaataaataa
aaaaaaagatctataatatggtacctagtatttagcagtgaataaatact
ggttCGTTCTTTCTACCCCTACACCTTTTTCTCATCTGCAGTAACAGATA
CAAAGCAAACATTTCACTGGCTATTTATTATGCTGTATTCTCTGAGAGTT
TTTAGCTATAATTAGTCAAAGATCTATTAAAGATGAGATGCCTGGAGAGA
AGTCAAAGTAGAGGGAGAAAAGGTTTGTATGCAAGAAAAGCTCTTAAAAG
GGCCCACATTGGAGCTTCATAGCGTCTCCAAAGAGTCTTAGGACTCAAAG
GATTAAGCAGCTAATGAAATAGCACACCTAATAAATAACAACACAGTGAC
TCATAATAAAATTATTGTTTTTATCATTTTGGAGAGAGAAAATAGGGGGA
AAATCACATACATTAACAGTCCATGATGCCAAGCTCCTGAAGAGTAAAAG

>uc002lkz.1|68651854|68652254|68652353
TGCTCATACTCTCCTATTATCTCAGGTTCTCAGTAGTGGGGTGAGAACCA
GAAGAGGATATGACTCAGGGATGGCATGGAATTTTTGTCGTGCATATATC
CGCTGACTTTCAAAAACTGAAAAATTAATGCCTTCTTTGGGGGCCTACTA
AACTAGTCTTCATTTTAAAACAACTGTGTACAACTGAAGACTCTAAACGT
CCCTGCACGAAATAGCTGGTGTAGCATCCCCATACAAAACATTATTATAT
ATCTCATTAACTAGCTCAATTTCTTTCTTGAAAATATGTATTTTCACACT
TACGACTTCCACCTCTTTAACATTCCTATGATAAATTAGCAAGTCCAAAG
TGAATACAACATTTTAACACCCAACCTACAAGAGACAGATATATTTTCAT
TTAGATACTCGTTTTATTATTTAAAGAAAGGCTTAGTTGTGTTACTTGTA
TTATTGTCTTGGCAGACTTTAAAATCAATACTCTGGTATTTAGAGCTTCG

>uc002kyw.1|31286887|31287287|31287386
aatcccagcatgttgggaggctgaggcaggtggatcatgaggtcaagaga
tcgagaccatcctggccaacatggtgaaaccccatctctactaaaaatct
aaaaattagcttggtgtggtggcatgcatctgtagtcccagctacctggg
aggctgaggcaggagaatcgcttgaacccatgaggcggaggttgcagtga
gccgagatcatgccactgcactccagcctggcaacagagcaagactgtct
caaaaaaagaaGTAATagtcaggcaaggtgactcatgcctgtaatcctag
cactttgggaggccaaggtgtatgaattacttgagctcaggaatttgaga
ccagcctgggcaacagagcaagactctgctccctgcaccctccaaaaaaa
aaaaaaaagaaaaagaaaagaaaaaaaattagctgggtgtggtggctcat
gcttgtagtcccagctacttggaaggctgaggtgggaggatgacttgagc

>uc002qfo.1|59556646|59557046|59557145
agacagggacagagacagaCAGAGCAGGGAGAATGTGTCCCACGTGAAGA
ACAGGGAAAATCGGTCACAATGTTCACACAAGAAAGCAAAGATACAGAGT
ACAGCACTGGGAAGCAGATCCCAGGAGGAAATTAAACCTGAGCACAAATA
GAAAATTAAAGCTCAGTACAAATTAAAATTGGGTAGGCCAGTCAGGTACC
ACCCTCTTTGAACCAGCACAGAAACCTCCCAGCAGACCGAGCTGCAGCCC
ATCCCGGggttcataatgtggagtcaggagcctcaggtgggtctgaagcc
cctgtctctgagacttggccgaccttggacaggttacttcatgtctcggt
ccatagtttctgtttttataaatgaggaaaataatagagcacgctgtgga
gggtttgtaggagaatttaatgtgtccacgtttgcctagaactaaattag
caactgccccatagaaagagctGGCTGAGTTTTTGCTGAATTCTTAAAAA

>uc002qew.1|59437213|59437713|59437712
ACCTGTCAGCTGCCCCGAAAGTGTGTTAGACAAGGCCGTGGCTCCCTCAC
CTGAGGGCAGAATCTCCAGGGGGTCACTGGGGTGGGACCACACCCGGGGG
GTGTTTGTATAATAGTAATAGCATGTGAACCTCCACCTGTGGCTGGGGGT
CACGGGGCCCACAGGGAACAGGGCCTGGAACCCCCCACTGTGGAGCTGCT
GTGAGTCCAGGGTCCGGGGGAGCTGGTGTTCTCCTTCCTTCATCAGAACA
AAATGGTGATATCCCTTCTGTGAGCCACATCGGAGGGTCATATTCCCCCC
TGAGGCCACCACAGGGCTGGGCAGGGCTGAGAGGGTGGGTTTGTTGTAGA
ATCCTAGGAGAGAAAGAGGCACCGTGTTAAATGGGGCTCCCACCTCCCAC
ATCATCCCCAGGGCTGGGCTGTGAGAGGGAGACGCCCCTGAGAGCCGACC
CCCTTCCTGAGGGCAGAGCCTGGGGCTGGGACCCCAGAGTGTCCTCTCAC

>uc002qaa.1|57898883|57899283|57899382
ctgaccccgtgatctgcctgcctcggcctcccaaagtgctgggattatag
gcatgagcctccgtgcctggccTCATATCCCTTTTAAAAATTACTATGAT
ATATCCCTTTCAAAAAGTACTAACTGAAAAAAGTACTATCTCTTTAAAAA
GTACTGGCTCAAAAAAATAATAGAAAATAAGAAACAAAAAACAGGCTGAG
AAAAGTGGCTCACATCtgttggccatgctggtttcaaactcctgacctca
agtgacctatgtgccttggcctcccgacgtgctgggattacaggtcggag
ccaccacacctggcCCCATCCTCTTAACATAAACACTTGAATGTCAATAA
AGGCTTGAACTCAATGTTAAGTCAACACAAACTCAAGTCAATGCTGAATT
GACTCCAATGTCAATTAATGCTTGATGGTTTGCTATACTCATTTCATTGG
GAACGGTTATCTCAAAAATGAATTTTCTGATGTTCTGCATGGAGTGATCT

>uc002pwd.1|56526101|56526601|56526600
CCCAATCATTAACCAGAAATTCTCTCACATGCTTTCCTTCCCTGAGACAG
ATGCTGGTTGCCCACATTTGAGTTGTTTGGTTCCCCTTTCTTCTTCGCTG
GCAGATCCACGTGTTATGATACAGGCTAGATATCTGGtttcctagcctcc
tttgcagctatgtggccagtttgggccaaagagacataaatggaaatttg
cttgtaggtttccaggaaagcttccctccCACCCCATGAGAGGGAAGAAG
GCAGTGATAGAGGGAGGTAGAGGGTGGGGAAGATGTATAGGGAGGAAGTT
CTGCCCCCTTCCTTTTATctttggatacagttgtgtgaagatgtgatgac
tggagctgcagcaaccatcttgctacgtgaagcaacatgcttagagtcaa
tgtgccaacccactgagggtggcagagcagatggatgcaaagggcccatg
tctttaatggcgttactgagctgctgagccagcctgaaaccagccgcctc

>uc002pqt.1|55082050|55082450|55082549
atggggtttcaccacgttggccaggctgtatttttagtagagatggggtt
ttaccatgttggcctggctggtctcgaactcctgacctcaggtgatccac
ccgcctcaccctcccaaagtgctggggttacaggcgtgcgccatcgcacc
cggccTTCAGCTTAAATTTTTGCTACAGCGTATCTAGGAGTGTCAGTTCC
CTTAGCGCTCACCAGCAGCGGGCAGAGGTCTGTTTCGTCGGGCGTGCTGG
GCGTCCTGCCTCCCTTCCATGTCCATGGCAGATGTGGAAGTATAATAGCA
CACTTCCTCTGGAGAGTGGGAGGAAGGAGGGGCAGGGCCCGCGTTCAGGG
CTGCTCCTGCCTCACCTCCGAGGTTCCCCAGCCAGGCATAAGTCACTTGC
CTAGACTTGGGGAAGGTCTTCCAGTCAGGATGACTTCTCAAACTCTCAGT
CCCAGCGCTGGGCAAGGCTGAGTGGGCTCCATGTCATCCCCCAGATTCCC

>uc002pfs.1|51969579|51969979|51970078
ttcaagcaattctcctacctcagcctcctgagtagctgggactacaggcg
cccaccaccatgtctggctaatttttatatttttagtagagacagggttt
caccatgttggccaggctgatcttgaactcctgacctcgtgattcgcccg
cctcggcctcccaaagtgctgggattacaggtgtgagccaccgtgctcgg
ccttaatttttgtatttttttgtagagacgatgtctcactatgttgccca
ggcttgtcttgaactcctggcctggagtgatctcaaagtgctgggattac
aggtgtgagcccccatgcccagccCAGTGGTGTTTCTTGATGAGCAGATA
CTGTCATTGCAGTGGCCAGTGCTTTAAGTCAAATTCTCAAGAACACCTGA
TTAAATAGTTGACACTCAATTTTATTGCTAAAAAAAATGTCCTCTGGAGT
GACAGCAGGTATTTGTCCTCAGCCTCTCCCCAGAGTCCCTGGGAGTGTTT

>uc002osx.1|47394191|47394591|47394690
TGGGAGCCCCCAAGGACATACAGGAGCAAAGCATGTGTGAACATGGTTGG
AAGGGTTTCTGActccgaggcagtattctatttcttcctttgacagagga
caagactgacacccagaggggaggacaagcgtgtggttatcagctggcat
atggTCCAGCATCCTGCCCACACTCCAGTCCCTAACGCTGGGCCAGGAAC
ACTCCTCCTCCCAGCCCACTGAGGTCCAAAAgctgggcatggtgacgggc
acctgtagtcccagctacttgggaggctgaggcaggaggatcgcttgagc
ccaggaatttgaggctggcctgggcaacatatcaagaccctcaactctaa
aaaaaaaatttaaattaaataataaataaaGAGTCCTAGAGAGGCCGATG
CCCACCTATGCCCTTTCCAGGGCAGTTTAATTGGTATCATTTGTAAAAGG
TCTTTTCCATCACCCCCAAAGCCTTTGCATTCCCTTTCCAAGAAGGTGGC

>uc002odo.1|41364626|41365026|41365125
cttgtcaacgaggctggaatgcaatggtgggatctcggcttgctgcaacc
tctgcctcctggggtcaaacggttttcctgcctcagcctcctgagtagct
gggattacaggcacccgccaccatgcctggctaatttttgtatttttagt
agtgatggggtttcgccacattggccaggctggtctcaaactcctgacct
caaatgatctgccggccttggcctcccaaagtgctgggattacaggcatg
agccaccacgcctggccACAGAATCTTTTAATCGGGTCATTTTTGTATTA
GGAATTGTCAGAAATTTAACATATTTTGAATGGCAAGAAGCAGCTTTTCT
ATATTCATTTTTTTTTAGCATAGATTATCTGATGCTTAGGAAACAGTGAG
TGAGGCAAAAAGAATTCCCACATTTATTTAATTTTCTTTGGGTGTGAGTT
TTCTGATGTTCTATGATGGAAGTGACAGGTGTTTTCTGACATTAATTACA

>uc002mvh.1|12796892|12797292|12797391
tcaccgtattgcgaagcctggtcttgaactcctgggctcaagcaatccaa
ccacctcagcctctcaaattgctgggattacaggcatgagcctctgcacc
tggccTTGAAGTGTGTCTTGAGGCCTATACAAGTTAGGCAGCTTCTTGGC
AGCCCTGGTGGCACACAGTGGGAAGGAACCCCTCCTGCCCTTGTCAGCCC
CTGTTCTGACCCCCTCTCCATTTCCAACAACTGGGTATTCCCAGTTATGT
TGACTGCTCTAGGGCACAGGCTATCTATCATTTACACTCTAGTATGAGTC
AGTCACTACTTCTAGGGTCTGAGGATTAGACGTGAGACATCCGTTACTTT
CTGGCAATTCTCCTTCCGACTTATTTCCCCAAGAAGCAGCCACACTCGTC
ACGTGCTCTAGCTGGCGACTTTATTCAAAGGGGAGAGGGAAAAGTGAGAG
AGTTGGGTCATTTCTGGGATAACCTGGAGAGGGGTGGGTCTCTGGAGCTC

>uc002mur.1|12672639|12673139|12673138
TGGCACCCGCACATGCGTGTGGCCATGTGTGTCCGTGTGAGTGTACGCGT
CCCTACGAGGGCCCCCCTCCTGACCTGCTCCTCCCTCACCTCATCCGAAG
CCGGATTCGGTCAGCTGTGTAATTCCTCCCTCCCACGTAGCTGGCCCAAG
TGGGCTGCCAGAGATGACCCTATTAGAGCCCAGGGGCCCTTGCCCACCAG
AAGTCCCCCCCACCTCCCCGTTTGTAGGATGAGCATGGTGGCCCCACCCA
CCTGCCAGGAGGGCAAGTggacggatggacggacggacggacggacggGG
AAGGCATCTGGATTTGAGTCCCACTCACTCCTCCCTAACCCCCCTCAACC
AGGGCACAGCGACTTCCGGATGCAGCGCACTCCCCAGTAATCCCTCCGAC
GACGACGCAGACAGAAACCTGCAGGGGGAGGAGGAAGGTCATGGCCTGGG
ACCTTTCGGCCCCCAAGACAGTGCTGACTTGCCAGCTGCAGTCTCCTTAC

>uc002wqe.1|17869843|17870243|17870342
agacctgttgcatgcccagttcacaatactgggtttgcactcctatgaga
atctaatgctgctgctaatctgacaggaggcgaacctcaggcggcaatgc
tggctcacctcttcctaacaagccatggacctgagactggggaccactgc
cctatggtaaaggccctgGCCaaaatgcaaacctccatcaggtcaggagc
aaacagacaaacccacatttagagaccatctaaaaaaggcctggagtact
taagaatgtcaagACTAGGACAAATTTCCCCTGACCGCCCCCAGGACTCT
GGGCAGAACCTGAAAACCCTGTAACCACAGCCAAACCCTAGCACCACCTG
CACTCCTGGGACACACTCTGGTTGTAGTTTCCACGAAAACAGGCCGTACA
TTAGTAGCACGATTATTTTATTATATGCTTTATAAAAAAACAAACACCCA
AAGACATACAACACACCGCCCTCACCCCCCAGCGGCCATTAGGGAGGGGG

>uc002wqb.1|17869743|17870243|17870242
ttccatggacaaggtggggtgtggaaagggatggcttccagatgaaacca
ttccacatcagatcatcaggcatttgattctcctaaggagcgcacaacct
agacctgttgcatgcccagttcacaatactgggtttgcactcctatgaga
atctaatgctgctgctaatctgacaggaggcgaacctcaggcggcaatgc
tggctcacctcttcctaacaagccatggacctgagactggggaccactgc
cctatggtaaaggccctgGCCaaaatgcaaacctccatcaggtcaggagc
aaacagacaaacccacatttagagaccatctaaaaaaggcctggagtact
taagaatgtcaagACTAGGACAAATTTCCCCTGACCGCCCCCAGGACTCT
GGGCAGAACCTGAAAACCCTGTAACCACAGCCAAACCCTAGCACCACCTG
CACTCCTGGGACACACTCTGGTTGTAGTTTCCACGAAAACAGGCCGTACA

>uc002zgg.1|45129896|45130296|45130395
GGAGGTGTAGATGGCTGGAGGGGAGGTGTAGATGGCTGGAGGGGAGGTGT
AGAGCTGGAGAGGAGGTGTAGATGGCTGGAGGGGAGGTGTAGATGGCTGG
AGGGAGGGCAGACAGGTACCCGCTTTCCTGCTTTGCCTCTGCCCTGGCCA
GGCTCCGCCGCAGGCACCTCTTTGGTGGGGCCACCACCGTTTACGGAAAT
GCACCTAGGATTTGGGACAGGGCCTCAGAGCGGGGCTCTGTATAGACCAG
CAGGTGAGGAAGGAAAAGGGAAAACAGAACCTGCCCCATGGTCTGAAGCC
AGCTGTGTGCCTGTGTGGCAAAGGTCAGCGGGCAGGACAGGGCCCACGTG
TGCCTGGCCACCTTGCCAGTCGGGGGAATACAGCGGACACAGTGCCCAGT
TTCCATGGACAGCCTGTATTGAAGTTTTATTTTTTTTCTATACACGTGAT
TGATTAACAATATAATTAATGGGATGTCATTTTATACCCTGACAAGTTTA

>uc002yxa.1|38675270|38675670|38675769
AACTCTGATGTAGCAGGACTAAAGCTGTCTACCTAGTGAGAGCTCCTGAA
AGAGAAACCCCGCAGCAAATCTAGACGTTATCCCTTGTTTCTGTAAAGTG
AGAAATTGCAGCTATCCATGACGCTTTATTTGCCAGTAATAATACAGTTT
GCCTTACGAGTGGTAGCTTGTTCACTGTTCAACAAATGTATTTTAATCAT
AGCAGGAATTAAGGGTGATTTGTGACCAGGTGCTGAACTAGAATTTCTCA
ATGACAACCCCAGCTTCATAGGCCTCTTTCCATTCCAGGCATAAATATGG
AGGCTCCAATGTGAAACCCGGGGTCCTTCTGTTCCAAAAGGGGCTAGAAA
TAAAAGACAGGAGGGGAGGCAAGAAGGACCTGGAGAGGCTGACGCCATTT
GGGTGCCAAACATCCTATTTCCTTGGCTCTCCCTTGCACAAGTTCCTGGA
CAAAGTAAATTATAACACAAAATCCACAACATTCAGCACATGTTTTCATT

>uc002yua.1|34740357|34740857|34740856
TCCCTCCTCTGTCTAGACAGTGCCCACATTCCCTGCTCCGTCCGGACGGT
GCCCACATTCCCTGCTCTGTCTGGACGGTGCTCACATTCCCTGCTCTGTC
TAGACAGTGCCCACATTCCCTGCTCCATCCAGACGGTGCCCATACTCCCT
GCTCTGTCTAGATGGTGTCCACATTCCCTGCTCCGTCTAGACTGTGCCCA
TATTCGCTGCTGGCTGCAAATGCGAGGAGTTGACAGCAGCCTCCCCTTTA
CAAGGCAGGAGGTGCCACTGTTCGCCATTGTCTCCACCTAGGGCTTCACT
TGCTTTCTATCTGCAGACATCAGAGGGACCCACATCTCTCTGTTCTGACA
CGCTGTGTGTTGATGGCAGAGTTTAATTATCCACATGCAATCTTACTTTC
CTTATTCCCAAGTCCGTGGGGCTGCCTCATCAAAGCATTGTAAGAACTGA
TAACCATCTTCTAGAAGTATCATAGTGATATTAAGAACACACATCACAGA

>uc002yju.1|14779019|14779419|14779518
gaaggccatgaatatgaaagcatttgtagaggtaggatccatagggcttg
attacttattgaatttgtatgaggaggatatatgtgagatgaagcaagaa
gtgattttctgctttgatgactggctgggtgatagtagcagtaaagagga
gttggcaataaaaaagcagaaacaaatttgtagagaaaatcgatggtttg
gttatgttgaattgaagtttcctgagggtatcaagtgagtcagataaaca
tcactggggttcaggggacagatgagtttgagGAGGTTGAGATTATTGCT
ATGGGATGCACTTATATTACAAAAAGTGAGGGGTGTCTGGGAGGAGATAT
TTTCTCTAAAGTCCAATATTAAAACCCTTAAGTAACATTACTCTGGAAAA
TGCAATATGCAAATAGTTCTTTTTATTATTAACATTAGGGTATGTCAAAT
TTTAAAATATTTACACTTAAAGACAAAACATTTCCACAATTATTACAATT

>uc003apr.1|35236442|35236842|35236941
TGCAGAGCTCTTATGACACAATGCTTTGTAGGGACAGGCCTGAGTGTCAC
CAGCCCAAGCCAAGCTTAAAAACAATTCATAAACCATTACACAATCACCC
AGTGGGACATCCATCAAGCTCTCTGTGGCAGCCTCCCTCAGGCGCAGCAG
CCCCACCTCACCCACACCCTGCTTCACGCTGTACTAGTGCTCTGCACTCC
AGCTCCTCACAGTGAACTCTCCAAAAGCAACAGGTGGCCCTTCACACAGC
CAGCAGGCACTCATGCTTGTGGAAATGGACTTCTTATAACAAATGAGGAC
ACCCAGATTCTGAATTCCACATAGAAATTGCTGAATCTCATCCCCACTCT
GTCAGGAATCTTTGAAGAAACGACTGTAAATCGTTAATGCAGGCAGACGA
TGAGGGAAAGACTAAACAGATATATATTTTATTTCATCTGCTAAATGTCA
GAGAGCAAGTTAGACACACATTCCACTAAGCATCAAAGGCCCTCGTAGTC

>uc003apg.1|35006871|35007271|35007370
ttctcctgcctcagcctcctgagtagctgggattacaggcacacaccacc
acgcccggctaattttttttgtatttttagtagagatgttggccaggctg
gtcttgaactcctgacctcaggtgatccccctgcctcagcctcccaaagt
gctgggattacaggcgtgagccaccgtgctcggccTTGAACCAAGGTTTC
TAAGATGCTCTTAGCCTCCTTGGATCTGGCCTAGCCCACCTTTCCATCTT
AGCTTTTCTGCACAACCGCCCACAGCTAGCTCAGCCTACGCCTCAGCCAA
TCTGGTTCCCGACGATGCAGAGCCGGCATTGGCTGCAGAAGCCAGGCCTA
GTCCTGTCCAGGGCCCCCTGGCCGCAGACAAATGCTACAGACACGGCTCG
TAGCACATGGTTCTCTTTATTGTGATGCTCAGTGGAAAACATCTGTAAAC
CAGCTTACTGTAGTGGTGACAGCTGCAACACATGCTAAGGCACTTTTATT

>uc003aik.1|29302211|29302611|29302710
CAGGAAGTGATATAAATCAGTTGGTGTTTACCAAGTACTTACCACACACC
TGATATTACCAAGTCCATAAGGTCTGAGACTATAAAGTTATCACAGAACC
CTCAACACATCCCTTTCAAAGAACAGAATCTCTACCAGTAACTGACACAT
GAGGAAGCAGGTGCAGAGGGAAAATGCCTGGGTTAGAATGTGAACCATGG
TCAGACAGGCTGTGAAGCCCAGGTCCAGAACCTCTGCACCTACCTTTTGG
CATCCCTGGACCTGGAGGGGTCCTTGGACATCCAGAGAGCTCTGAGCAGT
GCCCAGCTCTGTCTCAGTAAATACCCAGGGCTGGCCCAGCCTGCAGCATA
GAGTGCTAGGTAGGCCTCCTCCAACCCTAGGAAGGCTCATGGACACAAAA
TGCAATTGGCACAAAAGTCCAGTCATTTAATAACAAATGCTCCCCCTACC
CTCACCCCATCACAGCACCCTGAGAATCACGGGTCCAACTGTGTGGGAGG

>uc004dsi.1|53456074|53456574|53456573
GAAAAAAAGGGGCAGTCTGACTACTCCCTGAAAGGTATGACTTCAGCCTG
GCATTCCAGCCACTCCATAAGGCAAAGCTACCAACTCTGCCTCAACCCTG
GCCAGGAAGCTCATTAACAACTCCCAAGAACATCCTGTATTTACTTAGTT
GGCCCCTCAAATTCCTATCCTTTAAACTTCTAGCTTCAGTTTCCTCTTCT
AGGAAGGCCTTCTCAGCCACTCCATTGGCTCGGCCTCACATTGGTTCCTC
TTTCTTGGCAAGGCCACCACCCCTTTTGAGTTCTCCCTCATCTGAGCACC
TGTCTACCCAGGGCCTGAGTGCTTAAATATTCTATTTGTCTAAACTGCAA
GTCAAGAAATGTGCCTGGTTCTTACAAAAGCAAGTTAGGAGAATAACAGA
GAAATGAGTATAGGTACTGAACTCCGGGCTCAGAGGAACCCTAATAAACA
GCACGGCCTCTTGGTTTCCCACAAGTTGCAGGCCCAGGTCTGCCTCTTAC
