# Supplementary material for: MatrixCatch - a novel tool for the recognition of composite regulatory elements in promoters
Source: BMC Bioinformatics. 2013 Aug 8;14:241. doi: 10.1186/1471-2105-14-241 (PMC3754795; doi:10.1186/1471-2105-14-241)
Supplement: Additional file 2 — Dataset of tissue specific promoters. [file 1471-2105-14-241-S2.zip › 500/Testes500.seq]

>uc001bsr.1|31542117|31542517|31542616
TCATGCCGCTGCCGCTTGACTGGAACCAGCGGCAACTCTGGGCCCTTACG
CTTCTGCTGTTCTATCATGGCGGCAACCGGTCTCTTCAGCGCCGCCACTG
ACCGCGCTGCCGCTCTCAGGCGCCACGCAATTGGTTCCAAATTAGTCCTT
CCTCCACAACTTCCAGCTTGGAAGAACCAATCGGCTTTCAATATTTCCAT
TTGCACCGCCCTCGGATAGTCTCTTGTTATTGGGCATATCTTTCTGACGT
CATGAGAGTGCGATACCAGGATTGGTGGACGGAGCTGGCGACCGCCCTAG
GCGCGCTGGGTCTTGTGGGTGGAAACGCGCTGGCTGACTGGGGTCGGCGT
TTAGTTCAGCGCAGCGACTCGGGGACCTGGAGCTGACGCCTAGTACGTAT
GAGGAAGAACGGGGTGGGTGGCTGCCTGAGTCTGGAGGCGACGCCTCGGT
TGTGCAGTCTGAACCTGCCCTTCTCAGCTGAGGGTGCTGACAGCAAGGGG

>uc001bxt.1|34415457|34415857|34415956
AGGGGCTCCCTGGGAACGCCCAGGCGAGCGCCTCCTGCGGGGCCCCGCCC
CCCGAGTGCCTACAATGGTGCCAGGCCCGCACCCAGTCCTCCGCGTGGCT
TAGCGGGACAGCATGGGCTGAGCCCAGGCGCCGAAAGTTGTCACGGCGGC
GTCGCAAGGGGGCAGTGCCAGGGACTGTGGGGAGAGCCAGCCCTCCCCTT
CCAGCTGTTCCCAGATGTCATTCTGCCCGCCCAGGCGCCTGGTTCCTGAG
CTCCGCAGCATTCCACTGTTCCTAAGCTACTGGTTTTTGTTGACTTTTAA
ATATTTTCTTCTAAGGGAGAGGGGGAGGGAGGCAAAAGTCAGGAAAGAGC
AAATAAAAACAAATCAAAATAAGCCCTCCCCTCCCCAAAAGAAAGCTGTC
CTCCACCCACCCCTCCCACACAAATAGAAGGCCTCTGAACCTAACCACCT
TGCTGGAGCGAAAGCCAGACAGAACTGACCCACTTCTGCCAAGCCCCATC

>uc001cpt.1|46579594|46580094|46580093
ACCCCTCGGAAAATACCATAGCGACCTTGCCTGCACTCCTGGGTCTCCGC
CGCCTTGCAGGAAAGGATTCAGCCCCTTCCTCAACCTCGAGCTGCCTCTG
GCGACCGGGCAAGGTTACAGCGACCACCCTGTCCATACTGCCGGCCCAAA
CCCTGGCAAAAGGTGCAACGAATCCTCTCATCCTCTGGACTCTCCTTGCT
TCTCCAGAGACCCTTTTTCTTGCCTCACTGGAAGCCCTGGAATTTCTTCT
ATGACCGGCACGCCCCCCTGCCCACCCCAGCCGATTCCCTCGCCACCTCC
ACCATCTCTTCCACCCCCACAACCTTCCTCGCACTCAGGGAGATGGTCTT
TTGAGTCCTCTTCCCCACTCCTGGAAAGGACCTACTGCCGCTAGCCCTGC
CACTCGGGTTCCCCACTCTCCAGCCCTTATTTTGAGCAGTTCAGCATTCC
GGGGTCACCCCCTCTCTGTCAGCGGACACCTTATTGCAGCTGGATGAGTC

>uc001cxq.1|54879531|54880031|54880030
GCTTTTCTTATCAAAAGATCTAGATGACACTGCTGTGCCCCGGCCTGCCC
CACCCTCATTCCTGCCCTGCTCCACGCACTTATCTGTGCCTGGAACagga
gttagggtggagtaggaaaaagatcaaggatttgagtgcacaaggacagg
caggcatcctagctcctgaccttgggccaatattttctcgctatgggtct
cagttgcctcatcACAGACCACCTGATTTCAAAGCCCTTGTCACCCTGAA
ATACACAGAGGTCCAAGGTCATATGGTGAGGGGTTTTTATGGGAAGACTT
GAATTCTGGATGAGAAACTCAGTGTTTATTAGCAGTGAAGTCCTTTCCGG
GAGGCTGAAGAGAGTCTCAGGGCAGGTAGTTCTTTGAAAAGACCCCATCT
CTTCTCCCCACTATATAGGTGGGAGCAGGGGTCTCATTGGCTGAGGGACT
TCTGGGTCATGGTGACCTCATAAAGCCCGTAACACTGGCCTGGGCTGGGG

>uc001dcn.1|66030380|66030780|66030879
TGATCTGACCTGTTGGTTCAGGAGCACTGCGCGTATTCACTCTGGCGCTC
CTTTGTGCAACAGGAGACCAGAGGACTCCCACGGTCCCACTGGCTCCTTC
CACGTAATGTGCCCCGCTGGCTCTCTCGCCTCCCCCAACCCGGGGGTCTG
CGTCCCCTGCGCCCCAGTCCCTCTTTGTGCAGCCAGTAGCTGCAGAGCTC
TTCGTCTTGTATTCATGGCAGATGCACAGCGAGTGACTGACACGTTCCAG
GGACGGCGAATGGGAAAGAGCGCGGGCGGCCGGGGGAGGGTGTGTAGTGG
CAGACGGCCGCTGGGATTATGAATGGGGGCTGGGGGGCCGGCGAGTGTGG
GGTTCAAACCAGGATTTTCGGTCTCTGGCTTTGGATAGGCACGCAGGGCT
GTGCGTAATCCTTCAGCTCTGGTGGTAAGGGAGATGCAGTGAGCTCCCGG
CTGGGAGAGAGGGTTATTTTGCAAAACTCCCCTGGTACCGTGCCCGCGGA

>uc001fnj.1|154362203|154362603|154362702
gaccagcctggccaacatggcaaaactccgtctctactaaaaatagaaaa
attagctaggcatggtggtgcaggcctgtaatccagctactcgggaggct
gagaagcaggagaatcacttgaacctgggaggtgaaggttgcagtgagat
cacctgggcgacagaatgagactccacctcaaaataataataatagtaat
aataataaatgaaaaattttaaaattaaacaattaaaaaTTTTAAATTAA
AATTAAACAAATTAGATGCCCAGGAGGATACAGGAGAGCATTTGCCACCA
GGCGGACTCCCTGTACCCACCCGGCCACAGGGGGCGATGTTCCTGGGAGA
CAGGAAATGCCCAGGGGCTGGGAGACCCTCTGCTCTTCTGCTCCCTTCCT
GTGTGCTGCCTGGCAATGGGGAACTCTGAGGGCTGGTGAGCAGGGCTGCT
GAGGAGTGGGTCTAAGGAGTCCCTGCAGGGCTGGGCCAGCTCCTCCACCT

>uc001gee.1|165456366|165456766|165456865
AGGCGCCCGGGATACTATATAATCTGGTTCTGAGCTAGAGGGAGCGCATG
CGCCGGCGACACTTCTGGCGGCAGGAGAAAGGCGCGCATGCGCAGAGCCG
AGACGAAAAATGAAGCCACAGGGTGCCTGGCTGATTGAGGGCGCTGCTTT
AGCTACCGAAGGGCCACAGCGCCCCGAAGGCGCGTGCGCAGAGCGCGGGA
AGGGGGTGGAGCTCTTCTGAGGGGGCCGGGGCGAACAGAGCCGGCCTCGC
GCGCCCCCTGGCGCGCGCCCGgggagaggaaggagcgggagggggcggag
aggagggaggaggcaagcagggcgggaggggggaggggagccagagcgag
ggagggTTTATCGACCGGGCGATTTTGGTTAAAATATTCAAAATGGCGGA
CGGAGGAGCAGCGAGTCAAGATGAGAGTTCAGCCGCGGCGGCAGCAGCAG
CAGGTAATCATTACAGCATTTTACATATTCATATTCATACTCAACCCCGG

>uc001gfl.1|166516401|166516901|166516900
CTGGAGAGTAGCTTATAGCCTGGGCATCAAGTTTGTCGATTCTCCCCAGG
ACCCTTTTCTTTATAGGTGCCACATGTCATGATTTATGCACAAACATGAT
TTGCCTGACAGTGCAGTCTGGGCCTGGAATAATTTTAATTAATGGGAAAA
TGGTCCTCAATACACCGATTAGACCTCTTCAGGTACAACAAGATAAAAGC
CTGATAATTTGGATGGAGTACTCTTCTTAAATATCTACTCTGTGCACGGC
AGCCAATGGGAAAGCCAGGCTCTCTCCCACCTGATCCAATGAGTAATTAA
GAGAGGGCTTTTTCTTCCCTACCTCTCCCCTGCCTCCACCCCGCTCCCCA
ACTAAAGCTTAACAGGTTGGTGGCATAATGTGGAGACTTTTAAGGGGTGT
CATCCTAGGAGCTTAGGCAAGAGCCAGGGTATCTTCTCTCCGCTCCCCAA
GCACTGTTCAAGTGGGTTTGAAAAGCAGGCAAGTGAGGGAAGGAAGAAGC

>uc001glq.1|176329752|176330252|176330251
GGCACTCGGAGCTTCTGAGGCGGCGGCGGCGGGAGCCGGTCAGAGGGGGC
GGCCCCTGGCGGCGACGCCCCCAAGCCCAGCCCTGCCCGGCCCCGCTCCA
TCCCCAGCCAGAGCCTGGTCTGACCGCGAGAGACGCCGGCGGGGCTGAAG
AAGGCGGCTCCGAGGAGGTGGGAGGGCGAGCCTCCCCTCCCGGGTTCTTC
TGCGTCCTCTCCCGGGAGGGACCCACACACACCTGAGCCCGGACCCACCC
TTGGTCGGGGCCACGCTGGATCCTCCTCCCGGCCTGGGTCCCGCCCGCCG
ACTGCAGGTGGGCTGCATCGCCCGAGCCTCGGGCAGTGGGCGACGGGGAA
GGAGGTGAGAGGTGTCCGCGCCGGCTGCCGCTCGGGTCCCTGCCCTCGCT
GCGCGCTCTCCTCCTCCCCTTACCGCAGGCAGGGCGCGGAGCCGCGCGCC
AGCCCGCCCCGAAGCCGCCGCCTCGTCCCCCTCCCGCCTCGGGGCACCAT

>uc001grr.1|184192423|184192823|184192922
attgattacatcacgggccatcagtgatcatcgctgccttcatctcctct
cccttccctggattttgagggtggggttggaagttccatcctgccttgat
ctttctggtgaattagccccatcctgaagccctctggggacccccagtca
ccaatcatcttattagcatgcaaaagaaacttttatcactactgagattc
caaggattttagtagctgtatgtcaggaaatgggacaaagacaaaatata
tatttcacgatatcacaTTGTCATTTTTTAAACCCATAGTGCCTTGCACA
GAGGGAAAAACATAATTGCACCCAATAGATGTATAATTCCTTAATTGCTG
AATAAACCTCAGTGTAACAATAACACTGTAGGGAAGTCTGGGTCATTACC
CTTATCTATCATGTTTCCATGTTAACTTCAATGGGTTATTTGAATCACAT
CAGCAGTTAGAAATGTCATTATGTAAGTACTTTCTTGTCCAGTTCCAGCA

>uc001gub.1|195649081|195649581|195649580
GAATTTCTCTGAGAGCACCACACAAGTAACTCTTGCCACAGTCTCAATTA
ATAAAAGCCTTTACTCTTTTTTCTTAATTTTTCTTTCCTTTCTATCCCTT
GCATAGATACTTAATAGATTTGAAGTTGCCATTAATTTCTTAACCACTAT
TCAAAAGGAAAACAAACAAAAGAAAACAAAAACAAAAACAGCATTTCCTT
TGTTGTAAAGCAAAATAAAATCAGGCCCTAATTTTCCACAACAGAAGTTG
TCCAAAATACTTATCTGTGTTTAGATTTCCCAAAATTCATTTCTTCATAA
TAATACTGTCAGCGTTCAGTGTTGTGATCATAACATTCACTAGTGTGACT
TAAAAAGGGGAGGCACCATGTGTTAAGCAGGGATAGGATCTAAGAATAAC
AAATCTGCCTGGTAAGCAGCACAAATGAGTCTTACACTAAGCCACACTGA
TCCAGCTTGGAGGGAAATGAGTCAAAACCAAGTCCCCATACTCTCTACCT

>uc001hnm.1|220883886|220884286|220884385
AGTAAGCAGAGGACTGAGTGGGCAAGGAAGAAAGGCCGCGCACTGCAGTG
GCGCCCCATCTGAGCGGTGGTCCTTCCACGCTGTGACAGGAAGGGCCAGC
TCCGGGCCGGCACGAGAGACCTGCTTTTCTCCTTTTCCCCAGCTGCCGCC
CACAATCCTCCTCCAGGTAAATCCCTGGCCTCATTACTCTGGGGCTCTTT
AAGTCGCCGGTTCCTGGCGAAAGCGCCAGTCACTTCCGCCTCTTTTTACT
GGGATTCTTCCGCTCTAGCCCTATTCGCTCTTCTCTCCCGTCCCCTCGAT
AGTTGGTTCCGTCCGCTCTGGCCCCGCCCTCGCCGGCCGGCTCCTTTGGT
GCCTTGAGGTGCGCCAGGGGCAGTGGCTGATGACGTGTTTTATAGGCGGC
ATAAAGCGAAAGTGCAGGCAGCTGTGGAAGGCGAAGTTCAATCCCAGAGT
CCGCCCCCTGAATTGGGGCCTTTCCGGAGGAGGAAGCTCTGAAAAACAGG

>uc001hrs.1|226336583|226336983|226337082
ACAGGGCCGGGGCACGTGGACCCGCGCAGCCTGGGAGCCAGGAACCCCAA
CCCCGGCGAGGGGCGCCTCGCACCCCCGTCCTCACGCAGTCCCCGAGGCC
TCCCGGTGACTGCCGGGTGTGGGAGGAGGAAGGTGGCAACCAGCCCCGCA
GCTCCAGTTGCTGCAGGAGCCCCCCGGGCCTCAGTCTCCAAATACGCCAA
ACGGGCGGGAGTGAGCCACAGGCTGTCTTCGCGGAAGACTCACAGGCGCA
GGCGCAGACGGGTGCGCGCCCCTAGGGTGCGCGCGAGCTAAGACCGCGGC
CCGGGGCAGGGTGTCCCCGGCCCCGCCCCCTGCAGCCCTACCGGAGCCAG
CGCGCCTGCGTCGCGGGCGCACGGTGGGCGGAGTTCCCGGCGTCTCCGCC
CCTTACCCGGCGTGCCCCGCGCCCGGAGGCGCTGACGTGGCCGCCGTCAG
AGCCGCCATCTTGTGGGAGCAAAACCAACGCCTGGCTCGGAGCAGCAGCC

>uc001hrv.1|226337073|226337473|226337572
AGCAGCAGCCTCTGAGGTGAGGGCGAGGGGCGCGGGCCGGTGTGGGCCGC
AGAGACGTTGGAGCCGGCGGGGGCTGGGGACTGGCCTCGGGGCGACTTGA
GGTTCGCGAAGGGCACGTCGACCCCCgcggcggcggcggcgacagggccg
ggccgggggcggacgcagacgggccgggctgaggctggggcccggccgga
gtcggggctgggcggacgggcgggTCGGTGAGCTCCTCGCACCCCTCACA
GGTTCCCGAAGTCGCTCGCGGCCGCTTGTCCTCCTCTGCCTGTCCCTGCC
CCCGCCCGTCGCCCGGAAGTCCGCTTGGACGCCGGGCTCTTCTCCAGGAA
ACCTGGGCTTCCTGCTTCCCTCGCCTCTGCCTTTCTCGTTTCCCGAGGCC
GCCCGCGCGTGGACGGTTGGGATTAGCGGCCGCGGGGGCCGGTGGGGGTC
GTGGGGCCTCCCCCACCCGAGTACAGGCGAGCGAGCGGCATCCGGGCGGA

>uc001hwv.1|233557975|233558375|233558474
AGGACGGCGGCGATGGACCCTCTGCAGCTCCCTCCGGGCAAAGGTCCAGG
CGGTGGCCGTGGCGGCGGCAAGATGAAGCTCAAGAGTCTCCCTCCGCTTC
GGCGACCGAGCTCCTCACTCCGGACTCGACTGACGGGCAAACATCGCTTC
CCCCCCACCGACTCTAGGTTCCCCCCCTTTCTCCCCTCCCCTAGATTTTT
TTTCCCCCCCTCCCCTACCTCTTTCCCGGATGGCCTCTTAGACGACCTTG
GATTGGTTAAAGTTCTTTAGAACCCGCCTATACACTGTTCCTATTGGTCC
CTGGATACAAACAACGACGCCATTTTCCCACCAGTTCTATGGAAACAGAA
AGTTACGCCTCAAGGCTTTCTGGGAAATAAAGTCCATACTCTGGGGCCAA
CGCGCAAATCCTCGTCCGCGAGAACTGCAAGGCCCGCAATGCCCTGCGCC
TGCGTGGACCGGTGCGGGGGCGGGGGGGAGGTGAAAGGGGCGGGGCAACA

>uc001hwx.1|233558091|233558491|233558590
ACTCCGGACTCGACTGACGGGCAAACATCGCTTCCCCCCCACCGACTCTA
GGTTCCCCCCCTTTCTCCCCTCCCCTAGATTTTTTTTCCCCCCCTCCCCT
ACCTCTTTCCCGGATGGCCTCTTAGACGACCTTGGATTGGTTAAAGTTCT
TTAGAACCCGCCTATACACTGTTCCTATTGGTCCCTGGATACAAACAACG
ACGCCATTTTCCCACCAGTTCTATGGAAACAGAAAGTTACGCCTCAAGGC
TTTCTGGGAAATAAAGTCCATACTCTGGGGCCAACGCGCAAATCCTCGTC
CGCGAGAACTGCAAGGCCCGCAATGCCCTGCGCCTGCGTGGACCGGTGCG
GGGGCGGGGGGGAGGTGAAAGGGGCGGGGCAACAAAGCAGTAGGGAGGCG
GCAACGACGCCTGCGCAGTGTGACCGGGATGGCGCATTTTCTTGCACCAA
CTAATGCGGTGTCGCTGGCGGCTGAGGAGGGCGGAGAGTTCTGTGGTGAA

>uc001ris.1|27177084|27177484|27177583
tgtgaggataaaatcatatataaaatgcccagcatgatgcctgatgtgta
caaggctctcaaaaagttctagTGATGATTAATATTACTGGGGATGGGGT
CACCTGCCCTGAGCTGCAGGAGAGCATGGGGTGTCTGAACACCAGGTGAG
GGGGAACCGGTGAGGGTTTGGGGCCCAGGGATAGACTGAGCTTTCCTCAC
TGGGTCCTCTGCAGCCGGCCATGGCTAGCACCATGCGCTCTGCTGCCGGA
GCACCGTGAGGCCCAGAAACACTGGGCAGGCGGCATCCCTGTCCTTTCGG
TCCCCAACCCCGTTCCTCTGAGAGGGTCTGGGCAGGCTGGACGGGTAGAG
AGGTGGCCGGGGGGATGAATTCATTCAGTTCTTTATTGGTAATCTGCCCC
TTAACTTAGGGTCTCCCTGAGCTGCACAGAAAGACCTGATACCTACTGGG
ACCAGGCAGGGGGCACAGAGATGGTCCTTGTCCCAGCGTACATTTCCCCT

>uc001ruy.1|46592089|46592489|46592588
catcaagcatcccttacaaagcatacatccaaagttgaaattaggaattt
cagggcagcaaatacagatcactaatccccaggtgcggggcccttctgag
cttggcccctgtgtgactgtgctggttggatgcacatgaagttggttctg
GACATGTGAGGAAGATCTCTAGACCTCATTAAATAACATAAATTTGGGTA
CTGAAGCTGAAACAAAAGAAAAACACACTTCATATGCATATTAAACTAGA
GCACCCAGATTCACAGGCGAAGAACACTATTCACATCTCACACATTCACC
ACCTGAGGCCAAGCTGAAGAGCAGATGTCATCACTCCCCTTATCCCAGAC
TGCAGAATGGACCAGAAGCTGTGGCATGTATGGATGAATTGGAATTTGAA
TTCTGAGCATTAATTTGGGCTTTATTTCAAAGTTAACACTTTAGCTATCC
AAAGGGTATTTCGTGAAGAAAAACAGAACAGTATCAGAGCATCAAAGAGG

>uc001tje.1|113647630|113648030|113648129
TCTCACTGGGTGCCCTGCAGGGGACCAAGAGCCAGAGCAAGACTGAGAAC
CTGGGGCAGAAGCGCAGGGAGGAAGGAGGTGGGGCCTGCTTACCAACCAG
GCCTCGGCCCCTTCCCCTTTCAATCCCAGGCCCCTGCATGGCAGGGAGAG
GCCAGTTCCACCATGGCAGGTTCTTTCTAGGCTGGTGTGCAGGGTGGGGG
CCTCCAAGGAGCAGGGGCATGGGGAAAGGGGCTGCAGGCGCTGGGCCTAG
GAAGAGAGGCTCTTATCTTGTGGGCAGGAAGTGTGAGGTGTTGAGCAGCT
AGGGAACCCTGGGGAGGCGGCGGGGAGCAGGAGGGGTGTGTGTTGTGGTG
AGGAGGAGCGGAAGTCGGAAGCTCCAGCCGTCACAGCCACATTCACTGGG
CAAGCCGACTGTGAGCCAGGAAGTGCTCTTGGGGAGCCCAGGCCAAGCCA
TCCATTCTTGGGTCCTTTGGAGGTGAGCTAAGTGGGTCTGCCTAGGTTGG

>uc001tji.1|113679473|113679973|113679972
tcgagaccagcctggccaacgtggtgaaacccagtctttactaaaaatac
aaaaaatagccgggcatggtggcacatgcctataatcccagctactcagg
aggctgaagcaggagaatggcttgaacccaggaggcggaggttgcagtga
gctgaggttgcgccattgcactccagcctgggtaacagagcgagactctg
tcgaaaaagaaaaaaaagatgaaaTGCCTTGAAAAAGTAAGGCCAATGGG
TAGGGTCAGAATATGGCCTGCAaatgcactgtactatttgtgtaacttat
atgtaaatctgaaattatttcaaaataaaTACAAAAAGAAAAAAAGGCAA
TATCCCAGAACCTTGTGAAAACCTGGCCGTAGCAGGTCCTTTTTCCTCCT
GCTGAGCTGAGCAGGCATGCTCACAGATCCTCAAGGTTTCTTGAATGGCT
ACTGTCCTCCCCACTGGCCCCTCTGCCAACACCTCTGCCCCTCAGCTTTT

>uc001ujt.1|175646751|175647251|175647250
AAAACCAAAAACAAGAGCTAATTTCAAAAATTATTAGATATTTGATAACC
CTGTATCATACATTATATAATTTCATATTTTTAGCCTCAAAACATAGGTG
TAAAATATTGAATTTAAGACTTGAAAAATAAAATCATTTTTGAAATGCTG
AAAATTCTAAAATTTGTTTACTTAAAATCTTAAATAAAAAAGGAAAATGA
TTATAAATGACCTTGATTTAGCTTAACAATGTGCATAAAAGCACTGTATG
TCTTTACCATGTTTTCACTCACTTAAAAAAAAGTGTTCTTTAATGTTTTT
CCTTTTGCATAATGTGCAAAATAAAAGGCAAAAAGATTAAAAGCAAATTT
CTATCTTTCTCTTGCCTAGTGCTTTTATGACTCCGTTAACATTACAAAGT
CAACAGGGACTATGCAAAACTTTGGTATAAATGATAATACTACTACCGTC
ACAGTTGAGGGTTAAGGGGTGGTCAAAAGAAATGGAAGTGGGAAGAAAGA

>uc001vao.1|205118360|205118760|205118859
CGGGGCACGTCGTCGCCCAGCGTgcggcggggcccgggagcgccgcggcc
ccTTTAAGAGCCGGGCCCAGGCCGTCGCCGGGACCGCAGGAGCCCAGAGC
GCGGGCGCCGCAGAGGAGTTGGGAGCCGGCGCAAAAGTTTCCTCCCAACT
CTggccccgtgcgccgccgccgccgccgcccACTCCAGCCCCCGGCTTGG
GGCCGGCCCTGCCAACGCCgccagggccagggccagggccaggaccagcg
acagggcagggccGGCAGTTTCGCTTTGGTGGGCGCGGAGCAgccgcctg
ggccgggcaggagtaggagcgggaggaggaggaggaggagccggtgccgc
ggagctgccgcgtcccgggccgccgggcacctgggaggtaacccctttcc
gcggccgcccctccccGATTCCCGCCACCTGCCGCCTGGCCAGGTGGAAG
GGGCGCTGCCGCGAGCCTCCGGGCCTCAGGGTGTTCCGGGGAGCGGCGCC

>uc001vhy.1|218972321|218972721|218972820
CGTGATTCTGAGGTTTGCACAGCTGTTTCGGGCCAGCAGAGCCTTCGCTG
GCTCTTGACGTCCTTGCGAGGTGATCTCTGCGACCACCAGACAGGAGAGA
AGACCCATTTTACAGATGAGGTAGTGCTATCTCCAAGTCCTCAACGAGGA
AACCGAGAAGCCTCTAGTCCCGGGTCTTCAGAAAACGCAGAGGTGGAGCC
GCGCCGCACTCGGGCACTCCCCGGCGTGGGCGCTCCCGGCGGGCGGGCCT
TGGCCGAGGGCGCTCGGCGGCCTGGAACGGTGAGCCGGGTGCCGGGCCTG
CCACGCAGCCGCAGAGACTCAGCCCCGCCGGCGGGCGGCAGGAAGGGAGG
CGACGCCCCCTGGAGCGCGGCAGGAACCCGGCCCGGCCCGCCTCCCAGTC
CGCCTAGCCGCGCCGGTCCCAGAAGTGGCGAAAGCCGCAGCCGAGTCCAG
GTCACGCCGAAGCCGTTGCCCTTTTAAGGGGGAGCCTTGAAACGGCGCCT

>uc001vhz.1|218974664|218975064|218975163
GGCGCCATCCCTAAGGTGCGTGGGGGCCAGGTGGGGCCACGGGGGCACCT
GGACTCAGTCTTCAGGGCTTTAGGGGAAGGGGCTCCTGACTGAGCTTTTC
AGGATGGACTTGCAGACCTGAAAGGTGCAGAGTAGGAGGGTGGCAGCCTC
CCCTGCCAGGCCCTGCCCACTGTGGGGAAACTGAATTCTCCCTCATAAGT
GGAAGCTTTTTCCTACCTTGGTTTTTAGAGAGGTCTCAAAGAGCCAAGAG
GCCTACCCAAGCCCTAGAGCTGGCAGGGGCAAAGCTGGGAAGGGGGAAGT
ATCTGTTCCTGGGGCCTGGGGTTCCTCTGGAGACGGCTAGGGGGAGAAGC
CTGCGTGGGAGGAAGGACCAGGCCCGGAGAGAGGCACCCCAGCCAGCCCC
GCCCTCCCTACAGCAGACCCCAGTCCAATACCTGCTCCCTGAGGCCAAGG
CCCAGGACTCAGACAAGATCTGCGTGGTCATCGACCTGGACGAGACCCTG

>uc002qzo.1|9480818|9481318|9481317
AGCCCAGGCATCCCTCCTCCGCCCGCCCCGCGGCCCCACCCATCCTTCCT
GGCCGTCCGCGCCGCTCTCGGGACCGTGTTCCCGTCAGGCCTCCGCGAGC
TCGGCCCCAAGCGGGACGAGGGCTGGGCGCTCACCTCGCAGCCGCGGGCC
CATCCCCGGGTTGCGGACTTCGGGGTCCGCGTGGGAGTGCCGCGGCCTTT
GGCGCCCAGGCAGCTACTCCCGTTCCCGCTCCAGCGCCGGCTTTTCCAGC
CCTCCTGCCCACGTCCGCCGGGCCGCGCCTCCAAGACTATGCGCAGGCGC
AGTCCTGACGTCCTACCCCCGGTTCCAAGACCCCAAGTGGTGGGAAGCCT
CGCGAGCGGCGTCCCCCGACCGGAAGTCGAGGGGAGGAGTCTAGTGCCGC
GGGCTCCGGAGTGACGGAAGTTGTGCTCTTGGTGAATGGGGTTCTTCCTT
TTTTATTTACCGGTGGCTGTGCTTCCAATTTAGGAAGACCCCGGCGACCT

>uc002qzp.1|9481063|9481463|9481562
CCAGCCCTCCTGCCCACGTCCGCCGGGCCGCGCCTCCAAGACTATGCGCA
GGCGCAGTCCTGACGTCCTACCCCCGGTTCCAAGACCCCAAGTGGTGGGA
AGCCTCGCGAGCGGCGTCCCCCGACCGGAAGTCGAGGGGAGGAGTCTAGT
GCCGCGGGCTCCGGAGTGACGGAAGTTGTGCTCTTGGTGAATGGGGTTCT
TCCTTTTTTATTTACCGGTGGCTGTGCTTCCAATTTAGGAAGACCCCGGC
GACCTGTTCCTCACCCCCGCTTCGCCCTCACACTTTCGGGATGTCTGCGA
TTCCTGCTGAGGAGAGCGACCAGCTGCTGATCCGACCCCTGTAAGGGACC
AGCGAGAGAGGGAATGAAGCCACGGGCTGTGAGGGGCGCGAGGGGTAACC
GGAGACTGGCCTCCTCCGTCGCCCGCGCTCCCACCTACCCCGGCAGCCTG
CCTTTGGTCCGCGCTTGCGGGCCAGGCTTCTCAGGCTCGAGGGGTTGGAG

>uc002rbk.1|11591292|11591692|11591791
AGAAACAATGAACTAGGGGTGACTGGTGTGAAATTCAGTTGTGTGGACCA
TATTTTCTAAACTAGAATCTGCACACCATGCTCTCCCGCCATGTTCTCCC
CTAGGAGAAAATTGTAGCTTGCAGGCAGAAATGTAAACACATAATCAATT
CTACTATAACTTGATATATGTGTTCCTAAAAATTATTGCACCATGCAAGA
TTGGGCAATAAAAACCGCAGGGTTTATGACGAATACAGGCTTAGGGCAAC
AGCTCTCAAAAACTTCATCAATGACACATTTTTTAAAAAGATAAAAACCT
AATAAAAAGGGCAGCACCGTTTTACACATGCTAAATGGTTAAGAGATACA
TAAATACTGCAGTAGAGATGGGATTTTACCTCAAAGTGCAAAGGTAAATG
AAATAAAGTTTTTTCAATGGAAGGCTTGCAGCTCTTGAGGACCTGCCAAA
TGGAAGAAGGACAGAGACCTGGAGCCCTATGGAAAGTTCTGACACCATGT

>uc002rbl.1|11597130|11597530|11597629
CTGACCCTTTGTTCTTTGCACAGCGTACTGTGGCTCCAGTCCAAGTACAC
AAACTTCCATGTAGTTTAAAAAGAATCAGTTTAACTGTTGGTGGTTAGAC
AGATTGGTATGTACCTGTGTGGAGAGCACTGTGACCCAGCAAAACACTTC
AGGGCTAAGAAGACACGAAACGGTGGCATTTGCCATCTGACCCGGCAGGC
GCTGGGGCAGATGAAGCTCCAGTTGGAAGGGCTACTGCTGAAtttttttt
ttttttttttttttGGTTGTTGTTGTAGCTCTGGGAGCAGATACTAGCTC
TGAAACTTTTCCCCTGGCTGGCTTGGCTGCCTCTCCCTGCCGGGCAGGGG
CCAGGAAGCCTGGGTGTCAGGCAGACCCGAGCCAGGCTCTGCACAGCAGG
GCATTACGCGCCCCACGCATCCTCTTCCATCCCCAGGCACAGATCAAAGG
CGCAGCCCAGGAGGCGGGAGCCCCTGCACACTTTCCACCTCTGCTGGGCT

>uc002rcu.1|17798494|17798894|17798993
CCGCGTGCCGGCCGCAGGAGAAGGTAGATTCCCGGGAGCCCCGGCGCCCA
CCGCGGTACTAACCGCGCCTGCGCCCCGCCCTCCCTCCCTTCGGGCTCCG
CCCGCGCCTGCGCAGTTGCGGGGTTTCGCGCCGCCGGAGTCTGAGAGGCC
GGAAGTGCCCCTTAGCGGGTGGGGGAAGCTGGTAGGCACGGGCGGCTCCG
CAGTGACCGGACTCGGGGGAGGTGAGTGATTTGCCTAAGTAAAAGGGAAA
GATAATTGAGCGCCCCCGGCAGCTGGTCTACGCATGCGTCCGCTAGGCCG
GCTGGGAGCCGGCAAGGGAAAGCCGAGCGGGCCCCATTGGGGGAAAGGGG
TCAGTCACTTCCCGGAAGAggcggggccgcgcgggcccggcgcTGGATTC
GAAACGCTTCCTGGTGCTCCTGGGCCTGGCGGTTGAGCCCGGGGAGCTAG
TCTTTGCTTGGGTAAAGAAAGAGGACTTTCCTTTTTTTTTTTCCTTTTGA

>uc002rso.1|42574812|42575212|42575311
ACCTCGGGCTCCCCGCCTCGTGACGCCGTCCTCCCCCTCCGCTCCGGCCC
GTAGTGGCGGGGAGGGGTCCGCAGGGCGGGGGAGCGGGGAGCCCAGCGCC
GGGATGCCTGCTCCCGCGTCCTGCCCTGGGCCATCGGGATGAATTGGGCA
GTCCCCAGGGCCCCTTTTAACAGCCCTGGTTCAAAGCCCAGTGTGGACTC
GGGTGCGGGGACAGACGGCGTTTGGAGAGCTTTTTCCAGAAACTGTCCGG
AGCCCAGCTCGGGTTCTGACATCGCCCCTAAGGATTTCTCAGGGAAGGCA
TCCCAGCCACGGCTTTTCCTGCCGACTTTGCTCTTCCTACCGCCGCGCGG
GGCGACCCACGTACCGCGTGCTCAGAGGGCGGCTACACGCCCCATCCCCC
AGCCTCGGTGCCGCCTGCCAGCCCGCGGAGGGAAGCGGTCCCCGACCCGG
CCCCGGCCCCCACGTTCTGGGGCGCGAGTCCTGAGAAGGCGCCTAACGTG

>uc002seq.1|68609776|68610276|68610275
AGACAGCACGGGTTTCTTCCTTGAGGGGGGGCTCCAGACAACAGGAGGCA
GGACCCTCTGTGGGGTGCCCGTGTTCCAAGGGATAAGACACAGCCTCATA
AGGGTGCCGTCCCACCTGCCTGGAAAAGAAGGCCCAAGATGTCGCTGACG
GTTGAAGAGGAGTGGGAAACAGCCAAAGAGTCCTGGGGCAGGCACAGGTG
CAGGAGCCGCGGGGTGAGCCCGGCCAGCTGGGAAGGCCTCACGGACAAGA
CGAGCAGGTTGCCGATGGCATGGCCAGGACCTGCGGCGGAACCAGGAACA
AAATACGCTTAGTGAGTTGTCCATTTTGAGCGAGTTGTGCACAGACGAAA
CTAAGGGTCAGAAGCGGAGAGGATACTCCTAAGTCACCCACTTCTCTGTG
GCTGGGTGCACACTGGGCATCTGGGAGTTTATGACATCACCATGGGGCTG
GTGACAGAGCCAGGGTGTGGAGGAGTGCTTAGGAGCCCAGCGAGGGTGCC

>uc002sjs.1|73909193|73909593|73909692
AAGACTACCAATTTTTGTGTAGAATGTAATACAAGCTAAAAAATACATTC
GAAAGACTTTCTGTCCCCCAATTTATAAATCCTGGTTAGTTTAGCTAAGT
CTGCAGTTGTGCTGGGATCAGCAATCCCTCCTTAAATGCAGGAGTATTGT
GAGTGTGATGAGGGACTACCCCAAATCAAAATAATTTTAAAAGCAAACCT
TAGCTTGCTAATTGGTTCCACTTTCTTCCTTGTTCCTTTTCCTTTACCAA
GATGGCCGCTGTGTCGTTCGCTCCTCATTGGTCGGATTTTCCGCAGGTGC
CGATTCTAGCCCCACCTACTAGCTCTCCGTTCCAAGTCCTAAATCACTGG
GAATGTAATAGACAGACGAACGGGAGTGGGCGGAGCGGGCGCCGGATGTG
ACGTTTCCGGAACCTCCGGGTGTCATCCGCGGGGAAAGGTGGGGAAGGGT
CCCGGGAACGTGGTGGGGCAGGGCCTCCGAGCGTGGTTGGACTTTGAAGG

>uc002sju.1|73909234|73909634|73909733
AATACATTCGAAAGACTTTCTGTCCCCCAATTTATAAATCCTGGTTAGTT
TAGCTAAGTCTGCAGTTGTGCTGGGATCAGCAATCCCTCCTTAAATGCAG
GAGTATTGTGAGTGTGATGAGGGACTACCCCAAATCAAAATAATTTTAAA
AGCAAACCTTAGCTTGCTAATTGGTTCCACTTTCTTCCTTGTTCCTTTTC
CTTTACCAAGATGGCCGCTGTGTCGTTCGCTCCTCATTGGTCGGATTTTC
CGCAGGTGCCGATTCTAGCCCCACCTACTAGCTCTCCGTTCCAAGTCCTA
AATCACTGGGAATGTAATAGACAGACGAACGGGAGTGGGCGGAGCGGGCG
CCGGATGTGACGTTTCCGGAACCTCCGGGTGTCATCCGCGGGGAAAGGTG
GGGAAGGGTCCCGGGAACGTGGTGGGGCAGGGCCTCCGAGCGTGGTTGGA
CTTTGAAGGGGATCGGCCGCCGTGAGTGTGGGGCCTGCAGCCTACTCTCC

>uc002suq.1|95375994|95376494|95376493
CGCCGCGCCTAGGCCAATGAGCGCGCGGGGAGCGGCGATGGAGGCTGGGG
CGGCCGGGAGCGCCCGGGAcccccgccgccgcgccgccgccgccgcgccc
ccgcgccccggcgccCGCGGGGCTGGAGAGGGGGCGACAGAGGCGCAGCG
CCCGCGCCGGGCATGGAGGCGCCGCTGGCCCGCGCTGGCCGTCCGCGCTG
CGTTTcgcgccgccgccgccgccgcgccTCGAAGTTTGCCGGCTGACTCG
GAAAGTTGCGCTCGGGCTCGGCCGCCGCGTCCGGTCCCCGCGTCCAGCCT
CCGGCCTGACCCGCTcgccgccgccgccgccctccacggggccccggccc
AGCCAACCCAGCAGCCCCGCCTGCCGGGGGCATGTGAGCCGTCGCCGCCC
CCGAGAGGCCGTGCGGGCTGCAGGGGCCCCGGTGCCTCCGAGGCAGCGCG
TGGGCGAGGGGTGCGCCCGGGCCCCAGGGCCCCAGGCAGCCCGGCTTGCC

>uc002szr.1|99137449|99137849|99137948
CCTGTATGCTCAATAAAAAGTATTTGCTGGTACTCCTTCCTGCCCGTCGT
GTGACCTGACTGCTCTGGGCTTCTGGGGGCTCCCCCTAAACTCGCTCCAC
GAAATGACCCCTCCAACCTGGCACGCCCGCTCTCCTACCTTCGCCCAGGG
CTGGCCGTTATCTCTGTGCTGTCACGCGGGGAAGTCCCATCTGAACTGGG
GCCTTATGACCTTCGGTACTTTTATTCGAACGTAGCCTGCGTCCCTGCCT
GGAACCTGGTTCCCGCCCTGAAGGACCCTTACTTAGCACTCCTGCGGGCT
GCCGGGACCCCACGGCTCCGCAGGCGGAGAGACTAGGCGCGATCCCTGCG
CGCCCCTCCTTCTCTTGCGCTTCAGGGGGCCGGCCCTCAGGGGGCGGGGC
AGCATCGCGCGCAAGGCCTGCCGGTTGCTCGGGGTCGTATGACGCACTTT
TCCAGCTCGAGCCCTCACGAGGCCGTGGGTACGACCGGAAGCCGCAGGTG

>uc002twz.1|149931971|149932471|149932470
gttagccaggacagggatctcatctgaaagctcaaccgggaaagatccac
ttccatgctcccatggttgccgcataatccagtttgttgagggcttttgg
actgagggcctcagttcctaactgctttggaggccaccttcagttcctgg
ttatgtgggccttctcaacattggaacttgcctcctcaaagccagcaaga
gatagtctgctggaaagacatccaccatctttgctatattctgttggtta
gagagtcactagaacagccgacactaaagggcaggagattacacaagcgc
attaacaccagatcgaggggCACCTTAGGATCCTAGGCCAAGGAGATATG
TGACTCCATCCCAACAAGCCTTCAGGATCTTAGATTCTTTGAGGGAAGAG
ACCTTTTTTTCGTAGTTAAAATATTTACAAAACCTTTGTGAGGTCATAGC
TAGCGCTTTGTGCTGAACTGGATTGTGGAGCCCTGGGCTAGCACTGTGCA

>uc002tyn.1|153282875|153283375|153283374
CCAGGTAGAGAGGTGCCCTTAATGGGGGAACCTGGAGAAGAGTGTGAGCG
TAGTGGGGAAGAAGGGAGAAGACAAATAGGTTCGGGAATGTGTCTCCGAG
GGCGCGAGCGGGCGCTAGGACCCGGCGTCGAAAAGATGAGGCTTTGGGGC
TGTCGGGGCGCGCGCTCCCGTTGGTGACGCGGGGGTGGCGGAGGTCTCCG
GCCGGGACGAAGCCCCGCAGGGAGTGGATACTCGACAGCCTTCGGCCTCC
GCTCGCTTCTCCCTGCGCGCTTTCCTGCTCCCCTTTCCGGCTACAGCCCT
GGGGTCGAGCTCTGGTCGAAGCGCATTCCGCCTCTCCTTTGGCCCTGCGG
CTTCCTTTGCAACCCGCCGCCCACCCTTGCTCTCCGTGGTTTACCCCTGG
GCTCTGAGGCCTGGTGGTAGCGGCCACTGCCGCGGATTGGCTGTTGCGGA
CCCGGGGCGGGGCAGGTGGGAGAGGCTCGTTCTCCGCGGGTTTCGTTGTG

>uc002uha.1|172251827|172252227|172252326
CACATGAAGCCTATATAAGACATTCTTTCCCTAAAACTTACATATGTATG
TACATATATATATATAATGTTTTACATCCTAAACAGTCTACTTCACGTCT
TCACCAAATGTGCAGCAGCGTGATTCACAGGTTCACCACTGGAAAATAGA
CCTTAAAATTCCGCCAATATTGGGTCAAAGATCTTACACTATAACACATA
CTACACTGTGGGCACGGATCAACAGACGAGAATACTTTATACAGAAGCTT
CTCGACGGAAGAAGGCCTTGGAGTGGGAAATCTAAAGGAGGGGACACACT
ACATGTCCCAGCACACCTTGCGACGCCCAGCGACCACAATTCCCAGAACG
CACTGCTCGTCGCACGCAGGTTTTCCTTGTTGCCGGGGTTTGTAGTTCTT
CTCGATCGTGTCAGTTTGTAAGGCGAGGGCGGAAGTTGGATTCCTGGCCT
GAGAATATTAGGCGTAGTTTTCCAGTTTTTGGCAAAGCGGAAATACTTAA

>uc002uqe.1|188865234|188865634|188865733
GGGGTGGACAGCTCCGGCCACCAGTGCCCGGGAAGGAGGGCGCGGGGCTG
CGCGTAGCCGCTGGCCAGCAGGTTGTAAAAAATTAGGACAGCTAAATGCT
CAGGGAGTCGTCCAGCACTAAAGGAGGCTAAGACCTGTTGACGCCTGCTA
TGGCAGCGCTTGAGAAATGACTGGGGGAGTCCAGCGAGGTCGGGGACGCA
GCGGTCTCCGGGCTCCAGAAACCTCCTTAGCCTTTTGTGGTAACTTTGGT
CCGGCGGCGGGGGGCCGGTGAGCAGGAACTGGAGGGAGGCGGTGGGGAAA
CCGTGGATCCGTCCGGCTGAGGGTGCGTGGATCAGACTGGGCTGAGCAGG
CAAGTCATCGTCGGGTCACAGCGAGGCGACCCAGGAGCGAACTTCCAGGG
CAGCCTCCCTTTTGTTGGCGCTGGGAGAGAATGTGGGCATGGGGGTGGGG
AGGCGCGAAGCTCCGAGGCCGGGCCGCGGATACTTTAAAGCTCAGAGCTG

>uc002uqv.1|190248926|190249426|190249425
tccccttccgccatgattgtaagcttggtctcacaagaagctgagcagat
gctggtgccatgcttgtacagcctgcagaattgtgagccaaataaacctc
ttttctttataaattatgcagtctcaggtattcctttatagcaacacaaa
cagactaacacGAACATATACAAAAGAATGCCTCTCCAACAACAAAATAG
GTATGTAACAGTAGCTTCTCACAGATAAACTTAACGTTTCTTTTTGACAT
ACATCTTCTTGTCTTTTGAATTCTTTGAAAAGCAGAACATGGTTAATGAT
AAAGGttttataattttaattattttaattCAAATTTCAGTTTTCATATA
CTGCAGTTATTTTTAATTTGAAAACTATAATGGTTGACCATGAAAAATTA
ATCTTATGTAGGTGAAAGGTACAGATTTATTTCTAGACAAATCCAGTTTC
ATTGGCATGTCAGATTTTATTGATAATCTTTTCCTTCTTATTCATTGCAG

>uc002uss.1|191835569|191835969|191836068
GCTATGTAATGCTTCTCTCTCCCCGCCCACCCATTCCCACCACTCTAACA
CCTGTGAGCTCCTTAGGTCTGACTCCTAGTCTAGCCTTGGCTTACCTTTC
ATCCCAGCTTCATTGTTCATCAGGCTCCTATACCGGCCGTCCTCTGCTAC
CATTCTGCCAGGTCACCGTCTTCTGAATATGTTTTTTATTCTTGCTTTAA
ACTTCTTTTCTGCTTAATCACATCCAACTCACCTTTCATGGTCGAGTTTC
ACCTCTTCAGCTATCCTTCTGTGATTCTCCTGCTGTATGATAGTAGCTGT
ACCTCTAAACAGAAATGTTCATCTCTATATTCCTCCTTTTGAGGTGAATC
GCCTGCCCTATATGAACATATTATACTGGTTATCTTACTCTTAAGTATTC
TTTCCTCAGTTAGATTGCACATGCATGAGAAGCAGTAGATGTGTCTCTCA
TTCTTTCTTCTTTCATTGCCTGCTAAGTACTGTTTGTATACCAGTAGCAT

>uc002usw.1|192250706|192251106|192251205
CTCGTGACCGAGGGACTAAAGGGCCCGGGCAGGGGCTCAACTCTGAGAGA
AAAAAAGGCAAGAAAACTCCAAAGTTGGACAGCAAGCGTCAAAAGACTGC
ACAGCAGGAAGGCGAAACCGAACAGAACTGCTGCTGCGCGGCGACAGCTG
AAGTGGGTGGAGAACGGGAGGGCGGGGGAGGCGGGGCCGAGAGCGATTGG
AAGGACGAGGGGGCGGAGCCCGCGCTGACAGCCCCCGGGGAGGAGCGAGG
GAAGCTCTGCGGGCTGCGGCGGCCGGGTCCCGCCCCTTTGCTTCCCCTCC
CCAGCACCAGGCGGGCGTGGCAGCAGGCGTGCCGACGCAGCGTGACTTCA
CAAGGGGAGGGGCGGGCCGAGGGTCCTGCCGGCGCGCGGGCGTGTTCATC
AGTCGCTGTTTGGGACGCTGGGTGTGCGGTGTTCTGTCTCCGCTCCCGTT
TCGCTGTCACAGCCCGTTCCTTCCCGGAGCCCGGGACAGGCTGGGCGCGC

>uc002utg.1|196229376|196229776|196229875
GCTTGGCTGGATCGGGATTTTTTTGTCATAGAGTGTTAAGAAATAGTCGA
TCAGTTGAGGAGTAGAGGAGTGAAGACCTTGGAAAGTTGCCAAAAGCCTC
GAGAATTTCTCTACATGTGTGACATGTTCTCAGGACTCAACTTTTTCTTT
TAGGTTTGGAAGACCCGCAGTAAGTGTGCTTTAGAATTAAATGGGTGGGA
AGGGGAGCTAGGCAAAACACCTCGCACTTAGCACTAAATAAAGTTCGCTG
TTGCCCTAAGAGACTGAAAAGGTTACTTTAACAAAGGGGGCGGGGTTAAC
TTAACGTAGATGTTTAACTCGTATACAGATGAACATTCCAGTTGATCACT
CTGAAGCTTTTTGGCTAAAGCGTTTGGGTTTAGAGCTTCCATTACTCATT
CGCCTTGCCCAAGGCCTCAGCAACCGACGTTCGAAAGCCAGGAGAAAAGG
CGAATGATAAAGGGCGCTCCACGCATGCGTTAAGAAGCCGCCCCAACTCC

>uc002vgc.1|216984981|216985381|216985480
tgtagtgcggttaaatgaggtaactcatatttatgctaaacacaatgact
gATGACTACAATGATGACGATGATGGCAGCCGGGCGCAGCGGGTGGGGCT
TAAATGGCAAGTATAGCAATACCAGGAATGGATGCCCCGGGGAGATACTT
TTTATTAAGAGCTGCCAAGTTAGTATGGCTGTCTGGGATGTCCTCTGGAG
ACAGCCGACTCCGGGTTTGGAAACCTCAACGTCCTAGGCTTTCAGGACCT
AGTGTTTGGCTAAACCTCTGGAGAACTACAACTTCCAGGGTGCACCACTT
TCGCCCCGCCCATGACGTTGCAGCTCCCGTTTCTCGCCAGGCTCCCGGCC
CGAACTACAAATCCCAGAAGACACTGCAGCCCCGCTCGCGTTCTCGTCTC
ATCATTCTTACTTTTGGAAGCGAAACTGCGGCCGCGTTGCCTGCTGGGAA
ATGTAGTTCAGCGGTGGCCTAGCCCTTCAGGCCTGGCCGCTACAATAAGG

>uc003cny.1|44815214|44815714|44815713
AAGGGAAAGCAAattaagtatgtgagtctttcttcctgccaacagccaat
caatcagttctgcagcagacatcagctgagtgtcttctgattcagttcca
tcctgacactttatgtctggagatagggtgagatctcacaggttcagggc
tcagtcctacaagactgcgcccaacttctgatgccaattgcaagccccag
cttgtcctatctgtgctttcagaccaactggctgtaaatcaggaggtcca
tgttgcccctttccctgggtAAATCAGAAGACTATAGATCTAGTCATTTA
TTTTATTTCCTTGGACTATGGAGTACTAGTAAGATGAGGAGGAAAAATCA
TTAGAGCTTCCTGACCCTAAGTCTCTTAAGATTTACTAGAAGTCTTTGGA
GATATAGAACTGCAGCAATAATTAGAATTATGAAGTCACTGATGGGACAG
TGATGTCAGAAGTGCAGTAGTACCTTGTAATGAGGCTGGCCATAAGAATC

>uc003coh.1|44991353|44991753|44991852
CTGATGCGACCATCATAGCTCTAACCACCATGATCTGTGGTTATGTTGGC
CCTGGAGCCTTCATCTGCCCAGGGAACTTCTCTGGGCATAGTATGTTTTA
CTTGTCTTGTGTTCTAAAGGTAGCACAAAGCCTATCTATAGTAGGCTCCC
AATAGTTATCTGAAACTGTATTTGAACCCACTATCTGATAAATACCATTT
TTTTTTTTTTTTGGCTGAGGGTCCTCAAAAATGGAACATCAGGAAAGTCA
TCAGAATTGCTTTAACCTGCCCTCCTTGCTTCAACTAATTTGGGTTAACT
TTCTCCCATTTATCCACACGGCTCCTTTAAAACTTGCACCATACTTTGTC
AGCCCCGCCTTAATGAGTTCCTTTGGTGACCCCAGCTTCACCTTGCAGAT
ATCCTCTCCGGGTATCCAATGCCCATACTCCCACTCGGCCATCGCAAGGG
GTTGGGGTTGGCTTTTTTTCGGGCAACTGCTCACAGCTCCCAGTAATCAC

>uc003cru.1|47819254|47819654|47819753
AAGACCCTTCCCGCTTTCACACTGCAGGCAGCTAAGTCGCCGAGAAAGGC
AGCAACTTGACGCCCGACCCCGCCACCCAAACCCGCTCGCTCTGCGACCC
CAGAGCAGCCGGCGCCAACCCGTCCCCTTCGCGACTCCGCCGGAAGTCCC
GCCTGCACCGCCGCCGCGCCCCATTGGGCCGGGTGCTGGGGCATCCCGGG
CGCTGGGTGCCCCGAGCGGCTACGACGAGTCCCAGGTGGGGCCGGGCTCC
AGGCCCGCGGGGGAGCGGAGCCGTGCGCCGCAGGCGGGCTCCGTGACGCC
GGGTGGGGAACGCCGGGCCGGTGGCGGGACTTCCGCCACGGGACTCGGAA
GGGGCCGCGCCGCCGCTGCTGGGAGTTGTAGTCCGGCCGTGGTTGGGGGA
GCCGCGGCTCATGCGCGGTGCACAGAGGCTTGTTTCACATCTGTAACAAC
AGGTGAATTGGGCTTTTTATTCTCCCCTTTCGTGCCCTCTTGAGGAGCCT

>uc003cvp.1|49033221|49033621|49033720
CCCAGGAGGAAGACCCGGGAGTAGGTTGTGAAACGGAGTCTAGAGGGAAC
AAGACGCTCACCTGGGCCACAGAACAATAGAAGGGGAGGTGGGGGCCTCC
CCTGGGACCGGGTCCCGATCCGGATTAGATCCGTGGGGCAGGATTAGCCC
TGTTGGTCCCACGAAGCCTGGGCCACTGGTGCGGTGACGGTGGTGGGGCG
GGCTTCGGAATCCGTCAGGAGGGAAGCGCGCCCGTGGGGCCGGAGAGGAA
GTAAACCCGCGCGTCCACCTCGGGGACACCCCCGCGCTCGGTGGCCTTTG
TCCGGTGACGCTGCCAGCGCCCGGAGCACCAGGGGCCGAAGGGGTCCACA
GAGCAGCCGCGGGACCCCCGGAAACCCATTGCGACCGGCCCCAGGAGACC
CACCACCAGGCTCCCACTGTGCCGAGCTTCCCGCTCGCCCGGCCCCGCGG
GTAGCGAAAGCGACAATGTTCCCCTGAGGCCACGACAGAGCCGGCGTGCC

>uc003dxd.1|109790873|109791273|109791372
AGTCAGGAGCAAGGACTTCAAGCAGGCAGTGGAGTCCATTGCACCGGCCG
CGGCCCGGCTTAGGGACCACCACCGCCCAGCGTGCGCCGGCCTTTAGCTT
TCGCCGCGCTTTTTTTGATTTTCGGCCCCACCCCCTCGCTCTCAGAAGCT
TCCGGATCCGGTCGGGCTCCGGAAGTCCCTAGGCACCCTAGGGGACCGTT
CTCGGTGACGGCCGGGGTGGGCCAGGGGTCGAGGTGATTTGTGGGTCCAG
GACGGGGGTTGGGAGCTGCCCCCGCTAACCCACCCTCGTCTGAGAGGCCG
CGAGGTTTCGGCCTGAGATCCCGTGAAGGCGAGAAATCTCGCGATTTCTC
GGGAGAGGAATCGGTTAGGAGAAGGGGGATTCCTCACTCAGCTGTGCGCT
CTGATTTCGTGCGCTTCCTCGTCCTTCATGTTGGATGGCCAGTTTTTCGT
TTGTGCGTCATCCTCTACCTGAGAAATGGTCGCTTGCCCCTAGTCTAGAC

>uc003dxe.1|109791191|109791591|109791690
TCCCGTGAAGGCGAGAAATCTCGCGATTTCTCGGGAGAGGAATCGGTTAG
GAGAAGGGGGATTCCTCACTCAGCTGTGCGCTCTGATTTCGTGCGCTTCC
TCGTCCTTCATGTTGGATGGCCAGTTTTTCGTTTGTGCGTCATCCTCTAC
CTGAGAAATGGTCGCTTGCCCCTAGTCTAGACACGGTGAGGAGCTCTGAG
GAGAAGAATCTTGGGCCCTAGATTTTGAGGCGGCCTGGGAGGGGCCTCGT
TTTTAAATCTCTCCTACACCCGCCCCTTCTGCCCGGGGATGGTAGTTTCT
CAGAGTCAACCTATTGGCATTATGTGGCAAATTAGTCATGCCCTGACCAA
AGTATTTGTCACATTTATTCGAGAAGACTACCTCCTGCTGACCCTGGGCC
AGGTATTGCTCCGGAGGGTGTTACTCGTTAGCGTCAGTTTTTGTAAGTGA
AGGTGTCTGTTTCTCTCTGGCATGATTGATTGTTTTATAATTCTCGATGT

>uc003dyr.1|113312490|113312990|113312989
taatcccagtactttgggaggctgaggtaggcagatcatgaggtcaggag
attgagaccatcctggccaacatggtgaaaccccatgtctactaaaaata
caaaaattagctggacgtggtggcgcgtgcctgtaaacccagctacttgg
gaggctgaagcgggagaattgtgtgaaccagggagtcgcaggttgcagtg
agctgagatcgcaccattgcactccagcctgtgacacagagagactcAAA
CAAGACAAAACAAAACAGACCCAGTGTACATGGTACTTACGGTGACATCT
CTGCACTTTATTTCAAGAAGTCCAGGCAGAGGTCCTAAAGTATTGAATTG
AGGAAGAAAAGCCATTGCTTCCCAAAGGGTGCTGCTGCACATGGGTGGGA
GGCGGCTAAATCCCTGGCACATGCATTTGTGTCTACAGGGGCATTGTGAC
CTCAGCCCTGGACTGGCCCAGCTAGAACCTGGAAAAATGCCCTTTGGTTT

>uc003euz.1|143824633|143825033|143825132
gcacataccactgtgcccagcTCAACATTGCCATTTTAAAATTAAAGTGG
CAAAGGAACATTTATGAAAAGAATATGGAAGCTCATAGGGTAGTCCCATT
CCATAGGAAGAAAACCTGCTTGGGTAAAATCTAAGGGGTAAGGTGAATAC
CACAATGTATTTTAAGCTCCCCAGCTATAATCAAATAGAATGATGATGAC
ATCCACATTTTTGCCTCTTGATTTTTTTATGGTTCTGAACCACACCCATG
TTGCAGATTGGCCTTTCTACTGAGAGTAAGTTCCATCAAGATTAATATCT
GTAGTAATAGGCAGAACACTTCAGTGTGGAATTGCTTCTTTTCTTTGGTC
AAACACTAACTTTGGCAGAGGATAGACACAGCTTAGGAAGACTGAATTTT
AAGTCTTCTGAATTGTTTTTCTGGACTTCCAAATCTCAAGTGATAAGACC
AGCAGAAGCAGGTATACAAAAATTTATCTCTGTCAATAGCAGTAAGACAG

>uc003eva.1|143858028|143858428|143858527
ATTCCAGTTAAAGAAAATCTGATAAAAAATGGACAGGTTGATATGGAATA
TGAATACTTACTTTTTCCAAAATGAATGATACAGCTCCCTGTTGTGAAAT
GTTGTTGAATAAGGAGATTGCTAGACATATAGATGAAAATATTTTCCAGG
TTTTCCTTTAAACTAGAAGGAAAATTCTTCAACTATTTCATAGCTGTTTT
TTTTCACATAGTGATTTATTTCAGTGACCTTGTGATCTGTAAACTTGTAA
TGGAGGGCTGAAAATGGGAAGTAACATAGGAAAAGGGAAGGGCTGTGGTG
AGAGAGACAATAATTTGCAAAGAAGAAGAGGACATGGGGTACCAGTAGAA
CTTCTACTCACCAGAGATACTGAAATATTCTAGAACCTCTGATCTCAGTC
AATTCTCCATAGGAACACTATCAAGTCTTTTTCCATAAAAGTCAGATAAA
AGAAAGATCACATTTCTTGATATTCTTTGAAGCAACTTTATTTTTATTGT

>uc003fgx.1|171618958|171619358|171619457
CCCTTGGAGTGCTCGCAGCAGGGAAGAAGGAGCGAGCAGGGAGGAGCTGA
GGAGGGTCGGAGCGGAATGGACACCCAGAGACTGAGATGAGAGAGGGGCT
ATAAGAAGAGAAACCAGTCGCAGGAAAACAGAACTCTCGACAAACGCACG
CCCTCTTTGCGCTCTCCGTTTCTCTGGACCTGGATGGAATTGTTTTACTT
TGCATCGCCGGACTGCGCTGCGGACGGGGTGGGGCGGCCCAATGGCCCCC
CTGGGGTTACTCTGCTCCCCTTCACGCTTCCCTcccggccccgccccgcg
attggccggcgcgccccggggctgccgccgATTGGTGCTCGCCGGCCGGA
GCCGCGGGGCTTAAAGAGGGGGCGGGGGCGCGCTGCCCAGCAGCGCTGCT
GTCCCCGCCGTGCGCCCTTCGCCGCTGAGCTCGCAGCCTCCGGCGCCCAC
CTCCACCTCCAGTGTCCCGCCTCGGGCCGTCGCCCTCCAGCGGCTCGCGA

>uc003fgy.1|171621321|171621721|171621820
aaattgctagcctcagtgaaccacggttgtcttcttttaaaagttaaaat
cagatcaaccacccatctttcacgattatttgaggattaaatgagataag
aaatgtaatctcctttgagatagtagatgcttcatgaatggtacctatag
tattTTATTAAAAGCTGGGCATGGTATTTGTAGGGATCTTTGAAGCATAA
AATTAACTTTGTTTTCTTCTCCTGAAATTAACTTTACTGAGCATTCAGTG
CCAAGTGGTTTGTTTTCAGAGAACAAAGGCTGTCCTCCAGAGGGGAGTGC
ATACTCTGGGGGTGGGGGGGGGGTGGGGGGCGGCGCTAGTCCTTCCTGCC
TTCCCCCTCCCTCATACTTTGGGTGGAGGCAGGAACAGTCCTCTGTCCCT
ATCTTTTGGTGTCCGGACATGGCCTTGGCACTGTAGCATGTGGACAGCCA
GTGCCATGGATTTCAGAACCTGCATTGCCAGTTGACTGCCTGCTTTGTGT

>uc003fkv.1|182763702|182764202|182764201
CATGTGTATGACTTGCATTGTCCTGTCATGTCCCTTATCGTTGATTTGCT
CATCTATAAAACTGGTTACCCTGCCCTGCCAACCTCATAGGATTGCTATC
GAGcatacacacacacacacacacacacacacatacacacacacacacac
tctgtctctctctctctctctctctctctTTTAGATTGCTATGTTTTACC
TTGTATCCTTAGCAGCATTTTTAATTTTTTGCCATATAATCAAACTTTAC
CTTTACGTAGAACTAAAAGAAGCATTCCATGCTACTTTCCAACAACGTGT
AACATTTTAAAACAAGTTCACTTACCAAAAGGGAGACAAACTGAAAGAAG
TAACACAAAAATACAAATGCAAAATTGCTTTTTTCTAGAAATGGTCTAAA
ATTTTTATTGTGAGAGAAAGAATAACAGGGAACACATTTGTTTGTTTCCT
TTGGGACCTAAGACAAACGTATTGAATATTCTGGTACTTTCCCCTCTAGC

>uc003fyr.1|199161048|199161448|199161547
TGTCTATTGCTGTGTGTATCGAGAGAAAAGCACCCCACTGTTGGCAAATC
AATCTTACAGTCAATCATTCTTTAGGCAGCGGGAACATCCTCCACTCAGG
GTTCGCCTTTCCACCTACGGCGTCCGGGGACGCAGGAAGTAAACTAAGTT
GTTTCTATGGCAACGCACAGCTTTGGCGGATTTAGCTGGCTACCATTTTG
CCTTCCCTTGTTCCCAAGTAGTACATTTTGCAGCCTACCAAGATGAAAGG
ACTTAGGAAAATAATTGTAAGAGTGCTATTGAATGTGGCTTATTTCAGTG
CGAAGCCGATTTCCGAGGATTGTTTTTCTGGCGTTTGGAGAAGATGCCTA
AATTGAGGGCGGAGTCGAAAGATGTTTAATCCCACAAGGCCACGCGGCGG
GGCCTCGTCCTTCTCTTACCGCCATCTTGGCTCCTGTGGAGGTGAGTGAA
GGGTCTGCTGCTGAAATTTGGGGGCAAATAACCGGAGTAGGTTTGTTCCT

>uc003fzt.1|42826|43226|43325
TTGTCATTATATCACTTCCGTTTGTGAAAAAgtgtgtgtgcatgcatgtg
tgcatgcgtgtgtgtgcgcgcgtgtgtgtgcgcgcgtgtgtgcacgtctg
tgtgtAAGTGTATTTTACAAGTGGACATAACCTTACACACAACAAGGTTA
AAAAAAACACCCCTGGGCTGCGTCAGGCCAAGCCGGGAGAGAAAGCCCCG
CCTGAAAGGGCCTGGAGGCCCCAGCCTGTCACTCTTGCCACATCAGTGGA
GTGTATGGTTGCAAATTCTGTTACTCAAGGCCCGAGGGCGGGGATTGGAG
TAATATCCAATCAGAGTGTCGGAATGAGAACTGCCCAATCAGGCCCGCAG
CCAGAGAGGAGGGGTTGGCTTCCGGGATCTGGCGCGGCGTTTTCCTCTGG
CTCCTGCGAGGGCTTGGTTTAGGGCTTCAGCTCTCTGCGTTCTCGGCTCC
GGGAGGCCTCGGTGATTCAGCCACAGCCTCTGCCTCCCGTTGCTCTGTGA

>uc003gpw.1|20310639|20311139|20311138
AAGAATGCAATAGCATATGAGATTCATAAAATACGACAGGAAACGAATTT
CCACAGCTAGGCTTATGATTTAGCCAGATAGAACAGGAAACTACAAGAAA
ATCCCACAGCTGGGCATGCAGATGGCTTCGGCTCTCACCCCTGAAGACTC
GGGGGGAGGAGTTCACAGTCTTCAGTTCTCCGAGTATTGAGGGTAAGATA
GCTGAGGAACAATGAGTATTAAGTGTGCGAGAAAAGCGTTTAGGAGTTAA
GCACATGGACTGAAGAGAGGCTAGGGCGCAGGCGACTGGGAACCCGTCAT
CGTCCCTCTGCTCTCCGGACCTCTTATTCGAAAAACATCCTCCACCACGT
GCCCCTTTGTCGCCAGAGACAGCGCCTGCAGTGCGTGAGCTGCCCCCTGA
ACTCCTGGCGCCTGGTTGCCTGGGCAACCCTCTTCTGGGGCGCCTCCGCG
ACCTCTTACCATTGGTTTAGACGACGCAGCGTGCGTCTGACGTCATTGCG

>uc003hgy.1|74515218|74515718|74515717
AAATTAAACAAATGGAGGGATAGTTTGTTCTGCCTAAAAGCAGTAATAGG
AGGGGAATCTAGAAGCTGGGTCTGGATGGGAAGACATTAAGAAAGGAGAG
GGAGAGAGAGCAAGCAAGAAGGAGGTCGGTCAGGGCTCTACAAGAAGAGA
GTCAGGTGGTATTGATACGAGTGGAAAAGATCTTTTTATGTTTTATGCCT
AGTTCCTTGATACAAACTTGTGGTGGGGGGTTCTTGAAAAAGTGATTGGG
GACTATCTGATCTGGGGTTTAGGGCAGGGAAGAAACAGCATGTAAAGGAG
AAAAGACAGAGCATTTGTTAAAGAGAATTTAACAGCAAGAGGAAATAAGA
ACCAATGATACCAAGGATAAACGCAGTCCTTAACTCCCCTATCACTGAAT
TCTTAGAAATATGGGGGTAGGGGTGGTGGTGGTAATTCTGTTTTCTCCCC
ATAGGTGAGATAAGCATTGGGTTAAATGTGCTTTCTCTCTCTCCCTCTCC

>uc003hjk.1|77150980|77151380|77151479
TCACCATAGTTACCCAGGCCAGCATCATTTCCCTGGGAAGACTTTCCTGA
ACCCCAGAGGGGCTCTCACCGCACACTTGCAGAGGCCTTGCTGAGCCCGT
GTCCGCAGCAACGCTACGTTTCCCTGCAACCCTATGGTTAACATTTCCTT
CCACCACTAGGCAAGGAAGGCCTGCGACGCTCCCCGTCTGAgcatggtgc
taaacacagtgcctagcacccagtaagcgcacaCGCATGAGGGAAGGAGC
TGGGAGCTGGCTCGGCAGGTCTGGAAGTTGGATAGGGTCTGTAAAGGGCT
GCCTGGCTCCAGGGGCCTCACACGCAGCGACCTCAGCCGGGCCCAAGGTG
CGTGTACTGCGCATGCCCAGCCAACTGGTCTTCCAGAACCTTCTTCAGTG
AGGAGGTTATACCCGGAGGTCTCGACGCTCGCTCGTGCTGCTCGTGTTGC
CGCTGGGTACGTTTGCTGCCAGTGCTGATCCAGCCGGAGGCGAAGAGAAG

>uc003hke.1|77574876|77575276|77575375
TTCTTTTCATTTAAAGAGTGGATAACAATCTTGGAGTAGATAACAATGAA
AACCTAGAAAAAAAAACCCACCTCCTGTTTTTATTGAGTCAAACAAGCAG
AACTTTGATTGGAAAGTCCCATTTCATATATTACACTGGTAGTATTTTCT
TCTAACGAAAAAAAAAAAGCCCTTGTGCCACCACCTTGACATGTACTTAA
ACGTTTACCCAAATCACTTAGGcattgcttctcaaacttggctgcatagc
agaattgcctggagggtttttaaaaacacaaatgcctatgtctcactccc
tgaaattctcctttaattggtacgaggcggggcTATTCTAGGAACTATTT
TCTATCCCTTGGCAATTAGCCATCTGTATAGTATTTTTAACTTCCTACGT
GTTATTAACTGTAAGACTGTTTGAATTGTCAGGTCTTTGTGGTGAGCTGA
ATTCTGCATGGCAGTGCTTACTGTGCAGAAAGGTTGCAATGCCTCACTTT

>uc003hug.1|100162443|100162943|100162942
AACAGAGCAGGGCCAGGAGATGGAAGGGGCCTCCCTTGCCCTCAGGAGTC
CCTGACCAGGGAAGATCCCTCCATGCTCTCTGAGGGTGGCGGGGCTCCAA
AGATCCTGGCCAGGAGTGCTTTGTTGGAGTGGGCCTTGTCCTAGGCAGTT
GCCAGGTGAGCCCATTCACACCCTACTGGCTGTGCTGCTTTCCGGGCCCT
CAGTTCCTGCTCAGTAGGACGTTGGGCAAATGTCCAGGAGCCATCTGGGT
GAGCAAGATCCCCATCAACAGCAAGAAAGCATTGTCCCCATTCCACACTT
TGAAGATAGAAGATGGTCTCACACTTGGCCTGAGTGACCTCCACTCTCAG
GTGCTGCCTGTGTGCACACCTGGCGCTCAAAGGCAAGGTGCTCGCTGTGG
TGGGACCAGGTGAAATGGTGCAAGTACTTGAGATTCCATAGGTCATAATG
GGAGGGGCTGCACCTGTGGGTACCCATAGGCGTGTTGTGTAGACTGGCCG

>uc003hyn.1|109033477|109033877|109033976
gtgattttgggaccccgagatattttcctttcaAAATAGGAATGAATATG
TTGTGATCATTATCTTGATGACAAACATTTCGTCCCAAGATTTGTTCACA
CATGATGAATGTGCTATGTATATTTAATCTTAATGAAATCCCAAGGAAAA
TATTAATTTTAACACTAATAACGATAAATGGGCATTGTACTCACATAGTG
TTCTTACTCCCAGGGGCACAaagctcttcacaattaattatttcagtcat
tctcatagcagtcccatgaggtgggtGGCTGAGTGTGTCCTCTTGGAAAA
AAAAAAGAAAAAAGGTTACTAATTGGATTTTCTTCTGTTCCACATTCTGT
GTTCTAGAACCGAGTAGCTACCTTATAAAGACCATCTGTACATCCACTGT
GAAATGGAGTTTCAAAATCACAAGCTTCTTTCCCACATGAACATAAGACT
AGGAGCACATATGGAAGAGTAAAGTTGAAGGGAATTTGGATGATGATTTG

>uc003ieo.1|123519217|123519617|123519716
ccagtatctgggaataccagtgcccaccaccatgcctggcttccttcttt
tttttaaaaaaaaagatttacatctgacttaattactgagaaaacttatc
cctataaaaaggtagatggacactgaaattttgttataacaaagttactc
catcctttggattactttttgtttacatgccgaaatttgttgggtgactt
agtattcttattttccacgaactatcacctaacacctcgagtagggcctc
cttcaacctttaggagagcaaagaattgaaaacatccacactggatttgt
catccggatagcagagccatttgctctcaaAGACTCCATCTGTTTTCATG
ATTGTTCGCTCACTGGCCAAGCTTCAGGACGTGTGAGGTAGTTTTTCTGT
AAACAGGAAGGCCACAGTGGAGGCCAAGCCTTCCCCATGGGCACCTTCTC
AGATTGCGATTGTGGATGAAATGAGGGATTTTCTTGAAACAACCCTCACG

>uc003iep.1|123519698|123520098|123520197
TCTTGAAACAACCCTCACGCAGGTACCCCTTGGGCAGCCTTCAACCGCTC
TGGGGAAGGAGGCCCCAGGCATAGACAACTGCAGTATAAATAATCATCCC
TACAGTGCTCTGTCAGGGCTGTAGGGGGGCACGGGACAGTAAGGGAGGAG
GCTGAACTGCGCGATTTTACCTGGCTTCTCCAGAAGGGTAAGGCGGCCAG
TTGGACCCGGTCCTTGTGTTCGGAGAACAGAGTCACCCAGGCCTCGAACG
CCTGCGATGGTCGGCGTCTCTTCCCTAGGTGACGCAAGACGCGGAGCTCG
GCTGCACGACGCTGGCGCAAGCGCGGGGGCAAGAGCGCCGGCCTCCGAGA
CGGTTAGTGATTGGACGAAGCAGGGCGCGGGGGCGCAAGCCCGGGTCCTG
CAGGGGCGACGCGAGGCCTCTTTTGAAAGATGCGGCCCTGACCCTGTGAA
CCTCGCGCAGAGCGGCCTGAAGCGAGAGGTTGAGGCTGGGAGGTGGGAGC

>uc003isj.1|170817387|170817787|170817886
TCAACTCTTCAGTTATTCGGTTTTTAAATCCTCAATGAAAGGCTGCTGTA
TTATAGAGtattttttttttatttttaataGACTTAGAACCAAGTTTCTT
GAGAAACCTTTGGCATATTGTAGTTTTTTTATGGCTATGACTCACATGAC
ATTACTGTATAAAACTAGTACATTCTCTCGTAAAACCACACAAACTTACT
AGAGTGCTGCTCTCATTTTTCTACATTAGAAATGAAAAAGGGCATTGTCT
GCATTCAAAATTTCCTTTTTACATCTCTGTATTACTTTTTCCCCTTTATA
TTTATCTTAAAACCAAAAGAAATAATGTTTCTATTGTTTTACTGTAGTTA
CCACTGATGCTACCGAAGCTGTATTGTGAGTGTTTCAAAATTCTCAAACC
AGTTTTGTGTGTTGTACTTGGAGCTTAGTCATTGTCATACGTAGCAGGAC
CTGATTAAGAAGGCTGTGCCGCCTCTAAGCCTTGCTAGATTGTAGCCACT

>uc003ivk.1|184351345|184351745|184351844
CCTGATGTGGATCTTGTCTCCATGCTACTGATAGGATTTTCATGATACCA
GTATTTGAATCTTGGGACACATTTTTCTTTTTAATGGGGTATCTGTTTCA
CTgcagagctagagctagatcccaagcttcctcactctcagcttggcgtt
ctccctgATTTAGGATGCCTTTATTTATTTAGTGTATAGATTTATCTCCA
AATATTAAGCAGTGAACTTTCAAAAGGGTATTACGACTTGTCCTACTTTT
TTGGATATATACATCTGTATTTTATCCTTGGTTTTTTTTTTTCTTTAAGA
TTTTAAATGCAACCTAGACACTTGTGGTTAGGGTGCTGAATTTTGACATA
TGCGGTTTGACGGAAAGAATCACTGGTGTGTCAATTCTGGTTTGTTGTAG
GTTAACGAAGCCCTTGTCATTTGCTGATTGTGTTGGGGATGAGCTGCCGT
GGGGATGGGAAGCAGGGTTTGACCCTCAGATTGGTGTCTACTACATCGAT

>uc003ixs.1|186587138|186587538|186587637
TACCCTGAACTTCTCAAAAGAAGGATTTGTTTATAATACACCGTACAGTA
ATAATTTTATCATTTCCAACAGATAAATGGCAGTGTAATCGATGAGATCT
TGTACATTCCTTTGTAATTTGTGAGCACTTCATACGGAGAGTCAAGGGGG
AGGGCTCATCTGGAGAATTTTGAATCCCAGTATTCTCCCCCACCCCGCAG
AGTAGGTTCTTTCCCCATGGAGTATGAGGCTATTGTTTTGTAGTAAACCT
TAAACTCTCAGACTGAAAGTAATTAGAACTGGAAATTAGTAACCACTTTT
TTCTAAACTTTTCCCCTTTATTTTTATTTTCAATGTAAAGTAGGACTTTG
CTATAAAACACGTGACCCTAGGGAAACTTTTGAAGTTAGCGGTATAGAGA
GTACCACCACCAGACGCCACCATGCCTGCGGAAGGAGGAAAAACGGACAT
GGAAAGGATTGGCCTCTTTAGTGAGATGGAATATATTACTGTGGGTGATA

>uc003ixt.1|186587038|186587538|186587537
AAGCTGTTATATTTTCAACATAAGGGACAATGCAGGATGCTGAAATCATT
GTATTTAAACTGTAAAAATGTCTGCCTTATATAATTATGATTTTAAAATC
TACCCTGAACTTCTCAAAAGAAGGATTTGTTTATAATACACCGTACAGTA
ATAATTTTATCATTTCCAACAGATAAATGGCAGTGTAATCGATGAGATCT
TGTACATTCCTTTGTAATTTGTGAGCACTTCATACGGAGAGTCAAGGGGG
AGGGCTCATCTGGAGAATTTTGAATCCCAGTATTCTCCCCCACCCCGCAG
AGTAGGTTCTTTCCCCATGGAGTATGAGGCTATTGTTTTGTAGTAAACCT
TAAACTCTCAGACTGAAAGTAATTAGAACTGGAAATTAGTAACCACTTTT
TTCTAAACTTTTCCCCTTTATTTTTATTTTCAATGTAAAGTAGGACTTTG
CTATAAAACACGTGACCCTAGGGAAACTTTTGAAGTTAGCGGTATAGAGA

>uc003izo.1|189558383|189558883|189558882
ttgcagctatctacttaggaacaaaatggaaggcagtttttgcatgatgc
agttactgagcttcacttttccctttggcatagtgagtttggggtcctga
gatttttatattcctttcacaGCCTCACTATACTTGAATTAAAATACAAT
CTACATGTTAAAACTGACCACATCATTCTTTCCTGTGTGTCTTCAAAGGA
TTTAAggcccatccagataatccaagatgatctcatttcaaagccttaat
tatatctttgatgactctttttccaaataaggtctcaattagaggttcct
ggaataagacacggactcatctccctgggggccaccattcagcctGATCC
GGAAGGAAGGCCATGATTTCAGCTCTCTGGGATTTGAGACAAAGAGGCCC
CTTTTCTTTCATTTTATCTTTTCATGTCTCTTCTTGCCATGTACCCACAT
GATTGAGTGTGGGCTGAGGGTGAATCCAAGAAGGGCTTTGTTTTGTGGTC

>uc003jtb.1|61735233|61735633|61735732
AGACCTGACCCGACCGACCCCAGCTTCCTCGCGGGGATCCGCACCTCCAG
CGCTCTTCAGCTCCCGGCGCTGCTCCTGCCGCCCGCGGCGGCGGCCGATG
GCCCCCGACTTGACCTTCGGCATCTCGGCAGAAAGCGGGCCCACAGGCCC
GGGACGTCAAGGAGGACCAAAGAGGGCTAGCGTGAGAAAGCCACCACGTG
GGGATCGCCGCCACGCGCCGCCCGCACCACTCTGGCCCAAGCGCCGGAGG
GGCAAGGGTCCGCCCCCTCCCGTACGCTCTGAGCTCCTCCTCCAGAAAAA
GGGCGGACCTTGGAGCCCACTGACTGCCGGGAATTGGAGTCACAGAGGGA
GGAAGGCCGAACCGCGGGAGCCTACAGATCCCAGAAGACACCGCGCTACC
GAGGACTGCAGTCTGGAGTTGGAGCCCTTGTCCCAACCAGGGCTGGATAA
GAAGGTGTTGGTGTGGTGCTCTCGGTGTTGCGAAGGCTGTTTAAGTTATA

>uc003jtc.1|61743950|61744350|61744449
AATAAATATTTGCGGGAGGGAGGGTGGACTGATGGGAGTAAGATTCTTTA
AATAACTCTTCTCTGCTGTGACGGATCCGCTATTGATATCTAGAATATAA
AGCGTGAAATGGTTCTGATTGAAGCTTCAATCAACGCAGGAAACAATTGA
GCTCCCTGGGAGTCGGAGAAACCAGACCTATGGTTTCCATGGTGACAGAT
CCGGCTAGTCCGGACTCCTGGCTCTTTATACTGCGCAAGCGCACTGCGCA
AGCGCACACAACTGATTTGGATACCCCGCGCCTTTTGGTTCAAAGACAAA
GCCCCTCCTTCCCCTTCCCGCCGTTCGCCTATCGCCTTCTCTCTCTGCCG
GTCGCATGCGCGCTGGTCTCCTGTGACGTAGTTTTCGCGCGTCCGCGTCG
TTTGGAGCTGCGACGCCAAACATGGCGTGTTCCTAGAAGCCGCTTTCGGC
ATCAGTAGGCGGCGGCGTGGGGTCTGGCAGCGTGGGGAGAGGGACCAACC

>uc003juo.1|65476018|65476418|65476517
TGATTCAGGTGACGAATCTGTCGTCGGCGGTGACCAGCGAGCAGATGCGG
ACGCTTTTTTCCTTCCTAGGAGAAATCGAGGAGCTGCGGCTCTACCCCCC
GGAGTAAGTGCTGGAGCTCGGCTGGGGGAGGGGCGCGGGCGCCATAGAGA
CCTCGGGAGCCGAGGCGTGGAGGAGAGCGCGGACGCGGGCGCGCGGTGCA
TGTCACGTGATCGCGCCGGCTTACCTTGGTGCCCATATTTGATTAGGGCA
CCCGGGTTCCGCCGTCCTGCTCTCCTTAGTCGGATTTGGGGGGTTAACTA
CTGCACGGAGCCCTTACCAAGGATTTAGAATGGTTGCCCTTTCTGTGCCT
CCGGGACTTGTGTTCGCTGCTGGGTCTTCGAATTCCGTGCCCCCACCCTC
TTATTTCCCCCCGAACTTAAGATGGCCGCAGGTGGGCCCGGAACAGCCCT
CATGGCAAACGTCTCAGAGCGTTTTTCCACTCTGAAAATCGCGGAGACCG

>uc003jwu.1|68823474|68823874|68823973
CCAAAGAGCCATAATAGTTTAAATTTCCCGGTCCTCAAGAGCGGACCGGG
TGGGCAGGAGAGGACCCTGGGGTGGTGATGTGTAAACTGTATTATGCACT
TTAGCCTGCTGGATGGCAACTAACACCTACAGTAGTTCACCCTCATTTTA
ACCCCTCTAAGTAATTGTCTCTTATTCTGAATCTAGAGATTCAGAAACAG
CGCCAATGTTTACACACGACTTTTGAAATTTTCCCAGGAGTCTTTCGTTG
GAGCAATACATCTAGATGCCTTTTTCCAGCAACAGTTTAATCAAATTCTG
GAAGCAGAAAAGTGTCCTGTGAGGACGTGCCTTTCCTATCAAAGTGCTGA
GTGCCTGGACCCTCTTTCCGGAGGAAACAGTCCCCTCTGGACCTCGTTCG
GCCTCTCTCCATCAGACACCCCAAGGTTCCATCCGAAGCAGGCGGAGCAC
CGAACGCACCCCGGGGTGGTCAGGGACCCCCATCCGTGCTGCCCCCTAGG

>uc003kcg.1|72179375|72179775|72179874
CTTTTTAGTGCCTTATATATCAAATTGAAATGTAAACATTTTTATTGCTT
CTAATTATTGCTGAACTGTCAGGGAAATTAACAACCTTTTTACCCTATTT
CAATCATTTTTCGTTAATTCACCATGTGTATGTAAAATAATATACCCAAA
ACAGATCTCTTCAGGTGTTTCGCAGGGGTTTTGATAAGGACTTGACTTTT
TATTAGCCCTTAAGTCAGTAGTAATCTGGACGGAATTAGAGATGGGTTGG
GTTGGAGAAAACTGCGTGGCACTAGGACCCAGGGGGCTCCCGTGAGCGGA
TCTTGGGGCCAGATTGCAAATTCGCGGTGACTCAGTCTGGTCGGCTCCTT
GCGCTCGGCGGCCGCGGCGGCAGCAGCAGCAGACGCTGGCGGCCGGGCTG
CCAGGAGCAGTTCCGCCGGGTTTCACTGTCCGTGACTTCCTTCGGGGCAC
CTCAGGCAGGTCCGCGGCGTTTGGGGAGCGCTGGGGTTGTGGTGGCGGGG

>uc003lee.1|138705629|138706029|138706128
GCGACGGCAGAGGGGCCTAAAGGGTTCCCTGGGTGGTTGGCCACCGAGTC
CATTGCGGCCTCCGTTGTTCATTGCCTCTTTCCACCAAGTCTGAGGGATG
AGCTTGGGCCGACTTCGTCTCTGTCTTCTCCGAGACATGGCCGTCGCTTT
TTTTTCATTGTCATTATTAATGATTTGGATCTCGCAGCTCTCTATCCGGG
TCCTCAGTGGCGCGAGGGTTGCCGGGATAGCACTTTCTCCTGTTCCTCAT
TCTCCCGGTCCTTTATCCCTCCGCCGGGTACCCTTTCCCCTGCCCCCCTC
CCACCGCCTCGGCAACAAAGCTTATTGTTTCTACCCACTTTACGCCTGCG
CGTCGCCACGCGCAGCCCCTACTTGCTGCGCGTGCGCGCCTCAGCCGAGG
CTGGGGTTTGGGGAGAGAGGGGCGGAGGGACTGGCGGGCTCTTGGCGTCT
TGGGGGAACGCTGCAACCGTCGACGGGCCTGATCAGAAGATCGTCTTTCT

>uc003ljk.1|140698137|140698537|140698636
AAGAAAACGTAGCTAACGTTTCTTAATTGATCTTACTGCTTCTGATTATA
CAATAAGAGATGGAAGATGTTTGGAGCAAGGGCAGTGGTGGCATTGATTA
ATGCCTTGAGCAGTCAATAATACTTTCCTAGCAACTATTATCAAGATCAT
GTTCATTTATACCATTCTTATTAATCCTGATAAAAAGATTCCTGTTTTGA
AAGATCTAATTCTAGGGTATCTTAGAGCTGTAAGATTCTTTAAAGCGCCT
TGAAAGTCAACAAAGGCAAACAAACAAGAAGTAACTTAGGTTTTCCTGAG
CAGGTGCAGAAATTATTTAGGCCTCTGAGCGTCGCTGTTGACCACCTAAG
GAGTAAAAGGCAGCGAGACATCCAATCCAGCAATACGGCTCCCACAGCAC
AAGGGGGTGGAGGTTTGGCCCTAAAGCTTCAGGACACCAAAGAAATTCAG
TCGAACAGCCCACCAGTTCTCTCCATAGGGACCTGGGTCCCGTGAATGCT

>uc003lsp.1|150000012|150000412|150000511
CCGGAAATCTGAAGGATTAGGGCATGTAGAAAGGATGTGAGACAGAGGAG
GGTTCCCGGTAGAGGGGGTCTGTGCAAACGCTGCTTTGCAGGCAGGAATT
CATTGGGCAGCTGTGGGAACTGCAAGCCACTGAACTCCCTCCACTGTTGC
TGAGGGCACAgagagaaggtgagtgagctcttgggcaggccccgatagca
ggggtttgaatgccaggatgaggactctcctcttgatcctccatgtcctg
gggaggcagcagagggttttgagcaggagagaggcatgagtggagcccgg
agggaggaagatgaatctggcagcgtggggcgggtagattggcgggggag
agactgggggtggagaggccatttaaaaggctgttgcaaaatcGGTTTTC
CTGATAAAGAGCTGGGCTGAGTCATCTGTGGAGGAGAAAAGTCACATCCA
GCTCCTTCATGTTGCTGCCGATGTGGGATTTTCCTGGCTTCGTCAGCCAA

>uc003lub.1|150796345|150796745|150796844
Agtgtaaccttgaacaaatgcctctgtctctctgaggctcagtttccaat
gagtaaaatgaatgaattgccatagaccatctcaaaTAAATTCTAAACCC
TAAAGCCACAGTATCATATATAATGATACATTATATATGTCCTAGGACTA
TCCAGTCACGTTTGGTAGGAGAAAGGTAGCTGAAGCTGGGAAAAGGACTC
tcagagttgcaagatctgagagctgaacttctcctattcatttcattggt
gagaaacagaagcccaaactgacgggacctgctagtaagtggcagggctg
gtctcagactttttttttggctcctacatcctcactttttcAGTGGCAAT
GGGTGGTTCTCCTCTCATCTGAGCACTCCCAGGCCCTTTGTTCCCATTGT
GAGGTAACACTGAGGTCTGCCCACCCTACAGATGGGGCTTTGGGGGTTTG
CTCCAGAGCTCTTCATCCGCCTGGGCCCAACCCTGGAACTATTCCTTTCA

>uc003mbb.1|170502475|170502875|170502974
agtgtttcagaccttgagctcttaagtacagagGCACATGAAAATTGAAT
TATAGGCATTTACATTATTTTTCTAGGCATAAGTAATAAAGACCTGGTTT
CTTAAAAGATTAATAAACAGTTTGTTTTTTATTTTTAAAATCTATTTTAT
CCATTGCAGTATTTTGTACCTAAAATTAATGATTGTCACAAATCACCTGC
TCTTATCTGGTAAGCTAGTGGGATAAACAGCTCCATGATCACTCACTGTT
GTGTAGCACAGCTAGTCCAGATTTGATACCTCCACAAAATAATCCACTGT
GGGAAAACAGAGTTCCAAATGGAAGTTTTTGTTCCTAAAGGATGACAGAA
CAAAGGAATTTTCCACTTAATAATTCTTGTATGTGTTGCTATGAAACACT
ATTGAATAACATCATGGAATCAGAATACTTGAACTGGAAGAGATCATATA
ATATATAGTCTAGTAGTTTTTCTGTTTGCTCCGTGGTTGGGGCAGGGAGG

>uc003mcv.1|173332890|173333390|173333389
TTTCCTTCTTAAAGGGGAAGGGGGGAGATGAAAAGGGACGACTTTATCCG
GGAGCTGTGACTGCCACCTGGTGGACAATGTCAGCTGAGCAAGACAAAGG
CTCCCCGCTTCCAATCAGCCCTTCCTGCATTCTTCACTCTTCTGGTCGAC
TGTCTCCCTCCGGGAGAAGCTCCGTGGAGGGGAAGAGAGAAACAACCATA
ACACAGTGTGACGGATGCTGTGATTGgcgcggtctcgaataggggctcag
gctgtggcagccagagccacacagcctgggtttgagtccctgccccggga
cttccctgccgtaactttggctgagcgacttaacctctcctgtgcctcct
ccttcttatctgtaaaacgaggctcacggcccctacctcacagaattggc
agttcctgtctcctaggtcgtaaggatggaataacgcactccatgtacat
accgagcacgggtctggctcagagacagggctcagaaattggCTGGTAGC

>uc003mcw.1|173348305|173348805|173348804
CAGCAGCGTGCCCTTCCCCTACTCCTGCAGCCCACGCAGTGACCGGCTGC
CTCGCTCCTCAAGCCCAGCTTTCTCCCTCCAGCCCCCCAGCAGTGGTCTG
GCCCTAACTTCCCTGCCCCACCCTGCATGGTGGTCCCCGCCACCCCCACG
TGGTGATCCGGCCTTAACCCCGTCACCCCATCCCTACTGGGTGGTCCTGC
CCTAACCCCACCACCCCCATCCCTGCGAGGTGGTCCGGCCGTAACCCCCT
CCCCCCATCCCCACGCGGTGGTCTGGCCCTAACCCTGTCACCGCATCCCT
AGGGGGGTGGTCCGGCCCTAAACCCGTCCCCCTCATCGCGGTGCCATGGT
CCGGCCCTAACCCTTTGTCCCCCCCATCCCCACAGGGTGGTCTGGTCCTA
ACCCCCCCCAATCCTCACGCGGTGGTCTGGCCCTAACTCCCTCCCCCCAA
TCCCCGCAGGGTGGTCTGGCCCTAACCGCTCCCGCATCCCTCGCCTGCAC

>uc003nmi.1|29533808|29534208|29534307
CTGCCTTTAATGTCACTAAAAGAGAGGTTAACTTACTGGATTGAGGAAAA
GAAGTCGTTAGCAAGAGTTCCATAGTAAAGCGCTAACTCTAGCTCATGTG
TCTGGCAGAGCAATGGTGGAATgtggttagcgcatagcttcttcagccag
cccacctgggttaaaatttggtctttggtgcttactagctatactttcca
gaacaagatattcaacctctacatgtcttcaattattgatctgtaaggga
aggtaataatagtacccaccttttgaagttataaggagccgtaaatatga
agcgcttttttgagtgcccatggaagtaagcactagcaatcaatACTCTT
AACTGAAATCCAAGTTCCAATAATCATCAAGAGTATAACATTCCTCTTTA
GTTTGCTTTTAGTTCTCATTGTGAGATCACAAGTGGAGGCTCCAACCAGT
CCAGAAGTTCCTTTCTATGGGGAAGCTGTGGCAGCAAGGCCGTGAAGAGA

>uc003nvk.1|31727799|31728199|31728298
GGAAGGAAGCACGAGACCAGAGACTAGTGTCATCACCGGTCACGGCAGGA
CAAGCGCCCCAGAGGTCGGAAAATCCTGGGACAACGCGAAAGCGGTGGTC
GCCCCACACTCTGCGGAGAAAGTGGTTTCGCGCACGCGCGCCACGCCCAT
CGAACCCTCCTAACTCACTATAGACCCGAAACGGCACTCACGGGGCGACA
GACCTGCTAGCTGACTGCCCGCGTCTACTGCCTTCCCACGGTGTTCCAGC
AGAACGGCACAACTAACCCACAGCCAAacacacacacacacacacacaca
cacacacacacacacacccacCACCCCGCGGCTCCGCCCCCGACTTCCCC
ACGGACCGTCACTTCCGGTCTCCCCCAAACCTGCCACCGACGGCCACTTC
CGTTTCCCCGATAGTATTTGGGGATCTCGAAGCGATACTTCCGGCTCCCC
CCAGGTCCCCAAGCTTTACTTTTGTGGGGCACGACGAGAAAGTCCGCAGC

>uc003osp.1|42896371|42896771|42896870
GATTTCACTTAGCCAGCTGCCCTTGTCAGTTTCAGCCTTGGGAGTCACCT
TTTGGTATCTTTTCCCACTGCTTCTTCCTCCTTTCTCAACCATCATTTCT
CCTCTCCACTGGATTCTACTCACAGGGTTTGTAATCTCCCAGATCATTCA
GCATCTGAATGAATTCAGCCGCCAAGGGGAAGATCACTGGCAGATCCCAG
TGGGGGTACTTACCCCTTCCAGACTCTTCCTGAGGAAAGCAAGTTACCTT
CCATGTAGCAGGAGTACATTTTATACTAGTTTGGCCTTGTGACTGTTAGA
GTGGGAAGTCTGAGGGAACTGGAGAAGAGATGCAGTTTTAACAGAGGAAA
AACATTTAGTAGAGACTGTCCCTTCTGCCTTCGGGCGTGTCCCTCTTCTG
GGCATCTTTTCAGGATTTCATTCCTACGTCCAACTGCCGTTCACAACTGC
CCTTTCCAACTGCTCCAGAACTCTTGGCCCTGGCATTCCGTGATGTAAAT

>uc003ovu.1|43704856|43705256|43705355
CTCCGATACCCGCGAGTCCATCCGCCGCTGCCGCCAGCCCCCCGCCCGGC
CCCTCCCCCGAccgccgccgccgtcgccgccgccCTTACTGCCACTGCCG
TGTCCGGCCGGCCTGAGCAGAGTGGGGTGGGGCTCTGCACAAGCTACGCC
CCCCACCTCCCTGGCCTCCGGGTCGCGTCAGAAACAGCCGCGGGGCACCA
CGGGATATAGAGTCCCCAGGCCTGGGAATTCACTTAAATGACACGTCGCC
GCCCTACAACTCCCAGGAGGCATCGCGGCGCAAGTGGCCGCGGGAGTCGT
CGGAGGCGTGGGGAAGGAGCGCGCCTTGGCGCGCAAAGGCTTAAGGGAGC
TGTAGTCTGACTTCCAGTCCTCGCGCTATGTTCTTTTTCTAGGACTTGGG
GGGAATTTAGAGCCTCGAGGCCTGGGGTGGGGACGCGAGGACACCAGCGT
AGAAGAGCTTACATCAGAATCGAGCTTTGTGGGCGCTCCGGGATTTGGCC

>uc003pbk.1|53037354|53037754|53037853
ACTAGAAACTTTAAAAACTCAGTAAATGTTTGCTAAATTAAAGTTATAGG
CTATGAAGCCTATCAGTTTTCACAAAACAGGCAAACCCGTAGTTAAAAAG
ATTTAAATTGTGTAAAAGCAAAGTATCACCTTATGAACAAGTACATTCAC
TCAAGAAGAAATCAGGTAGTTTGGGCTTTAAGAGGTGGGGCCGAGGACCA
AGTGTAAGTTCCGGTGCTCAAACCTGAGCGGCCGACTACAAATCCCAGAG
TGCCTCGCGGGCGCCGTCTCCACGGCACTTGGGTTTCAGGGCCATGGAAT
CGCAAGCCCTTTTCGCACTGCATTATGGGATCTGTAGTGAGACATGCCTT
GCGTTGGCTCTTTCCTCCTGCTGGGCGCCAAAGCGCGTCTTTTCCTCAAT
CTCCAGTCTGTCTGTGCTCTCAAAAACTTTAGTCGTTATAACAACTGTGA
CTGTTGAGAAATTTCACTGTTTTCCTGCATTCCTGGCGCGGGACTCTAGC

>uc003peo.1|64403944|64404344|64404443
CTCTTCGGCGGCGGCAGCGTCCACCATCTTCCTCTTGCTGCCAGTGGTAG
CGCTCGTCTGGCGGAGCTGGGTGAGTTGCGGCTGTGGCCGCGGCCAGGGA
GACGGGCAATCCTCCCCTCCCCCATCCCCTTCCACACGCACAGCGCCTCC
GCGGGCCTCTCCGCCCCTCCCGCGGCGGACTCTCCGCGCTTTTCTCCCGC
GCAGCCGAGAGATCGCCTCTCGGGCCTCTTGCGCAACGTCCTCGGCCTAC
CTGGGCCGCGCCGCTGGCGCCTGTGGACCATTTGGACCGCGGGCTGGGGA
GGGAGTCGCAGCGACGCGGTCGCCAGGCGGAGGGTCGGGACCACGGCCTC
TCTCCCGACCACTGGTACCCAGCCGTCTGCTGCGAGGGCGCCCCGCCGCC
GCTGAGGCGCGGGCGCGCAGGCCCGAGGCACGGCGGGCGCTGCCTGGAAG
GCCCGTCTCGCAGGCCCCCGGATCCGGCCGTTGGGGCCTCTTCCTTCTCA

>uc003phc.1|74228127|74228527|74228626
TCACCAGGAAAGTAGCTCCAAACCGCCAATCAGCGGCGACGCTGGACGTA
GACGTCCTACCCCGTGATATTAAAGCAAGATGGCCGCGCCCTGCAGATTG
TCTCTTGTTGCGTAAGTTTTTTTGACCGTCACTCGTGTCAGCTTCAAAGT
CAGATAGATTTTTCTCCCAGCATGTTCTACTTCCGAGGCTGTGGCCGTTG
GGTCGCGGTTTCCTTCACCAAGCAGCAATTTCCGTTGGCACGGTTGAGCA
GTGACAGCGCGGCGCCCCGGACTCCGCACTTCGACGTGATAGTCATTGGT
GGAGGACATGCCGGGACTGAGGCAGCCACCGCCGCCGCTCGGTGCGGCTC
TCGGACTCTGCTCCTCACTCACCGCGTGGACACGATCGGTGAGGAGCGCG
GGTGCTGTGGAACTTGGCGTAGGACGCAGGCTGCTTCCTTCCCGCCTCCC
CCGGTCTGAAGCGGGGGACCTCTTCCTTTCCTCAAAGCTAGTGAGAATCC

>uc003plw.1|88174039|88174439|88174538
AGACTTCCTTTGAACAACGGGACATGAAATAAAACCTCGATACTTTTTAC
TTTTGTTTTTTAAAACTAGATACTTTTACAAGAACTCTATTTGCCCAGGA
TACAGCCCTTCCGTTTTCCCAGCCTCTCCAACTGGCTCCTCCCTCTCCCC
CACCCCGCTTTCAAAGCCGCCTCATCATTCCCACGCTAGCAAGTTAATAT
CCTTATTTACGAGAACTTGTGTTTCACAGTCTTAACCACGGAGGTTAAGA
TGTCTCTGCCTGAAATTCCTTTGTTTTTAAAGTTTTTCCAGCCCATCTTT
TGGGGGAAAGACCCTCAAAGTGGGACCCCGCCCCACCCCCACCTGGCCCC
GCCCCCTCTGGTCCGGAGCCTTCCATCTCCATGGTTACGCGGCGGTGGCT
GCGAGCGCCCAACTGCTCCGACCGTCGCGGTGAGGGCCCCAGGACAGAAG
CAGACAGACACGGCTCCTGCTGTCGATTCCGATCCAGGTCAGCCTACTCG

>uc003plx.1|88202662|88203162|88203161
taggcggacaccatcacgcctggctaatttttgtatttttagtagagata
cggtttcaccatgttggcaaggctggtctcaaactcctgacctcaggtga
tccacccaccttggcctcccaaagtgctgggattacaggcgtgagccacc
acgcccggACTTGTTTGCTATTTTTATCAACATTTTAACTCTAAAGCAGG
TGGGCTTTGTGCCATTGACCTGGCCAGCAGAGATCCAAGCAGTAAGTAGT
GAGAGGACTGTTGGGCTGGTGACAGAGGAGCACAGAGGATGGTCTGAACA
CACAGGCAAGAAGACCAGAAACAAGCTAGGGACTAAGTCATCTGAGGAGG
GTGGGGGGAAGTATGGTAGTCAGGACCATGGACAGCTCAGTTGGTGCTGC
TATTCTGACATCGTGATGTGCTGTGTTCTGACATTGTGTTATTCTGACAT
CGTGATGACATCGTTGATGTAGCACTCCAGCTCCCCTTTCCAATGAAGCT

>uc003pmx.1|89847873|89848273|89848372
TGAGGCCGCCAGGGGGCCGTTGGGGAGTCGGGCCCTTAGACGGTCGCGGC
CGAGCTCTGGGGCTGCAGACCCTGCAcccggggggtcgggcgggtggggg
cggggtggggggggcggcTGTTTACTCGGGAGGGAAGTTTCCGTGACGCC
CGCTCCATTCTTGCTTTGGGGGAAGAAGGGGGAAGGGGAGGCATGCGCTG
GCGCTTCTGATTGGCTCCCAGGAGTCGGCCAATGAGAAGCGCCGCTGCGC
CCCAGCAACAGCCCCGATTTAGAAGGCTGGCGGCGTTCCAGGGGGTTTCG
GCGTTCCGGGCGCGCGGCGGGGTGGGGGCAGGGACAGGGCCCGCGGGAGG
GCTGACGTCAGCGCGCGCTACGTGCCCGGCGCTCCGGCGCCCATGAAGGA
GGCGAGGCCGGGTGGGGGCAGCTGGGGAAGGACTGGGCCCGGCTTTCGGC
CTCCCGGCTATCGGGAGCCCCAGTCCTAGTCGGTGAAACGCGGAGACGGC

>uc003pzs.1|125345812|125346212|125346311
CATGAAAGGGAAAGAAAAGGGAAGAAGCACATATAGGTGTCACAGTAAAA
GGATCACTTCATAGAGTAATTTGTTTTAAGGAAAAGCTTTCTATATATTT
CTTCTTCAACGCTCCCCCCTCAACCACAAATAGAGGTTCTTAACTTGAGA
GTCTATTTATTTATTTATTGTCTTCAGAAGGGTCATAAATGCTCAGAAAT
TTTATGTAAAATCAATTTTTATCTTATGAGTGGGCCCATAACATTTATTA
AGTCTTTGGACCATTACCCAAAAAGGTTTAGAGCCACTGGTTTTAAAAGG
CTTTTGTGTCTTGTGATGTAGAGACAATCAGATTCTGGTAATTATTTGGT
TTTCATGGTAACTAAGATGTGGGATAGAACTCCGACTGTGTACTTTATTT
AGTATACAGAGGAGGACACAAACATGAGAAGATTAAGGTAGAGAGTGAAA
TATGGTCAGGACAAATGTGAATTTAGAGCCTGAGTGATGGTTTAGTGGAT

>uc003qet.1|134800046|134800546|134800545
AACTATTGCAAAATGATGCAAGACTGTAAGTACTCTCTGGAGTTTGGGTG
CATTATTTTTGTAATTCCTTTTATGTAATGGAACTATTTCTTTTTCCAGG
GCCATATAAACACCTGAAGAGAGGACGATGTCAGGTCGACAGATTGTGGA
ATTTAGATTCAGCACCTAAGCTATTTGAGGTTGACACTCACTGAAATCTT
GAGTGTTTGCACCTGCTGTGGAATAAGTCATTGTCCTTGGACACCTTACA
AGGTGGAGTTTGTGCACATTTGGGAAGAAGGAGGCGGCTGGCAGAGTGAC
TTCCTTATCGACCCACTCACCAGCATCTCCATCTCCCTCAGGGGGTGCTG
TCCACCCACCGTGTTTTGTTTACATCAGTAGCAAAGACATATGAATCATC
TTCCACTTTTTAGCTATGAATGAAGAAGTAACCTCTGACACCCACTAGTG
CGACTGGCCCTTACATGCTGGTATATGTCAGACTCTTAGCATCACTCTCA

>uc003qvl.1|167332405|167332805|167332904
CCGGCTTTAGGCTAGTGGGCTTTAACTACGTCGATAATATGACTCCGGCG
ATCTTGTGCGGCGATGGGATGCGGCCGTGGGCGGTGGAGTCCAGGCGGAG
TCCGCTCTCCACACGCGAGGGCGCCTCCTCCTCACCGCTCGCCGGCTTCA
AAGCTCGCGCCTCAGGCGACGGCAGCCAACGGGTTGCCGGCTGGAGGCCC
CGCCGACGCCCCGCCCCTTGCGTGCCCACCCGCGCCCCGCAGCCCCGCCC
CCAGCGCCGACCCTAAGTTTCGGCGCTCAGTGGTCCGGCGCTCCCCAAGG
CTCGGTGTCCAGCGTCAACCCCGAGGTCTCTATGCCCCGCCTCCCGACGC
CAGGGGGCAGGGCCAGCGCGCTGCGCGTCGGGGCGGGGCTTTGGCTGCGT
CGGCCGCGTAGCCCGCGCGCGGAGCGTACCCTGCTGCGGCCGTTGGCCGT
TAGCGCGGCTTCGGCGGTTGTCTTGGAGAAGCAAGATGGCGGCGACGGCG

>uc003sls.1|2248021|2248421|2248520
GCCCCGGGCTCGCCCCCGGCGCCTTGGATCTGGGCCCCGGCGCTGCGCCC
CCCACCTGGACTccgccgccggccccggcctccccacggccccgccggcc
cTGCCCCTGGAGACCTGAGGGCGCCCTCCTCCCGGGGAACTGCGACCCGG
AATCCTGGCCTCGCCCCTGTCGCGCTCGCTGAGTGCGGGGACGGTGCCCA
GCGCTCGGCACCCAGCCCCGAGGCCAGGACCGAGGAAGGCGACCGGGCGG
ACCCCCAACCACTCCCGCTGTCTGCACGCGCAGCAGCAGCGCCCAGCTCA
CCCCGCCATTGGTGTTCCCCGCGCCTGCAGCGCGCCGCCGGAAGTGCCTG
GCCTCACTTCCGGTCAGAGGCCACGCCCCCGGAAGCGGCGGTGCAGGTAC
GAAAAGCGCGCGCGGGGATTCCAGGAGTCGTGGTGACCAGGGAGGGGAGC
CGGGCCAGCGGGCGGCAGGAGACTAGGGGAGCTGAGCCATGGGCTTGGGG

>uc003thp.1|40799080|40799580|40799579
TCCAGCTATTTGTATTATTTAAGAACACTCCTTAGATAGTTATAATGCAT
ATCCATATTTAGGACGCATTGTCTTAGACTATCTCCATACAACATTCATA
TATGCCTTGTTTTAGCTGATTTTTAAAGCCATAATTAGATTTCATGAGTT
ACTGGATTTGCCTGCATTATACTTATAAATTTGATTCTAGATGGAATTTC
TGGTTGATTTTCTAAGGCACACATCTCTGGGTTTGCAGAAGAGGTGGAAT
GGAGGGGTGGCAACAAAAATTGGAATTTGCGTCTTTGATGTGGTAAATAG
TCAGCCAAGCTCACTACTCCTGTCCCTAGAGACTGCACTTCAGAAATGAT
GAGTGATTACTCTTAATTTTAATGACATTCTTTCTCTAGTTAGTCATTTC
ATTGGTCAGCTTCTGATACTTTTTACTTTGTTTTCATAGTTATAGGATAT
TATACAAGACTATTTGCATTGACTAGTAACATCTATGCTTGTGGCTGCAT

>uc003ucv.1|74825982|74826382|74826481
CGGATCGCTGGGGCGCTGAGGATGCCGCTCCGGGGCCTCCACGAGGCGGC
CTCCCACGCGCCTCGGCCATGTTCCCCCCATTTCCAGGGAGGTCGGAAGC
CGTGGTTCTCAAAGAGGGCGAGCGAGAGGGGCGACCGCGAGCCCAGCTCA
CCTCGAGCTCTCAGCTCTCTCCAAGGATGCAACACCGGATCCGCCTCGGG
GACTGGGAAAGTGCCCTCAACGGCTCCCACAGGCGCCCCGCCTCCTGGGC
TCCCATTGGCTGCTTTCGACGTTGTGCTCCACCCTTTCCGGGCGGGGCGG
AAAAAATACTTCCCGTCTCTCCTTTTCGCCTAGTGGCTCTGTCAAAGGTC
GAGTCCGTGACGTCAAAGAGCCTGGACCAATCAGAGCACACCGGACTGCG
TTTTTTTTCCGAACGCCCGCAGCAGGGTCAGAAGGGAGGTGGTCGCCCTC
CGTCGTGGTCTGGCGTGTATTCCGAGCCTTGGTGTCTGGCGGTTTCCGAG

>uc003ukk.1|89807125|89807625|89807624
GAGGTAGGAATAAATATCAGTTATTATAATAGAAAAGTTATAAAGAGAAA
AAGAATTCATACTAACATCTTCTCCAGCTCACCTATACTAAATTATTAGC
TAAAAAGAGAAATGACAAGAGTTTCAGATCATGCTGAGAAGCAAGAAAGA
ATAGAAAATAATGTGTCACATTCAATTTCAGCCTGTAATTTCATATTTCC
CCTAAAAGGAAATATCTCAGGATACTGAATTACAAGTTCTAGCTAACAGA
TCGAGATGAAGCAGATGCTTTATACCAAGTAAGGTGCCAGACACAAACTC
AAATTTTTAAAGGAAATAATCACAAAATTCTTAGACCTCTTACGTTTTCC
ACTCCCAATGAGAATGGAAGAGAGGGTGCCTGATCTCTTTCTTCATGCTC
ATTTGGATGGGCTGGGGCCTCCACCAAGTGTACTGATACTGCTTATTATG
TTATTCCTGAAGCGGTAGGGCATAATAACTGCATTCTGATTCGTGTCCAG

>uc003uqv.1|98939808|98940208|98940307
aggtgtgagtcaccgagcccggccAAGGGAGGGTAtttctaatagacagg
ggtctcgctatgttgcccgagctggtctcgaactcttgggctcaagcgat
cctgcttcttcagcctgtccactagctaggcttacaagcgtgggaccccg
cgcctggcTGAAGAGAGGTATCATTAAGGACGAGACCCCCTTGGCCAGGG
AAGCCCTGCGTAAGCAACGCCCCTCTCTTCAAAGGGATGCCCCGCTCCCT
CCGCCCACTCCCAGCCTTCCAGCCTTGGCTCCCGAGGACACGACTCCGGG
CCCTGCCACCTTCTGATAGGCTCGCGAGACCGAGGCTGCAAAGAGAGCCG
CCCCCCATTGGCCAACCGGCGAGTCCCGCGCGCCACCTCCTGGGAGATGT
AGTTCCGGGAACAGCTGGCCCCTGCGACTCGCGGGTGTGACGTTGAAGAT
GTCGGCCTTCTGAGCCGACTGCGGTGGTCAAGAGGTGGGTTTGTTTGGAA

>uc003uvq.1|100047260|100047660|100047759
tataatcccagctactcgggaggctgagacaggagaatcgcttgaaccct
ggaggcggtggttgcagtgagccgagatcgtgccattgcactccagcctg
ggtgacagagcgagacttcgtctcaaaaaaaaaaaaaaaaaagcaaagaa
aaCAGGCTTGGTTCCTGCAGAGGCTTCTAGAGCCTGGAATGAAGAGGAGG
AAAAGGGCTTCCCGGTGGGAGATTGACTTGGACCATCTCAAGAATAGGGA
GGAAAGAACAAAGCCCAGTTCGAAACCCCGCCCCCGGTTCTCTGAGTTAC
TTCAGGGCTCGAGTTCGAGCCAGTACAACTGTTACGTCACCGGAATCCAG
CCAATCGCAGACGACAGAAGGAGGGCGTTGTTTGGTCTTTCAGCACACCA
ATCGGCGTATAGTTACGGCAGAAACAAAGACGTCCTAGCCAATGACAGAG
GCCGTACGGCGGAAGTATAGAAAAGGACTCTCTGGAACATGGCAACATTA

>uc003vdz.1|106597053|106597453|106597552
CTCACCTGGGCTTCggggcggcggcgctagggggtctcgggcgggggccg
ggaggaggcagggggagggcgaagttccgggccaggtcgcgcggtgggtg
gccgggccgggtgtggagatggggcgggccagggcgggggaaggggccga
cgcagcgccggggCTGCCCAGGAAAGTTTGACTTCAACTCCCCGTTTGTG
GGCGGAGGGTCGGAGCTTGGCCAGGGGTGGGGGGCTGGCCGGAGGTGGGG
GACCCCAGTGAGGCGCCGCCTCCTTCTGGACTGAGGGGGATTCTGGCTGA
GCTGAGGAGCTCGCGGAGCCGCTGGGCCCCGGGGCTCATTGTTACGCAGT
TCGAATGAATGGGCTCCCAGGCGCCTGCGCGCTGGGGCTGAGCCGAGGGG
AAAAACAAGCCCGGAGTCCGGGCTGCGGTCACATGATGGGGGGAAGGGAG
GGGAACGCGATGAATGGCGAAAGAGGGTGGGGGATGGACTTGGCGTGAAC

>uc003vho.1|115637416|115637816|115637915
ACAATCTCTCTCTCTCTCTTTTTTTTCTCTCTTTACCCTGAAAATAAACT
GAGAAGTTAGTATTGGGATAACTATTCCCCTTGACCCAAATAAAAAGTCC
TGGGCAAACACAGGTACAAATTGCCAAATGGAAAAAGTTCTTCTCCATCT
TCAGCTAGAGGGAGGCTGGGGATCCCAGCTCTTTAGAAGCCGGCCCGTGG
ACGCCCAGAGAATCCCTTCGGAGACCAGGTCAGGGTCACTGAGCTTGCCC
AGCAGGGCGCCGCCTCGGACGCCGCCCCGCCTCTCACCTTGCCAGCGCCG
CGCTCGGGCCGCGAAGGTGCGTGCGGCGCTCGGTGATTGGCGGCGGCCCG
GAGCTGCCCGGCTGCCATTGGCTGCCCGGCCCCCTTTGTTCCCGGGTCCG
GGCCGCAGGCCCGCTGCGGCGGACTGGGCGGCGGAAGTTCGACGGCGCCG
GGCGAGTGGCTGTTGAGCGGCGCCGCGGGAGTTCCGCAGGTTTCCCGTGT

>uc003wcq.1|142696302|142696802|142696801
CTCTGCCCCGGTCATTCCATTTCATGGCAGTCATCACCCAGGAGAACATT
GTAATGCCTCCTGCTCGAGACTGAAGATTAAGGTCTTCGCAAAGGGAACC
TGCAGAAGGACACAGAATTAAGACGTAGGAACTCCGTGGTGCCCTTCGCC
CCTCCTCCCCTTCCAGTTGTGTCCTGAAATTCTAAATGATTGGAAACTTT
TATAATGTTCACGTTTAAGACTCTCATACTACAGAGTAGAGGAAGGAGCG
GGTGTGCAGAGGGGGTGATGCTTCAGATTAAAACTAAAGAGTTGATTGAA
AATTCAAGTCTGGAACTCGAGAGAGTTAAGAACTATAAGTCAGTAAGTTG
CAAGTATGGGTGAGATTGTCTAGGGAAAGGCTCTTTGAAGGGGCGTCCCT
AATGGAATATCAATATTAAGGGCAGGCCAAAGGCCCTCTAAAGAAAACAG
GAACTGGGTAGGCAGAGAGAAGACTCCCAAAGAATGCTGTCATGGAAACC

>uc003wmo.1|156125761|156126161|156126260
AGGGAAACAACCGGGGCCCAGGCCCAGGTGGGCGGGCGGCTGAGGAGCGT
GGCTGCGCCCACAAAGCCGCCGGGGGCTGCGGACTACAGCGAAGCCGGCG
CGGGGCTCGGCCCTCACTACACGAGGCCTGGGCGCCTGCACGCCCCCGTG
CTTCAGCCCGCGGCTCCCGAACACCCCCGCCAGGCGATCCCCAAAAACGC
CCGCTGCGCGAGCCTCGACGGGAACGCACCTGCGTCTAGACGCTGACGCC
GTGCGCGGGGCGGGGGCCGGCGAGCATGCGCAGTGTGGTGTGGACAGGGC
GTGGTTGGCAAGCATGCGCAATGTGGGCCGGGCGGGGCTGGCGAGCATGC
GCAGTATGGGGCGGGGCGGGGCAGGGCTGGTGAGCAAGCCCGCGGGGAGC
GAGCGCGGAGGCGGGCGTTGCTACGGCAACGGTGGGCGGCCAGGGAGTTG
CCTGAGGGAAAAGGGGCAGACGTCCCTGGGTTCCGGTGTTCGCGGAGGAG

>uc003wmr.1|156128081|156128481|156128580
agggtggcagggggctgagcccatccaggcagctcaggaccaaggcgggc
aacagtcctggagaggacggcatcccatggcagggcacactcacactcac
tcagacggggacgccccagtgagcctcacgtgcacagctttgggatgtgg
gaggaacccggggtacctggaggaaacccacagcacatggggaggacgtg
caaactccaaacagacagtggcccctgctggggatcaattttttttctca
tcagcgttatagggaaacaacattagaagaaatatgttcaagggccttct
gTGCCAGTTCCTAGATTACTTGAATAACTTTCTATTTCTCCTCATCACAG
TATATTTTGAATACATCTGTCTTCATAAAATACACCATGTCCAAAATCTA
AAAGGGCCAATTCCAAATTATTCCACCAGCTTTGAAGGGAATTGAAGCAA
GAATAACAAGAGTAAGTTctgtgtgaaaagacctactttagatacttcaa

>uc003wub.1|11571476|11571876|11571975
TACTATTATCCCATGCCCAGAGGGCGATCGCACAACATAAGCAAATGCCA
CAAAGCAGCCCTCCCTACCTCAATCTAAAGGCAAGACTAGAGTCTGAGAG
GAGTCTTGGGGTGCAGGAAGCACATACGGTGAACTGAGCATTTCTCCCCA
TGAACGGCGATTCCTTGGGTCCTTCTGAGTGACCTTCCAGAAGCATCTCT
GTAACCTTGTGAACACTGACTTTTTTAAAACTGTCCAGCCAGAACTTCAT
TCCCTAGCAGAGTTTCCTTCCACTTTTACACACACCAAAAAAAAAAAAGA
GGCTTGCTGAATTAATGAACCACTTCTCTTATCTATTTTTCCTGTTATCT
AATTCTGAGAAGGAAGCTGGGAGCTCAGAGGGAGCTGGGAGACACGGCTC
ACAACGTCTCCCTCCCACCCGGCTGAGAACAGCCTGGAATCCCTGTGCAG
AGTTTGCCTCACACCAGGCCTTGAGCAGCCGCAGGGACGCCGCTCCCCAC

>uc003wuc.1|11598725|11599125|11599224
ATCGAGAGTTGAGCCCAAGAGGTCACCTTCTTCTCTACTGGCCCCGCCCC
TCGCCCGCCGCTGCGGGATGAGGACCACAGGAAGGGGGGGCGGGGAGGGA
GAAAGGGAACTCATTAATAAAGCTGACCCTGGGCACCACAGCGAACCCAA
TCGACCTCCGGCTGGGTTGCGGGTGATTCCCCGCTCCCTGGCGGTAGCAC
TTGGGCATTTTCCGCGGAGACCCCAGAGCCTGGACTTTGCCTGCTGGGGG
AGCTTTCCGCACAGTCCCGCAGCCTGCGCCCAGCGGAGGTGTAgccgggg
ccgcgcacccccgccccgcccTTGCACGTGACTCCCACAGGCCAGTCAGC
GCCCTAGGGCCGAGTTGCTGGGCCGGGGACCCGAGCCGCGAGCTGGGGAC
TTGGAGGCGGCCGGCGCAGGGGCCGCGAGAGGCTTCGTCGCCGCTGCAGC
TCCGGGGGCTCCCAGGGGAGCGTGCGCGGAACCTCCAGGCCCAGCAGGTA

>uc003xcp.1|22900474|22900874|22900973
TCTAGCTCAGGTAGCCAGAATTAATTACTGGTGGGGTTGAAGCCATAACT
TGTTCCCTGGCTGTAGGCCAGGCTCTCAAGATGTGCGTCAGAAAGGCCAG
TGAGTGAAATTCCAAAGCAGTGTGAGTCACCAGGGGCTGAGAAGAACAGG
CCAGGACAATAAGAGCAGGATGTGGACCAAAATAGTGCCCTGAGGGCCAG
GGGCTGGGCCAGGCATCAAGAATGCTCACCTGGCCAAAGATGGGGAACAG
GGCCTCCGGTCTAGGTGGTTTATCTCTGTGCTCTGCACAGCCCTGGACGG
GGAACAAAGCCTCTGGCCCAGGGTTTATCTCTGGGCTTTGCACAGCCCTG
GAGGAGGAGGGAACTGACCAGCAGGCCGGCCCCCTGGTCACAGGAATCAT
GTCCTTCACCTGCCTTCCCATAAGCTGGACTTTGGATCCCAGCCCTTAAA
ACCCTTGTGTTGTTTCTTCCTGCAGACCTGGTCGAGAACACTACTTCAGG

>uc003xeb.1|24354053|24354453|24354552
TATTACATACATTTCTGTAGTTTGGATATTTTAATTTTAATATGTGATTT
ATGCCATATAAATTTTCAATATTTCTCATTTAACAAATGTTCCTTTTAGT
TTTTATATGGCATACTCTGCATAGAAAGAATTTAACCATCTTCAACCAAA
GCATATATAAATATTTTTCAACATTTTTTTCCTAAGACATTCTTGATTTT
TTTCCACTTTTGAAGTTTTCAGATATCTGGAATCAAATTTATATTAGACA
TGACGTAGGAATCTATGTCCAGCCAACCTTCACCACCACCACCTCGGTAG
TTGTCTTTAATTAGAACATGATGTTCAACCTCCAGGTTTTAGCCTCAAGC
ACCTAGCAAGTTGTGTAACTCCCTCAAGGAACACTTCCTTGTTGTGGATC
AAAACTGCCCACCTATCTGTGAGGTGCTTCATCCCTGCAGTGGAAGTGAG
GAGGAAGAAAGGTGAACTCCTTTTCTCAAGCACTTCTGCTCTCCTCTACC

>uc003xec.1|24388906|24389306|24389405
TTTGATAATTAAGAGAATATTTGTGGGTTATTAAGAATAGTTTCAATGGA
ATAGTGGCAGTTATAATCAGAGTGTAGTAGGTTGAATACGTGGAAGATGA
AGATTGAAGAGATTCTAATGCTATATCTTAGCAGTATTTTGATCTTTAAG
GTAACAGGACAGCAATGGCATGGTAACAAGCAGATACTTGCGGGATTCAG
GAAAGGCAGGTTAATTTCTTATTTTTATTATGAAAGAAGTTTGACCATTT
GCATTTATCCCTACAGGACACCTTATGTTATTATTAAGTACATTTGATCA
GGTCTAAATTGATAATTGATACAAGATCCCGATAGTACAAAAAGGGAATG
CAGTTATAAGGAGACAACAAAAGTCAGAGTAGACTGGACATGAAAAGTCT
GGTTTGCCCTCGTAGCTATTTCCTGGAGGGAAGGGGTAGCTACAGTTTCC
TGTCCCTCTTCAGCACTTCTCCAGCTCCAGTGGGTTTTTAAATTACATAT

>uc003xey.1|26303458|26303858|26303957
TAAGAAATGGAAATTATGAACAAAATATACCACTATCTCTTTTTGCTGTG
AAGTTAAGTTTATTGGCTACTGTTAACAATTTATTTACTTACTTACTTAC
tattcttttgtagagacagggtcttgccatgttccccaggctggtgtcaa
actcctggattcaagcaatcctggtgcctcagcctcccaaagtgctggga
ttacatgtgtgagccactgtacctggccTCAACTCTTGTTAAAATTAAAG
CACCTTAATACGTTTAGCAAACTCATCAGACCAATAAATATTTTCAAGAT
GTATGCAGAATTACCAGTGGCACATCCCCTTTTTCTGTGGCTCCACCCCT
TCAACTTTTTGTCCAAGAAAACTTTTCGTGTTTGCCTGTAGCTGATGTGC
AGTTGTTTCTGCTCCCAAATCAACAGGGTTTAATGAAAACCCTAGAAAGT
AGAAACCCGTGGGAGAGAAAAGAAAAAAGACAAGTTCACAAGGTATGTTT

>uc003xhe.1|28803743|28804143|28804242
TAGGCGCCGGGCTCCGCAATTTTTCTCAGGGGAGGCAGGAACTACAACTC
CCAGGGACGCCCGGCGGCAGCAGGTGGGAGAGGGGCTGTTGATATCAATA
TGGCGGTTGTCAGCCAGACAAAGACAGTCAGTCTGATGTGATTGAGACAA
GGGAGGTTTTTCAGGGGGAGACTGGGAGATAGGGGCCTcccctccccctt
ctcctcttcctgcgccggcctcaacccctccccagtcccctcccGACGGG
CGCCCCACGCGGAAGACACCCCTCCCCCTCCCGCCTTCCCTCCTCCCTAT
CTCAGCCCTTCGTACTGGGACGTTGGGGAGGGGGCTGTGCCGGGCGGAGA
GAACTCAGCGAGGATTCTGAGGTGAGTCGAGCGGTTTTGAAGCCGGACTA
CCTCAAGTCTCTTTCCTCACTTCTTTCTCTTCACTTAAAACAATTTTTTT
GGAGGGGTTTTGGGGAGGAAGTGAGCGGACGCTGGGGATGGGTCTCGTAA

>uc003xkt.1|38081667|38082167|38082166
TGCCCACGCCGCTCCTCGGCTGCCCGGCCTGGGTTTTCCACCCTCGCCCC
TGGAATCGGCCTCCCTAGATTCCCTTCCCTCTTAAAATCATTTGGAAACG
GGCTCCAAGGGGCGACCCTGCGCAGAAAACCAAATTCCATCCGGGGCGGG
CAGGGAGTGCTAGACTCCAAGGAAGACGTTTCCCACATTCGGTGGTGAGG
AGTGTTTGGCGGCACGGCACGGCCAGCGCTCTCAAGGACCCTCTTCTGCG
CAGAATATCCAGTCGTAGCCACGAAAATACGCCGCGTCAGTCCCTGACTC
GAAAGGAAGTCCTCCAGAGAGCCGCACTAACCATCTAGCTTCCTCCACCT
TCAGCCTGCCAggcccgcggccaccgccggcgcgggaggccggcccACCT
CTGCCCGCGCGCCTGGCCTTAAAGCGGTCGTGGAATTATGCTTCCTCAGG
CAGGCGGTGGACGCACCGCGGGCTTTTTCTGTTTGAAGACTACAGCGTCA

>uc003xku.1|38082105|38082505|38082604
TGCTTCCTCAGGCAGGCGGTGGACGCACCGCGGGCTTTTTCTGTTTGAAG
ACTACAGCGTCACACAGCAACGCGCGCGAGAGAAGAGAGTATTCTCGCGA
GAAGTCCAGGGGTGGCCGTGATGGCGGCGGCAGGAGCAGGACCTGGCCAG
GAAGCGGGTGCCGGGCCTGGCCCAGGAGCGGTCGCAAATGCAACAGGGGC
AGAAGAGGGGGAGATGAAGCCGGTGGCAGCGGGAGCAGCCGCTCCTCCTG
GAGAGGGGATCTCTGCTGCTCCGACAGTTGAGCCCAGTTCCGGGGAGGCT
GAAGGCGGGTAAGAGGTCCTGCCGCCCGAGGAAGACGCGGGAGGGAGGCC
CGCCCCTCGCGAATCCCGCGGCTCCTGGAGCCCTGCCGCCCGCCCCCTGC
GAACCCAGGCCCCGCCGCCAATGGCTCGCCCTGCCTCTGCGCCGCTTGGC
CCGTCCCCTCTCAAGCATATCTCGGATAACGCCCCTTCCGCACCTTTCAC

>uc003xwp.1|67742004|67742404|67742503
TCTCTCCCTCAGACACAGACATACACGCCCTCATTGAGTGTGCGCAGGCG
CAGCTTCCGCTCTGCCCTCTGGGAATTAGAGTCTTCCAGCCTCTGTGCTG
GCCATCAAGCCCTAGGATCTTGAGTCCAGAAGGAACTACAAGTACCGTGA
GGCCAAGCGGTTCAGCGCTAGAGGAGAGGAGGAAGAGGACGGCAACAGGA
AAAGGGGCGAAAGAAAGATGGTGACTCGCGTTGCCTGCCGGTAGTTGTAG
TTTTACTGGGCTCTCCTTCGTCGTCTTCCCCACTCTGCAGCCCAAGGCAA
AGAGTCTGAGAGACCACATTTCCTAGGATGCCGTGCGGTGCGTCTAGCTG
CACTTCCTCCTTAGGCGGAGGGGAGGATTCAGGGAAGCTTGGTTAAAAAC
AGTTATGGCAGTGGGAGTCGAAGCGAGGGTCTGAAGTTCACGACTACTAG
AAGGGGAGGGGAGTGGAAAGGCTCTCAGTGAAAAAGGTACAGTAAATAAA

>uc003yji.1|101239431|101239831|101239930
GCCGGGCGACGAGACCCTCCCTCAGCACCTGCAGTGCAGCCAGAGCCGGT
GCGGCGGCCGCGACTTCCCCGACGCGGGGCGCTGAGAAGCAGTGAGTGCC
TGTGTGTACCTGCCGGCCGGGAATATAGGACTTGTCGCATCTCAGCCCTT
CCCTCCCGGAGCGGGGGCGAGAGGTCGAGGCGGGGAGGCGAAGGGGCGGT
GGGCCGCGAGGGAGAAGGAGCGATGGGGTGGACGTCCTTCAAGGCCGGGG
AACACGCGGGGCTTTCCAGGCCGCGGGGGACGGTGGCGGGTGTCGGGGCG
CGGTGGCAACGCTGGAGTTCCCGGGTCCACCGGCGCGGTCAGCCCTGGTG
ACCCAAGCCAGGGGCTGGGGAGCAATCTGAGACCATTGCGGCTGGGCTGT
GGGGCTCCCCAGTCCCGGCAGGTCCTGGCGCCGCTGTACATAGAAACCGT
TGCCACGGCGGGAGGATGCCGTTTCTTTTCGGTCTCCGACTGCAGGGGGC

>uc003ylh.1|104379442|104379842|104379941
GTTCATTTGCTTCTCATACTATTCtgcctgtttcataggagggccttaca
ggttaggtgtaaacacttgtaacgaacttggcactatttgacttacagcc
agtgctcaattaacgttaaccatcattACAactattgtcattcctatatt
gtgaggaaactatgccccttaaagattagggtaatttatctaatatctat
gacagagttggtaCCCCAAACTAGGTTGATTTCTACAGCAGTTCAACTTC
CTATTAGGGTTTGTATCAATAAAACTGTGGGACCCGCCAGGGCTGGAATC
CCACTGCTACCTGAGCATCCAGTTGGTGACCAGGCTCCCCGAATTAATAA
AAGTATTTGTTGTTGTTTTTATAGCAGTTGTCCAGGAAGTATCTCCTTTC
GAACTCAAGTCACTTGGGCAATTGGCTTTACAAAGCAAATTGGCTCCGTT
TAAGGATTCTTGACTCCTGAAATCCGCAAGGAAGTGGGTTCTTTTAGAGC

>uc003zcg.1|145567833|145568333|145568332
TGAGGTCGTCAGTCCAGCAGTAGCCTTGCTGGCTGCATGGCATGCCCGGG
CCTGGGCCCCTACCCAGCCAGGGCTGTCACAGAGTGAGTAGCAGCAGCCT
AGGGCACTGCAGGAGGCTGTGACGTCACTGACGTTCCCATAAGAAGCTAA
GTGACAGGGACCAAGGGTGGCTGCAAAGTGAACCCCAGAATCTGAAGCCC
TGGCCCTGGGAAGGTCTCCCCATGGGCACGGGAGCTGCTCCAGGACCCCT
TTGGCCACTCTCCTGGTTGTCTTCCAGTTCCCAGTCAGGGGCGTCATCTT
GGCCCTCACACAGGCAGGTGGTGAGTTGGAGTCCTGAGGTTAAAGAGATT
CACGCTAATCACACTATAGCACGGAGTGTTAAAGAGAGGCGGATACCGGG
CCGTGAGGACCTCAGGAAGCCCTCAGCCCTCCCCGGATTATCCACGTGCT
TCTCACAGCGGTCCTTCCGGCAGGTGCCTGCCCGGGGAATGCGCAGTGCG

>uc003zpm.1|21984289|21984789|21984788
GCGCGCCGAATCCGGAGGGTCACCAAGAACCTGCGCACCATGTTCTCGCC
GCCTCCAGGGCCGAGCTCGGCAGCCGCTGCGCCGCCCTTTGGCACCAGAG
GTGAGCAGCGCCACTCCTGCCCCCTTAACTGCAGACTGGGACCCACGCAC
CGCCCCCTGCCCATCTCCGCCCCGCAGGCGCGCACCCGCCTTCCCTGAGC
GCGCCCGCcccccaccttcacccccacccccaccccacccccactcccac
ccGGACCTCCAAGATCTCGGAACGGCTCTGAGCCCTGCGCACGCGGGAAG
GGCTGCCGGAGGCGCCCGTAGGGAGGCGCGCGCGCGGGCGGCTCAGGGCC
CGCGTTCCTCTCCCTCCCGCCTACCGCCACTTTCCCGCCCTGTGTGCGCC
CCCACCCCCACCACCATCTTCCCACCCTCAGCGCGGGCGCCCCGCGGTGA
CGGCCCAGGGGCCGGACGCCTGGAACGCAACTCCAGGCAGCTCGCCCCCT

>uc004aag.1|37640651|37641051|37641150
agtccctttcctctcccagcctcagtctccccCCTGGGTACTCAGCGGAC
GCTGCGTGCCCCGGCGGTGAGCTGAGGCAGGCGGCGGAGGCAGGGCCCGG
GTGGGAGCGGGACCGCCCACTGCGGCGGGCCGGGACCTCGGAGCCAGCGG
Aggcggcgcgcggggctcctcccccggggcgggggtcgcggcgccggcag
ctggcggccgcgcAGCTGCAGCCTCAGCACCTGCCGCCGCCAGAcggcgc
gggcgcggcccggcccggccAACCCCTCCGGCTGCAGCCTCGGCGCGGGA
GGCGGAGCCCGAGCCGAGCCCGAGCAGCGCTGCTTCCCGAGCCTTGGCCG
CGACCGTGCCCGCCGCTGGGCGGGGCCGCCCTTCTCCGAGAGCGTCAGCC
CGCTAGGTCCTTGTCCGCGCGGGCGGCACCTCCTCTGCAGGTAAGGGAGG
GGTCCTGGCACCGCAAAGTTTTGGGGAGACGGCCTGTCCCCACACCCCGG

>uc004agu.1|70510035|70510435|70510534
CGGGCGCCGCTGCTGCTCCTCTCGGTCCCCGGTTCCCGGTCCCCGAACGC
GCCGCGGCGAGGCTGCGCCCGGCAGTGGAGCCGCTCGGAGCTGCTGGGCT
TTGGCGGCCGCTCGCTGCTCCGTCTGGCCGGAGGACCGGCGGGGAAGGAA
GGGGAAAGCGGGGACACACACACTCGCCGCGGCGCGCGCGCACTGCACAC
TCGTAGCCGCGCGCCCCCGCCAAGGCGCGTCCGGAGCGAGTTTGGCCCCG
CGGCTCCAGCCCCGGCACCTGCCCGCCCTCAGCGTTgcccccggccccgg
ccccgcccgccgccccctccgccctcccgcccctcccgcccctcccgccc
cTCGCCTGCACTGCTCTCCCTTCGCTGTGGGGAAGCGACAACGTCCCGAT
AACTTGCAGACTGTGGCGCAACTGGTCTTGGTAGCGGAGGCACCCGAATG
CTGCCCGGGTGAGGTAAGTTTCCTGTGCGTCCCCGGCCCCTTCCCACTAG

>uc004agv.1|70546529|70547029|70547028
ACTTTCTCCTCCATGGGCCCGTTACATTTTGTTCATGCTGCTGATAGAGT
CCTTATCACGTATTACTAATTGGAAGATTTGGGTGGTAGTTGTTGGGGGT
GGGGAGAACCAGGGTAGGTTATCATGGCCCTACTCATAAGAAGTTTATGT
CTCCTCACTTCTATATGAGTTTCAGAACTGGAAGATAATCTTAGCTGAGG
TTAGAAGAACATGTGAAGCTGAAATATTACTGAATATTTAAAAATTATTT
TCCACTATTACTTGTTTCCTTGCATGTGGTTTCAATGACATTATGGGTTA
CATTGGTTTTGGTGGCCTTGCTTAGAATTTCAACAtcagagagcctatat
taagaagtcctacatttagtgggaagttttactacatcactagatgtact
ataaggtcatctagtttctgattctaaagttctgtgattTGTAGCACTGT
TTCCATGGGAAAGTGCATTCCAAGTTCTAAACAGCTGAGTTTTGGATCTC

>uc004aok.1|87745863|87746263|87746362
GGTCGCGCGTCCCGGGCATACGCATGCGTGCACGCTGCCGGTCGGGCTGG
GCTGAGAGGGGAGGGGGCGGCGGCGGCCGAGGCGGCGTCGTTATTTCCGT
GGTCCGGACAGTGCGTGGCGGCGCGGGTGACCACGGGAGAAGTAGGTAGG
GACCGCCCCTGCGTAGCCATTGAAACCCTCTCGCTCGTGTGTCCGAGAGC
CGCAGCCCCCCGCGCGTGTGGCAGATCCTGGGGACCCCAGGTCACCCTGC
GGCCCCGGCCCTCCCGCTGCGCGTCAGGTAGGAGCGGCGGGCTCCCCAGT
GCCCGCTGTCGGCCGAGGCCCCACTCTTGCCCGGTGTTGCCGAGGCGACG
ACCCGGCGCCGGACGTGCCCGCCCTCCCGCGCGGCGACAGCTCTGTCCTT
GCTTATGCGCCCAGTGGGACCGGGGCTGGGCTGGGCTGACCCGGGCAGGG
CGGAAGGGAAGCGTGTGCCCGCCTCAGGTGTGCCTCGGCCCTAGGCCCGG

>uc004bhq.1|115246431|115246831|115246930
TCACATAGCAATCCCTCAAATTTAGACAATCACAAACAGAACCCTGGGAA
ATATAATCTCCAAACCATGTTAGTTTTCAAGGTGCTTTACACTCACTATT
TCAGTTGGTTCTCTGGCCAACTACATAGATAGATGTGGACTGTATCCAGT
TGATAAATTAGGCTCAGAATAcagggctgatgagagcccatttggggcct
ttgagtgaattagaaaaagacaccctttaaaacactttactatcatctgt
tgaaaattaactcaatgactgtacaaatctaagatggttataatatgagc
agcatccctagagttggtccacgaccttcacaacagacctagtggccctg
CTGGAGAGGCCAAAAGTCAAAGGTGAGCAAGTAAAGGGGCCTGGGCTTAG
AACTTTGGCTCAGCCTGTCTTCATCCACTGTATCCTGACACCTCTCCTAC
TCCTTCTCTTTAATGTACAGCTGAGACTGGGATACCCTTAGACTGAAAGG

>uc004bvb.1|130257852|130258252|130258351
GGAGGCAGTGTGCAGCTCCCAATAACTAGTTCCATGGGTCCTCTGTGAGC
CTAGTTTCCTGGTGGGTACCGAGGGGAGGGCGTCGGAACCGTACGCTCCT
TTGAGTGAGGGGAATCCGGGAGGATCCAAGGCAGGGGAAACAGGGCCGAG
CGGGAAAGGCCTTGAATGGGGGGCGAGACCCGGCCAGGCCCGCTGGACGC
GTAGCACGTCTCCTTGGTGACGGGACGCGTGGCCCGGAAGTGGGCGGCCC
TTCTGGCGGGGCGGGGCATCTCTGTGACGCTAGGGGCTGGGCCTCGATGG
CGAAACCCAAGCGGCTCCCGGGGGGGTTTGAACTGGCCAATGGGCGAGCT
GCCGACCGGGTGTCGGAAAAGGAGGCGGAAGCGGGGAGGAGCCGCTGCCA
GAGCCAGACTGCATCCGCCGCGGCGTCTCCATGGCACGACCCTGGCCTCC
GACTTCAACGACTTCATAAGGCGGCGTTTCTGGGCGCAGCCGTGTCGCTC

>uc004bvd.1|130258149|130258549|130258648
TGGCGAAACCCAAGCGGCTCCCGGGGGGGTTTGAACTGGCCAATGGGCGA
GCTGCCGACCGGGTGTCGGAAAAGGAGGCGGAAGCGGGGAGGAGCCGCTG
CCAGAGCCAGACTGCATCCGCCGCGGCGTCTCCATGGCACGACCCTGGCC
TCCGACTTCAACGACTTCATAAGGCGGCGTTTCTGGGCGCAGCCGTGTCG
CTCCTGGTGAGAGGCCGCCGGCAGGCGGGATCCAGCGCCCTCCGGGGCAC
CGCGGGCGAGACCGTCGCCTTCGCACCCCCGGCGCGGTCGACCCCGCGGG
GCCGTCGGGTCCTGGGTTCCCCGCCGCGTTGCGCTCGTCCCCCTCCTGTC
AGAACCTgggcccccgccccgcccaccggcgcggggccTCTCCTCCTCCC
GCTAACGGGCGGTCGGCCGCCTCCTTCCTCTCTTGGCTACCACGGGGCTC
TGCCCCTCCTCTGCCGCCCGCGGGCAGGGCTTCACCTTTCTCTCTATGGG

>uc004cby.1|134743710|134744110|134744209
GGTGGCTTCCAGCTGGGCCTCCTCGTATCTGAGACCCCCGACGAAACCCA
GAAGGGGCAAGTCGGCCCTCCGAGGGGACGGGAGGCAGAACCTGCTTCTG
GTTCTGTCAGTGCTCCCCGGCCCGGctccctgtgcctcagtttacccatc
tttaaaacagacgcgggaataaatgTGGGGGAGGGTGTTTGAAGGGGGAG
GGGCGTCCATGAGATGGGCCGGAGGTTCGAGGATCGGGTGGAAATCCTCA
GCCCAACTCCTAGAGTCGAGCCCCGGTAGACCCCTCCCAGCTCCCCGGCT
CTGGCCAAGCCGCCAAGTGACCCGATTGCTATGGCACCGGCGGTAACAAT
CACGCCCGCGGCCCCGCCCCTTCTCGCCCGACGTCCCCACCCACCCTCGC
CTCCCAAGTCCTGGAACGGGCCTCCCCACCCTCCGGGGCACCGACACTCA
CGGAGTCACTCCAACTTCTCTGGGTGCTCCGTGGAGCGAAGAGCGCTCTA

>uc001huc.1|229039088|229039488|229039587
ATGGAATAGGACTGACCGGCCATGTTTTATTTTGTATTTCTATTCCCCAT
CCTCCCATAAAAAATCAGCTTTGACTAGATGCAACACGAAAGCTTTCAGG
AAGGCAGCTTTTCAGAGCCAGTCACTCAATACAATAAGCTTGTCTGGAAA
GGCTTGCCAATGCTTCCATTTCACCCGAGGGCTGTGCAAGTATCCCCCAA
GACAGAGCCCACCCCTCCTGCTAGCAGCCATCACCTCCCACAAACCTGCA
GAGAGGACCGCACCAAGACTGCAAAGCAGGCTTCCGGAAGTGGCTTAAGC
TAGCTTTCACTAGCACAAACCCCTTTTTCTCTTTTGTGTTCAACTGCAAT
CATCTCCATAGGCTTCCTGACACCAGCAGAGGCCCATCACAGACACAAAT
AGCATTTTTTAAATGGCTTTATTAAAGGCTACAAGTATAAAATATGACTA
AGTTACAAGTCGTCAGTAAGAATTTATTACTTTTGAAAATGTTAATTAAA

>uc001haw.1|202657988|202658388|202658487
cacctgtaatcccaacactttgggaggacaaggtgagagggttgcttgga
ctcaggaattcaagaccagcctgcgcaatgtagcaagaccttggctctac
taaaaattacttttaaaaattatgggaggctgaggcgggtagatcacttg
agcccaggagttcaagaccagcctgggaaacatagcaaaaccctgtctct
acaaagaataaaaaaaaattagccagacatggtggtgtgcacctgtggtc
ccagctactgggaaggctgaggtgggaggatggatggagtccgggaggtg
gaggttgcagtgagcctagatctcaccactgcactccaagcctgggcgac
tgagagagaccctgtgtcaaaaaaataaataaaaTTATAGTTTCATTTTT
TTCTCAAATGTCATTTATTAGAAAATACAATTCCCGAGAAAGGAGATACA
AGGGATTCTGGGAAGTGGGAAGTAAACAGTACACAGATCTCTTTAAATCA

>uc001giw.1|171419092|171419492|171419591
GGGATCACTGTGGCCAGACTATGCTACACAAACCCATTAATAGTTGTGAC
CTTTTATTGAGACAGCAGATGTAATTACCACTTAGGAGAGGGGACATAAG
AAATCATCCAGGGTTAGAAATAAGGTTCTGAGGAAAGGAAAAACAGTACA
TGGTAGAACTCTATTTAAATCAGTCTCTCTTGAACCATGAAGAGGGACTC
TAAGGACCTCCAGTGAGCATCTTTTCAAAAGCAAAGATGGGCTTTGCCAC
CTCAACCATCCCTCAGATGTGTCTTTGATGGCTAAAACTGGAGGCAAGTA
GGAAACTGGAAAGCTTGCCCCGTCCTCCCCTCTTCAGAGGATGAGCTACT
CAGAACATGGAGAAGACAAGGATAAATGAACACTCCAACACTCTCACCAG
TAGTGAATTCTGAGATCTTTTATTTGTTTCCATGTAAATAGCAATATTAC
TATTAACTATATTATTAATATCAATATTAATACTCTCTGAGAGCCAGGAA

>uc001giv.1|171419092|171419492|171419591
GGGATCACTGTGGCCAGACTATGCTACACAAACCCATTAATAGTTGTGAC
CTTTTATTGAGACAGCAGATGTAATTACCACTTAGGAGAGGGGACATAAG
AAATCATCCAGGGTTAGAAATAAGGTTCTGAGGAAAGGAAAAACAGTACA
TGGTAGAACTCTATTTAAATCAGTCTCTCTTGAACCATGAAGAGGGACTC
TAAGGACCTCCAGTGAGCATCTTTTCAAAAGCAAAGATGGGCTTTGCCAC
CTCAACCATCCCTCAGATGTGTCTTTGATGGCTAAAACTGGAGGCAAGTA
GGAAACTGGAAAGCTTGCCCCGTCCTCCCCTCTTCAGAGGATGAGCTACT
CAGAACATGGAGAAGACAAGGATAAATGAACACTCCAACACTCTCACCAG
TAGTGAATTCTGAGATCTTTTATTTGTTTCCATGTAAATAGCAATATTAC
TATTAACTATATTATTAATATCAATATTAATACTCTCTGAGAGCCAGGAA

>uc001gdd.1|163712202|163712702|163712701
ATGGCAGTAAAAATTTCAGACTCCTCCaatactaattgagcactgactac
atgccaggcactttgtggcactggCCTAAAGCACCCTAATGCTTTTTGGC
ATATCCTAAGCACTGGCCGGAGCCTTCAAGGTGTGTCATCTCCTCCTTTT
TCTATTTCCTTGGCTTCTCTTCCTTTGTCTCATTACCATATTCCCCTCTT
CATCTCTGGCTTTTAACATGATGTCCTTTTCCTGCCCAGAGCTCCTAACC
CTGAGCAAGGGGAGGTAAGCTCTGACCTGGAGAGTGGCTCTGGGGAGACA
GGCCCCTGTAACACATCTGGAATACAGGGTCAGAGTTGAAGCTTCTTGTT
TTGTTGTTGTTGTTTAATTTTTTCCCTAGGATATAGATCCTGAAGAGGCT
TCTtgttttaatcaccttgcattcaccctgttggtgtggaaggaatcccc
accctaggtcatgggatggcagaacaaatgacacctggcactgaacagat

>uc001gdc.1|163712202|163712702|163712701
ATGGCAGTAAAAATTTCAGACTCCTCCaatactaattgagcactgactac
atgccaggcactttgtggcactggCCTAAAGCACCCTAATGCTTTTTGGC
ATATCCTAAGCACTGGCCGGAGCCTTCAAGGTGTGTCATCTCCTCCTTTT
TCTATTTCCTTGGCTTCTCTTCCTTTGTCTCATTACCATATTCCCCTCTT
CATCTCTGGCTTTTAACATGATGTCCTTTTCCTGCCCAGAGCTCCTAACC
CTGAGCAAGGGGAGGTAAGCTCTGACCTGGAGAGTGGCTCTGGGGAGACA
GGCCCCTGTAACACATCTGGAATACAGGGTCAGAGTTGAAGCTTCTTGTT
TTGTTGTTGTTGTTTAATTTTTTCCCTAGGATATAGATCCTGAAGAGGCT
TCTtgttttaatcaccttgcattcaccctgttggtgtggaaggaatcccc
accctaggtcatgggatggcagaacaaatgacacctggcactgaacagat

>uc001fcj.1|151857399|151857899|151857898
tttttgtttttgagatggagttttgctcctatcgcccaggctggagtgca
atggtgcgatctcggctcactgcaaactcctcctcctgggttcaagtgat
tctcctgcctcagcctcctgagtagctgggattacaggcaccagcccagc
taatttttgtatttttaatagagatgaggtttagccatgttggccaagct
ggtctcgaactcctgacctcaagtgatccacccacctcagcctcccaaag
tgctaggattacaggcgtgagccactgtgcccagccCTCTGCCTCTACTT
TTCATATattcattcaaccatttattgggcacctgctctgtacaagacct
ggtgctagatgctgcggaattcaaagatgaataacattccctgtcctcaa
ggggctcataattttcagatccatcctcaggtcaagagaGAGCTTTCCCA
CTCTCTGGTCTCAAGAAAAGAAATCAGGATGGGGTGTAAGTAAGAAACAT

>uc001exd.1|149408586|149409086|149409085
gcccacctcggcctcccaaagtgctgggattacaggcatgagccaccgca
cccagccACGGCTATCCATACTTCTAACCCCTCCCCCACCTCCTACCAAA
GCCATGCCAAGCGTCAGCTGCATCAGCCTGGTGCCCTATTAATAAGACTG
TCAAAAAGAGGTCTTTGCCCTTCATGTTGTCTGCCTGCTTCTCCACTACC
ACTCAAAGTCCTTTCCCCCTTCAAATCACATAAGGACTGCAGGTAGGCAC
TAGGGGGACCTGGCCACATCTGGAAACAGGGCTGTGGCTAAGTTCCCTGT
GAAAGTAGAAGAGTCAAAAGGCATTGGCAGGGTTATGGGGAACACCAAGG
GAGGGAACACCCCCACCTCCTCCTAGTAACCTGAACCTCCCTGCCTGCTG
ATCCCCAGAGTATAAATAATCCCCTGGTGAACTGGCAGTAACCCTTGGGG
GTTAGCGCCAAGATTCTCACCCCAAAGCCCAAGGAAGGAGGCAGGCAAAA

>uc001ewg.1|149235260|149235660|149235759
gggaggccaaggcaggcggattacttgaggtcaggaattcaagactagcc
tgaccaaagtggcgaaaccgtctctactaaaaatacaaaaattagctggg
cgcagtggcgcatgcctgtagtcccagctactcaggaggctgaggtagga
gaatcgcttgaatccgggaggcggaggttgcagtgagctcagattgcacc
actgcactccagcctgggcaatacagcgaggctccatctcaaaaaaaaaa
aaaaaagaaaaaaagaaaTGACAGGTAACCACCTTCCTGCCTCTGACCCA
CCTCCCGCTTTTTGCATTCTTCAATTGGGTCAAATACTTAACCCTATTGC
TTCAGGGTAAGGCAAACAACAGATCTCAGGAAAGAAGGtttttttttttt
ttagacagttttgctcttgtcgcccaggctggagtgcaatggtgcgatct
cggctcactgcaactttcacctcccaggttcaagtgattctcctgcctca

>uc001ewf.1|149235260|149235660|149235759
gggaggccaaggcaggcggattacttgaggtcaggaattcaagactagcc
tgaccaaagtggcgaaaccgtctctactaaaaatacaaaaattagctggg
cgcagtggcgcatgcctgtagtcccagctactcaggaggctgaggtagga
gaatcgcttgaatccgggaggcggaggttgcagtgagctcagattgcacc
actgcactccagcctgggcaatacagcgaggctccatctcaaaaaaaaaa
aaaaaagaaaaaaagaaaTGACAGGTAACCACCTTCCTGCCTCTGACCCA
CCTCCCGCTTTTTGCATTCTTCAATTGGGTCAAATACTTAACCCTATTGC
TTCAGGGTAAGGCAAACAACAGATCTCAGGAAAGAAGGtttttttttttt
ttagacagttttgctcttgtcgcccaggctggagtgcaatggtgcgatct
cggctcactgcaactttcacctcccaggttcaagtgattctcctgcctca

>uc001evb.1|148860822|148861222|148861321
GACTTGAGTTTCTTTTGGCTTATTACAAAGAAATAATATATTTCTTTTGG
TTTGTCACATTTCTCCCTCACAAACATGGGAACTTGAAAAGGAATGGAAG
ACAGAGGGAAAAGGAGACTGGGCCTCCTTTTCTGCTAAACCTGGACTAGG
CTTAGGTGTCAAGAAACCATTTAGATCAAATATCTTAAATGCCTCATTTT
GTGAGCCACAAACTGAGGTTGATGCACCTTCTACATTGGTTACAGAAACA
AAGGGATGGGCAAGGTTTATGCCAACATTCCTGCTCCCTTTCCTAAGTGA
TGGTATTGGGGAACTCAGCCGCATCTCACATTAACAATGTCTTCAGTATT
GTTTTCTTCCCCCTCCCAAACCCCAATAAAACACACCAACTGCTTCAGAA
TATTTCTGGGTTGGGTTTTTTCATGGGTTTTTGTTTTGTTTATTTCGAAT
ACTGAAAAAGTCCTTTGGGCTCTGTGGGGTTCCCCACGCTCACGGCTCCT

>uc001eoi.1|144303461|144303961|144303960
gtggtgcatgcctgtagtcccagctactccagaggctgaggtggaaggac
tgcttgagctcaggaggtcaaggctgtagggagctgtgattgcgctatta
caccccagcctgagtgacagagtgagatcctgtctcaacaacaacaaatt
atctatcatctatctatctatctatctatctatctatctatctatctatc
tatctatctatcacctatctcaacaaaataaagaaCAGGcatagacatct
gaaaataaaattaacttcttaggaagtttcctattgccagggatataggt
aaccataggtgtgggtaacttctttatgggaacagatgcatctgatagat
gattaaccttgttgatttaaggttcttcccactgccaagatttgatgaGG
GGAGACTACAGCAATGGATCTAAATATGCCAAATTCTTTCAGGTGTATCC
TGGGCTGCAGGGGATAGAGAGGGGGGTTTAGTTGAAGACTCTGCGACTTA

>uc001efc.1|114928318|114928718|114928817
TTTTCTGTGTCCATAAAagtcttggcttcagttctgtgttgtacaacttt
gggcaacgtatttaacttctttgaatttgtttttttcttttttcttttcc
ttttttcttttttttgagatggagtctcgctctgtcaccctggctggaat
gcagtggcgcgatctcggctcactgcaacctctgcctcctgggctcaagc
gattctcatggctcagcctcccgagcagccaggattacaggcacctgcca
ccacacccagctaattttttgtgtgtatttttagtagagacagagtttca
ccatgttgccaggctggtctcgaactcctgacctcaaatgatccactcgc
cttggactcccatagtgctgggattacagacgtgagccatagcacccagc
ctcagtttattagtaaaatggagatgcaaatatctatctcataaggttga
tttaaggattggttgagatgatatgcatacatataccacagtgcatggca

>uc001ebp.1|112069492|112069892|112069991
TTGTCTTTTCCCAGCCAGTGAGTGTTCCCTACTGGAGTGGGAGGGACAGT
GGCTTCCCAGGGCAGTCCTGGGGGGGGGCCTGGATCACTAGGTGGCCCTC
CTGGGCCACGTGCCCAGAGTGGCTTTAGAGAAGCCGGAGCTGAGCTGCTG
CCTGGCCCTTCCCCCTCCGTCCCGGCTGCCTCTAGGTGAGGAGGGAACAG
GAGGCCTGGGACTGCTGTGTCTAGTGGGGAGAAGGCCACGGAATGGAGCT
GGGAATTTTAAAATCAAGTGGCTATTTCTTCTGGGTTCACTTCTACCTCA
CTGGTGAATTGGCTGTTCTCTGACCCAGGTGGGAGTTAAGTGCAGGAGAC
AGGGGTTGTGGGGTATGGGGCCCTACGAACTGtttttttttatttttttt
gagacaggggagtcttgctctgtcagccaggctggagtgcagtggcatga
tctcgcctcactgcaacctccctctcccgggctcaagcaattctcctgcc

>uc001dnt.1|91067191|91067691|91067690
TTTATATACAGGATGAGCCTATGAAATGTACCTTAGCAACAGCTCATTAG
TTTAGGGTTGTTACTGTATTATTTATTACAGTCAGCCTTCCCCATTATCT
AGATTGATTCATGGACCTATATATTTTTCCTCTCCTCTGTGCAGAAAAGA
TAAAATAAACCATCGTTATGAAGAGTCCAGATGCAATGTGAAAAAATGCA
AAATGTGTTCATCAGCTGCAATTTGACTCTTTAAAACAGAAAGCTCTAAA
GATGAGATCAGAATCAAATTTATGGTTATTTTCCATGGGAAAAGAACCAA
TTTAAAATTACTGAGGAGTATGGAATGATTCATACCTGTGATCCAAAAAA
AATGTGGCTGCCCTAATATCTTCACATAACTGAACTGGCATACCAACGTA
TGTGGAAGACAAAAGCAAAATGTTTTTACATTAAAATATCTCTGGATTTA
TTTTTACTCATATCTTCCCAAAATGGATTGGCAAAGCACGATCTCTATAT

>uc001czr.1|60227011|60227411|60227510
gccagattttgGCTATTTTTGAAGCTATTTATTCTTTTTCTACTCTGTGT
GGAAATATGGGGGGTAGGGTAGTAGGGTGACTGTGGATCTAGATCTGGTA
AAGGTTACCCTACTTATAGAAGTATTCATTCAGCCAAGACTATAGTACAG
GTTATGCTTAACCTGTGGTCACACAGCTCTGGTGGCACCTTTCATGCTGC
ATTCTATGTAAATGCAGCCCCCTGCATTTGTGTAGCTTGGGGATGCTGAG
GCTACTTATCAGAAACTATGCTAGATATTGGATATTAAGAATTGGGCAAG
GTAAAATCATTGCTCTTCAGGGCCTTATGATTTTGTCTAATAACCCCGAC
TTCAGGTTTAGGATCTTCTTTTACCCAAACTGCCTCTCCAACCCACTTAC
TCCCAGAGATGAAGGGTAAAGTGAGACCTTCTCAGTATCAGTTGACCAGT
CCTTCACAGGAAGCACGAACCTTCTAGCAGATATTAACTGGCACAACCAA

>uc001crb.1|47466954|47467454|47467453
AGCCTGCACAAGTACCAAACCCACCAGGGAACAGCACCACCATCCTCGCC
TCTACCGGAGAAGAGGGGTGTTCCTGCCTCCCCACCCTAGGCCTCAGGCC
TGGGATCAGGGCCCACTCGAGCTGGGACTGCACTAGCCAGGAAGGCTGCC
GCCTTCCTCCTGCGGGAGCTCCAGGCACAGTCTGTACCACCCGGATACAG
CCGCCCCAAAGTTACCGGCCTTGGGAAACGTCCACAGAACCGGGACCAAT
GGGAAAGGCCTGGACGACTAAGTCCAACTAGCTGGTTTTACCCTGGGTGG
AAAAGGGAAAAAGCCGCTGAATGCCACAGAGGCAGCTACAGCAGTCAGAT
CCCGATTCCAAGCTCTGGCTGGTCCTCCCCTCCCCCCACCCCCAATCTGA
GAATGGGCTCTCCTCTGTCCTGAGCCTTCCTCACCCCAGGCCGGAACACA
AGGCCTTCCTAGACACCGTTTCCACCGGCACCATTCCCCTGAAAACTCAC

>uc001byh.1|35223953|35224353|35224452
aGAAAGTTATTTGtaaattagtaaattaatttataaaattgtaataaatc
aataaccattaattattaaataaGTCTCTTTGCCTGAGATATCTTTTCCC
TCTAATTTATCTCGGCTGACAATGAAATGTGAAAGGTGTTTGAAAATTCA
GATACTTGCATGGATAGAGAGGCTTTCACTGAACCAAGCCCTACAGTCCA
CTCCTGGCCCATTTGCTCTTACCTGGAAATCTGTCTAAAGCTgggatggg
caaaccatgggccaaatttggccagatgtctgatttttttccatgcttct
ccccttcccccaagctaataatgtttgtttacattttttatgataaaaac
attttttaaagaagcttgtgtgacataggaaaattatatgaaattcatat
ttcagtgttcatgaataagttttatttaaaaacagccacacttatctgca
tattgtctatggctgcttttgcactgcaactgcagaattgagtagttgtg

>uc001blc.1|26098793|26099193|26099292
cctaacaatcttaggaggtaagttgaggtaggctgttattgttctcatGA
ATAAGTTTGGTAAAACCCCAATCTCAAGATACAGCCCAAGCAGCAGAGGC
ACATGCGTTAGCAACACATGGACCCCACCGCAGTATTAGCAATCATCTTT
TGCTATAAGTGCTTGGCTTCCAAGAGCTTTTATACAGATGTCTGAGAGGC
ACAAAATATGTATAATTAGGCTATTTCTCAAATAGCACAGGAAAGCTGCC
AAAGGCGTTCCCTGAATTGAGAGGCAAAGCACTGACAATGGGGACTATTA
CAGCCTCTGGATACAAGATGACGTATCTGCCAACCTTAACCACCCGAGTC
AAATGCTACTTTAGAAATAATTAAGGTTCCCTTTAGTCATTTCACAGGAG
TTGCTACAGCAGTACATAAAGTTTTATTAATATTCTGATTCTCGTGTCAT
AGCTTTTATGGCAGGAAAGGATGAGGACATGCCCCACCTGTAACGTAGAG

>uc001bla.1|26098793|26099193|26099292
cctaacaatcttaggaggtaagttgaggtaggctgttattgttctcatGA
ATAAGTTTGGTAAAACCCCAATCTCAAGATACAGCCCAAGCAGCAGAGGC
ACATGCGTTAGCAACACATGGACCCCACCGCAGTATTAGCAATCATCTTT
TGCTATAAGTGCTTGGCTTCCAAGAGCTTTTATACAGATGTCTGAGAGGC
ACAAAATATGTATAATTAGGCTATTTCTCAAATAGCACAGGAAAGCTGCC
AAAGGCGTTCCCTGAATTGAGAGGCAAAGCACTGACAATGGGGACTATTA
CAGCCTCTGGATACAAGATGACGTATCTGCCAACCTTAACCACCCGAGTC
AAATGCTACTTTAGAAATAATTAAGGTTCCCTTTAGTCATTTCACAGGAG
TTGCTACAGCAGTACATAAAGTTTTATTAATATTCTGATTCTCGTGTCAT
AGCTTTTATGGCAGGAAAGGATGAGGACATGCCCCACCTGTAACGTAGAG

>uc001bgo.1|23508462|23508862|23508961
ATAAGGTCTTCAGTCACAAATTATCCCTTATAAAGAATGTGGGTCAAAAT
AAATTGCAGTCTGCTTTCCCAGCCACATTTTATTTGTTTTAATGCAAATT
ATCCAATGCCTGCAAGAATGCTCAAAAGTCTATGAACCTGtttttttttt
tttaataaaagataaaatttcaaaattaGAAGAGACTATGAGAGAACACC
AATCAATGAAAGTGCTAATTGGAATAAATACTTGAATTTAGACTAATCCT
CAGTCTAATATCCACAACACATGTTGGAATAAACAAGAAATTTTGCATGA
ATTTGATCACTCACATAGGCAGTTATACTTTGAAAACAATATTCCTTGCA
AGGATTACGAATAAAATAATGTTTTAGGACACAATTGAATTTGAAATAGG
TAATGTTTTGAATAGATTTTTTAGTTTTATTGAAATCTTACATGAACAAG
AAATTGGAAATACAATCACATCAAAGAACAAATTGTCACGGCTTTTGACG

>uc001bee.1|21005160|21005560|21005659
GCAGTCTCAAAGTGAATTATTGTCCTGAGTCCTGATACACAGAGTGGAAA
ACTTAGTTATCTAAAGGACTGCCCTTGAGGCCTACTGTCCTGAATGCATT
TTTAGTTAGTGTTGGAAACAAGTTTCACTGGACTCCCAGTGGGGCATTCC
CACCCAAGCACAAGTGCCCTCCTTACCCACAAAGTAGCTTGCCTTTTCAG
TGAGTAGAGacatatacatacatacatgtgcatgcacatacgtgcgcata
cacgcacatacacacacTCTCTCACTCTCTCTCGTTTTATCTCTCTCCCC
TCAGGAGTGATTTGAATTAGACAATAAATAGCCAGACAGCACCCCCAGGA
ATGGGCACACATGCAGCAGCTGTCCAAAGGAGAAGTCACTTTACTTTCTT
TTAAACTTGCAATGTTTGTCTTTATTTTGTTCTTTATATTTTCAAAGTGA
AAAGAAATAGTACTGAGTCAATTTCTTTTTGTTTTTTTAAATATTTGTTC

>uc001azb.1|16803999|16804499|16804498
CCTTATCTTCAAGGGCTACCAAGAAGGAACCAAGAATTTATTTACCTCCC
CAAGGGAAAAGGTTTTACCAATGAGACCCTTTCTCACCATGACCCCAGGA
CCCCATATGCCCTGTTCACTTGAGTGCCCTGTGTGGCCTGATAGAAGCTC
ATGCTGGTCACAGGATTCCTTATATGACTAGCCTCCTTCCTGAATCCCAA
TTTCATGGTGGTGGTCATGACAGGTGTCCTGTATCCCATGCTCATGTCCC
TGAAGTCACCAGCCTATCTCCAGTTAGAAAAAATTACATGTATATAGAGA
GGCCTCTTTGGAAGGAGCAAAAGCTTTCTCaccttcgtacactaatggtt
ggaaggtacaacagcatatgcactttgggaaaaaatatctggcatattct
tacagaaacaaacaactacctattctatgactcagtaattcctaagcatt
tatccaagagaaactaaaacctatgtccagaaaatgacttatacaagaat

>uc001uhg.1|172271245|172271645|172271744
CTATAAGAAGGGATTAAGAATATTTTGGGTGTCTGTATCTTTGTCTGTAC
ACTTCAGTTTTTTCTGAATACTGGGGTAAGGAAGTTCCCATAAGTCTTGC
CTTGTTTATTTGCATGCATCACTTTATGTTATGCATAATGTCTAGAAGGC
ATGCTGTTTTATTGCCTGTTTGCATTTTTCACCCAAATTGCTGGAAACTA
ATGAACATTTTAAAGGAGCCATTCCTTTAGCTGCAGTCATTTCTCTAAAT
TGATATCTTTTTTTGGGGGGGAGGCAGTGAAATCATTTTAAACATTACTT
TTTGAAAGAAAAAATTATTAGACAAAAGTTAATATTTTAAAATAAATCTT
GAGAAACTAGAGATTAAATAACTTAATGAAACATATTTCAGAGTTGAATT
TTGGCAGCAATTGTAAATAATATTTATAATCTGGTGATATTAAAAGTGAA
AAGTTACAAGGGGGAGAAGGAATGCTCTCCTTTGAAAATTAGTGGCCACA

>uc001tah.1|99565191|99565691|99565690
gCTCTTCCCCTGGGGCGTGCTGGAATCACCCGAGATCACTGGAAAAGGGG
TGGTGGTGGGGGTCCCCCACTGCAGCTGCGACACTGGCCAATAAGGGCAG
AGTGGGGGCCCTGTAGCTTTCAGTGTGGGGTTTCAATCCCAGATTTAACT
CTGCCCTGGGATAAGAAATTTTTCCCAACAGAAAGATTGGTTGGTTCAAA
CTCCTAATTTACTTTGTCCCGGGATGGTATTACTTTGAGGTCTTTTCTTT
TCAGAAGGAAAAATAAAATCTTGCCTAAGCAACCGAGGGTTAGAACTCTC
CCTCAGGGTTCTTCTTCCCCGCTCTCTGTTGGGACAGTGAAGGGGGCTGT
CCTCTGTTGGGTCTTCCTAGAAGCGGGAGGCATTCAGGAATTCTCAAGGG
ACCTCAAGCATGTGTTCAGACTGTGCTAGGTTAGAGACAGAGCTTGGGGG
TGCTCAATTTCATTTTGGTTTTAATTGGGAAAGGAAGAGCATCAACAAAC

>uc001skx.1|74441389|74441789|74441888
TTAGTAAATATTCCCTCTGAGAGACCCCAGGTCTTATGGGAAGACTGGCC
AGTACATCAGAAAATTGGCTGGGGTGGTGATCATATCATTACTCCAGCTC
CAAAAATTGGACTAAAGAGCAGTGGAAGCTACAGGAAGCAGAGGCAGGGT
TGGCAGAGGCTACACCCTCCCAGCCCTCCTGACTCCATAAATGAACTTAG
GTACCTAGTCCTAAGTCTAGCCCTTTCCTCCTTGGTTAGAGTAACTTACT
GCACATGAATTTTAGAAACAGCATTCTTCTGGTCACTACGAAGAGGAGAC
CTCAAATTTGATACAGCCAAAGCTTCCTCAGCATCGCTTCTCCTCCACTC
CTGCTGTGAGCTTAATGGCCCAAGTCCCACTCTCAACACCACACAGGAAG
CACTGAAGCAGAAGTTGCTTTAATCAAGGGGTGAAGTCCTCAATCAAGGG
GACCTCACTTAACCTTTGGTGGTGGGGTCTCAGCCTACCCCCCACAAGCC

>uc001rge.1|25357424|25357824|25357923
TGGGAAGGATGGTGTCTTCTCCCTTTCCTCATCTGTTTCACTCCCCTCAG
GCCCTTCCCACTCTCGGGAAGTATCAGAATATGTGCAAGAGGCCTAGACA
ATTCAGGACCCGTCTCCGCACCAAGTCCCATTCCAggacagcggaaaata
gtagaaaggcacaagaccaggactgaatgagccctggatctgccacttaa
ggttggggctccatgagcaagtcacatcattgttttaagcctcaatattt
ttctcctgaaatgaggataatcatatctcttgaataagattgttagagga
gtaaataaaacaactaatacagattccctctgtagtgttctgcacatagt
gggagcatcatacatatttgtcgaataataaatGAATAAAAGCTTCTTAA
TAAGTTTGGAAATTTGTATTCTGGAAATGTTCTCTATCCTGCATGAACAT
TAGGTTGGATCCATGCAAAATAAGTTACGCCAATTAATCAATTTACTCAT

>uc001vbi.1|206734349|206734849|206734848
GTCCTGCCGATGTGGAAGACACTACAGGAAGTGGAGCTACAGATAGTAAA
GATGATGATGACATTGACCTCTTTGGATCTGATGATGAGGAGGTATGGCG
TCTTCTATAAAGAACATATCggccaggcgcagtggctcatgcctgtaatc
ccagcatgttgggaggctgaggcgggtggatcacgaggtcaggagttgaa
gaccagcctggccaagatggtgaaaccctgtctgtactaaaaatacaaaa
aaatgtggcaggcatctgtaatcccagctactcaggcggctaaggcagag
aattgcttgaacctaggaagcggaggttgcagtgagccaagatcgtgcca
ctgcatccagcctgggcgacagagcgagactccgtcccaaaaaaaaaaaa
aaagaaTACATCGATCAGCAATTGTATCAATGTGGTTAagccaaattgcc
tggatttgaatcctggctttAATTTATATGCCTTTTTCAAATTCTGACTG

>uc001vbh.1|206732162|206732562|206732661
CAGGGGCTTCCGAGGCGGCGGGGCGGGAGGCGGCGCCCAGTCAAGGACAA
CAGAAGACTACGTCGCGTGGGCCAAAGGAAACAGTCCCGTCAATAAATAA
GCCTCTGGCCGACGCACCTCACCCTTCCCATCCATACAAGACCTCACCTT
CTCCCCGGAGCCGCGGAGGCTGTTCTGCTAAACTGTCTGGACCACGACGA
CCCCCTAGGAGGCCGGGTCGCTTATTCAATATGGCGGCCTCGGCTAACTC
TGTCAGCCGGGCCTGGAGAACGGAAAGCCCGGAGGGACTAGAATCCTTGC
ATTCGACAAGTTTGTCGGCAATTTCCGTCAGCCGACCAGAGGGCGGAGCT
GAGGTCGGCCCAGCCCGGAGGCGGGAAGGACAACTTGGACCCGCAGTTCC
GCCGGAAGTGGCCCCAGCCTCGAGGCCGGGCGTCTTCGGTCATCTCCGGC
GCTTCTAGGGCTGGTTCCCGTCATCTTCGGGAGCCGTGGAGGTACGAACT

>uc002vwa.1|236897032|236897532|236897531
GACCTGGTCTATGCAGTGTGAGATTTTATGAATTTCTGTGGTCTAACCCC
AAactgtcagacaaggtattcttaaaattcaagttaaattcatcccatct
caattgaagtctacttcctctgactgtgttcttaccacaatttagaagtg
ggttacttgctatcttccaccaataacctttcacatccttacacgattta
aatttctcttttgagctttccctactcTTTAATCTTTTTCTTATGTACCC
TGTGTTATTTCTTCACGTCGGCTTTCCCTTCTCTGCATTTACCCCATTTT
TATGCCATGGTTTTCATCCAGTCATTGGCCTGATAATTTTTCAGTCCTTC
CAGTGAGGACTAGGCGGGGTGGATGATGTCCAGGCTTCAATATTAGCAGT
GGGACctggactccagctatctcagcttcaaaattaggatgttgaaatag
ttcatttgtaagatcctgttttcgctccagcaACCAAATTACCGAGTCAG

>uc002uut.1|198299447|198299847|198299946
gtggtgcatgcctgtaatcctagctactagggaggctgaggtgaaaggat
ggcttaagcccaggagtttgaggtcacagtgagccatgatcgcataactg
cattccaacctgggccccagagcaagacagtctcttaaaaaaaaaaaaaa
aaaaaaaaaaaGTAACATGTTTGGGCTATTAAGCTAGGCCATGAAGAAGG
CTGTATGATATCCTCCATTTATTCAGATTGTCAAACTCCCAAAATTTTTA
GTAGCTTCTCAAAATAAAGCTAAATTCTAAGAAAGTGCatatgtataaat
tatatatgtgtgtgtatatatgcatataaacatgtatatatgtgtatgca
tataatctatataGTTGTGGAAGAAACACACTTGGGTATCAATTATCATC
AAAATTCCTTATCCAATAATACATAATTAATTTTTATTAACAGTCCAGGA
TTTGTTTAGCATCTTGTTTAACATTTGAAAATCAAAACATAAACTTTTTG

>uc002usm.1|191602150|191602550|191602649
CAATACCTGTAAAATCAGTGCAGTTTGCCCAAGATACCACCAGGAATGAC
TCTGGATCCCTCCTCCTTTGGAACCAGCAGCTGTTGAACCCCATAGTTGG
AATAACGTTGACATGGCACTAAGGAGGCTTCATAATTCAACCCTGGATGC
CCCGTGAATTTCTGCTAATGTCCCATCACGACTTTCCTCTTGGATCTACT
GTGATCACCATGCCTGCTAGCGTTCATCATACTGATTGGCTTATTTGGCT
TTTCCCTCACGCCTTCTTGCTGAGGTGTAGGTGTGACTTTATTATTCTTG
ACCTACCCTGAAACATTAACACTTACATCTTCTAGCTAAAATCGTAGTAA
CACCAGAGAGACAAAATGAGAAATAAACCAAACACAGGCAAGCGAGTCTT
CTGTTAATATTGTTATTAACACTGGTTTCTTAAAGTTGTCTTATCTTGCA
AGTTTATCTGAAGCTTTGGTTTCAAGCATTTCAGTCACAACACTCCCAAT

>uc002umd.1|179003994|179004394|179004493
ttttttttttttttttttgagacagggtctcactctgtcacccaggctgg
agtgcagtgctgtgatcctagctcactgcagctttgatcttctgggccca
agcaatcctcccacctcagcctcctgagtagctgggactcaaagtgtgcc
accacacctgattttctttttggtagagatggggactcactatgttgccc
aggctggtctcaaacttttggcctcaagggatcctcccaccttggcctcc
gaaagagttgggattataggcatgagccaacatgcatggtcAAATGCTTT
TTAAACTAGTAATTCACCTGTGTATGGTTATGTCAAAGAAAAATACAAGG
TTGCATACGCTTAGAGAAAGTAAGGAAGTAACCCATTACATGTATGTTTG
TAAATTTTACTTAGGCCATCATTTTTTATTTTCACCTTTGAATTTCAAAG
TAAATTAGAGATATGTAAATAACAGAATTATCAACATTAAAATCTTATTC

>uc002txz.1|152401986|152402386|152402485
ACTAAGCCCATATTTTTTAATTGTATCAAATATTTGAAATGACTTACAGA
ATTATAGGTATCCTCATTATCAGCTAAACAGGTTCATAATGGGGTACAAA
CACTGAACATAAATGCAGGGGGATGTGGTGAGGTTGTAATGGGGTTCAAG
ATATATATATAACTCATCAGTAATGTGGAACTTATTTCCATGGTCAAGAA
GATTACTGAACTGGTGCATGCTTTGAGTGCCTGAATACTGAAAGGCTTGG
GGAGAAAAGAAGATACTATAAAATTAATTATCATTATTTTCAAAAATAGG
CTTCATGACATGTACTAGCAGAAAAGAACTTTTATGGCTGGACTTATTGG
GGTTTTAGAAAATGCATGCACTATGGACATTTAGAAATAAGTTTTTTTTT
TTAAAGACATTTGTGTAAAAAGGGTCAATTTCAATAATTTCTTAGATCAG
AGTGAATCTAAGGCTTCCTTGATAATATAAAACATAGGTCACCAATTCCA

>uc002tun.1|135742601|135743001|135743100
CTACATTTTCTAGAGTCTGGGTACAGGCTACCTTCTGTCCAAAATTAGCT
TGGAACTCAAGAATTCTTCTAGAAAAGGTTTATTCTTAGGTTACGCAAAG
GACTTGGGGCTTGAAACATTACGTTTCCTTGCTAGCCAACCCCATCATTG
TACCTCTAAAGTAGTAGAAGGGCTTGGAAGATAACAGGAGTACGTGGAAG
TTCATGCCTCTCTTATTACAGAGGAGAGCAGACAAGGTACTACTACTGAA
GCCTTTTCTTAACTTGGTCTCTATTATCATCATTATCTTGATGTGCTTAA
GTATCCTTTGCCTGAAAACACTAAAACTCAGCCTCTTAACTCACATTGGC
TATGGTTAATAGTAAGTAAGCTGCTAACTTGATTTAAATTCAAGCTTTAC
CTTGCGATTCAACATTCCCCACATAAGGGTGTCTAGGGTTCCATTTGCAA
TAAGGTAGTGAATATTCACAGAACTGCACTGGCCAATTCTGTGAGCTCGG

>uc002tul.1|135673643|135674043|135674142
GTAAGCCTAGTTTTATTCATTTTTTAAAAAAAGATCTAAAAAATCAAGCT
TAAGTGGCATTTTACATTTTATGTTTTCAGTTATTTAATAGTTTTAACAA
TTACTTTACACAGAACCCCCAAATTGTCCACAAACACCATAGGTACCTCA
TTTTGAAAAGGATATTTTTGATAAAGATGACTAGCTAAGAAATAAAGCAA
GAAAAGCAACACCCAAAATGTGTGCCCCTAGCTCATTCTGGAGGTATTTA
GTGGACAGTCTCTCTTGAATCCTAAGCAGGCTGGTCATGCTTGGCCCAGA
ATTCCCAAATAATGATTTGCGTCTGAAATTTCCCATAAGGTTTTGCAATG
TTCCACTCATACCTATGACAGTCCAGAACAATACTAATCCAGAAGCATTT
TTAGGTAATTGAGAGTACATTTTTTAAACACAATCTATGCACAATACAGT
GATTAGGCATATTAGGGGTAAAGAGCTTTACAAAACATTGCTGAAACATA

>uc002tuf.1|135438342|135438742|135438841
TCTGATAATGAAATGCCGAGGCCCTCACCTCCTCCCTATTAGGCCTTGAG
CCTCCTAGAATCTTTTAGGCTAAGATTGCTGCCAAAGTACAGAATCTAGA
ATCTCTTTAACTTACCTTCCTGCCTTCCTCTGCTCTGCTTTGGACGAATT
AAGTAAGCATCTTTACTCACCAAGCAAGAAAATATAAGTTGTTTTTACAA
TTTATTTTAAACTAACAACATTAAAATTGACAGGACAGGCCAAAAATAAA
AAGAAATGTCATATAAAACAATAGAGAATGTAGTTCCTGGACAATCAAAA
CTGTAAACACTGAAATAGTTTTTTGTTGTTATTAAGAACATGTTTTCTGA
TACTATGAGTAATAATGTCTGACACTTGAGGAGGCTAATATGTAACTGCA
ACTTTCAGTTAATGACTCCATAGGATCTGCTTAAACTGGGTTAGACTGAA
TTTTCAGTGGGGAAACAAAGATCCCTTAGCCATCATTCCCCACAATTAAG

>uc002tui.1|135454354|135454754|135454853
CCCACAATTTAATTCCATAGATAGGAGAGAAGATAAGGAAGGGGAAAACA
GGCAATTTTCTAAGGCTTTTCCGATTCACCAAATACTCCCCCACTTGACG
CTTGAAATCTCCAATTTGTTTCTTTGGCTCAAAATGTTTCCCCTCACTTT
AAATGCAAGATGATGTCATTTCACCCTAGCCAGTTCCTAGGAAGATGTCT
CATTGGTAAATAAGTAGATCTTTAACAAATTTTGCAAACCCATTGATTTG
GGCAAGTATTGACAGAACTTGATAAGACATTTAATTGAGGCACTTTCTAC
TTGAAGCATTGCCTCCTATACCCTGATACAACAATGAACACAATTACCCA
ATATGACTGATTATGATTACTTTCGGCACAAAATCACTGTCTACTTGACT
TCATAACCAAAACAGAGCTTTTAATGGGCCATAAATTGAAAGGGAAATGT
CTGCCACTTGGAATCTCCGGGCATTTATCTTCCTCCTCTTGCTTTCAGTT

>uc002tti.1|132621138|132621638|132621637
gatacagtaaattcctcttcaaaggtttttattcaaataaaaaaccgcag
ataggacccactcactcctcacagcaataatgcttagtatcatccacaca
aacagcaccacaagcagtagtgcttgtgatcattcacacacactttcaac
ctccagaatatcccgaccaccaaggaaatactttgtcacccctgcgacat
ttcttacctcggtctgtgcacagttacctggtcgccacggtatgtgaaga
tcctttccccaaagttgctggcctgtttctttccacgttgctgagagccc
gggtttattaatcgcaccagttgagtcttgattccttacctttatggcca
ctgcaacgaggcagcggggtgcgcctcctcaagggagaggactggaccct
cccctagaggagaatgggaatgctgggtgggcccttaaattTGTGGAAAA
TAAATtttcagcgccgcaaagaaccgtcagcactccagcaacaagttttt

>uc002tag.1|99529747|99530147|99530246
GGCTACTGGTTGAACAGGAACCCTGTGGCCATTGAGATGACCTTCTCAAG
CTTCCTGTTGAGCCTTCACTGGGACACTGGGAgcgtgcatgtgcatacgt
gcatgcatgtgcgcgcgtgtgtgcgtatgtgtatgtatCAGGAAATAGCA
AAGACAAATAGTAAACTATAGTTATAATGAAGAAAAACATACTTCTTTTC
CATGAAAAATGTCAGACTTCATACTGATAATCTGTGGGAGCTACATTTAA
GCCATTTATGAAACAAAAAGATTGCTTTTCGAGATTATAAACTGGGAGCC
AGAACAACTGACTTGAACGTATTTTGATTCTCAAGTTTCCGTGTAAAAAT
ATTCACAGAAATTGGTGGATGTCTTTTACGTACAACTCAACTTCTCTCAT
TTACAACATAAATCATTTAATGTAACATTTGCAACCTTAGAAAGGCAGAC
ATGTTTAATCCAAGTCCGTTTATAAATTCCAATTTCACATGGATTAAAAA

>uc002sgo.1|70361509|70362009|70362008
AGTGATTCACGATTTGCAGGCTTTTTATCAGATCACAAAAAAATCAGTCT
TTAAGCATTTGCTTGGTAAGGTTTCTTAAGATTAGGTTTATAATACAACC
ATCTGTAATGTATCTCTCGTTTGAGCTTGTGGGCCATACAATTCATTAAC
TAGATGAATACATTGTGGACAGCATCCTCACTACCCCTCTCTACTCACTC
ACAAAGAACCATGATACACTGGAATGTTTTTCTCTGGAATCCTCTTTCTA
CTCTTGTATTAAAATTTTTCCCCACTTCATGATTATATTCAAAATAAACA
ACTACATCATTACTTCTTGTCTTTTGCTTCTGTTGTACTATATTTGGAAT
GTAGATGTACTTGGGAAAGTCAGGCTAGATCAAAGTTACTATTCTTACAA
GTTTTGAAAATTAGTGTTTTAGAAGAAACTCACTCATGTTTGTAACTTCT
TTATCTGTTCAGTGTTGAAAGATGATGGACAGAAGGAATCCTTGCCATGT

>uc002sci.1|63449061|63449461|63449560
tcaagtgattctcctgcctcaacctcctgagtagctgggattacaggctc
atgccaccatgcctggctaatttttgtatttttagtagagacagggtttt
accatgttggccgggctggtcttgaattcccgacctcaggtgatccactc
accttggcctctcaaagtgctgggattataggcgtgagccaccacgccca
gccaattttatttaattaaaaaaaaaaaaaggactcaagcaatcctcttg
cctcagcctcccaagtagctggaactacaggcatacaccTGGCAAGTTCT
GTTAAGTTTAAATATGTAATAAAAGTGTAAAGGATTATTAAGGTTGTGTC
TACATTGTATTAAACACAAAGGAAATACAAATATATTTCACATCCAGTGA
CACATTCTGAACATTTATTGATGTTCATATTTTATGTGTTATGGTCTTTC
CTTGAGCTCTGAGCTCTGCAGATGTTATAAATCTGCCAAATAAATTCTTG

>uc002scf.1|63201638|63202038|63202137
agtaaccagggtatcggcatttttttcttttcttcatggattctctgagc
cctattcctatagagcaatgttaagagggctagatgacacctgcacactc
aatgggcagtgtaaaggagaggcattctgagtttaaagaactcaaatctc
atataaaagttgataagcatgcctgcccctttctccagagggaaacagta
tctgtgttctaaggggcagtcagggcaaattactcatagcagtaattcga
gagaaccatggagaattgtcttctaacaATGGATCTGGGCTGAAAAATTT
GCATAATAAATACTGTATTTGTAATGTAAATTAATAATGTAAACAAGAGC
AGAAGAGGACTTTCTTTCTTTCTtttctttcttttttttttttttttttt
ttggagacagggtcactctctgttgcccaggttagagtgcagtggcgcga
tcacagctcactgtagccttgaactcctgggctcaagcaattcttctgcc

>uc002ruk.1|44399248|44399648|44399747
ATACATTCTGTGCCTATGCAAACATATGATACATTAAAAACAAAAGAACA
TATAGTGCCTGTCTCTGAGGGGAACTGTGAAGCTATGGAAAGGTGTTGAA
GAAAACCTTTTTATAGTATGTATTCTTGTAATTGAATAAAAAATAAAATT
ACAAAAATCAGGCTTGGAAGTATTtaatagcagacaaaatatagttcaat
atgaaaagcattatatgagacaaaggcaattttcaaaaattgataaaaca
ttccaccaaaaatcatgactacgcatctaacagcttcaaaatatagaaaa
tactcaaatgcaaaatcaacaaatctgcaattacagaaaaagacttcaac
atacttttagaaagtagtaactcaagtagacaataatagctaacacttac
cgggcacttcttatgtgagtggcactgaaacatgtgctttcatgcattac
ctAAGGCTAGAGAAAATGTTAATAACTTAGACAAGTCATACATGTATCAT

>uc002rld.1|27701609|27702009|27702108
ATCCATTACCTGGGATGATAAGTAAAAATGAACTGAGATCAGGTGGAAGT
TACCCACTCTTGAATTAGATAATTGGGACACCAGTGGCAGGAGGGGAATT
AACAGAACTAATATGCTTCCTACTTTCCAACTTTTTATCAGCCTTAGAAA
TACATTGTCTTAGGGTTTTTACGTCCACAGAGACTAAGCCTTCAAGTTTG
TCTTGGATACCATGCTTTCCTTGTTCAGTGTTTCTGTATTTTCAGCTCAC
AAATTGAGATTTAGGTTAAAGTACCTGTATGCTAAAATCCTAATTTCTGC
ATTAAAACTAGTTTTTATTATTTGCACATGTGAATAAGACATTTAAGAGT
GGTAACAGAAGAGTGATGAAGTAGAAAATGTGTTACATTGGAACAGTAAT
AAAATCAGTGGATAAATGTTTTTATTTAATAACATTGTTTAATAAAAAAC
TACATATTTAACAGAAAAGTTGTTAAAGCTACAAGGTAAAGGCACATTGA

>uc002rhc.1|26384144|26384544|26384643
gtcaggagatggagaccatcctggctaacacggtgaaaccccgtctctac
taaaaatacaaaaaattagctgggcgtggtggcgggcacctgtagtccca
actactcgggaggctgaggcaggagaatgtagtgaacatgggagatgcag
cttacagtgagccgagattgcaccactccactccagcctgggtgaccgag
caagactctgtctcaaaaaaaaaaaaaaaaaaaaaaaaaaaGAGAACACT
GCAATGGCCCTGCTGAATTGGTGGCTTCTCTTTGAAAGTATAATGAATCC
ACTTATAGAAACATTTGGGCCAATTTATACACAATTCAAATATTCACACT
AATCATTAAGTGAAGGCATGGCGTTTGTAAGAAAAGTGTTTTCAACGGTA
CGTGATAGCATAACCATTTTTATTTTAACAGAAAATGCCCCCGTCCCATT
TTATAAAAAATATCCATGAATTGCATAATTAACAAAGACCGATTCATCAG

>uc002rhb.1|26384144|26384544|26384643
gtcaggagatggagaccatcctggctaacacggtgaaaccccgtctctac
taaaaatacaaaaaattagctgggcgtggtggcgggcacctgtagtccca
actactcgggaggctgaggcaggagaatgtagtgaacatgggagatgcag
cttacagtgagccgagattgcaccactccactccagcctgggtgaccgag
caagactctgtctcaaaaaaaaaaaaaaaaaaaaaaaaaaaGAGAACACT
GCAATGGCCCTGCTGAATTGGTGGCTTCTCTTTGAAAGTATAATGAATCC
ACTTATAGAAACATTTGGGCCAATTTATACACAATTCAAATATTCACACT
AATCATTAAGTGAAGGCATGGCGTTTGTAAGAAAAGTGTTTTCAACGGTA
CGTGATAGCATAACCATTTTTATTTTAACAGAAAATGCCCCCGTCCCATT
TTATAAAAAATATCCATGAATTGCATAATTAACAAAGACCGATTCATCAG

>uc002rcy.1|18599077|18599477|18599576
TGGAGCCTCAACTCTATCTTCAACAGTTTAATCTTTAGTCTAAATAAAAG
TGGTTTATAAACCACTATATTCTATGAAATCCCTTTAGGAATTGCCGTGG
GGGACTCCACCTTGGCAGCATTGCGATAACCTGCTTTACCCCCTCCAGCT
TCTACGTTTCAGTGAAACACCGCTTTTGAAGAAAGAATTCTGCCAAATTT
TTTTTTTTTTAAGGCTCAAAACCCACTGTTTTTTAAGCAGGAATGTGATA
GATTTGGGTTTTAGGAATATTATCTCTCAGAGCAGTGTACAAGATACGTG
GCAAGAAGAGACTGGGCAGACCAAGATCAGCATAGGCTAATGGTGACATG
ATAAAGGACTGTATTCAGTGAAGCCTCCAAAGAAATGCACAGTTAAGAAT
TTGTACCAGTAAATTTATTCCAAGTAAGACTTGTGTGCACACACCAGGCA
GATAATTTCCACACAAACACCAAACATTGTAGTAAAACTAGTTAACACTT

>uc003fyp.1|199099944|199100344|199100443
CTTTAGCATCCCAAGGCATTGTTTTGACTCATCAAGGCAAGCATGATCTG
GTGGGTGCATTTTTTTTCTAGGAGAAGAGGGAGAGTGACAGCTTTCCTAT
TTGCCAGGCACAAGTTAGATATTTTCACACACCTGATTTCTTTTCATCTT
AACACTCCATAAAGTGGGGATTGGTGGCTCTAGTGTTTCACTTGTCAAAA
ATATCTCCAAACTAGCCTTCCAGAGAACCTGTGTCCCCATCTTTATAGTT
TGTAAAGTTGTATATCCTAACATCCTATTTCTAGCTTGTATTTATAATTT
GTATCCCTGTTTCCTAGAAAAGTTGCTGAAGCAGCTTACAACTGGATATG
TATTCCATGCCATTTTCACCTGAATAAAAACACCAAAGTGACGATAAATC
TAAAAGGCAGGCAGGAACCAACATTTATTAAAACTTTGCTGTGTATATAT
TATGCTGGACAGCTAATAACATCATATTGTAATTCCTACTGAATACTTTT

>uc003fyq.1|199124590|199124990|199125089
tgtgtgcgtgcgtgcgtgcgtgcgtgtgtgcgtgcgtgcgtgtgtgcCAT
TTAGCATTCCCCTCAAAGAAGATCTACCACTTCTTTCTTCCTCCTGGCAT
TTTTCACCGTGACTTCTCATCCTATAAACTCAGGTTTGAACGAAGTTCAG
CGCTCTCGATGCTGTATTTCTTACTGGAGGAGTGAAAGGTACTGGTTAGA
TGAAAGAAACAGCAGCAAAATCCTGCCATAACTAAGCACCTCGTTTTGCC
CTCTCCCTATAATTAGTCAGAAAAATGGTGATTGGTTTGCCAAAATAAGA
AGTGACCAAGGAGAGAAAGTGCAGCCAATTTTCAAAGTCATTATGAGGCG
GGAGATGGAGGCTACAGCCCACTGGAATCTCTGCTTGCGAACACGCATAT
CCTCATTTAGGCTTTTATTTTCAACCTCAAGTGGAGGGGCTGTTGCCGAT
AGAGATGGAGGGAAATCTTTGTCTCCCTCCTTTGTTAGCTGAGAGGGGAT

>uc003fyf.1|198903935|198904335|198904434
AAAGGAGTTTTAAATGACTACCTATTGTTGTCATACATAGAAATCAGAGA
CATTAAGGAGAACATAGAAGGAAGACTTCCTGAATACCTCGAAAATGTGT
GAAAAAACGGAGTTTCTGAATGGGAAGAAACATGTGGTTCCTCCATCTGG
AGGCCTGTGCAGGCGAATGGGCTCTCTAGATTGTGTAAACAGGAAATCAA
AGCCTCTTGCAACACAAGACCTATCTGTCATCACATTATGTTATAATGGA
GAATTATAGATACAGTTCACCTCTGTCTACATACACAATGTTGTAACAGA
GAATTATAGATACCATTCACTTCAGTAAGGAAACTACTCTTAGTTTCACC
CATGAAGGAAGAGCGTTTGTCCCTGAACTGTTTTTTTGTTTGTGTGTTTG
TTTTGCTGATGGGAACTTGAAGAGATCTATGATTTGCAGGAGTGGGACAT
TAACCTGATTTAACATAACTGCCTTCCCAGACTGGAACCCCACTGTTCCT

>uc003frq.1|188921458|188921858|188921957
ccagctacttgggaggctgaggcaggagaatcactggaacccaggaggcg
gaggttgcagtaagctgagatcCGAGTCTCTGTCTcaaaaaacaacaaaa
caaaacaaaacaaaacaaaaGTGCTTAGCCTAGAGCTGAGTGGGAGGTCC
TTCCAAAATCTCCCACCTGAGCTCTTCAGAAAGGGCCTGGAGTCCGCAGT
CCCTCCTGGTGCTGGGATCCAAATGTGCGTTCATGCCAAGGTACCAGGAA
CCTAGCCTCATCTCAAAAGACGCTCGTTTTTGAGAATGCAGCAGCCAGCA
GCCCCTTCCCTCCAAGAGCTTTTTCCACTAGGTTAGGAGCTGAGGGAGTC
AGACGCAGGCCAGGCCCCATTCCAACGCAAGAAAAGCCCTCCAGACCAAG
CCAGTTTGACTTTTCAACATTTTATTCTTATATTTGTACAGCTATATTTT
ACAACGCGGTAATGCAGTTTAGACACAGCCAAACCCTGTCTCCGGAGTAG

>uc003fda.1|161427435|161427935|161427934
TCCTGATCTAGCAAATAGTCACAGCTGGTGTTTCACAATTAGGTGGAGTG
CGGGGAGTGGGCTAGGGGGGACACCTGTGATACAAGGTTAGCTGCTGTAC
CTACTCAGGGAACAGCAACCATGTATATCCATTCGGCTGGACTTTTGATT
GTTCAATAACTGAGGAGGTATTTATATTTATTTGTCTTTTATTCTAATAT
TTTTACCATGCATTGAACGCAACAGGAGGGTATTTCAGCAAATTCACGAC
AAGGTAATCGTCTTATCACTTTTTGTAGGCCATTAATGGTCAGGAAATTG
CCCATACTCTGTCATTATTGTTTAATAAATCATTAAATTATTTCATTAAA
AAAGAAAAACAGGTATGGTCAAACGAGGAAGCATATGTGACATAAAAAAC
ATGAAGGATATCTTATTTTCACTATTTGAGAAGAATATATTTTATTTTTA
GTACTGTGGCATAATATATAACTTTTTATAATAATAACTGTATGCATTAT

>uc003fde.1|161457081|161457481|161457580
cacctcgggagaccgaggagcacggatcactagaggtcaggaattcagga
gtttgagaccagcctggccaacatggtgaaaccttgtctctactaaaaat
acaaaaattagctgggtgtggtggtgggcacttgtaatcccagctactta
ggaggctgaggcactagaattgcttgaacccgggagacggaggttgcagt
gagctgtgatggggccactgcactccagcctgggtgacagagccagaccc
tgtctcaaaaaataaataaacaaataaataaataaaggcagtctttttgg
gaaccttgccctttaacttgtgggatctgtttctaattctaggtagttag
tgttagaattggattgaattctaggataTGAGAGAATTGTTTAGAACACA
GACTTTTTATTTTTTGCAtttattgtggtaaaatatacataacataaaac
cttttaaccatttATTTTTAAACATTTTAAGCTTCTTATTGAAATATAAC

>uc003exh.1|150720321|150720721|150720820
aggcaggagaatcgcttgaacccagaaggcagaggttgcagtgagccgag
attgtgccattgcattccagcctggacaacaagagcaaaactcgatctca
aaaacaaacaaacaacatcaagaaaaaaaaaaaCCATCAGATTCTAAGCT
GCAATTTTTTAAATCCCCAGTTGTAATATTTCAAAAACTTTTGTTTGAAT
AAAATGCTCATAATTAGTACCAAACTGGTCTCTTTCACAAGATCTGTAGT
GTAAGACCTGTGACTAATGCTGCTGCTGCTACTTTCCCGCTGGAGGGACT
AAGTTGTCTAGATGCTCTGCAGTAAAATAACGAAAGATAAGCTACAATAG
GACTGTGTGCCTTTATAAATACAGACTAATAAGAGCCATCAGAGCCAGCA
TGGATTCAAAATTACATTGTATTCCATACAGTAGAATTTTACTATCCATA
CAATGATTTTTAAAGCTCAAGTTAAATAGTTTTTAAAGCATTTGGTACTA

>uc003emz.1|130848924|130849324|130849423
AATTTTCAAAGATTTCACAAGATGTATCCCTTGCTCTCACAACATCCACC
TGTAGGATCAAGTTGGGTGGTGTGGTATCACTAGTTTATACATGGGGTAA
GAGGCACACAGCTAGCAAGCCAGAAGTGGGACTAAAGCTCTCGACATTCA
GACTGGAGCTGTGAAGGACCGAATCATCATGTCTCTGCTTGGTACCAGGT
CAAAGGCAAGTTTAGGACTTCAGGATTTCCAGAGGCCTCCCAGAGATCAT
CAGGAAAAAGTCCTAATAGAAATTACTACTTTTATAACAAAACTACAGGT
GGCACTAGGCTGGATAATAATGCATTACATGCATGTAGAACTACATATGT
TAAATGTTTCAAAAATAAAAAGCAAAACAAACATGAGTCTGACCACCAGG
TTAATAGCTGAGGTCTTTATTTCAATTTCTATATACAGTAAAAGTGCTGC
TGAGAATCTGCAGCGACCAGACAGAACATAAATTTAAATCTCTCTCAACA

>uc003ece.1|120412876|120413276|120413375
TCTTAGGAGCACCAAACTTCCTACTCCCTCTCTCCCTGCTTGGGAAGGAT
TAGATATTATTTAAACTTCCTGGCTGGCACTCATTCTTGTTAAAGTTTAA
CTGTTGAGGTGTCATACAATAATGATGGATTGAGAACCCCTAGGGCTTGC
ATGATAAGCATAATGCATTCACGGAGAGGCCCAGGGAGTGAGACATGGAC
GGGCCTATCGTAAGATTGGAGCTGGTTCCACAAGGAGGTCACAAATGAGA
CAAACAAGAGAGGGACAGAAGGACGGGAGACAGAAGTAGTGGAGGGCTTT
GTTTCATTTGTTCTGTTTTTAAGCTCTTTAGAATTATGGATACTGAAATG
AACATATCTGTAGGCCTCAAAGAACAATAAAAAACACGAAGGAACACTCA
AAGCTTTTTCACATTTTACTACAGAGGTATTTGATAGACATATTTATTAT
TAGTTAATATGTAAACTTGTAAACTGCTAATTCATATCCTACTTGTACAA

>uc003ebz.1|120101768|120102168|120102267
ACACATCAAGAGCTACAATCATGCTCATAACTCGACTTAGCAATTTCAAT
TCAGAAAtcagcatttatctactcaacacccacatgaggcaccgtggtag
gtgatggagattcagcggtgaaaaaggcaagcatagagactgtcttcatg
aactttcactctaggaaatgggaaaataGCTCAATGTATGAAGAAGGTCA
TTAATCTTCAGTCATATGGGTAAGAACTGGAATCAAACTAAATTTAAGAG
AAAGATTAAGTCATTTTTGGAATAGCATGTGCCTGttaaaataattataa
atattatttaaCAGGATGGAGAAAATCTTGTAACATTAAAGAGAATACTA
AGTTTTAAAATGACATACTCGTTAGTATTGATAATTAATGACAACttatt
ttatatgaataaaattttattgaattttagataattaGAAAGAATAAAGA
AATGCAAGATAAATGCTTTCTAAACAGCATCTGATAGCATCATCTTTTCA

>uc003dxb.1|109751007|109751407|109751506
GTTAAAATTACATTAAGAAAGGGCTACTACATATATATAATGGGGTAATT
ATTTATATAGATCTTTAAGAAAAGGCAAATTGAGTTCTTTAAACACATAC
TTGTGAGAATGGGACAGATCTGCATTATCTAACAGGATGGTTATCAAaat
taaatttaataaaatcaaaaatttagttttttcagttgcaaaggccaaat
ttcaagtgctcaatggccacttttagccactggctatgggactggacatc
atagaacactgtcattatcacagaaaattgtatagggtagcactAGGCTA
GGCTGTCTCAAGATGTCTAAATTGGAAAGATAAATTGATTTTCCCTAGAA
TTTTTGGTTCATTCATTCATTTCTTTCTTTAACGTTTTGTCTCTTTTATT
TTATAGACCCTTTTATTCTTCAGTCTTATCTATCCACTTAAACTTTTTCA
TATTTGGTTGAAAATGCATGCAATTTCAAAAGAGAAACAGAATGTATCTC

>uc003dxc.1|109769191|109769691|109769690
ATAACCATTATTAAAGCAATTATGAAGGCTTTATTTTTAAAACATAAGGT
AAAACAACTGAGCTAAAATCATGACAACTCTATCAGCATTTCTTTATCCA
CGAATACACATCACCAAAAAATGGCACTACTGATCGTCCGTCCAGGGGAA
ATAATTAGCATCAAGCAGAAAACAGTAACATGGAGTAACAGAATAGTCAT
TTTAGAATTTACCACCAAATGTCAAATTGTGATACAAGTGTCAAAATCAA
GCTTAAACAGCATTTTAAAAAATGTACTTTAACTTAAAAGTTTCACACAG
AAAAATAAGGAAAAAAAATCATGGATCTTTTTCACTCATTGAGAATTTTT
TCTACAGTTCAAATTTTAGTTCAGTAATTCTAGATAAATATGAGCATAAA
GTGACAAATTACAAATAAAGACAAAATGCAGTGAATGCAATACTAGAAAA
AAAAGAATGGTTAGTTATACAGTTTTCACGTTAATGACAGTAAAGGATAT

>uc003dqe.1|78728679|78729079|78729178
ATAATTAATTTTCTTGCTGACAGAACATAGGTGGCTCAAACTTTACAAAT
CACATTTATCTAGTTGAATCCCAATTATTTTAGAAATAGATGAAATAGAT
TAACTGAAACTCAGATACACATACATAAACAAAAATAATATACCCTTAAT
ATTAAAGAAGACTTAGTCTCTGATCCAATTATTCACTTCTAGGTCTTGAC
TGATCTTACATTTTTAATTTCAGAGGACTTAGGTAAAATTTTGCTTACAG
TAAAGCCTGGTTATTCATACAACTAATTGAGAATTTTCACTCATCTGATA
ATACAGGGGTGAAATGTTAAGACAGAACGACTTTGTGATTAAATGGAATA
AATTTGATCAGCACACAATGAAAAAAGAAATCAACACAAGAAAGAAAGAT
GTATTTGAGAACATTTTTAATAAATAATGTGACAAAATTACTTTTCTGAT
TATTGGATTTTCAGTATGCAAAATTATGGCTAAAAATAAGGGGCTTCTTA

>uc003dnm.1|69118785|69119285|69119284
CTTGCATGGTGATCTCATTGAGGTTAAATGTAATTTATGAGTTGGTGCTA
CTGAAATGAGTAAGGATGCTGAAAATGCAGTTTCTAAGACATGGTCATGT
AAGAGGACAGAGATTCTTCCAACTAAATCTGCTGCTGATACCACAGGATT
AATGGCCTCAACCATCTGTTGCATCAACTATGCAAAAGAAAGTCTTACAT
TTTTGCTACTTGTCTGTCCGGATGCCCTCTACTGCAGTCAAGGCAAGATT
CTGACAGCTTTTTCCATGCTGAGTTGATGCAGATGAAATTTACTATAAGG
CAAAGCTAGTTTGTCTATGGGTGGTTTGGTGAATCTCACTAGAAATTCAA
ATCTAATAAATAAACCGGGCATAGGCCATCAAACTTTTCTCAAAACTAAG
TTTTAAACCAAAGCTTTTAACGTAATGTGAAAAAAAAAAAAACACAATTT
GCTCTATGAATTGAATATGAAGGCATTAAAAATGCATACCAAAAACTAAC

>uc003dfm.1|52703143|52703543|52703642
GAGGAGACTACAGCAGGTGAGGCAGGCAAAAGGGGTTCTAACGAAGCAGC
ATGGTATAGAATCACTTTTACTTTTTGAAAATCTCTTTATTTTCCTGCAA
TATAGGTGAACAGTCTACAAGGTCTTTTATCTTGGATAAAATCATTGAAG
AGGATGATGCTTATGACTTCAGTACAGATTATGTGTAACAGAACAATGGC
TTTTTATGATTTTTTTTTTAACATTTTAAGCAGACTGCTAAACTGTTCTC
TGTATAAGTTATGGTATGCATGAGCTGTGTAAATTTTGTGAATATGTATT
ATATTAAAACCAGGCAACTTGGAATCCCTAAATTCTGTAAAAAGACAATT
CATCTCATTGTGAGTGGAAGTAGTTATCTGGAATAAAAAAAGAAGATACC
TATTGAAAAATGTAAGTTTTATTTACAGATCAGGCCACAGGTTACAAAAT
TAAAACCAACAGCAGTTTTGAATTATCTGTACCAGCTAGCTGAACTAGCC

>uc003dfi.1|52703143|52703543|52703642
GAGGAGACTACAGCAGGTGAGGCAGGCAAAAGGGGTTCTAACGAAGCAGC
ATGGTATAGAATCACTTTTACTTTTTGAAAATCTCTTTATTTTCCTGCAA
TATAGGTGAACAGTCTACAAGGTCTTTTATCTTGGATAAAATCATTGAAG
AGGATGATGCTTATGACTTCAGTACAGATTATGTGTAACAGAACAATGGC
TTTTTATGATTTTTTTTTTAACATTTTAAGCAGACTGCTAAACTGTTCTC
TGTATAAGTTATGGTATGCATGAGCTGTGTAAATTTTGTGAATATGTATT
ATATTAAAACCAGGCAACTTGGAATCCCTAAATTCTGTAAAAAGACAATT
CATCTCATTGTGAGTGGAAGTAGTTATCTGGAATAAAAAAAGAAGATACC
TATTGAAAAATGTAAGTTTTATTTACAGATCAGGCCACAGGTTACAAAAT
TAAAACCAACAGCAGTTTTGAATTATCTGTACCAGCTAGCTGAACTAGCC

>uc003dat.1|50570065|50570465|50570564
TCCCCTGCACCCCTGTGCTCCAGAAAAAGCCACACTATTTTGCTTCCTTT
CATGTTTCAGACCCAGCTCCTTTGGGTCCCGAGGTGCCATACCCCCGTCG
GGGCCCTTGGGGCTCAAGCCCCCTTCCTCCTCCGGTCTCACAAGGTCCTG
TCCAGTTGACCTTTCCACCCTAGGGGGTGACAGGCCTTGGGACCCCAATC
CACAGTTGGGAAATGAAGCCCCAGGGCAACCTCGAAGTCAGGGCCAGAGG
CATTTCCTCAGACGGCTCAAGAGAAACCTGGGGTGCCACCTCATAGCTGT
GATCCAAGCAACTATCCCCAGGCCCCCCACAGCCCCTCACCCATCCTGCC
CCTCCTAGGGTTCCACACCCCAAGCGTCACAGGCTCACACACTCTCCATG
TAAACATCTTCATTACATCTTTAATGCTCTCACGTGGAGCTGCTCTGGGT
TAAATTACAGCTGTATGCATCCTGAATTCCTGGCAGCCTCCAGTCGACTC

>uc003cqf.1|46728209|46728609|46728708
TCACTATGGCTCTTTGGGGCAATGAaatgctgtgttctagcctcttgcca
gaaatcagccaaagtcaagGAAAGCCCGACTCCCACAGTTATCACAGAAA
GAGCACCCACTTTCCAGCCCAGACAGCTGCACCCCAGCTGGGTCCTGGCA
GCCCCAGCTTCAGCCTGGGCGGTATGTTCCAGGCCCCTCGATCATCTGAC
CCTAATATCACCCCTTCACACCCCCTCCACCTTCTGCGGGAGCCACCCCG
AACCTTTGAATGGGGGAGATCCTGGAGGCTCTGCAATTTTCAGTGTAAAC
TGCCTGGAGTTCCCCACTTCACCCTCATCTGGTTCACCTGTGGACTCCCA
ACAGAGCAGGCCCAGGAAACGTGGGGCCTCTGAGGCCGGGGAAGAAGGAG
GCATGGAAAACAGTAATGTTTAATTGAGCACCTCATCTCCACCCTGACTC
TCAGGGCTGTGACAGCTGCACCCACAGCAACCTGGGCACGGAGGCAAGGG

>uc003cox.1|45840049|45840449|45840548
TCACCTCTATTCAAGACAGAGGTCATTACCTTTAAGTATAATATTTCCCC
TTTTTCCTAAGCAGTTTTGAAAATGGTTTTGTCAAAATATTATTGTCTAA
ATACTACTGTTTTGTCTAAATGTGAAATATCATTTTGCTGAAATAGCTTT
TCTTTCTGGAAGACTGGCTTACATGACAATTTATGATTTGAATATCTAGT
GGCAAAGCTTTGGAACATAGGCATTTACACATAAGCAGAGGGAAATCATT
AATGCCAAACTTTTGCAACCAATATATATCTAAAAGCACCAAGGGCTTAA
AATTTGAGCATCTCTATAAATCTCTTTCAGTTAATCAGAATGGAAATAAT
GAATAGCAAAGGCTTTATCAAATAAGATTACACAGTCAAGGTAGGGCAGT
ATTTTTCTTATGCTGAGTTTTATAAGACATAAGCAAATTATCATTTAAAC
ATTTATTTAATATAGGTTAAAATGTAATACATAAAGAGAAAAAATGAACA

>uc003ckw.1|41805552|41805952|41806051
ggtccagggatcactctttaaCAAGGGACTAGAGAAGACACTTTGAGAAA
GGCTACTAGAGAGCCCTGTTTATCACTATACAGTTCTGTGATACGAATTT
AGTACTTACAAACTCTACTGTATATATAATAAAGGCATATAAAGGACTAG
AAGAGGATAGGTTAAAAACAGAATGGGGGCTCTATAATTTCAACTGGCAG
AGTATTACAAGGAAAGGAATAAAAATAGGTCAGAGCAAGCAGAAAAATAT
AAAGGGACTCCTCCCCCTAAAAAAGGCAAAGGCCATGGGAGAAAGAGATG
GAAGCTGGAGTTGGTGAGGCATAAGAAATGCCAGCATATAGGAAGGACTG
AGACATTTTCAGTTTAACATTACTGAAATGGGACAAGTAGGCAGAAGCCA
TTTAAAGAATTTCTATTTTAATCACTAAAAGGCTCTTGGAACATGTTCAG
ATGAACATTCTGTGGTACAAAGGTTTGGCAAAGTTCAAAAAGGCCTCTTG

>uc003ciy.1|39112594|39113094|39113093
GATAGGCCTAAGGCCATACCTTACTATTTAAGATACTCTGATCGCACAAC
TGCAGAGACAGGGTTCCCTCACTGCTAGTCAGCTTCTTTTGGAAACTGGA
CAGGCCATTGCCACCTGCACTTTGAAGAAGTGAGCAAAGACGTGGCCACA
TTTCTAATAAGTTGAAATGGTCTTTCTCCCTTCCTCAGAGAGCAACCAGC
TTCTTTTTTTTTAAAAGTCCTTTCTATCTGTTGGATACAACAGTGTGCTT
TTGGTGCACATTTTTTAGCAATAGTTGTGAATTAATGGCAAAGAAAAAAA
AAATTATTTACCAGCCCTCAGTTGTGTTTGCCCGAGGGGCCTTTGAGCAA
AGAAATGGGTTTTGCTGGGTCATTTTGCCCTGTGTGCTAAGCCTTGGGTG
GCTGCATTCCCCTCCTGTCATAGATCTGACCCCCAGCATGATTGTATTTC
TTTCCCCTCCAGTCAAACCGTAATACAGTTTCCAGAAAATTCGACAGTCT

>uc003cbb.1|16602904|16603304|16603403
GTAGTAAGTACTGATTTTTTTTTGATTGCATCCATAAGAAGTACATGCAA
TACAAAAAATTTAAGCTCTATTAGGCAACCGCAATACCCCGAAATAAAAG
GTCTAGAGATTAGGCCCAAAGCGTACAGTAGACAAAATGTTTCATAGGGT
CCAAATTGAGAGGGACCTTAGCCATGAGATAGCAGAGTCAGATGTGTTCA
TCAGCATTCCTACTCGGCACTGCTGTTCATGCATCTCTTAAATTTCTCTT
TGTACCTGAATTTGCTTTTATGACCTAACTTTGCCAGATCAGTAAATTGA
ACTTTATACTTTTGCATTTTAAGAATCTAAATCTTGTTACACAGTTCCCA
CCCAACTCCCCACCATTTTAGATTATTACATCAGAATGCTAAAAACACTT
TTGAAGAAAAAAACTTTATTTTTATTCATGTATGCAAAGACAGTATCAGC
AATAGGCAGAAGCATATTTCTAAGTTTAGAATTAATTTTCCATTTTGAAA

>uc003isn.1|171143922|171144322|171144421
TTACTGATTGTCAAATAAACCTACTTAGCATGTTCTTGGATTTGGTGTTG
TCTAGGTGCTTTGTGGCATTTCTGCTACTGATGCCTTCTCCCTGTGGAAT
GTTTTAGGGATGTGAGTTTCTTTCTTGGATTCCCTAAAGCAAGCTCAATA
TGATGTGCTAAAAATTATTTCTTGATATAGATTAAAATCGATTGCTATAC
GATTTGTCAGGACAGAGTTAGGCTTCTGTAGTGGGATGAAATTATGCAGG
TTTTACATACAAATTACTTCATTTTTCTCTTTTCCCAAGAAATGCTGCAG
ATGCAAAGGGTAGGGGTAAGAGCTGAATGCAGGTTTTATACCACTGGAAA
GAATGAGTCAAGCCACAGTTACACACCCTTCAGGTGGGACACAACACACA
TTCCACACAGCTGTGCAAACCCTTTATTAAAGCATCAATCAAAATACAGG
ATGGATCACATGGTTTTCTGTTTTTGCTACTGTAATACCAACTTATATGA

>uc003ijm.1|145136306|145136706|145136805
CCTGGCAGGTGAACTATAATTAAGATCAATGGATACTAAAGTAAGCCTAT
CAAAAATCTGGTTTTTGACAAAGATTTGAATAGAATTTGGTCCTTGCCCT
CAAGGATCTCACAGTATGATAAACTTGTCTTTGCTTTTTAAATTACAGTG
CCGTTTCAGCAGTCAGGCACCTTGGGTACTTGACTGAATCTTGTTCTTTT
CCAATATATTTCACATGAGACTTCATGTTATCTTGGACAACCACCTAATG
AGAGTCCAGGCTGAAGTCTTCATTCCCCTTCTGCATGTTCTCCGCTGTTG
GCTTTGTTCAGACCCTTCTTTCTTCTCATCTATCCTACTGTAATGGGCTT
TACATTTTAAACATAGCTTGAAATAACAAATCATGACTATAATACATGAA
AACGGTTTGTATTTTGTTTTATTTTTATTTAGAAGTAGAGAATACAGTAA
TAGtgaggcaggagaacagggaattaggatagccaggggtaggggcataa

>uc003iii.1|141528656|141529056|141529155
GTCTCAAAGATTTAGATCCTCTTCCAAAGAGTCTAAACCTGTTACCCAGA
CACAAGAATTTCATAAATAAAATATTTTAAGTGGAACAACACAGCTCCAT
TTTAATGTAGTCTAGTGACGTGGTAACTGCTTTAAAAAGAAGAGCAATAA
TAATAGTTGCTCCTATCCACCTCAGTGGCAGCTTTGAAGCTATTCATAGA
TGAGATGACAGACTTAAAATAGATTGAAACTTGTTCAGGAAAAAAAAAAA
GATAAATATACAAAAGCATTCCAACCCCACTGGAAACAAGAAAAAAATAT
ATATATAAAAGCATGAAGAATTGAAATCAGCCATTAGAATCCCTTAGTAA
TAAGGAAAATAATATAAAGCCTCCCCAATAATAACCTGTCAAATAGGGTA
TTCAGGATGaaaaaatatttaaattttattttCAATAGCAATGTATGCAT
AAGAAATTTTGTGAATGGGGTAAACCACTCTGGCATAAAGCAACTATAAA

>uc003icl.1|119875829|119876329|119876328
CTAATCATGAAAACAAAACCAAAAAAATGGAGTTAAAGAATGAAAGAAAA
CAAGAAGACAATCTTATTCAATGTTTTTGAGGTGAGGAAGAAAATGTGGC
CATGGATTACCACTGTAAAATCTCCCCACCCGACTGACCCCCTCCATAAA
TAACTAAATTATTCTTTGGGAGTAAAGAATGAGAGTGAGGTGGGAGCAGT
AATTCATATAAGTCGAGCTTGCTTGAATTTGGAAAATTCTTTCCTTCTTT
AGGTTTTAAAGTGACAGAAGTGGTAATGAGGTTTTTTTTGTTTTTCTTTT
TTAAAAAGAAAGCTTATTTTGCAGTTAAGGTCATTTGACTTGCCTTTTGA
AATGAATGCACTCCCATATGATATTGATATATTTAAGCTCAGAACAGTGA
GATATTAGATTTAATTAAAAGAATCTACATTGCTTATGTAAGCCTTATAA
GCCTTAAAGTTTGCttttttttttttttttttaaagatacagggtctcac

>uc003hwr.1|103935816|103936216|103936315
CCCAATGAAATGATTACAGAATTAACAAAGCCAGAACATCTTCAGAAGGC
ATGCATTTCACTTCCAGTTTAGAGAAGAACCTTAAGTCAATAAATCATGT
CCAAACTACATATTAAAATGTTTATAAAAAGTAAGTTTTAACATTTATTT
CTAGCTTTCCACATGTGTGTGCAGACAAGGAATAAGATTGCACGTAAGTG
TAAGCAGTGCAAAAATGTGGAAGTGGAGGAGTCACAGATGTGCTAGAACT
TTAAGAAATAAAGCAGTGAACAAAATCAAAATAAACAGGAAAAATGTAAA
ACTATGGGATCAGAATTAGGAAAGGTGAAGAATGGTAATGCCCTTGTTAC
TACAGAAGTTAAATCAGTGGCACAGATAGCACTTGTCAAACAAAAAACAA
TCCAATAGCATTGACTTTTATTCATTCATGTTAAGTCACCTGAAATGATA
TCTGTTGCATTTAAATGCTCATTAATGTAAATGGCTGAACAAATCCATTT

>uc003hwp.1|103935816|103936216|103936315
CCCAATGAAATGATTACAGAATTAACAAAGCCAGAACATCTTCAGAAGGC
ATGCATTTCACTTCCAGTTTAGAGAAGAACCTTAAGTCAATAAATCATGT
CCAAACTACATATTAAAATGTTTATAAAAAGTAAGTTTTAACATTTATTT
CTAGCTTTCCACATGTGTGTGCAGACAAGGAATAAGATTGCACGTAAGTG
TAAGCAGTGCAAAAATGTGGAAGTGGAGGAGTCACAGATGTGCTAGAACT
TTAAGAAATAAAGCAGTGAACAAAATCAAAATAAACAGGAAAAATGTAAA
ACTATGGGATCAGAATTAGGAAAGGTGAAGAATGGTAATGCCCTTGTTAC
TACAGAAGTTAAATCAGTGGCACAGATAGCACTTGTCAAACAAAAAACAA
TCCAATAGCATTGACTTTTATTCATTCATGTTAAGTCACCTGAAATGATA
TCTGTTGCATTTAAATGCTCATTAATGTAAATGGCTGAACAAATCCATTT

>uc003huy.1|100686506|100686906|100687005
TTATCTCATTTTACACCTGTTGTCTGTATACTTTCTCAGGGCTCTATGGA
CAATTCTTGCCTTTTATCTACATCATTTCTGTTACCTTTTCTGTCTATAA
AGTGAAATAGTATGTCCCTTTGCTTTATAATTGCCAGTCACTGCTGGATT
TCATCATTGTTCATTTACCTCCCAAAAGATGTTTATTCAGTAGAATTACT
TTCTTTTCTCAATTTTGATTTTTCCATTCTGAGCATTTTCAAATGCTATA
ATGTCAACAGCACCAAACTCTGGAGAATCAGAATGAAGAATGGTTCTTCT
CTTAAGAATGAGCTTGCTTTATGATCACTGTAGGTTATTAAAGAAATTAA
ATGTGAGGAAATTCTGTATTTCAGCAGACATATATTTTTTGATGCATTTA
TTTAGGTAGTTTAATTCTCTACTTTTATTATGTTCTAATACAAGTAACTT
TAGTATTTACTGAAGTTTTAACAAATAACCTAAATAAACCAAAACAATGT

>uc003hnm.1|83958437|83958837|83958936
ccatgttggccagtctggtctcgaactcccgacctctgcctgcttcggcc
tctcaaagtgctgggattacaagcgtgagccaccatgcctggcACAGCTA
TAGGTAATTTAAACAAAATAGGTGAAAAAATTTCTAGCTATAAAATGGAC
ACAATTTAGTCTTAAAACTCAAACAGAATATTGAAACATTTACAAATAGA
AAAAAGCTCAATGCATTCTACAGAACAAAAATGTCCAGTCTTTTCCTATA
TAGTTAAAGCCAGTGATCCCATTTTTATTAATATCTGCTAAAACCCATGT
AGCAGTTTGTAGATGTAGTTATTTACTCAGGAATCCTAAGACACAAAAAA
TAAACTAAATTTTAAGCAGCTGTTTCAAAAAAGACTATACACACATAAAA
TAGGATTACACACTTTAATCTGATTGACACTGAGGAAGTAGGGAGGACAT
GAAAGAAATTTAGTTTTAGCTCTGCTTTATGCATAACCAGATGCTCCTTT

>uc003hir.1|76786589|76786989|76787088
GCTTGATAAATTAGTTCCAATTTCTGAACTTGAGTCATGTCCATTAACTT
CAGGTAACCTCAATCTTCTCATCCCTTCCCTTCTCCTTTCTTGTGAGATG
CAAGGCAGAAAATACTTTAGAAAATCCAAGGTTGTAATCTGCTTTAGATC
ATTCTCATCATTCTTACTACTTATTATTCTAACATTCAACCTGTATACCA
GCAGTCTAACTGGACGGAATAGATCTCTTACAATGGTCAAGTGTTACTTA
AATGTTTTACTTTTTTTATACGTATCAAATTTCACAAATAAATTGTTTTA
AAACCCAACTGCTTATTATTCCCACTTAGTTTGTATGAAATGCAACTGGG
AGAAAACATTTGGGAACAATAAAAACTATAGATTAAATTAGGGACATAGA
TAAATGCTGCAGACATCAGTAGTTTATTGTTTGTTTAGTCCAAACACATT
CAATATGGAAACTCAAAGAATACTTTCCACCTGAAACAATTAAACTAGAT

>uc003hca.1|57208520|57208920|57209019
tttgttgggggCCGGGGTGTGGGCGGGGGGGATGGGACACATTCAGGCCA
TAGCAGACATCTAGTGTGCTATGATAGTAAATGAATGCAAATTGAGTGTA
GAGTTTGTTAGAACAGtgctgctccaacttccacgtgcatataaaccgct
tgagggccttcttaaaaatgcaggttctgattcactgggtctggaacggg
gtttgagattctgcatttctcaccaggttgaagctaatgctgatgaggct
ggtcctggaacacactttgagtagcaAGGATTTAGAAAATGGCAGCTCTC
CTGGTCAGTCAGCTCCTACCACATAGGAGCTATTATTTTGTTTCTCTTTG
ATATGTTTCTTATTTCGTTAAAAACCTGCAGAGAACTCACTCAGTGCATC
TTCAACAAAAAGTTAAGGTTTTATTTAGAATATCATTTTAGAGACAAAAA
GCAGTTCACTTTATTTAGCAAAATAAACTTAACCAATGCATTTAAATATA

>uc003gey.1|2299704|2300104|2300203
gaaaatgtggtatatatacacaatagaatactattcagccttaaaaacaa
aagagattctgacatttgtgaaaaattggatggaattttagaacattatg
ctaagtgaaataagtaaggaccagaaagacaaataccatatgttctcact
tacttgtggaatctcaaacaattgaacttatagaatcagagagcacaaca
gtggttatagaggctgggggtgtggggaatggccaaagagtataaaatct
cagactagaagaattttttttctttttttgagttctttgcacatcatggt
gaatacagttaataatagagtgctgtacatttccaaattgtaagagagta
aatttaaaatgatctcattcaaaagatgttaaatatttgaggtgatggat
atgttaaccagcttgatttaattattccacactgcattcatagattataa
cacaactttgcatgctataaatctgcgcaattataaattgccagttTATC

>uc003mji.1|177976550|177976950|177977049
TTCATCTAGAGTGAGGAGGGAAAAAGAGGTGTAAGTACCTGAGTACAAAC
TGTCTAGTTCTTCAAACAATGAATGCTTAAGTGTGGAATATTTTCAAATG
ATCTCTAACAAAGCATAACTAAGGTTTCAGCACTCAAATTATTTTAGTTT
CAGCTGCTACAAAAACAATTAGATAGAGCTATCTTTCTTGCTCTAATCTC
AAATTCCACTGATTATTTTGGAACTTTAGAATAGAAATATTTAAATTCTA
CAGAAAAGAAGAAATATAAAAGAACAAACAAACCCACAAAAAGCAAAATA
AAAAAGCAATGAAGAGTTCTTTAGCCCCCCGCTGACAAACTATTCTTAAA
AAGATTATTCTTTCTGCAAAGTTTAAAAAGTGTTGAAAAATATTCTATAC
ATCTTGCTCTTAGAACGTCTCCACTTTGACAGATCAGGTGACCCTCCTCA
TCATCCTCTATACTCCTGGATCTTTTCCTTCGGTGGCTCTTCTGGAACGG

>uc003lwg.1|156278447|156278947|156278946
AGCTCTCCAGTACTTCCCAGCatgcttagagcaatagcaacattaatgga
ataagcacatgtttctccaaaggtaaccatctttTGGATTTCTACTCTCT
TGACATTACCTTTAAGAGAGAAAAAAAAAAATCAGTCTTATTGACTGATG
GAGCCTATAGATTTTTTGTCCTGTTAGTTCACACAACACTGATCCGGCAG
TTAATAAAGGAGATGTTCTGATAGGCATAAGGAGCTCaactatgacctat
gggcagatgtcatccggagacagattttgctataaatatttcttaatctc
agaactgctctgagattgaatggactcccttgcgtgtggtaaggagttca
ctgtcactgaaagtgttcaagtgtactgtgaaagatcacttagcggtgat
tctacagagatgattagagcatggacagagaagttgtggtctctaaagta
cccttcATTCATGAAACTAAAGCAAGCCTGGATCAATGACATCCATGGAA

>uc003lsu.1|150068101|150068501|150068600
gttccaacaggaagagtatgaataattcatctaagtaagaggagggaagg
aacagttatgaaggtacagatgaaggtgatgagtggccactggtggAGTC
AGACCACTGTGTATATTGTAAAGGATATCTTTAGAAgcaatgacccagga
taaaaactggtagaggtctaacaacatttatataatggttctgtgaatat
gtatataagaagctcaaagcaacatctacttatatattatggtgaactaa
cctgctaagagattttagattacttcatttaaggaatggaagggagcatg
ccccaccaactctcttagccaactctcttaacTTCACGCTTGTCTTTTGG
CTCTGAGCCATGCTACTTAGTATCTACATGAGAGCAAACAAAAGACACGC
TCAAGCTTTGTCTGCTTTATTTCACTACATTAAGTTAAGCAATAAGGCAA
AACAGTAACCTGTCATTCATAAAGATCAAGGAGTACCTCTCTGTCCCAAA

>uc003lcq.1|137648457|137648857|137648956
gttttttgagacagtctctctctgttgcccaggctggagtgcggtggcac
gatctcattgcaaccttcacctcctgagttcaagcgattctcctgcatca
gcttcctgagtagctgggactacaggcacacgccaccatgcctggctaat
ttttgtatttttagtagagatagggtctcaccatgttggcctcgaactcc
tgacctgaagtgatccacccgcctcggcctcccaaagtgccaggattaca
ggtgtgagccacggcCTAAGAATTACTGGTTTAGAGAAAAGCATGTTGGC
CTCAGCTATGAATAAAGATAGTATGTCTGAAGTAGTCTAACTTGGTGATC
TCCTCTGTAGACAGATCTTCTAGGAGCAGGCTAGGCTCACAATCACACCT
CTCATTCTGTAGTGTTTATTTTTCCATTTTTAAAAAAGAAAGAGGGGGAA
ACAAAGAAGGAAAATACAAAGAAAGAAGGTAGACAACGCTCTTGCATAGC

>uc003jwf.1|68695925|68696325|68696424
CttataaatttttttttaaaaaGTGGAGACATACTGGGAGACACTAAGGG
TCCTTAATATAACCAAAAGGACAGAAAAATGGGACCTAGGAAGTTGGGCA
ATTGAGGAAGATAATCAAAGCAGGTTAAGAATTCACTATGAATAAAAATC
CTGACCAACTGGTCTCTCCAAAGGGGAGTCATGGTTATACTTCAGCAATC
TGAGAGAACAGATCACAAGAGTGACGTACACACCAGAGATCATACTATGA
TCTATGTATCTGAAGACGTTTAAGGTGACACTCTAGTGGTCAAAAATAGA
CTGCAGTACTGCAAATTGCTGCAACTGCCAACTGTTACTCCTCTTGGTGA
CAACAAGGAGAAAATTGCTTTTAAAAACATAACTGCCAAAGCACCAACAA
TCGAATGAATGACAACTTTATTTTTCTTACACTTTTAAGGCTGATGAAAA
ACCTTCATTTCAATTGAAAAGTATGGTAACTGTGTTTACTCATTATTATT

>uc003jml.1|41177692|41178092|41178191
gCTCCAAAGATGCCTCTCTTCTCCAATTAAAATTGACACCCTAGCCTCGC
TAATAAACTGGTTTCTGCTTTGTATGGCCTAATGAAAAGATATGACTTAC
CTTAAAAAATTATTCCTTCAAAATTCTCTGACAATTTTCTATCCATCACA
CACTTCAGCCTAAAACTTTAAGGTGCACTTTAGTTGAGGCAAAGGGAATC
TCTTTTCTACTTTCTGAGAGAATAGAACTCCAGAAGTTTATTCTTAACAA
CTTTAAACAAGATAATTTCCACTGGAGCTCAATCATCCTTACAGCGATGT
TTATTGTTATGGAATATTTCCTTGCATAAGATGATAATTAAGGATGGGAc
tcacccttccgtgttgtattttctccaaaacaattatcaccatcaaacat
gctacatattttacctgtttatttcattttttgtgtgtctacccctgaat
gaatgtatgcttcatgaaggcaaaggcttttgtctgttttattatctgcc

>uc003jku.1|37327197|37327697|37327696
tcaagtgattcgcctccctcagcctcccgagtagctgggattacaggcgc
ccgccaccacgcctggctatttttttttgtatttttagtagagatggggt
ttcaccatgttggccaggttggtctcaaactcttggcctcgtgattcgcc
caccttggcctcccaaagtgctgggattacaggtgtaagtcactgtgcct
ggccGCCTAGTGGAGTTTTAATGCCAATATCCTTGGACTAACTTGAAAAT
GAATAATATAAATTCGAAATTTCTGCCTGCAGTACAATTCAAAATAAGAG
TTTCTAAATTTTTTTAATCCTTATGTTAAAATAATAAATAATCTCATTTC
AGTTGTTTTTTCACCCAATTACTAAAAAACAAAATAGTCATAAAAAAGAA
TTCATTTAGCAAAGGTACTATTTGTAGATATTAGCCACTTATTAAAAACA
TATTTCTATTAAGATTGTTCTTACATTCTTAGATTTAGAACACCTGATAT

>uc003jkt.1|37327197|37327697|37327696
tcaagtgattcgcctccctcagcctcccgagtagctgggattacaggcgc
ccgccaccacgcctggctatttttttttgtatttttagtagagatggggt
ttcaccatgttggccaggttggtctcaaactcttggcctcgtgattcgcc
caccttggcctcccaaagtgctgggattacaggtgtaagtcactgtgcct
ggccGCCTAGTGGAGTTTTAATGCCAATATCCTTGGACTAACTTGAAAAT
GAATAATATAAATTCGAAATTTCTGCCTGCAGTACAATTCAAAATAAGAG
TTTCTAAATTTTTTTAATCCTTATGTTAAAATAATAAATAATCTCATTTC
AGTTGTTTTTTCACCCAATTACTAAAAAACAAAATAGTCATAAAAAAGAA
TTCATTTAGCAAAGGTACTATTTGTAGATATTAGCCACTTATTAAAAACA
TATTTCTATTAAGATTGTTCTTACATTCTTAGATTTAGAACACCTGATAT

>uc003jjt.1|35939754|35940154|35940253
ATGAACAGGCGTGGATCTACTGCTCAAAGAAATAGCCTCCTCACTCACAC
CAGTCTTTAAAATGACTATTAAATAAATCATTTTGAATCTATTTGTCAAA
CTGCGGCTTCCCTAAACCCTAAGCAGTGAAACTCAAGATTTGCTTGTAGA
AATTGAGGCTAACACGTGGTCTTCTTCTGGTCCCCAAATGAGACTGAAAC
ACTTAAAGACTTACAATCAGTCATAAAAAGAGATATATTATCATCTCACC
TAGAAAAGGATCATCTAAAAGGAGGTGAAGAAAAACTATGGGTGCATGGG
TGAGGGTTTTAATTAAAATACTCAAGCTTTCATTAATGGCCAAGGGATAA
AACCTAAAGTTGATTAGACACCTGCATGTATCAGCACAGCACTAGGAGCT
TTACAGAGCTCATTTTATTTAAGTCCTATTTTAGAACAAAGGAAACAGTC
TTAGGCAAGGCAAACTCACAGTTGGCTACTCAATGTCTTTTATTTCTGCC

>uc003qwp.1|168198812|168199312|168199311
GCCTGGACATGGGGAgtgtgcatgtatggatgtgtgcatgtgtgtgtgtg
catgcgtgtgcatctgtgtgcagatgtgtgcgtgtgtgcatgtatgtgtg
tgcatgcatgtggatgtgtgcatgtgtgcatgtAGGTCTTGGCTCAGACC
CTGCTTCATGGTGGACACCACCTGCTGTGTCTCCCCAACACTGGTGTGTA
CCTTCCCTCATGGTCCATGGGACTGGGCTCTTGCTTCCAAGTTTCTTCAA
AGGAAGAAGATAGTCATTGCCCCGGAGCGGGGCAAATCAATCATCTTGTA
CTAATGGGAATGGCTTTGGGAAGTGCCCACATGCTCACATCTGAGCCAGC
ACTAGGCGCACCTCCCCTGCCGCACAGGAATTGTGGGCAGTCTTGCCCTC
GGCAGCACTGGGGCTTGTGGCCATCTACAGAACGCAGCCTTCTGTGGCCG
ATGCCCCTGAGTGAGTTACAGCCGGCATCTCACCAGCCCCCCAGGCAGGC

>uc003qwn.1|168198912|168199312|168199411
tgcatgcatgtggatgtgtgcatgtgtgcatgtAGGTCTTGGCTCAGACC
CTGCTTCATGGTGGACACCACCTGCTGTGTCTCCCCAACACTGGTGTGTA
CCTTCCCTCATGGTCCATGGGACTGGGCTCTTGCTTCCAAGTTTCTTCAA
AGGAAGAAGATAGTCATTGCCCCGGAGCGGGGCAAATCAATCATCTTGTA
CTAATGGGAATGGCTTTGGGAAGTGCCCACATGCTCACATCTGAGCCAGC
ACTAGGCGCACCTCCCCTGCCGCACAGGAATTGTGGGCAGTCTTGCCCTC
GGCAGCACTGGGGCTTGTGGCCATCTACAGAACGCAGCCTTCTGTGGCCG
ATGCCCCTGAGTGAGTTACAGCCGGCATCTCACCAGCCCCCCAGGCAGGC
TGGTCCTGGTTCAAGCAGGAGGCATCTGCTCGGGTTCTTTATTACACGTG
CCTGGGGCACACACACGATTCCCTTTCACAGAAAGGAGAGGGTCCCCCTG

>uc003qle.1|146247236|146247636|146247735
GGAATCATGTTACAGAAAATGATTCTCCAGGTCCAAACACATTTAAGTTT
AATGACTGGGACTACTCTAACAATTGCGGCTATCTCATTTTGTCTCATTG
GTTCATTAGCATAGCACCCATTTAAGAACAACTACTTCTAAACACAGTAA
TATTTCAGAGGCTATAAAATAATAGAGAAAGAAAACTTAAAAAATCCTTT
GTTTGCAGCCAAGAAAATGTGAGGATCAGATTTGTACTTGTTTTGAACAA
TTGGAAACTGTCACAATTGTTTTTAAGATGTAATAAATGTATATAAAATA
TGGGATTCTATAGTATTAGCCATTTTGATATCTTTTGTTGAAAGAAAAAA
CCAAAAAACCCCATATGTTCTAAGTCTCAGAAATCAAAGAATTCCACAAT
TTTCATTTCCACTAAAATATTTATTTAATGGATATCTTACAGAAATAAAT
AAAAACAGTTTTTGTCTAATACAGATAGGTTTTTTTATATATATGTAATT

>uc003qgw.1|136619293|136619693|136619792
ggaggccgagaattagactagcctggccaacatagtgaaaccccgtctct
actaaaaatacaaaaattagctgggtgtggtggtgcacacctgtaatacc
agctactcagtaagctgaggtaggagaatcgcttgcacctgggaggcgga
ggttgcagtgagccgagctcgagccactgcactctagtctgggtaagact
ccatctcaataaataaataaataaataaataaataaataaataaataaTT
CAAAGTGCATTTAACATTCTTTTTCACGGCCACCTTACAAGTATCCTGAG
AACTCAACAGAAAGTTTAGTTTTCCCTTCTAGTACAAATGAGACTGAAAA
ATTATTTTCCATAGTGAAGGACTCAAGGTAGCAAATAATCCACTATTCTG
GAGGGTGAGTGGTATTTTTTATTTATTGTTGCTCTTCGCATTCCATGAAA
TTTGTAATCACTATGACAGTACCAAGCAAACACAGTTCAAGCTGTGATTA

>uc003prz.1|108129656|108130056|108130155
TTAACAGACAAGTGTAATTGGAAATGTTTGGAACATGAACACAGGCACAC
ACACACACACTCTAATTTGGAATTATGCAAAACGATATCATTATTCACTA
CAACCTGAAGCAAAGCTACTGCAATGGAATAATAAGTACCACATCTGTAC
AAGTGAGAGGCCCCCAGGTCGGCTCTCATTTGGACAAGGGTGACCCACGT
GGCCTAACCCTTTAAGGTCTGTTTAGAGGAAATGGCCTGGTGTGTTTTAC
ATTTGTGAAGCTATTTAGCCTCCTGGTTTGACAAGATTTTTGAGAGGGGT
GAAAATTAATTATAATTGCAGTATTGCTACAATAATTTAGTTGGCTAATT
GCATTTCAGTGCAGAAACAGTCAAGGAAGATTTTCCTCCCCAGGTTATTC
TCTGATGTGGCAGCATTTATTTTAAGAGTAATGAGATTTTTAAAAAGTCA
AACCTTAAATATCATGGCTTCAGCAATCTGTCCTGCTTAAAGTTTAATGC

>uc003phm.1|74283462|74283962|74283961
AACCATCAAACTGGCATAAAGCTTACTCCACTGACTTCAAAATGGACCCT
TCCACTCATAGGGTGTACACTAGCCACTACACTTATTTCTTATGTCATGG
CAAATAGTCAACTTTCACTGCCCAGTCATTTTAACCCACGTTTCAACATG
CACATCCCAGTAATTTGGAAACATTTTGTTTCCAAAGATTCACTTAACAT
TGGTTTAGCAACATGAAGCTTTCTATGCAACACAAGGACTCAGTTTTTGG
CCTGTTTTAGTGACAGGCAATCAGCAACATGCTGCATTTCTCTCCAGTGT
TGTAATCAAAGCAACCCTCCCATAGCTTTAAATGATATTCCTTCCCCTTC
CAATTATGTGGGGGGAAAACAACCCTATTCTCCACCCAGAAGTGTTAACT
CAAGAATTACATTTTCAAGAAGTTTCCAGATTCGTAAAACCAGAATTAGA
TGTCTTTCACCTAAATGTCTCGGTGTTGACCAAAGGAACACACAGGTTTC

>uc003oxv.1|45973765|45974165|45974264
GCTTTTGAtttttttgttttgttttgctttgtttgagagggagtctcgct
ctgtcggtgtcactcaggctggagtgcagtggtgcaatctcagctcactg
cagcctccacctcccaggttcaagcaattctcctgcctcagcctccaaag
tagctgggattacagtcgAatcacttgaggtcaggagttcgaggccagcc
tggccaacatggtgacacccccatctctactaaaatacaaaaattatcca
ggcatgCTTTGATTTTTAAAAAGAATGAACATTTTCCTTTATAATGGGAA
AATAAATTAACCTTTATGTGGAAAAAAAAAAGGTACTTCATACTTGTCAT
CTAAAACAGCACAGGAAATCCCCACCTCAAATAAGAAGTTAGATGACCAC
TTTTGTAATATTTGAAAATAAACCAACTTTATTTGAATCAGTCAATACCA
ATCAAGACTGGAACACAAATTGGTAATTGGTTCAGATTCATGAGGAAAAC

>uc003oou.1|39765232|39765732|39765731
agggtaagaaactttctcaaaaaatagtaataataataataataataaAT
AAAAATGCAAAATGCAAGCATTAAACATCAGGTCAGTCATGAATTCTGCT
GTCATATAAtttattttttgtttttcttttttttcagagggccagggtct
cactctgtcacccaggcccgtgcagtggcacaaacatggctcactgcatc
actgcagccttgacctcctggactcaagggatcctccccactcagcctcc
caagtaactggacccacaggcatacacctccatgctaagctaatttttaa
aatttttgtagagaccatgtcttgctatgttgcccaggctggtcttaaac
tcctgggctcaggcaatctttccacctcagcctccaaaagtgccggaatt
aaaaacttcaggtgtcaaccatcgcacccagtcAGTACAGGTTAACAATA
ATGTACATTTCAGTATATATTTGGTTATGAAGCCAAACATAATGAAAGGT

>uc003ojm.1|34492708|34493208|34493207
TTTGAACAGTGGTTTTTGTGCATTGTTTTCTCCCTTGATTCTTGTCAACA
AACGCTGAGCCTTGAAGACTTAGATTAGTAACGTTGGCCTAAACACCATT
CCTGTGCTTCTTCTCCATAAATTGAAGGATTCCAAGTGCACCATTTCCTT
GGTCGTTACCTTTCATCCTCCCTCCCCAGTACTTCTTATAGTTCCTGACA
GCAGGCACAAATCACGACTCCAGGCCAACCAGCAATTTTCCCACCATGCT
GAGCTGAGGCAGCATGGCTGGTCTAAAGAAGGGACCCAGTTTTCCAACTG
CAGCACCATATGGGACACCACTCTGCAGGGAGGCACTGCCTAGAGAAAGC
AGGGCACACGCCAAAGCCAAGTACAGCAGCAGCCGGTGTCACCCAGGACA
ATGACAACTCCCCAAACCAAGCCTGTACTGCCCCATTTACATTCTGACAC
TTAAACTGTTCCTGTTCAGGCTGCACAATGCAAACAAAATGGACAAAAGA

>uc003ogi.1|33964766|33965266|33965265
CCGGGAGAAAGATGGGACTTATGTTTCAGAAGAGGCCTGCCTTGGCAAAG
CCTTGCCCCGGGAATATGTCTTTACTCAGCCCCAACTTAGGAGGTGGGTC
CCCTGTTGCTGTGCCGAGGGCTGGTTGCCTGAGTGTTGTCCATACGCCAC
TGCAAACTTATGGAAAAGTCTGATTCTGCTATTTAGACTTCCTCCCCTTT
CAGCAACCTACCTCGACTTGGCCCTTCTGGGTTTTGGCAGAGAATAATCT
ATTATAATCAAAAACACTGTATGATGAATAATACCATCTTTCATTTGTGT
AGCACCTCATCCATTCCCAAAGTGCATATATATTTTATTAGACACAGTTA
ATTCTAGATAAAATAAGTAGCTCACTAAGTCAGTAAGTCCCATTTCCTGA
CAATTCTGGAAGAAAAGTTCGGTTCTCTTAGCTAGTGGAGGGTCTGAGAG
AATCCCTTTAAAATGACTAGATAAAAGAATAAACTGAGGTCTGGAAGAAT

>uc003odn.1|33325626|33326026|33326125
AAGTCAAACAAACGGATGGTACGAATTTCGCCTGGTCTAGCCCTGCCCCA
ACGGTGTGGGTGTGGGTTGGGTGCTGCAGCCCCCGAGCAAGGGGCTGTCA
CAGCCACAACCAGAGGAGCTATGGAGCTGCTACGGAGGAGGGATTCCAGA
GTCAGCTTGGGCTTGTCCCAAGGGAGCCCTTGGGACAGTGTCTGGGGCTG
CGCGGCCTGGTTCTCATCCCTTGCAGCATCTGCTATTTTAGCCAGGGGCC
ACCTTCCTCCAATGGCCTGGGAGTAGCTAGAGGTTAGAGGTTACACCCAC
CAGAAGGGATGTAAGCCCAGGAAGTAGTCAGAAAGGAAAGGTCATTCTAG
AGATGGGGCCACCTGAAAAACCTTCAGGAGGAAGGAGAAAGGAAATGGGA
TAAGTGTCATGTCATACTAAATATTTATTTTCTGCAGACTGACTTCGGAG
TAATTCTTGAGCCAGGAGGGGAGAGGTTAGTGTTCAAATTGCTGAGATCT

>uc003nvy.1|31762314|31762714|31762813
AACACCATGCAGGTTGAACCTGGAAACCAGCAGAAGCACTGGGTAGGTGA
AATCGGATCCTAGAAAGCTCATGAGCCGTAAGCAGGAGGGGGCAACCATG
GGCTCCTGGGGTGGTTGTATGCAGGAAGAACTGAAGAAGGAGGCGGGAGG
GGCCAGGGAGGCTGCACAGTTGTGATAACAGTAGGCACATCAGGGACCGG
GGAGGTTTGGGGACCTGCTGCCTGAGGAAAGCTCAGGTTAGGGGCTGAAG
GCCTAGGGGGACACAGAGATGGGAAGGGTTAGATTAGCTAGATTGTCTAG
AGTTAGGGTTTCCCAAAGCCCAGCTCTTTGGGGCCTCTGCTCTCCCCACT
ACCTGCCCCTGGCTCCCTGGACACTTGAGAAGTTATACAATTAGCCTGAT
AGTAGAAAAAATACCTTTTTATTAATTATTAGGAATAATCCATTCATGTA
ATGCAGGATGTATGTTGGAGAAGGTTAAGTACAGCCACATGAATGAGGGG

>uc003nvx.1|31762314|31762714|31762813
AACACCATGCAGGTTGAACCTGGAAACCAGCAGAAGCACTGGGTAGGTGA
AATCGGATCCTAGAAAGCTCATGAGCCGTAAGCAGGAGGGGGCAACCATG
GGCTCCTGGGGTGGTTGTATGCAGGAAGAACTGAAGAAGGAGGCGGGAGG
GGCCAGGGAGGCTGCACAGTTGTGATAACAGTAGGCACATCAGGGACCGG
GGAGGTTTGGGGACCTGCTGCCTGAGGAAAGCTCAGGTTAGGGGCTGAAG
GCCTAGGGGGACACAGAGATGGGAAGGGTTAGATTAGCTAGATTGTCTAG
AGTTAGGGTTTCCCAAAGCCCAGCTCTTTGGGGCCTCTGCTCTCCCCACT
ACCTGCCCCTGGCTCCCTGGACACTTGAGAAGTTATACAATTAGCCTGAT
AGTAGAAAAAATACCTTTTTATTAATTATTAGGAATAATCCATTCATGTA
ATGCAGGATGTATGTTGGAGAAGGTTAAGTACAGCCACATGAATGAGGGG

>uc003nvp.1|31737440|31737840|31737939
agcgaaactgcatctcaaaaaaaaaagaaaaaaaTTGATAACATGGCACT
TTCCCTCTCCAGCTGTGAACTCTTTGAGGGTTGGGAATGTCTTTACCTGT
ATTCTTGGCACATAGTATATGGACTTATGTTTGTGAAATCAGTGAATTGG
CTGTAGTCAGGGAACTCCTCCTGGGGGAAGTGAGACTTGCACGAAGCTGG
GCAATTCTTGGTCCAGGGGGGTTGAAAGAATAGGTGGGGGACTCCCAGGA
GGGTCTGGGACCTGAAAGTGAACCCAGATTGGCAGGGAGGTGACCTTATC
ATGCCACCTGGAGAGGCTGCCCCTTCTGACTCAGGTGGGACTTGCATGTG
GCTCCCAGGCTTCTGTTTGGCTTCCTCAAAATAGCTTCCAGAAAAGTGAA
TAAACCACAAATGGTTGATTTATTTCTGACTCTCAGCCCGTCTCTCACGA
AGACAGAGCCTATTGACCAAAAACTTCAGGATCTGCATCTGAGCAGATCC

>uc003nsq.1|31217794|31218194|31218293
TACTTTCTCTTCAAGCACTTATTTGAAACGATCTCGTTCATCTGTTTAGG
TCCCATCTGCTCGCTCGCTCTCCCACTAGGATGTAGGCTCTCAGGGTCCA
AGTGGCCCCCAGGCTAATACAGTGCCTAGCTCTGACATTCCTGTTGAACG
AGTGAATGTTTCATCTTCCCCACTCCTAGCATTTATCATCTTCCAGAAGA
AAAGAGTTTTAAAACAAAAGTTGAGAATAAAGAAAAGCAGGAGCTTCCCA
AACATTTCCAAAGCTGCCTAGAAAAAGGATTTGAAAAGGTGCCACCCATA
GAGAGAGCTATGGGTGGGACCACTTCTCACAATCTCCAAGAGAGATGGCT
GCAGGGAGAATTCCCACAGATTCCCAGAAATAACATTTCCAAACAATGGC
TCCTTCTGTAGTCGTCTTTATTTAGAGCAGAATTCAGACTCAGCTGGTAT
CCCCCAGGGCAACCCCAGGATGGGGAAGGGCTGGTCTGTCCCCACCCACT

>uc003myn.1|10004529|10004929|10005028
GTACTAGACAATTCCCAGCTCAGTCTCACTGGTAACCTTAGTCAAGGGCC
CCATCTCTTTTTACAATCTGAATTCTTCTATCATCCCAGGTTCTCCATAT
GTTAGGATGAGAAGCAATCACTCCAGTCACCATATAAATCAACAGTTATA
GATAAGTAGTTTAGGAGAAGAGACTCAGCCAACAACACTCACCCCAGCTG
GGATGGCCCGCATCTCCATTTAAACATCTTGCCTTATGTAATTATCAGTT
CACCATTACAATAGCAATAGAAAGTAAGAATAGGTAATGGTCTCAACAAA
TATAGAAAATGAGTAGCAAGAAACATAAAACGTTAACTGCCACACACTTG
GACACATCTCAATCCCCACACACCCATAAGAGGTTCAAATTATTTAGCGC
TATTTTACAAAGAGGTTTAAGTTCACATAAATATCTGAATCAAGGATGAC
AGCTCTGAGTTCTAACACCAAATCTGAAGGTTTTTCCTACTTATGATGTT

>uc003mvy.1|4013199|4013599|4013698
GTAACATGACATTTTGGCTGCTCTGTGGACAATGATCTTACTCAATTTTT
CCTTCAACATTTAGAAAATACTGGATCTGAGTGGAAGAGGGTTATTTCAA
GCCTAAACCTGTAGTTGGGCCCCAAAGAGAACTATCTTTCATGTAAATGA
CAAAGAAAGGCCAGGGACAGAAAATTTCTAAGGATTTGGGAGGAGCTAGG
AGGATCTAGAGGATCTTGTACATTAACAGAACAACAACTTCTTTAGCTTT
TAAGGGCCAAGTAAATGCCCAAAGGATAGGTCAAAATGATAGATCTGTGG
AGATGAGGGCACAGGAAAAAAAAAATGATACCAGAGTGAGAAAGACTTTT
TAAAAAATCAACTCTTATGACTATATGACAAGAACTACAGCTGCAATAAG
TCAATTATACCATTTATTGATGGAATTATACTGGAAAACAATCACTGAAA
AAAGAGTAGCCTTTTGAATAGAATAGTCTACCAAGTGAACCATTTACTTG

>uc003vsg.1|134427157|134427657|134427656
CTTAAAATAAGAGTGAGATGGATTGAGTCACAGTTACGCACAAGTTGGTC
TGCTGGCTCAGAGAAGGGAATCTAATCCACCTGGAAATCTGCAAGAATGA
TTTCTTAAAGAATTTAATCTTTAAATCATGATGTAGTCTTAACTGAGAAG
TTAGGCATTTAGGGTGGAGAGGAAAAtcacttccttgacttcttaaaaga
ctattgtcaatggttctgtgaccttatatgtaaatgctttccttacttgt
aatatatctgggatggagagaactcattcagagccttatgatttctctca
tctcttccaatatttattctccttttccagttagaggaaaactctgttta
atagaaagagaaaagtaacttatgagctgaggaactctgctctttgtcat
ccataaatattacaaaataattccagaagtataaatctgaacattcattg
gtatatttttattctgaatatagctacataaaattttgttgtcaacattt

>uc003vko.1|122879449|122879949|122879948
ACCCAGAATGAAGGTTTTTTGTTTATTTATAAATAGTTTCAAGTGTTGTT
TTATTGGGATTATGAGAAGGATGGAAGGTGAAAGCAGACGATAAACTGCA
AAGATTCAAATGCCTATACTAAAATATAAATTTTTTTATCCTACTTAAAG
AAGTTTTCAAGAAAGAGCACTTTATAATGTTTCCTCCCCTCCACATACTG
ATTAGCTTCCTATAACTACATTCTATCTAAAATAAATAACTTGAAAGTTG
TCTAGTTTTTATTTGGCTGTTTGTTAGATTTTAACTCTAATATACTTGaa
aaaatttaaaaaatttaatGTGAAAACACATTTTAAAATGTTTTCTTTAC
CCCAAAATATTAATTTCAGTAACAAAATTGCATTTCAATTTAGCACCAAC
TTCCTAACAAAGAATACTTACTTATATAGAAATGTTTTCTCTTTATATAA
CTCAAAATACTATGAAAAACAAAAAACAAAATCAATAAACAGATTAAATT

>uc003vde.1|105032056|105032456|105032555
CaaaaaaaaaaaaagcaaaaaaaaaaaaaaaaTACAATTGCTTACTGGAG
AATATTTCCAGGCCTGGTGAGGAACCATGGCAGTATCAATAGATACATGT
TTGTTCTTTCCTTTTAAAACTGTAAGCCATAGAATTTACTATTTACACCT
ACTTTAGACATTTATTCTGCTTACAATATCACAGGCATGGAATGAACTCT
ATCTGATAGTGCTAATACATAGAGGTGCGGGACGAAGAAGGAAAATACTT
AGTGTTACAAAATATGGATTGTAGAAAAGAAACCCACTCCACAAGTGTGG
CATTTGTTTAGAATGATCGGACATGCTTTCTTCAAAATTTTTCTGGAAAA
GGTTCTAAAATTGGTAGTAGGAAAGGACAAATGAGCAGGTGCAAATTCTT
GTCTGTGCAACAACAGTTATTTAATATACCCCATGACTGACCAGCTACGT
AAAACCCACAGAGTTTTGTTAAAGTGCCATGGGCCGACAGCATAACAAAA

>uc003var.1|102240043|102240543|102240542
TAAGAATTCCTCCGTTGTGCAAATTTGATTAAAGAGATGTCTTTCTGAGA
CATTGCAGGGACATTCTTTCTATTCAGATAGTTCTTGTTTCTATTTAATT
TGCCCCTGACTAAGTCAAATGTTGAGATAAGTACAGAGTTAATTGGCGGC
ATTTAGTTCTCTTTTGTTGTTAAATGTCTGGAAACCACAGAAAAGCCACA
TTTCCTTTGAAAATATTAATATATGTCTGTATTCTTTATAAAGCCTTAAA
AAGCGTTACAGATCCTTAAAGTTATTCCCCTGGCTCAAACTCTTAGTTTG
ACATATGGCCATCTCTGCTTTCTTTTTCCTTTCTAAAGAAAAATTTCTTA
ATTTCTTGTCAAAAAAGTCTCATCTCTCAGGGTTGTTTCATATAACTGTA
GATTTTATAATCTCATCAAAACTATTGGTTTGATTAAATTTAGGCAGAAA
TTTTGTGTAGTCAGTACTTGATTTGGCttctttttttttttttttttttt

>uc003vaq.1|102240143|102240543|102240642
TGCCCCTGACTAAGTCAAATGTTGAGATAAGTACAGAGTTAATTGGCGGC
ATTTAGTTCTCTTTTGTTGTTAAATGTCTGGAAACCACAGAAAAGCCACA
TTTCCTTTGAAAATATTAATATATGTCTGTATTCTTTATAAAGCCTTAAA
AAGCGTTACAGATCCTTAAAGTTATTCCCCTGGCTCAAACTCTTAGTTTG
ACATATGGCCATCTCTGCTTTCTTTTTCCTTTCTAAAGAAAAATTTCTTA
ATTTCTTGTCAAAAAAGTCTCATCTCTCAGGGTTGTTTCATATAACTGTA
GATTTTATAATCTCATCAAAACTATTGGTTTGATTAAATTTAGGCAGAAA
TTTTGTGTAGTCAGTACTTGATTTGGCttctttttttttttttttttttt
gagacggagtcttgctctgtcgccgaggctggaatgcagtgacgtgatct
aggctcactgcaacctccgcctctcaggttcaagcaagtcccctgcctca

>uc003uvi.1|100009069|100009569|100009568
CAATGGAGAAGCCTCCGTAGAGCGCGTGGTGAAGGCATGGAGGCCCCCAG
TCGCTGTCCCCCCACGGCTCCGTCCGAGCCCCTCACCTGTCCCATGGGGG
TGTCCCCAGCTCCCTGGGGGCGTCCGCTCCGGCGCTCCAGGGCTCGCCCT
GGTCCTTGCCCGCCGGAAGGCCTGGTCCCTCGGGCGCCTCCTCCGGGCCC
GCGCCCCACCGCGGCGGCGACCAGGGCAACATTCCGCGTTCCCGAGCGCA
GGACGGTACCGCCGTGTccccgccgcccggcccggcccTCTCAGCCTCCC
TCCGCGGCGCGGCGCGAACGTGCCCTCCTGGCGAACCCACCCCAGAGGCC
TCGCGGCGACGCTGGCGCCCTGTGCGTCTCCCGGCCACGTGGCGCGTgcc
cccgccgggctcccgcgggcgcccccTGGCGACTGGGCGGTGAATTCCGG
AAACAGAGGCCCCCCCAACAACCCCGCGACGCACGTGCTCTCAGACACAG

>uc003uut.1|99836030|99836430|99836529
TCCTTGGGCCAGGGAACATAAGCCCCCAAACCTTGGTAGCCAGCCCAAAC
CCAAAGCCTGTCCTCAAATCCGATCACAGTCTTCCCTATGGTGACAATGA
GAGCatcacatttgacatcattcacaaccctataaggtagagaacgcact
cgctgtaagatgaagagcagaaccaggatggtgaacatgcttttccccag
gccatggaggtagctagtgaggagccgagcccggatttgaacccagatct
gccCTTCTTGAAGTCCTCTAGGACTCAGGTCTCACTGCCTTCCCCAGATG
CCTGCACTGTGCAGGCTCCCGCTAGAAGCAGTGACGCGCCACAGTGACAC
GGAGGAGGGAGAGCAGCCAACAGGGGGCAGTTAGAGACCAGCCAACCCAG
TCGACTGTAACCTGCTTTATTAACACAGAAACTGCACCACACACATTTGA
ACCTCATAGCCAATGAACAGACCCAGCACTTAGCAACTTCTCCCTCCTGC

>uc003uuu.1|99838752|99839252|99839251
CCCCAAGATCCTTGTCTAAACAAtttttttttttttttttgagagggagt
ttcgctctgttgcccaggctggagtgcagtggcgcgatcttgcctcactg
caagttctgcctcccaggttcaagcgattctcctgcctcagcctcccgag
tagctgggactataggtgcccaccaccatgcccggataattttttgtatt
tttagtagagatggggtttcactgtgttagccaggatggtctcgatctcc
tgacctcgtgatccgcttccctcggcctcccaaagtgctgggattacagg
cgtgagccaccacacccagccATCTAAACAATTTTTAAAGCTAATGTTgg
ccaggtgtggtggctcatgcctgtaatcccagcactttggaaggctgagg
tgggaggattgcctaagtccaggagtttgagaccagcctgggcaacctgg
tgaaactccatctctataaaaaTAAAAACTGAAATTAAAGCTAATCTTAC

>uc003trj.1|56045837|56046237|56046336
gagacagggtcttgctctgttgtccaggctggtctcgaattcctgtcctc
aagtgatcctcttaacttgtcctcccacagtgctgagattacaggcctga
gccCAAATATCCATTTTTAATCAGTACTTTTGTTTAAGACTCTATTGTTA
TATTGGAGGAAAACAAAAAACAAAAAACTTTTGTAACATTTCATATATGA
CAAATCCCAAGAAGTAAAAAAAAGGACTTTCCAGGTCCCAGGGCTTCAGG
AAGTGGGAGTGGGCTCATGGGGTGAGGACATTGTACCCAGCACTAAGCAA
AGTAGAGTCTTAAGCCTGTTTCTTGCCTGGGGGCTATTTATGCTTCAACA
CGGTACCTGAAATATTGGGTATTCCAATATGCAAGAGGCAGAACTGAAAA
TTCCACAAATCCGTTCTGACATACGGATAAACTTTTATTGACATACCAAA
GAGAAACCAATATTCACTGAAGGCTGCCGAATCCGTATTTCTAAGAGTAA

>uc003thw.1|42914996|42915396|42915495
ACTTGCCACTTGCAAATGAAACATGAAAATAGTATTTATTGTTCAAATAC
TTATAATATGGGGGCTTTCTGTATTGAATTTTTAAAATCTTTTACATAAT
CCTTTTTCAATTCATTCAAATTAGTATTTTACCTTAAGTGTCCTGGTTTT
ATCTTATAGTAGTAAGATTGTTGGCTTTCTTTTCACAAAGGTCTACCAAT
GGGTTCATGGCACTCAAATAACCATAATTCACTTTCTCATTTCTTCTGTA
TTATGTACTTTTTGTAAAAACACCTATCAGACTGCACCTGACATACAGCA
AATAAGTTTTTCATTAATGGTTAACCTTAGAATCTAAAATTGATTACCAA
CGACTACCTCCCAGCCTAAACCATATAAAGCAATACAATGAAAAACAGGC
TTGAATTTTCTCCAGATATTTAATGCAAGATGCAATGTAGCCATATTCCA
TGAAATGTGGTTAGCAGTAGGGGAGTTGTAGCCCTATCGAATCAAAGTAT

>uc003tco.1|31758756|31759156|31759255
TCATCTACTGTGGGTAGAAGTAAAAGATTAGAGGAAAATGAAGCCAAATG
CATCTCTTGCAAACCTTCACATCCTTCAAAGTACATGAGGTTATTGGGCA
TGAGGCACAATCTTCATGAGGCACAAAAATCTTTTTTTGTTTTTTAACTT
GGATTTGCTTTATAAGCGTGAATTCTGAAATGTCCATGAATACAACAATT
CATCCGTCTTCTCTTCCTTTTAATATTTTTACATTCAGAAGCACAACTTC
TGTTTTGAATACATTTACTTTGATAGTTACATATTTACTTGAATTTTAAA
TAAGTGTATTTACATTTTAAATAGGTGTATTTAAAATTGGAAAATATGTT
TTTATCAGTGCATTTCTTAAATATGATGATTATTAAACCAATATTCTTTT
GGGGGCAACTAACTTTTAGAGATTGAAAAAAGTGGCAATGAGAGGAATTT
TATTTTTTTTTAAGTTTGTGTCATTTTAATTTTGGTCCAATTTAGACTTT

>uc003ssy.1|13896880|13897380|13897379
TAGAAATTAAATCAGAAAAGTAGCTAGGTCCAAGTTCCCCAAAAGGTAGG
GTTCATGATTTGCCTGTGACCACGACATCTTGACACCAAGACATACTGGT
TTTGCCATTAGCTTCAGTTTCTCACCAGACAAAACCAAGCAATTTGGAGG
CAGTAACATAATTCACATATCTGTGCTGTCTGGCATGTGGGAGTCACTGA
AATAATTTAGTTAGTTCCCTTCCCCAAATTTCTCCATGATACATTTATTG
AAGGATTTATGTGAAACAAGATATTTACAGAGATTAGAACGTAGAACTCA
AAAAGGATTTATCAGGTGTCCTGGTATCTAAATTATCTAAAAGAATAATA
TATGGCAAAGTAGTGCAAACACATTACTTGAGTGCTGTGGTCATAAACTA
TTAAAAATGACACGATGATTAGAAGACAGTCAAAAATTTAGATGACGTTT
ATCAGTTTTAGATGTGCTACCTTTCAGAGTGATCACGACAGTCCAATATT

>uc003zec.1|145985457|145985957|145985956
AGACACCTGCAAGCCAGGTATCCCTGGCAGTGACTTAAACACACTGACAT
CAGCAGGGCTGTAGCCAGTATGGAGGGAAAGGGTGTCGCTAAAAGACCCT
GGGCAAAGGACTGCCTCAGGTGCTGAGAAAGTTAGCAGGGAGCTGACAGA
GTGAGGGTATGGTCCAGAACACCAGGCTCAACGATTGTGTCCTATTCTGT
TTCCTGATACGTGAAATGAGTGTTCACATCCAAGCACTGCAGGCCATGGG
ACTGAGTCACCCACATAAGTGTCAGGTCCTGGATGCCACATTCTTGGTCC
CCTCTGTGGGGAAGCAAGGGTCTTGCCCAGGGTACCTGCACCCCGTTTCT
AGTTGTGGACTTTCCCTTCAAGCTTCTACCACTCACTGGTGGTCTACTTC
AGTAGTCTAACTCCCTCCCAGTACCAACCAGGGGGATCCCACAGAAATCC
TCCCAGCAGGGACCCCTCCCTTTGAAACCATGGGGGTGGGCACAGCCAGG

>uc003yqi.1|124400771|124401271|124401270
gtcccaactactcaagaggctgaggcgggagaatcgcttgaacctgggag
gaagaggttgtggtgagccgagatcatgccattgcactccagcctaggcg
acagagcaagactctgtctcaaaaaaggatttcctacatataaaatcatg
gcatttgtaaataaagagaatttcactttttcctttctgagttccttttg
tttttcttgcgttaactgcactTTTGAGCAACAAATGGGAGATAACATTC
AACACTGCAATTTCAGCATGGTTTTCAAACTCTACATAGGAATGTAGACA
TAACACTTCTAAAATCTGTAGAAGACATTTCAGGAAGCACTTTAGTCGTT
GTACCTAAAATACATGTACCATATAAAAACATTCCAGTGTCAACAGCACT
TTAAATTTTCACAGTAATATATGAAAGAACAGACTTTACACTTCTTTTGC
ACAGAATTATCTTTGCTATGTTTTAAAATACTTAAGAAATAGAAACAAAT

>uc003yor.1|120638099|120638499|120638598
TCCATATCTCATCCCACTGTCTTATTTCTCTTTATATCCTCCAGGGTTCT
TAGGTCAATACCTTGTATAGAATATTTGTTCAAGGCAGTTTAAGTTGAAT
CTAACACTTACAGTTTTCAACCAACTTGGTCAAAACTTCAAAATATTTTT
CCAAACTTCAAAATATTTGTAAAAGAGATACATTGAGAGATTGTATTCAG
AAGTGCTTCTAATTCCTCTTTCCCTCTGCCCTTCTGATTTCCTATAGATA
TGTACCTAAACCATCTCATCCAGGCCACTGTGGTTAAATGTCATATAAGC
AACTAGGAAAAGGGCCTAGTACAAAACATGTGTTCCTTACACGCATGAAT
ACACCTGAAACAAACCCTCTAATTTATAAGTGAAATAAAAGCCAAATAAA
ACCAGAAAAAACTGAATGTGTGATTTATTATGTTTAAGATTGGTTTATAA
GGCTTAAATATATCTGTCATAGTTAACAGTTAACAGCAAATAAAGGCAAC

>uc003yna.1|110321923|110322323|110322422
TTTAACTTGTTCTGTACAGTCATTTCCCTTTTATGTAGAAATTTGATGAG
TATACTTTATTTAAGAGTATTTTTTTTAACATTGTTAACCATTCCTAATT
TCTTGACACTCTGATTCTTTTTTCTAACTCTTCCCATTGGCAACTCCTCT
ACCTGACTCTTGTGGGTAGTCCCCAAGGTTCTAGCCCTGGTCAGACTTCC
TTAGCAGGAAAGCAACCACTCTATGCCACCCTCTCCTCTTTTTTTCCCTA
AAAAGAAATTTTATCTGAAAATCATTAAAATGTAGATTGTCTCTTTATCC
TTAGTAATATATTATCCTTAATACTGAAAAAATCATGCTAAGGTACATAG
TTGATGCTTAAATGTGTTAAAAGAGTGAATATTGTTAATGACTCTTAATA
TGCAAAACACATAAAATACTACTTTATTACTATCATAAATATTTTATAAA
TTCCTATTTAAAACATGATAAAAATCAACAAAAATACAAGGTACTATATT

>uc003yco.1|82873972|82874372|82874471
TAATTTATCTAAGCATGGTTTTCTAAATAAATGTGCTGTAAATGGCTAAT
CTCGATGTAGTAGATACATTTTAAAATGCTGTTTTATGGTTGTACTAACT
ATATGTAAACTTATTTCTAAAAGGTTAAAAGATTATCCACAAAAATGTTA
TTTCAGTTACATTCAATTTTTAGAATTATTAGTATAGGTTATGTTAAAGT
GCATTGCACCTATTCACAAAGACTTTCAAAAAATGATCAGCAATATAAAG
TGTAAACCTAAAAAGAAAATCAGACTCATTCTACATCTGTGAAATTCAGC
ACTTAAATATAATTCAATTTACAATAATTGTAAAAGATAGGGAGAATATA
GAAAATGGAGGGGGAAAATGGTATTCAACATATGAACAACACAGCTACTG
TTGTAGTGAAAAAATAATTTATTAAATGAACATAATACTGGGAGTAAAAT
GCattataaaagtaaaaaaaagtaaattataaatataaataataGTGGTT

>uc003yaa.1|75020787|75021187|75021286
AGTTCAGTTTCTTCTGCAAAAGCTGTACCTAGTAACCTTCCAAAATTGTT
TTTAAATAAAGTTCTTAAATTGTAGCAATAAACAAAAGGACAAAGTACAC
TTAAAGAATACTGCAGTTTATCAAAAGACATAAGAAATTTCAACTCATAC
TTGGAGAGTTATAAAAATCAATGTTTTGGCTAAGTTATAAACATGTTTAT
AATGCAATTATTTGCATAACTCTAGTAATGCTAATGGCGGCTATAAGATT
AGGTTTCTAAAAAACCACTAAAAACATAAAAATACTTAGCCTCATTATTT
CCCTGTAGAACGTATTGATTTACACCTAAATTTCAGTATTTACTATATCA
TCATTGCTGATTTTAAGTCACATTCAAAGGATAAGGCAAAACCACCTACG
AATTGGCATATTTGTTTATTTCTCAGTTTGTGAAAATGTCCTTAATTTGT
TGATGTAGCAAACAAATTTCAACTTTGATTGCTATGCAAAAAAACAAGAT

>uc003xzx.1|75020787|75021187|75021286
AGTTCAGTTTCTTCTGCAAAAGCTGTACCTAGTAACCTTCCAAAATTGTT
TTTAAATAAAGTTCTTAAATTGTAGCAATAAACAAAAGGACAAAGTACAC
TTAAAGAATACTGCAGTTTATCAAAAGACATAAGAAATTTCAACTCATAC
TTGGAGAGTTATAAAAATCAATGTTTTGGCTAAGTTATAAACATGTTTAT
AATGCAATTATTTGCATAACTCTAGTAATGCTAATGGCGGCTATAAGATT
AGGTTTCTAAAAAACCACTAAAAACATAAAAATACTTAGCCTCATTATTT
CCCTGTAGAACGTATTGATTTACACCTAAATTTCAGTATTTACTATATCA
TCATTGCTGATTTTAAGTCACATTCAAAGGATAAGGCAAAACCACCTACG
AATTGGCATATTTGTTTATTTCTCAGTTTGTGAAAATGTCCTTAATTTGT
TGATGTAGCAAACAAATTTCAACTTTGATTGCTATGCAAAAAAACAAGAT

>uc003xzh.1|74365331|74365831|74365830
TGGCTTAATTTTATCACACACCACACTTGCCACAGTAGTTAAGGGAAGAC
AGAGGCAGGCTAACAACAACAACAACAAATCACAAATACAACAATATATT
TCAATTTGAGAGCAGGTACTGTTTATTAACCAACCAGCTTAGAAAAATAA
TCATGGTAGACACCTGAAAGGAAAAAAGAAAACCATTAGAAAACACTTTA
GGCAGCTAACAATTAACATAAACTAGGCAGTTATAAAGTAATGATTGAGT
TTACATTTTTAAGACCACCCAATTTCCATCTTTAAAGACTCCCCAAAACA
GGCTTTTCCTTTCCTCCAGAAAGGTCCTCAAAAGCAGTAAACAAACCAAC
TGTAATCATTAAGATAGTTGACCCCCACTCCCCACAAAAGCACTGATTAA
AATTCAAACCCCCATCAATATTTAATGGGAAAAGTATTCAAGATTACCAC
CACTTATACTCTAACATTAACTCAACCTTTCTCAGGATGAGGTCTCTCAC

>uc003xfz.1|27509967|27510367|27510466
GGATATAAAggcctggcacggtggctcacgcctataatcccagcactttg
ggaggctgaggcaggcggatcgcttgaggccaggagttcgagaccagcct
ggccaacatggtgaaaccctgtctctactaaaaatacaaaaattagccag
gtgtggtggtacgtgcctgtagtcccagctactcaggaggctgaggcagg
agaactgcttgaaccttggaggtggaggttgtagtgacccgagattgcac
cactgcactccagcctgggcaacagagtgagactctgtctcGGGGGGCGG
GGGGGGGGGGAAGCAGCAACCAAAAAACCCACTGAATATAGTGAGTTCCA
GAGTCTAGCAACATAACAGTGGAAAAGAAAAAGTAACTTTTGAAACAGTG
TGACATTAATGTGACAATGTGACATATACTTTACAATTATGATCACTTAA
GCAAATACCTCTGACCCCATAATTCTAATTAATGTATATCATTAAGTGAA

>uc003wyy.1|18428692|18429092|18429191
TACACACCAGGCAGAGTAAGGCAGTGATTTGGAGATCAGCATTTGCATTT
TAGGACAATAAATAGCTGCATGGTCTCTTTGCCTTGATGAGAAATAAATG
GGAATGCAAATGGCTCTTGAAATTGCTTCTAAAAGTTTATTTTCTCCTCC
CCTGCTCAAAGCCCCTTAGTGAAGACAACAGATCTCTGAAGTGTTCAAAC
ACAAATCTTCACAGAAATGTGTGGAGGTGAGTCGGTGTTAGTCTGATTTT
CTCACCACTGTGTTCAACCACTCTGGTGGCATCTTTCAATGTGGGGCTTG
CGGTTGTGTTTTTATGGAGGCAGGCAGAGTGTGGTGTTATTTGATTTTTA
AAGGTATTATTATAGCTGCTTAAATAAGCAAATAAAAACATTCCCTCAAA
TGATTGAAATTTGTTGGATTTATTTCTTTCTAAAGTTTGTACATTTACAT
GTATCATATACATATTTTAAATCCTTCACTATTTTGCGTGATTTCTATTA

>uc004cak.1|133122885|133123285|133123384
GACAGCTTTGCAGGCCCAAGTTAAGGGTCAATCTAAACCTTAATCGCCCT
TGACATAGGGGTTTTACTGTTCGCCAAAAAGTCAAGCTGCCCCCAATTCC
TAGCTCTACCTCCAAGCCCACCACCCTCCAGGCAGGGCACTGGCAGGGGC
ACTTCCAGGTGCAAGGCTGAGACCGCAGGGCTGCTCTCGCTGGAGCTGGG
GCTGTGAACAGAAGCAGCTGGAAGGAGCAGGACTCAAAGGCTGGCTCCCT
CCTCCCATCTCCCAGGCCCTGAGTACGGGGATCCCAGCCTCAGCCCATCC
TCCTGCCCCCCAGATACGTTCACCCCCGCAGCCAGCACCGCTGAGCCACC
CACCCCAAAGTGAATCTCCACTTCAGAAACATCCAGGACCTAGCCAAGCC
TACTTTAAAATTACATTTTATTTCTCTTTATGAATATTTGCTTTTTGTTT
TTTGTAAAAAAAAAAAGGTTCATTGTACATCTTCTTCAAGAGTCTTGTGC

>uc004bfv.1|114020137|114020537|114020636
AGCCAAATACTGAACAAAACTGGAAATAGTGTTCCAACTGTAGTTTGGCA
CTGCACATATGGGGAGAAAGAGAGAAAGAAAAAGGAGAGTGAGTGTGCAA
GCAAGAAAGCATGCCGCCATGCCCCTGCATTACGGGGCAGTGCCAGAGAA
GGTGCATCATAGGAAGATTAGGAAAGCACTTTGCTCCTCAAAACGAGAAT
TATTCCTAAATGAAGACAGAGACAGTTAATAGATTTTGTGTTTTTCCCAT
TTTGAACATTGTTTGAATATGTGCTCACTATTCACTAACCATGACACGTT
TAGATGGATGGCTATGGAAAAGAAAAGAAAATAGGACATCATTAGAATTA
CAGGTAAGACAAAGGGAAACCCAAAGTACAGACAAGAACACAGAAAAATT
TTAAGAGAGTACAGATGTCATGACATTTATTAAAAGGCATGCTACAATGC
TATATTTGTTAGGAAAAGAGATTAGAGATATCAAGTAATAGTCAGCAAAT

>uc004aym.1|99925896|99926296|99926395
tacaggcatgcaccaccatgcctggttaattttttatttttagtggagac
ggggtttcaccatgttggccaggctggtcttgaactcctgacctcagaag
atccgcccagcttggcctcccaaagttctgggattataggcgtgaaccac
cacgccctgcctaatttttgtatttttagtagagacggggtttcaccatg
ttggccaggctggtttctttcttttttttttttttttgagacagactttt
gctcttattgcccaggttagagtgcagtggcacaatctcagctcactgca
acccccgccttccggtttcaagcaattctcctgcctcagcctcccaagtc
gctggaattacaggcgcctgccaccacgcccagctaatttttttgtattt
ttagtagagatggggtttcaccatgttggtcaggctggtctcgaactgct
gacctcgtgatccaccagcctcggcctcccaacatgctggaattacaggc

>uc004ari.1|93364793|93365193|93365292
TCATTTTCTTCTATTTACATTTAAAGCATTCGGGTCATTCAACGTTTGAG
CTCCTTCTAAGATTTATATAAACAGATTTTTGAAATGCAGATAATTGTTA
TTTGATGTAGCTCTTCCTTATTGCTTTAAAAATGACTTAGAGAACTCAAA
TAAATTAATCTGGAGTAATCTTCTTTTTAGTGATCCAAAGCAATTGTCTT
TCAATAAACCCTGTGCTTATAAGAGCTGCATAATCCAGTCGGTGTCCCTG
TCTCCTCTTGCTTTTGCCTGAGCTACTGATGTGTATAGCAGGACACAGGA
AGAGAATCACAGTCATCTTAAAAAAAATTATTCCCTTCATTTTAATCTGT
CATCTTTGCTGAACAATATCATTTTAAGAGCTTAATCTTGAAAACAGAGC
CACatttaatttttattttattagaaaaattCTTTCTGTCTACACAACCA
CAAATAGTGTTTAGAGATCCCAAATTAAATCTGCTGTTGATGTGAAGTGG

>uc003zwf.1|35078287|35078687|35078786
AGGGAGGCTTCCACAGAAGGGAAGGGCAAAGGGTGTTCTATAGTGAAAAG
GCCCAGTGGAGCGGGGGCATAGCACTATTTGGGGCTTCAGACAGTTAAAG
TCGGTGCTGCATGATGCCTGGGCTTGTCTTCTCAGTCTTCTCTCTTTATC
AGACAAAGAACAGGAACTTAACAAAATGTGTTGCATGGCAAAGGAAAATA
GCGGTGGGATAATAGGATTGATTTGGGAAGAGGTGGAGGCAGTGAATTCA
GACAACTCCAACCACTTCATAAAGGTTCTCAGGTGCAGCCAGGCTTTCCT
AAGATGACTGATCTCATCTGTGCCTGGTGGCAGGAGAGACTGATCCTCCT
CACAACCCCTATAGAACAGTGGGGCTCCCCCACATCTCAGACACACATAA
TTATATTATCATTTTATTACACTTTTTTTTAAATAgtagagacggggtct
tgttatgttccacaggctggtcttgaactcctgggaccaagcaatcctcc

>uc003zto.1|33911290|33911690|33911789
ATACCTGTTCATACTCTCCCTTAAGGCCTAGAACCCTGCTCTCAGTTCTT
GGCTTTGCTTCAGATTGTAAAAGTCCACTGAGATTTGGAAAAGAAATTAC
CCTGCCCTGGTATCCAGTGGACAGGGCTCTGTGGGACACTGCCCTATCCC
TAAGTCTCTTAAGGAGCTATAAGAAAAGCCAGGTTAACTTTGATCAACAT
GGCCTGGGCCCTGTAAGGAGGTTTAGCTGTCCTTACAGCCATTGTGATTT
GGGCCAAGAGGGTCCAGTAAAAAGGAAAACCATTTCAAGCCTTTATAGCC
TGTGTCAGAAGACTATGACCATGTGGGATCTCCTTTAGCCCTGTGAAGTC
CAGGGCTTCTGCCCTGAGCTGCCCTTCAGTCACACCACACAGAGACCATG
CATGCTCTCAGAACTTTATTAGGTGGGGATTGGGCAAGAGAAAACCCCTG
AAACAGTTGCCCACGTGGTTCAAGACAACTAGAATGGAGATGTGTTGCTT

>uc003zll.1|14726750|14727150|14727249
ATGAGTAGAACTCTGAGTACAGCCAGCCCCCCGAATTCTTACCTGAACTA
CAGCTTTGTAGATGAGCCTCCACCTACAAGATTCTTTCATCTAAAGTCTT
TCTTTTTCATCATAGAAAATTCTCTTTTTCAACCCCAGCCTCTAATCTTA
GATTTCACATTTAAAGGGCTCCAAAGGGACAACTTTGCGGTTCAACTTTG
GTTTAATGAACTAGTAGAGTTAGCTTCACTCAGACTAAAGTGGTAGGAGC
ACCTACGATACATATTTCAGAATAAATTCATTAGAGGTAACGGGACCaaa
aattttttttaaaaaaatCCAAGGACTATGAGACTGGTGCTCCCTGAGAT
TTGGAATGGGGTAAGGGTGAGGGTCTTCTGGAATAAACAAACCTTACACT
TTATAATACTGCTGGCATTTATTTTAAAAGGTATTGAGATACAAAAATTG
TATCTTATCTTGTAAAAAATATTTATTTATCAATCTTTCTGGCACTATTA

>uc003zil.1|4578326|4578826|4578825
cctatatttaaaaaaaaaaaaaaaaaaaaaaGTCTTACCTCTCAATATGA
TGGTGGCTTGGTTTCACTACAGGAACAATCCTGCCCTCTGAAGTAAGATT
ACAAGCTACAAATGGCTGTGTTCAGAGTGATCTCTGATGGGATGGTACAG
TCCTGCCTGGAATACCTCAGTCATGAGGGGATTCTGCAGGGGGCGATGGA
CTCACTTGCTGTGATAGACAACAAAGGAATGAACAGCTCCCTGTTTCCCA
CGGAGAGGATCCTATCTGCTCATAAAAATGCCTATCACTACCTGGCCAAA
GGAATACTGGGTAGTTTCCTTTGTGTACAACGTGGGAGAAAATACTCAAC
AACACAACTCCTTAGAAAAAGATATTTGTTTGGAAGAGCTGGTGCCCCTG
GGTCTCCATGTGACTTTGATTTTGCCTAAAGTTTACTCATGAATAGAGAA
ATGGTGTTATCAGCTGACGAATGACTTTATTCTTCCAGCAACTCTTTTTT

>uc001cho.1|559604|560004|560103
AATTCCCGGCACCACTGGCCTTGGGGATCTGGGGGCGGCCCCTCTGCAGA
CAACAGAGTGACGGGGGCGGGACCGGGCTGGGGCTGGGGCCTTCCTGGAA
TCCCGCAGGGCCTGGGGACCTGTTCACTTGGGGAGGCTGGGAGCCAGGCG
GGGTCCGGGTTCCACGAAGGCCAGGTCCAGTCAGTTTCTCAGGTGAGGAA
ACCGAGCTGACGCGGGGCTGGCGGCCCGGAGGCAGGCTCGGGAGGTCCGG
GCCTGGGGACTGGGCGGGCACGCTGCGCCGCGGAACGCTCGGGTcgggcg
ggcgggcgggcagcccgggcgccTTTGGGGGCCGGACCGTCGCGCGGCAA
CGCGCGGAGCCGGCGGAAGTGGGGCTCGGGTCCCGCGGCGGGGCTGGAGG
CAGCGAGCGCCGTCGTCTGCCCGGGCCCGCCCATCGGGGTCCCCAACCCC
ATCCGGACCCCGCCGCCCGAGCGCGCGGCCCCGGAAGCACCCGGTGAGCA

>uc001cmg.1|1667778|1668278|1668277
CTTTACCAATTTTGGGAATAAAAGGTGTTTTGGTTATTTAATATAATAAG
AGCTGTTAAACTTCTGTTTAAATTTCCAGTTCAACTTGTAAATGTTTTTA
TTGTGCATAAATACATACTAATGTTGATCTAAGGACTGTCGTTTGTGCCT
GTTCTTCAGGGCCGCGCGCCCATGCCCGCAGTCCCTGGTCGGGCAGGTGC
GGCCCAGGTGCGGCCCCGCGGTCGGCTCGCGGGCTCCCGCAGACCGGGCT
TCCTCCCGAgggcgcggccgtcccagggcccgcccggcccgccgcccAAT
GCGAGCTCCCACCTCCGCGAGCGGCGTCGCCTTCCCCAATCGGCTGCGGG
CGCGGCGCCGACCGTTCAAAGCCTAAGTCGTCGGGGGTGGGCGTGAGGGG
CGGTGGCCGCGCTGAGATAGGCTGCGGAGGGATGATTGGCGTCTTGGCGC
CCAATGGGCGCTGGCGGGCGGCCTTGAGTACCTGCGCTGGGCGGGCGGGA

>uc001cmh.1|1673104|1673504|1673603
agtagctgggactacaggcgtccgccaccacgcccggctaattttttgta
tttttagtagagacgggatttcaccgtgttagccaggatggtctcgatct
cctgacctcgtgatccgcccacctcggcctcccaaggtgctgggattaca
ggcgtgagccaccacgcctggccttatttttgtattttttgtagagacag
ggtctccccatatgcccaggcgtgtctcgaactcctgggctcaaacagtc
ctcccacctcggcctcccaaggtgctgggattacaggtgccaggtactgc
tcccggACAGCCCTTTCTCATTTAAGCTTGGTTATTGGttatttttaaaa
aataatttttCTTAAGTGCACCTGTCTTTTTTTTTCTCCCTCCTCAAATC
CTCCAGGAAATGGCAACTGCTGACAGGAAGTTTGGCATCCACCTCCCCCA
GCCTCCTGAGTGGACAGGGGCCCTGGGCACCACTTCAGAGGTCGGCCAGC

>uc001gjq.1|7775797|7776197|7776296
CTTCTTGCGGTGCCATTCGCTGTAGTGCAGACACACTCCATTCCGGTCAA
ACAGGTACAGGTTGTGGACAGTCATCTGCAGGGCAGGGAGTGTGAGCCTC
GCTCCGGGGCCGCCCCCACTCCTTGGGCTCGGGTTCCCGGACCCACAGCC
TTCCAACCAGGTGGGGACCCCACCCACGGACTCACCGGAACTGCTCCGAG
TGCCCGTCAAGAGTTACTTCCGGTTTCCACGGAGCTCCGCCCCTTAGGGG
GGTTCTCGCTCGGCCGCGGCTGGGCATTAACTCCGCTCCAGTGCTGCTTG
TCAGACTCCGCCTCCCTCCCTCAGCCAATCTGTGGCCACCGGAGCCGCGC
ACGCGCGGCCAGGCGCTCGGGATACAGAAGTGATGTGAGTGTCTGCGAGC
GTGGTCTCGCGGGCGGGTGACGTCATCGAGGCGAGAGAGGCGGAGCCGTG
GACAGTGGGCGGGAGGCTGCCAACGGTTTTGAGCGTAGGGGGAGGCGTGA

>uc001ixx.1|35455406|35455806|35455905
cggaggatcgcttgagcctggggagatagaggttgcagagagccgagacc
acgccactgcagcccagcctggacagaggtgagacgctCGCGGACCTTAG
CTTGGGGTTGGCGGCGTTAGGAAGAAACCGACCTCGAGACCCTGAAGACC
TGACAACAGCCGTTACTCTGGCTGACAAGTCATTGGATTTCTGGCGCACG
CGCGGCGCGGCACGGGCAGCTTCCGGTTTCCAGccttgcccccgccccta
ccttccgccccacctccaggctagttcctcctcttggccccgccccctga
ccttccttctccctatccctaggccccgccccctgacccgcaccttcccg
ccgcccctccccGGTTCCATTTCATTGTTGGATTGTGGCGCTTCACTCCT
GCTGGCGGCCGGCAGGGGGCGGAGTTCGAGCCTGGATTTTTTTCCTCGGG
GCCTCCCCCGGGAGGCCGTCCCGGCGTGGGGGAGGGGAGGACGGGGCGGG

>uc001iyc.1|35455993|35456393|35456492
CTACGTGGGGCCGCTGCCGGCTCCGGGTTGCTGGGCGGCGGCGCCGCTGC
TGAGCGGCGGTCGGGCTCGCCGTCTCCACCTCCTCGCGTCCGTAATCAGT
GACGAGGTCCGCTACGTAAATCCCTTTGCGGCGGGTAAGTGGTGCGTCGG
CTCCGGCCCCGAGACCCAGCAGCgggcgacgcggcgcaggaggtggaggt
ggaggcaggaggcggagcggagccgggtgcggtggagcagcagaggccga
gcggagccgtgggcggcgggccgggaccccggggccgggccaaggactgg
cggggcagCCGCGAGTTCACCTGACGCGGCCCCTCGCTCGGCGCCCCCGA
GGCCGCCGGCTCGCCGCCCCACGCCCGCTTCGTGCGCTCAGCTGCCCCGG
GACCCGCCTGCCTCCTCGCGAACTTGGGACGAGTTGGAAAATCCTCCCTG
AGAGAGCCGTGCGGCTCAGGGGAGCGGTTTAACTCGGAAAAGGAAAAGGA

>uc001jle.1|62207741|62208241|62208240
GAGGCGGTCTTTTGAGTTTTCCATTTCCTTCTTAAGGTCACTGAAATGTG
CTCCTTGGAGCCAGCCCGCAAATCACGCATTTAGAAAAACATAACTATAC
ACTCCTAACCCTAAGTATTAGAAGTGAAAGTAATGGAATCTCGATGTAAA
CACAATATCACTTTTTTGATGAGCTATTTTGAGTATAATAAATTTGAACT
GTGCCAATGCTGGGAGAAAAAATTTAAAAGAAGAACGGAGCGAACAGTAG
CTTCCTGCTCCGCTGACTAGAAACAGTAGGACGACACTCTCCCGACTGGA
GGAGAGCGCTTGCGCTCGCACTCAGTTGGCGCCCGCCCTCCTGCTTTTTC
TCTAGCCGCCCTTTCCTCTTTCTTTCGCGCTCTAGCCACCCGGGAAGGCC
TGCCCAGCGTAGCTGGGCTCTGATTGGCTGCTTTGAAAGTCTACGGGCTA
CCCGATTGGTGAATCCGGGGCCCTTTAGCGCGGTGAGTTTGAAACTGCTC

>uc001jlt.1|63330948|63331448|63331447
AGAGGAGCAGCGCCCCGGAATCTCTGCAGGAAATGTTCTTTATATTAGAC
ATATACAAGCAGGTCCTGTCAGATGCACAGTGGAGCTCGCTACCCCTCCT
CTCCTCCAAAAATCTCATCAGACGATATCCCAGACAGGAGCGGTTAGAGA
GAGAGGAATCACATCTCCACACAGTTTTAGGGTGCTTTTTATTTTTACAA
ATCTTCTTGTGTGTTTTTTGCCTTGATCCATCCTCTTCCCGCCGAGATCG
TATGGCGCCTTTCTCTCGATTATGAATTTGATCAATCCATCTTTGGAAGA
AAACCCACATAGTTTTTTCAGGAGCTGAAAATTGAGTCGTTATAGAAATA
TTAGGACATATTTTCAATCATTTCGGTGCCCGAAGGGAGGCAAGAGCTCA
GTTTTATATTGAGACATTACGCCGGCTGAAGGCAGAGAATGCGTTTCCCT
GCCAGGACCTGATGCAATCCATTCAAGCCAACAAGTTTGGAGAGAATGTT

>uc001kbl.1|81827905|81828405|81828404
gcccagcaaattttttgtatttttagtacagacggggtttcaccatgttg
accacgctggtctcaaactcctgacctcaagtgatctgcccgactcggcc
tcccaaattgctggaattTATTCCAACACCtcattcattcattcattcat
tcgagacagagtctagctatgttacccgggctggtctcaaactcctgggc
tcaagggatctttctacctcagcctcccaacgtgctgagattacagggac
acgccaccgcgccAGCCCGAACATCTTTATCTTAAACCCAGAAAAGTGAC
AGGAGTGTCTCCCCTACAAGATGATGACCAGCCCTCCAGACCTGAGCCCA
GGTGTGATTCCAAGGCCCCTGTACTGGGGCCAGACAGGGAGACTCGCTCT
CAGGGACTTCCCAACCAGCACCATCTTCTCCCTGCGGGGATGGCGAGGGA
GCGCGGGCCGGCCCCGGCCCTGCCTCCGCGCTCGCGCTCGACGGTGTCCT

>uc001kce.1|77454983|77455383|77455482
CATTCTGGAGAGGAATGTGGGGCTGAAAAAAGTACTGATCATAAGCCTCA
TTTTGAATGCGGCGAGACCAGGCAATCTATGGCCTCCCTAGACACCTCCC
GGAGGCTGCAGTAAGAACCTCTTCGGCCTCTGGGCTGCTCCAGGCGGGCC
GTGACAGGGGTGTGGGAGACAGAGATCCCATGGCCCCTGGAGGGGCCAAG
GGGCAAGGAGCCTCAGCTCTGGCTCTCCTCCTTATTCTAGCATCGCCTGC
TACAGGGGGTGGCCCCAGGCTTTGGAGGGCTGGAGGCCCGGGTTTCACTC
ACTGCCAGGCTGCCCGCTGCACTCCCGGCTGCTGGGTGCATGGTGGGGGC
AGGGCCAAGAGGGTCTCCTTGCTGAGTGGTTCCCTGGTCCTTCCCAGCAG
GGCTGGGAGCCCCGCGCAGCACTGCCACCAGGCTTTATTCGGTTGTACCA
AAGAGATTTCCGTCAGCCATGTACAAACAGAACAGAGTCCATAAGGAGAG

>uc001kdi.1|86143088|86143588|86143587
TGTGTAAAAGGCTGCGTAAATGTCAGTTGGCACATAAAGACAATTGTAGA
AGTTGAAAAATGATTGCTGTATTTCAGTGTTTTATCCCCACTCAACATAC
TGCCTTCTAAGCTTTCTTTTTTTTTGTTCAAAGCATGATCTTAAAGATAT
GTTTAAGTTAATGGGTGTAATGCAGGGTTCCTACGCTGTATTTTGGTGCA
TGTTGGTGGCCCTCTGTGCCGTAGATGTATGCACATAGGTTGCAAGTGAA
AAGCTACAGAGTGAAAGTTGGTTTGGATCCTCTTCATTTCATTTGTTTAG
CTTTTCTGTTATTTTTCTCTACTTACATGTATTCCTGTGAATAAATCCTT
GTTAACCTTTAAAAAATTAAAGGTACTGTTTAATACTTTTCACTTAGTTT
TGTATACACATTATGACATAACCTATTTACAAAGTAAGTTTCTAAGGTAT
CACGTGTCATAATAGCAAGCTGCAAGTAACTAAAAATGTGATGCTAGCAT

>uc001kie.1|94583949|94584449|94584448
ACATTTCATTTTTCCTGGGCAAATTACCTCCTTGGGTTTGTGGGCAAGCC
CTTGCCCACAAATACAAATGCTTCTGGAAGCATAGTTGCGGTAATAACTA
GGAATGTAGCTTTAGTTATGTATTTAGCataaataatattaatatatatG
CCTTGTCAAATCAAATGCATTTAATAAATTTGTATAGTGTAATGACTGTA
ATTCCTACATATAGTTATTGTCTTTGAGAAACGAGTGAATAAATATAGCT
GGCACTAGGCAGGAACTTTCCGAACTGTGTCAAGGTTAATAGTAAGTAAA
ATGTTATAAGTGGAAACAGGACAGCAACAGCTGTGCAACATTCTTGGAAG
CAAAGACTTTTATAGCATGAAGTCAGACAGTGAGCTTGTTTTTGTTGCTC
CTTTGGGTGAACAGAGAATCCTTCTAATAATTATAAGGAAAACGGtattt
ttttttttataaattaCAACAGTTTTTCACTCAATATCTGACATCTGCAG

>uc001kik.1|94822821|94823221|94823320
AGCTGTGCTTGGATCTCAGAGACGGGCACCGACTGCCGAGCCCCAGACGA
AGTGCCCCAGGGTCGGGGATCAGGCTTGTGCAGGGTAGCACCTGGGGACC
TGAGGGACCTGGAGGCCTTCTTGTATCCTGAAGTAGGACCTTCTAAGACT
TCATGAGTCCTGGCCCCCTTGCAGGGGTTGGGGAGCTGGGGATCCCAGAT
CTGCCTATTGCGCCCGATGCCCCGAGGCTCTCTCTTGGACTCTGGCCCTG
AGTTCTTCTGCGCGATCCTTCGGAGACGTCTGGAGGCCTGCTTTATGcat
ctctcttggacctcagtttccccacacgtgggaggaggcagctggacgat
tcctgaaaggactttccCTTGCTTCCTCATCACGTGGAAGAGAGCCCACC
CGGCACCTGGAAATGGAAAGCCAGTGAAGGCTGCTTTGGGCCGGGGCAGC
GGGTGGGACCGGGCGGGAGGGATTCCAAAGAGACCGCCGGGAAGGCTAGA

>uc001klo.1|97879061|97879461|97879560
ACGTTTGCCGCCACTTATTCCCTCCCCACATTTTAAAAGGAAGATAATTT
ATGTAGAATTATGTAGAAAGTGAGGTATCAATTAGTAGGTTGGATTTATA
AAGAACAGAAGAGGAGCCACACTGGCCTTTGGGGTAAAGCCAACCATATT
AACTGTCCAGCCCTGTTGTCAGGTAGAGGAAGTATTCGTTTGAGGGAGAT
GTGAGCCTCCCTCATTGTGAAGATAGTTTTTGATCAATTATTCAATATAT
ACAGGTTTGGAGTTCAGTATGTCTTCTAGAACTACTGGCGGCAGCTTCTT
TCGTTGACGTGGGCTACAATGGTTGCTAAAACCTGCGTGCCAGAAGCCAG
AGGTGGGGAGGCGCCATTTGCTAAACCGGAACTGGTTAAAATCTCAGGGT
GGAGACCATTCCCAGTCAGCAAGGGCTTGGGAAGTGCATACAGTTCCTGC
TCCTGGTGTCTACTCTGAAGAGCACAGAGTAGACGTTTGTCTGCCATTTC

>uc001klr.1|97879402|97879802|97879901
AGAAGCCAGAGGTGGGGAGGCGCCATTTGCTAAACCGGAACTGGTTAAAA
TCTCAGGGTGGAGACCATTCCCAGTCAGCAAGGGCTTGGGAAGTGCATAC
AGTTCCTGCTCCTGGTGTCTACTCTGAAGAGCACAGAGTAGACGTTTGTC
TGCCATTTCACCGGCAGTAAGATCAGCAGCTGCTGGTGAGCAAAGAGGTA
GTAGTGGGTCACTGGACTGGTGGGCGCCGGGGCCGCGCGCTAGATGGAGA
GGTCAGCGGCGAACCCAGCTCCATGGCCTAGTCTCGTCAGACCGAGCGCG
GACCCTGCCGGCCTCCGTTCTCTTCCGCTTGTCTCAGGTAAAGCGCAGAT
CCCTCCGCCGCAGCGTGCGCTCCCGGTAGCGCTGCGATCAGCTTTTCGGC
AATACCCGGATGGAAGTGTAATGGCCGCCATCAGGGACTCGCAGGCAATG
GGTACTACGACAGGTATTCCCCGTCAGCGGGACTGCCCAGACCTTTTAGG

>uc001kwk.1|104618799|104619199|104619298
acgaagaaacttgtgggccagagctattttggtctccgttttggtgatgt
atatacgtttgccagagttcacagaactgcacactgaagaaagatggatt
tcacggaatgtgaattatatctcaacaaaCTTGACTTCAAAAAACAGATC
GAGAAAAGATGATTCTATTCCCAAAAAGGGGGAGGGGGGAAGATCATTAT
ATAGGTGAGTGTTCATTTAAATCAGAGTACGAGATTTATCCGTGAAAATC
GCAGTGGAGCGAACAAGGGGGATGCTGATACCGACCTCCTGGTTGGAAAG
CCTGTAGAGCAGCGCGGATGACAGTGGAACAGCGGGTCAGGCGGTGGGCG
CCTGAGCGAGGGGCTAGAGCGGGATGGGCGGGCGGAGCAAGCCTGCCAGC
CTGGGCGGGGCCTCGGCACAGGAGCTGGCTGCGGGAGCCCGCCGTCCTGA
GTCGCAGGCCGAGGAGACAGTGAGTGCGCGCCCTGAGTCGCAGGCCGAGG

>uc001llf.1|133995293|133995693|133995792
TTGCCCGTCGACCACCACCCCTTCAAGGCCGCGGGCGCGGAAAAACGGAT
GCTACCGTTGGCCGCGTGCGTGCGCAGGCGCACCACCCCCTGCCACCCCC
GCGCAGGCGCACCACAACCCCCCCACCGCAAGCGCAACCCCCCGCCCCAG
CGCAGGCGCACCACACCCCGCCCCCTCCCGGGCAGGCGCACCACACCCGA
CCCCCTGCCGCGCAGGGGCACCCACACCCCGCCCCCGCACGCAGGCACAA
ACCCCCACAACACGCACACCCCCGCGCGCAGGCGCACCACACCCCTCGCG
CAGGCGCATCACAGACACACTCGCGCTCAGCGTGGCGCCTGCGGGATTCC
GTACCGGCGTCTCCATGGCGACCGCGTTGGCTGGGTGGCCTCCATTGTCG
GGCTGCTGCTCTCAGCGGCGGGGCTCGCCAGCGCTTCAGTGGGCGGGGAC
GCGGCAGGTGAGACGGGGCGGGTACGGCCAGCTCGCTGAGCCCTCGAGGC

>uc001lwy.1|2879699|2880099|2880198
ttctctccccgcccctgcctcccctccattctctccttccctccacctcc
cggtcccatcccctgcccacactgcccctcctcAGGCCCAAAGTGGACAC
CGGTGCTGCCTGAGGGTCAGAGTGTCCACCTCCAGCAGCCCGGGCACCGG
GCAGGATTCAAGCTGGAGGGGGCTGGGGCGGGCGAAGCCGGGCACGGGGC
GAGCCCGCTGGTGGGCGGGGCAGGGGCGGGTCCTTCGAGGGGAGGGGCGG
GCTCGGCCAGTGAGAGCGCAGAAACCGTGGCACGGGCGCTCCCGGAACTG
GCGATTGCAAAGCGCGAGGGCTGGAACTCAGACCCAGAGGGGCGGTCCCT
GTTGCAAGTCATCTCCCGAAAGGGCGGGGCCGGGGCTCATCCCGGAAGGA
CCGGTGTCTAGGTCACCCTGGAGCGCTCACCCCACCGGCACCCGTGCCCA
AGCCCGCCCCTGCAAAGGCAGGTACTCGAGCACACTCCGGAGAGGGCGGC

>uc001mbc.1|5573522|5573922|5574021
Attctttttttttttttttgagagagagtctcgctctgtctccaggctgg
agtgcaacctccacctcccgggttcaagcgattctcctgcctcagcctcc
cgagtagctaggaccacaggcgcgcccagctaatttctgtatttttagta
gagacagggtttcatcatgttggccgggatggtctcaatctcctgacctc
gttatccgcccgcctcggcctcccaaagtgctgggattacaggggtgaac
caccgcgcctggccTCAGAAACCATCTCCATCTCCCTTACCACCTGAGGG
GTCACTGGTGACCACACCCATGGAATCGGCTGGATCTCCTGCGGGGCTGG
ACAATTTGACCCTCCTCCTCCCCAGGCCCCGCCCCTTCCCCCCTGAGTCT
TTCGGCCTGGGTGGAGGACGCGGCTGCTTCAAGTCCTTGGCTCTGATCCA
GGCCACAGATTCCAGGTTAGTGAGCAAGTTTATTTTCTGGCCAGCTACCG

>uc001mbf.1|5574061|5574461|5574560
GTCGGGTTGGGGGTGGTTCACGGGTGAAAGAAGAATGAGGGAGACTTCTG
CATTTTCAAGTGAACTCAAGTTTGGGAAGGGAGCACAGAAGAGGCACCTT
TGCAGCTGGGAATAGGCCGTGTAAAGAGAGTTAAACCTCTATTCTACAAG
CTGAAGTATGTAGAGGAGGCAGCTCTGGAAACTGCTTTAGGGAATCACTG
CAAACCATTTTGTCAGGCGTGGATTCAGAGTCAGCATcccttcccccctt
cccccgttctccccttccccccttcccccttcccccttcccccttccccc
ttcccctcccccATCTCCAGCCTGGCCGCTCCAGGAAGTGAGCACCGTTT
ATCCCCCACCCCAGGCGGCCCGACTCCTCCCAGAAGGAGTTGGGAGATGA
GCCTTCCGCAAACTCCTGACCTGTGGGTCCGTCCGTTCAACGGCCAAAGG
CTGGCGGAGGAGGGATCCCCTGCCTTTCTCGGAACGGAACGGAGCAGAGT

>uc001mlz.1|15092659|15093059|15093158
CTCCAGATGTTGGCATGCGGGGCACCTTGTGGGCGACCCCGCCTGGACGG
CTTCGCGGCTCCCGGGCGATCACCCTGGTGCCTGCCGCCTGGCCCGGGGG
AGCCCGGTCTCTAATTAGGCCTGACCGCGTCCCCATTCCAGCGCTCCTGC
AGATGGGAGGGAGGGCCATGTTTCCCCCCCCAGGGGCACCGAAATAGCCT
CGTAGTCCCGCGGAGACAGCAGGCAGCCGTGGCTGACGCGGGACCAAGGC
TTGGCAGGGAGCGCGCTGCTGTGGAAGGTCCTTGGGAGGCTGCGACCGCC
TCggagagggcgggcgggggagaacggggcggggggtggggcgggggcca
ggggcggCCTCTCGGGCTGGGCCGGCAGAGCGGCCACTTTGCGCGCGGCC
TCTGGAGCTCCAGCTGCGCCCCGCCACCACTGGCCGCTCGCACTACCAGC
CTGTCTCGCACGCTAAGTAAGTAGACAGCTCCCCTAGCTGGATTCAGGGG

>uc001mqh.1|21261382|21261782|21261881
cgaaatgtctcatagcaatctataaatacatacacacactattgtaccca
caaaaattaaaaataaatattttttaaaaaattaaaaaataaGATAGaac
aaattgagcactctcgtgtgggattttggtagtggaagaggttgtgctta
ttttggaccaagagaaaacaggacatgtttgtaccctccactcaatttcg
ctgtgaccctaacactgctctaaaaataaagtctGTGTTTTTAAAAGCAT
GTGATACAGAGTTTCACACACTGAATTTGTCTAGTGAATTATTATCTAGA
TCCAAAATAGTTGTATTTTCTACTATATAACACATTACATCATCTGTCTA
GCTATCTCTCTCACAAAGTAGAATGTCTGTGAAATAGAACACAAGGAAGG
AGAGAGAATTATGACCCAAGCAAGAATCATGGGTCCAGAATTCCACCCAA
GGAAGCTAGTTCAAAGCCAGAGAAAGAGCACAGCTTTTCACACAATTGAA

>uc001muc.1|32993903|32994303|32994402
AACTTGGATCGCTGGCGCCGCGGGCTACGTTCAGTGGTTGCCAGAGAGAC
ACGTGACCGGCAGCGGGGGCGGGGCCTGCAGGGAGCCACGCCCCGCACAG
TTAACAGACGGGCGCTCAGGGAGCTAGGGAGCTGTGAAGCTGCTGGAGGA
GTTGGCGTCCGGGGAGCAAGGGCCATGGCCACCGTGCAGGAGAAGGCTGC
TGCGCTGAACCTCTCGGCTCTCCACAGCCCCGCGCACAGGCCTCCGGGTA
GGTGCCGAGGACTGCCGCCTgggatggcgcggggcgggctggggtgcgcg
ggctgggtcccggcgcggggcgggcggcgtggggcgTTCGGCCGCCTGCG
CCTGTCAACGGCCGGCTGGGCGAGCACAGCACAGCTGCGACCACTTGGCC
AACGCCCCCGCCGAGCGGGCGGATCGAGTTCCTCTCTGGCTGGTGGGCTG
CAAGCGGCAGAGCCCGCCCGCACAGCCCAGCTTTTTTCTTTCTACCCAGA

>uc001mvh.1|34029405|34029805|34029904
ACAGAAGGAATTCTAGAAGCTGGGATCGCACCACCCACCCCACGCACCCC
TTACTTGCAGAAACCTTTGCCCCCCAACCCCCACCCCCACCCCAAATAAG
GGCTCTTCAAGGGGCAGTTGCCAGCTCCAGAGCCAGCTGCTTGACACCTA
TTGTCCCCGTTTGGGCGTCAAACGATTTCGCCTGAAGGACCCTAGCGTCG
ATTGCTCTCAAAACTCAAGGGGCCTTTCCTTCGGCCTTGCCGGGGCCATC
CCCACCTGCGTCCAGGAGGCGCCCCACAGCGCCGGGGCCGGGGGACGGCG
GAGAAGCTAGCGGGCGGCCTCTTCCGGGCAGGCGTTCGCGCCGGGCAGCC
CGAGCGGCCGCGAAGGCCCCCGCTCTCCGCTTCTCCCGCCCCTCGCGACC
CAGAGGGCTGCTGGCTGGCTAAGTCCCTCCCGCTCCCGGCTCTCGCCTCA
CTAGGAGCGGCTCTCGGTGCAGCGGGACAGGGCGAAGCGGCCTGCGCCCA

>uc001nej.1|47226642|47227042|47227141
AGCCAGGGCTCCAGGTCAATCCTGAATCCAGCCTCCCAACTACCCAGGCC
AGTCGTCCCCTCCTAAACCAGCTGTTCCTTCCCGAGATCCTCGACCTCCA
CCAGCTGGCCTTTGCCCTTTTAGCTTCAGGGAAGTCTTTGGTGAGCCCAT
CTCTCATTACCAAGGTAACGAAGCGCAGACTCCGGGCCCGGGTGGGCGGC
ATCACCACCAGGTTCACGCCGAGAAGGAGCTGGAGGAGAGCCGCCCGGCT
CCAGCCGGACCGCTTGCCCGCCATCACCGTTGTAATCTATGCAGCAAACA
AGCTGGAACCCGCTGGGTGGCACCTGCAAGCAGCCGCCCGGACGCACCCG
TAAGGACACACGCCGGAAGTGCGTTCGCCGCCATCTTACTTAGGGACCTG
CTGGGGTGCGGGGAAAAGGCGCAGTCTCGGTGGGATTGCGTGCAGGAGGG
TCGTGGTCTGGCTGTGGCGGAGGAGCATAAGAAGGTAACGCGACCTGGCG

>uc001nfe.1|47384902|47385402|47385401
tcctgagtagctggggctacaggtgcgcaccattacacctgactaatttt
aaatttttttgtagagaccagttctcagtttgttacccaggctggtctgg
aactcctgggctcaaaagatcttccttcctaggcctcccaaagtgctggg
attacagatgtgagccaccgggccTTAGGTATCCGATGGGAATTCCAGGC
CAGGTGGGAGGAAAGGGTAGTGCATTGGCACCAAGTAACGTTTCTGGCTG
GGTCTTGCCCATCCCCTTGTTGGGTGGCCAGGAGCGCTCAGCCTCCAGAG
GCAGGAATGCTGACTGTGTTATTGTGAAATCATTTGCATATTGTGAAGTG
CTTTGCATAAGATGGAGCGCTTTTGCATACAGGGAGGGGGGCATTTTAGA
AGTCCTAGGGCAGGATCCCTGAGTAGCTTTTCTTTGCCAAGAAACTAACC
CAGGGATTCCATTTTGGAACTCAGGGAGGGAACAGAACGTCCTGGCAGTT

>uc001nlh.1|57276937|57277337|57277436
GGCCCAACTCCTTTGAAGAAAGACTCCTAGGCGCGAGGGTTTCTGGGAAT
GGACCGTGGGGATCCGGGAGGCCCAAAGTCAGGACTTCCCGTCACGGCCA
CCTCCGCCAGCATAGACTTTGCAGGCAGCCCCTGGCGCCCTTGTATCCCT
GCGGGCTTCAGCACCCACATGCACTGGGTGGTAGTGATAGCGAGGGTTGT
AAGGCCACGCGGCCAGCGCCACACACCTCGTGCCACCGTCCTAGCGCGCT
GCGCGTCGCAGAGCCCTACGCCCCTCCTCCTCCCGAGTCCTCGGGCCTAC
GTCGTCCGGCATACGTCATCCCCATTGGCCGAAGGCTCCCGGGAGAACCA
ATCAGAACAGGAGGAGCGCTTTGGGCGGGAGGCTAAGTCTCGAGGGACTT
GAGGGCTGAGGGAAGATGGCTGGGCTGCAAGAGGCAGGGGGATGGGCCCG
TCAGGGAGGAATTCTTGTGAAAGCCGTCGTCTGCCTCAGCACTTGATGAA

>uc001nsl.1|61351888|61352288|61352387
CACGTAGCCTGCCTCGCAGCAGGGCTCGACTCCACGCGGGAGGGCGGGGG
AGCCGGGGACCCGCCGCTCCAGCCCGCTGGCCTTCGAAAGATCCTCCTGG
GCCAATGGCAGGCGGGGCGACGCGACCGGATTGGTGCAGGCGCTCTGCTG
ATCGCTGTGGAAACTCGGGCGGCGGGGAACGCGGGAGGATGTGGAACCCG
AGGCGGGGGGAGCCGGAGGGGCGGGCAGAGGAGGTGTCGAGGCCCTGAGC
TCCCGGGGAGTTTTTACTGGAGGCAAAAGTCCATAGCGGGAGGGCTGAGG
GAGGGGCGGAGGAAGGGGACCGCTTGGGGGCACTGGGAAGCCAGGGATCC
TCCGCCAGGAAGGCAGGGACACTCCCGAGCGCAGGCGAGAAGGCTGGGGG
AGGGGGCGCGGTGGGAGGAGTAGGAGAAGACAAAAGCCGAAAGCGAAGAG
GGCCCGGGCTGCACACACCGGCTGGGAGGCAGCCGTCTGTGCAGCGAGCA

>uc001pdo.1|92702403|92702803|92702902
TACAATTCATCTATGAAGCTCAATTTGTCAAGAAACAGCATAATGGTTTT
ATAAAATTCAGATGGGACCTGGACGGAGGGATGTGGGTGCGCATTAAATT
CATAGAATATTAAAGTAGCAAATTAGCGTTAAAGTGATGAAAGTAAAGTG
CAAATAAAAGACTTTAAGAATTAAGTAGTCGACTCCATGTGTTAGGAAGG
AATTATTTGGTTAAAATAAATCAAATACAAAATTCAAGTGCTTAAAACAA
ATCACTCAAGATGTCAGTTGGAAAACATATATTCTTTCCTATTATTTCCT
CTATGAAATGGAGACAGAAAATCTGTCATCAATGACTCTTGGAATTTGGT
GGAAAAAGGAAAGAATCTGGAATCAGTCCCGTTGAGTTTCGTTCCAGCTT
CTCCTCTTAGAAGCTATTCTCTTCTCCCTGAAGGGAGGCAACACTGTCCG
TTCGCCTGACTGGCAGTGTTTTAAGGACCCATCGCGCTTGACGGGAAAGT

>uc001pdq.1|92703130|92703530|92703629
ATCTATTTGGttcattcattcaacaagtatttccgggctgcagcttgggt
gcccagccttggggtaggcagtgggactacaaagaggaaaggacCCAGAA
TAGAGGGGGCACTGGACGTATAACTGCGGGACAGCGAGGTCGCGCTCGCG
CGGGGTGAGGTTGGAGGCAGCCGAGGAGCCGCACAGGGCAGCGCCTGCCG
CCGCCGCCGCGCCCATCCCCCACTCCGACGGCCACGAGTTCGGGCCGCGA
CGTCCCCATGGCAACAcgcggcggcgccgcgcgcggggAGGGAGAGGCCC
AACTGCCTCGTTGGTcgcgcggcgggagggcccaggcggcgggagcgcgg
cggcgggtggcggggccccttggggcgggcctggcggggcgggAGGTGAC
ATACGCGGTCCTGCGCCCTCGCCTCAGACCTCTCGGGCGAGCGCGGCGCA
GCGCAGGTAATGGCTCCTGGCCTTCCCGGCCCCGCCTCGCCCCTGACCCT

>uc001qbd.1|124251226|124251626|124251725
GCTGCGTGAGTCCACCCGAGGGCAGTGCTGAGGATCTTGACGGGGGCGGG
GCAAGCCCCCCACTGGGGTAGCTGTGCCTGCCGGGTCGGGAATGACCCTT
TCCCAGTTCCAGGGTTTCGGGCCCCTCCTCCCCTCACTTCTCTGACCCCC
ACAGCGTCCCCGCCGGACCTGGAGCCCGGGCTGGAGGTGGGCGCGGGGCT
GGCGGTGCGGCTGGCGAGGGTGCTGCGGGAGCCCGCCTTCCTCGCGGGCA
GCGGCGCAGCCTGCGGGGCGCTGCTTCTCGGGCTCTGCGCCGCCCTCTAC
TGGCGCCGGAAACAGCGCAAAGAGCTCAGCCACTACACGGGTGAGCTCCC
GGCCTCGGAGCGGACGGATCCGGGAGGGAGCCAGGCGGCCCATGGGGAGG
GGCAGGGGCTTAGCCGCTGGCGAGTGAGGACCGGGTCGGGAGAAAGGGGT
CGCACCTGGAGTTCAGCCTCTTGGGTAGGGGCGGGATACGTGGGGCGACT

>uc001qcf.1|58826621|58827121|58827120
caagaccagcctggccaacatggcggaaactccgtctctactaaaaatac
aaaaattagtcaggagtggtggcacaggcctgtgatctcagctactcggg
aggctgagacatgagaatcccttgaacctgggaggcagaggctgcagtga
gccaagatggtgtcattgcgctccagcctgggtgacagagtgggactctg
tctcaaagaaaaagaaaaaaagaaaagaaattgcagcttctgctcaggaa
gtctggagtgggccaggattctgcattttaacaactcccaggagtgttag
tggggctggtttgtggactcgcctttgagtCGTTGGTCTCCGCTCAATCA
ATATTAGATAAAATGACAGTATTGGGAGAAATCCAGGGGGCTCTGGAGGA
CCGAGGGATCATATTGGAGGCAGATAGGGCAGAGAAAGGTGGAGGAGGTG
GGAGTCGGGTGTGGCTGTGGAGGAAGCTACTTAAATCCGGATTTGATCTT

>uc001qov.1|6514328|6514728|6514827
CCCCCGAACCGCGTCTACGAGCCTTGCGGGCTCCGGGTCTTTGCAGTCGT
ATGGGGGCAGGGTAGCTGTTCCCCGCAAGGAGAGCTCAAGGTCAGCGCTC
GGACCTGGCGGAGCCCCGCACCCAGGCTGTGGCGCCCTGTGCAGCTCCGC
CCTTGCGGCGCCATCTGCCCGGAGCCTCCTTCCCCTAGTCCCCAGAAACA
GGAGGTCCCTACTCCCGCCCGAGATCCCGACCCGGACCCCTAGGTGGGGG
ACGCTTTCTTTCCTTTCGCGCTCTGCGGGGTCACGTGTCGCAGAGGAGCC
CCTCCCCCACGGCCTCCGGCACCGCAGGCCCCGGGATGCTAGTGCGCAGC
GGGTGCATCCCTGTCCGGATGCTGCGCCTGCGGTAGAGCGGCCGCCATGT
TGCAACCGGGAAGGAAATGAATGGGCAGCCGTTAGGAAAGCCTGCCGGTG
ACTAACCCTGCGCTCCTGCCTCGATGGGTGGAGTCGCGTGTGGCGGGGAA

>uc001sil.1|54611678|54612078|54612177
AGTTGGTTAGGGAAGTTCAGGATGGCAGCAATCAGGAGAGAATGAGACGT
TGGTTGGGTGCCCAACTGCCGAGCTGTTCTGTTAGCGGCCCGCCCGGTAT
CTTGGTCTCCCAGGTTTGGGATGAAGGGAGAGGCTGTGAGTGATTAGAAA
GAAGGGAAAATAGAAGCAGAGCTGCCGCCGGCGCGGGAAGAAGATGAGGA
GCGCAGCAAATGGAGAAAATGTGTCCAAAGCCCCGGACATATTCGAGGGA
GGGTGGAGCAGGTTATGGTGAACTGGAAACCTAGAAACGGGCCTCTCCAA
CTTCGAAGTTCCCAGAGTcgggggcgccgggcgcgggcgcggcgggcAGG
CTGGGGTGGGGGGCGGGCAGCTATGTCGTCAGGAACGGGGCGGCCCCGCT
GCGGCCGCGTCTGCCTGGCCCGTCCCCTCCAGCCCAGCTCGGGCTCCAGC
TCCAGCGCCGGCGCTTCAGCTGCGACCGCGAGCCCTCTCAAGCAAGGTAG

>uc001squ.1|58368992|58369392|58369491
TGGTATTATATCAACTTAATATAATTAAGGAATTATAATTTTTTCTGCAA
TCCTTATCCTAATTCTATAGCCTATGTTTATGTTTTTTTGACATGTGTCt
tttatcacatatttggaattatgctatcatacaggtttatatcactattt
ttaaactaaaaattatataataaatacttccctttgtattatggagcttt
cctaatcattatttaatgtatatataatagtttatcaagtgaatgacagt
aatatatgcaaccgcttctcagagttggcatttagattagttttcCCATA
TTATGATTACTCAAGTGAGCTAGGGGAAGGGGTCATAGAATCCTGAGACT
AGCTGACAAAGTGTTGAGTGACAAAGAGATAGATGGAACTAAGTATGTTC
AGGATTCTAAAAAGAGCAATGGTTCACAAGGAAACTTCTGCCTCAGGTGG
GGAGAGGAGTCCATAGATCAGGGAAACTTATGTCTTGGTGAAATGGAAGA

>uc001thv.1|99511126|99511526|99511625
AAAGCACATGCTCATGTATATTATAGCTTTTCATGTATGAAGATACATAA
TAACTTCTCTGCATACTATTTTTTAAAGAATTTGTTTTTTAAAGTTAATC
CAGATGGTTATATTTTTGTCATCTTAAAAGTAGTTTTTTCTGTTATGCAA
GAAGGATGATTTTAAAAATGTATGTGAAGACTCTTGCTAAAGTTCAAGTG
ACCAAATATTGTGCATAAATTCTTTATTTCTTTCATAAAACTAATTTTGT
TGAATTTTCCATAAAAAGTGCAGCGACTAAACATTCTTGTGATAGCTTCT
TTGTGAATGTGTCACTGTTCTTGATTTGCACACGCCTTATAATTTAGGCT
TTCTTTTGTTTTGGGCTGGCAGCTCCAACTGTTAAAGCTCTTGTCTGATT
ATGTGGAACTCCATTTTAATAGGAGCAGCTTCTTTGCTGCATTTTTAAAA
AATGGTCTTGGAAGCTTCTTACTTCCGAGAAGTGGATCTTTGTTGCGGAC

>uc001tlq.1|105275609|105276009|105276108
TTCCACCGCAGATTCGGGCAGGGAGCGGGCGGAACCTTTCTACCGCGTCT
CTAGCTAACACGCACGGCGGGGACAGTTTAGGCCTCCGCGCACCGTTCGC
CGGGAGTCTTGCAGTTTGCTTGGTGCAGGGAAGGCGGGCGCGGAGGTTCT
ATCTGTTTCTTCCTCCTTCGTGAGCAGCATGGACGTGCTAGCGGAGGAGT
TTGGGAACCTGACTCCGGAGCAGCTGGCGGCGCCGATCCCGACTGTAGAG
GTCAGTGCCAGGCACGCAGGGAGCGTCAGGGACAAGGATGCGCCCTGAGG
GGGCGTTGCCCGGAGTGCTCGGGCCGCCAAGGGGGCGGGCTGGCGGTTTG
TGCGCATGCGCCGGGCTTCTGCGCATGCCCAGAGCGTCGCGCTTGCGAGT
CTTTTTTCCAGAGCCGGCCTCCGCGTGCGCGAGTGAAGGCTGATCCCAGA
GGAGCTGTCAGCCGCTGCGGGGGCCGAGAAGCCCCGCTGCTGGCTCTAGG

>uc001tss.1|110637192|110637692|110637691
ctggccAAAGAAGACATTTTTCCCAGGTAATAAAGGCTTCACCCACTTGC
TCCGTGAAAAAGGCTTTTATTGATGGAGTTTCATGTTAGGATGTTTTCCA
GCAATTGGATTATTGGTAGTGGCCTCTGCACAGCTGAGGCGCCCACTCTG
GCCAGCCAGAAGAACTCAGGCCGAGTTCTGTTGCTTGCCTACTCTTCTAA
CCAAGTGAAATCAGTCTATACCCAGGGTTCAGTCTTCTTATGGAGCTGAG
AATGAATTAGTTTCACCTCAGCCAGGATCCTGCAAGGGAGCCACAGAATT
CAGCCTAGTGCAGTGGGAAATTACATCTCATGAAAGCAGCTTTGGGTCAG
GCCGAAGGCCTCTGTGTCACTCCTTTCAGCTGTCCCAGCAGTGTCAGGCA
GAGGGACGTGCAAGGGCACCTTTCATCCTCAGGCTTAAAGCATTCCATTT
GGCAAGATGGGTTGCCATGGCTGCGTTTGTGCTTGATAAACAGAATGAAC

>uc001tyl.1|119417841|119418241|119418340
CTAACCTGGGGTGCGAGATCATGCGACCTGTCGTGGTGGGGGGGCGGGGG
GGTGGGGGCAGGAATGGCCACCAACTTCTAGAGACTGTTGTTCGAGAACA
CACCCTGGGACAACCTCCGTGAATTTGGAATCACTTCCCTTGGCCCCGGC
AGAAGCTCCCTTCCTACCTCTCCAGACAGCTGGGTGGTCCTCGTAACCCG
GCCGGGGCTCCACCTTCTGGGTGTGTGGGCCTCGTAGCGTGCGGCCCATT
GCCCGGGCAACCGACGCCGTGAgcggtgcattgtggtctgcaacaaaatg
caggagaaagatcctgagggaaccaTGGAGTCAATGGACCAATGGAAGAA
TGCCGTGGGCTGCGTCAAGCCAATAGGGTCGCGCGGCGAGGGGCGGGGCC
GGCGGGAGCAGGGCGGGGCCTGAGCACTAGGCGGCGGCGGCTGGCGTGGG
GCTGCTTAGATGCGCCACGGTTTCGGTAGCGACGGTATCTCTAGCCGGGC

>uc001van.1|45173946|45174446|45174445
tctaataaaaatactaccttaatgtcagcacagagagacagatttgagct
tgactcttgtctccttgggagttgactttcaatatacaagtttttctttt
ttaaagaacttagtgttttagtattggcttctattgcattgggtagtgag
ccgcttcagctctgtaacactaactctggtagatagcatcaggatgaaat
tgaattgtagggcacacagttggtgtcagagaattaaggaattgagtagt
gtcagaaaacacctcagacTACACTTTCTCCCTTGGTATGGGAAGAGTTC
AGTTTGTGTTTCTTTCTTCTTGAGTGACCCAACTCCAAGAAGATGCCACT
TCTGGAGAGAGAATAGGGATCTCAACTTAGCCTGGCAGTGAGAATACGAA
TGGCAGCTGGAATGACCCAACAGGGGGCTAATGTTTGGGCTATTGTGTGT
GTCACACTGACCCTGACCAGCCAAGTAGTCACAGCACCCACAAGCTCTTC

>uc001vrf.1|110162683|110163083|110163182
AGGCGGAAGAAAATCAGAGAAAAGCAGGCAGCCAAGCGTGGCGAACACAG
CTCTCGGGGCCACCCCGGAGGGGACCCGCGGCGGCCGCAGCGGGGCGGAG
GCCGAAGCCGAGGCCGCCCCGGAACCAGAGAGCCAGGCGGGAAGTGCACA
AAGGCACGAGGCCACGCCCAGGAGGGGCGGGCCCTTTGGCCGGAAggggg
ggggccggcgcgcggggccggTCGCCTAGGCAACGGGCTCGCGTGGCGTC
CAGGCTTCTCAGAAAGCCCAAAATCCGGGAGCTTTGGGAGGGTAGAGGGG
CGACGCGGGGGAGGGCGGTCCGGGGAGCTGAATGGCCTCAGGACGCCGGC
CGACCGGGTGTCTGCATACTGTGGGCGGCCTTTCCAAGTGTGGGGAGCGG
CCTCCGAGAACGGTGTCCATGACACAGGGCGGGAAGAGATAAGGCCTAGG
GAAGGCGCCCCTCGGGCCTATCCACCTCTTCTGGGGCTCGGCACTAGGAA

>uc001wkg.1|3845636|3846136|3846135
GACTTTGATCACCATCACCAACAACATTGGCTCAATAGCAAGAATGTGTG
CCCTTAATGAAGTAAGGGGACATGGATTTCTTTAATTGCTCTAAGGAAAA
TACTGAACTTAAGTGGGCCCCATCACGTCTGTTTTCTCAGAACAGTGCCT
AAATGTAGTCATTTGGGGTGGGGTTTGTTTTAGCACGAAGTTAAAACTCT
TCAAATACAGATTAATCTTCTTTTTTTTTTTTTTAAACTGAAGATAAACA
TTGCTACTTGTCTAGAGGTAAAATGACATCTTTTGAGGAGAAAGTAGAGG
AAGAGTGGAAGGTAGCCAGTGTTCCAGATATTGGGGACTGTTGGGGGTGA
TGATGGATAACGATGCTGAATGTAGACTCCACACTCACTGCTGAGCTCTA
GAGGCCCTAGGGAGGAATCCAGAGGAAGTCACGGAAGCTGGGAGAAGACT
GAGCAGGCCGAGGGGTGCCCTCCTTGGCTCCCCCACCTCAGCAGAGCTGC

>uc001wlg.1|4780601|4781001|4781100
gtccagtggtgcgaacacggctcaccgcagtcttgaactcctgggctcaa
gcaatcctcccacctcagcctcctaagtagctgggaccacaggcgttcac
caccatgtgtgcctaattttttttagtgaaggggcggggcggggggggcg
ggtttcactatgttgcctaggctggtctcgaactcctggcctcaagcaat
tctcccgccttggcctctcaaagtgctgagattacatgggtgagccgctg
tgcctgacccactatgccattttatatcagggacttgagtagtctcggat
tttggtatccgaggaggtcttggaaccaatcccctacagattctgaggga
tgactCTTTTCTTAAAGAGTAGCCCAAGAAGGAGGCACGTGAAGAGCAAA
ACTGTGTCCAGGAGAGCTTTTATTTGTACGGAACAGTTTTAAAAATACAG
AATAAAATAGCTTTATCTCTACTATTATTCACAACATCTGGTCCAAATAT

>uc001wlr.1|23632601|23633101|23633100
cctgtaattccagctactctgcaggttgagacaggagaattgcttgaacc
cgggaggcggagtgtgcagtgagccgagatcgcgccactgcacgcactcc
agcctgggtgacagagtaagactccgtcAGGGGAAGAGGGGATGTGCCGG
GGGAGGAGAATGACCAGATCAGAGGACCAAGGAAGAGACCCAGGGGTAGA
GAGACTCCACCATTTCATGGCAAGGCAGAAAGGAGCCTTGATCAGGAGGA
GAAACGGGGATTTAGGAGTTGGGGACTAAGTGGACCTTAGCATTGGGCAC
TTGGACTACAGAAAGGCCCAGGACTCAGGGTGTCGCGTCCCCAGGAGGAG
GAACTGGAAAGGCAATGCCCAACCCCCTAACTTCTAGACGTCTGGCCCCT
GTAGTCTCCCGCCCCTGGCCTCGCCCCTCGTTCCTAGCTTGTTTGCCACC
TAGTGTCTCTCCCGGGAGCAAGAGTCCTCAAAGTTACATCATGTGCGGCT

>uc001wta.1|34661026|34661526|34661525
ACCACCATCTTGATCGAGGGCGGAAGTCTTGGCTAAAGAGGCAAAAACAA
TTACTGTCACTGCCGCGGAGAATACCGCTACCACGCTGACTGGGGGAAAA
AACTATGAAAGAGATGGAAAATGGTTCTCCTTCAGAGGCGACCCAAGCTC
ACCAAGCCGGATTTTAAAGGCCACGATAAGCCCGCGTTTTCCTTTATCGT
GTGCCTTTGGCGCGTGCGCACCACGTGACCCAGGAGTTCATTAGTTCCGG
CTTGAGGGAAGCGCCTTCTTTCACAATTTCTTTTCATTGTTCATTGCGGA
TATCTGGAAGCCTTCCAGGTCCCCTGAATGTAGTAGACACTTCAGCAGCC
GTCTCCTACCCCTTTTGCCACTAAATGCTTCAAAACTGCCTTTTTTCCTC
GCCGCCGGGCCAGGCGGAACGCCTAAGTCCGGGTCAGTCTCGTCCGTCGG
TCGGGGCTGGCGCGGTGCATCGTGGGCACTGTAGTTTCCGCCGCGTTTAT

>uc001wvb.1|25602450|25602850|25602949
CAGATCGGCGATAATCAGTCTACTCTGCTCTTTGTAGGCACTTTCCCTAC
ATTTTCAAAGGCCTGCATCATCACATCTGCCACAGCATTCTCTATCATTG
AGGCATTTTCTCAGGAAATCACCTGTGAAATATTTTGCAGCTAACCACCT
ACCTGTGCCCCACCAGCCAACATGCTTTACTCCTGCCAGGCAGGTGAGTG
GTCCCCAGATCCCTATTTTACCACTTGTTTTGTCAGACTGTTCTTGGTAT
CAGCTGTGTTGGAGGGAGTTCTCTGCAAAGACCAATATGGGACTGCATAT
ACAGAGATTTTATTTCCAGATATGACTGTGAGAGAATGATGAGGGGAGCA
GTTActtagtctatttgagctgttataataaaataccactgactaggaaa
tgtataaagaggactttattttcccagagttctggaggctgggaagttca
acatcaaaacatcagtaggtgcagttgtctgttgagggctcatgtctgtt

>uc001xww.1|88098666|88099066|88099165
AGAGTTGACGGATTGGCTCTGTTGCTCTGGATAGTCCATTTTCCCTTCAA
GGGTAATTGCAGTGCAACCTCTAATGGGCAGActccattttacaggtaag
aaaagttgaaatacctggaccgataccatactgacagtaagtgagggctg
gatttgaactcgcgtctcatatcacagcccaagatctttctgctacacAT
TTAATTCATTCTTACCATCCAAGAGAGAATAAAATGAATAAGCGGAGGGC
CAGCAGAGAGACTAACGAAAGGTCCCCGAGGTGCCCGGGAGGCGGAGCTG
CAAGACCACCCGCACGCGCACGCCGCCGCCCTCCTTGCCTGAGCACAGGT
TTCGCGGGTAGAAGGCGTGCGCAGGCGCGGACACGGGCGCATGCGCGTTC
ACTCCGGCGCGCAGTGCCGGCCGGGGCGGGGATACGCCGTGTGCGCGGCC
GGGGGCGGAACGGAGGAGGAGGCGGTGGTGTCCCGGCTGCGGGGTAGGAG

>uc001ycg.1|93532994|93533394|93533493
CCACCCCCTGCACGGAACCAGGCCTGGTCCTGAGCCATGGGTGGGGCTGA
GCCTTGGGGGGGCTGATGGAGAAATGCCTGAGCTGCAGCCACCAAAATCA
GGTGGGATGGGGTCAAGGGAGAGTCCCGGGACAGGTCAATTGGAACTGGG
CAGCACATAAAGCAGACCAGCCTTGACAGAAAGGACAAAAATAGCCCAAG
TCTCACATGGGGTTGCCAGTGCCCTTTCTCCCCATCTTCTTGGGAACGGG
ACTGGGAGTTGGGGGTGGGAGGTTTTAGGACCATGGAGAATCTGGCCCTC
CACCCACAGGTGGATCCTGCAATGGACACATCATAAGGACAGAAGCCAGC
ATTGTGATGTCACAGCCTGGCTGTGGCTTTGTGCTCCTGGAGCTGTAGGT
GAGTCAGCTAGGCCCCTTCCTCCTCCAGTGCCTGTCTACCTATGTTTGAT
GCTTGGGGCTAGAAAGACTGACCTTGTAGCCCCTCACCTTCTCTCCCCAA

>uc001ymr.1|102869845|102870245|102870344
CGGGTTCCTCTCCCCGAAGGTGGCAGCCGCAAAAACACGGCCTCGAAAGC
AGTTTCGAGGACGATGGCTCCTGCGTCCCGGGAGTCGCCATGACGCCGCG
GCCTGTCCCAGACCCGGCGAGGGAGGGGACCAACCACCATCTCCCCCTCA
AGGCCCAAACCGACAAAGAACGGCCCCCGGTACCCCGGCCCCGCCACCAG
GGCCACTCCGGGTCTCGCGAGACCCAAGGGCTGCGCCGCGAAGACCTCTG
GGAAAGGCGGGGGGAGGGGAGAGGAAGGAAGCGAGACCGGGGCTGGAGGC
GGGCCGAGGCCGCGAGTTGAGCCTCAGGAAGCAGAAGGGGCGCGGAAAGA
TGCGATTGACGTCGCAAGCGAACCAATGACGAGCGAGCTGTGGCAGGCCT
CCAGCCAATGGGCAGTGAGGCCTGACGCGGGGGGCGGACGCTGGGGCCGA
GGGTAGCTTGAGCGCGGCGGCGGCGTTGTTCAGTCAGAGCGAGAACATTC

>uc001ymt.1|102870588|102870988|102871087
TCCGCCTCCTCGGACTCGGACTCGGGTTTATATCGCGCCTCACTTCATCC
CAGTCCCGGGCGAGCAGCGTTGGGTTTATGTCTTTATTTGACGAAAACGG
TGAGTCGCGGGCGCGGCGGGCCAGGAGATGGCGGCCGCACAAGATGGCGG
CGGCCGCCGCGTGACCCCGCCGCGGCGTGTGGCGCAGTTTGGGCGGAcgg
cgggcgggcgcgggcccgggcgccggccgccccctccccgcgcgctcccc
ggcccggcctcgccccctccccggcATGGCGGGAGCGCGTCGCGCGTGCC
CGCCGCTCGGGCTGACTCAGGCTTCAGCTGCTGCATTTGTGAGTCATCGC
GCGCTCTGGGGCGGGGGCGGCCCGATCCCGGCACCCCTCGGCCGTGTGTC
GCTTCCCGGCTGTGCACCCTCCGGGGCCGCCGGCTCTCGGGGGACGCGCT
GGGGATGGGGCCAGACGCCCCGGTCGCGCGCCCCCCTCCTTCGCGGAGCT

>uc001ytz.1|19778895|19779395|19779394
GATCTGTTACAAAAAATACCTGTTGATTTTCTGTTATTTTAATGGATACC
TAGCTTCCTTTTATAAATTGGCATTACAATAGTCTGGTATTAGTATTGAT
CTGGAATCTATGTGCTTCCAGATCAGTCCCATTCCTTTTACTTTTAGAAT
AAGACAAAATGTAGCTCAGACACCATTCTTCCATGAAACCACATCTCTCT
AAGAAGATGCTGGAAAGTCAGTCTTTCTCAAAAAGTAGTTTTCCCCTCAA
GTTTCAACACATTACTCCACTGTAAGTTTAGACAGtataaatatgtataa
aatatatatatataatatatatatatTTTAGTATAATATTATGCTTCAGC
TTTTCCTGCATGTTTTTCTTTCTTTTCTCTTACACCCTTCTCTGTGATCT
CATCTGACAATCACTACCATGGCAACCAAGCCTCTGTGACGTTCCAGCAA
GCTCATTGTCTTCTCTTCACTAAACTTTAGTTAGTAGTTGGTCCCAGTCA

>uc001yub.1|19804047|19804547|19804546
agtgaaaccctgtctctactaaaaatagaaaaaaaaaaaacagccaggca
tcgtggcaggcacctgtaatcccagctacttgggattctgaggcaaggag
aatcgtttgaacctgggaggtggtggaggttgcaatgagccgaagtcgcg
ccactgcactccagcctgggtgacagtgcaagactccgtctcaaaaaaaa
aaaaaaaaaaagaagaagaaaTGTAGCTTAGAAACCATTCTTCCATAAAA
CCAAAACCATATCTCCTTAAGAGGATGTTGGAAAATCAGCCTTTCTCATA
AAGTAGTTTTCCCCACAAGTTTAAACACATTACTCCACTATAAGTTTAGA
GACTATTTTAAAAAACTATTATGCTTCAGCTTTTCCTGCAGTTCTCTCTT
TCTTGTCTCTTACATACTTCTCTGTGATCTGGTCCAACAATTATTGCCAT
GGCAACAAAGGCTCTGTGACATCTCTAGCAAGCTCATTGTCTTCTGCCTT

>uc001ztr.1|42506470|42506870|42506969
AGGGCCACCGAAATCCCAGGAAAGGCGCCAGATTCGCTTTCTCCCGGCCT
CAGGCAGCTCTCCCTACGAACTACCTCCTCCAGCGCGCCAAGCCGTTAGT
CCCGCCTTATCCCCTCAGCTCCACCTACCCAGCGCGCCCACAGTTACTAA
ACCCTAGCCGCCAGGGTGCACTACGCGTTCCTAAGCCCCGCCTCCGGGGC
AAGGGCGCGCTCCCCCTCCCAGCTCTGCCCAAGCAGTTCCGTTAGGAGCG
GGAGGAAAAACCGTCCTTCGGGTCCCCGCCTCTCCACTCCTAACGCTTTA
CTCCCTACTCCCCCTGCGACCACTACACAGCCGGCTACGGAGGCCCCTAA
TGTACAAATATCCCCCAGGCCCTTGCTCATCCTGATAGGTTTTGTCCTTT
CTTAATCGACCCAGTACTAAGGCCTTGTGTTCAGTTTTTCTCCAGGATTC
AGACTAGAGAGTTTCTTCCGGCGTAAGGAACTTCAACGCTCTTCACGGAA

>uc002acm.1|52688431|52688831|52688930
GTGTATGCCTGCTTCTTGCAGAGTGGCTGCTTCAAAGTGATGGTGAGAGT
TACATTTTACTATTTCAACATTAGCTTCTAATGTTTCTGAAGTCTCTGGT
ATTAAATGAGTTCTCAGCCAAATGTTCTGAACCCTGGGAACTACTGCTGT
TAATTGTGGTCATCTCTTGGATGTGTTTGCATTGTTGTCCATAACTAAGC
TGATTTCTTTTCATTTCATTTTTTAATGGCTTTTTACTGCTGCTGCTTGA
GTATTTTCCTGGGTGAGCATTCTTGATTGATTACTGGAATGAAGTCAGTT
CTGTCTTCTGCTGTCACCCAGGTACCAATTATTGGATCACTGTGGACACT
GCTCCATCTACCCATTGATGTGCATTACCAATTTTCCTCTCAACACTGTT
CAGTGACTCACTCACATGCTCACAAATTCAGCAATTTGTTCATGATAGCT
GCTTGGCGGGGTGGATAATATCCTGGTCAAAATGACTGAGCCACATCAGT

>uc002arq.1|67009517|67009917|67010016
CTTCCGGGGGTGGGTTTCCACTGTGCACAACAGTACCTAGCGCTTCCCCC
ACTACAGCCCCCTTTCACGCTGTGGTAATTGCCAGGTTATCTGCCTCTCC
CATTACAGTTCCTTCCTCACAGGGACCGCGTTTAAACCACGGCGGTATCC
CTACCGCGCAGGATGGGCCGAGCCCCGCACGCCCCGAGGCAGCACCCCGC
ACGCAGTAGCCGGGCGTCGAGGCGTTCCCAGCCCACACCAGGCGCGGACC
TACGAAGGCGGAGCGAGCATGCGCACTAGGAAggggcggggcggggcgcg
cgcgATCCCCCGCCCCCTGCACGCGGTCCCAGGAGGGGCGGGCCTTGGCC
GCTCGCTCTCCCCTCCCCCATGCCGCTGCGCTTGCGCGCTGGGGACAACC
GTTGCTGGGTGTCCCAGGGCCTGAGGCAGGACGGTACTCCGCTGACACCT
TCCCTTTCGGCCTTGAGGTTCCCAGCCTGGTGGCCCCAGGACGTTCCGGT

>uc002asu.1|68932271|68932671|68932770
TTGAGTTGAGTATTCTCCCAGTGAAGTAGATATACGCTTGCCAGGACAAT
CCTGCAGAACCTTAACAGCTAAACGCCTGGGACAGGGTCCTAGAAGAAAG
AGAGCTCCTAATAAGTGCCTGTTGGCATCCACCAGAATGTGCAAGTTCTG
TCATTTCCCCACTCTCATGTCTATGTCTATGTTTTATCTCCTTTCAACAG
CAGGAACAAAACACCAGTCCTTAAGGGCCTGGGCATTAGTGGACAGGAGC
CAAGGTGCCTGAGGACAAAGCTCGGGACCCGGGACAAGGTTAAACAAGTG
CCATAGCAGCTCCAAACTACCCAAAACCCAGGAACACCCCCCCCCCGCCC
CCCGCAAGGCAGCAAGATGATGCAAACATAAAGGTCTGGTGGGAAAGGCT
GTGTGAAAATGGGAATCCCCCAGGGCGGAGGAAGTAAAGCAGCAAGTCCT
CTATCCGTCTCAAATTACCTTGAAATCCCACCTCCTGGAATCCCCCATCA

>uc002asx.1|68971640|68972040|68972139
GGGCGGCCACACAACGGGCCGGCATGGCGGCCGTCTTCGGTGCGCGGGAG
CCGGGTTCCCTGGACCTTCGCCCTTGGGCACGCTCCTCGCAGCGGCCTCG
GCGAGGCAAGTCCTCCCCTCCTCACCTGTCCACTCCGGGTCGGGATTGTT
TCCTTCCCTACCTCTGGTCACCGGAAGTGGCGATCTGGGGCCCCCAATGG
GAGGGCTCTTTGATATCTTCCTCCTCCTCCTCCCTGCGCTGCTCCCCAGG
AGCCAGTGGACACAAGCAGAGGGATACAAATTTCGCGCGGGCAGCGCTGA
GGTGGGCCGTAAAGAGGAACGGACCGGAAGTGGTGGTGGTTATAGCAACC
AGTGTGGCCAGCCTCTTCCCCAGCTTATCCTCCTCCCAATACTCCCGCTC
TGTTTTTATGAGGCTGGGAAAATAGAACGAGGAAGTGGTGACGCACTGGG
CTCTCACGAATACAACTAGAAGCTGCAACGACTGTGTGGCTCTATCGATT

>uc002axo.1|72315319|72315719|72315818
AAGAAACCATCCTCTTGAAGTTTGTGTTTATTATTATCAAATAAATGGAA
GACTATAGGTACCCAAAGAGGCACGATGGCTGGTAGATTCTTCAACAGAA
GTAGCTGTTTTACCGATCAAGCTGCAACACTCTTGAGAGCAGTGTCTGCT
TCCTCTTTTGCTGCAGCTTGAGCAGCATGGGGCTGGCCACACCACAGGGT
TGGTGGAGACTACTTGAGGCACCAAGAGCAGGAAGGGTGGGGCCTGAGTG
CCAGGCGGCAGGTGGAACACAGCTCCAGGAATAGGGAAAAGGGCTTCGCG
TTCTAGCTCACTGCACCTGGACAGGTGCCTGTGTGACTTCGGCCCTGCCC
TGTGACATCACACAGTGTTGCCCAGGTGACCCAGCTAGGTGGAAGAGCTT
ATTGTTTTCCAGGCCTGGGCAGAGACAGGGCCCCCCTGCCCCATCTCTCC
ACCGTCCTAGGTGTGCCAAGAGTCAATTGCCTCATTGCTGACCCTGTCCA

>uc002bfg.1|78138675|78139075|78139174
CATTCCCTGCGAGGTGGCAAAGGTACCTGAACCTACATAACCAAGCCCTT
AAAGTCTCCGCGGCACCTCTTAATCGCCTTCCCGTAGCTATTGGAGGTAG
AGAAACCGCGGCGGGAAGCGCCCCAGAGAGGGCAGTGGAGCAAGGGACAC
TGGAGGTGCAGAAGGCGGAGGAGCATCTCCTTTCGCTCCGCCCCGCCTCT
TTTCCTGCCTCCGGCCAATTGCCGTGCGCTCCGAGCCTTGACCCCGCCTC
TCCCCGCCTCCTCCGGCCTGCGGCCCCGCCCGCGCCGGTAATAATTAgcg
ggcgggcggggcccgcgcgTCAGCCGCGGGAGCCGGCCAATCCAGTGGCT
CTCCTCCGCGGTCGCGTCATAGGCCGAACAACCAAACAGAAAAGTTTAAT
AAACAGCGGACGGAGGGGCCGGCGGTGGCGGAGCCGGAGCAAGCAGGGGT
TCGGCGGCATTACCTGTACCCATTCACCGGCGGCTACCGGCGGCGGCGCG

>uc002bgb.1|79213198|79213698|79213697
TGAAATTATTAATTTTCCTTTCTTCTTTCTATGCGATTTTGGTTTCCAAA
TGTGTACATTGAGCAGGTATTGTTTTATGATTAGGGCGAAATtgctgctg
ctgctgctgctgctgctgctgctgATTACAAAAAATAGGCTGCAAGCAAG
CCGTGCTTCCATTTAAAAGCTCCTCTTTGTTGCCTCGACAAGCAAGGGGT
ACTCGATAGCACTTTTCGGTTAGATTCTAATAGAAAGAAAGCTTTAAATT
TCTCTCTCGGAAGCACTTTGTCAGCCAGGGTTTTCCCTCTCGCCCACCCT
GCAGTTAAGGAAATCTAAGAGGTGGAAGTGGGGCGGGCTGGAGGGCCACA
GACAGCCGCTGACCCAGACGCCCCATCTCCCGCCCCAGGGCGAGGGTGCG
CGCTGTCGCTTATTGGCCAGCAGGGTCCCAGACCTTGACCAATCGCCTGG
GGCCGGGTCGTCATGGCGACGCGCCACGCTAACGCATGGTGTCGGAGGGA

>uc002ddp.1|15503123|15503623|15503622
cgtgctctgccacggctaatttttatatttttagtagagatggggtttca
ccatgttggccaggctggtcttgagctcctgaccttaagtgatatgccca
ccacccttggcctctcaaagtgctgggattacaggcatgtgcctccacac
ccagccttttttattttttagaatgtggttcctggaatgttcaaaattac
atatgtggctagtgttctatttcaattggaccgcactgATCTATACATTC
TCTCTTttatgacccccgatttacagataaggaaactgagtctcaaagag
gttagggcatttgccgaggtcggccgttagaaagatgccggaccatctac
tcatgtctgcttgacgccaatgcctgcgtcttCACGTGCTGTTGGTGCGT
CCTCCTGAATTACTTTTGTGTCCTTTGACACGTCAGATGTGGCTGGGGAA
ACAGAAACTCGCAGAAGTTAAAAAAATGTGCTTGAGGTGCCACTGGAGAA

>uc002dge.1|19374872|19375272|19375371
acaaaaaattagccgggcatggtggcgggcgcctgtaatcccagctactt
gggaggctgaggcaggagaatggcgtgaacctgggaggtggaggttacag
tgagctgagatcgcgccactgcactccagcctgggtgacatagcgagact
ccatctcaaaaaaaaaaatatatatatacacacatttagaatatatatat
gtatatttagaacatatatatgtatatttagaacatatatatatgtatat
atataAGTTCTAGGCCAGAGGCACTAAATTATAAAAAAAAATCTTGCCCT
TTGACTATGAGTCATTTAGAAAAATATCTTCCTTCTGTTTCTAGAATCCC
ATTGTCTTAAATGAAAGATTCTGTTTTCGATTTCTTGCCTAGCTACCAAG
ACAGAATTCTCTGCAGGAAAACACTCCTTCTCCTGAGAAAACTCCTCAGG
GGTTAGATGCAGGGAGTTATGTTGTGATTTGTGTAGGGGTGGCTTTGGTG

>uc002dhx.1|20724933|20725333|20725432
CAGTCGTTTCCCAAGGCCTAAAATAGGCAGGCACTGGCTCAAGGCCACAC
AGTCAAGGCCCCAGGGTTCGTCCGCCTCGGGCTCCTGTCACCCTCGGGTA
GAAGGTGGCCCAAGGCTGAAGACCGAGGTCCAGGGAGGCGCCTTTCCAAC
CGTGCCAGAGAGGGCAGGTCGCAGACGCCGGGGCTGCGGGGAATAGAGGC
CCTCACCGCAGATGCCACCTGCCGTGCCCTGCTCTGCGGCCAACGCCAGC
GCTGGACCCGGAGCTACCCGCCCCCGACCCGGAACTCCCTCGAGTACCGC
GCGAGCCGCTTGGTCGCCATTCCCGACACTCCTTGCTTTTCCAAGTCCAG
CTGCCGGAAGTCGCTCGACTTCTACTTCCGGTCCGTTCAAAAAGCCCGCG
AGGCTGAGGGGCGGTTGTTGTTGGCAGCTGTGGCTAAGGAGGGGAGAACC
TCTGCTCCCCGCCCGTCTTCTCTTCTGCGTTTCCCGGGCTAGGGGGCGTG

>uc002dhy.1|20725120|20725520|20725619
GGGGAATAGAGGCCCTCACCGCAGATGCCACCTGCCGTGCCCTGCTCTGC
GGCCAACGCCAGCGCTGGACCCGGAGCTACCCGCCCCCGACCCGGAACTC
CCTCGAGTACCGCGCGAGCCGCTTGGTCGCCATTCCCGACACTCCTTGCT
TTTCCAAGTCCAGCTGCCGGAAGTCGCTCGACTTCTACTTCCGGTCCGTT
CAAAAAGCCCGCGAGGCTGAGGGGCGGTTGTTGTTGGCAGCTGTGGCTAA
GGAGGGGAGAACCTCTGCTCCCCGCCCGTCTTCTCTTCTGCGTTTCCCGG
GCTAGGGGGCGTGGGGAGTGGTTTTAGGCGGCGAAGCCGCTCGGCAGCAC
CTTCCTTCTTTGCCAGGCAGACGCCCGTTGTAGCCGTTGGGGAACCGTTG
AGAATCCGGTAACCGATGCGGACGGTAAAGCCGTTTGGGTTAGAGCGGCG
CGGGTGTCCAGTCCGCGGAACGGGGAGATCGTTGGCACCTTCGCTTTTTT

>uc002dkf.1|22010962|22011362|22011461
CTGACCTCTCCCAGGGACTGTGTTCAGGGAACCCAAGGGAATCTGAGAAG
GAAGAGAAAGTTACCACCTTTGACACATGTGGCAGAGTTCTCTGGAACCT
CTCCTCTGTTCCTACCACAGGAAGGCCACAGGCACGCACCAGGGCTGTAC
TGGCCTAAACCATAGTTCTGTGCTGACTGAGAGGTTCTGAAATTAGAAAA
GAGGTCTAAATCCTGCTTCCAGGTTTTTGTGAGGTGGAGAAAAGCAGAGT
GACCTGGGAGAAGTGGTTATCAACAACACAGCTGGTGACTTCTTCCCTGG
GGTGAGGAAGGTTTTCCCTTTCCCTGCCCCGAGCTGCAGTGGTGCAGTCT
GTTACCTTGGAGACCAGCTAACACATTCCCGCAGGGCAAGCTTCGCTGCT
GAGTTGCTTGGAGGAGCTTGGAGAAACCAGAAGTGAGATCCAGGAGAAGT
AAGGCCCTGGAGTGCCAGGAGCCCTTCTCCCAAAGATGGAGAAATAAATG

>uc002eqj.1|65435941|65436341|65436440
ACCTCCCCCACCGCCTCTGGCTCGGACCCCCGACCCAACTGCACTCGCCC
CAACCCTCTTGCCCAGCTGGTTTCCCAGACCGGAAAGCTCCCACACTCCA
GGCTGGGCGGGACCCCTCTTCCCATCCCGGCCCCCGAACTTGGCCCAAGC
CTTGGTCCCCCGCGCCAGACGCAAAGTCCGCGCTGCGCCCCGGGTGGCCC
CGCCGCCAGCAAGCGACCTGGCGGCTGTGTCCTGCCGCCTCCTCCGCGAA
GCCCCTGATTGCCCAGCCCGCTCAGACCCAGGCCCAGACTCTCACTCACT
CGCCCCGGGCGTGCGCAGCGCGTGGGGGTGGCCCAGGGCAGCGGGGGGCG
GGCGCCGCGGAGCGCTGTGCGCGGGTGTCTGCGGGGAGCGCGCACGGCAA
GTGAGCGGGGACCTCGGGGGAGCGGGGCTCCGCGTGGCAAGGGCGCAGTG
TCCCCCGGAGAGAATTTCCCCGCAGAAGTGGCCGAGCTGCCTTCTCGGCC

>uc002fha.1|82539772|82540172|82540271
agggaaatttgaatttcagataaacaagaaataaacttttagtgtaagta
tgtcctgtgcaatattgaagatacactaaaagtttgtttcttatttatct
gaaattcaaatttccctggaacctctgttgtcttttgctgcctctagaaa
ccctCTTGTGAGCACGCCTGAATTTGGAGGATCACGTCACAAGCTCTCAA
TAGCCACTTGAACTCATGGCCTTAAAGAGCACAAGGCAGGTCCAGGGGAA
CCAGGGCACCCACTGGCACCCAAGACAGCCAGCCCCCTCAAGTCAGCCTG
CAAAGACCCATTTGGCTCCTCCCCTCTCTGCAGCCCCTCTAACCATCGCC
CTTTTGCCTGCCCTTAACAGTATCGGCCTTTGTCTTAGTCAAGCTTTCGA
GGAGCAACTCAGCAATTCTGTTACCGATAATCACCTAACAGGTAAACAAG
ATGGCAGGGAGGAAAGTCCACGTCTCGCCCCACAGTTCCCCATATCAGCA

>uc002fhz.1|82997294|82997694|82997793
AATGAATGGCACACAATCAAATGCCTGGAAGCCACTAAGAAGGGGAAAGA
AAAAACTGCAATTGACATGGCTCCAAGTTCCATTCTAGAAGTCGGCAGTC
CCTGCCACCTTTGCAGGACCAGTTCAGAAAGGCTCAGTGAACAGGCAGAA
TTTTCCAGGTGCCTGAGGGCATTTAGATGGCCTTAGATCCCCTTTTCCAG
CCTTTTGCATGCTCTTGGCCCCATCCCTGACATCCCCTTCTTCATTCTCT
GGCCCCTGGGCTGCCCCAGGCTTCAACCGCCTTCCTATTGGCTCTGTGTT
TACAGCTTCCTCCATTGGTCGATTCCGGAACCAATCACAGTCCCCTGGGC
AGCATCCTCTGTCTCCACTCTCCTTGAGGTCCCCTCCCTGATCAAGGCTC
AGTTCTCAGTGTTCTGGGAATGTTATTCATCGATGCGTTTTGGCAGCAAA
ATAGGCTTCTGGGTATGTAGGTGGTTCTGGCTAGCCCAGAAGCTTCCTAA

>uc002fnx.1|88251279|88251779|88251778
GGTCCGGGTCGGGGATCGGGGGACGACGACCGGGAAAAGGGGTCCCAGGT
CGGTGGTCGAGGCCCTGGGGATGGGGTCCCGGGGGATCGACGGTCGAGGC
CCGAGCTCTCCTGAGTCCTGCCCGCGGCCCCAGGTGGGCGGAGCCCACGC
CAGTGGGAGAAGCGGCCCCGCCCCGCGCGCGAGTCCCCGGAGGACGGCCG
CGACCTCTTACCGTCCATGGCCACAATGACAGGAGCAGCACTCGGAGAGG
GAGAAGGGACGCCAACTCCGGGCGGTGTCAGGTCCCGGCGGCGATCGAAC
CGACCAAGCTGCACCCGGCGGGGACTTCCGGGGTCGCCGCCCCACTTCCG
GTCGCACGGGATGCTCTCGCGAGAGGATGGTGGCCGGTCCCGCCAGAggg
gcggggcgcggctgcgcggcgcgcggTCGCCATGGTGACGCACGCCGCTG
GCGCGAGGACCTTTTGTGAGTCGCTCCCGGCTCCGCGGCCGCGGAGGTGT

>uc002gcd.1|5330039|5330439|5330538
CCAAACCCCAGTTTCCTGAAGACCCAGTCATATCCAGCCCAGATAATGAG
AAGGTGGCACTGCAGCTGCTCACCACGGCGGCGGTGGTGAGGACGCAGGC
AGTGGTGTAGGCGCGGCTGACCGGTGGGATCTGCAGGTACTCCAGCCGCA
AGCTCTGGTACGCCATCTTCCCCACCGTCGCCTGCCCCACCCCCCACCCA
CCCCATTTCCCCTTCCGCCAGCAggccccggcggcggggcgggcccAAAG
GCCCCCCGCCCACTTTAGTTTTCCCGCGACTGCCCAATCAACGCCAAGCA
ACCGCAATCCGTAGAGACCTAAGGAACGCACATCCGCCAATCACGAGTTG
CGTCGCCACCGCCCCCCCCCAGCGCCCCATCTCCCCACCCTCTCTTCTCC
ACCAGCCAACGTCCGGGAAAAACGAGTAAGTACAGGTTCCTTCTGCCAAT
CCCCGCCGGCCACAGCTAACTTTCCCGCCCGGCCCCTTTCTGTCATAATT

>uc002gce.1|5330570|5330970|5331069
GAGAGTATCCCGCGTTTGCTTTCGCTCGCCGAGGCGCGTATCAGTCGGAA
TTTTGGGGAGCCAACCGCGCCGTCTGTCCCTGGCAAGCCAGCGGCGGTTT
AAAGGAGGTGGCGGGAAGCCTGTGTGTGCTTCAAATCGTCACCCTCATGG
TCGCTCCGGTAAGTGCTGCGGGGCAGCATTTTCTCTGAGGAGGAGCGGGG
ACGGGCGAGACTGGCATAAGCGTCTTCGCGAGGGAGCAAGGCGGCCTGTG
GGTCGGCCTCACCCCGGCCTCCGACCTGAAGATCCCAGCATGCAGCGCGG
GCGCGGGGCCCGACGGAAGCCGGGAGCCGGCCGGAAGCAGTTCCTGCGCT
CTGGCTTCTGGGTCCTGTCCTGCGCGATCGCGGGGTCTTAGACAGCTCAA
CTCGCCGAGATGACCTGGGCACCTCTGCGTTGAATCGGCAAATACTGATC
AAGCCGCATTTATTCTGCTCTCAGGAACTCTAAGTCTAGCAGAGAAGATG

>uc002ggv.1|7263902|7264402|7264401
TGGTTGTGCCTGCTCTGTTGTGGGGAGGGCGGTCTCTAAAGAAACAAGCC
CTGGGGAAGTGACGAGGGAGGAGGGGTCTTTTCAGTGACCAGCTCTGAGG
TCTGAGAGGAAGGGGGAGTGTGTGCTGGGGTCTGGTTGCCATGGTAATGG
GTCTGTTTGGCAAATGAATGTCAGGACCCGTGTCTATGCCGAGACTGGAG
CCTGGTGTCGTTCTATAATGGAAGGACAAAGGCTGATGGGGGCAGATGTC
AAACAGGCCAGAGGCCCAGTGGGCTGGTGTAGGCAGCTAGCTCAGCAGAG
GTATGTGAGGTGAGAGGCATGGCCTCTGCCAAGGCCTGGACTCAGGCGAG
AGGGTCAGCCACGGGTCCAGGACTCAGGGTAGCCCCTTGGCACACTGGAA
GGGAGTGGCCTGGCACCATTGTGACCCGTTCACTCCCAAGACCCTCAGGG
ACAGGCAGGCAGTCAGTGGACACTGTCGGCACGGTGGGCTGGGGGCGTAA

>uc002hnv.1|32841024|32841424|32841523
gaggggcggaggcggcgggcgcgcggcacgcggcgcgctcgccactgcgc
cgcccgggggcgcgcACGCAAAGCCCGGAGGCGCGCGCGACCGGCGGCTC
TTTGGCGCGGATTAGGGGGTCTCGGCGAGGTGAGGCGCCAGGCAGCGCTG
GGCGGGCGGGCGGGTGGCGGAGCGCGAGCCCCTCTAGCGGGACTAGGGAG
AAGCGGGGGCCACGAGGTGCGGCGGGGGAGGAGTCGCGGGCTGCGGGCCC
CGGCGGCGGGCTTGACGCGGCAGGCTggcgggccggcgggcgggcagcgg
cgggccTCGCCGCTCTGTGGGGGAGGGCGGTGTGGGGCCGGGCCTGACCC
CGGGGGCCCGCCCCGCGTCTGGGCGGTGCCCCAGTGCCCCGGCCTCGCCA
TTTCCCGCTCAGCCCTGGAGCGCGTAGCTCTACCAAGAATGGCCACTGTG
CCAGATGCCCCTGACCAGCGTTGCCCATTTGAATTTCCTAGCAGGCCCCC

>uc002idj.1|38575623|38576023|38576122
GCGGGCGAGTGTGGGGCTGGGGCTGCCGGACGCGGTGCTACTCACCGGAT
GAAGTGAGGGTCTCACCCCAACGCGGCCTTAGCTTCCTCGGAAGGACCGA
ACACCTTGGCGGCAGCCGAGGAAAGGGGTTCCACAGTTTTAATTTATCTG
TAATTCCCACGCTTTACTGTTGCCACGGAAACCGCTGAGCAATAGCCTCT
CAGAATAGGAAATCAAGACACAGTCAGAGGAAGGGCGGGACAGAAAGAGC
CTAGCATCTCTCGGGGCTCTGGGTTGGCCACCCAGTCCTCCCCTGGTGAC
ATAAAAAGAAAGAGACGGAAAAGGAAGAATTCTACCTGAGTTCGCCGTAA
AGCGCCCGCCCTCTCGCCTCTACGCTTCCAGTTGCGGCTTATTACGTCAC
AGTAATTGCTGTACCAAGGTCAGAATCGCCACCTGAGGCCTGAATATCAG
CGTAAGATAGTGTCCAAAGCAGTCTTAAGAAGAGGTCCCATTACCCCACT

>uc002ifv.1|39619755|39620155|39620254
CTGAGAAACCTGTCCCTTTTATTTAAAGAATACCTTTTACGTCAGCCCGT
CTTACGCAGCTTCGCGTCATCAGTGCAAGGCGCGGAGGCGGGACTTCCTG
TCCCTGGTATAACAGCTTCCGGGAGAAGCCGGAAGAGACCGGACCCTGAA
CAGAATCGCAGATTGCCAGCCCTTTTCCCGACCCCTACGGAAAGACGAGT
CCAGGGGCCGTCCTGGCGAGGTCAAAACATTTAGTCTGGTCTTTTCAGGT
GAGGACTTCCCCATCCAGGCACAGTGCCGGTCCAATCCCCCTTTAATTTC
CCATGACTCCTCGCGTCCTGAAGCCCCGCCCCCAGTTCCCCAGCCCCGCC
CCGAAGTTTGAGGGGTGTGGACGGTTTGTGACCCCCTTAGCCGACCCTAC
TCCTCACTGGCCGGGACAACTGGTCTTATCACGGAGGCTGGGGCCAGGCA
GCCCTTCGGTTCGGGTGGGCCCATGGACCCCAGTCCAACGCCGAGGGAAT

>uc002ihf.1|40141101|40141501|40141600
agcagtctaattagatgggttgaagaaaagatgggaagtgagggataaag
atacgtcttttgagaagttttgttgggcaggtaataattgaagaacggga
gggggaCAAAAATGTGAAGATGAAATGATGTGTAAGTGAAATCTTTATGT
AAACTGCAAATGCTCTGCAAGTGTTAGGCTTATTTTGTTATTTAGTATTC
AAACTTCTAGGAATTTCAATGCAGCTCAGTGTGAAGAATCACTAAAAAGC
GACCACTAGTCCTCAACTTGAGGGCCATTAAGGGGCAAAGCCGTCTAGCC
AGTGAAGAGCCAAGAAATGAAGAGACGGTTTGAGAAGACGTAGGCGGTGG
GGGAACGGAAAGAGGAATCGCGAAACTAATATTGTCCTTCCAAGGACACC
GTAGGGCGGATCTCGCAGCTACGGCGTTCTTTTAGGGGTGGAGCCGGCAG
GAAATTTAAACTGAAGCCGCGGCCGAAAACGCCAAGAGATTGATGCTGTA

>uc002ihg.1|40141364|40141764|40141863
CAACTTGAGGGCCATTAAGGGGCAAAGCCGTCTAGCCAGTGAAGAGCCAA
GAAATGAAGAGACGGTTTGAGAAGACGTAGGCGGTGGGGGAACGGAAAGA
GGAATCGCGAAACTAATATTGTCCTTCCAAGGACACCGTAGGGCGGATCT
CGCAGCTACGGCGTTCTTTTAGGGGTGGAGCCGGCAGGAAATTTAAACTG
AAGCCGCGGCCGAAAACGCCAAGAGATTGATGCTGTAGCTGCCCTGAGAT
AACCAGGACTGTGGAATCGGGAAGAGCTCATGGAGCTCGCGAATGTAATA
CGGAGGCCTCTGAGGAAGGAGTACGGAGGCCGAGAAGGAGCCGGCATTTG
ATGAGCGAACCGGGAAAGGGTACGGATGCCGGGAAGGGGAGAAAGAAAGG
CGGAAGGGGTCGTTAATAGCTGAGGCGAGGTGCGGAGTCGTGGAGGGGGC
TTAGGAAGTGACCAGCGGGTAGGTGCCGAAGCTGAGGAGGGTATAGGGGC

>uc002iml.1|43329572|43329972|43330071
TCTTATGTTTCCTTGCCAGCGGCTTTCTAATTTTAGTTCAGAAGGAACTA
TGTTTTCTCCTCTGGGCAACTGAGAAACCTGTCCTCACTGCATTCCTTGG
TTTTGATTGCAATATCCTGTCATGTTTGTTTCTTAATTAACTTCATCCAA
GGGGACTCAGTCTGGCCTTTCTCAGTGCATTCTCCCAAAGTTCTTTCTTC
TTCTGAGGTTACTTCTTGTTCACTTATTGTTTCCTAGAGAAAGGTATGAG
CCAGTAGATCTGCTTTAAACAATGAATTGGCCCAAGTTTCCCGTTTACAG
ATTTCATTACAGATGGACACTGTTTCAAGGTGCACTGGCATGCACTGTCT
AAAACGGTTTCATGCTGTACCCCAGAAGGCATTCAGTTTCACAGTGGAGG
GCTGTATTGAGTTGGTATTCTGGATGATACAATTTTTAGGGCTAGAAAGT
TTAGAGTGTTGGCTGGCTCACAGGCTGCAAAGGAAATAATGGTGGAGTCC

>uc002irg.1|45979858|45980358|45980357
cccttccttccAGTGCAGTGCCAGCTCCTCAGGGACTGTTCTGACACTGC
TTCCAGGAAGCCTTCCTTGCACCCCAGTGCTGGATGCTGGGTCAAGGGCC
TTTCTCCAATAGTACCCTGTGCCCTGTCACAGTCCTTTATTGCTGCATGG
ACCTTTCGTTATTTAGGTCTGCCTGCAGTCCCACTTCCAGGCTGAACTCC
CTGAGGTCTCTGATTCCCTAGGTGTCCTGGAGTCTGGCCCAGGACCTGGC
CCCACAGGAGTCCCAGCAGGTGGGCGCTGAGTGAGGGAGTCCCCATGTCT
GGTTTCCTCTGTTTGTCCCTCACCTGGTCGAGTCCCAGACCCTACTGATC
TTGGCCTGTCCAGCCACCAACAGTAGGCTGCCTTCCAGTGGGGCCACACC
CAGGCCTGCCAGAGAGATGCCTCCAAGCAGCTGCTCCAGGAAGGGCCGGG
GGAGGGGCCTGGGGAGGGGTAAGAATGGAGCCCCAAGAACCATTCTGCCC

>uc002ium.1|51182954|51183354|51183453
CCTTAGGATTTTTCCAGCATTTCTACTCTGCCCACCTCTCCTCTCATGTC
TACCAAAGAGACTTTCTCTACTTTATTCAGAAAGGTAAATGAGAGACACT
CAAACAGGTCTGTAGGTTATGGGAGTAGCAGGGAGTATGGGATAGGCTAC
TGAGGAGCTGTTTTTGAGGTGACATCACTGTCTCCCTTCCTTTTTCCCTT
CCCTCTGGAAGCCTCCTTACTTCTCCAGCTCTTCCTTCCTTCCCCACATC
AAGTCCAATTTTTCTCCTTTTACTTCTTGTCTATCCTCCTCACTCCTTGC
TCAGCCCCGCCCGCTTTTCTAGGCCCGCCCCTCCAGGGCCCCACCCTCAG
GCCGCTCCTCCAGTCTAGGCCCCGCCTTCTCCTCAGTTTCCTGCCAATGA
CGCTggggcagccggggcagccggggcagccCGGTCACCCCGCCCCCAGG
CCCACACTAAGGGTGTCCGCGGCCTGCCCTCCAGGCGGAGGAGCCCGGAC

>uc002kfg.1|78009428|78009828|78009927
GGAGCCGCGAGTAAGGCGAGTGTCCAACGCCGAGCTGGCTGACAGAGCCC
GGCCGCGGCCTCCGCGGGCCCAGGGGCCTCCAGGCCCCGTGACCACCGGA
CCGAGCACCCTGGAACGGCCCCAGCTTGGCCTCGGGACAGTCCGCGCGCT
CACCGACTCCCTGGTGAACGCCGCTTGGCCGCCGCCGCCGCCGCAGGACC
CACGAGAAGCGGAAACCGGCGCAAGGACCCGGTCCCCCCGGCGCCGTACG
TGGAGTGAGCCTGCGGTCCGCCCCGCGCGCTCCGATTGGCTCTGGGGCCT
GGCCCGCCCCTTCCCGACACTGTCATTGGCCTAGGCAAAGCCGTAAGGGT
GGGGAATCCTATTGGCCCAGGGGTGCGGCTTGTCCTCTCCCGGTGCTCTC
ATTGGCCGAGCGCGGCCGTTGGGGGTGAGGCCGCGTCGGGGGAGGACAAC
AAAGGGCCGCGGGCGGCGGGCAGTGGTGTCCCAGTCTCCCGGTGCTTCCC

>uc002kkq.1|606299|606699|606798
GAAAACAAACAAACAAAGATGCCACATGACTGTGTAAATACACTTTTCGA
ACTGTTTTATCTAAGAGTTTACTCACTTTCACATTGTGGCTTATAGTATT
TTCAATCTAAGAGACTAATTTTGCTTACATAGGAAACTACatattttaaa
ttgaaaattaaaaaaatatttttaaGGTTTTAATGAGTCCTATCAAAACA
CATTTGTATATAGGAAGGTAGCCCAAGGTCACTGTTGCCAATTGTGTACA
CAGCCTGCCCTCTAGTGTTTTCTTCTGAACAGTACCAAATTTTAGATCAT
AGTTGTAAATCTCAAAATGTTGGGTTAATAGGATTAAACACTGTGTCATC
AAACTGATAGGACACAGCTAAATCCCTGACACGGATGAAAATTAAAGCAG
AGAAAAACGAAGGTCCTTCCAGAAGCTGGTGGCAACTTCACTGGGGAGAT
ATTGCAAAGTTAGTGGTAAATACACTATATTAATAAGTTTTGTTTTGTAA

>uc002kqr.1|12083447|12083847|12083946
actacaggcgcccggcaccacgaccggctaattttttgtatttttagtag
agacggggtttcaccgtgttagccaggatggtctcgatcttttgacctcg
tgatccgcctgcctcggcctcccaaagtgctggaatcacaggcgtgagcc
aGCCAGCAGGCGGCGCTCGCGAGAGTGCGCAGCTCCCGCGAAGGGCCTCG
CGGGCAGGCTGAGGTGCGCATGTGCCCTGGTGCCTAAGGGTTCTGGCCGG
GGAGGCGGGGGGCGGTGGGAGGTGGGGGGAGGGCGGGTGCGCCACCACGT
GGCGCCCGCGAATGGAGGGCGCGAGGCTCAGGGCTGTTTCTCCGCGGATG
GCCTCGTGGGCCGGCTGAGGTGCACATGCGCGCTGGTGCCTAACGGCTCT
GCTGGGCTAGGTGCTCCTCCGAGCAGCTGGAGACTGGAGTGTCCCTGACG
GAGGTTGCGGCTGGACCTGGTTACGTGCTGGTGCTGCGCTCCAGAGAGGC

>uc002kqs.1|12092304|12092704|12092803
TGGTGGCTTGGTGACAAGCCAATGTACTCACTCCACACCATTCGGGGGTA
GGTCGGTTCTGAAGTAATGCTGAGATAGGAGCAGGTGTGACCACTGGGGT
TCGCAGCAACAGAGCTCAGCCTCCTTGGGCACCGCGAAGGGTACTCAGTC
TCCAGAGAACCGCCATCTCATTCCTGAAAACTCAAGGTCATCCACCAACC
CCCACTTTGTATTTTAGTTATAGTCGGTTAAAACATAAACTCGCTTTTGA
AACCTTAACTGCATGTTTTATGAAACCTGTATTATATAAAACTGTTTGTC
TGGGGAAAGAGCCAGAATCAGAGAAGAGTTTACACAGCTGTTGAAAAATG
AAATTTGTCAGAATAGTAGAGGAAGACATTTCAGATATAATGAACGGGGT
GTATATGGATGAAGGTATAAGCAGTAACAGTCATATTGGAAGTTACTCAT
AATAAGAAGCAGGTTTAGTGTGTTATTATAAAGGTAATATTAGGAAGTAA

>uc002kqt.1|12243817|12244317|12244316
GAAGCCCAGGCGCCTCGGAGAACCTGAAGGGCTGCAGGTCCCGGTGTCTG
CGGCAGCTTCCGCATCCCTGCAGGGAACCAGCGGCTCGCTGAGCCTGGGG
CTGGGCTCTGGGGGACTCCAGAGCTGGAGGCAAGTGGCGCTCACATCCGT
CTCCTCACCTGCCCCACCCGTGGCCTGGGTTTAAAATCCACATACCCGTC
TTTCCGCGGCCAAAGTGATGCTGCCAGGATTGGTTATGACCCCAACTGCC
CCGACCCCCAGAAGTGCAAAACGAACAGGCTGGCAAGTGACCAAAAGAGA
CCCGGGGAGCATCTGGGCTTCCAAGGTCCTCGGTACGGCCCAAGGCAGCG
AAGGACGCGCGGCTCCAGGCTGCGGGAGCCAGGACGACCGGGGGCTCCCA
GAGCGCGAAGTCGCGATCCTCGGCGGTGGAGAGCTCGTGCCAAAACGTCC
TCCCCTGCGCCAGTCAGGCCTTCGCGGGGCTGGCAggcgggcgggggcgg

>uc002kuz.1|19972552|19972952|19973051
CACAAAAGAAAAAGTGCTCTGTTGCATACAATTATTCACTGTGTGTCTAC
AACGTGGCAGAAATTATTATTCCTAAAGGTGACCGAAGAGAGCTATAGTT
TATGGGGCCAGGAGCAATGTGTGGAATGGCGAGGCAGTGACAAGACAGCA
CTGCCATAAATCTCTTACTTTCTTTCCAAACGAGCTCTAATTTTAAGCTC
AACGACCAAAGACGGAGAGGCAGTCGCTTTGAGCTACTCCTGGCTATTTG
TTGGGAAATCACCTAAATCCGTTCAGATTTAGCCAGAAAAGGGGAAATAA
GTCTCCCTCGCCGGCCAAATCATGGCCTTTGTCGCTTTCGGCTCCCCATT
GGCTGCGGCCGCTGTGGCCCCGCCTCCTTGAGTGGTGCGGAGCTTTGTGA
TGCGGAGCTTCGTGATGCACGCCCCGATGCCTGCGGGGCTATAAAAACGC
TCGCAAGCGCCAAGTCTCCTCAGGAGCCGCCGGCAAGGGGGCAACGAGGA

>uc002kvc.1|19973045|19973445|19973544
ACGAGGAAGCTCTTAAGAGCGCGGCCGGAAAGCAGGTGGGGAGAATCTGG
AGAAAAGGCGCACCCTGCGGCCTCGGAGACCATTATGTCTCAGGGAGTCT
CTCGCAGTGGGAGAGGTCGTCGGGGCAGGCGGAGGGTCCTCAGAGTCGGG
GGTGGGGGGCCTGTGGGGCGGCCCCGGCCCACACCGGGGAGTGCGGCGAC
CAGACGGCCAGCTGCCGAATCTGAGGCCTCGGTGGGTCCGTCGCCCGCCT
CTCTTGGACAAGTCCAGGCGATGTGAGCACGCCCAGCCTCCTACATTTCA
CTCCCGTCTCTCCCAAACAGACCTAGCGCAAAACGAGCACTGACACAGCG
GGGGCCCACATCCCGGAGGTTCTTTAGGGAGAGGTCGGGGAGTGCGGTTA
CCTATGGCTCCGAAGTCCCCGCTGGCATCCTGAAAGGCATCGTATTTCTC
GCTTAAGGCGTTACCCTTGTGGTAGTGGGCGCATGGACGTTTACAGTTGG

>uc002lir.1|58399517|58400017|58400016
ACAGCGCTGTGGAAGGCCAGGTGGACCCCTCCCGAGATGGTGTCACAGCG
CTGTGGAAGGCCAGGTGGACCCCTCCCGAGACGGTGTCACAGTGCTGTGG
AAGGCGAGGTGGACCCCTCCCGAGATGGTGTCACAGTGCTGTGGAAGGCG
AGGTGGACCCCTCCTGAGATGGTGTCACAGTGCTGTGGAAGGCGAGGTGG
ACCCCTCCCGAGATGGTGTCACAGCGCTGTGGAAGGCCAGGTGGACCCCT
CCCGAGATGGTGTCACAGCGCTGTGGAAGGCCAGGTGGACCCCTCCCGAG
ATGGTGTCACAGCGCTGTGGAAGGCCAGGTGGACCCCTCCCGAGATGGTG
TCACAGTGCTGTGGAAGGCGAGGTGGACCCCTCCCGAGATGGTGTCACAG
CGCTGTGGAAGGCCAGGTGGACCCCTCCCGAGATGGTGTCACAGCGCTGT
GGAAGGCCAGGTGGACCCCTCCCGAGATGGTGTCACAGCGCTGTGGAAGG

>uc002lrg.1|1054535|1054935|1055034
tgagcctgggaggtcgaggctgcagtgtgccctgatcgtgccactgcacg
ttagcctgggcaacacagcaagaccccgtgtcttaaaaaaaaaaaggtaa
ataagaGTTGGGGACACTTTTCTGCGAGTTGGAGAAACCAAACCCCCTCG
ACGAGTCTTAAGTAGTATTCTCAGGTTGTCTGGCCTGCGGCCGCGCTGCT
GTCAACCAGCCGGATAACTGCGCTGCCTCCCGACGCGCCGCCAGCCAGGC
CACGGCCTCCTAGACACAAGCGAGCATGCGCAGTCGCCAACAACAAGTCC
GCACGTCCGGTCCCGCCCCCCCTTCCCCGCCTTCTTCCCACTCCGGCCTC
CCATTGGCTGACGTCGGCGCGAGCGCTCAACACCGACGCGTCTGACCAAT
GAGCGCTCTGGAGGGCGTGGCCGTGGGAAAGGAGGCGCGGAAAGCCGACG
CGCGTCCATTGGTCGGCTGGACGAGGGGAGGAGCCGCTGGCTCCCAGCCC

>uc002lrh.1|1055148|1055648|1055647
GCCGGCCCGGTGACCGTTGGGGCGGGCGCGCGATCCCTGCCTCCGCTCGC
CGGCGTGGGGAACCCTCAGGCTCCAGTGACCTTGGTGGGGGGCGTCTGGG
GGCTCCCCCTCCCCACCCCCGGCCGGGCACGGACGCGGGTGACCGTACTG
CGACGCGCTCCGCGGCCCTCCAGGCCGTTGTAGGCGCGCGGGCTGGGGTC
GGGGAAGGGGAAGGGGTTGTTCCACGCGCGCGGGTCGTGGTCGGGGAAGG
GGCCGTCCAGGCCGTTGCAGGCGCGCGTGCCGGGGCCGGGGTCGGGGGTC
CAGGCTTGCAGGGGGCGGGGTCCGGGACGGCTGGGGCGGAGCTGGACCGT
TGAGGGCCACGGCGGGGCGTCTCCGGGCCGAGCGGGGCTGCTGCGCCCGA
GCGGTTGGGGGCGCGGAGGGCTGGAAATCCCGGATCAcgcgcccccgggc
gccgccccgcccccgcACCTTGGCCTAGCGCGGTGGCGTCACAGTCGCGC

>uc002mle.1|9295354|9295854|9295853
atcagatgtttgcacaggagtgtgacctttgtaacttcagactctggttg
gctgctttctgcaaccaatcagactgaacgcgggctaccgcttcatttac
aggaggtgagcatgaagtggccaatgggaaaattctaggaggtattggga
ctcatgaaggttctgtttcggagcccttgagctgccgcttggccagttcc
cacactgtggagtatgctttcgttttcaacaaatcccagctcttgttctt
ttgttgcttcattctttctttgctttgctgggcgttttgtctaattcttt
gttcaaaacgccagtaacctggacagcttgcaGTCAAGACCCCCTACCGG
TGACACTTGCGCTCTTCGGGGAGGTAAACAGCATTTCCTCTCAGCTCTGG
GTTGGAAAAAGCCGCAGCAGCTGATGGGCCCGGGAACCCGAGGCCCCGCC
CCCTAGGTGGTCCTAGCCTTTGCGCGTGCGCGGCGTGTCTGCGTGGGCGC

>uc002nsq.1|35105890|35106390|35106389
ATCGGTTAGCTATTGCTGCGTAtttgttgcacagcaatagctaactgata
caTGGACACAAAGCAGCAGCCCCTGGCCCCCACCCCTGTTCAGTGACTGC
TGTACTCACACACAGAGTAGAAAATGCTTGCACAAGTGGGATCAAGCATT
TTCCCACTTTCATAACCATGCCCCATGGCGTTGCCACTGATATTGCCCTG
CCTAGCACTGGAAAGAGGAGGTAGTGAGGGCAAATGGAACCTCTTTTGCT
CAGTCCAGGGAGCAATAGGCAGCTGTCACCCACAAACGACATGGCTCCCA
CAATCTACTTCCCAGATCATAGTCCTGCCTAGCTGGGACTGGAGGTAGGA
TACAAGTTAGAGGTGTATTCCAGCCCCAGGGTGCTGGGTGAGGCCTGGGG
ATGTGTCCCTGCCCACAAGATAGAACTGGAATCTTCACGTCCACCAGATT
CTGGGCCTCTCTCCTATGTCACAGATGGGAATTCTTTCCACATTATTCCC

>uc002obk.1|40927833|40928333|40928332
GTTAACCCCCGAGGCTCCGTGCCGGGTCTCACCTGGCTGAATGTCGGCTT
GTTGTGAAGCCGGGAGCACCGGTCCCCGTGCCGGCAGACCCCGATCTTAA
AGTAAAAAGAGCAGTTAACCCTGGAAAAGGTGCAAAGACAAAGGTGAACC
GAGGGCCGGGGAAGCTGGGCACCCCAGAAACACCGCCCCACCACCCAGGA
CCCCAGTACCCCGGCCCCGACCCCCCGAGAGTCCACTCCCAGCGCCCGTT
CTCACTTGTCCTTCTCAGTCCCGAATATCGAAGCTAAATATTCAGCCATT
TTTACCCAAGCCCTCCAGGTCTGGCTGCTCTTACGTCACTTCCGTTGCTT
AGGAGCACTGGGAAGTGTAGTTCGTTGCCCTCTCCAGGCGCTTACCAAGC
GCTCGGAAACGCCCCAGGGCGCTTGCGCGTGGGAGGCGCGCGCCCTCCCC
ATAGACTCCCCGGTAGGAGTTCTTTTAACAGCGCATGCGTGCAGTGTTGC

>uc002oph.1|45996859|45997259|45997358
GGCGCCGTCCCCTCCGCGGGGCGCGGTCACGTGCCCACCgggcgaggcgg
ggcggggcgtcgcgcgcggtgggggcggggtatggcgcgctgtgcggcgc
agggcggCTGGCACAAACGGCGGCGCCGGGGCCGGAGGAAAAAGCTCGGT
GAGGAGGTCgcggggcgagaagggagcgggaggagactaagccggagccg
gggcgccggcgcgaaccgggcggggtgtgggggcgcgcgccggggcctgc
cggggcgaccccgggaagggggatgtgggtgcggcgcgggggaggggacg
cgcgccggttacgttgggtgccggccgttgtgggggttggggtgggggcg
gggagcgcgcgccgggcggaggccgagtggagggggaggggagggggTCC
GAGCGGCCCTTAGGCCCTGCCCCTGTCGCCTACTGCGCTCAGAAGGGGCC
TCAGGGCCTGCCCCGGGTTGGGGGCGTTGGGGTGCCCTGGATGGGGGCAC

>uc002orr.1|47040463|47040863|47040962
CCGGAAGAGACATAACAGAAAACGCAGGCCTCCACTCAGCAAAAACAAGC
CACGCGCGAAGTCGAGGTACAAGGCAAGGGAAGGCCAGAAACGAGGCAAC
CCGTGCACAGACCGGGCTTGGTCAACGCCCCAGGGGCGGGGCCAGGCGGG
CCGTTCCTGGGGGGCGGGGCCAGCCTCGGTCCAATAAGGGGTACTCGACG
CCCCATTGGCCACCTGCCTCGAAAGGGGGAAGACAGTCTGGGCGGGCAGG
ACGTGCGGAGGGAGAGGCAGCGGTGGCGCGAGGCTCAACTCGAAGCGCTA
TTGGTGGGACTGATAGTCTTGTGCGCCAAGAAGCTGGCAGAAGGGAAGGG
GCGGGACATCAGTTCAGGATCTCAAACCGCATTGGTCGTCTGCCTCGGCT
GAGAGAGGCGATGCTTGAAGTTCATTGGTCTTTGTGAGACAGGGTAAGAA
AAGCAGCGCGAGCTTGGCGGTTCCTCTGGCCACTTTCTCACAGTGTCTTT

>uc002ors.1|47040525|47040925|47041024
CGAGGTACAAGGCAAGGGAAGGCCAGAAACGAGGCAACCCGTGCACAGAC
CGGGCTTGGTCAACGCCCCAGGGGCGGGGCCAGGCGGGCCGTTCCTGGGG
GGCGGGGCCAGCCTCGGTCCAATAAGGGGTACTCGACGCCCCATTGGCCA
CCTGCCTCGAAAGGGGGAAGACAGTCTGGGCGGGCAGGACGTGCGGAGGG
AGAGGCAGCGGTGGCGCGAGGCTCAACTCGAAGCGCTATTGGTGGGACTG
ATAGTCTTGTGCGCCAAGAAGCTGGCAGAAGGGAAGGGGCGGGACATCAG
TTCAGGATCTCAAACCGCATTGGTCGTCTGCCTCGGCTGAGAGAGGCGAT
GCTTGAAGTTCATTGGTCTTTGTGAGACAGGGTAAGAAAAGCAGCGCGAG
CTTGGCGGTTCCTCTGGCCACTTTCTCACAGTGTCTTTGGGCGTCTTCTT
GACTGAATCTGACTCCATTGGAGGCTGTGGTAACCGTGAACTAGCTGCAC

>uc002pgm.1|52571605|52572005|52572104
GGAAGCCGAGGTACAGTGAGCCCAGGCGGAAGGAACCCCCATCCGGGATG
TGAGGGGCAGGGATACCGTGAACTCCCAGGCCCCTCTGGCTGGGGCTCCC
ACACCGGCCCAGGCTGGTATTGACGGGGGCCCACAGGAGGGGAAGTTCCA
GGGCCAGGCCTCCCTGGGTAGCCTTGGGTGACTCACCCCTGCTGGGCCTC
ACCTTCCGCATGGTGGTGATAGTCAACCTAAGCCAGTGTGGCTGTGCCCA
GAGAGTGAGCACCGGTCAGGGGGCCTGTCCTATGGACTCTGTGAGCTCCC
AGGTGGGTCCTGCAGAGGGAGGCCCCCCTGGCACCCGTGTGCATGGAAGG
GTGTCTCGCTGCAGGCATGGCTGCGTGCTGGGAGTCACATTCAGATTTGG
CTGACCTTCTTGTCTGAGCCAGGCCACCAAAGCCATGCCGTAAGCATACT
CTTTCTATCGATGTGTACTTTGACCGGGTGGGACAGGCGGGCTTCTGATG

>uc002pqo.1|55072240|55072640|55072739
ACTGACGGCTTCATCCCGTTATCCTGAGTCCCTCAGTGCCTCTTGTGGTG
TACAGCTCCTCTCACCTCCTCTTCTCTTATCCGTTCGGCTCTTCCAGCTG
TCGCGCCCCGCAGAGAGATGGGACAGCCCCGTATTAACATGGCCTTAGCT
GACCGGCTTAGGCCATGCCCTCGAGCAAAATGGTACCTCCTTGGCTTCAA
TTCCAGTATACAATATGGAGAAGGAAGTGGGCGTTTCAAGGCGTGCTTGC
CCCAGGTGGTGCAGCTCTCAGACCCTCCCACTTGTTTACTTCGTGGCGAG
AGGGCGAACACTGCGCCTGCGCACTCTCCGTAGCCGGATCCACCTTCAGC
GTCTGCGCCACGTGACTCCGATCCACCCTCGAGGTTCCAGTGGAATAACC
CCCTTCTGAAAAATGGTTTCACCCGCTCCTTCTCTAGAACGGGTCGGGCC
GCTACCACTGTCCGGCCCGGAGGGGAACTGTTTTCTCCGGAAGTGACAAC

>uc002qdu.1|59385608|59386008|59386107
TCGGTTTACTTCGTAGATAGTTGGGTACAAGTGACGCTAGGATGATAGGC
GGAGTCAACAGGTTCGCCAGATACCCATGAGTATTTACAAGGGGGCGGGG
CGAAAGCGACTTGCCCTCAAAGGGGCGGAACCCCGAGGGCCGGCGTGCGC
CTACGGGACCGGGCCAGGGTGACGATCCTCAAGTTCCCAAGTAGAGGAGA
GGAAGCGGCAGAGGGAGGTGCGCTCAGTGGGGCGGAGCCAAGGTGGCCCC
CGCGGGAGGAGGGCGGGGCTTCGGTCCTGCGAGGGGCGGGACCTGACTTC
CCGCGGCGCTGATGGGGCGGGATGACGAAGTTGACGAGGGTGTCGGCATG
AGGGGGTGGAGCAAGGAGCGCGTGGCGCGGTGCGCAGTGGGTGGCTCCAC
CTCGACTGCGAATTACTGTTTATGAGGTGACTCGCTGGTTCTATCGGTGG
ACAGTGGGACATTCTGAAGGGAGGCAAGGAGGCGGACTGAGCGCTCCCAA

>uc002wgv.1|2743213|2743613|2743712
CCTCAGGCAGTCCCCTGGCAGAGCCCATCTCTGCAATCTGGAACTTCAGG
CCTGAAAAATCCCCTAGAAGGACCCACAGGGAAGACAGCTGGGGACAGAG
ATATTGAATGACTTCGCCCTGGACCTGCAGCTCTGCAAACTCACAGGAAG
AAGAAAGCAGACCTCGCTCCCTTGGACAGATGCCCAAGTAGTAATGGGGT
TAGAATGCCTTCCTGACAACTCAGATCCCCAAGGGAGGGCCCTAGGGCAG
AGAATCAGCAAAGGCAAGAGGATGAGTCTTAGTTCTCAGAAATCCCTGAC
TTCCCAGCTAAGCCCCACCTAGGCCACCAGCTGCTTATGAGGTCAGAGCA
GCAGCAGCAGCAGCCCCCTCCCTACCCCACGGCCCCACGTGGTAACAGGT
CACAATGCCCCGGGTGCCCACTCCCAGAATGCTGACCAAAGTGGGAGGAG
GTGAGGAGGGTTTGCTGGGTGGGTATGGGGGAGGGGGAGACTCTGCAGGA

>uc002wgy.1|2744447|2744947|2744946
TTCAAATATACAATGACCACCCTTCTTCATCAGGCCCCCTTTTCTCCTTC
CTGGCTGGGCAGGTGGGATGATACCCCTTTCTTCCCAGCCTGAACCTCAC
AGTCCTATAATATAGGTATCAGATACCTGGATCTGAGTCTTTGGGCAGCA
AGAGAAGGTAGGATACTAGCCAGGGAGCCCAAGGAAGAATGTGGCAGCCA
CCTCAGAGCCTGTGGATTGGGGGCAGCCACTCTGGCCTCCTCTGTGGCTC
TAGAGAATGAAGGTCCAGACAGAAAGACTTGCGAGAGAGCAGTTTGGAAA
GGGGTGGATATCAGCCAGCAGGGAAAGCAGGAAAGGGACAGGGATCCAGG
GAGGGCTTCCCATGAGAAAGCATGAGAAACTACATCTGCGGGGCTCCGAG
GCTCCCCTGCCAGCCTGGAGGGTCCGTGCAGAGGGACTTGGGTGGGCCTC
ACACCCTACAGTGACTCCTCTCTTGGCTGGACCCCACCCCAGCCCGGGTC

>uc002wot.1|13923745|13924145|13924244
CTACATCCTCCAAGTCCCTGAGGCGGCTTTCCGCTAGCTCGCCTGTCACT
TGGCGCACCTGGCTCTACAGGCCACGCCCTCAAGTCTTCCAAGAGGCCAG
CGGTAAGCGCGGTCCACCTCCCTCTCCCACTAGGCGTCGGCTTCACGCCG
CGCCCACGTCTCGAGGACAGCTCCAGCCCCCTCGCTCCCTGGCTCCGCCC
CCTCGCTCCCTGGCTCCGCCCCCTCCAGCTCCCTAGCGTCGTCGGCGTCG
AGCCCGAGCCTGCGCCTGCGCGTGCGCCCTGGGGCCCAAGTTGGGGCGCG
CCGTGGCTAGAACACGGAGAGCGGCGGGCAGTGCAGCCAATGGGAGGCGG
CGCTGCCTAGCGGCTGGTAGGCGGTGCCTGCGCGGGTGTTAGGTTAGCGC
GAGGCGTGACCTAGTTGACAGGCTCTGAGGTGCTGCTGTGGCGGCGTCCG
CGGGGCTGAGGCGGGTGGGAGCCGGAGCCGAGCGCGGGCTGAGGGAGGAG

>uc002wrp.1|19945536|19945936|19946035
cgccttggcctcccagtgttgggattacaggcgtgagccaccgcgcccgg
ccttctttttgtttttaaacgtggtattgacattttaagatgacatctgc
aactcgcaACACTGGGACAAGGGATTCTGGGTCATAAATTCTCCCATTCC
TCATTTACTCTGCAGCACCGGGTGGCTGCGAACTCCGCTCTTCTGCTTGG
GTTTCCGCATCACCAGCAGCTTCTTTCCTTCCCAGGTGTCGCCGCCTGCT
TTCTGCAGCCGCTGCCTGGGAGGGGTTCCGAGGTTCTGGGCAGCCACAGC
CCCGGAGGCCTTACAGGAGCGACCTGGCAATTCCCGCCGCCGGCCGCCAG
AGGAAGCTGCTTTGCTGCTGTCGTTGCCCAGCAACTCGTAGCCCGGAAGC
AGTACCCCGTCTCGCTCGGTTCCGCGGCGGCCACGCTCCGGGAGACTTCC
GGCAGGGCGGGCGCGGGGTCTTGGCGAACGGTCTTCGGAAGCGGCGGCGG

>uc002xpp.1|43874161|43874661|43874660
AGATGTATGGACCTATGTTTTCTAATAGGGAGCCTGCTGCTCTGGCCATC
AGCCTTTAGTTTTTCCCCTCGCTGGGATTTTCAGATACTTAGGACGCAGC
AAAGGTGCCCAGGCGATTATAATGGTGGGAGGGTACCAGTGCTGCAGGAT
TGGAGGCACTCCCTGCCCGAGGGAAATTGGATCAAGGCTGGGCGTGCCGA
GTGTTCCCACGCGGAGTAAGACGTGTAGCCAGAAGGAGGGGTTCATCCCA
CGTGGACGTTTTCTTGGCCCTTTAATGGTTAGCGTTTTCCAACGGCCACC
AATTCGCTACGGATTCGTTAGTTAATGGCAGCATCATCTACCAATCGGTT
GTCAGAAGCGGGATTCTGCCGCCCAATAGCGGTGCGCCAGTGGGTAGGTC
TAGCAGTGGCGCAGCAATAGAGCGCTCCGGAGCGTCTCATTGGCTGGATC
AAACCCAAGCGAGCCATTGATTGGTCGACGCCCCCAGAGGGTTACAATTC

>uc002xxy.1|54532454|54532954|54532953
tatttaagtactgacaatttttaaaaacaatgtaggccaaacaaaacaca
tAGGTGggccgggcgcagtggctcatgcccgtaatcccaacactttagga
ggccgaggcaggtggatcacctaaggtcggaagttagagaccagcctgac
caacatggagataccctgtctctactaaaaatacaaaattagccaagcgt
gatggtggatgcctgtaatcgcagctactcaggaggctgaggcaggagaa
tggcttgaactgggaggcggaggttgcggtgagctaagatcattgcactc
cagtctgggcaacaagagcaaaattccgtccccaaaaaaaaacaaaaaca
aaTTTTTTGTTTGTTTAGTTTGAGCCACATAGGTGGCTCCAAATTTGTAG
GTAGCCTGTGGTTTAATATCTTTCTCTCCCGTTTAACTCAGCTCCACGGG
GCACATGGCATCTCCCTCTGCTCATCACAATGTCTGGATCAAACAAATGA

>uc002xxz.1|54541208|54541708|54541707
tgctgggattacaggcgtgagctgccgcgcccggccACGCTCTCATAttt
tcaaaggaagccggaaacctggacttttaaagtgaaatacccacccccca
caacatttaagtactgactaataatttttagaaacaacataggccaaaca
aaacacataggtggctcCGAGTTTGTAGGTAGCCTGTGGTTTAATATCTT
TCTCTCCCATTTAACTCAGCTCCACGGGGCACATGGCATCTCCCTCTGCT
CATCATAGTGTTTGGATCAAACAAATGAAAAACAGAAACATGACGGCCTC
TACCAGCAAAAGCTCGAGGGTTGGAAAGAGTCCCCTGGCAGGGAATTGGC
ACCCCGTCGTGCCTATCCTCTCTCTCTGACTGCCTGCTGGAAATGCCCCC
ATCTCCCTTTGAGTCCTCCTCCCGGGCGACTCCTGTGACCTGTAACCTCT
GTCCTGAAATCATCACAATGGCCAGGGTGGCCTCAGCTCAGGGCCTCTGT

>uc002ynj.1|29592690|29593090|29593189
CCCGAGGCGAGGAGGCGCTTGGCCTTTCCGTTCCGCCCTCAGAAGGGAGA
GGAGAGGTGGTCCTCGAGTGGGAGTCAGTTCAGGATGCGGGCTGTGCCAC
GCGCGGAGGTCCGGGGACCCCACCGCCGCCTCCTCGAGGCCCGCCCCGCC
CCTTACGACCCGTCCCTGCAACCCCCCGCGTGGGCTTCCGGCCGCGGCGA
CCCCTGCCCCGCGCTATTGCGCGCGCTCGTTCGCTGACAGAGGCTTCGAG
GGCGGCAGGGCGGGGCTTCGGCGCCGGGGGCGGGGCCTTCAGCGGGCGGG
CGGGGTTTTGGCGCCGCGAGGTGGCGGCAGCAGAGCGGCGCAGAAGGGAG
GGGGCGGCTGGCCGCGCGGAAGGAGTGAGTCACCTGACCGCTGCCCTCGC
CGCCCGCCGGGCGCTCTCGCTTCAGTCAGTCGGGCCGCGCCGCGCCTCAG
CTCTGGTGAGTGGCTCGGCCGTCCCGCCGGCCCTTCTCCGGGAGGGTTGG

>uc002yse.1|33836719|33837219|33837218
GCACTGGGGAAGACACAGGGCAACAGCGAGTTCCTCCTCTCACATGCCAG
TGGGGGCGGGGGCTGAAAAATTCTCTCCCGGATGCATATCCCTGTCGAAA
CTGAACTTGGCGCCACCTGAGAGCGCCTGAAAGCCGTGTGTTAAACACCG
GGTTGCCCTTCTTGCTCTTCTTCCTCTTCGCCTTTAATCTCAGGCACTTA
GCAAGCCTGTTAAGGCTCCCAAACACTGCTGGGGACTGACAACTTATGCG
GACACGGTCGCCTCAAGAGAGACGGCTCCTGTAATGGCGCCTGCGTCAGA
CACTAACATGGCGGACATAGTCGTGCGCGGCGCAAACGTCAGCACCTCTA
CCCCAGCCGCTCAGAAACAGCAGAGGAGAGCAGGGCCGTGCTCACTGATT
GGTCCCTCGGTGGAGCGGGCCGGACCGGGCATTCCCTTTGGAGCCAATCA
GGAAGGCGAGAGACCGAATTGGCCCGTGCGCCTCCTCCCGAGGCATGCTG

>uc002zbi.1|42792410|42792810|42792909
CCCAGGAAGCCCCAGGAGGACTTCATCAAGCCAAGTCGATGCCTCACTCA
GAGCCCCAGGATCCCTGACTCCTAACCCCACAGTGACCTGGAAATGCCTG
GTGATGCCAGAAGCAGCGCTTTCCAATTCTGAAGGCCCTCAAAATGCTTG
TTCAGCCCACCTTCCTCCTTTCCTGGGGCGTGGGAGTGGTGGGGAGATGA
GAGGCAGAAAGATGAGGACATCATCAGGAGGTTTTTCCTTACTGGAAAAT
GAGAGGAAATCCTCTTTCACTACTTAAAAATCAAAAGGGGCTGTCCATAT
TCCTCTGGCAGGGGTCTCCCATCATCCCCCGCGAGGCATTCCCATTATCC
CCTGCGGAGCTTTCCCATCATCCACAGAGGCCCTTCCCATAACCCCCAAG
TGGGAAGTTCGCGCAAGTGCGGCTCTGCAGGGAGGAGGGAGGGCCGAGGG
GAAGGCCCTCGAGAGAGTGGAGGGCAACAGTGGCCACGGTTCCTCTGTAC

>uc003ado.1|26644888|26645388|26645387
GGCCGCGCCTTCCCGAGCCATGCGCTCGGGCCGGGACCCAGCCGCCTTCG
CCCCGGGGAAGGGAGAGGGCGTGTTACCACGGCAATGCCTGGAGGGCCGA
GGGGCGCACTCGCTGAGGGGCTTCGAAGGGGCCGGGGGAGGGAGGGGGCG
CCCGCAGGGAGGGGCTGACACAGGGCTGACTCCGATTTAGGAATATCCTA
CCACTTCTCCATCAACAAATCTCCCATCACTGCCGTCCCACGGCCTCGCT
CGCGCCCACAGACCCACTCACAATTCCTTGATCAGCACCATCTTCCCGGA
ACCCCCTCACAgctgccgccgataccaccgccgccgccgccgctaccgcc
TCTCACAGCGCCTGCGCGGCCCCGCCTCCCTGCCCCCCCGAGCCACCATC
GCGCCTGCGTGCTTACACCCTTCCGCCGCGACCAGTCGCGTCAGCGCGCG
AGGGGGCCTAGCTCCGCCCAGTTTCGTGCCCCACCCCGGGCACACGAGGC

>uc003amq.1|31200306|31200706|31200805
ggggggggggtttcaccatgttgcccaggctggtctcgaactcctgggct
caaacgatccacccgcctcggcctcccaaagtgctgggattacaggcgtg
agccaccgcgcccggccAACCTAAGGATTAACCTAAGGCTTCTCAGAGCA
GATGCCGCTGGAACTGAGGGCCACGGAAGAAAGGGGGTGACACTTGGTCC
TGGGGAGTGGCGACTGTATTGTCTGTCTGCAGCATCCCTATCAGCGCTAC
CGTTGTTCCACGCACACAGGGAGTAAGTACTGGGAGTCCCAGCCACCGCC
GCGGAAAATCTGGGATGCCAGCGAGCGGCCGCATCTCGGCGCCTGCGCAC
TGTGCCCGCGCTCTCAGGCAGCGCCGTTGCGCGCGGAGTCATCGATCGGC
CGACCCCGAGAGGCCCGGTTCCTTTAGGCCGCCTGCCCGCCTCCAGCTCT
CGGGGTCGGCTCCAGGAGGCGCCCTCAGGAGAGGGGCGGGCGCTCTATTC

>uc003ate.1|36334048|36334448|36334547
tgggcttcccctatcacactgtaataaatatctggccttgtctatctcct
tctgtgcccatcacagagcaaagcaaatacaaagagttcattaaacgttg
gctggatgaatggaGGAGACGGCACAGGGTTCAAGCTCTGCTACTTGTGC
GGCCTCAGGCCGACtaattatctggtgggtttgttgtaaggagtcagaac
taaatggattaattacaaatagtgcttaggacaatgcccagaatactgta
agcactcaagaaactgatttattTTCGTCATTTTCACAGCGGCCAAGGTA
CATGAGGATGTAGCTTATCGCCCTTTTAAGGGACTCTCCCACGTTCGACT
CTAAGCGGAAGTACCCGCTCAGGGCTCCGGAAGTGGCCTCAGAGCCCCTC
AGCAACATGCCCGCAGAGAATTCTTCCGGAGGCGGTCACAGACATCTCCG
TGACGCAGAACGAGTTAGAGCGTCCCTTGGGGTTTCCATGGTGCTGCCCT

>uc003bft.1|43938815|43939215|43939314
CGAGTGCAGCGGCGGCCGCCGAGGAGGTGAGGAGCggcggcgggcgcggg
aggagaagaggctgagggcgggagcctggtgctgagagcccagggccggg
agggcgggagcgggctcgggcctgggaggggagtgcgagtgcagggctgg
ggactggaccctggggagggaggtgcgggttcagcgccgggggacgggcc
cctggggaggggtgcggggccgggggACCAGACCCTGGGGAGGGGCTTAA
GGGGCTGGAGGACGGGACCCTGGGAAGTGGGGTACAGGGCTAGAGGTCGG
GACTCTAGGGAGGGAGCCTGGGTcgggcgcacgggccgggcggggcgcgc
ggTGGGGGAGCGACGGGTGGAGGGTGGGGTGGGATGACAGCGGCGACGCA
GCCCCGGCTGTTTTTGAAGCGGGGCCCGGGCCCCACCGGGCTGCGGCGTC
CGACTCGAGTGAGACTCTCCCCTGCGGCCCCGCCGGAGGTAGGGGGCTGG

>uc004dcc.1|30171368|30171768|30171867
AAATGGCATGCATCACACATTTATTGCTGTTTATCAGGTTGGTTTAGTGA
TAATAATTTTGTTTTTGAAATACAAATAGAAAATCCTGAAATAATTTTTG
TGATACAGAGCAAAATAACACGGCATGGGAGTAAGGTTATCCTTAGAAAT
TTAAAATAACTCCACAGTAAAATAGGTAGAATCTGAAGATAGAAAGGGAA
GAAAAGTAAAAGTTGCTTTATTCGTGGTTTGTCTTACTCAGTTCAGTCTT
TTTTTGCTCATAAATTTAAAAGTTACATACCTGGTTTGCTTAGATTATTC
AAGAATGTGGAGGCCTGGGCCAAGGTCAATGACAGTGTCTCCATTGTCTT
CCCTCCATTAAGAGAAGACTTTAAGAGATGAGGGAGAGAGAGCCAGAGAC
AGTGTTGCAACTGGGCCTGGCATGTTTCAGTGTGGTGTCCAGCAGTGTCT
CCCACTCCTTGTGAAGTCTGAGGTATATTCTTTACTTTTGATTAAGAAAA

>uc004doj.1|49240661|49241061|49241160
attcatttttctttcagtctctttctctgacttgttcacattgaacaatt
tcCTTTTGGGATAGGTTGCTATTTCTGTTTTCGCAGGTGGTTTACCTGTC
TTCCCAGCCAGTCACAGTGGTCCTTGTCCCCATGGTGGGTCCGGGGCAAG
AGAGGGCCCTGGGTTGGGGGTGGGGTTCAGTTGAAGATGGGGTGAGTTTT
GAGGGGAGCACTACTTGAGTCCCAGAGGCATAGGAAACAGCAGAGGGAGG
TGGGATTCCCTTATCCTCAATGAGGATGGGCATGGAGGGTTTGGGGCGTG
GCGCTGGGAACGGCAGCCCTCCCCAGCCCACAGCCGCGCATGCTCCCTGG
GCTCCCGCCTCAGTGCGCATGTTCACTGGGCGTCTTCTGCCCGGCCCCTT
CGCCCACGTGAAGAACGCCAGGGAGCTGTGAGGCAGTGCTGTGTGGTTCC
TGCCGTCCGGACTCTTTTTCCTCTACTGAGATTCATCTGGTAGGTGTGCA

>uc004dol.1|49250166|49250566|49250665
tacgggtcctagcgattctattcatttttctttcagtctctttctctgac
ttgttcacattgaacaatttcCTTTTGGGATAGGTTGCTATTTCTGTTTT
CGCAGGTGGTTTACCTGTCTTCCCAGCCAGTCACAGTGGTCCTTGTCCCC
ATGGTGGGTCCGGGGCAAGAGAGGGCCCTGGGTTGGGGGTGGGGTTCAGT
TGAAGATGGGGTGAGTTTTGAGGGGAGCACTACTTGAGTCCCAGAGGCAT
AGGAAACAGCAGAGGGAGGTGGGATTCCCTTATCCTCAATGAGGATGGGC
ATGGAGGGTTTGGGGCGTGGCGCTGGGAACGGCAGCCCTCCCCAGCCCAC
AGCCGCGCATGCTCCCTGGGCTCCCGCCTCAGTGCGCATGTTCACTGGGC
GTCTTCTGCCCGGCCCCTTCGCCCACGTGAAGAACGCCAGGGAGCTGTGA
GGCAGTGCTGTGTGGTTCCTGCCGTCCGGACTCTTTTTCCTCTACTGAGA

>uc004dpo.1|51653037|51653437|51653536
TGTTGCAATTAGAGACCCCAAACAGAGACCTAAGCATGCTGGACAAGGGG
GTGGAGATGCAAGCCGGCCTGACAGGAGGGGCCTTGAATAGGGGAGGGAC
GGAATAGAGACGCATTGCGGAAAAGGTAGGGGGCCGGTGTGTGGGGCAAG
GGGTGGGACCAAGAGGCACAGCGCATCTGTGGGGGAGGGGGCGTAGAGGA
AGGGGAGGTGCTGTTGTATAGTGTCGACCTGGTTGGTGGTGGGGTGGTGT
GTTGGCAAAGGGGGCGGGACCGCCTTCCAGCGCACATGCGCATCATGGTC
TCCAGGACGAAGCTTTTGTTGGGAAAGCAGGCGGGACTGACTTTGGCTCT
TCAGTGTTTGCGCATGCGCGTAACGTCCTGAGGCGGTGGGTGGTATATTA
GGCGAAGAGGCGGGGTCGCCCAAGCTGCCGCGCTGGCATTTTCTCCTGGA
CAAGGAGAGAGTGCGGCTGCTGAGAGCCGAGCCCAGCAATCCCGATCCTC

>uc004dtk.1|54850495|54850895|54850994
agagagaacctgaataattagtatacgaatagaaaaaaaatctggatagc
aaaatgttaatagtggttatttctgggagatgagtggcctttcattggtg
tgttatatattactgcattgtttgaatttttacaacaacaacaaaagaac
aacatattacctttgtaataagaaaaaaTGAAGATATAAAAATAAATTCA
ATGAATGACTTGCTTTCAGGGGGCGGTTTGAGTTGGAAGAGCTTCAGACT
Gagcctggtacagtggcataaacatgggctttggcgtcagacagccctga
gCGGGGCCCCATTGCCCCACCCCCGAGGAAGGCGAGGGGGGGTGGCAGGG
GGCTGCGGAAAGGGGCTGGGCTGGGTTGGGCTGTCTGCAGCTCTAGTCCA
GGAGGCTGAGACTTCGAGAGGGACTTAGAGAAGGCAGACGCATCCCGAAC
TCGCTGGAGGACAAGGTGAGGGGCGTTGATATTGGGGTTTTATGGAGGTC

>uc004edm.1|79562220|79562620|79562719
GGGTAAAAATTAAATAGAGAATATTTTCCCAAATTCTGTATTTCAGAAAT
TACAACTTAATTTTGAAGTTACATGTAGGCAGTTACAATACTTACAAAAC
AAAAATGTTTGCCTATCTGTGTGAATCTGCATGGTTTAACTGGTTATTTT
CACTATTTTTTTCTCCTTCCTCCCTCTTCACTATTTTTTAACTTAAGTTC
AAGTATCTTGAGGAACCTGTTTTTAATCTTTAATATATCTAGTATAACAT
TGTCTTTTTTGAGATTTGGGACTCAGAATTGCCCTATTTAAATTTATTTT
TTGAAAATTCCCCCATCTATAAGAGCATTAATGATGCAATAATAATATTC
CTTGTCTCCTGGCAACAGTAACCCTGGAATTGCAGCAAGTGAGGTGTAGA
GAATGTGTGGAGATCAGGTGATGCAGAACTCTGGTAAAGGATGTTAGTCT
TCAGAGTAAGACTGTTAAATTCAGCAAAGTCTACTATCAGAAGACACGGT

>uc004eix.1|101388425|101388825|101388924
agaaagaaagcaaagaaaCCCTGGCTGGCCAGTGCCCAGGCCATACACAA
TGGCATTGTGCCTCACTTTTCACCTAAGACGAAATCAGCGGGTGGGGCAG
GCTTATAATCAGAACACccctccctttccacctcacacactcccacccgc
ctgtcccacaatccttcctgcccctcccgctctcccacccttggtttctc
gaaaccccttctccttccctgccccccgtcccccGAGCCCCAGGAGGGGG
AGGGGCAGGAATCTGGCTCCGCCTCCCAGTATGGAGATGATTGGTCAAAG
GAGGTCACCTGACCAAGCTGAGCCAATTGAAGTCCTCTCCCCACTGCTTT
GAGAAGGAACCGTTAAGACGCTGGGCCCCACCCACAAGATTGCGTCTTGT
TTGTGGCAAGATTCTGAGGGGAAGTGTAGCTCCCAGGTTGGTTCCAAGTC
TTCTTCCAATTAGGTAAATTACAACAATATCTTTTCCATAAATTTCCTTT

>uc004emf.1|105298553|105298953|105299052
attaattcactgtaatccaaatcaaaatacttagcgtatgtttttttgtg
aagtttggccagtaggtcttaaatttaCCAGAAATAAAGTACAAAAGAGG
ATCAGAAAAAATATATGTAAGGAACGTTTTAACCACATCTTTATTATATG
AAAAAGAGATTTGCTGTTGCTTCTCTTTTTCCATTAAAACACCTATCCTA
GGGGGTTGAATGGAAATTGAACAGACATAGGTTACCATTACACTTTAAAG
TACTTTAAGAGGAACATTTCTTCCCTTTAACTGTATTTCGGTTTAAGTTG
GTCATTTTTCTCCTAAGCGAAGGAAGAACCTCGTGCTTTCCCCATCACGG
AGAGGGGGCGGAGCATCCTCTAGGAGCTTGGAAGAAAGCTGCGCCCAGCC
AGTCTTCGGGGAGGAGCTGCATTACACACAGGCTTCGGAGGCTTCCGTGG
AGAAGCTTGGAGGTAATGGCTGTCGTAAATGCTAGTTATTTTCAGAGAGT

>uc004emg.1|105307574|105307974|105308073
aataaggatgtagaggggctttttaatagagcttgaccagtcggatcttg
aaatcgtttttagaaataagttgccaaagtaggcaagaaaaatatgtaaa
agaTGTTCTTTACTGAGTCTTTATTATATGGTAAAGGCATTTCTACCTTT
GTTTTTCCCAGAAAATCACACACTCTTGTAGTTTGAATGTAAATTAAACA
GACACATGTTGCCATTCCGCTTTCAACTGCTTTAAAAATGATGATCTTTT
CGCTTTAAGGGAATTGCAGTTTAACTTGGTGATCCTCTTCCCTTTGAGGG
AAAGGTCCCCTTGCTATTCCCATCACTGGGAGGGGGCGGAGCCTCGTCGG
AGCCGCTCGGAAGGGAGCTGTACCCGGCCAGTATTGGGGGAGGGGCAGCA
TTTCAAGAGGCTGCAGCTGACAAGAAGCTTCAAGGTAATGGCTGTCTTAA
AGCCAGTTATTTTCTGGGAATTTCTTCGGGCCTTGGTGTTAAAGTAAAAA

>uc004enc.1|106336117|106336517|106336616
CCTGCTGACGAACGGGACAAACGAAAACCCCACAAACTTACCTTACTGGC
AAGTCGCCGCCGCTCGCTGTCCGGCCCTGAACTATACGGGCAGGCCTCCG
AGACTGCTAGACGCCAGAGGGGCGGGTCCGGACCTGCTCGAGCCGGAAAG
AATCGGCCTCCTTAGTGGGCAGGTTCCCGCTGAAGTGAAGCTAACCGAGA
CTGAGGCTTAAAAGGGGTCGACCTGGTTAACTAGAAAGGGCGACCAGTGA
CCCTGACCTGGACGCGCTCGGATTGGTCGATTCCAGTGCAGTCTCAGATG
AGACTCTTCTATGATTGGCCAGAAAAGTCAAGCGGGAACCCGGAGGTTGG
CAGGTGGGGGGCGGGAACAAAACAAAGTTGTTACCCTAGCAACGGAGAGA
CGCCACGCTCTGCACAGTCTATTTTCGGAGCCTAGCCAGAGACGGGAAAA
CTGACCAAGGTGAGGAAACTCGAACCTCAAGACGGGGAAAGACAGGGTCC

>uc004end.1|106336858|106337258|106337357
AGTAAACATCTGAAAGTTTCCCAACTGGTCTTCTCTCAACTCTCACATGC
ACTTATTGGTTCTCCCTTCCCATTAATAATGACTAATTTGGGAATGTAAA
CCATATTTTCTTATAGGAGGACCTGGGTGCTCCAAACTGGAGCAGCCACT
GTACCCTTCTGTTTTATATGTGCAGGCACGATTTATCCTGGCCTAGCATG
CCTTGGTTAGGAAATGTTTTGGGGGATATCACACTTCAGACTGAAAAAAA
AATGGCCCCAGTACTTACTACGTGAATAATGTCCTTTGTGCGACAACTTG
AACGCTGTGGTCTGAGGGTTCCAGTGTTGCTTGGTTAGATAAGCTGAGGA
GTGAGAAGTAATCAGACCTTCACTTGGTGGGCCCGAGTGTACTGTGCAGA
GACTACTTGTACCTACAAGACCTGCTACTCGCCAAGGGCTGATTGGGAGA
GTAAGTATTACATGTCGTTTGACTGTAACTATCAAAAGGTGGGGAAGTGT

>uc004eoe.1|108665265|108665665|108665764
ttcgaaacatgcctattttattcaccactctatatacagagccttgcaca
atctttggcacatagtgaatacttgataaatatttattgaatgaatTATG
ATGAGGAGGAgagcggaaccaaaaaaataaagattccgagaattcaagat
aggtgactgggagaatataaaagtttggaagtgcggaggaaataatgagt
ttaaattttggacgtacaagtttgagaagcctatagtgcagtcacgttca
tgtttagcaaaattattatgtgtaattggagctcagataaggggtggggg
cttgggataggttgttgagattcattagcatacgagtagcaatttagaTC
ACCCTGAAGAAGGGAGGCTTTAAAAGGGGGGATGCACCGGAAGTGACGCC
AGTCAGAGGTTAACGGAAAACGGAAGCTGGCTGGCTGAGAAGAAGCTTCC
GTTAGTCCTACCTTGAAGAGAAAAGAGCCAGATAAAGAGAAAGATTAAAA

>uc001fbb.1|70320005|70320405|70320504
ggctggagtgcaatggcgtgatctcggctcactgtaacctccgcttcctg
tggtcaagcaattctcctgcctcagcctcccgagtagctgggattacagg
catgcgccaccacacgtggctgattttgtatttttagtagagacagggat
tctccatgttggtcaggctggtctctaactcccaacctcaggtgatccgc
ccacctcggcctcccaaagtgctgggattacaggcgtgagccaccgcgcc
tggctACAAGTTTTTAAGTGATTCAAATTCCTCTCTTGGTGAGACTTATG
TGTGAAAGGAATACTAACAGGTCAGTAAGTTAGCTCAACCTCTGGAATAA
GAATTCATCTAAGTCTTCTAATCCAATTGTAAGAAGCAAGGAAGCAAATT
TTAAATCATTGGGTATTGACTTTTTATTATTAGTCACTGTTCATAATTTG
TTTCAACCAAAAGACAGTACACACAGCAGAATTCTAATGCATCCCATGTA

>uc001exr.1|68300404|68300804|68300903
cgcctcccgggttcaagcaattctcctgcctcagcctcctgagtagctgg
gattacaggcccgcaccaccacgcccagctaattttttaagtttttagta
gagactgggtttcctgacctcaggtgatccacccgcctttgcctcccaaa
atgctgggattactacaggcgtgagccattgcacgcagccTGTTTTTCTT
GATTTCTATACCACTCTCTTTCCTTTGAATTCCCTGAGAGGACTGAATAG
GTTGTTCTATTACCATTTAGTAGGAAGCAGCCCTGCTGGGTGAGTTGTCA
AGCCAGTCACCAAGGGGCTTCCAGCTGCAGTTTGTGATTGAATCCTCTGA
TCTGCCTCCCACTAGATTCCACTATCATTAGCTTCACTGATACCAATGAG
TGTGGGTCTGTAGAAATGAATTTTATTTATTTAATTCAGATCTTTGAGAA
ATTTACACAAAATTGCAGTGAAGATGAAGGCAACAAAATATTTTCAAACT

>uc001dvt.1|29942848|29943248|29943347
CCTGGTGGGCTTGCTGGTGGTGGCGTTCTTCTTTCTCCTTTTCCAGTTCT
GCACCCACATGTAAGGCCTGCCCCCTTTCTCCAACCCCACCCACCACCAC
CTTCCTTGGGAGCGGCTGAAGACCCCAGTTCTAGCGGGGCAGGCTGTGAC
CTCTCCCCTCTGATCTCCATGCCCCACAGAAACTTCCAGAAAGGGGCCTA
AAGAGCCGGACAAGGGCTCTGGACTCAACCTGAGCACCCACACCCACCTC
CTCTCCTGTTGATGAGCAAAAGTTCCCTGCTTTCCTCCTCCCTGACTGCC
CAGCGAGCAGCTGGGGATCCTGTCCCCTCTGTTTCCCATGGCCCAAGCCC
CCCACCTCCTCCCTTCCCAGCCCCAAAGAACTTGGTGGCAAGGGCCTTGG
TGGCGTTCACGCAGATCGTCTTTTATTAGCGGTCTGTAAAGCACCTCCCA
GGGTCCCCCGACCCCAGATTGGAGGAAGCCTTGAGAGGTCAGTAGCACCA

>uc001bek.1|76849622|76850022|76850121
CTGTATTAGATAAAATGGGTTTCCTAGCTTTGGAAGGTATCTGCCCAGTT
CTCCAGTTTCACTTTGTCATCATAATAGCATTTGAAGGAATGCTCAAATG
TCTGTATCTCAGATTCCCAATTCTGAGACCCTGAGGATACTGAGTGTCAA
CAATGGGAAGACTGAGGGGAAAAGGGGAGAACTAAGAGACAAAGGGGGAA
ACTGAGGTGTGGGGAGATCAAGGAATGGCAGGGGAGACCAAGCAGGGGGA
GGAAGACCGAGGGGCGTTGGTGGGGGGGACTAGGGGGCTGGGGGGAGACC
AAGGAATGGTGGGGGAGACCGAGCTGTGAGAGGAGGACTGAGGGGTGTGG
CGGGGGTACTGGAGGGCTGGAGGGAGACCGAGGGATATGGTggggagacc
gaggggtatggggggagaccgaggggtatgggggagactgagaggcatgc
ggggagactgaggagtatgggaggagacagagggccagaggggagactga

>uc001beh.1|76828956|76829456|76829455
tctcccaggttcaagcgattctcatgcctcagcctcctgagtagctggga
ttacaggcacccgccaccacgcccaattcattttttttttttttttgtag
agacaggttttgccatgttggccaggctggtctccaactcctgacctcaa
gtgatctgcctgcctcagcctcccaaagtgctaggattacaggcatgaTT
ACCCACATCTGCCAGCTTGGGCACGGAGCCTGTTTCAAGAGCCCCCAGGC
TCAGCCATGGAGCCTGGGGGACTTTGGGACCGTGGGGGCTGGCCCTGGTA
CCTGCGTCCAGCTGGGATGCTCTGCACCTGCAGCCAGGAGTCATCCACGG
GCCCCCGTGGGCGTGCTGACAGTGGTCGTGTTGATGTTCACCGATGTTGC
TGGGTGCCTCCGTCAGCACGTGGCGCTTGCGCAGCATCTCGCCGCCCCAC
TGTGCCTTCTCTGCCAACTCCTCCATCAGCGTGTTCTGGTCCCCATGCGA

>uc001aza.1|72922725|72923125|72923224
ATACGGAGGCCCCGCGAGCCTAGAAGTTAACAACGGAGGACGGCCGGCGT
GGTCTCCGGGGACTCCTAGCGGGCGCAGAGGCGTCTAGAGATCGCCCACG
TGAGGGCGCGGGCGGCGGAGCGGGCGTGTGTGGGGGCGACGGCGTCCGGG
AGGCTCCCAGGGCCCCTCCCCAGGACCCGCAGCTCTGAAAGGAGAGCTAC
TGGCACGAGAAGGCGCCTTTGGAAGAGGCCGCGTTGGCTTCCCAGGCCTC
CCAGCTGCTTTTCACTTTTCTGAGGAAGGGCCTTGACCTATTTATTGCAT
CTTAACTGTCCCCGCTCTCCAATCTTAGCAGCGGCGCCCAGCCCCTAATC
CTGTGGGCTGCCCCGTCCTCCCAAGTCCACCAGACATGTGGACCCGTGTT
GTCTGAAAATGTTTTTATTTTTACTTAAGCACAAAAATTGAGACGTAACA
TATACATTTGTACATAGAGGGGAAAAAATACCAGAAAGGAGTTCATAAAA

>uc001ljs.1|128180818|128181218|128181317
aaaaaaGGTATTCAAGACTCCCCTGGTGTCTGTGACTATCTCTTTCCTCA
AATGGTAGAATGAAGCCTCATGGCTTAAAGCCACTGAAACGCTTCACATG
TGAATCTTTGGGATCTGTGCTTTTTCTGGGGGATGTTGGCCTGCAGGATG
CAGAATAAATTTATACTATTTGCCTAAGATAATCCCTTAGAGGAGCAGTC
ATTTCACAAAATCACAATCAAAAATCTTCTCTGCACCACCAAAGCCAAAA
AGTAAGTTGGGGGAAGTGTCCACACTCTTGCTGCCCTCCTCTGAGATGAG
TGTATGAGTGTTTGAGATCTGGCTCTCATTATTAATGAAGAGCCTTTGGT
GAAAAGTACTATAAATCCAAATTATTATTTCACACCATGACACATGGTTT
AAAAATGAGGATGTGCTTTAACTGGGGTAACATACAACAATGCAGTGGTG
TATTTCTGGAATCATCATCAATAAGGAAGACGAAGTGCTTAGCTTGAGCA

>uc001ljq.1|128103163|128103563|128103662
AGGCATTTCAGAAAGAGGGGACAGTATGTACAGCAGCGGGAGGAGGGAAG
GAAGGGTGACAACTTCAGGGAAGGGACAGAGGTATCACCAAGCTCCTGCT
TCATCCCTAAACCTTTTGTTTCATTCCCAGGGAGAATCCTAGTAAGATTT
AGAGTCTGCAGGATCCTAAATCTTGTTCTCAATGGTTTTACCAGCTTTTC
TCTTACCAGCTCTCTAGGAGGCAACATTATCCACTGGAGCATCTAGAAGC
ACAAGTACTTCCATGATGGTCAGAGGCAGAAGAGGATGCGGAGCAGGTCA
GTGGTGCCTGCTGGGTCTTGGGCAGCATTTTATACCTTATGTTATCTATC
CTGGCCACCTACTTCATAACAGAATATATAACAGAGAAATACTTGAATTT
TTATAATAATTGCATTTATTTCCATTTGTGTTGTAAAAACTAGCTTGTTC
TTAGCTTCCCAAACAGACATATTTATAAATAATGTGTATTATAAACATTT

>uc001kyf.1|106061488|106061888|106061987
TGTCCTTAGTGGAAAGGCCAAAGTCCCCTAGAGGACTCAAAATCCTCTAT
TTAAAATACAATCTCTTTCTTTAAAACCCAAAAGCTTCCTGTTAGTTCCA
GCTCCTATATTTCTCGCTGACATTAGCTCTGTGAAATAAGGTCTTAGGCT
GGAATCCACCCTACAGCCAGCTTTCAAAGGCCCTTTCTGGAGCCCTGCGG
GCAGCACACAAGTTGCCTCAAAGACAGGGTAGAAATGTTCTGTTTTGTTA
TTTTTTAAAGTCTCCTGAAAGTGTAAGAATAAAAAGGGAGTGAAAGCTTC
TGCTTTGTCAATAGGAAATCCACCCCCCTGTCCCCAACTCTGCCCTGGGA
GCCTCACAGATTTCCTGAAGTTAAAAACAAACAGTGACCATTTCTACTCC
TTGCAAGATTTAATTCTTCCTTTAATATAAATAAGGCAGCATGAAACACC
AAGAGCCCCACTGCTTTCTGCTTTAGAAGCAGCTTTGGTGCAGAAAAGAT

>uc001kna.1|98971519|98971919|98972018
ttctgttaaagcagcccaagcccaccaagacaGCAGCAGGAACATTTCAA
CATGAGCTGTCTAAACACACCTTCCTGCCTCAGATGAAAACTTCATCTAG
GTTTTCCTGTTATTGTAACCATCACTCCTTGTTTTTAAATGAAGAAATAA
AAATTATGTGAGAAACTGAAATCTATGTGAAGCATTCTAGACTCAGCCAT
GGGAAATTAGGAAGCTCAGGATCCCAGAGGCTCCAAATCATACTTCTTAT
CAGCCAAAAGCCCCGCTCCTCCTGAACCCACCCACCCACCTAAAAACAAG
CCAAAGAGGAGCCTTTCTAGAGGCTTCACTTTCCTCAGAACAAGAGAAAA
ACTCTCTCTTCAACATCAACAGTCAAAATGTGAATAGACCAGTCAAATCC
TCTGGATATGAAACAAAACAATTTTAATTTCAGAATATTACAAGAATATA
AAAGAAAGACAATGCATAGGATCGTTTCTTTACAATTACATATACATAGT

>uc001kkt.1|97061019|97061519|97061518
ATGCCAGGGGAGACTGCATGCCTAGTGCCTTAACACATTTGGTTTGGAGG
AGAAAAAGGACAGATTGCATTTTCGCCCACCCATACCAAGAGAGGACTCA
TAGCCAGATTAATTTGATTTAGAAAAACAAAGTGCTATGTCATTTCCCAT
ACCCATGTTTTATAAAGCAAATCTAGACCCATTATACATATTTTATAATG
TTTTACTTTTGTTTTTAAAGACATTTGTGCATCACTTTTGTTATCAGAAC
AAATACGAACATATTTTAGAAATAATGGCAAAATGGTCAACAGTAATCAA
TTAATTCAGAGGGTCAGGAGTTAGGTTATTGAGAAAAAAGTAAGGTAAGA
AGTGGTGTCTTCAAGGAGGCGGCAGAAGGCAGATGGTAAATGATTAAGGA
TGGAAAGGAGGGTATAAGAAATTGAAGCAGTGAATTTAAGCTTCATTTGA
GAAGCTTGGCAAAGGGAGGAAAGAAACAATGAATGACCAGAACAAACATA

>uc001khw.1|93797978|93798378|93798477
AGCCGTGTCCTCTTAGCAACTTCCTGTATGACTCCGATATCACCACTGTC
AGTGCACATAAAAGATTCGGCCTGGGAGAAAGGCACTGTCTCACACAAGG
ACAGCAGTTGGTGGCAGTTTTtctctctctctctctctctctctctcaca
cacacacacacacacacGACATAATGACGAGTTAGAGGGGAAAAAGCAAT
GAAACATTCTGTTGACTTAGCCAGATTTTAAACCCAGTGGTACTTCGGTT
GGGTGACTTCATTCTCAGGGCCACAGGTTTGGCTGCACCTGGTGTTGTAT
AAATCCACCGTGACATCCCTAGAGAACTGCACTGTGACATCCCTAGTCTT
ACACTAAACCACTGTGATAAAGGAAAAGGCTTCTCAAAATCTCACATGTT
CTGCTCATTCTGTCATTTTATTACCCAATTATCCATTACATTTCCAATCA
CTTTACATAACCAAGCATTTTCATCGTTGTCACACTATTGTAAACCACAT

>uc001jss.1|73525883|73526283|73526382
AACACAGAGTTCAGAAGTGCAGTTAAAGAATATaaagagagaaagaatca
aggcaagaataaggaaggagaagaaggagaggacatggagggaggaagaa
tgtgaggaggcaggggtgggaggCTGGGGCTCCCCAGCATTCCCGCCTCC
CTCTGCTGGTCCGTGGTGAGGGAGGAGTGAGGGCCTCCTGTGGCTGACAT
TCTTCCAGGGAACTCTGCACAGTCCTGCTGATATCATCAGTTTCTTTTGC
TGCTGCCTTGAAAAGTAAACAAAAAAGGGCTGCAACACTGCAACTCCATC
AGGGGCATGGGAAGATGAGGGTGGGGATGGGGTGAAGGAACAGGAATCCA
ACAAATATTAAGAGGACAAACTTTGGTAGGAAAATGATAGACCAAGCAAA
GTAAAAGGCAAACAACTTTAATGGTTATTTTGCTAAAGATAAAACTCTGG
GTGGTaaaggaattaaaggcagagtctcaaagagatatttgcacccccgt

>uc001jqx.1|71728334|71728734|71728833
caactattcgcatttctaactaacttcctggtgctgcggatgctgctggc
ccagagatccctctttgagaaccaTGGACTCAGAGGAACAAATTACTAAG
GGAATAATTTCTGGCACTGGTAAGAGAGAAATGTGGAGATAGTGGGTCTC
TTCATCCTTTCCCAGATACACAGTCTCCCCCTGATGTTTAGCCATCCTGC
AGTAACGCAGCTGGGGGGCACGCACCAATTCTGCTTGGCTGCACCTGTGC
CCACCTGTGAATAATCCACGTTTCATCCCGTTCTAGCCTTCTTTACCTCG
TGCTTTCAACAAGAGGGCACCCCTCTTGCATGTGGGCTGGTTTGACGCCC
AGGCTATAGGAGGTCTGTACAGTGAGAATGAATCAAACACCAACCAGGCA
GATGAAACCAATGCATTCTTTATTGCAGACTGAAGCTTAGGGGCTCACTC
ACTGTGAGCTCTGATTTGGGGGCATCTGTGGCTGCCCACACTTTCCAAGA

>uc001jlv.1|63622558|63622958|63623057
GGCATGGCAGGTTGGAGCTGGGTTGTAATGGTTTCTGTAAACTATGGAAG
GGGATTTGAAATTTTTATTCTGCTCCATTGGAAGCATATTTTAAAAGAAT
TTTTTAAAACTAACTGAAAATACCTGAAGAATCTAACACACTATGTGTAT
GAGTATGTATGTATGTATGTTATATCTATAGTATTATATTTTATATACAT
AAAACACACATTTTAATATTTGAGGTAAGTGAATAATTCCTCTTACTACT
ATTCTCCCTGttaatataaaattataaaattGCTACAACTAATTCAGTTA
AATGTTTATTAAGATTAAGTTCTACAAAAATGCATCCATTCATAATTTTG
AGTAGATAAACaaaatataaaaatatttttaaGCAAGACACCAAAAAGTA
TTCATTTTCAACAAAACAATTTATTTTGATATCTTGAACCATCTGACATA
ATTATGTATATACAAGATCTTTTCAATCTACCTCTCCTTTAGTAGTTACA

>uc001jhu.1|50392849|50393249|50393348
AGGTTTTCTATTTCAGACAGCTAAGAATGCCTTACAGATTAGTCTAATTT
GCTAAATTGAGATACTTGGTGTTTTACTTTTCTTATCTTCCTTTTTATGG
TCTATCTGGGTAAACTTAATTGGCAAATCTGAGCAGATGAAATACCCTCA
GTTAGGAGTGCAGATCTCATGGAGTAAATTAAGACTGATATAGACAATTA
TGCCCAGAGCCAAGAATGAAAGGTGTGTGCAGAGCAGGAAGCAGAATTAG
TCTTCATTTGTGTCTCAGCTTTGTTATTTAAAAGAAGGCAATGTGCTCTC
TAAGAAAACATCTTTAAcccatttatgtctgaggttacaattttttgaat
ttttgcatgaAATTCATATATGTTACCTAGAAAAATTCAAGGAACAAAAA
TTTGAAGAGAAAAAAAAATTTATTATGTTCCATTGTTATGTGACGTTCCA
AAATTGGAACACTAGGCAAAACCACTGCTACACTGTACATAATGTATAAA

>uc001jhn.1|64044459|64044859|64044958
GAGGACTTTCCTTTTTTTTTCCTTCGTTGTAATTATTTATTCTGTTACTG
GCTGCTTAGTGTGACATATTTGATGTTATTTCAATTGTAATACTCTTCAA
ATTGGAACACTCCTTTTCTGATATTCTTAGCAAATCCCTCTTTTATTTTT
GCCACTTGTTATAATATCTCTAAGAAGTTACTCCAGGACCGGGCAGTAGG
GATTACTGATTCAGATGGGTCCAGTGACTAGAATATGAGTAGAAAGTGTG
AGGTCTAATTTGAACCTGTCAGAGTTACTGTTGCCTGCGCTGGCCCAAAG
TGCAGATTTTTAGTCAGCTTGTGATAGGCCAGGTGTTTTGTCTGGACCAG
GAGTTATCTTTGACTTGTAGCTAGAATAAGGATCCTGAGAAGTCAGGTAT
CCACTTGATGTCCTTTTATTTGACTTGTTACCATTAGTACTCTCCTGGGA
TCAAGGCTGCCAAGCCTGACCTATACCCAGATTTCCCAGTGCACTCAGGA

>uc001jgv.1|49323684|49324084|49324183
TTGGCTCAGCCCTCCTGTAGAGTGGCCACACTTGCCCACACCTCGCCCAA
GCACAGCATCTGTGCTGGGTGCCCACTCAGGCTCTGGCCCTGGAGCAGAG
CTAGGGCCATGGTGGAAAGCCCAGGGGACCTCCCAAGACAGAAACTAGCT
GCAGAGGTCCAGATGGCTACGGGGCGGGGGGGAGTAAAGAAAGGCATCCC
ACCTGGAACATGCAGACGAGACAGCTGAAAGCACAAGGCTGTTGCCCCTT
GGGGGGCTTCACGTCCCACTTCACAATGCCTGTGCTATTCCACCCAGGGG
CATACCTCAGGGGGCTCCTAGCCCTTGGAGAAACAGGAGTGGTCCTGTAT
TGTGTCCTGTATTGCGAGGCATGAAAAATGAGCCAGGTAACAAGGCACCA
TGCTTTGTGAGCACATTTAATAAAGAAAGCTGACTGTTCCCGGTGGCTGC
CTGGATCCTGGGCGCCCTCCATTTCTGTGGCCATGAAGGATATTTCCTGG

>uc001jbb.1|43458912|43459312|43459411
ACTAAGGCTGTGCAGGCTTGGAAAGAAATTTTCTTTTGTAATAAAAGGCT
AGGCCCCTTGCTATAGACATGAGTGATTAGTTACAATAGGTTATTGGGGG
TATCATCCAGGTAATGAAATGTTCAACAAGAAGATTATAAAGGTAACTAG
ATTTGCCCCATGGATTTTGCCCAGTGGTTTTGAAGGCAAAACAAGATTAA
TTTGAATATGTAAGGAAGAAAAATAACTTGGGATTGATGAGGGGCTGATT
TTTTACATTTATAAAAGCCTGATGGTGTCAACTACAAATTTAAAATCTGT
ATTGGGTATACACAGAACAATCTCTAGTGTGGCACCAGATTAATGGGGGT
ACCTTGAAAAATCAGGTCAGAATAAAGTGACAGAAATTATAAAACATACA
TGATAATGATAATAAACAAGACATTTATTTTTCATACTCTTTTGGGGGAA
AGGAAAAAAATCAGTTTGCCCTACCCAATGATGGTCTTTCTGAAAGATTC

>uc001jat.1|58862996|58863396|58863495
AGTGGAATCTCAGCTCGTTCCAAAAGCTTTGCTCCTCTTCTTAAGGATCA
AAAAGACTGATTTCAAAGGGAAAGGGGTCCATTAAACACTGGGGGACCTT
CCTTGCCAAGGCTCTTATCAGGCTCTTGCAGCTCCACCATCCAGGCCACC
CTCTCAGGCTGAGAGGAAAGGGCTTATCTAACCATGTGGAAACAACACTG
CCTCTGCTGGGTCGAGACTGGACAACCGCTGGGCCTTTTCAGCCCCTAGG
CCATGATCAATATCACTAATCGCTTTACCTTCTGTGCCCAGCCTGCGGAT
ATTCAATTTCTCTCAGGCCTAGAGCTAACGTCATGTGTCTGGCTGCTAAA
AGCTCCGGCTCCTTTTATTACCACAGTAAAGGAAGATAACAGGCGAGAGG
TCTGCTGTAGACATTTATTGAATCATCTGTTGCACCAACAGCACATTGTA
TTTCACAGAAGATTGGCCACAGGCAAAATAAAATAACCCACCACAAATCC

>uc001inc.1|14900856|14901256|14901355
ccgcctcagcctcttgaagtgctgggattacaggtgtgagccactgtgcc
tagcAAACAAGGTGTGTTGAATTAATTAATTTTAGTTAATTTCCAAATAA
TTTTTCTACAGCAGtttttaaagatattatgtacatacaataaaatgccc
agatcttaattatcctaccagatgacaatgttattaacccatgtaatccc
catgtcaatcaagatataggacattcccatcactccagaaagttccAAGG
AAATGTTTTTTCAGTATTCCCCAGCTGTACCTGCCACACAGAGGCGGACA
CTTCTACTGTGGGTTTCTTATTCTTATGTGGCCAGAAAATGGAACCAAAG
ATGATTTTACAACCGAAAGCTGATAAAATAGCATTAACAATGGTAAAGTT
CCAAGTTGCCTATGAGTGTTTTTAATATGCTTTAATCTTCCATCAAAAAC
TTGTCTGATATGTGACTGTAAGGAATGAAAAAGACCTTGAGCTTGGTTCA

>uc001imo.1|43373515|43373915|43374014
GCCCCTAATTCCATTTTCCATTTTTCTTTTCCCATTCCACTAGTCTCCCT
TCCCAGGGGGTACTTCCTGCCCTAAGCTCACCTACAGGCACCTACTATGG
GCCAGCCACTTAATACTGACTACTCCCCTCAAGCCCCCGGGACACATCCT
CCGCCCCGCCTGAGCTGCAAGAGATCCTCCTATACCTTTAACCAACCTCC
ACGTGCGTGTTAACCGCGGTGACAGCATTTCCTTGTCTCTCTGCTCCCGC
CCCCAAAGGCGCTACCCATTGGCCGCTGGGTTCCTCTGTTCTCGCTCTAA
TTGGCCTCGTTACCGAAAAGCTCCAACCAATGACCTCTCCGTGTCTGTCT
CCCTCCTCCGATCCTGGAAACTCATTGGCTCCGAGGACTTAGGACCTGTT
AGCTTGGTTGGGCGACTGGCAAATCCTTCCTTCCCCGGGGTAGAAGTCCA
GGGTGAGAAATTGGTTCCGAACTCAAAGGAACCCAGTGCCGGGCCACAGC

>uc001ilc.1|12001626|12002026|12002125
Atttttgttttttttgagacggagtctggctctttcgcccaggccggagt
gcagtggcgcgatctcggctcactgcaagctccgcctcccgggttcacgc
cattcgcctgcctcagcctcccgagtagctgggactataggtgtccacca
ccgcgcccggctaattttttgtatttttagtacagatggtgtttcattgt
gttagccaggatggtctcgatcttctgacctcgtgatccgcccacctcgg
cctcccaaagtgctgggattacaggcgtgagccgccgcacccggccGAGA
ATGTATTTTTAAAGCACAAAGATGACGCTGGGAGATACCAATTTACCCGT
TCAATCGGTTTCCAAAACCCAAACCCAACAAAACAACACCACGCCAAATC
TAAATTACAACACTTTATTGCAGCATCGGCAAAGGTCAGATTTCTGAAGC
TGGTGAAGATTGGGCAGCATTTCCATGTGAAATGTTACAACTTTACAAGT

>uc001ppz.1|116218927|116219327|116219426
TCTTTAAGGATCCTTCCCTGTACTCTTCAAAAGTGCCCTTTCAAGGAAGC
TGTTTTCCACCTGGCCCAGCAAATTCAAATGCTCCCTTCTGACAGGGCAG
AGTCCGAGCTGGGTGCCCAGGGACACAGTGTGAAGCAGAGTTCAGGCTTC
TAGAGAATGCGAGTTTCTTAAGTCACTCAAAGCCCCACCCTTAGCCTGGG
AGACCTCTCCAGCCTCCACTGCTCCAGCTCCCACCTACCTGAGGCTTCTT
CCAACTAGACTCCAAACCACAGGCAAATAATCTATCAGCCTAAGAACACA
ATCAGGCTCCTATCTACACAACTTCCTGCTGTCCAACTAAGTAACCAAGT
TGTAAGTAAGTGCCTCacaaaaggaaggacaaaaggcaggacaaaaggTC
TTAGCAACTTGAGTCTGGAGATTTTTTTTTTAATCCTTTTTAGTTCAACA
TAAAATGAGAAAGAAAAAAATATTTCTGACATTTTCAAAGAACAGAAATA

>uc001myi.1|44910074|44910474|44910573
CTGCCTGTATCGAAAGCCACTTTCCTGCTCTGAAGCTACTGCCTCTTAGA
GAAAGGGAATAGCTCTTTATGGGCTGGGGGTGAGGGCCCCTCCCCAGGGT
CCCTGTTAATTTCTGGCCTTGGTGCTCAGGCCTGTCCACAGCCTCCCTTG
TCTATGTCTCTATCCATGCTTAAGGGGCCCGGACAGGATTTCCCAAACCA
GCCGAGGCCCCAGCACCCGCCGTCTCCCCAGAAGCCCCCTCCTCCTTCCC
CCATGGGTCATATGTTGAAAGTCTATTTTAAAAACTATGTTCCTTGCCGT
AGATTGCAGAGCTAATTTATCACGTTTCTCTCCTGTGAGACCCCCCTTTT
ATATGATATATCCAGAGGAAGTTTTGTAATATAAAACAGGACGCCCACAC
TGATGGTTTTGCACTGGTTTTTGTGAATGTTTCTTACAAAAAGAAAAAGG
AACAAAGAATAAATAGTGACCGTGAAGAAAGGTGGTCTTGATTTGGGGTT

>uc001mgl.1|7447360|7447760|7447859
CTCATCCCATCCCACCACACATTGGCTGAGGTGGGAGCCCCAAGTATCTT
CAGCGATGCCAGTGTGTGTTGCCCAGTCTCAGCCTGGAGCCCTTAAAATG
CTCACAGTGGCCCTGCGTCGGCAGCACAGTGGCATGAGGCCACGCCCTCG
GGTGGCCTGATGAGAGGTGGCGCCTCTGGCCTGTGTGCCCAGGACTCTGG
GGAGTAGAGAACAGCCCTCAATGGCTGGAGGCCACTTGGGGTCCGTGGGC
AACGCTTGCTCAAAGATGGAGAGGACCCACCGGGCTGAGGGCATTCCTGA
AGGTGGGCTGGGGTAGTGTGGTTTCCAACTTTGGGTCCGTCCTGTGGAGG
GTAAGGGGCCAGGAGCCAGCAGTGTAATAACCTTCACCCCTGAGCCAGGC
GCCAGCACCACAATGTTTAATTGATTCCCGTTCCAGCTTTCTCAAGGCAC
GACAGGCCCCCTCTTCCTCATCTTGATTTGGATACAAGACGCCAGCTGGC

>uc001mgj.1|8369593|8369993|8370092
TTTAGTTACCAAGTGGATTTAAATGCAACTAGTATATGCTCAGCTGGCCA
GATGTGGGCCATTTTGGAGACCTGACAGTTCCATGGGGGGTTGGAATGGA
ACTAGGTTATGACTTTATGAAGGTAAAAGCAATTGCAAATTCTTTCTTTA
GAATTTGCTTTGGAAGCAAAGGAAAGTAGCTATTCAACCAGTTTGACTTC
AACTGGCAAAATTAGTTACCCAGGTGGAAAGGAGATGTCTATAAAGCTAA
GAGAAATGAGGTATGGTCCCCTGTTTCTTGCTTCATGATCTTCCCCAAAG
ATGTGTGCCTACCATTGCAGCAGTAGAACAAACTTATAATTTGCATAAAG
GCTTAGAGGACCTTATTATATTCACCTCTTGTTAACATAAAAATTAATGT
GCTGAGTAACATCTGTTTTTTATTGATTTAATCAATACATTGGGAATTTA
GCAGCAAGTTAATGGCAAGCAGTTACAAAATCTCCTATTTTTCTACATTT

>uc001mbq.1|5655509|5656009|5656008
caggcgtgagccaccgcgcccagcctttactagtgaattctattgagcat
ataaagaagaaatgatagcagttatttaattcttttcagaaaattaaaaa
aaaaggaaaaagtctcaattaattccatgaagGAAAAAAATAAAAAGCAT
CTTGTATTTTGACGTGTATTTGTTTGCCAGTGGCTAAGCTGAGCAATGAA
AAGCTGCACTGGTAAGTCTCAACACTAGAATACAGAGAATAGGAACCTAT
CAAACATGACTAGAGCTAATTGATCATCTCCACTACGTCAAATTTTTCTA
CTGCTCTGGATAAATTAATAAAAATGGGATTATCTCTTGCTACTTCTACA
TTCAATTATTCTTATAACTTCAGCAATTGATTCAGAAAAGCGGTCCTGCA
GAGAACATTGTTAATATTAGAAAAAGCACAGCAACGCAGAGAAGGAAATA
GCCTTCACTTTTCTTTAATCTCAGTGCTCAGGCTTCTTTCCACTTTTTAC

>uc001uco.1|121554825|121555225|121555324
TAGTAACAAAACATTTTCTAggctggctgcagtggctcacgcctataatc
ccggcactttgggaggctgaggagggtggatcacctgaggtcaggagttc
aggaccagcctggccaacatggtaaaaccccacctctactaaaaatacaa
aaattagctgggtgcggtggtacgcctgtaatcccagttacatgggaggt
ggaggtgggagaattgcttgaacctggggggcagaggctctggcagtgag
ccgagattgtgccactgcacccagtttaggcaacagagcaagatcctgtc
tcaaaaaaacaaacaaaaaaaaTTTCTAATATTTTAATATTTTATAGTCT
ATGCTGGAGAAGACTTCAAAGGGATAATGAGCAAAAAGCATGCAAAGAAC
TTGTTATAAGGCACTTTATTAAAATAAAAGTGCTTACATCCCTTTAATGC
ATTAATCTATCTCCTGAATAACACATGTAATATTTGACAAATACTGAATA

>uc001txj.1|118607580|118607980|118608079
GATATCTTGAGCTGACCTGTTCCTGGTTAGCTGATTATAGAACTGGGTAA
TCCATTCTTCAGTAATCCTTTCCAAATGTCCTGTGTGACTGCTTGAAGAG
CTTTCCAGCTCTGCAGTCCTATAAAATGACCTTAATAGCCAGTTCATGGT
TCACTGGAAGTATTGACCAAATTTCCACAGTCAAACTCTTGGCAGAGAAT
GTCACCAATCGCTTAATTCCAGGATAGCAGTGTGCCCTAACCACCACGTG
GCTTCCTCTATCCCACTCCAGAGGAAAACCCTCCCCACAACGTAAAGAAG
GTCCCATCCATGATAATACACCTACACTGACACGCTGGTGATAGTTTTTC
TTTCACAGTCTCTCAAAAAAAGAAGAGGTCATTGCACTAAAGCACACATT
AGTTTAGATCATTGCTTTATTTCACTAATTGTTCAACAACAAAGTTCATT
CCTCTCAAGGTGGATCTTGAATCATTCCTTGTGTTCTCTTCCTCGTTCTG

>uc001txh.1|118607580|118607980|118608079
GATATCTTGAGCTGACCTGTTCCTGGTTAGCTGATTATAGAACTGGGTAA
TCCATTCTTCAGTAATCCTTTCCAAATGTCCTGTGTGACTGCTTGAAGAG
CTTTCCAGCTCTGCAGTCCTATAAAATGACCTTAATAGCCAGTTCATGGT
TCACTGGAAGTATTGACCAAATTTCCACAGTCAAACTCTTGGCAGAGAAT
GTCACCAATCGCTTAATTCCAGGATAGCAGTGTGCCCTAACCACCACGTG
GCTTCCTCTATCCCACTCCAGAGGAAAACCCTCCCCACAACGTAAAGAAG
GTCCCATCCATGATAATACACCTACACTGACACGCTGGTGATAGTTTTTC
TTTCACAGTCTCTCAAAAAAAGAAGAGGTCATTGCACTAAAGCACACATT
AGTTTAGATCATTGCTTTATTTCACTAATTGTTCAACAACAAAGTTCATT
CCTCTCAAGGTGGATCTTGAATCATTCCTTGTGTTCTCTTCCTCGTTCTG

>uc001tfc.1|96630820|96631320|96631319
ATTCTATTTTTCAGCTTCCCTTTTCCCCCTACCATCAACCCTCCACGCTT
ACTCCTCTCCCCTTTATTTTTCTGAATGAGCTTTCTTCTCTTTTGTCTTT
TTTTCAGGATAGATGTTATTCTTCACATTCTTTCTGGGTGGAGGGGGATA
TACTAAGCCTATTAATATGTTTACCTTTTTACCTATTTAGAATATGGTGA
AGGACAAGGAAAATAAAATGAGTAAGCGGTGCCTTCTGAATAATGCCATG
GAGCTTATGGTAATGGCAGAGCCTTTTCTGAGCATTAAAGTGGTAATCTG
ACTGCATTGTTAGAGTAAATAGAGTATTCAGCCTTCTAATCTTTCATATG
TAACAACAGCCCAAGTATATTAATTATAACTTGAGAAATCAATGTGAGCT
TCTAACACACAGGTACCATTTTCCTAAAGGCAGGATGAGACAGTGTTAGC
ACAGAAATAAAATAATCCTCATAGTCACTGCTCACCTTTGCCCTCATTTT

>uc001sue.1|67354051|67354551|67354550
AGAAAAATGCATTACTTTAAGGTCAAACGGGGTCAGAGTTTAAATGTGGA
GCCTGGTTGGTACTTGTTAAATTGCGTGTCTTCCCAGTTAAGCAGTGTGA
TGTAGTGGGTAGGATCATTGTCAGTtaacttttggtgagttatttcacct
ctttacactgcagttttctcttctgtaaaattgagagaataagaatatta
tcctgaaaaatttgccctgggaactaaataatatttatataGCAGTTGAG
ATGTCATGCAGAACAAAAagactccttgaattgaattctgggtcccctac
ttactctatggaaccttagacaaattatctctctatgcctttgtaatttt
atgacagaaataatagtacctacctcatagatttattgtgaggattaaat
tagttaacatacataaattgcttaggacaggattggcatagttggcatat
aataacaactcaataaacattggttaatattATAATGCACAACATATAAT

>uc001sud.1|67354051|67354551|67354550
AGAAAAATGCATTACTTTAAGGTCAAACGGGGTCAGAGTTTAAATGTGGA
GCCTGGTTGGTACTTGTTAAATTGCGTGTCTTCCCAGTTAAGCAGTGTGA
TGTAGTGGGTAGGATCATTGTCAGTtaacttttggtgagttatttcacct
ctttacactgcagttttctcttctgtaaaattgagagaataagaatatta
tcctgaaaaatttgccctgggaactaaataatatttatataGCAGTTGAG
ATGTCATGCAGAACAAAAagactccttgaattgaattctgggtcccctac
ttactctatggaaccttagacaaattatctctctatgcctttgtaatttt
atgacagaaataatagtacctacctcatagatttattgtgaggattaaat
tagttaacatacataaattgcttaggacaggattggcatagttggcatat
aataacaactcaataaacattggttaatattATAATGCACAACATATAAT

>uc001slp.1|55275246|55275646|55275745
AAAGAGGGAGTCTGTCATTTTTATAAGGCTGGAAGCGAATGTTCCTTTTC
TACCTTAACATACAGTTTAGGGGGTTGCACCAAGACAAAGTTTCCAGGCT
GGAGGGTAATACATATCCAGCGCGAGTGAAGTCCCCACTCCAACATATAC
CCTTTTTGGGTGGGTAAACACCTCTTTGCATGTGGACAGAAAATGTTTAT
ACTTAAACAGACATATTTTGCATATTTTTATCTGGAGACTTCTTCTAGTT
TTATACTCTTCCCACATCTATGCCAATGCCACCATTCTAAAACTTACACT
CCTTTTCTACCCCTGGTCTTTTCCTTGTCCTTCCCTACAACTTGGTAGAG
GTCCATTTTGTCTTACTTCACACTTTTTTTTTTTTAAATAAAACACAAAA
GTCTACGTCTTGGTGTCTTATCCGTGAGTGGGAAGTGGTAAGCTGGTGAT
GGTCCCATATTTGCTATGACAGGAACACAGAGGTGGCAGCTTAGGAAGCT

>uc001sfx.1|53048786|53049186|53049285
TTTCTTTGTCTGAGACTGAGTCTAGACCCATCTGCGTGGAATCTCGAAAC
ACATTACAGGAGCGGCTTAGCCTCGGGCTTAGACTCCTTTTCCGGGTCGT
TGGCGCCGCCTTGTGGAGTTGTGGCAAATTCTCAACAGCTGCAGCTGCAG
TCCCAGACTTGGACTAGAAATGATCCCCCAGGCCAAGTTTACACGAGCTG
GACGAGAGTGGGCGTGGGTGGGATGGGGAGCCTCTGCTCACTCTGCACAA
GCCTCATATTTTGCCTCCCCCACCCCCGATTTCCGTTTCCCTCCTCCTTC
TCGCTCCCTTTCCTCTTTCTGTGCCGGTCCCATACAGATACATTTAACGA
CAGAATTGCTCCCAAAACAGCGGGCAAAGACAGAGTCTGAGTCTAGGGGC
GGAGGGCAGAACAAATTCAGACTTTATTGTCAGGGAGAGGAAAAAGGGGA
GGACCGTGGGTGGGGGGCCTGGGTTGCTACATTGTCAAGCAGAAAGAGTT

>uc001ril.1|28001883|28002283|28002382
AGAGCAAAATCTCTTAAATTACACTTTACATTTACGGCCTTATAGTCTCT
GACTGGCCTCTTTCCCTTTTTTCCAGCTCTGGCCAACCTTCTGGACTTAA
TGTCTTTAATCCTTTCTCCTGATTTCTTTCTGCTTCTTTTCTGCCCACTC
CTGTCTGAACTTCAAATTGAATGTACTTTATAAAATGACATCTAGATAGT
TCAGCCATGCTGTTGACTTGAACTGAAATATTGAACAAAATACATTTTAA
GTTGTTTTTAACTAAAAGCTAATGTAGAATTTTTGGAATGTGTACCAACA
TAAACATACTGTGTTTAAGATTGTATTCAAATCGCTTTTTAAAAAAACAT
ATCATGTTCCTTCTACTAAAAATCTTAAAGGATAGAATTCACTCTCTGAA
TCATGATGTAATTAGATTATATTTTATTAGACATTCTTTACAAATTTAAA
ATACTGTTATTTTTACATGCACAAAGGAAAATCAATTTGGATAATTATAT

>uc001qyi.1|10458949|10459449|10459448
atggaaatgtcaagaagctaatctttaaaaattactttagagattaaatg
cagactcaagcaatcccagGACAGTATATATTTTTGTTTTGGacagcttc
attgaggtacggtgcacatagcataaatttcatccacttaaaatgattaa
aaatcagtgatgtttagtgtattcacagagttacaaccatcactgctact
gaaatttagaaagttttcatcactgacacaaagaaacattctagcaatta
gtggacacctcctatttcaacctcccttaggcattagcaacgctatttta
ttttctgtctccatggttttgcttgttcttgatacttcatataaactgac
caacataacatgcaacttttAGGAAGCCTGAATGCCACAAACATCACGTT
CAGCAAAATGAGCCTGACTTAAATGCGAGGGTATCTGTACTTCCGTAATT
GTGTGTATTATATTTCAATAATTGATTTGGAATTTTCTTATTATTAGAGC

>uc001vht.1|59137323|59137723|59137822
CTTGATTTTTAAGGTTTGTTTTCAGAAAAACAGGAATTGCAACTGGATGG
CAAAATGCACATTTCAGCAATACATACAAATTCACATTTATTCCTACACT
GGCTACAGAGAATACTCTGTTCTCCAATGTCTATAAACAGGGCCTGGCTC
ATAGTTCTAATTAATTAACTTTATTAACTTAGAGCTGAAAGGAGGTGGCA
ACTTAAGGAAATAAAAAGCAATAGACCTTGCCCGACTAGTTCCATATAAC
TGCTTTTTAACTGAAGGTAAAAGAACAGTCACTTACTTATTACATGTAAT
AAAGCAAAATAGATGCTTAGACAGACTGCATAGCACAGTCTATTCTCAGC
TTATCCACAGAATGTTTTCAAAAAAAGAGAGACAAAAGAAAGCATTTTTT
TTCATTTAGTGCAAGTAGCAAGTTTATTTCCTTTGATATAGAATTAACAG
AGTAATGATGCCCAAATGAGGTAATATTACATTTGCTTAGGAAAACTTTC

>uc001vhu.1|59245797|59246297|59246296
CTTAGATAAATATCAGAGACTAAGTTAATTCATCTTCTTAGTGATTTTAT
CACATCCTTCCACAATAATACCACATGAAGCTCATCTACACTTACCATTT
TGCCAAAATGCCAGTTAAGGTATTTCTAACTGCACTGGCAAATGTGGGAG
ATTAAAACAAGATGACAGATTTAATACTTCAAATTGTATCTTGACATATA
GTAAGTCCACTACTTTAAAAAGTGTTATGAGAAAGAGTGCCTTGGATAAC
ACTGATCAGCAATGATTGAATGTTAACTTCAGataattataataataaaa
aattCACTAGAGACCTGATAGAAGAACCTAAGACACAACCTCAAGGCAAT
AATATAAGGATGAAAAATACGAGTACGCAATCTCATAGCAAATATGTACA
TGCACACATTTTTACTATTTTAGTTATATTGGAACTTGAGAATTTCACAG
CAGTCTACTAAAATCACAGATCAATAGGATAAAAGTAGATAAGAAGAATG

>uc001vcx.1|48780386|48780786|48780885
GTCCGCCTATGAGGCTGAGGGTCTGGGACATTTCCAAGGGGAGGGTGCTC
CTGAGTGTTTTCTCCAGGAGCAATCCTAACTTCTGGGCAGATGCCTGGCT
CTGGCCAAGAGCCTCGTCCAAGAACATTATGATCTCAGTCCCTACTGGCC
TAACGCTAGGACGCTTCCAGCTGGGGAACCTCCCAGGCAGCAGTGGGGGA
GAGTTCCACATGGTTTCTGATGCCCTGGACCATCCCTAGTTCACAGCCTT
GACGATGGGACGGGTGCAGGGTCACTGGTTGGTGGGGCATACAGGAAGGT
GTGCTGGGGCCCTGGGGCAGCATAAGGCTTTCCCTGCCTGGAACGGTGGC
AAGAACAAACACAGCCACACACATGCAATGGAATGAAACCAACCAAGAAG
TGTGTGGTACCTTTTATTTAGTCAGTCTTCATTTAAATGTGTGCTTTTGA
AATCACTAAATATGACCTTTTCAGAATTCAATTCTCACAGTATTTACAGT

>uc001vcw.1|48780386|48780786|48780885
GTCCGCCTATGAGGCTGAGGGTCTGGGACATTTCCAAGGGGAGGGTGCTC
CTGAGTGTTTTCTCCAGGAGCAATCCTAACTTCTGGGCAGATGCCTGGCT
CTGGCCAAGAGCCTCGTCCAAGAACATTATGATCTCAGTCCCTACTGGCC
TAACGCTAGGACGCTTCCAGCTGGGGAACCTCCCAGGCAGCAGTGGGGGA
GAGTTCCACATGGTTTCTGATGCCCTGGACCATCCCTAGTTCACAGCCTT
GACGATGGGACGGGTGCAGGGTCACTGGTTGGTGGGGCATACAGGAAGGT
GTGCTGGGGCCCTGGGGCAGCATAAGGCTTTCCCTGCCTGGAACGGTGGC
AAGAACAAACACAGCCACACACATGCAATGGAATGAAACCAACCAAGAAG
TGTGTGGTACCTTTTATTTAGTCAGTCTTCATTTAAATGTGTGCTTTTGA
AATCACTAAATATGACCTTTTCAGAATTCAATTCTCACAGTATTTACAGT

>uc001vbr.1|46305113|46305513|46305612
GTAACCATTTCAATGAAATATTATAATATCTGCTTTTCTATTAGGGAGCC
CAGTGTCAATGAGTAATACTGAAATGAGTGAGTTTTTGGAGAAATAGAAG
AAAAATTTTGCTCAAAACTATGGTAGTTATAAACTGGCTTGAGATTGAGG
TGCGTATTTCTAAATTAATTGCAATGTTAAGCCTCAAGTGATATTTTCCC
CCTCCTTTATTTGTTTGGTGTTTATTGGTAACCAATCAGGAAAACTTATT
TTTAAAACTACTCTCACAGTTGAAACAAACTTGTTTCTGAACCAGGTAAG
AAGGAAATAAGTTGAAATGATTCTAAAAATAAGTCTGTATATATTTTTTG
ACTAAGACCATTTCAGTTTAGTCAttttctttttttctttcttttttttt
gtgatagggtctcactctgttgcccaggaggaaatggcagtggtgtgaac
ttggctcactgcagccttgagcttctgggctcaagtgatccttgcgtctc

>uc001uux.1|32574906|32575306|32575405
GTAAGTCATTTCATCATATCTTGATTTCTTGTCCACTTAACAAAAATAAA
ATGTAGCTAAAGAGTTTACTAAACCTTTGATAAAAATATTATGAATATGA
AAAAAATTATGAATTATAACTTCTAGATTTAAGGACAATGAAATTTAAGA
AAAAAAAATCCCCACCCATCACTTTAATCCCTTAGATCCAGGTTAAGGCA
CCCAGCCTGATAGTGAATGTCTGTTGACAACAACTTCTTTGTATTTGAAG
ACAGTATTGACTACAGATGGTACCAAGGAGTCAAAGTCATGGCAGGCTAT
CTTGGGAGAAATCTTCCTCATGAAGCAAATTTTCCATTTAAAGATGAAGC
ATGAAAATCAACATCTATTTTATAGAAAATAGGaaatatttaatatatat
aaatttatttGCCTTGGCAATTATTTATTTACAATTGATGATTGATATCA
ACAATTGAGGTAAAAATATACATGAGGTATAAATATAATATTTAAATGCA

>uc001utj.1|30608362|30608762|30608861
taatgaaCTCACTACATTTATGCAGTTACAACACTTGACTGTATTTACTA
ATTTCCCTGGCACAGAGTTTTTAAAAACAGCCTACAGCACTATAACATAG
ACACTCACACAAATATACCCCCATCATTAGGGGTaaaaggctccaaggat
gtataacgaagtgttaacaatgttttcttctgggtggcaagattttaagt
tttattcactttatagtatttttaaaatgctttaatgtaataaacatatg
ctatttttctgtcaggagaaaaaCATTTTCACTTAGAAAAGAGAGAACAT
AAGCAGTAAAAAAGAAAAACTGGACACTAACTTCATTTCTGCTAGAATAA
TTCATATTCTCCCTCATCTCATTTTTTAAATTAGTGACAAAATCAACAGT
TTAGAAATGACACCATAAGATGAACTTTATTTTAAAGCTCATAAAAGTGT
TCACAATCAGTTACAACAGGATCGACATTTCTTCCATTCCACACTTTCAC

>uc001yni.1|103092241|103092641|103092740
GCTCCATTAAGGAAGGACTCCTCagctgggcacggtggctcacacctgtg
tcccaacactttgggaggctgaggcgggtggatcacctgaggtcaggagt
tcgagaccatcctggccaacatggtgaaaccctgtctctactaaaaatac
aaaaaattagccaggcgttgtggcaggcacctgtaatcccagctactcgg
gaggttgaggcaggagaattgcttgaacctgggaggcggaggttgcagtg
agccgagatcgcgctattgcactccagcctgggtgacagagccagactcc
gtctcaaaaaaaaaaaaaaaaaGGGCTCCGCACCCAGGTCAGACAGTTCA
TGAAGGTGATAATATATAGAGAACACACACCTCAGACTCACAGCCTTTCT
CCACTGCAAGCGTAAGAGACTGGTTTTATTTCAAGAATAACTAAGGGTAT
ATTAACACATGTATCTCAAAGTAACATTGAATTATTGAAGACATACTGTT

>uc001yku.1|18211007|18211407|18211506
taggtttCCTGtgtataagtcagagtcccagcaagaaaggtatagcaaat
attccaatgggctaatggaggggagtttgatgaagggattattttcaaag
gtgaggaaagggttaaggagactcaacaagggacagtgtaaaggctaatt
ttaggtgtacacttgactgcattaagtaatatccagagagccggtaaagc
attatttctgggtctatgagggcgattttggaaaagattgacatttgagc
cagcagactacgtaaggaagatccactctcactgaatgtgagcgagcacc
atccaatcagctgagggcccagatagaacaaaaaggcagaagaaaatcag
attcactctctctcttctggagctgaaacaactttcttttcctgccatag
gacatcaggaccccaggttctctggtcttgggactctgagacttgcacca
ggaatcctgcccaggctctcaggcctttggactcagactgagctacttca

>uc001xxs.1|89332821|89333221|89333320
GGCACCATTGGCAGGAAAAGTCTGCCCCTCTGCAGATATTAGGAGATGAT
GAGATTCAGGGTGGGATGGTGAGGACAATGAAGTGAGTGAGTAGAGCACC
GTGGCCTGCAGTGTGGAGAGGGTAGGGGGCAAGAAGAGTGAGGAGGAGGA
GGACCACCAGTGCCATCCCTAGCCCCAGCTCTAGCAATGGCGGCCTGACT
CAGGGCTGCTGGCCACACAGAAGGAGACCCCCGGCAGCAACCATCTCTAG
GATTCTGAGATGCAAGTCTATCATCAGCATCCAAAAATTATGATTAAAAA
TTTAGTCAattacttattgcatgcctgtgccaaaatatctcccgtaaccc
atatatgtgtgtgtatgtatacatatgcacctactatgtacccacaaaaa
ttaaaaaTTTTTAAATGTTTAATCACAAGTCTGTAGCATGACATCATTAG
TAGAGTCGAGTCTGCTGACATTACAATCTATTGATCTCCCCAGAGTTACC

>uc001xuz.1|48032433|48032933|48032932
CGTTTCCCTCGTCAATGCCACGCTCTCCAGGCGCCAGCCGGGCGGAGGAA
ATTTCCGCCCCCTCCCAAGCCCGAGGCGGGGGCGGGCGTCGGAAGGTCAG
GTGTCCCGGCCGGCGCGCAGCGCCAGGGGGCGTCAGAAGCGCTCAGACCA
CCGGGCGCTGAGCCGGTGGGCGCGCGGCGTCCTGCCGGGGTCCCACCTCG
CAGAGGCCTCGCTTCGCTCGACGTCCCGCCCCGGACAGCCCCAGCACCGG
GGACGACCCGCGCTGCGCCAGCGAACCCCGCCTCGGAGGAGTCCCCGCCC
GGGCTCTCACCGCCACGCGGCGCGAGCCCGGCCAGCAGCCGGCGCACCTG
CTCGGGGAGTGGCCTTCGGCGGAGACGAGCCTCCGATTGGCGCGGAGGTG
ACAAAGGGGCGTGGCAGATAAGGCCCCGCCCCTCCCACCCCCCACCACCC
CCCCGGAGTACTTAAGGGAGTTGGCGGCGCTGCTGCATTCATTGCGCCGC

>uc001xad.1|52393342|52393742|52393841
GGTCTAATTACATGCAAAGGGTAAAGGACTAGAAATCTGAGTCTTGAATG
ATGACAGCAGTAATGACTGGGAGTAAATTCGTAAATGTATTTTTTTTTGT
AAACCAAGAATAATTTTGTTATTTAAAACAAATTCTGCCACAGCCAACTT
CTATTTATAAGTACATTTCTAACATTTAGATATTACACATTCATTTTTAA
GTATTAAGAAAATGAGGGCTTTTCAATTGAGGTGAAAGACTATCTTTGAG
ATAAAGTATCTCTATCTGGCAACGCTGTGGAATACTAACCAGTTGTTCTC
ACAAAATAACATGCAGGCAAAGCAATTCCAAAAGGCAGAAGTTCATTTCT
ACTAAATTAATACTATGTAAACATTAAAAACAAGTACaaaaataaatatt
aaataaaagttttgcttttatttaaaataaaatGCATTTATACAGTCTTT
GAACCATGGATTATTGAACAATACTGGTAATCCACCTCTCCCTCGCACCC

>uc001wwi.1|29688951|29689351|29689450
ccgcctcggcctcccaaagtgctaggattacaggcgtgagccactgcTGG
CCTAAAAGATGCTTCTGGAGTAGGAGGCATTGGGCCTGGCTGGAAGGTTT
GCGTCTGCAAAGGCCTGAAGAGAACATCCCAGGTGGGAGAAACAGCAAGG
AGGGGAGGTGTGGAGGAGGCAGGGAGACCCTGTTCTTGGGACTACTGTCT
GCAGAGGGTCTCCAGAGGCAGGACCCCGGTAGGGACACTGATGCAGGAGG
CGCTCTGCAGTGCCTCCCCCCAATCTGTGGGCCGGGGTGCCCCCAGGGAC
GCAGGCTGTGCGCTCCCACGCCCTGCCGAAGCAGGACGTTCCCACGCTGG
GGCGGCCCCGAGAAAGGCTGTggggcgggccgggggcgggcgcccgcACT
CAGGTCCCTCCGCAGCGGGTTCTCAGTTGCTCGCTGGGCAGACCCAGGTC
GCGCTCCCACTGCCGAGCCCGCGAGGTGAGTGAGTTGGGGGAGGACCCCG

>uc001wgv.1|2743213|2743613|2743712
CCTCAGGCAGTCCCCTGGCAGAGCCCATCTCTGCAATCTGGAACTTCAGG
CCTGAAAAATCCCCTAGAAGGACCCACAGGGAAGACAGCTGGGGACAGAG
ATATTGAATGACTTCGCCCTGGACCTGCAGCTCTGCAAACTCACAGGAAG
AAGAAAGCAGACCTCGCTCCCTTGGACAGATGCCCAAGTAGTAATGGGGT
TAGAATGCCTTCCTGACAACTCAGATCCCCAAGGGAGGGCCCTAGGGCAG
AGAATCAGCAAAGGCAAGAGGATGAGTCTTAGTTCTCAGAAATCCCTGAC
TTCCCAGCTAAGCCCCACCTAGGCCACCAGCTGCTTATGAGGTCAGAGCA
GCAGCAGCAGCAGCCCCCTCCCTACCCCACGGCCCCACGTGGTAACAGGT
CACAATGCCCCGGGTGCCCACTCCCAGAATGCTGACCAAAGTGGGAGGAG
GTGAGGAGGGTTTGCTGGGTGGGTATGGGGGAGGGGGAGACTCTGCAGGA

>uc002buz.1|97512691|97513091|97513190
gacaaaagaaataaattggaggcataagaactggaaagcataaagtaaaa
ctaagtgtatttgcagataatgtaatagaatacccccaaaacctgggaga
ctcaatgattgaattaactcaagcaatgaaagaattaagcaattagcagg
atataaaatttacacagagaaaccaactgggttcatatattaaaaaaatc
aaaagatataacagtagataaatctccatttataatagtaataacgaaga
tcaaatggttagaattaaacttaataagaaatatacaaaacctatatgaa
gaacgcttttggatgtgcctgaaagatacaaaagtaggaatgaagaaatg
gaaagatatcccttgttcttggatagaaaaactcaatatcacaaagttgt
caattctcacaagatttatttataaataatgcaataaaaatactagtaag
ctctttatggagttagacaaattgatacaaaaattcatgtagaaaaataa

>uc002bur.1|97493650|97494050|97494149
aggtttcttgggatgtggtactttgagtgctaaaaccaggactgtcctgg
gcataccaggacagttggttaccttaTAAGTGCAAATTGGAGGGTTAACC
CTAAGGCATGGCCATTTCTTAGGGGCTTGAAAAAACTGAGGTAGTTTGAG
ACAAAGGAATAGCTAGATATCTTTACCCGTTTGTAACCTTGTAGCCCTTT
ACCAAAAATAGAAAAACACAAGTAGCTATAGTCTTCCTCTCGTTGAAGTC
AACAGAATTAACAGATGGGAGACATTGGAGGGAACATTCCTAAATTCATT
GCTTCCtggggtggggtggggtggggGCGCTAAATTTTAAAAATGTGTTT
TAGTTTTTGTGATTCCAAGCTACGCTTCAAGAAGTACAGAAAGGAAGAAG
TAACATCAGAATTCACATTTATTTCAAAAACTCGGCATGGACTCtcagtt
caggctgctgtaacagaaagccgtagcctgaaaggcttaaacaacaaaca

>uc002axt.1|72416755|72417155|72417254
GGGAACTCCCACCCAGAGTTCACCCAAGCAGAGCCCTGTGCGAGCCTTAC
CCCTGTGGGGCAGGTCCACTCAGAAAGGCAGTACTGGCCCACACTTCTTG
GGGCCACCCACAGAACTCCCCAGTTCTCCTTTGTCCTTCTGCCTGATGCT
TCTGTAGCTCCTGGCACAGTAGCAGTTGCCTCCCCTCCTCTGCCCCACTC
TGCCTCACCCCTTGCCCCAGGGAGCCTGGAGTTGATTCTGCTGGCTCCTG
AACTGCCATGGGTGAGGGGGTCCCAGCAGAGGTGGCTTCAAGTGTGGCTA
CCTGGGGTCTCCTGAGCATGCCCAGATCCTGCTTTAACACAGGAAGCATC
TCCACGGGAGTGATGAACACCTAATGAGTCTGATGGAACGCAAGACACCA
CATGGTTCAGCTGTTTATTGTCTCCATGGGGTGGGTGAAGAGGAGTGGCC
CAGCTGAGCTGAGGAAGGTGACCACTGAGAACCCATTCAACCTGCTGAGC

>uc002aqd.1|64627190|64627590|64627689
tcttttgaaacggagtctttctctgttgcacaggctggagtgcagtggtg
tgatctcagctcactgcaaccttcacctcccaggttcaagcgattctcct
gcctcagcctcccaagtaaatgggattacaggtgcccgccaccatgccca
gctagtttctatatttttagtagagacagggtttaaccatgttggccagg
ctggtctcaaacttctggcctcaagtgattcaccagcctcagcctcccaa
agtgctgggattacaggtgtgagccactgtgcccagccAGATTGATTTTA
TCTATCAGGTATGGGACAGTGCTGAGATGGCAATCATTTGAACATTAAAG
TAATATTTCTGGACAGATTTTAGAGTGATAAACAATCAAGTCACAACAGT
TTGTATACTATGATGCCATTTTTGTAAATAATTCATAATATACATTCATT
ATATACAGCAAAATCTTAACATTAACTTTAGGAGGGGTGAGATTACAAGT

>uc002ape.1|63657770|63658170|63658269
TCTAATGGTTCTCTGTTAGTGATAAAGACCTTTGTTCAGGCAAAATATTA
TGTAGCAGTTCAGCATGTTAAACCAAAAACAGTTGCTCTGGTTGAAGCCT
GAGAGTTACATGGAAGGTGGTGCAAATGAAAAACACTGATGATGCAGACA
AAGCCTTGAGAAGTTGCCCAAAGTCATAAAGCTAGCTGATAAATTGGAAC
CATAATTAACTTTGGAATCGGATCGGTGATCTGTCAGGATTACCTAGCCA
GAACCTTGCTTAGGCAATGAGGCCTAATCAGTGTCAGAAATAAGGAAACC
TCATGATTTATGAATCTATGCCACTTAGAAAGTTGAAATTATATTAAAGT
GATAAGACAGACCAAAAGCAAACGACCTTTAGTTTCATAGTGAAACCATT
TTCTAGAAAATCAAATATTTTATTTTCATTAAAAAAAAACCTTGAATAAT
AGGAATCATTTTACACATTAATGGTTGCTCTTTAAAAGTTAGAATCTCAA

>uc002apd.1|63657770|63658170|63658269
TCTAATGGTTCTCTGTTAGTGATAAAGACCTTTGTTCAGGCAAAATATTA
TGTAGCAGTTCAGCATGTTAAACCAAAAACAGTTGCTCTGGTTGAAGCCT
GAGAGTTACATGGAAGGTGGTGCAAATGAAAAACACTGATGATGCAGACA
AAGCCTTGAGAAGTTGCCCAAAGTCATAAAGCTAGCTGATAAATTGGAAC
CATAATTAACTTTGGAATCGGATCGGTGATCTGTCAGGATTACCTAGCCA
GAACCTTGCTTAGGCAATGAGGCCTAATCAGTGTCAGAAATAAGGAAACC
TCATGATTTATGAATCTATGCCACTTAGAAAGTTGAAATTATATTAAAGT
GATAAGACAGACCAAAAGCAAACGACCTTTAGTTTCATAGTGAAACCATT
TTCTAGAAAATCAAATATTTTATTTTCATTAAAAAAAAACCTTGAATAAT
AGGAATCATTTTACACATTAATGGTTGCTCTTTAAAAGTTAGAATCTCAA

>uc002alx.1|61232091|61232591|61232590
GTTCTTGTGCAACAGTTCTCTGATTTAAGCAGTATGTAAGAGGATCAGTT
GCTCACATTAGAGGCCTACCTGTTGATAGGAAATGCCTGTTTTAAATACC
TGCCACAAGGTAACAAATCAAATAGAAGCAGAGTAGAAACTGGACTATCT
TCCTAGTCCAATGAGGAGTTGTATAGTGAGTGGATACACTCCCCGTCTCA
GCTCCCCAGGATTACTTCATAAACTATGAAAATGACAATGAGGCAGGCAC
CAGAACCACTCAACACACATCTGTAGTCAGGAGTGCTCACCTATCTGGGC
CAGAGAATTCAACACCATCTACTATCCCCAACCAGGACTTCTGCGGGTAA
ATCATGCCACTTCAGATTTCTCCTCAAATTTTCTACCCTAAAAAGGAGCT
TCCAATAAATAACTCACACCCCAGCTAGCAGTTACTGTCCTAAATTATAT
AGTAGTATAGCAAGGCCACATAAATCCAAGGCATTACACTGTGATCAATA

>uc001zib.1|32309088|32309488|32309587
gtgtttagctaagattagctactgcgcctggccTGGAAGTTCTTTTTTAA
GGATAGGCAAAATAGAGCTTGTGGTTAAAGTATTAAGTAATTGATTCAGG
AAGTTATTTTAACACTCATTTGCCACTCACCTATTTATTCTTTCTTTCTT
CTTTCAGAGAATGGAGTTCAGTGGTGGAGGACTGCTTTTGTGAACATGAG
AAAGCAGCGCCTGGTCCCTATGTATTTGGGTCTTATTTACATCCTTCTTT
AAGCCCAGTGGCTCCTCAGCATACTCTTAAACTAATCACTTATGTTAAAA
AGAACCAAAAGACTCTTTTCTCCATGGTGGGGTGACAGGTCCTAGAAGGA
CAATGTGCATATTACGACAAACACAAAGAAACTATACCATAACCCAAGGC
TGAAAATAATGTAGAAAACTTTATTTTTGTTTCCAGTACAGAGCAAAACA
ACAACAAAAAAACATAACTATGTAAACAAGAGAATAACTGCTGCTAAATC

>uc001zcq.1|27779248|27779648|27779747
CCCCCAAATGTGGGTGACATTAAACAATGCCCGTGCTATTTATCTGGGGA
ATAAAACCATATACAAATGGTTACACGCACACACACAAACGCACGTGTGT
CCCCATGCAGGGGTGTTTCTCCACGCAGGGGTGTGTGTTTACCCACAGGG
GGAAGTCGGCCTGCTGCCTTCTCCCACTCTGTCTCCAGGTCCTTCTGCCC
CACTTCAGTCTGAGCCCTTCAGATGAGCACTGCCCACCCATCTGTACATG
CTGGCCAAGGGGAGAAATTCTGCATGCAACACCAGACGACGAGGTGGTAG
GTGACGCTGGGTGATAGGGATTTGTGTGCAGGATTTTAAAACAGGATTAT
AAAGCTGCATGAAACTAGAAAACAGTGGGCAAACAGACCAAGCCAGCACT
TTATTTTAAAAAGTTTTATTTTGGAGATTTAGAAATTTGAGATTTTTAAT
AACGGCAAAAGAAATTCAGTCACACCTAATGATTAACAGAATGTAGTGGT

>uc002fee.1|74036981|74037381|74037480
cactgcgcccagccATAAGTGGTCTAATTAGTCAAAAGAATATGTCCAGT
TTTTGTGATCTCTTTGTAATTCTTTTCTATGAGTTTCCCTGGCAAATTGG
TCCTCCTGACTTTTTTCTTTTTTTTTTTTTTCcaaattgggcagactcca
gaatcacagtagattcagagactctccTCCTGGCTATTTTTAATCAGAAG
CCAGAGTGTGTATTGCTTTAAATGGAATAGATACGTTCATGTGTATATGA
CCTCATGGGCTGTTAAGCCTTAATCTCACAATGAAAACTTTCCTTTAAAG
ATGTCAGATTTATggccaggcgcggtggctcacgcctgtaatcccagcac
tttgggaggccgaggcgggtggatcacaaggtcaggagttcaagaccagc
ctgggcaagatggtgaaacctatctctactaaaaatacaaaaattagccg
ggcacggtggcaggtgcctgtaatcccagctactcaggaaactgaggcag

>uc002fbe.1|70450688|70451088|70451187
GAATTGTAAATGTTCGACAATATTGCTGGGAAAAGTTGCACACCTAGTTG
AAGGTATTGCATAGTCTTTAGAAAACAGCAGTTATGAGAAGAGACTTCTT
CTGAGTTTGGAAAAGGTAAGCTAGGTTTAAACAGCCCTTGGGACCACAGG
TATCTTCATTATGGTTGTGGGAATAATCATCACAGTCAACATCGGTTCTT
TCTTCGGTGTCATGCTAATTCCTCGGCAACTTGTAAAGGCCCAAATAAGG
ACCTCTGCTTGGACAGCCTAAGCTGAGGAGCATCCTCCCTAAGAAAACGG
CAAGCCACCAGAAGCCACTGTCTGAAAATTTCCACCCAGGTTTCTCCTAG
ATCACTTCATTTGCTAGAATGACATTGAGAGAAAAGCAAGAAAGGGGCAG
TAAAGATAAAATTAATTTATTTGACTTCACAACTTCATGGGCCACACAGG
GGCCCCACAGTCCTAGAAGCACAGCCTGTGGCAGTGGGCTGGGGAGGCCA

>uc002eee.1|45250689|45251089|45251188
ccagtatcttgtttgcaaccttacaccacactctttgccagaaccaccag
ctaagctgctcccaaattcctgatccagagacctgtgagataaatgtttg
ctgttttaagacagtaagttttgggatggtttattatatagtaggtaact
agtaTCGGTGGTGAGCCTTTGGGGGGTTTATGTGAATTCATCATGCCTTG
GGAAAAGCAGGGTAAAGTTGAGGAAAGAAAAGGGGTATAAATGACTAAAA
GAGTAGATGCTGCCTTGTTCAACAAGTGCTTAAAACTAGAGTTAAGTGAG
CTCTGTGAATATATGAGAATGACTATTAAACTCTATAGCCATACTACTAG
TACTTTTTATCAATTAAAGATAGTATGAAAGGGGAAAAAAAGCTCCAAAA
TTGTTAATAGCATCTTTATTGTTTCACTGGTGCAAAAAAAAAAATCATAA
TTGTGATGCATTTCCTGCTAAATTTACAATGAAGGTGATACATAAATTAT

>uc002eby.1|31353859|31354259|31354358
ccgggagatggaggttgcagtgagcagagatcatgccactgcactgcagc
ctaggcaaaagagcacgattccgtctcaagaaaaaaaaaaaaggagagag
aaataaTCACTAATATTAAGATAACACAATATTATTCCTGTCCACACCAA
GAATATACCTTGTATATTATTGTTACTTCGATAATATACCTTGTATATTA
TTGTTACTTCGATAATATACCTTTGCCTACTACCTACCTAAATCCttttg
ttattttagttattttagagagacagggtctcactctgtctctcacgctg
gggtgcagtggcctgatcatagttcactgcagccttgaactctccaactc
aagcgatccttccgcctcaccctcctgagtagctgggactacaggccagc
gccaccacaccagctcgttttatttttatttcacagagatgcggtctcgc
taggctgcccaggctagtctcaaattcttcgggctcacgcgatcctccca

>uc002dhs.1|20698615|20699015|20699114
acagagtctttctctgtcacccaggctggagtacggtggctcgatcttgg
ctcactgcaacctccacctccctggttcaagcgattctcagcctcctgag
tagctgggattacaggtatgtgccactgtgcctggctaatttttgtattt
tcagtagagacagagtttcgccatgttggccaggctggtctcgaactcct
gacctcaggtgattcacccgcttcagcttcccaaagtgctgggattacag
gcgtgagccaccatgcccagcctcagcaaacattttctgtaaaagggaca
gagaataaatacttaaggcttgcaggccgtatagtcagtctcatcacaac
tactcaactctgccactgtagtgtgaaagcaaccacaggtactacctcaa
tgaatgggcaataacattttatttacagaaacaagaggcaagtcagattt
tgccagtaggctgtagtgtgttggcccATCAGTACCCATGGCTTTTACTA

>uc002cwh.1|4344143|4344543|4344642
ggtcttgaactcctggcctcaaacgatcctcccaccttggcctcccaaag
tgctagtattataggcatgagccaccgtgcccagccAGTTTCTCTTCTTT
ACTGCTGTCTTCACACTCTATATGCTCGTGTGCAGTCTGGTTCCCCTGCA
TAAGGAGGCTGTAAGAAGCTGAAGGTCCTTGCAAGACCTTATCTCTCCTG
TCCTTTATAGCATCCCGCCATCCAGAGCACTGCCAGGAACCTGCATGGTG
AGCGAATGACTCCCAGCAGTGCGCAGGTGATTGGGCCTTGGGACCAGAGT
GAGGCTGAGATAAAGGGGAGCCCAGGGCCAGACCCCTGTCACCCACATTC
CTGTCCCCTTCCCTTTCCAGCCAGCCCAGAGACCACAGCAGCACAAGAGG
TGGCCAGCTTAAAAAAGTTTAATTGCTGAAAACATCCAAGGCAGGTGCGG
GCCAGTCCCTGCGGGGCTCACACCCCCCTTATTGGACCATCAGCTCTGTG

>uc002clr.1|1409354|1409754|1409853
caggctggagtgcagtggcgcgatctcgactcactgcaagcttcgcctcc
agggttcacgccattctcctgcctcagcctccggagtagctgggactcca
ggggcccgccaccacgcccggctaattttttgtattttttagtagacaca
gggtttcaccgtgttggccaggatggtctcgatctcctgacctcgtgatc
cgcccgcctcagcctcccaaagtgctgggattacaggcgtcagccaccgc
gcccgaccGGAAAAGGAAACTTTTAAAAATAGCTGCTGGTGCAACTAACT
TACGTGCTCTGGTAAACAAGAAGAGATTAAAATAAAAAACAATAGCTGCC
CAAATACCCCCTTTTTAAAAACTAGATGCAAAAAAAGGGAATCATCTAAT
CCCatattataaaattaaaatttattttCATTTGTTGTTGTGTAAAACTC
ACATGTGGAAGTGTTCCTTGCACAGGCCGCAGCATGCAATACAGTTTCAC

>uc002kdy.1|77662756|77663156|77663255
TTATATGttttcttgttttttgtttttgttttttgagacagagtctgctc
tttcacccaggctggagtgcagtggtgcgatctcggctcactgcaacctc
tagctccaaggttcaagtgattctcgtgcctcagcctcccaagtagttga
aattacaggcacctgccaccatgcccagctaatttttgtattttcagtag
agacggggttttaccaagttggccaggctggttgtgaactcctgacctca
agtgatccatctaccttggcctgccaaagtgctgggattacaggcgtgag
ccatggtgctcgCCTTCTTGTCTTTTAAAGAGTGTTGGGCCTTGTTTTGG
GTGAAAGTTGGGTTATGTGGTGTTttttcttttgttttgttttgtttttt
gagacaggagtctgctctgtcactcaggctagagtgcagtggcgcgatct
cggctcactgcaacctctgcttcccaggttcaagtgattctcatgcctca

>uc002jck.1|59302703|59303103|59303202
GAACACAAGTAATTCTATGCCATTGTTTCCTCACCTGTTGGGGAGTTTTT
GCCTCTGCACTTAATAGCCCATCTTGTTTTCATTTCTTCCCGCTCCTGGA
GGGCTAGGTTTGGTGTTGCTGGTGATGGTGGGGGAGGAAGAAATGCCTTC
AAGTCATCTCTGGGATGACCAATGAGCTGTGACCAGCAAGCTGGGACCAC
TGAGCTGGTGGAATGGCCTTAGTGAGTAATAGCGGTGATGTGTCAGCCTT
TTTCTGGCCCAGGAACAGCCAAGCCTCTTATATTTCAGCGGCCTAGTTCC
CAATAGACCTTGAAGGCCCTCCAGGTCTTCTTTCCACCTACCCCTTGCTC
CATACCACCACCTTCCACCCCATAATATTATAGAATGACACCTAGTCAGA
TGAAATGATACAACTTAATTTTATTAGGACAAGGCTGATGGGCACTGGAG
TGGCACCTTCCAGGGCCAGGAGAGGCACTGGGGAGGGGTCGGTCACAGGA

>uc002iod.1|44194200|44194600|44194699
ATTTGGAGCttttttttttagacggagtctcactctgttgcccaggctgg
agtgcagtggcgcgatctcagctcactgcaacctctgcctcccaggttca
agcgattctcctgtctcagcttcctgagtagctaggactactagctacca
tgcccgccaccatgcctggctaatttttgtatttttagtagagacggggt
ttcgccatgtttgccaagctggtcttgatctcctgaccttgggtgatctg
cctgcctcaacctcccaaagtgctgggattacatgcatgagccactgcgc
ccagccTGGAGCTTTCTTAGTGAGGGGTACTCAGGATAACTGTCTCCCCA
CAACCCTCCTTTCCCATTATCCCTCCAAATCAGGCTCCTCCTCCTGGCAG
TAAGCATGGCAATTTCTTTTATTAATGGATGCCTGAAGGGAAAGTGTAAC
ATTTCTGCAGGCTGATAGAAGAAGCATCTTCAGGCTGGGTACTCTCGCCT

>uc002iob.1|44194200|44194600|44194699
ATTTGGAGCttttttttttagacggagtctcactctgttgcccaggctgg
agtgcagtggcgcgatctcagctcactgcaacctctgcctcccaggttca
agcgattctcctgtctcagcttcctgagtagctaggactactagctacca
tgcccgccaccatgcctggctaatttttgtatttttagtagagacggggt
ttcgccatgtttgccaagctggtcttgatctcctgaccttgggtgatctg
cctgcctcaacctcccaaagtgctgggattacatgcatgagccactgcgc
ccagccTGGAGCTTTCTTAGTGAGGGGTACTCAGGATAACTGTCTCCCCA
CAACCCTCCTTTCCCATTATCCCTCCAAATCAGGCTCCTCCTCCTGGCAG
TAAGCATGGCAATTTCTTTTATTAATGGATGCCTGAAGGGAAAGTGTAAC
ATTTCTGCAGGCTGATAGAAGAAGCATCTTCAGGCTGGGTACTCTCGCCT

>uc002ind.1|43502012|43502412|43502511
AACACAGGGCCAAATTCCTGGAAAATTTTGGAGAAGTAGATTTTAGCCAA
GGTCATATAATCTATTACATACCATAGGCAGGATCTAAACCTAACTTAAA
AACCCATGTTTCCAAATATACCATAGTTTGGAAGTGCTATCAGGTCAGAG
TGCTCAATAAACTTTTGGCAGTACTGAAGACAGCATGATGCGACCATCTT
TACAACCTCTGCAGCAACTGATAAATGCCCAGTAAGTATTTACTAAATTA
ACATGGTGTGACCACTTAAAGATTCAGGCCAGGCACTAGATTTTCAAGCC
TACAGTGTTCAAGAAATAAAACCATTCAAGTGAGGAAGCCATTTCCAACA
GGCTGAACCTATAAGGCAAGAAGGGTTCCTGGTAAGACTTAAGACAGAAA
TCAGGGATTATAAATCTATAGTTTTATTAAGACAAAAACTGACAATGTAG
TATGAAGTTTACATTTAAACAAAGTTTACACAGAAATCTAACACATGCCT

>uc002hti.1|35330321|35330821|35330820
ATGGTGGGAGGAGGAAGTATGAAAAGTCCCCTCCACTGAAAGGCCAGAAG
GAAACGCAGCGCTCCCAAGGGAGAGGTGACTGGGGAAAGGCCTTGGGGAG
AGAAGTGAGAAACTGGAGAAGGGCTGGGGATTCACTGGGAAGGACTGAGC
ACCACTTGGGACCCTGGCTCCACGTGTAAACCATTGCTGGAGTGTCCCCC
TCCTTGGCCATGGCACAGGTCACCCCAGCCTCTGGGGCCAAGGCGCAAGA
CCTGTCGGAGAACAGCCAGGCAAAAGCACAGAGAATTTTGCTCTCTGACT
ACCGCTGCCGCCGCCAGTTCCCTCACAGCCCCCTTGGGGGATTTCCCTGC
TGAAGCCAGCAGAAAGCCCAGCAGTCCCAGCGCCCCTCCTGCCACCGTCA
GAGCTGCACTGATGCCCCACCAGCACCTCAGCGGGAGCCGCTGCCCACAC
CCCTGCCCCCTCCCCTCAGCCTTCCAGGAAGCGAAGGCCAGACACAGGGA

>uc002hqx.1|34259346|34259846|34259845
cctcatgatctgcctgccttggcctccgaaagtgttgggattacaggtgc
cagctaccgcgcccagccATTTGAATGCCTTCCTCACTCCAGGAGAAGCT
ACCATGTATAGCCAGTCATTGAGCAGTATCTACTATTATTTTTGGGACTC
AAAACCCAAATAATACTTTTTGAGGCCAAAATTGTAAATACAGCAATTGG
AAGATGCTGAAAGTCTGCAAACTCACAAAAAAGCAAGGATTGCTTTAAAA
AAAAAATGCCCAGAGTTTCCATTTCAGAAAAGTGATGGTCAGGGTATGTC
AAAAACACTGTAgaggcctgggtgggcagatcacttgagatcaggagttt
gagtcgtttggcaaacatggtgaaaccctgtctccaccaaaaatacaaaa
actagccaggcatgacggcaggtgcctgtaatcccagctacttaggaggc
tgaggcaggagaatcgcttgaaccctggaagtgaaCAGGGAGACAAGCAC

>uc002hoj.1|33064565|33064965|33065064
AATCCATAACCTAAGTTATATCCATTATTTCAATTTTTCTTTTCCACTAA
ACTATTGTCAAAATAAAATTATAAAACCAACTTTTTGTCCTGGTATCTGT
ATTGTTCAATCACTAGGGAAGGTTTTATTGAACAACAAAATGGCTGAAGA
AATAAAAAATGGCAATGACCTGAGGGCAGAGTAATTTACAGGAGACAATT
TTCAAAAACTCACTGTGtttttttttgttttttttttgacacagagtctc
actctgtcacccaggctggagtgcagtggcgagatctcggctcactgcaa
cctccgcctcccgggttcaagtggttcttctgccttggcctcccgagtag
ctgggattacaggcacacgccaccatgcccagctagtttttgtattttta
gtagagacagggtttcaccatattggccaggctggtcttgaactcctgac
ctcgttatctgcccgcctcggtctcccaaagtgctgggattagaggcgtg

>uc002hca.1|24054160|24054660|24054659
TCATCAAGATCTGGGGGAAGGGGCCAGCTCTGCCAGGAACTCAAGTCAGC
TCCCTTCAGCACAAAAGGGCTACAAGGGAGGAGCTAGACCACCAGCTGGG
AAGGTCAGTCTCTGGTAGTACCACGAGCACCTTCTGCAGAGCCACTTAGA
GGAGGGAAAGGCCAGGCACAGTGGCACAGAGTGGGTTAAAAAGTTCCGTT
TATTGGGGGTATCGCTGCAGACAGTACTGCCTGTCCCAGAAGTGGATTTC
ACACAGACCAGTCTCTCGCAGCAGAGAGGGGAAGCCCTCCTTCCCACCCC
AGATACACTCTTCCACCTTGTCCTAGCAGGTAGGAAGAAATAGGGCTGTG
CCCCTTCCTTTCCCTCCCACCTGCCTTCCCATGGGCTTCCTTTGTGAAAG
CTGGATTGCCTTTGAGAAACCCCTGCAGCCCTGAGCCCACCCCTTGCCCC
GCAAGAAACAGCCAGGTTGGAGGGAGAGAACAGCAGCAGAGGGCCAGCCA

>uc002hcb.1|24055352|24055852|24055851
TGCACCTGGGAGAAGGGACAACGGGGGAAGTTTGACAGAGAGTGGGGGGC
AGTGCCCTGTAGAGGCCCCTTCCCCATCAGCCCACCGGGGCTCACTCACC
AGCCATACCGGAATCGCTCCACATGCTCCTCCTCCGGTGTGAGCTCAAAG
CAAGGGGACTCGATGACATGGGAGCAGGTTGGGCCCGCGCCCCGGGAGCT
GCTGCTATCCTCTGAAGAGTCCTTCAGCCTGCCACACATGGGACTCTCAG
CCTGGCTCCCATCACTCCCCCAGGGACCCAGAGCCAGAAGCCTGAGGGAC
AGTGGGCTTCCGCTGGGCCTGCCTCAGGCCAACAGACCTCCTCCCCATTT
CTCTTAGAGCAGAGCAAGGTGTGCAGAGCTGGGACTGGGCTGGCAGCACC
AATTCAAAGCTGAAGAGGCAAACCAAAGGTTGAAGGGGAGACCACAATGA
AAGTTCGGACCTGGCTCTGCCATGGGTCCCCCAAGGGGGCGGGCCCTCAC

>uc002gmj.1|9754250|9754650|9754749
tctctctATATATATATATATAAATGAACGGATGGATGGATGGATGAGAA
AAGAAACAGCCAGGAGCTCCAGAGATGAGAGGGAGGCAAAGGGCTGGAAC
CCACAGAGACAGGAAGTCACCAGGGGGAGGGGCCTGAGGCCAGGAGCATA
GCATCCATTTGGGTGCCAGTGTCCAGATGCCCTTTGTCTCCCGCTAAGTC
ATCGGAGGTGAAATCACCACCAATCTCGAGAGCCTAGGAGGGATGCCAAG
ACAGGTCACATGAAGAATGTGGCAGCCCTCCAGGAAAGAGGGTCGCCTAG
GGGGACCTAGTGTCTCTGGACAGTTTATTTTACATGGGATGAATCTAGGC
ATCTCGAGGATACACACAGAGCAGAAGAAAAAAAAAACGAGATGGGATTT
AACTTCCTGAAAACTCTTTATAATAATGCAGGACAACTGTATATAGCAAA
CGCCTTCAAAATTTAAACTCTTTAAACATTTAATTCTTCAGCATTAATAC

>uc002get.1|7033533|7033933|7034032
aaaaaaaaacaaaaaaacaaaaaaaaTCATTTCCAGATCCTAGCTCTGTC
CACAACTCCATGAACATGAATGAACGAAGTTTCCTCTCTATTTTCCTTTA
AGGACTGTTGTGCTTCCCAACAGGACTGAGACAGCCCGGCAGGGATCAGA
GCTGGACTAAGTCTGCAGGGCCCCAGACAAGTTCCAGCCTCCCCTTTCTG
GCCTGTCATGACTTTGGACAGAGCTCCAGACCTTCCCAGGCTCAGTCTTC
ACCAACTCGGGTTCCTTGATTTGCCAGTTACCTCCCTGGCCCATTTTCCA
GGCCACTAACCTCTCTGGCTTGGAGTGAAGAAGGATCTGACTCTGCTGCG
CCCATCTCCCTCCACACCCAGGTCCCAAATAACCAGGCCACACACCAAGT
TTCAAGTATCTGTCTCTTCCTTTCACTCTCTCAAAAGAAAAAAATAAATA
AATTGCAGAAGGCGGCAGCATTTCCAGTCTTCCCTGGCTCCCGGACACCC

>uc002lkz.1|68651854|68652254|68652353
TGCTCATACTCTCCTATTATCTCAGGTTCTCAGTAGTGGGGTGAGAACCA
GAAGAGGATATGACTCAGGGATGGCATGGAATTTTTGTCGTGCATATATC
CGCTGACTTTCAAAAACTGAAAAATTAATGCCTTCTTTGGGGGCCTACTA
AACTAGTCTTCATTTTAAAACAACTGTGTACAACTGAAGACTCTAAACGT
CCCTGCACGAAATAGCTGGTGTAGCATCCCCATACAAAACATTATTATAT
ATCTCATTAACTAGCTCAATTTCTTTCTTGAAAATATGTATTTTCACACT
TACGACTTCCACCTCTTTAACATTCCTATGATAAATTAGCAAGTCCAAAG
TGAATACAACATTTTAACACCCAACCTACAAGAGACAGATATATTTTCAT
TTAGATACTCGTTTTATTATTTAAAGAAAGGCTTAGTTGTGTTACTTGTA
TTATTGTCTTGGCAGACTTTAAAATCAATACTCTGGTATTTAGAGCTTCG

>uc002lfs.1|50719390|50719790|50719889
CTACTggtctggcgctggtggctcacgcctgtaatcccagcactttggga
ggctgaggcgggtgtaccacctgaggtcaggagttcgagaccagcctggc
caacatggcaaaaccctgtctctacgaaaaatacaaaaaaattagccggg
tgtggtagcagtcgcctgtaatcccagcaacttgggaagctgaggcagaa
gaattgcttaaacctaggaggcggagggtgcagtgagccgagattgcgcc
attgcactccagcctcgtcaacaagagcaaaactctgtctcaaaacaaca
acaacaaaacaaaaacaaaaaACCACAAAAACCAAAAAACTACTTAATTC
ATTTATGCATAATTTTAATATAAAAAGAAAACCAAACAATTCACACAATG
TAGCATCAATTTTCTTTATGGTAAGGCATATTATAAGCAATTATTCAAAA
GATATACTATACTAATTGTTTAAACATTTTATAATGATAATTTGTAACAA

>uc002lex.1|46575087|46575487|46575586
cttggctaaatggcagagccaggCTGCATTCTTCCAGCAGCTCTGCTCTA
CCTCTGAAGAAGAGGGCATTTGGAGTCAGTCCAGGGAATGGCTGATAGAA
CCAAGGAACTGGAAAGTATTCCAGACAGTAGGAATCGAGGAAGCATCATG
GGAAATTCTAGGTTGGTGTTTATTATAAGGAATCTTAGAAGTCTGGCTTG
GGAGCCTTAACTCCCAAGTGCTTAACTTGGTAAATAATAGGTGCCTTTGC
ATATCAAATCATCCCTCCTCAGTAAATTAGGATGTGTTGGCTTTATCTAG
AACCCAGGGTTTTCCTGAAACCATTTAACATGTAAATAAAGGAACAAAAT
ATTTACTCTACTGTGGTCAGACAAAATTAATGTAAGTTCAGTCACATAAA
TAAAATGATAATCAATCATAAGTCATTTTATTTGTTATCAAGTTATATTA
TCAACAGGTTATTGTCATCAACAGATTAAAACAAAATGTCTCAAAAAGAC

>uc002lcf.1|42310533|42310933|42311032
TGTGTGCATGTGTGAATCTGTGTGGGTACTCAAATGTACAGTTCTCCTGC
TGCCTCTCCATCAAGGTCACATTCCCCTTGAGGGTAAAGACCAGGTCTTC
ACTTTGTTCCCAAGCCCCTCTCAGCTCTCAGTCCAAACCTTGCCCACAGA
GAGCCACAGGTGATAATCACCAAATAACCTCAATGACCCTGCTTTCTCTC
CCGGCCTTAGAGTGCCAGTGACCAGGCTGTTGCAGGTGCCATCCCTATCA
CCTTTGTGTCCAGTCCTGACTGTGTTAGCACAGGCTGGGATAACCAGCAG
GCACTTGCCAATGCGTTCTCTGTAAAGTGATGGAAAGAATTATCTACTTT
TCACAGGCTCATAAATCCCCCGGCAAAACACTTCTTCCTGAGGTTTTTCT
CCACTTGCCACTGGGTTTATTGAAACTGGGGAAAAGTATACACTTCTTAG
CAAGCAGATGCTAAGATGAGTTCTTTATAGGATATGGTTGGTAATAATTT

>uc002kyx.1|31301888|31302288|31302387
GCCAAGAAAATGCTTCCTCTTCTTGGAGGATGGAGATGCAAACACTCCCT
TTCTGGAGCAGGCTGCAGCCAGAGGGGTGGCATCCTGTACCAAGACAAAA
GCCCTTTTGGGACAGAGTGTCAATGCTGGTACTCCACACCTCCAAAGATG
AGGGGAGGCCGATCTGAGGCAGAGGCACATGTGAGAACCAGCCCAGTGGG
ACAGAACAAACTACTTGCCTCTTTCTTCTCTGGACCCAATTTTGGAATTC
TTCTAAGCATTCTGATCAGAGACAAAGACTAACATGCTCTAAAAGGGGGG
TCACCAGGATTAGAAGTAATCCAGACCTGTTGTGGATTCACTGCAGAGTC
TTTAAATGTGTTATACGGGGTTCACCACTTTAAAACAAAAATTCAGGGAC
TTGGGATAAATGAAAAGTATGGTTTTATTGTATCTTCTTGTCAAACACCT
TTACTTGAGGCAACAACTGAAGTATAATTTAATTCAGCAGGAAATATCAC

>uc002qbh.1|58436505|58437005|58437004
TGAAGAAAAATGTACAACTGCACGTATGGGATGAATAATGTGGTATGAGC
AACAGTTTGGTCAACATGTTCGCAGATATGAGGTTGAGAACTTGGAGAAT
GCTCTTCCCAGGAGAAACTCCTACACCTTGTACTGCTGGCTCCAAGAGGA
TGATCAGCATATATCTAACCAGCGTTGTCACACTGCCCTTGGGAGACACT
GGAAACTCCACAGAAACCAGAAGGTCAGAAGCACTTATCCCTCCGGCTGT
CCTGATTCTCTCTCAGCATACTGGGACATGCAGGCTACTCTACTCAGTGG
CTTCAAGAGGCACCTCTATGTAGCAGAATGATACTGTGACAGATTAATTA
ATGTTCTCTTTCAAGAATGTTCTGTCACCAAGGAAACCTCTTCCATGGGA
GAGTCCACCAAAAGTTGTCCATCGCCTATTGGTGGGTTATCACAGCAGAA
AGAGAGGAAATTTCAGACTCTAGGAATGTGTACttttctttttctttttt

>uc002puo.1|56171140|56171540|56171639
CTTTCCCTCCCTTCTTGGGGAGCAGGTGCCACCATCTTCCTCCGGCACTG
TTTGCTTACTTCTGGCAGACCCCCGTGGGACCCCTGTGTCCTGTCTACTG
TCATCCCAATCCCTCTGAAAACCGCCAGCCTCCCTCCTCACTTGTCACTC
GTGAGATGCTCAGAAACACTTTCACACCCCTTCCCACGCTGATGAAGTTG
Gcctgttctctcctccctcctcccttccttcttcctctctccatcctttc
ctctctctccCATTTTACAGACAGGAAAAACTGAGATCTGGGAAATGGAA
ATATGCCCTGGAACAGGGCCGGCAGGACCAGGGCTCAAAACCAGGCACAT
ATTTCTTTCTAGTCTCCCTTCCTGAAAGGTCACCTCTCTCCAATCTTAGA
TCTTCAGACTTTTTTCCCCACCTTTATTTTTCATGTTATAAAAGTGCACA
TTCAAGGAAAAGTACACAGAAGGAAGGAGACACCTCATGACGACCCCAGT

>uc002pte.1|55992272|55992772|55992771
GAGTCCTCACAGAGCTGTCACCTGAGATTCCGGCCCCAGCACACCCTAAA
CCCAGACCAACACAGAAGCCACACACAGCAAAAGCAGACCCATCAGAAGG
GACTGGCTGCCCACAGCACACAGCCAATGCACGCTTTCAGAGAAGGCATA
GCAACAGAGACCTTAAGAGAAAACCCGTGACAggccaggcatggtggctc
acacctgtaatcccagcactttgggaggccgaggtgggcggatcacctga
ggtcataagtttgagaccaccatggccaacaatggtgaaacctcatctct
actgaaaatacaaaactagccaggcgtggtggcaggtgcctgtaatccca
gctactccggaggctgaggcaggagaatcacctggacccaggaggtggcg
gttacagtgagctgagattgcgccattgcactccagcctgggcatcaaga
gcaaaacagtctcaaaaacacaaaacaaaCCAATCCTTATAAAAACGGAG

>uc002pqv.1|55082050|55082450|55082549
atggggtttcaccacgttggccaggctgtatttttagtagagatggggtt
ttaccatgttggcctggctggtctcgaactcctgacctcaggtgatccac
ccgcctcaccctcccaaagtgctggggttacaggcgtgcgccatcgcacc
cggccTTCAGCTTAAATTTTTGCTACAGCGTATCTAGGAGTGTCAGTTCC
CTTAGCGCTCACCAGCAGCGGGCAGAGGTCTGTTTCGTCGGGCGTGCTGG
GCGTCCTGCCTCCCTTCCATGTCCATGGCAGATGTGGAAGTATAATAGCA
CACTTCCTCTGGAGAGTGGGAGGAAGGAGGGGCAGGGCCCGCGTTCAGGG
CTGCTCCTGCCTCACCTCCGAGGTTCCCCAGCCAGGCATAAGTCACTTGC
CTAGACTTGGGGAAGGTCTTCCAGTCAGGATGACTTCTCAAACTCTCAGT
CCCAGCGCTGGGCAAGGCTGAGTGGGCTCCATGTCATCCCCCAGATTCCC

>uc002pfr.1|51969579|51969979|51970078
ttcaagcaattctcctacctcagcctcctgagtagctgggactacaggcg
cccaccaccatgtctggctaatttttatatttttagtagagacagggttt
caccatgttggccaggctgatcttgaactcctgacctcgtgattcgcccg
cctcggcctcccaaagtgctgggattacaggtgtgagccaccgtgctcgg
ccttaatttttgtatttttttgtagagacgatgtctcactatgttgccca
ggcttgtcttgaactcctggcctggagtgatctcaaagtgctgggattac
aggtgtgagcccccatgcccagccCAGTGGTGTTTCTTGATGAGCAGATA
CTGTCATTGCAGTGGCCAGTGCTTTAAGTCAAATTCTCAAGAACACCTGA
TTAAATAGTTGACACTCAATTTTATTGCTAAAAAAAATGTCCTCTGGAGT
GACAGCAGGTATTTGTCCTCAGCCTCTCCCCAGAGTCCCTGGGAGTGTTT

>uc002otr.1|47597105|47597505|47597604
TTTACAGTATTTTGAGCGCCAGTTTGTTTCTGATTTCCTGCTAACTTTGC
TCCAGTTCTGTAGGGTGTTTGGGTCACTGGAGCCTTTGAGACCCGAGAGA
TTATTTTTAACTTTTATATCCCCCTGATGGATGCTGAGCCTGGTCTCCCT
GGGACCAGGGTGAGTCCAGCTAACCGAAGGTCTTCAAGGGGAGGAGCTGA
GGACCCAGCATCTCCTGGCAGTGTACCTGGATGAAGTCCGAGGGGAGGTG
GGTCCGGGTTACCAAGGAGTCCACTCCCTTCTGGTCCCAAAAATCCAGTC
CCCCATACCCCTCATTCCAGGTTTCTTGGTTCCCAGCCGCTTGAGTCCGA
TGCTGCCCCCTGGTGGGCAAACACCCCACCGTATTTGAGAGAGGCCAAAC
TAATTAAATACTTTTATTTACAACAAACCAAACCGACCTGCAAGGGAGGG
CCAGTCCCCGTCCCTGCGGCGGTCGCCGCAGCAGCAGCAGCAAAAGGCAG

>uc002osy.1|47394191|47394591|47394690
TGGGAGCCCCCAAGGACATACAGGAGCAAAGCATGTGTGAACATGGTTGG
AAGGGTTTCTGActccgaggcagtattctatttcttcctttgacagagga
caagactgacacccagaggggaggacaagcgtgtggttatcagctggcat
atggTCCAGCATCCTGCCCACACTCCAGTCCCTAACGCTGGGCCAGGAAC
ACTCCTCCTCCCAGCCCACTGAGGTCCAAAAgctgggcatggtgacgggc
acctgtagtcccagctacttgggaggctgaggcaggaggatcgcttgagc
ccaggaatttgaggctggcctgggcaacatatcaagaccctcaactctaa
aaaaaaaatttaaattaaataataaataaaGAGTCCTAGAGAGGCCGATG
CCCACCTATGCCCTTTCCAGGGCAGTTTAATTGGTATCATTTGTAAAAGG
TCTTTTCCATCACCCCCAAAGCCTTTGCATTCCCTTTCCAAGAAGGTGGC

>uc002osx.1|47394191|47394591|47394690
TGGGAGCCCCCAAGGACATACAGGAGCAAAGCATGTGTGAACATGGTTGG
AAGGGTTTCTGActccgaggcagtattctatttcttcctttgacagagga
caagactgacacccagaggggaggacaagcgtgtggttatcagctggcat
atggTCCAGCATCCTGCCCACACTCCAGTCCCTAACGCTGGGCCAGGAAC
ACTCCTCCTCCCAGCCCACTGAGGTCCAAAAgctgggcatggtgacgggc
acctgtagtcccagctacttgggaggctgaggcaggaggatcgcttgagc
ccaggaatttgaggctggcctgggcaacatatcaagaccctcaactctaa
aaaaaaaatttaaattaaataataaataaaGAGTCCTAGAGAGGCCGATG
CCCACCTATGCCCTTTCCAGGGCAGTTTAATTGGTATCATTTGTAAAAGG
TCTTTTCCATCACCCCCAAAGCCTTTGCATTCCCTTTCCAAGAAGGTGGC

>uc002ofn.1|42332440|42332840|42332939
gttctgctcACACCATACTCATGTAGTAGACAGGAAGCCCAGCTTGTGGT
CTCCTGAGATCTCCAGATCATCCCTGGCCCACCCTGGGTCCATCATTCCA
TTGTGCCTTGGGGGGAACTCAGAGGAAAAGGTCTATGAGGCTGGGACCTC
ATCCTCATCACCATCTTCCAGGGATCATGACCATGCAAACATGGAGATGC
AATCTTGGGGGAAGTACAGTAGCCAAGGGTGACTAAGGAACCGCATGAAG
CAATGTGGGAAATTGGGAATCAGCAGACATTGGGTTAACGGGACAATGGG
GAGCCAAGAGATACCATCAAAATTTAATGGAGGGGTCAGACACTGTGTTA
GTGATTAATGGGCATCAACAGACATTGGGCTAGTTTTTGTTTTTTTTTTT
TTTAACTGGGGTCCTAGAAAGAAGGGGACAGAAGAGGCTCCAAAATACAG
TTGGGAAATGTGGACATTATGGTTCATTGTAAGTCACCGCCATTGCCTGA

>uc002ofm.1|42332440|42332840|42332939
gttctgctcACACCATACTCATGTAGTAGACAGGAAGCCCAGCTTGTGGT
CTCCTGAGATCTCCAGATCATCCCTGGCCCACCCTGGGTCCATCATTCCA
TTGTGCCTTGGGGGGAACTCAGAGGAAAAGGTCTATGAGGCTGGGACCTC
ATCCTCATCACCATCTTCCAGGGATCATGACCATGCAAACATGGAGATGC
AATCTTGGGGGAAGTACAGTAGCCAAGGGTGACTAAGGAACCGCATGAAG
CAATGTGGGAAATTGGGAATCAGCAGACATTGGGTTAACGGGACAATGGG
GAGCCAAGAGATACCATCAAAATTTAATGGAGGGGTCAGACACTGTGTTA
GTGATTAATGGGCATCAACAGACATTGGGCTAGTTTTTGTTTTTTTTTTT
TTTAACTGGGGTCCTAGAAAGAAGGGGACAGAAGAGGCTCCAAAATACAG
TTGGGAAATGTGGACATTATGGTTCATTGTAAGTCACCGCCATTGCCTGA

>uc002nqm.1|21779191|21779591|21779690
AAAAAAGAAAATTATGGGTCTAGCATGAGTACCAAGCAAGTAAAAAAAAA
GTTTGCATGGGGAGATTCTGAACCATAAACCATAAGATCTTACAGTAATG
AATTCAATAGAAAGCAGACAGTATAGATTTCCTTTCAGCATTTTTGAGGT
TTTTAGTTTTCTAGTAAATTAGTCACCTTATTAAAATTACTTGTTTTGCT
TCAATATTGATTTTTTCTTCCTAAAATAGGTAGACACTCATACAAGAACA
GTTACTTACTCCATAATTTTCTTACACCTAAGGTTTATCTTTAGAGTAAT
GTATGTGTATATTTAACCCTATGTAAGTCAAAACTAAAACTCTGTATGTG
TTTCAGGCAGAGCGGCCACATAGTCAAAGAAAAATATATACCAATGTTTA
TTCATGACTCAGGAATGTATGGACTTTATTTATACTTCtatataattttt
ataattaaaatGACCctgtagtcaataacaatttaattgtacattaaaat

>uc002nqk.1|21779191|21779591|21779690
AAAAAAGAAAATTATGGGTCTAGCATGAGTACCAAGCAAGTAAAAAAAAA
GTTTGCATGGGGAGATTCTGAACCATAAACCATAAGATCTTACAGTAATG
AATTCAATAGAAAGCAGACAGTATAGATTTCCTTTCAGCATTTTTGAGGT
TTTTAGTTTTCTAGTAAATTAGTCACCTTATTAAAATTACTTGTTTTGCT
TCAATATTGATTTTTTCTTCCTAAAATAGGTAGACACTCATACAAGAACA
GTTACTTACTCCATAATTTTCTTACACCTAAGGTTTATCTTTAGAGTAAT
GTATGTGTATATTTAACCCTATGTAAGTCAAAACTAAAACTCTGTATGTG
TTTCAGGCAGAGCGGCCACATAGTCAAAGAAAAATATATACCAATGTTTA
TTCATGACTCAGGAATGTATGGACTTTATTTATACTTCtatataattttt
ataattaaaatGACCctgtagtcaataacaatttaattgtacattaaaat

>uc002mvh.1|12796892|12797292|12797391
tcaccgtattgcgaagcctggtcttgaactcctgggctcaagcaatccaa
ccacctcagcctctcaaattgctgggattacaggcatgagcctctgcacc
tggccTTGAAGTGTGTCTTGAGGCCTATACAAGTTAGGCAGCTTCTTGGC
AGCCCTGGTGGCACACAGTGGGAAGGAACCCCTCCTGCCCTTGTCAGCCC
CTGTTCTGACCCCCTCTCCATTTCCAACAACTGGGTATTCCCAGTTATGT
TGACTGCTCTAGGGCACAGGCTATCTATCATTTACACTCTAGTATGAGTC
AGTCACTACTTCTAGGGTCTGAGGATTAGACGTGAGACATCCGTTACTTT
CTGGCAATTCTCCTTCCGACTTATTTCCCCAAGAAGCAGCCACACTCGTC
ACGTGCTCTAGCTGGCGACTTTATTCAAAGGGGAGAGGGAAAAGTGAGAG
AGTTGGGTCATTTCTGGGATAACCTGGAGAGGGGTGGGTCTCTGGAGCTC

>uc002mgl.1|7447360|7447760|7447859
CTCATCCCATCCCACCACACATTGGCTGAGGTGGGAGCCCCAAGTATCTT
CAGCGATGCCAGTGTGTGTTGCCCAGTCTCAGCCTGGAGCCCTTAAAATG
CTCACAGTGGCCCTGCGTCGGCAGCACAGTGGCATGAGGCCACGCCCTCG
GGTGGCCTGATGAGAGGTGGCGCCTCTGGCCTGTGTGCCCAGGACTCTGG
GGAGTAGAGAACAGCCCTCAATGGCTGGAGGCCACTTGGGGTCCGTGGGC
AACGCTTGCTCAAAGATGGAGAGGACCCACCGGGCTGAGGGCATTCCTGA
AGGTGGGCTGGGGTAGTGTGGTTTCCAACTTTGGGTCCGTCCTGTGGAGG
GTAAGGGGCCAGGAGCCAGCAGTGTAATAACCTTCACCCCTGAGCCAGGC
GCCAGCACCACAATGTTTAATTGATTCCCGTTCCAGCTTTCTCAAGGCAC
GACAGGCCCCCTCTTCCTCATCTTGATTTGGATACAAGACGCCAGCTGGC

>uc002mfo.1|6680524|6680924|6681023
ctcaaacgatccgtccgccttggccccccaaagtgctgggattacaggcg
tgagccaccacgcccagccTATTCTTTCTTTTCCTCTGTAGCCTGAGCCA
CTTGGGGGCCTTCAAATCCCCGTTCTCCCCTCGCCCCCAGCTTTCATGCC
CGCGGTTCCCTCATCTGGGCATGAGCTCTTCCGCCATGTTTCTACTGAcc
tttcctgacccccaaggccgggtcagagccctgtgcagttcccgtcacgg
cgctgatggcccagtgatggtactgccaggtgacatgtccctctgcctga
cccccactctgggcactgggagcccctttagggctgggaccaggtgggtc
tttgtgaccgctccgtcccagcgcctggctttgggccctgcatgcagcgg
ttactgaatgaatatttattgaatatacaaaGACACGGACCCTGTGCCCG
CGCCCCCGCCACACACAGCGAAAACAGGTTTCTACATTGTAAACACAACC

>uc002xdt.1|33719624|33720024|33720123
aaacttttttgaccattatccacaataagaaatacatttataacctggta
tacaaattcaaatataTCATCAAAATATATTCTTAAAATATGCATAAATG
TACTCTAACATACTATCTCCTTTTTTAAGTACTGGTAACTACCCACCTAT
GGGTTCAGACCCACAAATGAAAAgctctagttacaatggccttctcttgg
tttctaaagtataatactttgtgctttatcacacttcaggcccttagctc
ttgccattccttctcacctctcatttctagattagcgagctcttcatatt
tataagcactacctcctcagaaaaactttcctcaaacacccagcatggta
ggttttccctgctatgtcctcttaccacttaattctttcatagcacttat
cacaatctataacattgtttatttgtttaattattttccatctctccact
aaaatttaaaactcagtgagggcagggtcttttttggtcctgttaaccag

>uc002wwo.1|29772618|29773118|29773117
CAAACTTTGAAATAAAGGGAACTTGATTTGGGGGAGAGAAGCCCAGGATA
GGACTGAGACCCCTTGGGGGGAACAGATGGAGAGGTCTGTGGGTCATTGA
TGCTCATCATCTTCTCCAGGCATTATACTCATCACCCCTTTGTGTGTGAA
CCATTGTATAAGGTAAGGGAAACACCGAACTAACTTCCTACCCTCACAGG
TTTGGGACTTAATGAACACATAGGCTACAGTTTTCTTTGCTGAGAAACTG
GAACACAAGTATGGAATAGTGGAGTCATGGGGGTGACCAGGGTGAAAGAT
GCCTGATCTCTGAAGCACAGGGTCATTTGTATTTCCAAGGAGTTAACCTC
TTGTGGTGAAATGAGGCCAGTCAGGTTTCCTCAACTATCAACGTCTCCAA
CAATCACCCAACACAACAGAAAGAGATACAGAAGAAGGGCTGTTGGGGAT
CTCTGACCAGAGGCCAAAGAAAAGGGACACACAAGGGGCTTGGTTCTTAC

>uc002wtu.1|23913286|23913686|23913785
CCCCATTCCTCGGACCTCAGCTTCACATCCAGTGTCCTCGGCAGGGTGAG
CTAGACGCCTACGGGTCTGAGAAGGCGCCCGGGTTCCCAGCATCAGCTGG
CCACCCTCTGCCTAAGAAAGTGCCAGGGTCGTGGCACCCCCTGGTGGCTG
ATCCTAGGTAGTGTCACTGCCCAGCCCCAGTAAGGGAGGGCCTGGCCCCA
AAGTTCAAGGGATCAGGGTGGAAAGGGGCAGGGCTTGGTGTGAACCTTCC
CCTGGCCCCCAGCCATGTGCCTGGCTCTCCCCATGCTGAAGATGCTGAGG
CTAGTTCCAGTGCCCGCATTGTGAAGATCTCCGAATCCCACCTCTCTGTT
CCTCCCCAGCCAGATGGCTCCATTTCACACACAATACACTGAGGCCCAGA
GAGTGGGGAGACAGGCCAGGGAGGCCACCTGGAGCCTGGCACAGTGGCCT
CATTTATTGTGCTGCTCTGCTGCTCACAGGAGAAGCCTGTCCCCCAAAGT

>uc002wts.1|23913286|23913686|23913785
CCCCATTCCTCGGACCTCAGCTTCACATCCAGTGTCCTCGGCAGGGTGAG
CTAGACGCCTACGGGTCTGAGAAGGCGCCCGGGTTCCCAGCATCAGCTGG
CCACCCTCTGCCTAAGAAAGTGCCAGGGTCGTGGCACCCCCTGGTGGCTG
ATCCTAGGTAGTGTCACTGCCCAGCCCCAGTAAGGGAGGGCCTGGCCCCA
AAGTTCAAGGGATCAGGGTGGAAAGGGGCAGGGCTTGGTGTGAACCTTCC
CCTGGCCCCCAGCCATGTGCCTGGCTCTCCCCATGCTGAAGATGCTGAGG
CTAGTTCCAGTGCCCGCATTGTGAAGATCTCCGAATCCCACCTCTCTGTT
CCTCCCCAGCCAGATGGCTCCATTTCACACACAATACACTGAGGCCCAGA
GAGTGGGGAGACAGGCCAGGGAGGCCACCTGGAGCCTGGCACAGTGGCCT
CATTTATTGTGCTGCTCTGCTGCTCACAGGAGAAGCCTGTCCCCCAAAGT

>uc002woq.1|13777549|13778049|13778048
GAGCTTTGAGAGAGGCCTCTCAGTGAAGAGCCCGGGTCAACCCCCATTCC
CTCGTTCAGGTACGACATGCCCTGGGAAGCTGTGACTCATTAGGGCTCCA
GAGTCTCTCACAGGTCATTCCTATAGGATGTGCTTGTACAAGGTCTATTT
GTATATTTGTGTCTTTATCATATTCTGAGGGATCTGGATTTCTGCCTTCT
CCAAACTCCCCCTTCTCTTCACCTTAGTTTGTCTGTAGGAGTCAGGAAAC
CCAGTGCGTCCTCTTGACAGAGGGGAGGTTGTTCTAACAACATGAAAATG
GGTGGTCTTTATTCATAACGTGGGACTAGGTCACCAAGATGACAGATTGG
TAACAAGGTCTTAGGTGACCAGTTCCCAGCATCCCGCAAAGGGTTTTCTC
TACTAAGCAGGAAGTCTGAAGTTGTTTCTCTAGGATGGTCCCCAAGTCTT
GTCTGTTTCCCATCACAGCCCTGAGCGGGAAACTGCAGCGGACTCTTGAT

>uc002yrz.1|33797741|33798141|33798240
tgcagtggcatgatcttggctcactgcaacctccacttcctgggttcaag
cgattctcctgcctcagccacccgagtagctgggattacaggtgcgtacc
accacacccagctaactattttttgtatttttagtagagatgggatttca
ctgtgttagccaggatagtctcgatctcctgacctcatgatccgcctgcc
tcggcctcccaaagtgctgggattacaggcgtgagccactgtgcccagct
GAAAACATAAAACTTATAAACATGGAGGTGATTCATCATGTTGTCAGGCA
ATACCAAAAAAAAAAAGAGGGGGTGACGGTTAGAAAAAGAGCATAAAAAA
GACCAAGAAAACTGTATGTCTCAGATATGCTGCACTAACTAGTCTTGTTT
TTAGTGAGTCTCTATTTATTAAAAAAATAGATGAAGTAAGGGTGAGGTCT
TTTTTGTCTTTTAGCAGTTTTTCTTTTGGGCCAAGTCCATGATAAAAAAC

>uc002ypz.1|32875880|32876380|32876379
ATTCTACACAGCTGTCCTAGAGGATGAACAGAAGGACACCAGGCTACTGA
GCTggctctggagtcaccctgggttcaaatcccagctctacgttctccag
cccgtggccacgatggggttagtaataggatccatttcatagggtcgtca
tagagagtaagaccgtaaagctccgtacctagcccatgtaaagtccacag
taagggtttgctgctgttGTCCTGAGACATCATGAGATGTCTTAGAATTC
TGGACTTGAGACACACGGCCTGGGGGCGGCAATGCTTCTGTCTGCTGGAG
TGCCAGGTGAGAGGCCTGATGTATCCAGTTCTTATTAATCATTACTTACG
GGAAATGGAGTTGATGGAAAGATAGCAACCCCTCCCACCACCCGGAGCGT
GAGTGATACCGCGTCATTCAGCAATAAAGCCCACATCTTTATGGGGACGC
TATTTTTACATAACGCAAACGGTACAAAAACATAAATGCGCTTTTGGTAC

>uc002ypw.1|32870332|32870732|32870831
CACGAGAAAGCCCCGCATTTCACGGGGAGCATAGAAACAGGAGTCCCCAA
CTCTGCTCACCAGCTCCTCCGGCTGCTGCCATCTGCTCCTGCAGCATGGC
GGCCTGGGAAGCCTGCACTGGTGATTTTCTGCCACTCAAGTTTTGCAGAC
TTCGGGAAGATGGATGCATAGCCTGGGGCAATGACAGTCACAGGCCCGCC
TTGTCACAAGGTCCCTGGAGCGGGCAATGCCTTGAGCCCAAAGGCTGGGA
GCACAAAGCCATCTTCAGCCATCCTCGATTTCCAGCAAGACCCCAGGGCT
CACCCAACAGCCCGACACTCCATACTACAAGGTGGGTTAATTTTTTTAAA
GACTCTGCAGAAATATACCAACTACAGAGCTCAGGAAAGCAACTGATTTA
TAAAACCCAATCCAAGTTGTTTGCTTTTATAGCATTAGAGACATGTCTGA
AGAACTTCAAGTTTTTATCTATAGAAACATAATTAGTTTAATAAATTACT

>uc003ava.1|36837047|36837447|36837546
CCCAGCTCCTCCACTTGCCGGAGCAGGAGCAGCACAAACGCTGGAGTTGC
CCAGCCCTGGGCAGACCTCGGCCCTGCACACGCGCTGCCTGTCCACGCGG
AGTCCCCGGCCTCTCTGGGTGACAAATGGGGCTCTCCCTGGTCCTCCAAG
ATGAAGTTGAAGATTGTGGCCCTCCTTGGGCCTGCCGGGGGTATGTGGGC
CTGGCAGCTGCCTCTGCATACCCTAAGGGCCGGTTTAGGGGAGGCCTAGA
GGAAAGAGGAGGTGTCCCTGCCCAGGGATCCTGGAAAACAGAGTGTCCGG
GTACAAAGGAAAAGTCCGGTCAAGGCCAAGGGTCAAGGCCGAGGGGAGCC
GGGGGTCAGGGGAACAGGTGGATCTCACACCACTGCACACACAACACAGG
TGAACTTGAATCCAAATGATTTATTTCAGTTTTGGCTCTTAAGCCACTTC
CATTGGGAAGAAGAAACTCCCAGGAGTGACCTTTGAGAGCTGAGGGTTCT

>uc003api.1|35050523|35051023|35051022
CCAAACCTGGCCTCCCCGCAGCAAGGTGAGGTCTGGAACAACCCCTCTGC
TGGTGTTGGGAGGGTCAACTCGGTCACTGCAAGTGAGAGAGCGCTGGCTC
CCAAACCAATTCAAGGGTGTTCTGTGCTCCGGCAGCCTGTGGAAAATCAC
AGCACAGCTTCAGGCAAGGAAATCAACCAAACCGGCCAATGGTCTTTCAC
GCTGACAGCCTGAGCTATGACTGGAAGCCTGGGGCAACCTACTCCCTCAC
TCTAGTGGGCTCAGGGCAGGGACGGGGTGCCTACCAAAGTCTGCGTTTTG
ACAACGTGGCTCCCACTGTCACCCCCAACCCCAGCATGCTGTCTTTGCTG
AGTGCTGCCTTCCCCTCTACAACAGGAACCCCAGATGTAAGGCATATGAT
CTATTTCACTGCTCTCCGTGTCctgtctcctgtctttcaggacaggaact
ccaatgtcaccctcccaagaaccagtcacatactaggcagtcaataaata

>uc003aio.1|29302211|29302611|29302710
CAGGAAGTGATATAAATCAGTTGGTGTTTACCAAGTACTTACCACACACC
TGATATTACCAAGTCCATAAGGTCTGAGACTATAAAGTTATCACAGAACC
CTCAACACATCCCTTTCAAAGAACAGAATCTCTACCAGTAACTGACACAT
GAGGAAGCAGGTGCAGAGGGAAAATGCCTGGGTTAGAATGTGAACCATGG
TCAGACAGGCTGTGAAGCCCAGGTCCAGAACCTCTGCACCTACCTTTTGG
CATCCCTGGACCTGGAGGGGTCCTTGGACATCCAGAGAGCTCTGAGCAGT
GCCCAGCTCTGTCTCAGTAAATACCCAGGGCTGGCCCAGCCTGCAGCATA
GAGTGCTAGGTAGGCCTCCTCCAACCCTAGGAAGGCTCATGGACACAAAA
TGCAATTGGCACAAAAGTCCAGTCATTTAATAACAAATGCTCCCCCTACC
CTCACCCCATCACAGCACCCTGAGAATCACGGGTCCAACTGTGTGGGAGG

>uc003afu.1|28233755|28234155|28234254
agcagtaagtaactactaatagcatactactggtcaacagcaggctatta
gttaagtttttagggagtcaaaagttatacacggatttttcaactgtgca
gggcagggggtgttggtgcccctaacccctgagttgttcaaggatcaact
gAGTTTGTCTTCTGTTTGCACTGCACTGTCAGACATTTATAACATCCAAC
GATCAGAGACAATTTGTCCATCGGCAACCCTGACAGGACTAATGGGAAGA
GCGGGTGGGGAGGGAAGAGTTTTGCTTTTTGTGCTCTGCTGCCTTTGGCT
TCTCCTACCACCTCTTAACAGCAGGAACTTGGGATAATAAATACAAGATC
ATGAGGACCTCACCCCGCAAAGCACAAATAGGGTGTGCGTAGACAAGAGG
TGAGCATCTCTCTGCAGAATTGGAATCTTTTTCCACTCTGCTTTTATTGG
CTGCTGAGAAAAAGTCTCTCTACAAATGCTTTTTCACACTGTGTCACAGC

>uc002zwg.1|21219722|21220122|21220221
CAGTCAAGCCCAATACTGGCACAGCCACAGGCCAGGGATGGAGGCTTATG
AGTCCACTGGAAAACAGGGAGGACTGAGTCCAGGGTCTCAAGGGTTTAGT
AGTGAGGGCTCCTGTGAAGAACCCTTCACTCAGTGGTGTTCATTACCGGC
CCCTTCCTTAGTATGTTCCAGGCCCTGAGGATGTACCTTGCATGCTCTGA
CCCTTTGAACACCAAAGAAATAAGCAAGGAGATAACAGATGCCCCAAAGA
GATGAATGGTGTCATGAGATCTGGGGGCTGGGACCTTGTCCAGCCTAAAG
GTGTAAGTACCATGGATGAGCAGTGTCTTATTTAATCAGCAACTAGAGAT
TTCCTGAGGTTTAACTGGGAAAGCAGGTTCATATACTACAAGACACCAGG
TGCTTCACATTGCTTCTCTTTATTTTCAACAGTTTCTTTACAACAGTCTA
CACAGGGATTAACTCCTACATGTACTTCCCAAGCCAGAATCTCCCTTTAG

>uc004fml.1|153556320|153556720|153556819
AGACTCAGCTATGGAGAAAAGGGAGGTGGTGGCAAAAGAGATGCCTGCTG
GGGCAGGCAGGCGTAGGGCAGTTACCATCTCATGCAAGTAATCACGAAGG
TCATGTTATACATGGTGTCAGGGAGAGCAGTTGATTTTAGTGTCAATTAT
CAAAGCGAGTTTCCAACGAAGAAATTAAGAAAATGACAAGATATGGTTTG
GCTGAGCCGAAGCAGTACTGATTACAGACACCTGCTCAAATGTTTGCAGT
GAAATAACATGCACGTGAGTCAGGTTAAGTTTGTTGTACTTCAACGTAAA
AGTGGTTATGAAGTCCATTTTCAAATATTCCGCTTTCAAAACATGTTCCT
TATTTATATTGGATGTCATCAGTTAAATAAAAAAGAACTTAAGTCACGAT
TTCTCCTTATAAGACTTTTATTAATGCCAGAAATGAAACAGCAAAAACAA
AATGAATTTGAAAAATCAGTGTGATTGTGGGTGCAGAGATGGTATGAACA

>uc004fkf.1|153151725|153152125|153152224
CTTCCAGTTTCGAAACTGCATCTTGCAGCTTTTCGGGAAGAAGGTTGACG
ATGGCTCTGAACTCTCCAGCGCCTCCAAAACGGAGGTCTCATCTGTGTCC
TCGGTATCGCCTGCATGAGGTCTGCCTCCTACCCATCCCGCCCACCGGGG
CTTTGGCCACCTCTCCTTTCCCCCTCCTTCTCCATCCCTGTAAAATAAAT
GTAATTTATCTTTGCCAAAACCAACAAAGTCACAGAGGCTTTCACTGCAG
TGTGGGACGACCTGAGCCTCTGCGTGTGCAGGCACTGGGTCTCGAGAGGG
TGCAAGGGGGATAAAGAGGAGAGAGCGCTTCATAGACTTTAAGTTTTCCC
GAGCCTCATGTCTACCGATGGCGTGAAAGGATCCTGGCAAAACAGAAGTG
TGAGGCAGGTGGGCGTCTATATCCATTTCACCAGGCTGGTGGTTACATAA
TCGGCAAGCAAGAGCTGTGGAGGGGCTTGCTGGATGCCCTCAGCACCCAG

>uc004fbl.1|140162761|140163261|140163260
CATTAAAACACTAACAAATATTTAAGATGCATTGAACATTTTGTTTTAGA
ATTGGCTTTTCAATCATTTCATCACAAGCAATGCTTTCCTGCCGTTTACT
TACTCCTACATCTACTATCTTCTTTTGTATTGTGCTTTGTGTTTTACAGA
ACATTTACTCTTTATAAAGCATCTATTTCTAGCCTAGGAAAATATCAAAT
GGAAAGGGGATGGGAATACCTTTGATATGTCCATTCAGCAGAACTATGTG
CTGCCGGGTACAGTTGCGTGAACATATACACATCTCCACTTCCTGTGAGA
TAAAATTTTAAGAAGAAAATTTTCTTTAGGAATCAGTCCTCCCCCAGGCC
TTATTTACAATGTCTGGCTTACTGTCAACCTGTGGGTCTGTCCACCAACC
CTACAGGACCTCATATCCCTCCCTTCTCAAATGCCTACCTcttcccttcc
cttcccttcccCCGCCACCATCAGAAAACAGGCAGAGATATACACAGCCA

>uc004fbk.1|140162761|140163261|140163260
CATTAAAACACTAACAAATATTTAAGATGCATTGAACATTTTGTTTTAGA
ATTGGCTTTTCAATCATTTCATCACAAGCAATGCTTTCCTGCCGTTTACT
TACTCCTACATCTACTATCTTCTTTTGTATTGTGCTTTGTGTTTTACAGA
ACATTTACTCTTTATAAAGCATCTATTTCTAGCCTAGGAAAATATCAAAT
GGAAAGGGGATGGGAATACCTTTGATATGTCCATTCAGCAGAACTATGTG
CTGCCGGGTACAGTTGCGTGAACATATACACATCTCCACTTCCTGTGAGA
TAAAATTTTAAGAAGAAAATTTTCTTTAGGAATCAGTCCTCCCCCAGGCC
TTATTTACAATGTCTGGCTTACTGTCAACCTGTGGGTCTGTCCACCAACC
CTACAGGACCTCATATCCCTCCCTTCTCAAATGCCTACCTcttcccttcc
cttcccttcccCCGCCACCATCAGAAAACAGGCAGAGATATACACAGCCA

>uc004faw.1|138491195|138491595|138491694
AGACTGTATAACAAAGATACAGATAAAGCAGAACATTTGATTAGCTATCT
ATGTGCCCCAGCTGGAGATCATCACAGGCTTTGCAAACACACCTACCATT
GACCCTCAGCATTCCCATGGAGAAGCTGAATGACATCTCCATTTCTAATC
AGGAGGTCTTCTGAGCCTCTCTTCCTGCAGTCTGCTAGGGATCTATATTT
GCTTGGAGACTGTAAAGTTGTTTTAAAAAATTATATTACAAACTTGATTG
CAAAACCACTTGCATAACTGCCTGCTCTGCAACATGAAGAATTAACTCTT
TTCTTCACTGGTAAATGTGGTAGCTGCAGCAGCTTTGCAGGAACAGACAG
ACATGAAGCAGTATGTGATGGGGAACGAAAAAGGCAGAACAAGTTTATCT
AACCTGAAGAATTAATTTTTATTTGAAAAAAAGAATTACAACATGAAATA
TACAGAAAATAGCAGAGCACAACTAATTTAAGTTACATTAATTATAAGCA

>uc004ewx.1|131343386|131343886|131343885
GCACATCTAATGTCCATATGAGAAGGAACTTCTGATGTAATCACTGCGAA
ATGATAAGGATATCCATGTCTTGGAAAGAAATGTGATATTTTGTTTTCTC
TCCAGTGGATCTGAAGGTAAAGGTGATGACTGTACTAAGCCAAAGTTTAA
ACACAATAATCAAAAATGGCAGTGAAATAAATTCTCTTGACCAATGAGGA
AGCATTTAAGTAACATTAAGTATATACATTTGAGGATTGGTGTGTTACCA
GTAATTAAATATAGAATATCAAGAGCAACATCTGGTAACCAATTAAAAAT
GAGCAAAACTCCTCTGATTCATCTTGGGATGAATAGCAAAGCACATATAG
CATTCTAGAATATACACAAAAATAAAAATTCTAAATGTGACAATGGCTTA
AGAAACACATAAGAATCTCACCAATCCAAAAAGCATATACTGTGCATTAC
CAAAACATTGTAGTTATCTTGATCTGAACAGCTTAAATAAATGGCCAAAC

>uc004ekz.1|102816688|102817088|102817187
acggccatgtagaagccaaggaggcctcaaaaaaatcctctggcaacacc
ttgatctgacttctaacatccagaactgtgagaaaataaacttattgttt
aagccactcagtctgaggtacttacggcagcctgagccagctaatataCA
CTACAACCCTACCCCTCTGGTGGCAACTCAGGGAAAAAATTCTTTAACTC
TCCTCAAATCACCCATTTTTGAGTCCCATTTATTTGCTGGGACCTTGAAG
GATCCAGTAGAATTACATGATTCTTATTTGCATTTGTTCTTACTATGTTT
TCTAAAATTTCTACAATAACCACAGAATACCAACCTTATTTCTACAATAA
CCAGAATACCAACCAGTAACATGAAAGGCACACTACAAATTACTTGCTTT
GAAATTTAGAAACAAATTTTATTTAAGATCTGAAATACAATTCCTAAAAT
ATCAACTTTTCCAGAAAACCGTGGCTACACAATAATGCATTGCCTCTATC

>uc004eiy.1|101501571|101501971|101502070
CTCTGAGGAGTGTGCCGGGTAGATGGGCTGAGTATCCCCCTCCCCCGCCA
CCCCCCGCCGCAGGTGCTACCCTGAGACGACTCCTCGAAAAGTGCACCTT
TGGGAAAGGGAGGGGTCGGGACGGTGGATGGAAGCCCCTGGTGTGCCAAG
GTAACATGCCTGCTTCTGTGGGCCTCCAGGTCGAGCATCTGACAGAGTCC
AACTGTCTCTCAAGGCCAGTCTCTGGAAGGAGCGTGTGTCCTTTCTCATG
AGGATTTACGGACAAAATTACCTATGAAGGCAAGCCAGATTCATGTATCT
GCTAAGGCCAGCCAGGGATGAACAGGGATGCAGTGCTTTCAGTCCTGGTC
CCGCTGGCTCACGGCTGGGGCAGGGGAAGAGCAATCCAGGGCACACAATG
TACAACGTGTAACGTCACTCTTTATTATGAAAATAAAATGGTGATCATGA
GTGGGGCGAATACACAGAGCAACTGGCTCTTTGGGTGGTTATGTCACGTG

>uc004ehb.1|100409496|100409896|100409995
gttaagatataatcagtaatgtgttagtattaagaggtagggcttttggg
aggtgattaggtaatgagggctccacccttatgaatggaattagcgccct
tttaaaagaggcccgagggagtttgtttgccctgcggtcatgtgaggatg
caccccgaagacgctaggaagcagacaaacccctcaccagatgccaaagc
tgctggcaccttgatcttagacttccaagcctccagagctataagcaata
aatttctgttgtttatatttacccagtctatggtatttttgttacagcag
cccaaatgaactaagataTAGAGCTTATTGCTTTTCTTCTTGTTTCTGTT
TGGATATGAGTACACTCATCATGGGGGATGGTTTAATAAATTGACAACAA
TCCATTTAAAATGAACAATTTATTTATTGCTTAAAGAACATAGACCATAA
AACACTAATAATATACCTAGAAAAAAACCCAAACAAGATTGTTAAAGAAG

>uc004ehc.1|100417450|100417950|100417949
AAATGCTTATATTAGATGATCAAAATTACTCAGGTAAAAGGAAACAGGGT
TATCTTTTATTAGGAGTTTCTAAGAGGCTGTTTAGGTTCATGAATGAACA
AGAACCCTGCACAGAGATAACATAAGTGGAAACACAAAGGCAAGATACTG
AAAGTAAGATATCAGGATTTCTTTATGCCAGCCAAGAATTTACCTTGAGT
GTCAGGTTTTCCACTTTCATGATGAGATCCTTCTGTCTTTGTGCTTTATT
CTGAATCTTATGGAGCTTTTTCTCCTTTTTCTCAATCTGCTTCTGAATTT
CCATGACTAATAGAGAAACATAGAACTTTATATATTAAATATAGCCTAAA
TGAATGGACCAAGATCCAAATCAAGTAAAACTCTACTACACATCGAAGCG
ATAACTTCTTGAGCTTAGCTTTGAGTCTAATGTATGCTTAGAGTCAACTG
TTAGCACTGCCACCCACCCTGGTCCCATCCCTTTGTTTTTTCTGACTTAC

>uc004egg.1|99825965|99826365|99826464
ctatcaaaatattggatttatatttcctttcactcagcaattccaccaac
aggaacttctctgacagttacattcacaaaagaagaccaagatatattac
agcatagttttaagagcaaaaaagaattcaaacaacttaaaggcctatta
gtgggggaatggtaaataaattataatacaggcacatgaaaaaatactat
gcagcagcaattaaaatgagatagatctgtaagtgatggcacaaaaggat
gcccatgataaatgaaaaaaaaaaatgtgtacaatgaggtccatgtgaac
ccatttgtgtaaaaaaagaaaaaaatacatataaatacatggatgcatat
ctgtgcTGCTTAATACAAAATTTCtttctttctttttttttttttttttt
ttgagacagagtttcactcttttgcccaggctggagtgcaaaggcgcaat
ctcggctcactgcaacctccgcctcatgggttcaagcgattctcctgcct

>uc004egd.1|99815744|99816144|99816243
AGAGAAATTGAAGGATCCAGAAAGAAGTGCTTATAGCAGGGAATGTCTCC
CCTCACCTCCTGTATGAACATCTCTCTCCTTCCTCCAGTATAGGAGGGTC
TGCAAAGCTAAAGGAAGAGTTCCTTTGTTACAAGATAGAAAAGTGGTGCC
ACTTTAAAGATGATTTCTCAGTGTTCTCCTTAGATACCAAATACAAAGGA
CGAGGGATCAAGCTCAGCGAAAGTATCAGGCATTTAAGGTATCAGGCAGC
AATGCGGGGAAAGGTGAATTTTCTTCAATCAGCATAGGATGGTTAGGGAA
GAGCATTTATCACTTTGGTTCTTATCCTTCAAGCCAGGGGAAAAGCAACA
GTGAGGACATCAGAGACAAAAGCATTTATAGAACTAACAAACACAAACGT
TTGACAAGTGAGAAAGCTTTATTAAAGCACACATACATGTCAGGGGGGTG
GGAAACAAAAGAGCAAGTTACAGCCCGGGATCCCAAGTTATGCCTTCCAT

>uc004dyk.1|69665114|69665514|69665613
ggtcttgaactcctggcctcaagtgatctgcccacctcagcctcccaaag
tgctgggattacaggcacaagccactacgcctggcctggaataagttctg
ttagaaactgggcaacagattctcaaggatgttagagagagatttcatga
atcagataaatgctggccctggtgaccactaaggtccttccaaataagag
tctgggattctTTGATATCTTCAGGGATTAGGAATTTGAGCACTTTGGGA
ATAAAATGCAATCTGTGTTGAACTGGGATGAACATTCTCTTTTGTTCAGA
TGGGGCATAAACCATCTTGCTCTCACATGGTCTATTTCAATATCATCCTT
AGCACTTTGGAAAATTCATTTGTCCCCCAGAAATGAGCTGGTCACCAAGG
TAAATTCAGCATGCTTTTATTTTAGAAAGTTTATTCAACAACATGAAAAC
AGGGTCTGAGCAAACAGAAACAAAAGCTCAAGAGAAACTCTGGCAAAAAT

>uc004dst.1|53979437|53979837|53979936
ATGTACTGGCCCTAAGCACAGTAATCAAGTCCAGATTGCACAACAAGTGC
ATGGAAGAGAGAGGGAAAGAAAAAAAAAATCCCACATTCACAGAAAGAGG
ACACACTTGAAAAAGCAGTCTCTGGAAAGCCCTCCCATTGAACTTGTTAG
GCCCCTTTGAATTATTGCACCCTTTCTTTTCTGCTCAGTCTGCTTCTGAT
GATCTACTTCAGGTGTGTGAAGCGTGTCCCTCCTGAGGGTGGGAATACCC
TTCCCACTTCAAGCATAAGGCTGAGCACCAGGGAAATGCCTGACAACTTG
CTGAGGGAGAGACAAAGAGTACAAGGAGAAGGCAGCACTCCCAGACCCTG
CACCACACCACCACCCTCATCACAAAAAAAAAGAATGCCAAGCAAAGCAA
TTGCCAAGATAAATCACTTTTATCTCTATAGGAAAGGGAGGATCTAAAAA
AAATATAAATTACATTAGTAACACAACATAAGAAAAAGACAGGGACAAAA

>uc004dow.1|49841750|49842150|49842249
CAGATCCCACTGTAGTTCTGGGTAGTATTTAGCTATGTGCAGTGAACACT
TTTGAGGGATGTGTGTGTAGCAAGGCAGGGTAATGGGTATACGCTTTCTT
CAACTAAACCAAGAAAGCTGTATCCTTGGGATTAGAAAGGGGATTATCAA
GTTAGTTGTGCAGTTCAGGGAGAAATAGGAAGGCCACAGGTGGGAAAACT
CTAAATAGACTGTGAACTGAGATTATTTGGACAAACCAGATTACTTAGGG
ACCTTGACATGGATTATATCCCTGTGTCCTCGGTGCTCAGAAAATAATCC
AGGGTGAGATCTGAATACAACTCCAACACTGTATCACCATTCCTGGAAAA
TGAGCCAATTCCCTTCTCTTGTCTTGGAAATAGCTGATCAAAAAACAATG
ACACatttattattatttttttttattttatttCCCAGTTTGTTGACACC
TCTTACATTCACAGGCAACTGCTCAAGTGTATTGGGAAATACAGTTGTGT

>uc004dov.1|49841750|49842150|49842249
CAGATCCCACTGTAGTTCTGGGTAGTATTTAGCTATGTGCAGTGAACACT
TTTGAGGGATGTGTGTGTAGCAAGGCAGGGTAATGGGTATACGCTTTCTT
CAACTAAACCAAGAAAGCTGTATCCTTGGGATTAGAAAGGGGATTATCAA
GTTAGTTGTGCAGTTCAGGGAGAAATAGGAAGGCCACAGGTGGGAAAACT
CTAAATAGACTGTGAACTGAGATTATTTGGACAAACCAGATTACTTAGGG
ACCTTGACATGGATTATATCCCTGTGTCCTCGGTGCTCAGAAAATAATCC
AGGGTGAGATCTGAATACAACTCCAACACTGTATCACCATTCCTGGAAAA
TGAGCCAATTCCCTTCTCTTGTCTTGGAAATAGCTGATCAAAAAACAATG
ACACatttattattatttttttttattttatttCCCAGTTTGTTGACACC
TCTTACATTCACAGGCAACTGCTCAAGTGTATTGGGAAATACAGTTGTGT

>uc004dbk.1|24489480|24489880|24489979
TTTAAGGAGAAGCTTCAGGAGACATTTCTTGTCCGCTAAACCTGGAGGCA
AAGCAAAGCAGCTCCTCTTTTTTATATATTAGGAAGTTTTTCTTTGTTGC
AGTTCCCACGGATTAAGGTAATTTCTGCAAAACAATGAAGTCAAACCAGT
GATGAGAAAGTACAACCAGGAGCACATCAGGCCTTACGTGGAGTTCTTGA
CAAAACTGTCCTTTGAATAAAAAGTTAAGGTTCACACTAGATGACCTTTT
ATAACCAGCCTAAAGCAAGGCTTTGTCTATGAGCCACATTCATGGAACTG
GAAGGAGCTGATGCGTTCCAACATCAGGTCTCAGTGGCTGGACTGAGGAG
GTTGGAATCTGTCTTTTTCTCGACTATTTCAGAAGCACTTTGCCACCTCT
ATTGGAAACAATTTTATTCTGGCAGAGCTGGGGTGGTGGGAGGCAACGTG
CAGGACCCTTATGGACGCAGAAGTAGCAGGTTGAGGGAACAGCCGCTGCC

>uc004crq.1|5817682|5818082|5818181
TGAGTTTCATTCGGTAGAATTTCTTGCTGTCACTTGCAGGCTTACTCACC
TAAGGCTATTTGAAAGTGTTTTGTTGACCACAAATCAAAACACAGTGACG
CAAGAAGGCACAGTGGTAGAAATAACAAATCCAAACACTCCGTTTCAGAC
AGTGTCACCTGAGGAGCTTCACCAAACAGGGCTTGGTTTTCCAAAATCAG
GCCAGCAGAGCCTCCTCAACTGTGCAGCTGGCCAAAGCTAAAGAAACTAT
CCCATTACCAAATGTATTTATCTATTTGTAGCCTATGTCAGGCGCATCAC
TTAGTTTTTACAAAGAAAAAGACATTCAAAGAACAACAAAAGTAAATAAA
ACACGCCACCTACCAAGAAAGAATGGACGCATAATTATTTGCACAAAGCA
TTAGAAAATACTGTGATATTTTATTATTAAAAATGCTGCTGAAAAGTTTA
TACATATGTGTCCGGCCATATATATCTTCTATCATTACTTAAGGCAAAAT
