# Supplementary material for: MatrixCatch - a novel tool for the recognition of composite regulatory elements in promoters
Source: BMC Bioinformatics. 2013 Aug 8;14:241. doi: 10.1186/1471-2105-14-241 (PMC3754795; doi:10.1186/1471-2105-14-241)
Supplement: Additional file 2 — Dataset of tissue specific promoters. [file 1471-2105-14-241-S2.zip › 500/Thyroid500.seq]

>uc001dco.1|66031043|66031443|66031542
GTCACATTGTTATTCCCCGCACCCGGCTGAGGAGCGCAGCGCGGCAGACC
AAGTGGCACCGGCGAGCTGTCTCTCTTCCGGGGGGCGGGGGTGGACAGTA
GGGAGAGGGGGTTTAAAGGGCCAGAGGACGAGAGAAGAGCTGAGGGGCGC
GTCGCCAGCGCCTGTGTCTCCCTGGCGCGGGTTCCCCAGGCTAGCCCGCT
GGCCCGTccgcgcgcgcgcccccggcccgcgcgccccTTCCCGGGGCTCC
TGGCCTCGCCTCAGCGGCTGCAGGCTCTTCGTCGCGGGCCGGGCTGCACG
CGAGCGCCCTCCGGGCAGACTTTCGTCCCCCACCCCCGGGAGCGCGGAAG
GCTCACTCGCAGCGCATGGTCTACCCGCGCCGGGCGGAGCCCCGGCGTCC
AGAGCGCTGCGGCCGCGGCGGTGCAGCAGAGGCGCCTCGGGCAGGAGGAG
GGCGGCTTCTGCGAGGGCAGCCTGAGGTAAGGGCTGCCTAGGAGGCTGCG

>uc001gef.1|165564586|165565086|165565085
CACTCAGGAGATAATTTTTCCCTTCATGCACTGCCAATTAATATGCAAAT
AGCCTGATAAATATTTATGCAACGATTTAAATTATGCAGGGAGTGCTTTC
AGTATATTCTGTAAATGAATTGTTCATGGACTTCAAAGTGCTGGCTGCTG
TGCTAACGAGGAGAGATTTGCATAAGGCCCTAATCACGCGCATACTGATT
AAGCTTCATTATGGAAACTGCCAGCTGCAATCTTTGTTTCTATTTTATTA
CAAAAAGAGGAACTTTTTCATGCTTCAGTTGCCTTGACAATGTCAGTCCT
AGCTGGTAGGAGAGACTAAAACTCCTCTGAGCAACTGAAGTTTCCTTATT
CAGTTGAAGATTGCTATGGTGTAACAGAAGTTGTATTTTGCTTTTCCCCT
TAATCCACTTTCCACCCTACGCAACCCCCCTCTTTTCGCTTAAGAACATA
CTGTAGATTTGTTAGAAATAGTAGTACCTTCTTTCCCCACCCCAAACTGC

>uc001hsp.1|226531563|226531963|226532062
CGAGTTCGCGGATCAGGGAGTGTATGTGTGTGATGCCCATGATGCCCAGA
GCTCTGCCTCCGTGAAGGTACAAGGTGAGGGCTGCGTGGGGCATGTGGGG
CATGGCAGGTATGGGCACCTCCTCCTGTCCTCCGTGTCCCCCAGCCAGGG
GCTTGGCAGCTCTACTTTCACCTGCACAACCCTTGGCATGCTGGGGCACT
GGGTGGGGGGTGCTGGGAGCAGCTCTGTGTGTCCGGGTGTGGCAGGGCCT
CCCTTGCCACCCTAGGCCGCAACATCCAGATCGTGAGGCCCCTGGAGGAT
GTGGAAGTGATGGAGAAGGACGGTGCCACCTTCTCCTGTGAGGTCTCCCA
CGACGAAGTGCCTGGCCAGTGGTTCTGGGAGGGCAGTAAACTGCGGCCCA
CTGACAACGTGCGCATCCGCCAGGAAGGTTCGAGGACAGGCGGCTGTAGC
AGGCACGGCCCGGCCCCCAGGTCTTCCTCTGCCCCCGCCCATACTGAGCC

>uc001hxy.1|234752961|234753361|234753460
AACAGAAAATAAACAGTAAGCAGCCAGCCATTCCAAGTGGCTGACATGAC
TTTGTTTAACTTTATTTGTATTTCTGGCTGGTGTGTTTACAGCCAATAGG
TCAAACTATCAGTCAGTGTAGGGCCCTGAGAAGTCGGGTATTTAAGAGCA
TCTAATAGGCACAGAATTGTGCTCCATACTGCTTAAACTGTTCCCTAAGT
GTCCAATTTGGAGAAAACACCCACACGCAGGATAACTGGCGAGTGACGCG
GAGTGGCTGCGAGTCCAAGTTATCACTAACGGATGGGGAGCTTGGGCTGG
GCACAGTCCAGCGTACTGAACCCTTCCCCCACCGTTTCACCTGCATACAG
AGGTGTGTACTGTCAAAAAGCAGCGCCTCCAAGTCTCTTCTGGCACTGTC
TGGACTTGGATCCGAGGCAGACGAGGAAGCTGAGAAAACCCTGGCGTTGA
CCCCGTGGACCTGGGCGCCCCGGGAAGGCCAGCGCTTGGTCCAGGCAGGC

>uc002sye.1|97706955|97707355|97707454
CCCTTCTTCTACGGCAGCATCTCGCGTGCCGAGGCCGAGGAGCACCTGAA
GCTGGCGGGCATGGCGGACGGGCTCTTCCTGCTGCGCCAGTGCCTGCGCT
CGCTGGGCGGCTATGTGCTGTCGCTCGTGCACGATGTGCGCTTCCACCAC
TTTCCCATCGAGCGCCAGCTCAACGGCACCTACGCCATTGCCGGCGGCAA
AGCGCACTGTGGACCGGCAGAGCTCTGCGAGTTCTACTCGCGCGACCCCG
ACGGGCTGCCCTGCAACCTGCGCAAGCCGTGCAACCGGCCGTCGGGCCTC
GAGCCGCAGCCGGGGGTCTTCGACTGCCTGCGAGACGCCATGGTGCGTGA
CTACGTGCGCCAGACGTGGAAGCTGGAGGTGAGAGCGCAGCCTGGGGCGC
GGGGTCTGGAGGGGCGTGGCCGAAGAGGGGCAGTCGAGGGTTTTGGGGGG
ATAGGAGGGAGGAAAAGGTCGTCTTCCCCATTCAGTCCCCTTTGGAAGCT

>uc002tin.1|113388740|113389240|113389239
CTGTGTCCACTCCAGGTGGAACCACGCACACAAGCCTCTCTGTCGGGCCT
GTCCTGACTTCTCCTTGTCAGGGCTGGGATCTCCTTCAAATCTGGCGGAa
gtggttctccaagtctggtcctcaaacgtcagcagcatcagcgcctagaa
gtgttaggaatacacattcccaggccccaccacagacctcctgcctcaga
aactcagggcgctgaggctctaggggctgctttaacaagacttccaggtt
atcgtgacgcaccttgaaagtctgagagctactgCCCTACAGAAAGTTAC
TAGTGCCCTAAAGCTGGCGCTGGCACTGATGTTACTGCTGCTGTTGGAGT
ACAACTTCCCTATAGAAAACAACTGCCAGCACCTTAAGACCACTCACACC
TTCAGAGTGGCCTTGAGAAAGATTTGGGGTCAAGGATCATGAGCGAGAAC
ACCACTTAAGAGGATAGTGAACTAGTCTGCATGTGAGACGCTGAGATCCT

>uc002twe.1|145496708|145497208|145497207
GGGAGTTTGACTTCTGCCAGCTTGATCATGGGATCCACATTTGATTCTAG
CTCATTGATGTTTACAAAACAGTTCTGTGGGGGGAAATAGAGTTGGAATT
ATATCCCTTGATTATCCTGGGTGATTTTCTCTCCACACTACATCTTTTCT
CATTCACGATGATTTTGGTCTCTTCTGGAACTCATTGCAAGAAACTGGCA
TGTGGCTGGTTTGCTTTTTGTTTCTAATCTGCAGTATCTGGTATTTTTAT
CATGTGATTCCTTTGCCCTCACAGTTATGTAAATCTTGAGGCAAAGGAGT
TAAAAGGAGTTTCTAATTTTATACCTGAAAATAGCTTTCACTGGATGTTT
TTTCTCAAGCTTTATAATTAAGATTGGAGATCTCGTGGGTATTTTAATAC
GTACTCAAATATGTCCAAACAGCCAGAGGGGAAGTGAATGACCAACTGGG
TAGGCTGATGAATATTTTCCTGGTAAATGCATAACTTTCCCCACAACTGT

>uc003car.1|16190787|16191187|16191286
GTGGGAGAAgaagggacttgcaagatcatctcccttagctccctcatttt
caggaggccagggacagtggtccccaggaagggaaggagagtccaaccta
gtttgcctgatcccccATGGGAGGCTGAGGTTGCAAACAGACAGCTGCAG
CTCCTTGCAGCTATGCCACACACACAGCCTTTCTGAATCAGAGGGTATTA
GTCTTTCCTTCTGAACTCTTGGGATATTCCTGTTTTGATTTGGCTCTAGC
AGTGACCACACCGAGTTGTGCAAAGCCTGGGAACAGTGAGGGCATTAGGA
CCAGGAGTGACGCGCACGCTTGGCTCTGGGTTGTGTCTGGCAGAGGGCTC
TCGGCTGAGTGGAGCTATGTGTGAAAGGAAACCAGGCACTGCCTGCCGGC
TTTACATCTGTTGATCTGACCTGACTGGAAGCGTCCAAAGAGGGACGGCT
GTCAGCCCTGCTTGACTGAGAACCCACCAGCTCATCCCAGACACCTCATA

>uc003fkw.1|182810344|182810844|182810843
AATGAAAATTACTTTGCACTCATGCCTTAGGTTCTAATCTTGGACACTTT
GAAATAAATAACTTTCCAAGTATTTATTATGAGAAATAGAACATACAAGC
TAATTGTGAACACTGTTTTTAAGCAAATATTTACAGATAATTTAATTTTT
TTGAACCTATGGAAGTTTATATAAAGGTTAAGATAAGAGCAATTTAAAAA
ATCATTAACTTGCATAAAAGGCAAATGGCACACTTAGGGACTTAGTGCTG
TAAGCAAGATTTCATTTTAATTTATCCTATTTTCCTAAGAATGGCAATGT
TATTGATTTATTCTGAGAGAGTTCCCCACACACATAGTGATTTTTTTTTT
TTTTTTACCGTGGTAGGTAATAAAAAGGATTACAGGCCCCCAGAAGGATG
AGATATCATCAGTTTGTAATCCAGCCCATGGTTTCCTAGATACCGTATTG
TCTATTCTGTTCCGCTATGTGAAAAATGTTGAATATCAACAATGGGTTTC

>uc003frx.1|190831409|190831909|190831908
ATAGATGAAaaaacaaaacaaaacaaaacTTCCCTAAGCAGCTCTACAAA
ACATTTTAGCCCCAGAAATAGTCACAGAAATCCTCAAATCAAACCAGTAT
CCAGATACAAGGAAGTGTTATGTAGCTGGAGCAGGGTGGACACTCATCAG
CTCAGTTCAGTTACAAAAGTCCAGGCTGCTGAAATTAAACTCTGATGCCA
TTCATGCCAGCATCCAATCACGACAGAGATCAGAAGTTCAGAGATGCCTC
CAGCTCCAAATTGCCAACAACAAGTGTGGCTACTATACGTCAAGGACTCT
GAAGCCGTGAGAGAGGGGGAAGAACAACAGTAGAGAGGATGCCCAGCTGG
TAAGAATCGAGTGTTTATGAAGTTTTAGTCAATTGATGAATCTCATTGGC
TAAAATCAAGAAACGCTCCGCCTCTTTGCAAATATGTATGAAGGAGAGAA
GTGCCTAAACTTCTATGTCTGATAGCATTTGACCCTATTGCTTTTAGCCT

>uc003gsv.1|36011012|36011512|36011511
GAACCTCAGTTTCAGAAATAACTGTGTATATGAGATATGACTTGACAGAA
TTCTGTATGCAGGGGAGTTAGGATGGTTTTACCTAAAAATGCATGCACAT
ATTTTATAAATTTAGCATAAAAATTCATtaaatatatatgaatgtattaa
atattgcatgttaagtatatcatatgtaatataaatattacacattatta
tatagcataattatatatagtacatgttacatatatgtgaaatatacaaa
tatatatcatatCATACACTGAGAGCTCTAGTCATTGGGGCCAGCAAGTG
TTTAGAGTTGAGCACCGAAGTTCCACTCCTTAGATGCATGATTATGTCTG
AAGGAAAAAAGTTTTAATTAAAAAAAAGAAGGCCTATTTTATTTAGTTCT
GTGGCATATCAGGGCACAGTCAATATTACTTTAATGTCATGTGACATGAG
GGGTAGGAAGCCACTTCCTTTATCCTATCATGTTTTACCACACAGCTCAC

>uc003hjo.1|77214486|77214886|77214985
gaggtacctgaaatatagtaagcTAGTTGAGCGAATGGTGATAGCTGTCA
CCATTGCCAGTGATTAACAGAGCAAGTTTCCCTAGTTATGTGAATCACTT
AGCCTAGAGTAAAATCCATGCTTTAGTTTGATATCTCAGTGTCAAAGGAT
TAGGAATGGGAAGTCATTTCTCTCTGAGAGAAGCCCAGAACTGTGGGCTC
AGAACTGAATGTGCTGTGTGGCTAAAGGGAATTGCTATGGCTTTACAAGC
CTCTTGGAGATTTAAAGTGTTAACAGCAGTGATTCCAAGGCATAGTGTGG
GGGGGCCAGATATAAATAGCAGAACACAAGTAGCGTAGTGTGCCACTGCC
AAGCTACTGCTGGGGGTGTTTATAAAAAGAAAAGCATTCCTGTCTCAGCT
CTCACTGTCAACAACATCCCATCCTGAAGACTTGCTTACCACAACTGAGA
GTGGGGAGTCAGTTTGAGGCCTAGCATCACTTAAACTTCCTCCAAAGGCA

>uc003hjv.1|77353816|77354216|77354315
CCTTCGGCGCCACGCCCACGCCCTCCCGGCGCACGGTTCGTGCGCGCAGC
TCTGGGCTCCGCGGCCTGGCGAGCGCGGCCCCGGGTGCACCGGGCGGATG
GGGCCGCGGAGGGACGGGCCCGGACTCGGTTTCGGTTTCCTTCGCCGGGC
AGCCGTGGCGCCCGCCTAGCGCAGCTCGGGAGAGTGCAGGGAGCGCGCAG
GGACGTGACGTTCGCGGGCCGGGCTCGCCGCAACCCCGCGAGGCAACCGC
CGGCGACTGCGCGGGGAGGCGGGCGGGGGCGGAGGCCGCAGTCATGTGCC
CTGCGGCGGCGGCAGTGATTCGGCCCGCGCCCTCCCCGGCCGGTCCCCGG
TGGCCCTGAGTGGCTGCGGCGCCTGAGCCAGGCCCGGCCTGGCCGCTCCC
AGCGCCCTGCACCGCAGGCCCAGCGCTCGCCCCACCGAAATTGCCGAACC
TGGTTCACACACTCATTTACTCATTCCGCAGATAGGTCTGAGGGCCTCCC

>uc003ndk.1|21953252|21953752|21953751
AAGCTCCAGAATGCCTTTAGCGGCTTTGCAGGAAGCGGTGACACAAAGTT
CCAGCCAGTCTCCCCCTCCTTCCACTTATTGTTTCAGAATTGTCAGAAAA
CAGGCTGGGATGAGGAGGAAGAGCTACTGTGAGGGCTTTTTTTTTGTTGT
TAGTTTGGCTGCTGAATGAAAGCAAGCACTTTATTTAGAAGTGAGTAGGG
AGGGAAATGCAGCTTAGGGTTGACACCCTTCTGGTGCTTATCCATAAATA
TGAAATGGTGTTAGAACACCAGACACCAGAGAGCTTTCTGATTGGCTGTT
GGTGATGTCATCATGTCATTAATACTGTGCTCAGAAAATAAACTGATCCG
CCTGTtttccttctttctctctttctttctttctttctttctAGCTGAAA
TGTATGAAATCCATTTTGTAATCTAAAATGAGGTGCTTCAGTCAGGACAT
TTCGAAAGAATTATTATGTTTCTCATGTGTTCAGAGTCATTTTGGTATTC

>uc003pch.1|54055794|54056294|54056293
ATTTCTTCAGTTCCTGGCATATCCACCAAAACTGTCTGAATTAATTTGAG
AGTACCAGTTAATTTAATGTAGAAGCTATTGTAAGGTTGAGTTTCTTACT
TAAGGCTTTCTATTTGAAGGCATTTCTGTCAACCCTAAGTCATGtaatat
atacatatattaatatatactaatatacatattaaatGTGACATAGTTTT
TGTAGCCAAGTCAGATTAGGTCCTTTTTTAACTTTTAAAATAGAGCTTCC
CTCAATTTCCAGGCAAAGAGTTTCTCTTAGAACACTGCTAAGGTCAAGAT
AGGTTAATATATTCAGATGGGATTGAAATAACAGATGCATTGCTATTTCC
AGTCCAGAGTTGTTGGGGAAGCAGGGAGGAAGGAGGGCATAATTTGTACA
GTGCTTTGTCATCTTTGCAGCTCATCAATATCAGCAGCTGACACAGGCAA
GTGTTTGTCAATGAGTTCTATTGGCTGACACTGACCTTGCCGTTACAACC

>uc003tbz.1|30975272|30975672|30975771
CTGCCCGGATTTCTTCTCTCACTTCAGCTCAGAGTCAGGTGAGGGGTGCT
GGGTGTGGCGGTGGGAAAGGGAGGTGCTTTCATCTGGAAGTGGCAGAATC
ATcactggatttgggggcaggctaacctgggtttgtataccaacttcccc
tcttctggggtgacctcgggccagtcagtctatcctgatctctgcttcct
gagctgtgaactggggagaacaaGAGCATTAACTGTGCAGGAAAGTATTA
GAGTGCAGAACCTGTAAGTGCTGGACCTGGATGCCCTCCAGGTGTTAGCA
GAAGCCTGGCTGCAAGGGTGGAGGAGGGCAGGCCTGCCTGACTGCCAAGA
CACCACCAACTGCCCAGGATGGAGAGGGTGGGGCACTCTGCTGCTCTGCT
TCACTTCCCTGGCCTAGGTGCTGGGACAGTGAGGGCCTCTTTTCTCCCTA
CTGCCCTTAGGATGCTGGCAGCCCAGCTCACCACTCCTCACCCCTCAGGG

>uc003thp.1|40799080|40799580|40799579
TCCAGCTATTTGTATTATTTAAGAACACTCCTTAGATAGTTATAATGCAT
ATCCATATTTAGGACGCATTGTCTTAGACTATCTCCATACAACATTCATA
TATGCCTTGTTTTAGCTGATTTTTAAAGCCATAATTAGATTTCATGAGTT
ACTGGATTTGCCTGCATTATACTTATAAATTTGATTCTAGATGGAATTTC
TGGTTGATTTTCTAAGGCACACATCTCTGGGTTTGCAGAAGAGGTGGAAT
GGAGGGGTGGCAACAAAAATTGGAATTTGCGTCTTTGATGTGGTAAATAG
TCAGCCAAGCTCACTACTCCTGTCCCTAGAGACTGCACTTCAGAAATGAT
GAGTGATTACTCTTAATTTTAATGACATTCTTTCTCTAGTTAGTCATTTC
ATTGGTCAGCTTCTGATACTTTTTACTTTGTTTTCATAGTTATAGGATAT
TATACAAGACTATTTGCATTGACTAGTAACATCTATGCTTGTGGCTGCAT

>uc003vkw.1|123035947|123036347|123036446
AGTAAAATTACCTGTGACTGTGGGGTAAAACCCAATTCTGACAGTTACAC
TTCTATCTGAAATTTTTGGGGAACTAGTTGATTCTGTTGTTTAAATCATC
CTAACGAATCCATTCATGTGATTTGCCACTTTGTGCTATGCAATTCTTTA
AAAATAAGCATTCAGCCACCAAATAAAAAGCAAAGTTATAACAGAATTGT
ATTTATATTGATTTCTCCACATCTTTAAAAGTATGCATACAAATGATCAA
AGTGCATAAAAATGAGAATTCGTATTGTTTGGTATATAACAACTGTATTT
TTTTTACCGTACCaaaaaaaaaaaaaaaaaagaaaaTGTCTTTTAACTCT
TGCCCTTCCTCTGATAGGATAAATCCTGATGATTCTCTCAGGGACCTCTA
GTAGATTAGCTCAACACTCGAGAATCATTGCAGCTTCAAGGTAAAAGAAA
AATTCCCAGGGAATCAGTGTCCCCCATTCCACACAGCCGAAACCTGCATC

>uc004bwy.1|130838243|130838743|130838742
TGGCACTTTTGCAAACAACTCCAGAACAAGGGGGAGAGTGGCGACAGTAT
AAGAGCATGCTGCGGGAAGTCAGGGGCGGTAGTATTTGAAAATGGGCGCT
TGGAGAGTGGGAAGGATTTGTCCTTGTGTGGAACAAGAATAGAGGATCCT
AATACGAGGGCTCAGCCTGCTTTGGCGTACTCCAAGAAAGCCCCTTGGAG
GTCTGACTGCTCCGCTTCAGCCCCTTTAAGAATGGCCCCGCCCCACCCAG
CCGCCCATGTCGATCTAATCTGAATGACCAATAGTAGAAGAGAAGAGACC
ACTTTCGCGCTTCAACCGCACTAGGAGGAGGGGAAGAGGGCGGGAGAGGC
GGAATATAAGCTTGGTCACATGACCCGCCTAATTGGCCAGAGGCTGCGGC
GGCCCTGAGAGACTCAGCGATGCTCATTGGCCAGAAGAGGGTGGGGGCTT
GGCGCTAGGCCACGCCCCCGGGCGGCCGGTTTGGTTGCGCAGCCGCCGGG

>uc001fec.1|152400513|152400913|152401012
GAAAGAAGGATGTTATCAGGATCCtttttttttttttttttttttgagtt
tcactcttgttgcccaggttggagtgcaatggtacgattttggttcactg
caacctccacctcccaggttcaagcgattctctcgcctcagcctcctgag
tagctgggattacaggcacccaccaccacgcccaggtaatttttgcattt
tttttttttagtagagatggggtttcaccatattggccaggctggtcttg
aactcctgacctcaggtgatctgcccgcctcccaaagtgctgggattaca
ggcatgagccaccgcacccagccGCGTTATCAGGATCTTTATCCCTCAAA
GCAGCCTGGTCAATTCTTTTCCATTTAGGGAAGAAATAAAGAGACAGAGA
AGGAGTGAGAGCATTTTATTGCCTGACTAAATCACAGAACACAGAGTTTC
CTAGGAATTGCATGAGGTCAGAAAGACAAATGCAGCTGTTCTCTCACTTT

>uc001ezh.1|150044770|150045170|150045269
TCTGACATCCTGATTCCCCCACTGGGGAGCTTGGGCCAGCCACCTTCCAG
AGGACTGTCTTTTGGTCTCCCAGATGTGGAGCAATTCTGTGCAACCTCTA
AATCTAAACGTTCCCCGTGGGTATCATTTATGGGAAGTTCTCAGTCTAGA
GCATCTCCCGTGGGGCTCAGTTTGAGGCTCCTACAGTGGGGGTTCCTGAA
GATTCGTTCACAGTCCTCACTGAGGGACTGCTCCACCTGGGGAGAAACTG
CAGGGGTCGGGTGAGGGTGGGTTGGATCTGTATAATGCTGATGGATTGCT
GAGCTGGAAACCTGAGTCTTGACCCAGGAATGAGACTGGAGAGCAGGCAT
GCAGGTAATCTAATTTAAGAATCTCCCCCACCCTCTGACACACACACTTC
TTGCCTTTAAAATCATTTTATAAAGAATGGCACAAGTTGGGGTTTATGTT
TACTCAGATGAACCCGTCCCCTTAGAGGACACAATCCCACCCCCAACCCC

>uc001ezg.1|150044770|150045170|150045269
TCTGACATCCTGATTCCCCCACTGGGGAGCTTGGGCCAGCCACCTTCCAG
AGGACTGTCTTTTGGTCTCCCAGATGTGGAGCAATTCTGTGCAACCTCTA
AATCTAAACGTTCCCCGTGGGTATCATTTATGGGAAGTTCTCAGTCTAGA
GCATCTCCCGTGGGGCTCAGTTTGAGGCTCCTACAGTGGGGGTTCCTGAA
GATTCGTTCACAGTCCTCACTGAGGGACTGCTCCACCTGGGGAGAAACTG
CAGGGGTCGGGTGAGGGTGGGTTGGATCTGTATAATGCTGATGGATTGCT
GAGCTGGAAACCTGAGTCTTGACCCAGGAATGAGACTGGAGAGCAGGCAT
GCAGGTAATCTAATTTAAGAATCTCCCCCACCCTCTGACACACACACTTC
TTGCCTTTAAAATCATTTTATAAAGAATGGCACAAGTTGGGGTTTATGTT
TACTCAGATGAACCCGTCCCCTTAGAGGACACAATCCCACCCCCAACCCC

>uc001bma.1|26480859|26481359|26481358
GTGTAGTGCACATCTCCATGCCTGTCAGTGAGTGTGGCCATCCCATGCGC
CTGTGTTGGAGCACAATGGCTAAGAATGAGTGTATCATGGGAGGTGGGTA
CCCAGCTGCAGTTCTGCTAATTTGGGGGCATGGGTCTAGTGGCAAAATGG
CTTTGTGCGGTGTTGAAGTGTCCCCACGAGTTGGTGGGTCTGTGCCTGTG
CACAGGTATCTGCTGGCTGCACACATACACAGTGAGGCTCTGCTGTCCCA
GCTGAGAATGTAAACCCAGCTGGGGCCAGCTCCTTCCCCCCACTGCATCC
CTCCCTTCACAGGATCCACTTAGCCCTTCTTGGGAGAAAGAGGAACCTAG
AAGACAAAGACCCAGCAGCCAGGCCCGCCAGCCGGGGCTCGAGTTACCAA
GGGGCGGGTCGGCACCGCCCCCTCCCTGGCCCAGCTGGTCCCAGGCCTTT
CCTACGTGCCTGGCGAGATGGCCCACCCAAGAGCCTGGCGGAGCAGCGGG

>uc001tah.1|99565191|99565691|99565690
gCTCTTCCCCTGGGGCGTGCTGGAATCACCCGAGATCACTGGAAAAGGGG
TGGTGGTGGGGGTCCCCCACTGCAGCTGCGACACTGGCCAATAAGGGCAG
AGTGGGGGCCCTGTAGCTTTCAGTGTGGGGTTTCAATCCCAGATTTAACT
CTGCCCTGGGATAAGAAATTTTTCCCAACAGAAAGATTGGTTGGTTCAAA
CTCCTAATTTACTTTGTCCCGGGATGGTATTACTTTGAGGTCTTTTCTTT
TCAGAAGGAAAAATAAAATCTTGCCTAAGCAACCGAGGGTTAGAACTCTC
CCTCAGGGTTCTTCTTCCCCGCTCTCTGTTGGGACAGTGAAGGGGGCTGT
CCTCTGTTGGGTCTTCCTAGAAGCGGGAGGCATTCAGGAATTCTCAAGGG
ACCTCAAGCATGTGTTCAGACTGTGCTAGGTTAGAGACAGAGCTTGGGGG
TGCTCAATTTCATTTTGGTTTTAATTGGGAAAGGAAGAGCATCAACAAAC

>uc002uut.1|198299447|198299847|198299946
gtggtgcatgcctgtaatcctagctactagggaggctgaggtgaaaggat
ggcttaagcccaggagtttgaggtcacagtgagccatgatcgcataactg
cattccaacctgggccccagagcaagacagtctcttaaaaaaaaaaaaaa
aaaaaaaaaaaGTAACATGTTTGGGCTATTAAGCTAGGCCATGAAGAAGG
CTGTATGATATCCTCCATTTATTCAGATTGTCAAACTCCCAAAATTTTTA
GTAGCTTCTCAAAATAAAGCTAAATTCTAAGAAAGTGCatatgtataaat
tatatatgtgtgtgtatatatgcatataaacatgtatatatgtgtatgca
tataatctatataGTTGTGGAAGAAACACACTTGGGTATCAATTATCATC
AAAATTCCTTATCCAATAATACATAATTAATTTTTATTAACAGTCCAGGA
TTTGTTTAGCATCTTGTTTAACATTTGAAAATCAAAACATAAACTTTTTG

>uc002txr.1|152049698|152050098|152050197
CAGACACATTAAGAAGCTTGAGGCAGCATTACTACGGCTGTAAAGTTACA
GGGACTTACCTACCTTCTAGGAAGAACAGTCTGTAAACTTAAACATTAAG
CCATTATGGTTGCTTCTTCTCCCTTTGCCTTTGCCACATGCTGCCATCCT
ACTGGATACAGATGGGAAAGATGCCCTTGAAGTTAGGATTGGAGTCCACA
GATGTTCTTAAAACTGTAATAGAAGCTTGCTGAATGCAAGTATAGATAGA
ATTTTGAGAATGTCTACTCTTAGGCATAACAGTACattttttaaatttag
ataattttttagtaattttatGTACAATTTGCTTCATTGAATTTTTATAG
GTAGATATTAAAACCATTAAACATAAATAATGCTCATTCCATCCACAGAG
TTGCAGAATTAGAGGTTTTATTAGTTGCTGGTTTGTATTGATTATAAGTT
TATAACTTCAGAACTGAATTAGAAATAATAAGCATTAGCAATCAGCAAGG

>uc002tuf.1|135438342|135438742|135438841
TCTGATAATGAAATGCCGAGGCCCTCACCTCCTCCCTATTAGGCCTTGAG
CCTCCTAGAATCTTTTAGGCTAAGATTGCTGCCAAAGTACAGAATCTAGA
ATCTCTTTAACTTACCTTCCTGCCTTCCTCTGCTCTGCTTTGGACGAATT
AAGTAAGCATCTTTACTCACCAAGCAAGAAAATATAAGTTGTTTTTACAA
TTTATTTTAAACTAACAACATTAAAATTGACAGGACAGGCCAAAAATAAA
AAGAAATGTCATATAAAACAATAGAGAATGTAGTTCCTGGACAATCAAAA
CTGTAAACACTGAAATAGTTTTTTGTTGTTATTAAGAACATGTTTTCTGA
TACTATGAGTAATAATGTCTGACACTTGAGGAGGCTAATATGTAACTGCA
ACTTTCAGTTAATGACTCCATAGGATCTGCTTAAACTGGGTTAGACTGAA
TTTTCAGTGGGGAAACAAAGATCCCTTAGCCATCATTCCCCACAATTAAG

>uc003frp.1|188921458|188921858|188921957
ccagctacttgggaggctgaggcaggagaatcactggaacccaggaggcg
gaggttgcagtaagctgagatcCGAGTCTCTGTCTcaaaaaacaacaaaa
caaaacaaaacaaaacaaaaGTGCTTAGCCTAGAGCTGAGTGGGAGGTCC
TTCCAAAATCTCCCACCTGAGCTCTTCAGAAAGGGCCTGGAGTCCGCAGT
CCCTCCTGGTGCTGGGATCCAAATGTGCGTTCATGCCAAGGTACCAGGAA
CCTAGCCTCATCTCAAAAGACGCTCGTTTTTGAGAATGCAGCAGCCAGCA
GCCCCTTCCCTCCAAGAGCTTTTTCCACTAGGTTAGGAGCTGAGGGAGTC
AGACGCAGGCCAGGCCCCATTCCAACGCAAGAAAAGCCCTCCAGACCAAG
CCAGTTTGACTTTTCAACATTTTATTCTTATATTTGTACAGCTATATTTT
ACAACGCGGTAATGCAGTTTAGACACAGCCAAACCCTGTCTCCGGAGTAG

>uc003err.1|139270114|139270514|139270613
AGGAGAGCAGCTGGGTGCTCCAGGGTCGTGTTGTCATTACTGAAGACCAG
CAGGAGTCCGCGGGCCTGAAGAGGGGCTCAGTAGTCCTAGATGGACTTCA
CCAAGGCTGCTACCCTCTCCCCAACCCACGCTACAGCCGCTGCACTGCAG
GCAGTCCTGCAGGAAGACCCCACTGCCACCAGAGGTCGCCGCAGGACTGC
ATGAACCATCAAGATCCACTCAAACCTCCTCCCAAATGCAGTCTGGGGCA
AGGCAGTACCAAGGCAGGCAATTGGACACAGCCCCTCTGTTTTCCAAATT
GCATCAAGACCTATAGCCACAAGAGCGGTCCCGGATCAGCAAGTTTTTAT
GGGAAGAGAAGAGAGAGAGTGCATCACAGGGAGTCAGACatgtgtggatt
gggtcacaatgtaaaatgagtttcttacagtaattcaagatcagaaaatg
tttgaaaTAcagttgaccccgaaacaacgtggggttgaacagccatgggt

>uc003csa.1|47866789|47867189|47867288
CTTATTGCTGGGGAACGGGCTGGCTGTGGCCCCAAGTCTTTTAAGAGAGA
AGGGGGTTGGAACCTCCTCCCTTCACCAAGAAAGAGCATGAAGCAGCGGT
GCTGTTAACCACCCCAGTCCCCTGGCACAGCTGCTGCTCTCGGTACCCAC
CACAGGAAGCCTGTCAGAACTGTCACTGTCCTTGTAGTTTTGGACAGTAA
GTAAGCAAGTAAGTGTCAAGTAGCCCTTTATCAGGCAGACTAGGGGAGAG
TTCCACAGGTAGCCAAGGCGCAGGGCTATGTGGCACAGTGGTCCTTCCCG
TGTCCACATCCACAAGTTCACAGCTGAGGGGCTGAGCTGAGGGCAGGAAG
ATCCAGGGAGGTGGTAGATGCAAAACGAGACAGAAGCACGAAGCCTGCGT
GATGGGACATCAGGCAGCTTTATTTATTTACTCTTAAAACTGTTACAACA
GAATCATGGACTGACACAGGTAATGGCTGAGCCATAAGCAAATCGAGAAG

>uc003coy.1|45840049|45840449|45840548
TCACCTCTATTCAAGACAGAGGTCATTACCTTTAAGTATAATATTTCCCC
TTTTTCCTAAGCAGTTTTGAAAATGGTTTTGTCAAAATATTATTGTCTAA
ATACTACTGTTTTGTCTAAATGTGAAATATCATTTTGCTGAAATAGCTTT
TCTTTCTGGAAGACTGGCTTACATGACAATTTATGATTTGAATATCTAGT
GGCAAAGCTTTGGAACATAGGCATTTACACATAAGCAGAGGGAAATCATT
AATGCCAAACTTTTGCAACCAATATATATCTAAAAGCACCAAGGGCTTAA
AATTTGAGCATCTCTATAAATCTCTTTCAGTTAATCAGAATGGAAATAAT
GAATAGCAAAGGCTTTATCAAATAAGATTACACAGTCAAGGTAGGGCAGT
ATTTTTCTTATGCTGAGTTTTATAAGACATAAGCAAATTATCATTTAAAC
ATTTATTTAATATAGGTTAAAATGTAATACATAAAGAGAAAAAATGAACA

>uc003iuq.1|177371421|177371821|177371920
AATTACTTTTTTAATCCAAAAAAATTGTTTCAACAGTGTCTATCTACAGT
TATTGTTTTACTAAATTTCTTAAATCTTATGTCACATAGTAACTATTTTG
TTTCTTTTACTTTGTGAAATTTTGTCCTTGAACTTTAATGTGTGTGtata
catatatgtatatatgtatattatatgtattaaatatcacatatattata
tgtattatatgtcacatatatataAAATATGTCTTGGATTAGAAGGTCTT
TGAGGTATCTATTTTTTATTCTGTGCTACTCTATCTTAATGCTCATGATT
CAGTGATTTGGAAACTGGTGGTGAAAAAAATTAGTGCAACTGAGTCACTC
CATGACTTTTCATTATAAAATAAAATAATGAGACAAACACAAAGTGTTTT
ATTCCAATGAATAATAATCACACTTTAATATAATAACAAACATACAATAC
ATTAAAGTTAGAACACTACTTTGATAAGACAATCATACTCAAGCTAAGAT

>uc003iup.1|177371421|177371821|177371920
AATTACTTTTTTAATCCAAAAAAATTGTTTCAACAGTGTCTATCTACAGT
TATTGTTTTACTAAATTTCTTAAATCTTATGTCACATAGTAACTATTTTG
TTTCTTTTACTTTGTGAAATTTTGTCCTTGAACTTTAATGTGTGTGtata
catatatgtatatatgtatattatatgtattaaatatcacatatattata
tgtattatatgtcacatatatataAAATATGTCTTGGATTAGAAGGTCTT
TGAGGTATCTATTTTTTATTCTGTGCTACTCTATCTTAATGCTCATGATT
CAGTGATTTGGAAACTGGTGGTGAAAAAAATTAGTGCAACTGAGTCACTC
CATGACTTTTCATTATAAAATAAAATAATGAGACAAACACAAAGTGTTTT
ATTCCAATGAATAATAATCACACTTTAATATAATAACAAACATACAATAC
ATTAAAGTTAGAACACTACTTTGATAAGACAATCATACTCAAGCTAAGAT

>uc003hah.1|54020693|54021193|54021192
ACTTGGGCCACAGTTTTTTTGTTAATCAAACACCACTCTCTTAAGAGGCT
GCATCACAAAAGGCAACAAAGGGCCCCTCTAAGGCTTGAGATTAAAACTA
GTCTTTATCATTACTGCTGTGACACTCTTGCTTAGTATATTAAGAGACTC
ATACATTTTTGATATCACAACTTTTTGATGGCTTTTCAATATTCTAAATT
TGGGTTCCTGGTGAAACCAAATGGGGTACACTTTCATATCCAAATTAATA
AAACCTATAAGGCATCTGGGTGGCCTCTATGAAATAAATTAATTAATTAC
CCATAGTGTAGTTTCTAGGAGGCATGTGTACACACACTCTTCATTGTGGC
ACAAATTTAAATCGCCTCATGACCATGTCTGTGAGCCAGGGTCAAGCTGG
TTTGGCCTTCTTGATGCATTTTCCAAGGCCCACTGGTGGAGCAGCATGAG
TTTTTATACAGTTACTAACGATTGTGGAAAAAAAGAGCTTTAGCCATTTC

>uc003qpw.1|154517037|154517437|154517536
AAGGCAATTTATTAGGCTATTTCATTATTTTCTTTGTTCATTTTCAAATA
AATATCTCATATGTTTTAAGCAGCTTGTGTACCACATTTTGTAACTTTTA
TAATATGCAAATTTTAAAAATTCTTTAAACAAAATGTGGGTGCCTAGAAA
TAATAAGTAATACAATGTGCAAGTCAAATTTAGTGGTCCAATGGCAATTT
TTGAAAAATCTAAATATTATTGTATTAATAAACCTGTAACTTGAGAACCA
CTGGAAAAGACCACATCGATTATTGTTGAAACAGATTTCCAATATAATTA
GATCTTTTATTTAAAAATAAAAACAAGTCTAGAAGCGATTTTGATGACTG
CCACCAGAGGGCACTGTAACCTTGTTGTAGACGATCAAAACGCAGCCATT
AAACACTTCCAGCCACATGTTTATTTCTTTGAGAAAGCAACACTGCAGGA
CAAAAATGAACACCAGTAGTATATTTCAACTTTTTTTTCATGTCATTTGC

>uc003psu.1|109413937|109414337|109414436
AGCTCAATAAATGTTTTGAGGAGTAACTAACAGAGTTATCATCACAACAG
CTTCAGTTAAACTTAGAGCTATTTCTACTTGTCTGATGAGTGTCATTTTT
TGTTCTGTAGTCTCTCCCTAATGAATCCTTCTTTTTAGTAATTCTTAAAA
TTCTATTGGAACTCTAAAACAGTTGAAAAGAGAGCAGGCATAGGGCCATA
CCAGTCATTTCCAAGATAAAAATGGTCTCAGATAAGATTCTAAAGAAAGT
CCACTCCTCTTTGTATGTTTCAAAATGGCTTCAAGTGTTGTTTTGCCATT
TAAGTGTGAATGTACTTGGCTTATGAAAGTAGATAGAAACTCAAAATTAT
TACTAATAGTGAAGTCATGATTTTTTAAGAGATTGAGACAGCAAATAAAA
TTGGAGAAAAATTCTTCTTTATTTAAAAATACCAGTAATACTGACAGACT
TCAAAAGCAATTCACGCTTCCAGAATACAAAGTACTTAATACATATTTTC

>uc003ork.1|41980669|41981069|41981168
taatcccagctactcgggaggctgaggcaggagaatcgcttgaacccagg
aagcggaggttgtggtgagccaagattgtaccattgcactctagcctggg
caacaagagcaaaactccatctcaaaagtaataataataataaaaaaaca
aaataaaagccaagtgtagttagggattttatactgctttttagctttta
gggaacagagtccctccttatgatgcataagtctagagagtctatattta
ccacgatcaacttctggagattttcaggaaatgcattgtgttcaaaatgC
TGCCTATGCATTGTTTCATTCCATAAAAGCTGCAGCCTACAGAAAAATAC
AAATAAATAAACCTGGACGAGAGCAAATGTAAATCAGGAGGCCAAAAAGG
TAAGATCTGTGCGTTTTATTTTTGTAAACTATATCTAAAACATACCTCAA
TATAAAAAACCAGAAACAAAATAACAAAAACGGGGTGAGAACAAAAAATA

>uc004bgz.1|115098793|115099193|115099292
ATGGCCTGGGATGGGAGTTAAACTTTTGCCTGTGTCCAGCGTTTCCATCT
TCTTGAAGCTGGAATTATGGAGCTTGGGGGAAGGGAATCAGAACTCTACC
CCATGTCCATTCTAATCAGGGCCTCTGTATCTGCCGGGAGGAAGAAAGAC
CTATTCCTCCAAATCCCAGACTTCCCCTAGTCCACTGATCTAACATCGTT
CACCTTTAGATTTCACCTAACACTCCATGAACTACATGCTGGCAAGAGGT
GGTCTCATAAAAGCAGCAGCTGAATGAGCACACCCCTTCCTGCTAGTGAG
GGCCATCTGCCACCCCTGGATAATCCTACTCTTCTCTTCCCTcagttctg
gcactcagcaccagcccagtaaatggtcgtggaatgaataagtGAATGAA
TTAATGAATACAGAACACTTTTACTGCAACCAGTGGCAAGACATTCAAAG
AGAAACAAACACACATTTACCCACAGAATTGAAGCTCACTTCCCAATTTT

>uc001crz.1|2842328|2842728|2842827
CAGAAGGGGGGGCTTGGCCTGGGGTAGAGAGGTAGCACCTCACTCTCATG
GGGCTGGGTTTCTCCTCACCAGCCCTGTTTTGGAATCCAACGCACAGTTT
CGGAGTCCCAACCCCTCTCCTCCCCTTCCTGAAGCACCAGAGCTGGGTCT
TCCAGGCCTCTAGACTCTGCCCCTTCTCCATCGGCTGCCCTGCCCTGGTG
GGAGAGGGATAAAAGGGAGGGTGGCCCAGGGCTGCAAAGGTCAGGGGTCA
GAAGGCTGAACCCTAGGTGGAAGCAGGGGTCGGCGTCAGCCCCAGGTGGA
CAGGACCACGCAGTCTCTGGCTAGGCCAACATCCAACCCCCAACCTTAAC
CCCCTCTGGACCCTTGCTTTCCAGTGTCCCCAGGCATGGGAAAAAACAGA
CACTGGAGAATAAATAATTTATTGAAATTGGAGGAATAAATAAGATATGT
GGGCAGGGTTACAAATACCTATAAAAATCATTAACATTTATATACACAAA

>uc001fnt.1|88237944|88238344|88238443
ttcaaaccattcaggtcatgaagaaaaccggggaaccctcccagattgga
ggCGGCAGCACAAGGACGTGCAGCAGGGACGTCAGACCAGAGACCGTCAG
GAGCACCACAGTGCCCATCAGACCAGAGGCTCAGGGGGACCACGGTGCCC
AGCAAGCATCCTGGTTTGGCCGAGGTGCACAGAGACCATGTACTGTGCAA
CTGTTAGGCAAGTTTTAAATTATTTCAAAGTAAGCAGAGAACTGAACATG
GGAGATTGTCGGTTTGGATGGGGCCCGAGAATGAGCATAGCCATCTGCCC
AGCCCCTAGCAGTGAACACTCCAGGAACCCCTCCTCAGCTTGGGGGAGAT
GGCCACATCCAGGGGCTCACCCAAGGCTCCAAAGCAAAGCTTGAGAAAGT
TTCCAGGGATCCATTTGTTTATTTACAACAGCATTCTAGGAGAAAGGTGA
ATGGGCCCCTCTCCTCAGTGCCCAAGGGGACAGGACTGAGGCAGCCCCAC

>uc001irs.1|24023280|24023680|24023779
TTAAAGGCATCCTGTGCAGCCTCCAACTTTGGGGAAAGAGAATGCCCAAC
TCCCGCTCTCCAACTACCCGTACTGCCTTCTTCCTTTTCCTGCGGTCGCC
TCCAAACTCTGCTTCCCTGGTATCCCCGCCCCGACCTGGAAGCGAGCGCC
CCCGGCTGCTCGCGGCAGCCCCTCGGCGCCCGTTTGCAGGGAGCGAGCTC
TGGCTCCTCACAGGATCCAGACGCGGTTCCCATCCGTCCCCAGCCCTGCA
GGGCACACGCGCGCGTGCACACGCACGCGCTTACACTCCAGCTCACACTC
GCGCGTCCTCACTCCCTGCACCCCACCCTCCGCGCCGCTCCTCCGCGGGG
TGGGGGGTGGTGGGGGTGACGTCAGGACTGCAGTCCAGAAGAGAGCGGCT
GGAGAGGGCTGCGCGCTTCTCGCCAAGCAAGCGGGAGGCGCACTGGGGCC
GCCGCCGTTCCCGCGCTCCTCCCTCTCCTCTGCACCCACTGTCACGCTAC

>uc001irt.1|45993047|45993447|45993546
AGTTGAAGTGAGGGATCCAGCTGTGGTGTGCGCGGGGCTCCTCGCCGCCG
CTTTCGCTCGCTCGCTCCGCGTCTCGGCCGGAGGAGGAGGCTGTggcgcc
ggcgacagctacggcagcggcagccaccgcggcggctgcggcggcggcAT
CTCCGCCTCCACTCCCGCCCGGGACTGCCCCCCACTGTCTCCCCGCCCCT
CCCGGACAGTGAGCCCGCGGCGGGGCGGGGGAAGGAGCCGCCCCCACCCC
CTCCAAGCCCACCCCTAAAGAGATCCCTCCTCCCCTCCCCCGCCGCCTGG
CGCGGAGCCGGGACGATGCTGACCCCTTAGATCCGGCTCCAGCTGCGCCG
CGGGAAGAGGGGGCGCCCCTCCCCGGACCCCCGCCCTCCGCCGCTGCCCC
CCTTTTCGTTCGCCCTCTCGGGGCGGCTTCGCCGAAGGTAGCGCCGAATC
CGGCAACCGGAGCCTGGGCGCGAAGCGAAGAAGCCGGAACAAAGTGAGGG

>uc001jlu.1|63478575|63478975|63479074
TAAGTGCTTTTCACCAAAATGCTAGGAAGGGAAGATCATAGTAACAAGTC
TTAGAACAGAGGGGATATTGTTTTGTTTGTTTTAATGAAATGCCTGCGAC
CTGCTACCCCAAGTTTTGTTTGTCAGCTTTCTGCTCAGCTGTTATTTTGA
TAAGGGACTTGAAAGTACATCCTTCCCTCGCGGTCATTAAAGTCTTAGCA
CTTGGGTCAGTTGTGGAAACACTTCTGTGCTACACAAAGTCTTCTAAACA
AAACAAATAGTCCATGCCCTGGCTCCAGGCTGCGGACCGTGTCAAATTCA
TGGAACGTGGCATCGTGCTCTGACAAGGAGAGCAAGAGGTCAGGATCCAC
AAAACAGGCCGGATGAAATCACCATCTCCGTGCGGGGAGGTGGAGAGAGC
AGAGCCCTCCCTGCCAGTCTGGCAACTCCAGCAAAGTCCTCAGGCTCATC
CCACACACTCGGTGCTAGTCACTGCTGTGTGTTTACATGAGTAATGGAGC

>uc001qxt.1|10256255|10256755|10256754
GCTGTTCAGGAGCGAACTGCGGCACCGCCCAAACACTGTGACGCCAGCGC
GGGAGGAGGGCCGCGGGAGGGGCAGCGGAACGCGCAGAGGGCACGGTGCA
AGCACGGGACAGCTCTGCATTGGCCAAAGGGATCCCAGGAGGCCTGGCCC
TCTTTTCTCCTGAGGCTGGATCCCAACCAGCAGGAAAAGGCTGGATTTTC
GCCTTTTGTATTTGTTTTGGGGCCCAACCAAGAAAAACAGTGGAGGGGGA
ATAAAACATGTTTAAATCTTTTTTTTGTCTTAAAACCATCTTTAATTTCA
CAGTCACAAAATAAAACATAACTCGAATGTTTTGATGTTTGCAGTGACAT
CGATTGTGAAAAAGGTTAGCCAGAAAGGAAACGCAGTGAGACAGAGCGCT
CGGCCACCCCCTGCCCTGGGCGCCTGGCGCATGGGGGGCGGGGCGGGGCT
CGCGGGGTGACGTCACAGCCCGACGCGCCACCCAGCTGTTTTTGTGCTCC

>uc001rdf.1|16390942|16391342|16391441
TGAACTTGTCCATCACATCCTAGAAAGTTAGTCCTAGGGATATCCTTTAA
AGCCTAAAGGAGTAAATTAAGAGCAAAAAAAGGAAGTAGACCTTGCAACA
GGTGGTGAGTGTCTGAGATATAGCACTAGGAGAGAAATAATATAGATTGA
AAACAGAAATCCTTAAACATTTCTCATATAAACCCATGAAAGATAGATCC
ATAAATATTGTGGGGACTATGGGGACTAGGAAGCTTGGAAGTATCCCTAA
TCTAGATAGTGATGGTAGGCTAAATATCTACGGCTTCCGTAAACGTTCCT
CTAAACCTCCCTGTAAAAAACACACTAAGCTGATTGTGTAATGAGCTGAT
CCAGTACAATTGCCTCCAATTTCATTCTGGACCCTGAACAGGAGGGGACA
TCGTGACAAAGCAAATTGTCTGGTATCATGAATTTGGAACACCGTAAGTG
ATCTTTACTGAGGGTTACATTCTGTCATTGTCAGCCTTTTAAGGAGGCCT

>uc001upg.1|23632486|23632886|23632985
tgattctcctgccttagcctcctgagtagctgggatcacaggcgcctgtc
accacgcccggttaatttttatttttattagagacggggtttcaccatgt
tggccaagctgctctcaaattcctgacctcaggtgatccgcccacctcgg
cctccaaaagtgctaggattacaggcaagagccactgcgcctggccGGGG
AACTGTTTTTGATGGGTGGGGTCCCCGGCTGTGGTTGGTAGTGTGGGGGC
GTGGCCGAGGGTGTGGCCTGAGGGAGTGAGCTAACCGGGGGCGTGGCCTG
ATATGGGGCGGGGGGAAGAGCCGGGCTGGGGGCGTGGCCTGGTGGGGAGC
GGGGCTGGGGCGTGGCTTGGCTGAGTGTGCTGCCGCGGCGCGGGAGGAGA
GTGTGCGTTGCGCTTTCTCCCGCGATCGCCCTGCCGGTCGCTAGCTCCGA
GGGCGCGCACTGGATCCCAGGCTCCTCCGAGAGTGCGGCGACCTCGGGGC

>uc001vhx.1|59484361|59484861|59484860
GCTGAAATACTCCATTTACTTTAAACCACTATCTGAGAAACACAGGAACA
ATGGAGAAAGTATGAGGAAAGGCCAAGGGCCCAAGAATATGAATTTTGGA
GAGATTACTCTGTCTTGTTAGTAATAGGGAAAAGTTTACAACAAGACAGC
TAAACAGTCAGGAAATACTTACTTTTATGATAGCCTGGGCTATTACCTAA
CTGGAAAAAGAATGAAAAGGCAGGCACAGGACCAGAAACTACAATATGCC
TTGCTAATCATTCCAGGGAATTGTCAGGTTTATAAAGTACCACTTAGATT
CAATTCAGAAAGTCAGTCAATGATTACCAAGTACACAAGAGCTGGCTCTG
TCCTAATAAATCTGGGAATTGAGTAAAGCTTGCCTCTAGCATTTCCCCTT
CTTTTCCCACCTACCTGGTTGTCCTTAGCTAACACCTGCCCTTCTAGAAT
CAGAATCCTGTGACTCCTCCAGCCACCCAAGGTGACTCATGCTGACTTCC

>uc002arr.1|67093608|67094108|67094107
ctctctgtttcacttccctaatcaatagaatgatgccaacacccaccaga
tagggctgtgttacgaattaaactgagcaatacgtgcaaagttcttagca
cagtgcatggctcagagtaagtgcttaaACATTTTTGTTGATAATTGATA
TTATTGTTATTGGCGAAGTCTTGCTTGACTTATAAGCAGGGCCTGCCTGG
AGTTGTTGGTGATTTTTTTCACAGTATGTTCCTAGATAACCTAGCTTCAC
CATAGTATTTTTGAGGAAAGGAAAGAGAAGATACTGGGCCAGATGGAAGA
CAGCTCATCCTTCCTAATAAAACTCTTGCCCCATTGCATTCCATGCTTCC
TGGTTGGGATTTTTCTAGACCAACTCAGCCACCAGTTTTATGAGGGACTG
TGGGTGTGAGCAGGTCTTTAGGAGTCAGGAAGAGGAGGAGTCAGGGGGGT
GGCTACACAGTGCAGGCAGCTCAATGGACAGCAGTCTTTCTGGGACCTGT

>uc002bge.1|79261647|79262147|79262146
AAACAGGCGCTGTGTTTGTGTGTGGTGTGTGTGAAGGAGAAAATGAATCA
CTTCAACTTTGGGCAAGGATTTTAGGTGTAGTGTTTGTCCCATGCAATTA
CATAAACACACCAGAACTCATTAAAAAAAAAAAGTAGAAGAGGGGGGCAG
AGATTCAAGTGCTTGCGATGATCTAAACAGTGCGGCACATTTTCCATACA
TTAGACCTCAGAAAGGGTTGTGTTCTGCCCTCTCACAACAGACTCCAAGT
CCAAAGGAAAGTTTGAGGTTTTACATTTCTGTTTGTGGTACAGGAAAAGG
CTTATGCTCTGAGGGCTTGATTCAGTGAAATAACATTGCCTTTATACACA
TTTGCTTCTCAAGGAGGGCAGGAGTTGGAAGCGACCGTTGTGAAACGTTA
AAGATTTTCTGGCAGAGGGAAAGGGATTTTTTTTTTCTCCCTCCCTGCCG
AGGAAAAAACAGTTCTAACGAGGAGTTACTTTGTAGTTTTAACTCATATT

>uc002blx.1|84020871|84021271|84021370
gtgagggagaagagagccagatataaaatcctgaggaacatcaCTACTAG
ATGTTTTTAGTATACTTTTAAGGAAGAGAACCCCAGGTATGAATTGTGAT
CATTCTTATTTTCATAATCTAACAGGTATGTATTTATTAGCCAAATTTTT
TAGAAACTGCATTAGAATTCTGTATATTCAGAAATGGAGATGAGAATGTA
AACAAATTATTACATCATTCACCTAGACAGCATTTCCCGGAACCGCATAG
GCCATTGACATTATGCTGTTTCCCCATGTGCTGAAGGCCCTGGCATAATC
CGAGCATGCTCTAATGTCTTCTGTGAACCTCCTTCTCAGCTCAGCAGCAG
ATGCGGCCAGCAAGGCGGATCTCCATCAGCATCTCTCCGCTCCTCCTTAA
GTCTAAAACTCTCTTTTCTCTTGGCTCTTCTTATTCGAGTGATGAGGAGG
AGGAGTTGCATAGTAAGTAAGCAACTTTGGTGTCCAGTGACTGTTCTTGA

>uc002dro.1|28796909|28797309|28797408
AACAGGCTCCGGGCAGATGAGGCAGGAAGGGGGGTGTGAGGAAAGGGACA
GGTGAGGCCGGGGATGGAAGAGGGCTCCGGGAAGAACTGGGGGGATGAGT
TTGGAATGGGAAATTCAATGCAGCTGGGGAAGTCGAGGCAATGGGGGGGC
AGGGTCAGTAGCAGATGACAGAAAGTGAAGTCTCTCCCTACCCCACTTCC
CTGGGGCTGGGGCTACCTTTGCGTCCCTCATGAGTGACATCTCAGGCTGC
AGCCCCACTGTTCCCCCTCTGTCAGCAGAAATATCTCTCTTTTCTGACCA
CCTCCTGCTGGAGTCTCAGCCAGCCAATCCCTGATCTGGTGGAGGGGGGA
GCCCGGCCTCCCCCTGCTCCCTCATAAGGACCAGCTGGGGGCCGGGGGGT
GGCCGGCTGCTCAAGTGGGACGGGGGTCAGAGCTTTGTGGAGGGAAGAAA
AACCTGGAGGGGGCAGGAGAGTAAAAAGAAGAAACCCAGGCAGACAGGCA

>uc002fhz.1|82997294|82997694|82997793
AATGAATGGCACACAATCAAATGCCTGGAAGCCACTAAGAAGGGGAAAGA
AAAAACTGCAATTGACATGGCTCCAAGTTCCATTCTAGAAGTCGGCAGTC
CCTGCCACCTTTGCAGGACCAGTTCAGAAAGGCTCAGTGAACAGGCAGAA
TTTTCCAGGTGCCTGAGGGCATTTAGATGGCCTTAGATCCCCTTTTCCAG
CCTTTTGCATGCTCTTGGCCCCATCCCTGACATCCCCTTCTTCATTCTCT
GGCCCCTGGGCTGCCCCAGGCTTCAACCGCCTTCCTATTGGCTCTGTGTT
TACAGCTTCCTCCATTGGTCGATTCCGGAACCAATCACAGTCCCCTGGGC
AGCATCCTCTGTCTCCACTCTCCTTGAGGTCCCCTCCCTGATCAAGGCTC
AGTTCTCAGTGTTCTGGGAATGTTATTCATCGATGCGTTTTGGCAGCAAA
ATAGGCTTCTGGGTATGTAGGTGGTTCTGGCTAGCCCAGAAGCTTCCTAA

>uc002jio.1|65582620|65583020|65583119
CCCAATCCTCAGCTGTTAAGATGTAGACAAAGAGTTCTGATGAAAGGGAT
TTATTTGTACTATTCCAACAGAGTCTGAAAACTAGCAGGAGCATTTCCAT
AGGTCGTCTCTCAACAATCCTGTCTGTAAATATTTGAGTCACTTACAGGC
ATTGTTGAGCATAGTTCTGGCCCAGCAAATCTTCCTCCTTTGTATCCCTG
ATCAAGTAAAAACTTAGTCAGGATATACTTGGGTGACCTTCACACTGTAC
CTCCTCCAGAGGTACAGAGGTGGTGACGTAATCACTGCCACAGCTGACTG
GCTATGGCTTGCTTGATAAGACGCCAGGGGCTACCTATGTAGATTCCCAG
GGAGGAACTGTAGGAACAAACCGGTGTCAATGGTTAACCCAGGTTCTTGG
TGTCTGGAGCTTTTCTTTCCTTTATTATTAACTAAAGAGCATTCTCTACC
ATTGCCCAGCTGAAAGCACCTAGCTCATAGATTCTCTGTGGGGAGAGTGA

>uc002kls.1|3241772|3242272|3242271
GGAAATTTGGGAACAGCATATATATCATAACTTCTGTGCTATGTAGGATA
TATCTTTTCAACAATATATTCCAGTTGCCATACGGTGCTGTATTGGATGG
GCTGGAATTTGTGACTATCCTTTGTGGAATTTCCTATTAAAATCTGAAAA
CAGATTTAGCTTTAAAAAATTTGAGGCAGAGCTTTTCTAATCATTCCATA
ATTGTATTTAGTCTGGACGATATGGTTATAATCAAGGAAAGAATGTAAGA
AATTACTTTTTAAACACATCGGAAACACATTCTTAGGGTCACTTTGGAGT
GCTGAGATCTAGGTGGTAGTTCATTCTTTGCAGTCCACAGACTTATTTTT
AGACCAATGGCATAGTGTTTTGCCAGATCATAGCTAAATGTTGTTTTCAG
AACGTAAGCTTTAAAATTGTTATCCTGGTCAGAGTGAAATCAGTAGTGCC
TATTTTAGACCTGCTTGGAAGAATATAACTCAATGCAGTGTCTTACTTTT

>uc002yya.1|39745149|39745649|39745648
GGCTATTTCCCTACCTCCCTGGATGTCAGTGAAACTTTAGATGGCCCATG
GCTGGTCAGTTTCTGTTCTTTAGGAGAAACAGGTGGGAAAGAGAGCACAC
TGGAAACAGCCACTCTTAAAGGCATTTCTATTGTATGACAGTTTACTTAA
AAAATTTTTTTTAACCTGCCAGGAAAAAAAACAAAGTTGCTCTTTACTTA
AAGGCCTCTGTGGCTATTCTGACCCTTCCAGTTTATTTGTTTGCCAAAAG
CCCTTTAAACCCAGCCTCCTCCTAGACTGAGGTGGTGTTTTCTGGGCTTT
TCCAGCTCCCAAGAGCTCCTCCCTCACTTCTTTCGCCTCCTGCTGCTCTG
TTACCGGGGCCCCACCTCCCTTGGCCCCAAGGCATCTCTGCACAGGTCTC
CGATTGGTGCACAGCACAGCCTGGCCTTTTAGGGACTGTTGTCGCGCGTT
TAAAGTGATAGGGAAAGGGTCCAGTGGCTGCTTTTATCGACCAATCAAAT

>uc004dlf.1|48639738|48640138|48640237
GGCGTGGTTCGGCCTTCGCCGCACCTTCTCTGGTTGTGGCCCCTCATAAC
GGAGCCCGAATGACAGGAACCGAGTGGGGGTAGCGGGAGATACGTTAAGA
GTCCCCCGAGTCTGGTACATGGCTCTGTGCGGCCGATGCCTCCCCCGCCC
GACCCCCACGGCTGGCCTTGGCGTCGCAGCAATATTCCGGATGCCTGTGC
CCATTGCCGTACCAGGGCTCCCGAGCGTACTCCTCCATGGCGCTGGCGTC
TGGCCGCGCAGTCAGGCCACGCCCCCAGCGTAGACGCACACCGGCGTCGG
AGCTTTCCGCCTATTACCGGGCAGCGATTGGGTCGCTATACCGCATGTCA
CGCCAAGGACGCACTCTCATTGGCCAATCGAGTTTCTGCCATTTGTTCAT
TGCCTCCTGAGCGTAGTCCAGTTACTTTCAGGCTCGGGGAGTGAAGGCCT
CGTTGAGAGAAGGTCTCATTCGGTGTTTTGGGAAGAGAGTCGTGTGGGCC

>uc004eqe.1|114733775|114734175|114734274
GCTGTTCCATGTGTTCTAAAATAAGCAGGTTACTTGGCTACTGTTCAAAC
TCTAAATAGGTATATGGGTTGTAGCTATTTGACCTGAACTAACTTTAAAT
TCCCCTGAGTCCTTATATGATTTTGGGGAAAAAAAAAAAAGGAAGAAGAA
AAAAGAAAACTTTTCTCTGTAAATGCTGCATTTAAATTAGAATTTATTAA
ATTCTCTGCAAAATACCGCCAGGCTGACAGGAAGGGGATTCGTAAGTATT
GTATCATTCTTTTGTCAGGGTGTTCTCTTTTTCTAGCAGGAAGTGTTGTG
ACTTGCTCTCTAAAGTTGCAATTGTAAGAAGAATGTTGGGTTTCCAGATT
GCTCTTCTGGGCGTGGGAGAAGGTTCTGTCTATCAGTGCTGCGAGAAAGG
AAAGAAACAAGTTTGCTCTCAGCGGGTAACTATTTTAATATTATTTTGAC
AGGCTCTAACTTTGAGATTACTAAATCTAAATTTAAATACTAAATGATTA

>uc001jqy.1|71728334|71728734|71728833
caactattcgcatttctaactaacttcctggtgctgcggatgctgctggc
ccagagatccctctttgagaaccaTGGACTCAGAGGAACAAATTACTAAG
GGAATAATTTCTGGCACTGGTAAGAGAGAAATGTGGAGATAGTGGGTCTC
TTCATCCTTTCCCAGATACACAGTCTCCCCCTGATGTTTAGCCATCCTGC
AGTAACGCAGCTGGGGGGCACGCACCAATTCTGCTTGGCTGCACCTGTGC
CCACCTGTGAATAATCCACGTTTCATCCCGTTCTAGCCTTCTTTACCTCG
TGCTTTCAACAAGAGGGCACCCCTCTTGCATGTGGGCTGGTTTGACGCCC
AGGCTATAGGAGGTCTGTACAGTGAGAATGAATCAAACACCAACCAGGCA
GATGAAACCAATGCATTCTTTATTGCAGACTGAAGCTTAGGGGCTCACTC
ACTGTGAGCTCTGATTTGGGGGCATCTGTGGCTGCCCACACTTTCCAAGA

>uc001jgv.1|49323684|49324084|49324183
TTGGCTCAGCCCTCCTGTAGAGTGGCCACACTTGCCCACACCTCGCCCAA
GCACAGCATCTGTGCTGGGTGCCCACTCAGGCTCTGGCCCTGGAGCAGAG
CTAGGGCCATGGTGGAAAGCCCAGGGGACCTCCCAAGACAGAAACTAGCT
GCAGAGGTCCAGATGGCTACGGGGCGGGGGGGAGTAAAGAAAGGCATCCC
ACCTGGAACATGCAGACGAGACAGCTGAAAGCACAAGGCTGTTGCCCCTT
GGGGGGCTTCACGTCCCACTTCACAATGCCTGTGCTATTCCACCCAGGGG
CATACCTCAGGGGGCTCCTAGCCCTTGGAGAAACAGGAGTGGTCCTGTAT
TGTGTCCTGTATTGCGAGGCATGAAAAATGAGCCAGGTAACAAGGCACCA
TGCTTTGTGAGCACATTTAATAAAGAAAGCTGACTGTTCCCGGTGGCTGC
CTGGATCCTGGGCGCCCTCCATTTCTGTGGCCATGAAGGATATTTCCTGG

>uc001iut.1|29785882|29786282|29786381
tgttggccaggctgctgttgaactcctggtctcaggtgatccgcctgcct
cagcctcccagagtgccgggattacaggtgtgggccacctcgcctggccC
ATACAATTTTTTAAAGGGCATTGAGATCCTAAAATTGAAATTGTAGATAG
ATATAGCTGTGGGATAAAGAACTTCTGCTGAATGATGATTTGCAAAAGTA
TGTCTTCATTATAGTACTGAGTACTAATTTTATGGGGCAAATAACTCTGT
ATTTAATCTTATGACCTTGTATAAAATCTTGCCCTAAACTAAATTCAAAT
GTATAGTCATTTATACTTAATTACAAAATTTGGTGCTATGTTAATATTTA
CCAAAAAAAAAAAAAATTCCAGAAAGGAACATGCTTGGAATTCAATGTGA
ACCAGTTAATTGTTGTGTTTATTCTGATACTTTTATTTGGGAGTCCTATA
TCACAAAATGACATGTGTACTGTTTACAACCGGTATTAGAAATTGAGATG

>uc001sve.1|68322906|68323406|68323405
GGGAACACCATGACTGTGTACTTCACCCAGAGAGGCAGGTCAACAAGAGA
AAAGCATGCAGGTTTAACGTGTCTGAGTGATAGCACGGGGCTGCTGGAAG
TTTATAGAAGTGAGCAGAAAGATGATCTGAGAACTTTAACTTCTGTATTT
TCTTATGCTTTCCCTGAGTGCATTTGTGGAACTCACAGTGGTTGAGGTCT
TCATGGAGCCGGTGATGCTTTAGTAAAAGAAGTAcaaactcaagatacct
atgagagccaggtaggcaacaaatgagtgaagcaggcctagtgtaggacA
ATAGGGAGTGGCGGAGACTGCAGTAAATTGGAGCATGTTGGCCAAAAAAA
CAGAGCTATCTGAAAATCAGATTCAGACTACCAGCCACCTTCCCACTGCA
GACCAAAATTGTATATCTAATTGTGTTTCAGACTGCTAAATTAAGAAACT
TATTAGTAAACATTATTTTGCTTAATGTAAAAAAAAAGACAAAAACTAGA

>uc001rdn.1|16592173|16592573|16592672
GTTAAGGTGCAACATCTCTTCTGTAAAAATGTAGAATTGAGTTTCCTGTT
TTAATTCATTATACAGAATAGAAAATTTGAAATTTAATCTGACAACAGCA
ACAGAGTTGCTTTCAGAAAGATCACCTAAAATTTGTATAAATGTGCAAAA
TTACACCCAGCAATTGCTACCTTCATTTTTGAGAGTTTTATTTTCCCCAT
AAAAATAAATAGCGGTAAACGACCTAGCGCAGAGATCCTAAACATTACAT
TCAGAGAAACATTTGGGGTGCTTTGTCTATGCTTGTTATGACTTAGCTTT
AGAAAGTAAATGTCCTTACACACCTTTTTTTTCTTTTCATGGACTTAACA
TATGCTTTCTAGAGATCATCTTAAATTTTGCCAATTAAGTGCAATCAAAT
AGTGTAACACCCCTTTTATTAAAAACATAAATCCAAATGTAAAAAAGTGA
ATGAAAGAATCCAGCAGATATTTATTAAGCAAGATGAAAGTGAAATTACA

>uc001xxv.1|89372617|89373117|89373116
GTAAGGCTCTTCACCATggggagcagggctagggaccagacgtcagtact
cccctgtgccatagatgttccacatgaacctccaggaaattgatgaatcc
caaataaaacctctcccttctagctcattattaatgtacatctgtcaggg
tagaaagataaaacagattttatttaatagtttaccttgatttataatgt
ttaaatatatagacatggctgggcacagtggcttacacctgtaatcccag
cactttgggaggctgaggtgggcagatcacttgaggctaggagctcgaga
ccagcctggccaacatggtaaaacctcgtctctactaaaaattaaaaaat
taggcggctgtgatggcgcacgtctataatcccatctacttgggaggctg
aggcaggagaattgcttgaacccaggaggaagtggaggctgcagtgagcc
aagactgtgcgactgtactccagcctgggcgacagagcgatacACTTGCC

>uc001xwo.1|87720598|87720998|87721097
CAAGGGACAAAAAGCCCTGAGATGGAAAGATGCCATGGTCCTCCTCAGTG
TGTCTCAGAAATGCAGGATGTCTACTTTTGTAAAAATGTAGGATCAGCTA
GACAGAACAGCAAGCCACTGGCATCATGCAAGGCAATTGTTTTGGTATTT
CTACCCCTCTTATCAAAACAAGTTATAACCAAAGTACATGGACATTTCCA
AATCAGTTTATTGTCACCATTGCACCCACTGAGGAAAATGCATGATTGGC
CTTTAACCACGCAGCAGTTGATGTCATGTTTTCACCACTGCTCGCCAGTT
CATGTGGACTACCTACCCCTGTGAGAAAGACCAAACTCAGCAGGCTTCTG
TCATTGGTTAAGGTGATATCCACAGTGTGATGTGTTTGTGATTATTTTTT
TTCTTTTGTCATGAGAAAAGCAATTGCACCTTTTCGTACGTGTGCTCTGA
TCTGCTTCCAACAAATTCCAGGTGCTCTCAGGTCCCCACAGACATTCATT

>uc001wsg.1|21231541|21231941|21232040
ATTCTACCCTAGATTGAGACGGGTGAGCATAGAGGCAAAAAAAGACATTT
TCTTCCAAACAAGAGGTGACCAAACGGGCAAGGGAGACCTCCTCCCGGGC
ATGCAGAGCGCAGCGATTCTGTGCCCAGGGAGCCGGAGGGCTGGGGCTGG
GAGATCCCGGCGGAGCCCCGGCAGAGCAGTCGCCCGTGAGCCCCCGCAAC
TCAGACGCGCTCGGCCTCGCGCTCCGGGGCTGGGACCACCGAGGGCGAGC
TGCAGCCTTCGCCACCCGGTCCGCCGCCGGACTCCGCCTCCCACAAACAG
CCCGGCAAGGCCCTTTTCCGCCGCTCCCTCATCCAGCGAAGCCTCCTTCC
CAGCTTCCCCGGCGGCGGCGCCGTGACGTCACTTCCGTTCTCCAGCGCGC
ACGTGGGAGGAAGTGCTGGTGCCCTCTGCCGCTGCTCCCGTCTCTTTGGT
TACGCTCGTCAGCCGGTCGGCCGCCGCCTCCAGCCGTGTGCCGCTATGGG

>uc002aqd.1|64627190|64627590|64627689
tcttttgaaacggagtctttctctgttgcacaggctggagtgcagtggtg
tgatctcagctcactgcaaccttcacctcccaggttcaagcgattctcct
gcctcagcctcccaagtaaatgggattacaggtgcccgccaccatgccca
gctagtttctatatttttagtagagacagggtttaaccatgttggccagg
ctggtctcaaacttctggcctcaagtgattcaccagcctcagcctcccaa
agtgctgggattacaggtgtgagccactgtgcccagccAGATTGATTTTA
TCTATCAGGTATGGGACAGTGCTGAGATGGCAATCATTTGAACATTAAAG
TAATATTTCTGGACAGATTTTAGAGTGATAAACAATCAAGTCACAACAGT
TTGTATACTATGATGCCATTTTTGTAAATAATTCATAATATACATTCATT
ATATACAGCAAAATCTTAACATTAACTTTAGGAGGGGTGAGATTACAAGT

>uc001zpv.1|40491912|40492312|40492411
ACAAAAACAAAATCTTGAATTTTGTAATCATGCCTATTGCTATTTCTTGA
GCATAAGAATGGCTCAGATACTTTCCAAGACATAAAAGGAAGGCAGAGGA
ATAGTTGTTGCTGTAAAAGACATCAAGAATAAATGGGTCATGTACAACGG
GAGGGGCCGGTTACCTGAATAATGGAGTGGAGATTGAGCTATCCTAGCTC
CTCTGCTCACTAACTGACCTGTCGCATGACCGTGGACAAAACCCTGAACG
CAGCTGTTTGTTTGCTAAACTTCTCTGGACCATGGCCTGCGGCATATCTA
TAGGCATCCTGTGTTTTCCACCCAGTTTCCTTCTTCCTCGCTAAGCCAAC
GTGGAAAGGGCTGGCCGTGAATATGCAGACAAGGTAACGAAAGTAAACCG
TCAATTAGTAAAAGTACTTTATTTTCCTCTTGTATTTGCTTTATATCTTG
CTTTACAAAGTTACGAAGTTCACAGCTTTATACCAAAATGTAAGAAGGCT

>uc002hel.1|24965499|24965899|24965998
CTAGACCCAAGTAGACTGGACACAAAGGGCTCGCCCAGGGCCCTGGCGCC
ACCCCCACCCCTTCCCACCAGCTGCTGCTAGCCTCTGTGGTTGTACATCC
CACTTGCCCCCACACGGAGACTGACTCTAAAACCCTTCATCCAATGGTGC
TAACCCCCGGCTCTCCCCTGCCCCACCTCACCCACCCAGAGAAGCACAGA
CCCCGCCAGGGGCAGGGGCCCACCGCACACCCTTGTCCCGGGCCTGTCTG
GGACTGGCCTTCCCGGCTCAGCCAGTGAGGCTCAGAAGGGACACAAAGAG
GGATGGAAGAAAAGAACAAAGAGAAACTGTTCCTCCCACCCCCTTCCCTG
ATGCCAGGGGCACCAGACTGATTCTGAGGCACAAATAAAAGAGGCTTCAT
ACCGGAGGCTTTTGCTACCTAACTTTACTTGGGGGGAACGCCTACGGTGT
GGGTTGGGGTCCTTCTGAACCTCAGAGTGGAGAGAGCTCTAGGGTAAGAG

>uc002hem.1|24965507|24965907|24966006
AAGTAGACTGGACACAAAGGGCTCGCCCAGGGCCCTGGCGCCACCCCCAC
CCCTTCCCACCAGCTGCTGCTAGCCTCTGTGGTTGTACATCCCACTTGCC
CCCACACGGAGACTGACTCTAAAACCCTTCATCCAATGGTGCTAACCCCC
GGCTCTCCCCTGCCCCACCTCACCCACCCAGAGAAGCACAGACCCCGCCA
GGGGCAGGGGCCCACCGCACACCCTTGTCCCGGGCCTGTCTGGGACTGGC
CTTCCCGGCTCAGCCAGTGAGGCTCAGAAGGGACACAAAGAGGGATGGAA
GAAAAGAACAAAGAGAAACTGTTCCTCCCACCCCCTTCCCTGATGCCAGG
GGCACCAGACTGATTCTGAGGCACAAATAAAAGAGGCTTCATACCGGAGG
CTTTTGCTACCTAACTTTACTTGGGGGGAACGCCTACGGTGTGGGTTGGG
GTCCTTCTGAACCTCAGAGTGGAGAGAGCTCTAGGGTAAGAGGCTGCCTG

>uc002gok.1|15073420|15073820|15073919
TCATACCTCAGGGTGAGGGATCTGAGATGCTTCTGCCAACATTCCCAGTA
TATCAGGGCAGCTCATGACATGCCTCCATGTTTTCCATGTGGGTCATCAA
ACAACAGAGCACCAgagagggttgaactaaatgaatactcaagtgccttc
cagtccATTTACAGCCTCCATTTCAGCTGCAATTCCCAACTGTCTCCAAT
TAGCAAACCTTTGCACAGACATCATGAAGGCATCATGTGCTCCCTGTAGC
TTGTAAAACAGCTATGATTTTGGTGCCTTAGCACCATCTTGTAACCCAAA
TCTCCAGCTCAACTTTGCTTTCCACTGAAGCTCTTCATCCTGCTCCAACA
GGCACCTTGTACCCACACCCAAGTTCCCACAAAAACTCAAGAGAGACCAG
TGAGTTACTCTGATGTTTATTTTAATGCATCTTAGTCCACACAGTTGGTA
TAAAATCAGAAAATGCAAAGCAAAAACAAAAGGTCTGGAGTCTTAGCATC

>uc002osy.1|47394191|47394591|47394690
TGGGAGCCCCCAAGGACATACAGGAGCAAAGCATGTGTGAACATGGTTGG
AAGGGTTTCTGActccgaggcagtattctatttcttcctttgacagagga
caagactgacacccagaggggaggacaagcgtgtggttatcagctggcat
atggTCCAGCATCCTGCCCACACTCCAGTCCCTAACGCTGGGCCAGGAAC
ACTCCTCCTCCCAGCCCACTGAGGTCCAAAAgctgggcatggtgacgggc
acctgtagtcccagctacttgggaggctgaggcaggaggatcgcttgagc
ccaggaatttgaggctggcctgggcaacatatcaagaccctcaactctaa
aaaaaaaatttaaattaaataataaataaaGAGTCCTAGAGAGGCCGATG
CCCACCTATGCCCTTTCCAGGGCAGTTTAATTGGTATCATTTGTAAAAGG
TCTTTTCCATCACCCCCAAAGCCTTTGCATTCCCTTTCCAAGAAGGTGGC

>uc004ept.1|111939277|111939777|111939776
TCTGCAGCCAGAGTCACTAGTTCAGGCCATAGGATTAGCTCCCCTTGCAA
TCTGCTGCTGTGTAACAATAAATACTAGGGAGCCCCAGGTACAGGTGAAG
TATTCCAAACACTATCATCGATCCTGCATATTAATCCCATCTCTACCAGA
GCCAACACACAGTTTCTTCTAAGAAAATCCCTTCAACATGAAGGGACCTC
ATGTTCAGTAAGCCTCTTTATTTAGATAGCAATGACACTAGCAGGGATTT
CAAGGGGCTTCTCTAGTTTAATGCTGAAGGACCAATGTGATGTGACGAGA
TGTTGTGGCAAGCAGCCTTCTTGGCTTAGGAGGAAAAGAACAGAATCTTC
CAACTTCATGCCTGAATAGGAAAAACAATCCTTAGGTGATATTGACTCTG
CCCTGGCTGTTCTAAAAGGCTAAAGAGAACAGTGTAATCTTTTCACGCAC
CTTGCTCCCATCCACACGTTAATACCTGTTTCTGCAGCTTGCAGACTTAC

>uc004dda.1|31046865|31047265|31047364
tttatatatttaaatgaaaagatttcttgagtccatatttaaatttaaac
aaacaaacaagtaaggtgcataactgggtgcagagaatgctatatcctat
gaaataataataggaaaaaaataaataggaacatatatattattttaact
gcttatataataattaataaagaaagaccctctggaagactaaataagaa
attaataaTGTCTACTCATAGAGCAATGAGGATGATTGATTGATATGGGG
GAAGGGGTAGTTAGGAGTGTTTTCACTGTCTTTCTGGATTATAGTTTTTT
ACTCATATGCATGTATTACCTATTTAAAAAGTAAGTAAGTAAGTAACAAC
AACTAAATTAAAATAAAAACAAAGTACTGCAGTCCAGTCAATACTTTTTT
GTAACATAACTGCGTGCTTTATTGAGATACACAGTAAAGCAGTACTATAA
TACAATAGTAAGGCATATATTTGGTGAAGTCTGATATGTTGTGAAAATGC

>uc004cti.1|10373195|10373595|10373694
GGATGGGGTTGAGGATATATGTATGGACCAACTGCTAGGATTCTCCTAGA
TCACACTGTAAAGACTCCCAGTGCTCTGTTCAAATAATCATTGCTCTTCT
CTTCCTCACCCCATCTATAAGACTTGAAATCAAGCAAACCTTGTTCTGGG
TTTCCACTTCTATATAGGCTTTCTTTTATTGTGTTTTAAAAATTCCCTGG
AGAATATTTTGAGTGTTGCAAAAGAATTGTATTTTGAATAGGGAAAGGCA
AATAGTGGATGAGAGACAGTAAAAGAAAATGAATTATATGTCATAAAGTA
GTATGAATAAATGGTAGATGTTGAATAAATATTTGTCAACATCATAACTG
CAAAAACACAAAATGATGAAAAGGCAACAGAGACAGGCAGAGACAGAGGG
TCTTGGTGCCACAAAAATGATTTTATTTTGAACCAGAAAGGAACAGCAAT
CAAGACAATAGTCAGGGCCGAGGGCTTGGCAGTGTGACTTAAGTACCGGG
