# Supplementary material for: MatrixCatch - a novel tool for the recognition of composite regulatory elements in promoters
Source: BMC Bioinformatics. 2013 Aug 8;14:241. doi: 10.1186/1471-2105-14-241 (PMC3754795; doi:10.1186/1471-2105-14-241)
Supplement: Additional file 2 — Dataset of tissue specific promoters. [file 1471-2105-14-241-S2.zip › READ.ME]

These promoter sets were generated using the data provided in 
Jacox, E., et al. (2010) Tissue-specific and ubiquitous expression patterns from alter-native promoters of human genes, PLoS One, 5, e12274.

Promoters cover the regions: (-400,+100) and (-900;+100) for 500bp and 1K sets.
Filenames correspond to tissues.
If you find this useful please site our paper:
Deyneko IV et al, Novel tool for the recognition of composite regulatory elements in promoters. 2012, Bioinformatics.

Further down is the formal OPEN SOURCE statement about the use of the data.


Copyright (c) 2011 Igor Deyneko 

Permission is hereby granted, free of charge, to any person obtaining a copy of this software 
and associated documentation files (the "Software"), to deal in the Software without restriction, 
including without limitation the rights to use, copy, modify, merge, publish, distribute, 
sublicense, and/or sell copies of the Software, and to permit persons to whom the Software 
is furnished to do so, subject to the following conditions:

The above copyright notice and this permission notice shall be included in all copies 
or substantial portions of the Software.


THE SOFTWARE IS PROVIDED "AS IS", WITHOUT WARRANTY OF ANY KIND, EXPRESS OR IMPLIED, 
INCLUDING BUT NOT LIMITED TO THE WARRANTIES OF MERCHANTABILITY, FITNESS FOR A 
PARTICULAR PURPOSE AND NONINFRINGEMENT. IN NO EVENT SHALL THE AUTHORS OR COPYRIGHT 
HOLDERS BE LIABLE FOR ANY CLAIM, DAMAGES OR OTHER LIABILITY, WHETHER IN AN ACTION 
OF CONTRACT, TORT OR OTHERWISE, ARISING FROM, OUT OF OR IN CONNECTION WITH THE 
SOFTWARE OR THE USE OR OTHER DEALINGS IN THE SOFTWARE.
